# Supplementary material for: Gene set enrichment analysis for non-monotone association and multiple experimental categories
Source: BMC Bioinformatics. 2008 Nov 14;9:481. doi: 10.1186/1471-2105-9-481 (PMC2636811; doi:10.1186/1471-2105-9-481)
Supplement: Additional file 2 — Sets and Expression. The intermediate analysis results of NCT compendium data set. Sets directory contains lists of identified gene sets under different across-compound (category) selection criteria. Compound specific p-values, set size, etc are provided. Expression directory contains extracted expression data for respective identified gene sets. [file 1471-2105-9-481-S2.zip]

Archive with 310 entries (307 files):
- SetsAndExpression/expression/
- SetsAndExpression/expression/C2-6of8bloodp05-Cfilter-1-blood-ELECTRON_TRANSPORT_CHAIN.txt
- SetsAndExpression/expression/C2-6of8bloodp05-Cfilter-1-liver-ELECTRON_TRANSPORT_CHAIN.txt
- SetsAndExpression/expression/C2-6of8bloodp05-Cfilter-2-blood-PROPANOATE_METABOLISM.txt
- SetsAndExpression/expression/C2-6of8bloodp05-Cfilter-2-liver-PROPANOATE_METABOLISM.txt
- SetsAndExpression/expression/C2-6of8bloodp1-Cfilter-1-blood-PYRUVATE_METABOLISM.txt
- SetsAndExpression/expression/C2-6of8bloodp1-Cfilter-1-liver-PYRUVATE_METABOLISM.txt
- SetsAndExpression/expression/C2-6of8bloodp1-Cfilter-10-blood-CELL_CYCLE_REGULATOR.txt
- SetsAndExpression/expression/C2-6of8bloodp1-Cfilter-10-liver-CELL_CYCLE_REGULATOR.txt
- SetsAndExpression/expression/C2-6of8bloodp1-Cfilter-11-blood-PENTOSE_PHOSPHATE_PATHWAY.txt
- SetsAndExpression/expression/C2-6of8bloodp1-Cfilter-11-liver-PENTOSE_PHOSPHATE_PATHWAY.txt
- SetsAndExpression/expression/C2-6of8bloodp1-Cfilter-12-blood-CARBON_FIXATION.txt
- SetsAndExpression/expression/C2-6of8bloodp1-Cfilter-12-liver-CARBON_FIXATION.txt
- SetsAndExpression/expression/C2-6of8bloodp1-Cfilter-13-blood-PTC1PATHWAY.txt
- SetsAndExpression/expression/C2-6of8bloodp1-Cfilter-13-liver-PTC1PATHWAY.txt
- SetsAndExpression/expression/C2-6of8bloodp1-Cfilter-14-blood-GATA3PATHWAY.txt
- SetsAndExpression/expression/C2-6of8bloodp1-Cfilter-14-liver-GATA3PATHWAY.txt
- SetsAndExpression/expression/C2-6of8bloodp1-Cfilter-15-blood-SIG_INSULINRECEPTORPATHWAYINCARDIACMYOCYTES.txt
- SetsAndExpression/expression/C2-6of8bloodp1-Cfilter-15-liver-SIG_INSULINRECEPTORPATHWAYINCARDIACMYOCYTES.txt
- SetsAndExpression/expression/C2-6of8bloodp1-Cfilter-16-blood-TCRPATHWAY.txt
- SetsAndExpression/expression/C2-6of8bloodp1-Cfilter-16-liver-TCRPATHWAY.txt
- SetsAndExpression/expression/C2-6of8bloodp1-Cfilter-17-blood-SIG_PIP3SIGINCARDIACMYOCTES.txt
- SetsAndExpression/expression/C2-6of8bloodp1-Cfilter-17-liver-SIG_PIP3SIGINCARDIACMYOCTES.txt
- SetsAndExpression/expression/C2-6of8bloodp1-Cfilter-18-blood-PTENPATHWAY.txt
- SetsAndExpression/expression/C2-6of8bloodp1-Cfilter-18-liver-PTENPATHWAY.txt
- SetsAndExpression/expression/C2-6of8bloodp1-Cfilter-19-blood-TCRAPATHWAY.txt
- SetsAndExpression/expression/C2-6of8bloodp1-Cfilter-19-liver-TCRAPATHWAY.txt
- SetsAndExpression/expression/C2-6of8bloodp1-Cfilter-2-blood-CTLA4PATHWAY.txt
- SetsAndExpression/expression/C2-6of8bloodp1-Cfilter-2-liver-CTLA4PATHWAY.txt
- SetsAndExpression/expression/C2-6of8bloodp1-Cfilter-20-blood-EGFPATHWAY.txt
- SetsAndExpression/expression/C2-6of8bloodp1-Cfilter-20-liver-EGFPATHWAY.txt
- SetsAndExpression/expression/C2-6of8bloodp1-Cfilter-21-blood-OXIDATIVE_PHOSPHORYLATION.txt
- SetsAndExpression/expression/C2-6of8bloodp1-Cfilter-21-liver-OXIDATIVE_PHOSPHORYLATION.txt
- SetsAndExpression/expression/C2-6of8bloodp1-Cfilter-22-blood-FCER1PATHWAY.txt
- SetsAndExpression/expression/C2-6of8bloodp1-Cfilter-22-liver-FCER1PATHWAY.txt
- SetsAndExpression/expression/C2-6of8bloodp1-Cfilter-23-blood-ST_T_CELL_SIGNAL_TRANSDUCTION.txt
- SetsAndExpression/expression/C2-6of8bloodp1-Cfilter-23-liver-ST_T_CELL_SIGNAL_TRANSDUCTION.txt
- SetsAndExpression/expression/C2-6of8bloodp1-Cfilter-24-blood-PROPANOATE_METABOLISM.txt
- SetsAndExpression/expression/C2-6of8bloodp1-Cfilter-24-liver-PROPANOATE_METABOLISM.txt
- SetsAndExpression/expression/C2-6of8bloodp1-Cfilter-25-blood-SIG_BCR_SIGNALING_PATHWAY.txt
- SetsAndExpression/expression/C2-6of8bloodp1-Cfilter-25-liver-SIG_BCR_SIGNALING_PATHWAY.txt
- SetsAndExpression/expression/C2-6of8bloodp1-Cfilter-26-blood-ST_PHOSPHOINOSITIDE_3_KINASE_PATHWAY.txt
- SetsAndExpression/expression/C2-6of8bloodp1-Cfilter-26-liver-ST_PHOSPHOINOSITIDE_3_KINASE_PATHWAY.txt
- SetsAndExpression/expression/C2-6of8bloodp1-Cfilter-27-blood-EIF2PATHWAY.txt
- SetsAndExpression/expression/C2-6of8bloodp1-Cfilter-27-liver-EIF2PATHWAY.txt
- SetsAndExpression/expression/C2-6of8bloodp1-Cfilter-28-blood-CIRCADIAN_EXERCISE.txt
- SetsAndExpression/expression/C2-6of8bloodp1-Cfilter-28-liver-CIRCADIAN_EXERCISE.txt
- SetsAndExpression/expression/C2-6of8bloodp1-Cfilter-3-blood-CYSTEINE_METABOLISM.txt
- SetsAndExpression/expression/C2-6of8bloodp1-Cfilter-3-liver-CYSTEINE_METABOLISM.txt
- SetsAndExpression/expression/C2-6of8bloodp1-Cfilter-4-blood-GLYCOLYSIS_AND_GLUCONEOGENESIS.txt
- SetsAndExpression/expression/C2-6of8bloodp1-Cfilter-4-liver-GLYCOLYSIS_AND_GLUCONEOGENESIS.txt
- SetsAndExpression/expression/C2-6of8bloodp1-Cfilter-5-blood-MITOCHONDRIAL_FATTY_ACID_BETAOXIDATION.txt
- SetsAndExpression/expression/C2-6of8bloodp1-Cfilter-5-liver-MITOCHONDRIAL_FATTY_ACID_BETAOXIDATION.txt
- SetsAndExpression/expression/C2-6of8bloodp1-Cfilter-6-blood-ELECTRON_TRANSPORT_CHAIN.txt
- SetsAndExpression/expression/C2-6of8bloodp1-Cfilter-6-liver-ELECTRON_TRANSPORT_CHAIN.txt
- SetsAndExpression/expression/C2-6of8bloodp1-Cfilter-7-blood-MRNA_PROCESSING_REACTOME.txt
- SetsAndExpression/expression/C2-6of8bloodp1-Cfilter-7-liver-MRNA_PROCESSING_REACTOME.txt
- SetsAndExpression/expression/C2-6of8bloodp1-Cfilter-8-blood-PDGFPATHWAY.txt
- SetsAndExpression/expression/C2-6of8bloodp1-Cfilter-8-liver-PDGFPATHWAY.txt
- SetsAndExpression/expression/C2-6of8bloodp1-Cfilter-9-blood-TRANSLATION_FACTORS.txt
- SetsAndExpression/expression/C2-6of8bloodp1-Cfilter-9-liver-TRANSLATION_FACTORS.txt
- SetsAndExpression/expression/C2-6of8bothp1-Cfilter-1-blood-PYRUVATE_METABOLISM.txt
- SetsAndExpression/expression/C2-6of8bothp1-Cfilter-1-liver-PYRUVATE_METABOLISM.txt
- SetsAndExpression/expression/C2-6of8bothp1-Cfilter-2-blood-GLYCOLYSIS_AND_GLUCONEOGENESIS.txt
- SetsAndExpression/expression/C2-6of8bothp1-Cfilter-2-liver-GLYCOLYSIS_AND_GLUCONEOGENESIS.txt
- SetsAndExpression/expression/C2-6of8bothp1-Cfilter-3-blood-TRANSLATION_FACTORS.txt
- SetsAndExpression/expression/C2-6of8bothp1-Cfilter-3-liver-TRANSLATION_FACTORS.txt
- SetsAndExpression/expression/C2-6of8bothp1-Cfilter-4-blood-PROPANOATE_METABOLISM.txt
- SetsAndExpression/expression/C2-6of8bothp1-Cfilter-4-liver-PROPANOATE_METABOLISM.txt
- SetsAndExpression/expression/C2-6of8bothp1-Cfilter-5-blood-EIF2PATHWAY.txt
- SetsAndExpression/expression/C2-6of8bothp1-Cfilter-5-liver-EIF2PATHWAY.txt
- SetsAndExpression/expression/C2-6of8liverp05-Cfilter-1-blood-PURINE_METABOLISM.txt
- SetsAndExpression/expression/C2-6of8liverp05-Cfilter-1-liver-PURINE_METABOLISM.txt
- SetsAndExpression/expression/C2-6of8liverp05-Cfilter-10-blood-RIBOSOMAL_PROTEINS.txt
- SetsAndExpression/expression/C2-6of8liverp05-Cfilter-10-liver-RIBOSOMAL_PROTEINS.txt
- SetsAndExpression/expression/C2-6of8liverp05-Cfilter-11-blood-ARGININE_AND_PROLINE_METABOLISM.txt
- SetsAndExpression/expression/C2-6of8liverp05-Cfilter-11-liver-ARGININE_AND_PROLINE_METABOLISM.txt
- SetsAndExpression/expression/C2-6of8liverp05-Cfilter-12-blood-CELL_PROLIFERATION.txt
- SetsAndExpression/expression/C2-6of8liverp05-Cfilter-12-liver-CELL_PROLIFERATION.txt
- SetsAndExpression/expression/C2-6of8liverp05-Cfilter-13-blood-SMOOTH_MUSCLE_CONTRACTION.txt
- SetsAndExpression/expression/C2-6of8liverp05-Cfilter-13-liver-SMOOTH_MUSCLE_CONTRACTION.txt
- SetsAndExpression/expression/C2-6of8liverp05-Cfilter-14-blood-FRUCTOSE_AND_MANNOSE_METABOLISM.txt
- SetsAndExpression/expression/C2-6of8liverp05-Cfilter-14-liver-FRUCTOSE_AND_MANNOSE_METABOLISM.txt
- SetsAndExpression/expression/C2-6of8liverp05-Cfilter-15-blood-DNA_REPLICATION_REACTOME.txt
- SetsAndExpression/expression/C2-6of8liverp05-Cfilter-15-liver-DNA_REPLICATION_REACTOME.txt
- SetsAndExpression/expression/C2-6of8liverp05-Cfilter-16-blood-FATTY_ACID_DEGRADATION.txt
- SetsAndExpression/expression/C2-6of8liverp05-Cfilter-16-liver-FATTY_ACID_DEGRADATION.txt
- SetsAndExpression/expression/C2-6of8liverp05-Cfilter-17-blood-FATTY_ACID_METABOLISM.txt
- SetsAndExpression/expression/C2-6of8liverp05-Cfilter-17-liver-FATTY_ACID_METABOLISM.txt
- SetsAndExpression/expression/C2-6of8liverp05-Cfilter-18-blood-IGF1MTORPATHWAY.txt
- SetsAndExpression/expression/C2-6of8liverp05-Cfilter-18-liver-IGF1MTORPATHWAY.txt
- SetsAndExpression/expression/C2-6of8liverp05-Cfilter-19-blood-GLYCOLYSIS.txt
- SetsAndExpression/expression/C2-6of8liverp05-Cfilter-19-liver-GLYCOLYSIS.txt
- SetsAndExpression/expression/C2-6of8liverp05-Cfilter-2-blood-PYRUVATE_METABOLISM.txt
- SetsAndExpression/expression/C2-6of8liverp05-Cfilter-2-liver-PYRUVATE_METABOLISM.txt
- SetsAndExpression/expression/C2-6of8liverp05-Cfilter-20-blood-CELL_MOTILITY.txt
- SetsAndExpression/expression/C2-6of8liverp05-Cfilter-20-liver-CELL_MOTILITY.txt
- SetsAndExpression/expression/C2-6of8liverp05-Cfilter-21-blood-OXIDATIVE_PHOSPHORYLATION.txt
- SetsAndExpression/expression/C2-6of8liverp05-Cfilter-21-liver-OXIDATIVE_PHOSPHORYLATION.txt
- SetsAndExpression/expression/C2-6of8liverp05-Cfilter-22-blood-ACTINYPATHWAY.txt
- SetsAndExpression/expression/C2-6of8liverp05-Cfilter-22-liver-ACTINYPATHWAY.txt
- SetsAndExpression/expression/C2-6of8liverp05-Cfilter-23-blood-PYRIMIDINE_METABOLISM.txt
- SetsAndExpression/expression/C2-6of8liverp05-Cfilter-23-liver-PYRIMIDINE_METABOLISM.txt
- SetsAndExpression/expression/C2-6of8liverp05-Cfilter-24-blood-MTA3PATHWAY.txt
- SetsAndExpression/expression/C2-6of8liverp05-Cfilter-24-liver-MTA3PATHWAY.txt
- SetsAndExpression/expression/C2-6of8liverp05-Cfilter-25-blood-FATTY_ACID_SYNTHESIS.txt
- SetsAndExpression/expression/C2-6of8liverp05-Cfilter-25-liver-FATTY_ACID_SYNTHESIS.txt
- SetsAndExpression/expression/C2-6of8liverp05-Cfilter-26-blood-GLUCONEOGENESIS.txt
- SetsAndExpression/expression/C2-6of8liverp05-Cfilter-26-liver-GLUCONEOGENESIS.txt
- SetsAndExpression/expression/C2-6of8liverp05-Cfilter-27-blood-SALMONELLAPATHWAY.txt
- SetsAndExpression/expression/C2-6of8liverp05-Cfilter-27-liver-SALMONELLAPATHWAY.txt
- SetsAndExpression/expression/C2-6of8liverp05-Cfilter-28-blood-CELL_GROWTH_AND_OR_MAINTENANCE.txt
- SetsAndExpression/expression/C2-6of8liverp05-Cfilter-28-liver-CELL_GROWTH_AND_OR_MAINTENANCE.txt
- SetsAndExpression/expression/C2-6of8liverp05-Cfilter-29-blood-PROPANOATE_METABOLISM.txt
- SetsAndExpression/expression/C2-6of8liverp05-Cfilter-29-liver-PROPANOATE_METABOLISM.txt
- SetsAndExpression/expression/C2-6of8liverp05-Cfilter-3-blood-CALCIUM_REGULATION_IN_CARDIAC_CELLS.txt
- SetsAndExpression/expression/C2-6of8liverp05-Cfilter-3-liver-CALCIUM_REGULATION_IN_CARDIAC_CELLS.txt
- SetsAndExpression/expression/C2-6of8liverp05-Cfilter-30-blood-BETA_ALANINE_METABOLISM.txt
- SetsAndExpression/expression/C2-6of8liverp05-Cfilter-30-liver-BETA_ALANINE_METABOLISM.txt
- SetsAndExpression/expression/C2-6of8liverp05-Cfilter-31-blood-PROSTAGLANDIN_SYNTHESIS_REGULATION.txt
- SetsAndExpression/expression/C2-6of8liverp05-Cfilter-31-liver-PROSTAGLANDIN_SYNTHESIS_REGULATION.txt
- SetsAndExpression/expression/C2-6of8liverp05-Cfilter-32-blood-GLUTATHIONE_METABOLISM.txt
- SetsAndExpression/expression/C2-6of8liverp05-Cfilter-32-liver-GLUTATHIONE_METABOLISM.txt
- SetsAndExpression/expression/C2-6of8liverp05-Cfilter-33-blood-TRYPTOPHAN_METABOLISM.txt
- SetsAndExpression/expression/C2-6of8liverp05-Cfilter-33-liver-TRYPTOPHAN_METABOLISM.txt
- SetsAndExpression/expression/C2-6of8liverp05-Cfilter-34-blood-GLYCINE_SERINE_AND_THREONINE_METABOLISM.txt
- SetsAndExpression/expression/C2-6of8liverp05-Cfilter-34-liver-GLYCINE_SERINE_AND_THREONINE_METABOLISM.txt
- SetsAndExpression/expression/C2-6of8liverp05-Cfilter-35-blood-BADPATHWAY.txt
- SetsAndExpression/expression/C2-6of8liverp05-Cfilter-35-liver-BADPATHWAY.txt
- SetsAndExpression/expression/C2-6of8liverp05-Cfilter-36-blood-MONOCYTEPATHWAY.txt
- SetsAndExpression/expression/C2-6of8liverp05-Cfilter-36-liver-MONOCYTEPATHWAY.txt
- SetsAndExpression/expression/C2-6of8liverp05-Cfilter-37-blood-ST_DICTYOSTELIUM_DISCOIDEUM_CAMP_CHEMOTAXIS_PATHWAY.txt
- SetsAndExpression/expression/C2-6of8liverp05-Cfilter-37-liver-ST_DICTYOSTELIUM_DISCOIDEUM_CAMP_CHEMOTAXIS_PATHWAY.txt
- SetsAndExpression/expression/C2-6of8liverp05-Cfilter-38-blood-BLOOD_CLOTTING_CASCADE.txt
- SetsAndExpression/expression/C2-6of8liverp05-Cfilter-38-liver-BLOOD_CLOTTING_CASCADE.txt
- SetsAndExpression/expression/C2-6of8liverp05-Cfilter-4-blood-GLYCOLYSIS_AND_GLUCONEOGENESIS.txt
- SetsAndExpression/expression/C2-6of8liverp05-Cfilter-4-liver-GLYCOLYSIS_AND_GLUCONEOGENESIS.txt
- SetsAndExpression/expression/C2-6of8liverp05-Cfilter-5-blood-GAMMA_HEXACHLOROCYCLOHEXANE_DEGRADATION.txt
- SetsAndExpression/expression/C2-6of8liverp05-Cfilter-5-liver-GAMMA_HEXACHLOROCYCLOHEXANE_DEGRADATION.txt
- SetsAndExpression/expression/C2-6of8liverp05-Cfilter-6-blood-MITOCHONDRIAL_FATTY_ACID_BETAOXIDATION.txt
- SetsAndExpression/expression/C2-6of8liverp05-Cfilter-6-liver-MITOCHONDRIAL_FATTY_ACID_BETAOXIDATION.txt
- SetsAndExpression/expression/C2-6of8liverp05-Cfilter-7-blood-TRANSLATION_FACTORS.txt
- SetsAndExpression/expression/C2-6of8liverp05-Cfilter-7-liver-TRANSLATION_FACTORS.txt
- SetsAndExpression/expression/C2-6of8liverp05-Cfilter-8-blood-VALINE_LEUCINE_AND_ISOLEUCINE_DEGRADATION.txt
- SetsAndExpression/expression/C2-6of8liverp05-Cfilter-8-liver-VALINE_LEUCINE_AND_ISOLEUCINE_DEGRADATION.txt
- SetsAndExpression/expression/C2-6of8liverp05-Cfilter-9-blood-GLYCEROPHOSPHOLIPID_METABOLISM.txt
- SetsAndExpression/expression/C2-6of8liverp05-Cfilter-9-liver-GLYCEROPHOSPHOLIPID_METABOLISM.txt
- SetsAndExpression/expression/C2-6of8liverp1-Cfilter-1-blood-GLUTAMATE_METABOLISM.txt
- SetsAndExpression/expression/C2-6of8liverp1-Cfilter-1-liver-GLUTAMATE_METABOLISM.txt
- SetsAndExpression/expression/C2-6of8liverp1-Cfilter-10-blood-ELECTRON_TRANSPORT_CHAIN.txt
- SetsAndExpression/expression/C2-6of8liverp1-Cfilter-10-liver-ELECTRON_TRANSPORT_CHAIN.txt
- SetsAndExpression/expression/C2-6of8liverp1-Cfilter-11-blood-TRANSLATION_FACTORS.txt
- SetsAndExpression/expression/C2-6of8liverp1-Cfilter-11-liver-TRANSLATION_FACTORS.txt
- SetsAndExpression/expression/C2-6of8liverp1-Cfilter-12-blood-VALINE_LEUCINE_AND_ISOLEUCINE_DEGRADATION.txt
- SetsAndExpression/expression/C2-6of8liverp1-Cfilter-12-liver-VALINE_LEUCINE_AND_ISOLEUCINE_DEGRADATION.txt
- SetsAndExpression/expression/C2-6of8liverp1-Cfilter-13-blood-GLYCEROPHOSPHOLIPID_METABOLISM.txt
- SetsAndExpression/expression/C2-6of8liverp1-Cfilter-13-liver-GLYCEROPHOSPHOLIPID_METABOLISM.txt
- SetsAndExpression/expression/C2-6of8liverp1-Cfilter-14-blood-RIBOSOMAL_PROTEINS.txt
- SetsAndExpression/expression/C2-6of8liverp1-Cfilter-14-liver-RIBOSOMAL_PROTEINS.txt
- SetsAndExpression/expression/C2-6of8liverp1-Cfilter-15-blood-TYROSINE_METABOLISM.txt
- SetsAndExpression/expression/C2-6of8liverp1-Cfilter-15-liver-TYROSINE_METABOLISM.txt
- SetsAndExpression/expression/C2-6of8liverp1-Cfilter-16-blood-ARGININE_AND_PROLINE_METABOLISM.txt
- SetsAndExpression/expression/C2-6of8liverp1-Cfilter-16-liver-ARGININE_AND_PROLINE_METABOLISM.txt
- SetsAndExpression/expression/C2-6of8liverp1-Cfilter-17-blood-FIBRINOLYSISPATHWAY.txt
- SetsAndExpression/expression/C2-6of8liverp1-Cfilter-17-liver-FIBRINOLYSISPATHWAY.txt
- SetsAndExpression/expression/C2-6of8liverp1-Cfilter-18-blood-CELL_PROLIFERATION.txt
- SetsAndExpression/expression/C2-6of8liverp1-Cfilter-18-liver-CELL_PROLIFERATION.txt
- SetsAndExpression/expression/C2-6of8liverp1-Cfilter-19-blood-SMOOTH_MUSCLE_CONTRACTION.txt
- SetsAndExpression/expression/C2-6of8liverp1-Cfilter-19-liver-SMOOTH_MUSCLE_CONTRACTION.txt
- SetsAndExpression/expression/C2-6of8liverp1-Cfilter-2-blood-PURINE_METABOLISM.txt
- SetsAndExpression/expression/C2-6of8liverp1-Cfilter-2-liver-PURINE_METABOLISM.txt
- SetsAndExpression/expression/C2-6of8liverp1-Cfilter-20-blood-PENTOSE_PHOSPHATE_PATHWAY.txt
- SetsAndExpression/expression/C2-6of8liverp1-Cfilter-20-liver-PENTOSE_PHOSPHATE_PATHWAY.txt
- SetsAndExpression/expression/C2-6of8liverp1-Cfilter-21-blood-PHENYLALANINE_METABOLISM.txt
- SetsAndExpression/expression/C2-6of8liverp1-Cfilter-21-liver-PHENYLALANINE_METABOLISM.txt
- SetsAndExpression/expression/C2-6of8liverp1-Cfilter-22-blood-GO_ROS.txt
- SetsAndExpression/expression/C2-6of8liverp1-Cfilter-22-liver-GO_ROS.txt
- SetsAndExpression/expression/C2-6of8liverp1-Cfilter-23-blood-RHOPATHWAY.txt
- SetsAndExpression/expression/C2-6of8liverp1-Cfilter-23-liver-RHOPATHWAY.txt
- SetsAndExpression/expression/C2-6of8liverp1-Cfilter-24-blood-SA_PROGRAMMED_CELL_DEATH.txt
- SetsAndExpression/expression/C2-6of8liverp1-Cfilter-24-liver-SA_PROGRAMMED_CELL_DEATH.txt
- SetsAndExpression/expression/C2-6of8liverp1-Cfilter-25-blood-CARBON_FIXATION.txt
- SetsAndExpression/expression/C2-6of8liverp1-Cfilter-25-liver-CARBON_FIXATION.txt
- SetsAndExpression/expression/C2-6of8liverp1-Cfilter-26-blood-EPHA4PATHWAY.txt
- SetsAndExpression/expression/C2-6of8liverp1-Cfilter-26-liver-EPHA4PATHWAY.txt
- SetsAndExpression/expression/C2-6of8liverp1-Cfilter-27-blood-FRUCTOSE_AND_MANNOSE_METABOLISM.txt
- SetsAndExpression/expression/C2-6of8liverp1-Cfilter-27-liver-FRUCTOSE_AND_MANNOSE_METABOLISM.txt
- SetsAndExpression/expression/C2-6of8liverp1-Cfilter-28-blood-FLAGELLAR_ASSEMBLY.txt
- SetsAndExpression/expression/C2-6of8liverp1-Cfilter-28-liver-FLAGELLAR_ASSEMBLY.txt
- SetsAndExpression/expression/C2-6of8liverp1-Cfilter-29-blood-DNA_REPLICATION_REACTOME.txt
- SetsAndExpression/expression/C2-6of8liverp1-Cfilter-29-liver-DNA_REPLICATION_REACTOME.txt
- SetsAndExpression/expression/C2-6of8liverp1-Cfilter-3-blood-PYRUVATE_METABOLISM.txt
- SetsAndExpression/expression/C2-6of8liverp1-Cfilter-3-liver-PYRUVATE_METABOLISM.txt
- SetsAndExpression/expression/C2-6of8liverp1-Cfilter-30-blood-FATTY_ACID_DEGRADATION.txt
- SetsAndExpression/expression/C2-6of8liverp1-Cfilter-30-liver-FATTY_ACID_DEGRADATION.txt
- SetsAndExpression/expression/C2-6of8liverp1-Cfilter-31-blood-FATTY_ACID_METABOLISM.txt
- SetsAndExpression/expression/C2-6of8liverp1-Cfilter-31-liver-FATTY_ACID_METABOLISM.txt
- SetsAndExpression/expression/C2-6of8liverp1-Cfilter-32-blood-BILE_ACID_BIOSYNTHESIS.txt
- SetsAndExpression/expression/C2-6of8liverp1-Cfilter-32-liver-BILE_ACID_BIOSYNTHESIS.txt
- SetsAndExpression/expression/C2-6of8liverp1-Cfilter-33-blood-IGF1MTORPATHWAY.txt
- SetsAndExpression/expression/C2-6of8liverp1-Cfilter-33-liver-IGF1MTORPATHWAY.txt
- SetsAndExpression/expression/C2-6of8liverp1-Cfilter-34-blood-LYSINE_DEGRADATION.txt
- SetsAndExpression/expression/C2-6of8liverp1-Cfilter-34-liver-LYSINE_DEGRADATION.txt
- SetsAndExpression/expression/C2-6of8liverp1-Cfilter-35-blood-GLYCOLYSIS.txt
- SetsAndExpression/expression/C2-6of8liverp1-Cfilter-35-liver-GLYCOLYSIS.txt
- SetsAndExpression/expression/C2-6of8liverp1-Cfilter-36-blood-GCRPATHWAY.txt
- SetsAndExpression/expression/C2-6of8liverp1-Cfilter-36-liver-GCRPATHWAY.txt
- SetsAndExpression/expression/C2-6of8liverp1-Cfilter-37-blood-SIG_INSULINRECEPTORPATHWAYINCARDIACMYOCYTES.txt
- SetsAndExpression/expression/C2-6of8liverp1-Cfilter-37-liver-SIG_INSULINRECEPTORPATHWAYINCARDIACMYOCYTES.txt
- SetsAndExpression/expression/C2-6of8liverp1-Cfilter-38-blood-CELL_MOTILITY.txt
- SetsAndExpression/expression/C2-6of8liverp1-Cfilter-38-liver-CELL_MOTILITY.txt
- SetsAndExpression/expression/C2-6of8liverp1-Cfilter-39-blood-PANTOTHENATE_AND_COA_BIOSYNTHESIS.txt
- SetsAndExpression/expression/C2-6of8liverp1-Cfilter-39-liver-PANTOTHENATE_AND_COA_BIOSYNTHESIS.txt
- SetsAndExpression/expression/C2-6of8liverp1-Cfilter-4-blood-GALACTOSE_METABOLISM.txt
- SetsAndExpression/expression/C2-6of8liverp1-Cfilter-4-liver-GALACTOSE_METABOLISM.txt
- SetsAndExpression/expression/C2-6of8liverp1-Cfilter-40-blood-BIOGENIC_AMINE_SYNTHESIS.txt
- SetsAndExpression/expression/C2-6of8liverp1-Cfilter-40-liver-BIOGENIC_AMINE_SYNTHESIS.txt
- SetsAndExpression/expression/C2-6of8liverp1-Cfilter-41-blood-OXIDATIVE_PHOSPHORYLATION.txt
- SetsAndExpression/expression/C2-6of8liverp1-Cfilter-41-liver-OXIDATIVE_PHOSPHORYLATION.txt
- SetsAndExpression/expression/C2-6of8liverp1-Cfilter-42-blood-ACTINYPATHWAY.txt
- SetsAndExpression/expression/C2-6of8liverp1-Cfilter-42-liver-ACTINYPATHWAY.txt
- SetsAndExpression/expression/C2-6of8liverp1-Cfilter-43-blood-PYRIMIDINE_METABOLISM.txt
- SetsAndExpression/expression/C2-6of8liverp1-Cfilter-43-liver-PYRIMIDINE_METABOLISM.txt
- SetsAndExpression/expression/C2-6of8liverp1-Cfilter-44-blood-MTA3PATHWAY.txt
- SetsAndExpression/expression/C2-6of8liverp1-Cfilter-44-liver-MTA3PATHWAY.txt
- SetsAndExpression/expression/C2-6of8liverp1-Cfilter-45-blood-FATTY_ACID_SYNTHESIS.txt
- SetsAndExpression/expression/C2-6of8liverp1-Cfilter-45-liver-FATTY_ACID_SYNTHESIS.txt
- SetsAndExpression/expression/C2-6of8liverp1-Cfilter-46-blood-GLUCONEOGENESIS.txt
- SetsAndExpression/expression/C2-6of8liverp1-Cfilter-46-liver-GLUCONEOGENESIS.txt
- SetsAndExpression/expression/C2-6of8liverp1-Cfilter-47-blood-SALMONELLAPATHWAY.txt
- SetsAndExpression/expression/C2-6of8liverp1-Cfilter-47-liver-SALMONELLAPATHWAY.txt
- SetsAndExpression/expression/C2-6of8liverp1-Cfilter-48-blood-INTRINSICPATHWAY.txt
- SetsAndExpression/expression/C2-6of8liverp1-Cfilter-48-liver-INTRINSICPATHWAY.txt
- SetsAndExpression/expression/C2-6of8liverp1-Cfilter-49-blood-MRPPATHWAY.txt
- SetsAndExpression/expression/C2-6of8liverp1-Cfilter-49-liver-MRPPATHWAY.txt
- SetsAndExpression/expression/C2-6of8liverp1-Cfilter-5-blood-CALCIUM_REGULATION_IN_CARDIAC_CELLS.txt
- SetsAndExpression/expression/C2-6of8liverp1-Cfilter-5-liver-CALCIUM_REGULATION_IN_CARDIAC_CELLS.txt
- SetsAndExpression/expression/C2-6of8liverp1-Cfilter-50-blood-CELL_GROWTH_AND_OR_MAINTENANCE.txt
- SetsAndExpression/expression/C2-6of8liverp1-Cfilter-50-liver-CELL_GROWTH_AND_OR_MAINTENANCE.txt
- SetsAndExpression/expression/C2-6of8liverp1-Cfilter-51-blood-TYPE_III_SECRETION_SYSTEM.txt
- SetsAndExpression/expression/C2-6of8liverp1-Cfilter-51-liver-TYPE_III_SECRETION_SYSTEM.txt
- SetsAndExpression/expression/C2-6of8liverp1-Cfilter-52-blood-PROPANOATE_METABOLISM.txt
- SetsAndExpression/expression/C2-6of8liverp1-Cfilter-52-liver-PROPANOATE_METABOLISM.txt
- SetsAndExpression/expression/C2-6of8liverp1-Cfilter-53-blood-NUCLEAR_RECEPTORS.txt
- SetsAndExpression/expression/C2-6of8liverp1-Cfilter-53-liver-NUCLEAR_RECEPTORS.txt
- SetsAndExpression/expression/C2-6of8liverp1-Cfilter-54-blood-CYANOAMINO_ACID_METABOLISM.txt
- SetsAndExpression/expression/C2-6of8liverp1-Cfilter-54-liver-CYANOAMINO_ACID_METABOLISM.txt
- SetsAndExpression/expression/C2-6of8liverp1-Cfilter-55-blood-BETA_ALANINE_METABOLISM.txt
- SetsAndExpression/expression/C2-6of8liverp1-Cfilter-55-liver-BETA_ALANINE_METABOLISM.txt
- SetsAndExpression/expression/C2-6of8liverp1-Cfilter-56-blood-PROSTAGLANDIN_SYNTHESIS_REGULATION.txt
- SetsAndExpression/expression/C2-6of8liverp1-Cfilter-56-liver-PROSTAGLANDIN_SYNTHESIS_REGULATION.txt
- SetsAndExpression/expression/C2-6of8liverp1-Cfilter-57-blood-ATP_SYNTHESIS.txt
- SetsAndExpression/expression/C2-6of8liverp1-Cfilter-57-liver-ATP_SYNTHESIS.txt
- SetsAndExpression/expression/C2-6of8liverp1-Cfilter-58-blood-SIG_BCR_SIGNALING_PATHWAY.txt
- SetsAndExpression/expression/C2-6of8liverp1-Cfilter-58-liver-SIG_BCR_SIGNALING_PATHWAY.txt
- SetsAndExpression/expression/C2-6of8liverp1-Cfilter-59-blood-GLUTATHIONE_METABOLISM.txt
- SetsAndExpression/expression/C2-6of8liverp1-Cfilter-59-liver-GLUTATHIONE_METABOLISM.txt
- SetsAndExpression/expression/C2-6of8liverp1-Cfilter-6-blood-GLYCOLYSIS_AND_GLUCONEOGENESIS.txt
- SetsAndExpression/expression/C2-6of8liverp1-Cfilter-6-liver-GLYCOLYSIS_AND_GLUCONEOGENESIS.txt
- SetsAndExpression/expression/C2-6of8liverp1-Cfilter-60-blood-CDC42RACPATHWAY.txt
- SetsAndExpression/expression/C2-6of8liverp1-Cfilter-60-liver-CDC42RACPATHWAY.txt
- SetsAndExpression/expression/C2-6of8liverp1-Cfilter-61-blood-SULFUR_METABOLISM.txt
- SetsAndExpression/expression/C2-6of8liverp1-Cfilter-61-liver-SULFUR_METABOLISM.txt
- SetsAndExpression/expression/C2-6of8liverp1-Cfilter-62-blood-TRYPTOPHAN_METABOLISM.txt
- SetsAndExpression/expression/C2-6of8liverp1-Cfilter-62-liver-TRYPTOPHAN_METABOLISM.txt
- SetsAndExpression/expression/C2-6of8liverp1-Cfilter-63-blood-PHOTOSYNTHESIS.txt
- SetsAndExpression/expression/C2-6of8liverp1-Cfilter-63-liver-PHOTOSYNTHESIS.txt
- SetsAndExpression/expression/C2-6of8liverp1-Cfilter-64-blood-PROSTAGLANDIN_AND_LEUKOTRIENE_METABOLISM.txt
- SetsAndExpression/expression/C2-6of8liverp1-Cfilter-64-liver-PROSTAGLANDIN_AND_LEUKOTRIENE_METABOLISM.txt
- SetsAndExpression/expression/C2-6of8liverp1-Cfilter-65-blood-GLYCINE_SERINE_AND_THREONINE_METABOLISM.txt
- SetsAndExpression/expression/C2-6of8liverp1-Cfilter-65-liver-GLYCINE_SERINE_AND_THREONINE_METABOLISM.txt
- SetsAndExpression/expression/C2-6of8liverp1-Cfilter-66-blood-STREPTOMYCIN_BIOSYNTHESIS.txt
- SetsAndExpression/expression/C2-6of8liverp1-Cfilter-66-liver-STREPTOMYCIN_BIOSYNTHESIS.txt
- SetsAndExpression/expression/C2-6of8liverp1-Cfilter-67-blood-BADPATHWAY.txt
- SetsAndExpression/expression/C2-6of8liverp1-Cfilter-67-liver-BADPATHWAY.txt
- SetsAndExpression/expression/C2-6of8liverp1-Cfilter-68-blood-MONOCYTEPATHWAY.txt
- SetsAndExpression/expression/C2-6of8liverp1-Cfilter-68-liver-MONOCYTEPATHWAY.txt
- SetsAndExpression/expression/C2-6of8liverp1-Cfilter-69-blood-LONGEVITYPATHWAY.txt
- SetsAndExpression/expression/C2-6of8liverp1-Cfilter-69-liver-LONGEVITYPATHWAY.txt
- SetsAndExpression/expression/C2-6of8liverp1-Cfilter-7-blood-GAMMA_HEXACHLOROCYCLOHEXANE_DEGRADATION.txt
- SetsAndExpression/expression/C2-6of8liverp1-Cfilter-7-liver-GAMMA_HEXACHLOROCYCLOHEXANE_DEGRADATION.txt
- SetsAndExpression/expression/C2-6of8liverp1-Cfilter-70-blood-ST_DICTYOSTELIUM_DISCOIDEUM_CAMP_CHEMOTAXIS_PATHWAY.txt
- SetsAndExpression/expression/C2-6of8liverp1-Cfilter-70-liver-ST_DICTYOSTELIUM_DISCOIDEUM_CAMP_CHEMOTAXIS_PATHWAY.txt
- SetsAndExpression/expression/C2-6of8liverp1-Cfilter-71-blood-RANPATHWAY.txt
- SetsAndExpression/expression/C2-6of8liverp1-Cfilter-71-liver-RANPATHWAY.txt
- SetsAndExpression/expression/C2-6of8liverp1-Cfilter-72-blood-EIF2PATHWAY.txt
- SetsAndExpression/expression/C2-6of8liverp1-Cfilter-72-liver-EIF2PATHWAY.txt
- SetsAndExpression/expression/C2-6of8liverp1-Cfilter-73-blood-BLOOD_CLOTTING_CASCADE.txt
- SetsAndExpression/expression/C2-6of8liverp1-Cfilter-73-liver-BLOOD_CLOTTING_CASCADE.txt
- SetsAndExpression/expression/C2-6of8liverp1-Cfilter-74-blood-CIRCADIAN_EXERCISE.txt
- SetsAndExpression/expression/C2-6of8liverp1-Cfilter-74-liver-CIRCADIAN_EXERCISE.txt
- SetsAndExpression/expression/C2-6of8liverp1-Cfilter-8-blood-NKCELLSPATHWAY.txt
- SetsAndExpression/expression/C2-6of8liverp1-Cfilter-8-liver-NKCELLSPATHWAY.txt
- SetsAndExpression/expression/C2-6of8liverp1-Cfilter-9-blood-MITOCHONDRIAL_FATTY_ACID_BETAOXIDATION.txt
- SetsAndExpression/expression/C2-6of8liverp1-Cfilter-9-liver-MITOCHONDRIAL_FATTY_ACID_BETAOXIDATION.txt
- SetsAndExpression/sets/
- SetsAndExpression/sets/C2-6of8bloodp05-Cfilter-result-short.txt
- SetsAndExpression/sets/C2-6of8bloodp05-Cfilter-result.txt
- SetsAndExpression/sets/C2-6of8bloodp1-Cfilter-result-short.txt
- SetsAndExpression/sets/C2-6of8bloodp1-Cfilter-result.txt
[truncated: 10 more entries]
