# Supplementary material for: Gene set enrichment analysis for non-monotone association and multiple experimental categories
Source: BMC Bioinformatics. 2008 Nov 14;9:481. doi: 10.1186/1471-2105-9-481 (PMC2636811; doi:10.1186/1471-2105-9-481)
Supplement: Additional file 2 — Sets and Expression. The intermediate analysis results of NCT compendium data set. Sets directory contains lists of identified gene sets under different across-compound (category) selection criteria. Compound specific p-values, set size, etc are provided. Expression directory contains extracted expression data for respective identified gene sets. [file 1471-2105-9-481-S2.zip › SetsAndExpression/expression/C2-6of8bloodp05-Cfilter-1-blood-ELECTRON_TRANSPORT_CHAIN.txt]

geneids	1.2.Dich-24-15#-0.1	1.2.Dich-24-150#3	1.2.Dich-24-1500#3.4	1.2.Dich-48-15#-0.2	1.2.Dich-48-150#2.3	1.2.Dich-48-1500#6.4	1.2.Dich-6-15#-0.2	1.2.Dich-6-150#0	1.2.Dich-6-1500#-0.6	1.4.Dich-24-15#0	1.4.Dich-24-150#0.3	1.4.Dich-24-1500#1.5	1.4.Dich-48-15#0.2	1.4.Dich-48-150#-0.1	1.4.Dich-48-1500#1.6	1.4.Dich-6-15#0.2	1.4.Dich-6-150#0	1.4.Dich-6-1500#0.2	Brom-24-25#0.3	Brom-24-250#7.1	Brom-24-75#2	Brom-48-25#-0.2	Brom-48-250#6	Brom-48-75#0.7	Brom-6-25#-0.4	Brom-6-250#0.2	Brom-6-75#0.5	Diqu-24-10#-0.4	Diqu-24-20#1.4	Diqu-24-25#3.6	Diqu-24-5#-0.1	Diqu-48-10#-0.6	Diqu-48-20#0.2	Diqu-48-25#1.8	Diqu-48-5#0.1	Diqu-6-10#-0.9	Diqu-6-20#0.4	Diqu-6-25#2.8	Diqu-6-5#-1.1	Gala-24-100#1.7	Gala-24-25#1	Gala-24-400#5.3	Gala-48-100#-0.1	Gala-48-25#-0.2	Gala-48-400#8.4	Gala-6-100#2.4	Gala-6-25#-0.3	Gala-6-400#1.8	Mono-24-10#-1
A_42_P595872 Kbtbd4_predicted Kelch repeat and BTB (POZ) domain containing 4 (predicted)	-0.0402	0.1023	0.12	0.1828	0.0085	0.0616	-0.0645	-0.1301	-0.1227	0.0799	0.0088	0.0095	-0.2454	-0.1799	-0.2146	0.1192	0.1481	0.1999	0.1267	0.1938	0.214	-0.0565	0.0724	0.0462	-0.2582	0.3015	-0.0166	0.756	0.8747	0.0995	0.4635	0.0575	0.0616	0.3281	-0.0905	-0.071	-0.0318	0.3862	-0.0464	-0.062	-0.04	-0.126	-0.2483	-0.2847	0.0782	0.0189	0.0359	0.0054	-0.044
A_42_P574719 Slc25a4 solute carrier family 25 (mitochondrial adenine nucleotide translocator) member 4 (Slc25a4)	-0.1494	-0.0234	-0.0849	-0.0599	0.1612	0.1076	0.2128	0.2305	0.1488	-0.1644	-0.1746	-0.2915	-0.3222	-0.4779	-0.0855	-0.1514	0.107	0.0799	-0.1292	0.0791	0.042	-0.0259	-0.1375	-0.0955	0.0061	0.1329	0.3317	0.5771	0.4455	0.4626	0.6364	0.4324	0.2052	0.3569	0.2953	0.3792	0.461	0.75	0.1916	0.031	-0.0062	0.0264	-0.2693	0.1026	-0.1662	-0.0921	-0.1235	-0.076	-0.0474
A_42_P787109 Slc25a5 solute carrier family 25 (mitochondrial carrier; adenine nucleotide translocator), member 5 (Slc25a5)	-0.3562	-0.0296	-1.3524	-0.2944	0.167	0.0486	0.1942	-0.5477	-0.8553	0.0893	-0.0826	0.1276	-0.0888	-0.1118	0.2766	0.0456	-0.131	-0.968	-0.1692	-1.2224	-0.2502	-0.0542	0.7062	0.2188	0.3534	-0.8298	0.2988	-1.5692	-1.782	-0.6993	-0.9778	0.1204	0.3257	0.2362	0.1771	-0.5249	-1.0401	-1.8212	-0.5533	-0.2542	0.0526	0.2949	-0.3655	0.0144	-0.1203	-0.5138	0.0265	-0.4697	0.012
A_43_P14302 Ndufb6_predicted NADH dehydrogenase (ubiquinone) 1 beta subcomplex, 6, 17kDa (predicted)	0.0747	-0.2148	0.3297	-0.1058	-0.3687	0.5248	0.2143	-0.0937	0.0795	-0.0259	-0.1096	1.0378	0.092	-0.3424	0.7424	-0.0738	0.0807	0.0247	-0.0525	0.1312	0.0212	0.0912	-0.2937	-0.3411	0.5578	-0.2011	-0.0924	-0.6037	0.1099	-0.1424	-0.4156	0.0197	0.0216	-0.0588	-0.325	0.0625	-0.2006	-0.4863	0.0156	0.2561	0.0911	-0.2782	0.3657	0.3374	0.3099	0.0258	0.0618	-0.0559	0.7021
A_43_P22037 Sall3_predicted similar to spalt protein (LOC364910)	0.0842	-0.0323	-0.0014	-0.1983	-0.1749	-5e-04	0.078	-0.0089	-0.0244	0.5537	0.485	0.281	0.8065	0.7167	0.7185	-0.0557	-0.0942	-0.2042	-0.0623	0.1692	-0.0333	0.2755	-0.1068	0.0683	0.3729	-0.1375	0.0106	-0.7737	-0.8889	-0.8172	-0.867	-0.2293	-0.1226	-0.5932	-0.8379	-0.5973	-0.8866	-1.0564	-0.3289	0.6104	0.6318	0.3593	0.3152	-0.0319	-0.1919	-0.1203	-0.0186	0.1452	-0.8652
A_42_P743310 Atp5f1 ATP synthase, H+ transporting, mitochondrial F0 complex, subunit b, isoform 1 (Atp5f1)	-0.2128	-0.0305	-0.5361	-0.0654	0.1308	0.246	0.0328	-0.2511	-0.4975	-0.2254	-0.2159	-0.1833	-0.4161	-0.4252	-0.2502	-0.0864	-0.1398	-0.2861	0.1039	-0.6161	0.0842	-0.0393	0.5175	0.0855	0.1336	0.0404	0.2612	0.2577	0.3606	-0.0305	0.0913	0.2125	0.2645	0.7151	0.2896	-0.1481	-0.0209	0.033	-0.2306	-0.305	-0.1761	0.1229	-0.3877	-0.0174	0.2655	-0.1114	0.1031	-0.1891	-0.0528
A_43_P14175 Cycs cytochrome c, somatic (Cycs)	-0.3091	-0.0092	-0.4217	0.111	0.4388	0.8437	-0.0639	-0.2675	-0.4883	-0.0841	-0.0459	-0.0021	-0.0813	-0.096	0.0541	0.1105	0.1594	0.0844	0.0855	0.0199	0.1039	0.075	0.6239	0.1092	0.1442	0.1795	0.2644	0.2772	0.3109	0.2226	0.1208	0.1563	0.2002	0.5513	0.2274	-0.1132	-0.0993	-0.0407	-0.0906	0.2666	0.1008	0.4215	-0.1609	0.2104	0.335	0.0076	0.0902	0.1332	0.0662
A_43_P14167 Ndufc2_predicted NADH dehydrogenase (ubiquinone) 1, subcomplex unknown, 2 (predicted)	-0.3877	-0.0246	-0.9965	-0.0553	0.3011	0.364	0.0173	-0.473	-0.7494	-0.1913	-0.3134	-0.044	-0.3889	-0.3312	-0.069	0.0998	-0.0139	-0.4718	0.1383	-0.6454	0.2201	0.1082	0.829	0.3263	0.0639	-0.3722	0.231	0.1566	0.2118	-0.4351	0.239	0.0637	0.0957	0.8185	0.2547	-0.3305	-0.1938	-0.2803	-0.4118	-0.1817	0.1496	0.4044	-0.3712	0.1966	0.6803	-0.1784	0.1221	-0.1756	0.2154
A_42_P806471 Cd14 CD14 antigen (Cd14)	0.0449	0.0932	0.18	0.1166	-0.0643	-0.1782	-0.107	-0.0476	-0.0815	0.1515	0.1264	0.0775	-0.0933	-0.0403	-0.1111	0.1604	0.2099	0.2494	0.0465	0.0172	0.0528	-0.016	-0.059	-0.0682	-0.1662	0.0035	-0.1377	0.2551	0.2056	0.2333	0.2221	0.0802	-0.0094	0.1024	-0.022	0.1185	0.1569	0.3004	0.1219	0.093	-0.0351	-0.1875	0.0347	0.2029	0.0444	0.0141	-2e-04	0.0215	-0.0173
A_43_P14913 Atp5c1 ATP synthase, H+ transporting, mitochondrial F1 complex, gamma polypeptide 1 (Atp5c1)	-0.4093	-0.1554	-1.3549	-0.1921	0.1687	-0.045	0.0538	-0.7051	-1.1637	-0.4392	-0.6689	-0.4563	-0.444	-0.4642	-0.0986	-0.1788	-0.3588	-1.1251	0.1555	-0.8831	0.1096	0.2026	0.7404	0.3262	0.0725	-0.8366	0.2071	-0.461	-0.4943	-0.822	-0.1254	0.2109	0.4191	0.6881	0.28	-0.5608	-0.5568	-0.8779	-0.6422	-0.5537	-0.0381	0.128	-0.6984	-0.1897	0.0608	-0.534	0.0228	-0.5969	0.1399
A_43_P14081 Cox7a3 cytochrome c oxidase, subunit 7a 3 (Cox7a3)	-0.1121	0.1291	0.0734	0.3113	0.1254	0.6076	-0.3698	-0.2744	-0.3811	-0.1376	-0.0961	-0.3809	-0.8006	-0.6402	-0.5832	0.2206	0.2334	0.342	0.0561	0.4581	0.2418	-0.0346	0.3146	0.1122	-0.3652	0.0169	-0.095	1.9376	2.1733	0.612	1.2197	0.1906	0.259	1.1627	0.1997	0.2958	0.6177	1.4626	0.2618	0.414	0.1788	0.2152	-0.0468	0.065	0.7634	0.0265	7e-04	0.1437	-0.2596
A_42_P668800 Uqcrb_predicted similar to ubiquinol-cytochrome c reductase binding protein (LOC362897)	0.0634	-0.0195	-0.1323	-0.0548	0.0536	0.3226	0.0255	0.9474	-0.0464	-0.016	0.0631	0.1805	-0.5282	0.2069	0.2832	0.064	-0.1229	-0.0395	-0.1266	-0.5747	0.2582	0.996	0.2062	0.1326	0.1794	-0.3451	0.4685	0.2415	0.011	0.0669	-0.0908	-0.0584	-0.2592	1.0823	0.1672	0.4526	0.3803	-0.9692	-0.1591	-0.1321	0.0042	1.0192	-1.1823	-0.5355	1.6707	0.1342	0.0011	-0.2289	0.1279
A_42_P466316 Narg1_predicted NMDA receptor-regulated gene 1 (predicted)	0.028	0.0566	0.0705	0.0974	-0.1103	-0.0668	0.0786	0.0607	0.0314	-0.0965	-0.295	-0.0223	-0.1845	-0.2182	-0.1445	0.1131	0.0089	0.3717	0.1701	0.1128	0.1864	0.0277	-0.0061	-0.0117	-0.1047	0.0676	0.0082	0.9441	0.6131	0.2684	0.5878	0.026	-0.0654	0.24	0.074	0.0456	0.2154	0.3367	0.1769	-0.2406	-0.0489	-0.0603	-0.1114	-0.2161	0.1907	0.1913	0.0113	0.1765	-0.0057
A_43_P11169 Cox7a2l_predicted Cytochrome c oxidase subunit VIIa polypeptide 2 like (predicted)	-0.0893	-0.1196	0.0137	-0.3176	-0.2246	-0.1658	0.2845	0.1026	0.272	0.1024	0.0408	-0.0855	0.3349	-0.1721	0.2029	0.4542	0.2793	-0.0063	0.0056	0.2161	0.2432	0.2039	-0.2374	-0.0166	0.3741	0.4341	0.1592	0.1428	0.0068	0.3022	0.1893	-0.171	-0.0335	-0.2484	-0.0701	-0.1285	0.1765	0.476	-0.071	0.6618	0.4481	0.5138	-0.0882	0.1915	-0.1804	-0.0294	0.1014	0.1946	-0.6999
A_43_P12048 Atp5h ATP synthase, H+ transporting, mitochondrial F0 complex, subunit d (Atp5h)	-0.2094	0.0054	-0.2561	0.0833	0.1773	0.3488	-0.0786	-0.2189	-0.3383	-0.1096	-0.0029	-0.13	-0.5678	-0.5246	-0.431	0.16	0.1862	0.1951	0.0643	-0.1793	0.0693	-0.0774	0.3202	0.0051	0.063	0.0219	0.0867	0.6648	0.6995	0.2874	0.4888	0.0335	0.1454	0.7158	0.3341	0.3783	0.3517	0.5595	0.2323	0.0225	0.0067	0.1826	-0.2042	-0.013	0.3561	-0.0828	0.019	-0.039	0.0748
A_43_P12039 Cox6c cytochrome c oxidase, subunit VIc (Cox6c)	-0.5617	-0.6063	-1.0757	0.4244	0.796	1.2917	-0.0615	-0.5223	-0.7125	-0.1815	-0.1266	-0.2309	-1.004	-0.9804	-0.9932	0.2788	0.3034	0.0387	-0.0288	-0.5031	0.0744	-0.0622	0.6543	-0.1538	0.073	-0.0734	-0.0304	1.2792	1.3404	0.5238	0.7535	0.3677	0.5503	1.4855	0.4852	0.38	0.6356	1.118	0.3058	0.118	-0.0146	0.6437	-0.5914	0.1499	0.7828	-0.146	-0.0177	-0.0792	-0.0306
A_43_P16670 Qpc Similar to low molecular mass ubiquinone-binding protein	0.041	0.0689	0.1072	0.1341	-0.0584	-0.1887	-0.0783	-0.0824	-0.0972	0.139	0.1494	0.0479	-0.1791	-0.1018	-0.2194	0.078	0.1209	0.1857	0.0219	-0.032	0.0863	-0.0051	-0.0688	-0.0428	-0.1276	0.0209	-0.0633	0.2922	0.3033	0.2005	0.2246	0.1116	-0.0218	-0.0476	-2e-04	0.1391	0.0738	0.2942	0.1044	0.056	-0.0259	-0.2326	0.0057	-0.115	-0.082	0.0029	-0.0429	0.0106	-0.0402
A_42_P708614 Ndufa6_predicted similar to NADH dehydrogenase (ubiquinone) 1 alpha subcomplex, 6 (B14); NADH dehydrogenase (ubiquinone) 1 alpha subcomplex, 6 (14kD, B14) (LOC315167)	-0.3994	0.0072	-0.8536	0.1337	0.5387	1.0525	0.0804	-0.4658	-0.8493	-0.4457	-0.4858	-0.3632	-0.8717	-0.7351	-0.4647	0.1385	0.1615	-0.1547	0.2278	-0.1972	0.175	0.0964	0.6156	0.2912	-0.0443	-0.3536	0.0084	1.0582	1.0687	0.2935	0.843	0.3396	0.4485	1.4494	0.6023	0.1365	0.3177	0.5105	0.0629	0.0777	0.3258	0.6909	-0.5264	0.2094	0.6934	-0.0667	0.1256	-0.0277	0.265
A_42_P575775 MGC72942 similar to CG6105-PA	-0.114	0.1892	0.08	0.0708	0.065	0.8019	-0.1708	-0.2194	-0.3338	-0.1246	0.0678	-0.1778	-0.7244	-0.5973	-0.5518	0.2878	0.2676	0.4144	-0.0503	0.2855	0.0893	-0.1637	0.4044	0.0739	0.1797	0.1238	0.2389	1.3946	1.5436	0.8804	0.9749	0.3346	0.3345	1.2428	0.5117	0.4755	0.5217	1.088	0.3763	0.3436	0.2648	0.2849	-0.0829	0.1931	0.7421	0.117	0.094	0.1539	-0.1344
A_43_P11221 Afg3l2_predicted similar to 2310036I02Rik protein (LOC307350)	0.1235	0.0702	0.1113	0.1305	0.0197	-0.007	-0.1507	0.0526	0.0748	0.089	0.1285	0.1059	0.0482	0.1216	-0.0496	0.1742	0.2719	0.2548	0.0456	0.0918	0.0898	-0.0438	-0.1436	-0.076	-0.1688	0.0506	-0.2331	0.1118	0.2291	0.1848	0.1727	0.055	-0.0668	-0.0608	-0.059	0.1286	0.1177	0.2187	0.0475	0.1803	0.1793	0.1208	0.2234	0.1429	-0.0426	0.0131	-0.0266	0.2164	0.0058
A_43_P16159 Atpi ATPase inhibitor	0.1063	0.0659	0.1023	0.0678	-0.0562	-0.0142	0.0983	0.1675	0.202	-0.0621	0.0029	0.038	0.0588	0.1422	-0.0559	0.052	0.0371	0.208	-0.0256	0.1398	0.0482	-0.0525	-0.1558	-0.1528	0.1105	0.0773	0.0794	0.1613	0.0716	0.2629	0.0408	-0.1165	-0.2051	-0.1829	-0.0488	0.2629	0.1001	0.1575	0.2494	0.1054	-0.009	-0.0096	0.2676	0.1215	0.0979	0.1263	0.0124	0.1693	0.1126
A_43_P11743 Ucp3 uncoupling protein 3 (Ucp3)	-0.0883	0.211	0.1242	-0.1957	-0.0752	0.3997	0.261	0.1597	0.0578	0.4269	0.5175	0.203	0.0859	0.1722	0.3023	-0.2788	-0.1799	-0.094	-0.135	-0.601	-0.0892	-0.1308	-0.1296	-0.1485	0.1919	0.1417	0.2705	-1.2046	-1.3345	0.1971	-0.918	0.1287	0.3823	-0.4849	-0.1155	0.1254	-0.4094	-1.0394	0.0981	0.021	-0.0315	-0.0763	0.2087	-0.0646	-0.5453	0.119	0.0688	0.2099	-0.381
A_42_P533282 Cox6a1 Cytochrome c oxidase, subunit VIa, polypeptide 1	0.0503	0.0668	0.0334	0.3239	-0.3676	0.0646	-0.258	-0.0943	-0.1298	0.077	0.1964	-0.1597	-0.0487	0.0199	-0.2493	-0.9675	-0.7183	-0.6551	0.3	-0.0327	0.2325	0.2761	0.0862	0.2224	-0.6251	-0.0434	-0.6189	-0.5109	-0.3192	-0.7692	-0.7326	-0.2449	-0.1206	-0.5836	-0.6146	-0.4978	-0.417	-0.4198	-0.3666	-0.472	-0.3601	-0.2735	-0.0018	-0.192	-0.1539	0.0254	-0.0886	0.0344	-0.6492
A_42_P562711 Ndufb9_predicted similar to NADH dehydrogenase (ubiquinone) 1 beta subcomplex, 9, 22kDa; NADH dehydrogenase (ubiquinone) 1 beta subcomplex, 9 (22kD, B22) (LOC299954)	-0.0652	0.0713	-0.2439	-0.0758	-0.0737	0.1422	0.0056	-0.1208	-0.3409	-0.2376	-0.2016	-0.2414	-0.4328	-0.4706	-0.3824	-0.0395	-0.0777	-0.2017	0.0209	-0.2736	-0.0577	-0.0547	0.1828	-0.0972	0.0281	-0.18	0.0495	-0.1965	-0.2265	-0.0045	-0.034	0.0833	0.1536	0.4476	0.284	0.015	-0.0757	-0.219	-0.0704	-0.1448	-0.0659	-0.0185	-0.2641	-0.0757	0.0559	0.0225	0.0657	-0.1157	0.0702
A_43_P15698 Ndufb6_predicted NADH dehydrogenase (ubiquinone) 1 beta subcomplex, 6, 17kDa (predicted)	-0.0502	0.037	0.0743	0.0916	0.0186	0.107	-0.0476	-0.095	-0.0197	-0.1514	-0.1342	-0.2508	-0.354	-0.254	-0.3777	0.0478	0.0405	0.114	0.0396	0.1228	0.0836	-0.08	0.0266	-0.0296	-0.0208	0.1096	0.027	0.6999	0.7747	0.2957	0.4989	0.0959	0.0173	0.3508	0.1101	0.169	0.2222	0.4997	0.135	-0.0756	-0.056	-0.1621	-0.1081	-0.1037	0.158	-0.006	0.0106	-0.0646	0.0752
A_43_P14987 Atp5j ATP synthase, H+ transporting, mitochondrial F0 complex, subunit F6 (Atp5j)	-0.268	-0.0876	-0.7887	0.0723	0.3783	0.264	-0.1316	-0.4548	-0.7986	-0.1412	-0.1548	-0.193	-0.5066	-0.4928	-0.2494	0.1258	0.0554	-0.2222	-0.059	-0.7606	0.0146	0.069	0.7056	0.2687	0.2415	-0.0775	0.3057	0.7505	0.7978	-0.0769	0.5847	0.1543	0.3196	0.9499	0.2325	0.0604	0.3645	0.63	-0.0725	0.1342	0.2214	0.3714	-0.476	-0.1026	0.4458	-0.2957	0.0158	-0.1523	-0.1886
A_43_P11642 Ndufa5 NADH dehydrogenase (ubiquinone) 1 alpha subcomplex 5 (Ndufa5)	-0.1254	-0.0238	-0.3668	0.245	0.2817	0.6022	-0.159	-0.2805	-0.648	-0.1444	-0.1192	-0.1958	-0.578	-0.4688	-0.4469	0.1171	0.1086	0.0201	0.0788	-0.3628	0.1697	0.067	0.7418	0.0144	-0.0046	-0.0966	0.0488	1.0227	1.0435	0.0092	0.5981	0.0254	0.088	0.9144	0.124	0.2365	0.6633	1.0201	0.1958	0.1546	0.0708	0.3495	-0.0643	0.1571	0.7634	-0.0236	-0.0264	0.0983	-0.0964
A_43_P14863 Sdhb_predicted similar to succinate dehydrogenase Ip subunit (LOC298596)	-0.3918	-0.1562	-0.8403	-0.189	0.0631	-0.0895	0.1526	-0.4298	-0.8723	-0.0875	-0.1374	-0.0442	-0.2492	-0.2576	0.0934	0.1968	0.1028	-0.4977	-0.0421	-0.483	-0.0718	0.0374	0.7136	0.192	0.1541	-0.6599	0.2474	-0.6037	-0.7011	-0.4673	-0.2095	0.0108	0.2852	0.4985	0.167	-0.3299	-0.4463	-0.888	-0.2414	-0.097	0.2425	0.1297	-0.3606	0.0824	0.221	-0.212	0.1267	-0.1911	0.1221
A_42_P823679 Atp5o ATP synthase, H+ transporting, mitochondrial F1 complex, O subunit	-0.247	-0.0573	-0.7139	-0.0349	0.1041	0.125	-0.0695	-0.2434	-0.5107	-0.3574	-0.4131	-0.3742	-0.4279	-0.3666	-0.0907	0.2314	0.1869	0.0202	0.1097	-0.482	0.037	0.1214	0.5756	0.1658	-0.0616	-0.2776	0.0151	0.4263	0.4312	-0.0813	0.5088	0.0497	0.262	1.0175	0.366	0.0093	0.1819	0.3702	-0.087	-0.127	0.0769	0.1805	-0.2951	0.0031	0.4434	-0.2215	-0.0046	-0.178	0.0919
A_43_P11417 Atp5c1 ATP synthase, H+ transporting, mitochondrial F1 complex, gamma polypeptide 1	0.1381	0.0656	0.3965	-0.2309	-0.2025	0.261	0.1688	0.242	0.316	0.0565	0.0456	0.2015	0.1691	0.1207	0.0218	-0.1348	0.0564	0.1175	-0.0207	0.172	0.083	-0.0661	0.0638	-0.069	0.0646	0.1794	-0.0542	0.0271	0.0419	-6e-04	-0.1311	-0.1559	-0.0817	-0.39	-0.0586	0.1053	-0.1546	0.4593	-0.0556	0.1529	0.2338	0.3491	-0.3685	0.168	-0.2347	-9e-04	-0.045	-0.0038	-0.1021
A_43_P16576 Ndufa7_predicted similar to NADH oxidoreductase (LOC299643)	0.0382	-0.1064	0.3226	0.1364	-0.0602	0.276	0.2162	0.2058	0.0933	0.0432	0.2652	-0.0384	0.0229	-0.0156	-0.0071	0.1684	-0.0412	0.3876	-0.1168	0.1044	0.0713	0.0256	-0.025	-0.0553	0.0262	0.0208	0.0205	0.5722	0.2844	0.145	0.1489	0.1541	-0.0681	0.1314	0.0692	0.2312	0.3636	0.5159	0.2231	-0.0741	-0.2462	-0.1384	0.1371	-0.1653	0.2078	0.0921	0.048	0.0855	-0.0245
A_43_P23177 BF555526 Transcribed locus	-0.0455	-0.113	-0.1078	0.0965	-9e-04	0.1752	-0.0188	-0.0799	-0.0786	-0.1537	-0.1175	-0.2445	0.1028	-0.0047	-0.1824	-0.063	-0.1325	-0.2105	-0.0132	0.2254	-0.0716	0.0755	0.1153	0.1925	0.0593	-0.032	0.0172	-0.1274	-0.0819	-0.5294	-0.1333	-0.064	-0.1132	-0.021	-0.279	-0.3356	0.0149	0.0018	-0.3129	-0.135	-0.0264	-0.1328	0.0477	-0.0779	-0.1004	-0.1228	-0.0738	-0.0669	-0.0842
A_42_P765830 Ndufb5_predicted similar to NADH dehydrogenase (ubiquinone) 1 beta subcomplex, 5; NADH dehydrogenase (ubiquinone) 1 beta subcomplex 5 (LOC294964)	-0.0696	0.0364	-0.279	-0.0318	0.0789	0.0294	0.0113	-0.0801	-0.142	-0.3325	-0.3921	-0.2412	-0.1883	-0.14	0.0106	0.0815	0.0193	-0.1568	0.0308	-0.2053	0.0422	0.0063	0.2872	0.0632	-0.045	-0.1012	-0.0047	0.1342	0.129	-0.0757	0.1819	0.0276	0.0662	0.4862	0.3246	-0.018	-0.0227	-0.0418	-0.0376	-0.0973	0.0998	0.1654	-0.186	0.1365	0.3582	-0.0608	0.0055	-0.0322	0.1698
A_43_P11909 Atp5g1 ATP synthase, H+ transporting, mitochondrial F0 complex, subunit c (subunit 9), isoform 1	-0.264	-0.0441	-0.475	-0.158	-0.0108	-0.2833	0.0556	-0.1754	-0.2567	-0.029	-0.1928	-0.0054	-0.1288	-0.161	-0.0937	-0.0808	-0.1239	-0.5514	-0.0992	-0.8976	-0.1206	0.118	0.3011	0.0488	-0.0612	-0.2004	-0.008	-0.3356	-0.32	-0.4058	-0.1881	0.2171	0.1667	0.2275	0.0681	-0.2442	-0.0551	-0.2096	-0.4553	-0.4072	-0.0913	-0.0588	-0.2141	-0.2062	0.0827	-0.1938	-0.1245	-0.354	0.0665
A_43_P16415 Ndufv1 NADH dehydrogenase (ubiquinone) flavoprotein 1, 51kDa	-0.0197	0.0883	-0.0743	0.0182	-0.0856	-0.0911	-0.0965	-0.0853	-0.0696	0.0015	-0.0397	-0.0732	0.0267	-0.0365	-0.0411	-0.0178	0.0235	-0.0119	-0.0464	-0.2113	-0.0697	-0.0441	0.0018	0.0042	-0.0069	0.0348	0.066	0.04	-0.0045	0.1716	0.1234	-0.0277	-0.0145	0.0101	0.0833	0.0803	0.0149	0.0924	0.0661	0.0557	0.0763	-0.023	4e-04	-0.0053	-0.0587	0.0067	0.0071	0.0701	-0.1045
A_43_P12844 Cox17 COX17 homolog, cytochrome c oxidase assembly protein (yeast) (Cox17)	-0.2629	0.1784	-0.415	0.0332	0.1664	0.3094	-0.0281	-0.3886	-0.792	-0.3473	-0.5369	-0.3018	-0.7787	-0.8006	-0.4529	0.4374	0.3873	-0.3219	0.0197	-0.789	-0.0486	0.1298	0.9656	0.3302	-0.1639	-0.4559	-0.0338	1.038	1.0249	0.3425	1.0029	0.3616	0.427	1.6404	0.7583	0.0739	0.6014	0.8947	-0.2284	-0.0331	0.2204	0.3613	-0.4252	0.0203	0.7426	-0.1881	0.1136	-0.3038	0.191
A_43_P12826 Slc25a14 solute carrier family 25 (mitochondrial carrier, brain), member 14 (Slc25a14)	0.0872	0	-0.0359	0.0948	0.0462	-0.3967	-0.0738	0.0264	0.0106	0	0.0219	0.0827	-0.1092	0	0.058	0	0.11	0	-0.2204	0.0499	-0.1085	0.1125	0.2175	0.0618	-0.1643	-0.0494	0.031	0.0536	0.0711	-0.0576	0.1576	0.0614	-0.002	-0.0611	0.0628	0	0.0175	0	6e-04	-0.0325	0	0.0104	0	0.0348	0	0.182	-0.0239	0.3559	0.1335
A_43_P12860 Cox5b cytochrome c oxidase subunit Vb (Cox5b)	-0.1046	-0.0178	-0.6494	-0.0153	0.1165	0.1084	-0.144	-0.3339	-0.6958	-0.4382	-0.495	-0.5818	-0.6132	-0.5379	-0.2351	-0.1267	-0.2185	-0.4808	0.069	-0.3995	-0.0143	0.1546	0.433	0.1578	-0.1055	-0.4189	-0.1313	0.1516	0.1783	-0.3836	0.1749	-0.0581	0.0931	0.7041	0.1629	-0.0364	0.077	0.0743	-0.0849	-0.2528	-0.048	0.0761	-0.2904	0.0565	0.2709	-0.2172	0.0332	-0.1736	0.161
A_42_P535085 Mipp65 MIPP65 protein	0.0693	-0.2813	-0.5183	-0.3542	-0.0824	-0.3304	-0.1803	-0.1114	-0.3596	-0.1526	-0.2096	-0.1902	0.2444	0.1806	0.6284	-0.3581	-0.7086	-0.8252	0.0133	-0.4742	-0.1346	0.1796	0.2079	0.1998	0.0425	-0.3081	0.1962	-1.2857	-1.0035	-0.5926	-1.1833	-0.0316	0.0774	-0.4073	0.0011	-0.4353	-0.6036	-1.3311	-0.4753	-0.3812	0.0909	0.1797	-0.0691	0.021	-0.588	-0.3685	-0.0914	-0.3355	-0.1756
A_42_P478550 Atp5j ATP synthase, H+ transporting, mitochondrial F0 complex, subunit F6	0.0901	-0.0194	0.1471	0.077	-0.0373	0.0884	-0.0776	0.0214	0.1752	-0.1486	-0.0217	0.0997	0.0803	0.0825	0.0896	0.0601	0.0516	0.1024	0.0087	0.0546	0.0092	0.052	-0.111	0.0174	-0.2484	-0.0658	-0.1732	0.0938	0.0858	0.2133	0.0358	-0.0368	-0.0475	-0.1191	-0.0246	0.1029	0.0383	0.1465	0.2	0.3057	0.1958	0.1711	0.1026	0.1269	0.2725	0.0964	0.0919	0.0912	-0.0199
A_43_P15344 Atp5g3 ATP synthase, H+ transporting, mitochondrial F0 complex, subunit c (subunit 9) isoform 3 (Atp5g3)	-0.404	-0.0019	-0.9654	-0.0692	0.2307	0.1121	0.3513	-0.225	-0.6782	-0.4409	-0.4428	-0.2671	-0.1454	-0.2094	0.0808	0.1601	-0.1333	-0.5688	-0.0164	-0.6827	-0.0251	0.1182	0.7648	0.2424	0.0553	-0.8564	0.1967	-0.2317	-0.3848	-0.4684	-0.0096	0.1995	0.1447	0.6101	0.3499	-0.2123	-0.1134	-0.3754	-0.3528	-0.3316	0.1245	0.3929	-0.2699	0.1037	0.4563	-0.1736	-0.0214	-0.1257	0.4389
A_43_P15337 Slc25a27 Solute carrier family 25, member 27	-0.1149	-0.0172	0.1386	0.1524	0.0862	-0.0336	0.1364	0.2213	0.0708	0.1394	-0.2179	0.4207	-0.2364	-0.5423	-0.213	-0.1438	0.0366	0.1701	0.1201	0.0153	0.0572	0.0136	-0.0678	0.0871	-0.3913	0.0757	-0.0368	0.048	0.592	0.2881	0.3001	0.1136	0.005	0.1993	-0.1289	0.2874	0.3379	0.2136	0.4388	0.172	-0.0253	0.6906	-1.1529	0.0294	-0.5302	-0.0632	-0.3428	0.1128	0.2941
A_42_P690569 Ndufv2 NADH dehydrogenase (ubiquinone) flavoprotein 2	-0.4618	-0.2462	-1.1282	0.0112	0.4446	0.6463	0.05	-0.5521	-0.954	-0.0933	-0.2233	-0.0982	-0.3854	-0.3496	-0.0992	0.1137	0.0608	-0.3779	-0.0486	-0.6488	-0.0051	-0.0542	0.601	0.0692	0.1854	-0.4879	0.1832	-0.3867	-0.463	-0.0966	-0.1431	0.222	0.3552	0.7696	0.4172	-0.2251	-0.3721	-0.6905	-0.2364	0.0825	0.3848	0.6261	-0.243	0.4483	0.5194	-0.0555	0.1316	-0.1126	0.1316
A_43_P16690 Uqcrc2 ubiquinol-cytochrome c reductase core protein II	-0.4628	-0.2646	-0.9927	-0.1188	0.2728	-0.1162	0.0878	-0.3673	-0.3971	-0.25	-0.2499	-0.3173	-0.2938	-0.245	-0.0949	-0.0325	-0.1477	-0.4546	-0.0755	-0.7191	-0.2537	0.037	0.3151	0.0666	0.2868	-0.0492	0.2192	-1.0697	-1.0634	-0.5168	-0.6798	0.0628	0.1576	0.1098	0.3268	-0.3724	-0.6178	-1.2773	-0.255	-0.4826	0.0783	0.11	-0.5721	-0.0521	-0.3026	-0.3147	0.0101	-0.2693	0.0962
A_42_P702941 Ndufs3_predicted similar to NADH-ubiquinone oxidoreductase 30 kDa subunit, mitochondrial precursor (Complex I-30KD) (CI-30KD) (LOC295923)	-0.052	-0.0041	-0.2101	-0.0061	0.0562	-0.193	-0.0387	-0.0041	-8e-04	-0.0249	-0.0963	0.0856	-0.014	0.0306	0.1599	0.0599	0.0224	-0.052	-0.0292	-0.1854	0.0574	-0.0383	0.0712	-0.0729	0.0207	-0.032	0.0414	-0.2654	-0.3275	-0.0603	-0.1868	0.0149	-0.0146	-0.0393	0.1448	-4e-04	-0.1213	-0.1744	0.0874	0.0214	0.0623	0.1082	-0.1821	0.0535	-0.0598	-0.074	-0.0183	-0.018	0.0842
A_43_P11856 Cox4i1 cytochrome c oxidase subunit IV isoform 1 (Cox4i1)	0.0505	0.1746	-0.0652	-0.1323	-0.0377	0.5018	-0.021	-0.0116	-0.1926	0.093	0.1783	-0.004	-0.0354	0.0589	0.2679	0.0399	0.0962	0.0668	-0.4088	-0.3426	-0.4709	-0.2484	-0.0298	-0.1323	0.13	-0.2804	0.1111	-1.0633	-1.2115	0.0312	-0.7417	0.0414	0.1491	0.0138	-0.019	0.0754	-0.6138	-1.2179	0.0963	0.2597	0.1972	0.1229	0.0824	0.0692	-0.1824	0.0971	0.0536	0.1555	-0.0958
A_42_P732245 Uqcrh_predicted Ubiquinol-cytochrome c reductase hinge protein (predicted)	-0.2484	-0.0953	-0.2314	0.2709	0.2312	0.4292	-0.0739	-0.2731	-0.2557	-0.431	-0.4409	-0.4762	-0.6602	-0.65	-0.6947	-0.0906	-0.0718	0.0099	0.0981	0.18	0.1169	0.0576	0.0941	-0.0629	0.0658	0.1051	0.0647	1.0619	1.1801	0.5786	0.642	0.2976	0.2817	0.6563	0.4171	0.3703	0.5368	0.911	0.2511	0.203	0.038	0.0422	-0.2256	-0.0902	0.2962	-0.0039	0.0393	-0.0429	-0.0423
A_42_P841860 Atp5g2 ATP synthase, H+ transporting, mitochondrial F0 complex, subunit c (subunit 9), isoform 2 (Atp5g2)	-0.4195	-0.1115	-1.0767	-0.0396	0.0822	-0.2998	-0.0356	-0.4489	-0.67	-0.5231	-0.7741	-0.5523	-0.5547	-0.4347	-0.1458	-0.0182	-0.1459	-0.6467	0.1344	-0.9698	-0.087	0.0682	0.4504	0.2051	-0.0504	-0.5654	-0.0314	-0.4194	-0.449	-0.4974	0.2122	0.0671	0.1729	0.6195	0.2515	-0.1046	-0.1225	-0.3868	-0.1881	-0.2674	0.1951	0.0734	-0.5227	-0.1479	0.1174	-0.2242	0.0134	-0.1876	0.2449
A_42_P596742 Uqcrfs1 similar to RIKEN cDNA 4430402G14 (LOC291103)	-0.3632	-0.0615	-0.6166	-0.1463	0.2263	0.2937	0.133	-0.481	-0.9426	-0.3328	-0.3664	-0.1831	-0.3314	-0.3604	0.1266	0.0434	-0.0984	-0.536	0.1487	-0.7792	0.1056	0.087	0.8328	0.3852	-0.016	-0.5023	0.336	0.2155	0.2768	-0.4404	0.1409	0.2396	0.3824	1.0324	0.3289	-0.459	-0.2566	-0.3306	-0.5475	-0.4501	-0.0349	0.2416	-0.4482	0.234	0.5534	-0.1983	0.1667	-0.1477	0.1695
A_42_P489478 Cox7b cytochrome c oxidase subunit VIIb	-0.1776	0.1085	-0.0288	0.4678	0.4946	1.3468	-0.2188	-0.2582	-0.4014	-0.2121	-0.0699	-0.2439	-0.5094	-0.4713	-0.5724	0.1448	0.2738	0.4952	0.1252	0.659	0.2236	-0.0521	0.331	0.0433	-0.2944	0.1078	-0.1773	1.6338	1.8309	0.6832	0.8804	0.2726	0.3368	1.11	0.0192	0.4485	0.3732	0.9516	0.4815	0.1769	0.0735	0.3423	-0.0544	0.3485	0.7173	0.1673	0.0703	0.2046	0.0156
A_43_P13072 Atp5i ATP synthase, H+ transporting, mitochondrial F0 complex, subunit e (Atp5i)	0.0024	0.1924	-0.5682	-8e-04	-0.1021	0.2654	-0.3621	-0.4566	-0.8543	-0.1638	-0.1419	-0.1917	-0.5322	-0.5736	-0.3832	0.1127	0.0502	-0.09	-0.1144	-0.2842	-0.147	0.0487	0.5387	0.1017	0.1117	-0.4015	0.0274	-0.2218	-0.2441	-0.0346	-0.1663	0.1531	0.2211	0.4138	0.2429	0.1844	-0.1123	-0.4187	0.1236	0.304	0.2994	0.2699	-0.289	-0.1255	0.1689	-0.1989	0.0053	-0.0526	-0.1496
A_42_P685906 Atp5d ATP synthase, H+ transporting, mitochondrial F1 complex, delta subunit (Atp5d)	-0.142	-0.0116	-0.094	-0.0236	0.0606	0.1197	0.0548	-0.0576	0.0324	-0.491	-0.487	-0.5497	-0.531	-0.436	-0.451	-0.1937	-0.2205	-0.2356	-0.0996	-0.0422	-0.0356	-0.1306	0.0875	-0.061	0.3446	0.1087	0.2314	0.0748	0.0622	0.3818	0.2043	0.2908	0.2135	0.3426	0.3474	0.3266	0.1566	0.1708	0.2139	-0.3204	-0.2422	-0.2216	-0.2145	-0.1284	-0.0622	-0.0381	0.0122	-0.1622	0.0911
A_42_P752034 Ndufs8_predicted similar to NADH dehydrogenase:ubiquinone Fe-S protein 8 (LOC293652)	-0.193	-0.1854	-1.1907	-0.2561	-0.0581	-0.3909	-0.1452	-0.4812	-0.7999	-0.5067	-0.6139	-0.3888	-0.1297	-0.1183	0.2224	-0.3027	-0.4746	-0.8592	0.0268	-0.7976	-0.189	0.1061	0.3588	0.1134	0.0193	-0.8933	-0.0748	-0.9034	-0.7837	-0.7843	-0.4837	-0.2636	-0.1275	-0.0255	0.0441	-0.3126	-0.6081	-1.1043	-0.3453	-0.2539	0.1377	0.2772	-0.222	0.044	0.017	-0.3329	0.0526	-0.2361	0.2513
A_42_P819964 Cox6a2 cytochrome c oxidase, subunit VIa, polypeptide 2 (Cox6a2)	0.1187	0.0011	0.0749	0.039	-0.0624	-0.0488	0.0692	0.215	0.2474	0.0847	0.1884	0.2495	0.3134	0.3867	0.3138	0.2748	0.3354	0.4811	-0.0581	0.0805	0.0154	-0.0465	-0.1914	-0.1619	-0.1802	-0.029	-0.1495	-0.0254	-0.04	0.0498	0.0844	-0.2961	-0.3255	-0.1876	-0.108	0.2143	0.017	-0.0251	0.2607	0.2157	0.1966	0.228	0.4262	0.4094	0.2577	0.2759	0.0638	0.29	0.3752
A_42_P614984 Ucp1 uncoupling protein 1 (Ucp1)	0.0516	0.007	0.1644	0.1114	-0.0681	0.0783	0.0708	0.1051	0.1958	-0.1049	-0.1052	-0.1297	-0.0247	-0.0806	-0.1462	0.0492	-0.0655	0.213	-0.0676	0.1015	0.0184	-0.0649	-0.1812	-0.1589	0.2024	0.0757	0.1335	0.4381	0.3172	0.4871	0.3306	0.0249	-0.1158	0.0588	0.108	0.3489	0.3004	0.3723	0.3529	0.0737	-0.0167	-0.0193	0.095	0.138	0.1171	0.1381	0.006	0.2862	0.0175
A_43_P11097 Sdhc succinate dehydrogenase complex, subunit C	-0.3977	-0.1092	-0.6332	-0.1432	0.1418	0.1073	0.4284	-0.0898	-0.3906	-0.2562	-0.3534	-0.126	-0.1602	-0.1846	0.2212	0.1496	-0.0649	-0.3332	0.1339	-0.4094	0.1092	0.1928	0.4874	0.2274	-0.045	-0.4409	0.2499	-0.2148	-0.2541	-0.5481	-0.2952	0.0109	0.0929	0.4868	0.1932	-0.3132	-0.3851	-0.8364	-0.3406	-0.2092	0.1266	0.6476	-0.124	0.3007	0.4176	-0.0981	0.1296	-0.2727	0.3989
A_43_P16888 Ndufb2_predicted NADH dehydrogenase (ubiquinone) 1 beta subcomplex, 2 (predicted)	-0.1352	-0.0083	-0.5662	0.0105	-0.0838	-0.0621	-0.1981	-0.3383	-0.6686	-0.1818	-0.147	-0.3741	-0.7632	-0.6742	-0.5236	-0.0997	-0.1641	-0.2514	0.078	-0.2644	0.0417	0.0498	0.3393	0.0128	0.0517	-0.1678	0.0702	0.4702	0.5339	-0.2125	0.3163	0.1431	0.2641	0.5552	0.2891	0.0482	0.1559	0.4243	-0.003	-0.2516	-0.1432	-0.0521	-0.392	-0.3048	0.097	-0.1952	0.0504	-0.1652	-0.1439
A_42_P606605 Atp5a1 ATP synthase, H+ transporting, mitochondrial F1 complex, alpha subunit, isoform 1.	-0.323	-0.1098	-1.0701	-0.2089	0.1934	-0.0266	0.1326	-0.4391	-0.8856	-0.3718	-0.5814	-0.3177	-0.2649	-0.2698	0.1425	-0.1249	-0.3165	-0.9712	0.1879	-1.0037	0.1594	0.1779	0.8093	0.3247	-0.0429	-0.7544	0.1199	-0.3641	-0.3978	-0.7365	-0.1191	0.2916	0.3905	0.6805	0.319	-0.5067	-0.5102	-0.8859	-0.6597	-0.5844	-0.0408	0.1774	-0.4477	0.0472	0.2682	-0.4508	0.029	-0.4874	0.1432
A_42_P560288 Sdhd succinate dehydrogenase complex, subunit D, integral membrane protein (Sdhd)	-0.5639	-0.0744	-1.1039	-0.0763	0.2847	0.3031	0.0544	-0.5148	-0.8786	0.1677	-0.0514	0.2391	-0.226	-0.1735	0.1042	0.0075	-0.0375	-0.8038	0.072	-1.0398	-0.0427	-0.031	0.7356	0.2288	0.0947	-0.4815	0.2123	-0.6577	-0.8035	-0.6916	-0.3523	0.1555	0.3207	0.5856	0.1293	-0.5503	-0.6211	-1.0228	-0.57	-0.4173	0.0736	0.4049	-0.381	0.1901	0.2082	-0.2219	0.1168	-0.2261	0.1726
A_42_P839142 Ndufa8_predicted similar to Aa2-258 (LOC296658)	-0.3072	-0.0634	-0.8744	-0.1577	0.167	0.1571	0.0307	-0.3743	-0.6083	-0.3677	-0.524	-0.4223	-0.4699	-0.4936	-0.1932	-0.2177	-0.3429	-0.9446	0.0676	-0.826	-0.0088	0.1222	0.7183	0.2515	0.1578	-0.4514	0.225	-0.37	-0.5209	-0.294	-0.0903	0.1743	0.321	0.7119	0.4453	-0.2019	-0.3147	-0.5616	-0.2922	-0.4327	-0.08	0.1133	-0.4732	-0.1248	0.0589	-0.3475	-0.0358	-0.4435	0.129
A_43_P10381 Ndufa5 NADH dehydrogenase (ubiquinone) 1 alpha subcomplex 5	-0.3067	-0.484	-0.7827	-0.2722	-0.0053	0.095	0.1121	-0.0757	-0.5486	-0.163	-0.1965	-0.0015	0.0854	0.0211	-0.0791	-0.4664	-0.9112	-1.4197	-0.1234	-0.326	-0.3894	0.7948	0.2855	0.482	0.119	-0.7434	0.0978	-0.4355	-0.4291	-1.4086	-0.4155	-0.047	-0.2013	-0.0653	-0.2778	-0.9951	-0.2116	-0.5903	-1.0292	-0.593	-0.1444	-0.1667	-0.1535	-0.2326	-0.0397	-0.3728	-0.2807	-0.5913	-0.2028
A_42_P558445 Surf1 surfeit 1 (Surf1)	-0.396	-0.2832	-0.7624	-0.1104	0.1878	0.113	-0.0119	-0.4795	-0.648	-0.5188	-0.5901	-0.4748	-0.4918	-0.5861	-0.3193	-0.0381	-0.2374	-0.7765	0.0999	-0.8632	-0.0462	0.0839	0.5792	0.2308	0.126	-0.3138	0.242	0.1745	-0.1204	-0.3793	0.0868	0.0557	0.2878	0.6186	0.3785	-0.1341	-0.1383	-0.3664	-0.1885	-0.4158	-0.1408	0.2702	-0.5552	-0.0465	-0.0249	-0.2451	0.018	-0.3649	0.1867
A_43_P19295 Atp5j ATP synthase, H+ transporting, mitochondrial F0 complex, subunit F6	0.0525	-0.013	0.0505	0.0973	-0.1122	-0.1171	-0.0027	0.0921	0.0685	0.1081	0.2498	0.0926	0.1335	0.1652	0.0596	0.166	0.1593	0.34	0.0105	0.0403	-0.0033	-0.0322	-0.0738	-0.087	-0.0918	-0.0068	-0.0897	0.079	0.1236	0.1932	0.1054	-0.1121	-0.183	-0.1682	-0.042	0.2087	0.1665	0.2413	0.2369	0.2124	0.0769	0.0066	0.2496	0.2068	0.1699	0.1749	0.0504	0.144	0.1816
A_43_P10277 Uqcrc2 ubiquinol-cytochrome c reductase core protein II	-0.4285	-0.3121	-1.548	-0.0524	0.2377	-0.0546	-0.0454	-0.3221	-0.7523	-0.2824	-0.4166	-0.2447	-0.1526	-0.2521	0.0985	0.0837	-0.1877	-0.77	0.0485	-1.1476	-0.0718	0.2369	0.5619	0.3011	0.1144	-0.8328	0.108	-0.2191	-0.4477	-0.7678	-0.0752	0.0224	0.0776	0.3503	0.1931	-0.4325	-0.4	-0.6282	-0.4143	-0.383	0.0644	0.4445	-0.443	-0.0105	0.1996	-0.3706	0.0582	-0.3773	0.337
A_42_P480972 Atp5c1 ATP synthase, H+ transporting, mitochondrial F1 complex, gamma polypeptide 1 (Atp5c1)	-0.4078	-0.1538	-1.2867	-0.1604	0.1959	-0.0424	0.0413	-0.7077	-1.1208	-0.3813	-0.5944	-0.4332	-0.428	-0.414	-0.0575	-0.1395	-0.3533	-1.1063	0.1596	-0.8838	0.0976	0.1912	0.6978	0.2923	0.0935	-0.773	0.176	-0.4134	-0.5182	-0.7877	-0.1325	0.1692	0.3953	0.6806	0.2672	-0.5187	-0.5792	-0.8724	-0.6081	-0.5115	0.006	0.1456	-0.6286	-0.1376	0.089	-0.484	-0.0116	-0.4989	0.1489
A_42_P784310 Ndufc2_predicted NADH dehydrogenase (ubiquinone) 1, subcomplex unknown, 2 (predicted)	-0.3846	-0.0211	-0.9987	-0.0359	0.2781	0.3353	0.0611	-0.4316	-0.7	-0.1944	-0.2974	-0.048	-0.3695	-0.3226	-0.0312	0.1075	-0.0151	-0.4019	0.1334	-0.6232	0.2214	0.1008	0.8033	0.3036	0.0869	-0.3281	0.2111	0.1425	0.2027	-0.4092	0.2026	0.0374	0.0984	0.8073	0.257	-0.3211	-0.2029	-0.3103	-0.3669	-0.1076	0.1734	0.4546	-0.3253	0.2223	0.6792	-0.1328	0.0766	-0.1762	0.1885
A_42_P634674 Cox5a Cytochrome c oxidase, subunit Va	-0.1432	0.3029	0.0657	-0.02	0.1584	0.2031	-0.0292	-0.1991	-0.3479	-0.1674	-0.2805	-0.0878	-0.3371	-0.3338	0.0349	0.1207	0.0537	-0.4843	0.0268	-0.7184	0.1148	0.1403	0.6742	0.1773	-0.3906	-0.3601	-0.1556	0.4823	0.6722	-0.1037	0.3507	0.2751	0.2333	1.1796	0.1874	-0.1546	0.1931	0.3591	-0.4413	-0.1966	0.0049	0.2412	-0.2042	0.2603	0.7255	-0.2399	-0.0233	-0.257	0.1554
A_42_P620907 Ndufb3_predicted similar to NADH dehydrogenase (ubiquinone) 1 beta subcomplex 3 (LOC301427)	-0.2819	-0.069	-0.9332	0.0552	0.1184	0.1152	-0.0555	-0.2867	-0.6976	-0.1588	-0.2364	-0.1744	-0.1997	-0.2579	-0.1156	0.071	-0.0345	-0.3948	0.0421	-0.4167	0.0621	0.2124	0.6459	0.3002	-0.1718	-0.3692	-0.0189	0.2988	0.3562	-0.8827	0.1684	0.076	0.1442	0.6215	-0.1866	-0.5114	-0.0881	0.0417	-0.5758	-0.3707	-0.08	0.0156	-0.2912	-0.1641	0.4308	-0.2357	-0.0057	-0.2868	0.018
A_43_P21833 Sall3_predicted similar to spalt protein (LOC364910)	0.0614	-0.0438	-0.0401	-0.0298	-0.0652	5e-04	-0.0142	0.0094	-0.021	0.0152	0.0606	0.0341	0.1313	0.0846	3e-04	-0.0422	-0.0555	-0.0732	-0.0396	-0.0292	-0.0408	0.038	-0.0266	0.0011	-0.062	-0.0598	-0.0719	-0.1293	-0.1563	-0.1163	-0.0607	-0.0492	-0.0377	-0.1078	-0.0912	-0.0904	-0.0133	-0.0761	-0.0814	-0.0414	-0.044	-0.0473	0.1052	0.0263	-0.0366	0.0472	0.011	-0.0379	-0.0183
A_43_P21806 Znf183 zinc finger protein 183 (RING finger, C3HC4 type)	-0.2145	0.0086	-0.0786	-0.0362	0.1108	-0.0014	0.1225	-0.0396	-0.0489	-0.1937	0.0332	0.0989	-0.1327	0.0015	0.1279	0.1447	-0.1097	-0.417	-0.1641	-0.0776	-0.1828	-0.2	0.21	0.1606	0.14	-0.0246	0.0978	-0.2754	-0.2666	-0.1834	-0.3853	0.09	0.1514	-0.3499	0.2036	-0.2535	0.1081	-0.1336	-0.2089	-0.3199	-0.2732	-0.1971	-0.1519	0.19	-0.4262	-0.2142	0.343	-0.009	0.0291
A_42_P532124 Atpi ATPase inhibitor (Atpi)	-0.1134	0.0958	-0.0522	0.1148	0.3823	0.2572	-0.2384	-0.4442	-0.4443	-0.4122	-0.3422	-0.4496	-1.0403	-0.9783	-1.0355	-0.0312	0.0187	0.0425	0.1426	-0.5228	0.2203	-0.2496	0.4598	0.1881	0.0298	0.3831	0.3616	1.3156	1.4491	0.556	1.0519	0.1716	0.3521	1.0169	0.6404	0.6199	0.9151	1.4195	0.2785	-0.0653	-0.2591	-0.1936	-0.5146	-0.3995	0.0307	-0.3365	-0.1101	-0.3608	-0.1521
A_42_P739060 Atp5j ATP synthase, H+ transporting, mitochondrial F0 complex, subunit F6	0	-0.1078	-0.0616	0.0999	-0.2221	0.3102	0.2538	0.1934	-0.046	-0.1675	-0.1734	-0.13	0.3933	0.3056	0.3746	0.1788	0.1124	0.2937	-0.124	-0.1019	0.0751	0.1917	-0.0738	0.0508	-0.0398	-0.3905	-0.1032	0.235	-0.0488	-0.1325	0.093	-0.0579	-0.184	-0.0267	-0.1102	0.1422	0.294	0.043	0.1002	0.1749	0.0061	0.4188	0.0011	-0.0672	0.3107	0.1368	0.0526	0.4916	0.2343
A_42_P723641 Popdc2 popeye domain containing 2 (Popdc2)	0.005	-0.726	0.0917	-0.3112	-0.0466	-0.0262	0.7399	0.3633	-0.1521	-0.5195	-0.163	-0.096	0.1952	-0.1429	0.4646	0.841	0.2636	0.0211	-0.1499	-0.6834	-0.3387	0.1208	-0.2908	0.24	-0.0658	-0.776	0.3914	0.0486	-0.7243	-1.3211	-1.0098	-0.5463	-0.4069	0.5826	-0.1101	0.3424	-0.0656	-3.2649	0.2405	0.084	-0.3462	1.2892	-1.537	0.1705	0.893	-0.7188	0.6062	-0.4534	0.7352
A_43_P10465 Cox15_predicted COX15 homolog, cytochrome c oxidase assembly protein (yeast) (predicted)	-0.0774	0.0283	-0.0068	0.2502	-0.3104	-0.2072	-0.1629	0.0622	0.2074	-0.0212	-0.176	0.1906	-0.4436	0.3418	0.2765	-0.0436	0.0231	-0.0605	-0.1592	0.1602	0.0938	0.3114	0.034	1.5697	-0.3368	0.0281	0.0819	0.0436	-0.8314	0.0692	0.4492	-0.0444	-0.164	0.0516	0.0636	-0.0872	-0.2443	0.1384	-0.1966	-0.0801	-0.0458	-0.097	-0.3602	1.0282	0.6648	-0.0415	0.0754	0.0328	0.1806
A_43_P10433 TC469603 Transcribed locus	-0.2557	-0.0901	-0.7596	-0.1342	0.0524	-0.1246	-0.1631	-0.4639	-0.7375	-0.3999	-0.5419	-0.5501	-0.5559	-0.5212	-0.2064	-0.1836	-0.3337	-0.7438	0.0251	-0.6849	-0.057	0.1495	0.3607	0.1837	0.0308	-0.561	-0.0031	-0.0424	-0.1132	-0.3282	0.1907	0.1864	0.2541	0.5449	0.3024	-0.1463	-0.0697	-0.1758	-0.275	-0.3725	0.0295	-0.0257	-0.501	-0.3302	-0.0092	-0.4539	-0.0199	-0.399	0.0176
A_43_P17266 Narg1_predicted similar to N-terminal aceyltransferase 1 (LOC310399)	-0.1936	-0.0729	-0.6296	-0.1681	0.0475	-0.1852	0.0218	-0.0363	-0.3694	0.3379	0.0817	0.1979	0.4944	0.4092	0.4815	0.0057	-0.271	-0.324	0.0359	-0.4538	-0.2271	-0.0616	0.2245	0.0217	0.2867	-0.4793	-0.0441	-0.579	-0.6494	-0.4197	-0.6781	0.2778	0.1312	-0.2605	0.0811	-0.4402	-0.4688	-0.5349	-0.124	-0.1909	-0.0524	-0.0255	-0.0674	-0.2309	-0.2357	-0.2305	-0.2929	-0.0667	-0.0783
A_42_P704102 Uqcrc1 ubiquinol-cytochrome c reductase core protein I	-0.199	-0.0747	-0.3506	-0.1893	-0.0459	-0.2644	0.0038	-0.0825	-0.1136	-0.1327	-0.2446	-0.1939	-0.2685	-0.2853	-0.0728	-0.4002	-0.4708	-0.6977	0.0459	-0.2423	-0.0269	-0.0838	0.2097	0.0512	0.2732	-0.001	0.1716	-0.3195	-0.6	-0.0032	-0.3699	0.1795	0.326	-0.0521	0.2343	-0.1522	-0.3339	-0.502	-0.1918	-0.0872	-0.0183	0.0056	-0.3189	-0.1629	-0.495	-0.1628	-0.0417	-0.0894	-0.3484
A_43_P14660 Ndufb9_predicted similar to NADH dehydrogenase (ubiquinone) 1 beta subcomplex, 9, 22kDa; NADH dehydrogenase (ubiquinone) 1 beta subcomplex, 9 (22kD, B22) (LOC299954)	-0.1041	0.0573	-0.1975	-0.0758	-0.0473	0.1218	-0.0333	-0.1967	-0.3518	-0.2169	-0.2422	-0.2808	-0.6083	-0.5927	-0.4828	-0.099	-0.158	-0.2962	0.0716	-0.1969	0.0765	0.0223	0.2231	0.0247	0.0254	-0.0508	0.1163	0.1632	0.2537	-0.0742	0.0881	0.242	0.2441	0.5315	0.251	-0.0753	0.0309	0.0525	-0.1667	-0.2834	-0.1833	-0.0932	-0.3313	-0.1244	0.0857	-0.053	0.0876	-0.1716	-0.0593
lalt.pool	-0.075	2.975	3.425	-0.2	2.325	6.4	-0.225	-0.025	-0.55	0.05	0.275	1.525	0.15	-0.125	1.575	0.15	0.025	0.15	0.275	7.1	1.975	-0.15	6.025	0.675	-0.35	0.15	0.475	-0.4333	1.4167	3.5833	-0.0667	-0.6333	0.2167	1.8	0.1167	-0.9333	0.35	2.8333	-1.1	1.675	1.025	5.325	-0.125	-0.25	8.425	2.35	-0.325	1.825	-0.95
[truncated: 25 more columns]
