# Supplementary material for: Gene set enrichment analysis for non-monotone association and multiple experimental categories
Source: BMC Bioinformatics. 2008 Nov 14;9:481. doi: 10.1186/1471-2105-9-481 (PMC2636811; doi:10.1186/1471-2105-9-481)
Supplement: Additional file 2 — Sets and Expression. The intermediate analysis results of NCT compendium data set. Sets directory contains lists of identified gene sets under different across-compound (category) selection criteria. Compound specific p-values, set size, etc are provided. Expression directory contains extracted expression data for respective identified gene sets. [file 1471-2105-9-481-S2.zip › SetsAndExpression/expression/C2-6of8bloodp05-Cfilter-1-liver-ELECTRON_TRANSPORT_CHAIN.txt]

geneids	1.2.Dich-24-15#-0.1	1.2.Dich-24-150#3	1.2.Dich-24-1500#3.4	1.2.Dich-48-15#-0.2	1.2.Dich-48-150#2.3	1.2.Dich-48-1500#6.4	1.2.Dich-6-15#-0.2	1.2.Dich-6-150#0	1.2.Dich-6-1500#-0.6	1.4.Dich-24-15#0	1.4.Dich-24-150#0.3	1.4.Dich-24-1500#1.5	1.4.Dich-48-15#0.2	1.4.Dich-48-150#-0.1	1.4.Dich-48-1500#1.6	1.4.Dich-6-15#0.2	1.4.Dich-6-150#0	1.4.Dich-6-1500#0.2	Brom-24-25#0.3	Brom-24-250#7.1	Brom-24-75#2	Brom-48-25#-0.2	Brom-48-250#6	Brom-48-75#0.7	Brom-6-25#-0.4	Brom-6-250#0.2	Brom-6-75#0.5	Diqu-24-10#-0.4	Diqu-24-20#1.4	Diqu-24-25#3.6	Diqu-24-5#-0.1	Diqu-48-10#-0.6	Diqu-48-20#0.2	Diqu-48-25#1.8	Diqu-48-5#0.1	Diqu-6-10#-0.9	Diqu-6-20#0.4	Diqu-6-25#2.8	Diqu-6-5#-1.1	Gala-24-100#1.7	Gala-24-25#1	Gala-24-400#5.3	Gala-48-100#-0.1	Gala-48-25#-0.2	Gala-48-400#8.4	Gala-6-100#2.4	Gala-6-25#-0.3	Gala-6-400#1.8	Mono-24-10#-1
A_42_P595872 Kbtbd4_predicted Kelch repeat and BTB (POZ) domain containing 4 (predicted)	0.1289	0.4118	0.6285	-0.0449	-0.0114	-0.1744	0.4177	0.5413	0.792	0.3528	0.4735	0.4453	-0.1098	-0.1471	-0.023	-0.0188	0.0051	0.2557	-0.0325	-0.0806	0.1709	0.0293	-0.0824	0.0372	0.0126	-0.2991	-0.3846	-0.0233	0.0276	-0.0416	-0.0477	0.0277	-0.0605	-0.2803	0.04	0.0501	0.2838	-0.637	0.0273	0.0847	0.1912	-0.6123	0.0466	0.0707	-0.2671	-0.7724	0.1724	-0.642	0.0099
A_42_P574719 Slc25a4 solute carrier family 25 (mitochondrial adenine nucleotide translocator) member 4 (Slc25a4)	0.062	0.8062	0.2579	0.1576	0.805	1.1204	-0.1204	-0.1562	-0.1896	-0.8649	-0.5946	-0.1364	-0.5465	-0.417	-0.081	-0.1296	-0.5737	-0.4586	-0.2433	0.9776	0.4049	-0.102	2.1729	0.246	-0.1764	-0.0624	-0.2099	0.053	0.3882	0.933	0.381	0.0766	0.8002	1.3231	0.2222	0.0704	0.228	0.4219	-0.1227	0.5199	-0.1502	1.993	0.2689	-0.0071	2.8616	0.34	-0.0532	0.4722	0.1101
A_42_P787109 Slc25a5 solute carrier family 25 (mitochondrial carrier; adenine nucleotide translocator), member 5 (Slc25a5)	0.0564	0.5365	0.6285	-0.0434	0.1825	0.2147	0.0749	0.0396	0.0441	-0.5686	-0.1649	0.0219	-0.1426	-0.2275	0.2005	-0.0788	-0.2287	-0.4702	0.1018	-0.0938	0.3623	-0.115	0.0556	-0.0562	-0.0631	-0.144	-0.0777	-0.2694	-0.1181	0.1167	-0.3836	-0.049	-0.131	-0.3125	0.0381	0.0156	0.0014	-0.5328	-0.0133	-0.1579	-0.0619	-0.3665	0.0333	0.1141	0.2022	-0.4296	0.0159	-0.2861	0.0282
A_43_P14302 Ndufb6_predicted NADH dehydrogenase (ubiquinone) 1 beta subcomplex, 6, 17kDa (predicted)	0.1248	-0.2891	-0.272	-0.3344	-0.006	0.1584	-0.0093	0.6076	0.0971	-0.0389	0.0722	-0.4169	-0.6208	-0.0068	0.9842	0.1462	0.0965	0.1559	-0.07	-0.3737	-0.2208	0.0624	-0.4747	-0.1119	-0.0645	0.1724	0.1815	0.4975	0.0553	-0.2803	-0.1773	0.2034	-0.0463	-0.182	0.0163	0.1434	-0.079	-0.3214	-0.3113	-0.0662	0.1913	-0.5436	0.0307	0.0276	0.0423	0.3718	-0.0997	0.3664	0.1671
A_43_P22037 Sall3_predicted similar to spalt protein (LOC364910)	0.1738	-0.3612	-0.335	-0.1867	-0.1244	-0.5413	-0.5149	-0.4922	0.0939	-0.4276	-0.682	-0.7604	0.5821	0.5987	0.3187	0.037	0.0836	-0.137	0.5473	0.2477	0.1482	0.3889	-0.37	0.1229	0.4978	0.3451	0.3434	-0.0076	-0.2851	-0.3543	-0.0425	-0.4548	-0.2611	-0.1488	-0.3902	-0.1736	-0.077	0.187	-0.1155	-0.4428	-0.3444	-0.342	-0.0139	-0.3654	-1.0019	-0.0708	-0.2119	-0.1131	0.0536
A_42_P743310 Atp5f1 ATP synthase, H+ transporting, mitochondrial F0 complex, subunit b, isoform 1 (Atp5f1)	0.0558	0.1847	0.208	0.0607	0.1452	0.2546	0.2183	0.2174	0.1478	-0.0084	0.1132	0.1045	-0.1029	-0.0443	0.0019	-0.0701	-0.1503	-0.0703	-0.0673	-0.3286	-0.0681	0.0199	-3e-04	0.1769	-0.1111	-0.0174	-0.0229	0.0812	0.041	0.138	0.0479	0.0436	-0.0376	-0.1959	0.1141	0.1015	-0.0585	-0.0548	0.0562	0.0072	0.0894	0.198	0.0028	0.0779	0.0907	0.3234	0.1222	0.2599	0.0486
A_43_P14175 Cycs cytochrome c, somatic (Cycs)	-0.1564	0.3055	0.9379	-0.0174	0.0764	0.7902	0.045	0.3556	0.4741	-0.4368	-0.1651	0.2042	-0.3346	-0.4162	0.2981	-0.3604	-0.4116	-0.3818	0.276	0.7418	0.7495	-0.1112	0.7471	0.0518	0.1481	0.3153	0.3904	-0.0215	0.2712	0.4775	-0.1607	-0.2511	-0.2521	-0.3993	-0.0099	0.1081	0.2376	0.2872	0.1313	0.1206	-0.0268	0.2454	0.0549	0.0188	0.4779	0.2486	0.0476	0.0775	0.1183
A_43_P14167 Ndufc2_predicted NADH dehydrogenase (ubiquinone) 1, subcomplex unknown, 2 (predicted)	0.192	0.2086	0.0643	0.0242	0.1658	0.2635	0.2455	0.1849	0.2322	0.4025	0.4093	0.4542	0.2022	0.1664	0.4645	0.2397	0.2767	0.3495	0.1132	-0.5284	-0.0047	-0.1042	0.262	0.0783	-0.1028	-0.0776	-0.0955	0.1039	0.0887	-0.015	-0.3404	-0.0654	-0.2625	-0.515	-0.1202	0.1749	-0.2699	-0.6212	0.1547	0.2016	0.0916	-0.1068	0.1063	0.0982	0.3045	0.1583	0.0897	0.1891	0.1056
A_42_P806471 Cd14 CD14 antigen (Cd14)	-0.0931	-0.5981	-0.8797	-0.131	-0.1756	-0.386	-0.1702	-0.5248	-0.3146	-0.6008	-0.4139	-0.7944	-0.0172	0.1422	-0.0328	0.2611	0.2027	-0.0769	-0.0149	0.1883	-0.403	0.4034	-0.5301	0.2979	0.1226	-0.3432	-0.2288	0.4678	0.343	0.7206	0.0578	-0.0016	0.0138	0.1165	0.0441	-0.3177	0.4427	0.5549	-0.2134	-0.3518	0.3394	0.4172	-0.0809	-0.0593	0.111	0.2765	-0.1459	0.2198	0.2456
A_43_P14913 Atp5c1 ATP synthase, H+ transporting, mitochondrial F1 complex, gamma polypeptide 1 (Atp5c1)	0.0434	0.093	-0.1492	-0.0133	0.1826	0.2776	0.033	-0.0282	0.0732	0.0955	0.1369	0.1047	0.132	0.1652	0.2611	0.0364	0.044	0.0598	0.2288	-0.693	0.1195	0.184	-0.1411	0.3926	0.0939	0.0549	0.0885	0.0126	-0.1324	-0.31	-0.0919	-0.2754	-0.3125	-0.5197	-0.1756	0.0568	-0.1632	-0.3302	0.0235	0.1309	0.2407	0.0534	0.0699	0.0944	-0.2345	0.1696	0.0611	0.216	-0.0024
A_43_P14081 Cox7a3 cytochrome c oxidase, subunit 7a 3 (Cox7a3)	0.1717	-0.1506	0.1867	-0.2916	-0.3158	-0.3291	0.4708	0.5119	0.5589	0.8488	0.899	0.6667	0.0203	-0.002	0.1112	0.702	0.694	0.7466	0.1109	-0.3723	-0.2538	0.0563	-0.0866	0.2216	0.0733	0.2074	0.1707	0.3689	0.1433	-0.2479	-0.3194	-0.0135	-0.4782	-0.9609	-0.2511	0.1582	-0.3259	-0.4967	0.1173	0.2087	0.203	0.6486	0.1793	0.1487	-0.5092	0.3369	0.0075	0.2553	-0.0104
A_42_P668800 Uqcrb_predicted similar to ubiquinol-cytochrome c reductase binding protein (LOC362897)	0.3046	0.1982	0.2387	0.1314	-0.2146	-0.5211	0.6953	0.7626	0.2638	0.3604	0.6062	0.1279	-0.361	-0.3831	-0.4456	-0.0163	-0.0697	0.0663	-0.1082	-0.7536	-0.52	0.0028	-0.4058	0.1683	-0.2175	0.1194	-0.1002	0.2763	0.1568	-0.1647	-0.2355	0.315	-0.1303	-0.6674	0.2448	0.1933	-0.2209	-0.3758	0.1798	-0.3738	0.0466	0.2687	0.0584	0.1343	-1.0039	0.7319	0.1117	0.6158	0.2008
A_42_P466316 Narg1_predicted NMDA receptor-regulated gene 1 (predicted)	0.1782	0.661	0.3631	0.1033	0.098	0.1496	0.3755	0.505	0.3129	0.0965	0.3248	0.5448	-0.2697	-0.2229	-0.4933	-0.1244	-0.1852	-0.2379	-0.2697	0.0782	0.1566	-0.1939	0.525	-0.3048	0.1424	-0.0195	0.0651	-0.3788	-0.0619	-0.1142	-0.1672	-0.0023	-0.2069	-0.4929	0.0949	-0.0396	0.0907	-0.3991	0.0045	0.1108	0.1098	-0.2264	-0.0822	0.1966	0.241	-0.016	0.1383	0.0764	-0.1824
A_43_P11169 Cox7a2l_predicted Cytochrome c oxidase subunit VIIa polypeptide 2 like (predicted)	-0.1518	-0.5843	-0.1717	-0.2131	-0.1878	-0.8232	0.1793	-0.5174	-0.7353	-0.5383	-0.6026	-0.4102	0.1306	0.1818	0.1153	0.0869	-0.2454	-0.5279	0.0569	0.1544	0.2485	0.2822	-0.2033	0.178	0.083	-0.0912	-0.1473	-0.2851	-0.1588	-0.0905	0.2656	-0.4869	0.0503	0.3966	-0.1628	-0.3684	-0.233	-0.1672	-0.1339	-0.1071	0.0605	-0.2541	0.0701	0.312	-0.2543	0.0216	0.031	0.2712	-0.2603
A_43_P12048 Atp5h ATP synthase, H+ transporting, mitochondrial F0 complex, subunit d (Atp5h)	0.2888	0.7816	0.8486	0.2142	0.2808	1.0539	0.3375	0.5606	0.4951	-0.0016	0.0445	0.5863	-0.2308	-0.2642	0.5056	-0.2854	-0.2462	-0.1408	0.0624	-0.1234	0.2731	-0.1654	0.114	0.1374	-0.061	0.0396	0.1453	0.0714	0.2283	0.2877	-0.2588	0.1482	-0.1826	-0.534	0.0331	0.0214	-0.0264	-0.3837	-0.0635	-0.1676	0.0499	-0.0785	0.0167	0.0224	-0.1138	0.2388	0.0755	0.1558	-0.0081
A_43_P12039 Cox6c cytochrome c oxidase, subunit VIc (Cox6c)	0.2163	0.2792	0.2188	0.1612	0.0966	0.0779	0.3827	0.484	0.3104	0.0658	-0.0977	-0.104	-0.2476	-0.1682	-0.3697	-0.2954	-0.2354	-0.1085	-0.4494	-0.869	-0.5683	-0.343	-0.3752	-0.3405	-0.4046	-0.3352	-0.367	0.0444	-0.1277	-0.3737	-0.4986	0.1377	-0.3869	-0.9259	-0.0897	0.132	-0.2971	-0.8254	0.1148	0.0378	0.0748	0.2735	0.1256	0.0985	0.1852	0.2883	0.101	0.1983	-0.0387
A_43_P16670 Qpc Similar to low molecular mass ubiquinone-binding protein	-0.0436	-0.8619	-0.7547	-0.0368	-0.1473	-0.7332	-0.1236	-0.2118	0.0584	-0.2112	-0.6034	-0.8773	0.2083	0.1849	-0.0641	0.2332	0.2498	0.2253	-0.0576	-1.1852	-0.799	-0.034	-0.9712	-0.0285	-0.264	-0.1352	-0.3671	-0.2076	-0.3723	-0.8775	-0.5932	-0.445	-0.7025	-1.0863	-0.4272	0.1891	-0.365	-0.6203	0.1606	-0.3878	0.0242	-0.533	0.0155	-0.014	-1.9016	0.3259	0.0781	0.2003	0.0237
A_42_P708614 Ndufa6_predicted similar to NADH dehydrogenase (ubiquinone) 1 alpha subcomplex, 6 (B14); NADH dehydrogenase (ubiquinone) 1 alpha subcomplex, 6 (14kD, B14) (LOC315167)	0.0136	-0.4664	-1.0905	-0.0515	-0.0724	-0.3084	0.1089	-0.0066	0.0063	0.1486	-0.0152	-0.4546	0.0111	0.0384	0.0602	-9e-04	0.0204	0.1367	-0.0289	-1.4503	-0.4019	-0.0611	-0.6389	-0.0369	-0.1885	-0.1536	-0.1837	0.173	-0.1606	-0.4685	-0.1762	0.1895	-0.182	-0.4899	-0.0899	-0.0485	-0.4576	-0.5396	0.0058	-0.1216	0.0575	-0.02	0.1469	0.0113	-1.1208	0.1305	-0.021	0.0706	0.157
A_42_P575775 MGC72942 similar to CG6105-PA	-0.1166	-0.4993	-0.3984	-0.1372	-0.3681	-0.477	0.2468	0.2753	0.1568	-0.012	-0.1048	-0.3082	-0.2936	-0.2484	-0.4298	0.0371	0.0614	0.1348	-0.0292	-0.6457	-0.3123	0.033	-0.4284	-0.0628	-0.1143	0.0388	-0.0024	0.2447	-0.0959	-0.2229	-0.5025	-0.0552	-0.4703	-1.0134	-0.1589	0.1348	-0.3618	-0.6815	0.1094	-0.1011	0.1061	0.2437	0.0412	0.08	-0.476	0.4445	0.1145	0.3244	-0.0518
A_43_P11221 Afg3l2_predicted similar to 2310036I02Rik protein (LOC307350)	0.0524	0.6847	1.4456	0.4367	0.5709	1.6648	-0.4069	0.1199	0.4496	-1.0784	-1.3456	-0.1165	0.1383	0.0648	0.4432	-0.9434	-0.9386	-0.9582	0.2553	0.6045	0.7522	0.0969	-0.0638	0.0746	0.5237	0.3217	0.9144	-0.3554	-0.384	-0.0791	-0.1049	-0.5167	-0.1114	0.2584	-0.3109	-0.3177	0.4349	0.3766	-0.329	-0.1286	0.0473	-0.5703	-0.0782	-0.1443	-0.2034	-0.4064	0.0361	-0.1362	-0.0938
A_43_P16159 Atpi ATPase inhibitor	0.1829	-0.787	-3.6057	-0.3054	-0.7965	-4.4286	0.5185	-1.3661	-2.9497	-0.3365	0.4233	-1.0808	-1.1345	-0.7812	-1.5023	0.4566	0.1839	-1.0273	-0.1088	-2.7363	-0.513	-0.837	-3.1956	-1.5308	-0.0805	-3.2874	-0.4299	0.3428	-0.2067	-0.456	0.1374	0.0862	-0.1603	-0.7178	-0.0078	-0.1466	-0.6032	-1.4324	-0.0937	-0.4947	0.085	-3.3293	-0.8024	0.1578	-4.5455	-1.3523	-0.1503	-1.0624	-1.2906
A_43_P11743 Ucp3 uncoupling protein 3 (Ucp3)	-0.1094	0.226	0.2232	-0.1358	0.2132	0.0098	0.2106	0.0154	0.0254	-0.4696	-0.0066	0.1415	-0.6606	-0.2269	-0.3726	-0.0613	-0.2463	-0.2966	-0.4581	0.3073	0.163	0.1683	0.8318	0.0174	0.0473	0.1564	-0.2205	0.0941	0.0128	0.6101	0.002	-0.5869	0.2531	0.361	-0.1253	-0.1469	-0.0909	0.4494	0.2444	0.0824	0.247	0.9396	0.153	0.094	1.9258	0.4356	-0.0393	0.2041	0.0143
A_42_P533282 Cox6a1 Cytochrome c oxidase, subunit VIa, polypeptide 1	0.7596	0.3435	0.3938	-0.081	0.0109	-0.512	0.6074	0.7062	0.8136	1.5328	1.024	0.7134	0.9901	1.0868	0.8594	0.7787	1.1886	1.6662	-0.0804	-0.8606	-0.7477	-0.149	-0.4512	0.0506	0.0661	0.1754	-0.0449	0.0045	-0.206	-0.2801	0.2581	-0.2186	-0.0711	0.1597	-0.2044	-0.1202	-0.2306	0.4346	-0.1719	0.2061	0.4081	0.2454	0.1947	0.169	-0.537	0.3284	0.164	0.4623	0.2219
A_42_P562711 Ndufb9_predicted similar to NADH dehydrogenase (ubiquinone) 1 beta subcomplex, 9, 22kDa; NADH dehydrogenase (ubiquinone) 1 beta subcomplex, 9 (22kD, B22) (LOC299954)	0.0093	-0.0566	-0.1457	0.0462	0.1494	0.4433	0.0391	0.0356	0.1015	-0.1324	-0.2264	-0.3176	0.0522	-0.0222	0.22	-0.0784	-0.0569	0.0543	0.0177	-0.674	-0.0805	-0.1591	-0.2026	-0.0239	-0.086	-0.1273	-0.1451	-0.0598	-0.0023	-0.0719	-0.2588	-0.0319	-0.2722	-0.4353	-0.1086	-0.0433	-0.2167	-0.4251	-0.0212	-3e-04	0.1077	-0.3683	0.0277	0.0328	-0.1097	0.1497	0.023	0.0792	0.0013
A_43_P15698 Ndufb6_predicted NADH dehydrogenase (ubiquinone) 1 beta subcomplex, 6, 17kDa (predicted)	-0.0612	-0.4824	-0.5428	-0.1611	-0.1527	-0.4732	0.0763	0.0771	0.0572	0.3999	0.4922	0.2028	0.1479	0.1189	0.3397	0.2702	0.2982	0.3612	0.0938	-0.7952	-0.3076	0.0612	-0.2196	0.2652	-0.0879	-0.0119	-0.0725	0.1061	0.0319	-0.3098	-0.1745	-0.0094	-0.2597	-0.5451	-0.0925	0.105	-0.2346	-0.3869	0.1016	-0.0012	0.1169	-0.1058	0.1638	0.1395	-0.6261	0.251	0.0459	0.2094	0.0402
A_43_P14987 Atp5j ATP synthase, H+ transporting, mitochondrial F0 complex, subunit F6 (Atp5j)	-0.1572	-0.4769	-0.6332	-0.1069	-0.0128	-0.0124	0.0262	-0.027	0.018	0.1236	0.0396	-0.1618	0.0414	0.0532	0.0677	0.0574	0.0464	0.087	-0.0636	-0.9272	-0.4035	-0.1928	-0.3635	-0.0864	-0.0624	-0.1457	-0.0954	0.038	-0.0982	-0.3615	-0.4006	-0.1763	-0.3954	-0.7768	-0.2299	0.0668	-0.3408	-0.7115	0.0654	-0.1155	0.0178	-0.4254	0.0114	-0.0706	-0.4679	0.1204	-0.0458	0.0485	0.0027
A_43_P11642 Ndufa5 NADH dehydrogenase (ubiquinone) 1 alpha subcomplex 5 (Ndufa5)	0.269	0.4199	0.9248	-0.03	0.064	0.5911	0.3409	0.4724	0.755	0.5038	0.3619	0.5489	0.0931	0.0202	0.4406	0.1108	0.1721	0.3392	0.0759	-0.1757	0.0395	-0.2361	0.1683	-0.1316	0.0129	-0.0752	0.0505	0.0123	0.151	0.1167	-0.4108	0.0982	-0.3613	-0.7884	-0.1713	0.136	-0.1102	-0.5978	0.0992	0.1165	0.0523	-0.65	-0.0145	-0.0117	0.0492	-0.1355	-0.0148	-0.0888	0.0693
A_43_P14863 Sdhb_predicted similar to succinate dehydrogenase Ip subunit (LOC298596)	0.1612	-0.1607	-0.2968	0.0839	0.1906	-0.236	-0.0448	-0.0205	0.0826	-0.3208	-0.3934	-0.492	-0.0958	-0.0965	-0.1748	-0.095	-0.1467	-0.255	-0.0262	-0.7509	-0.2091	-0.0933	-0.5712	-0.0659	-0.0327	-0.0678	-0.1262	-0.2753	-0.2537	-0.4258	-0.3088	-0.4103	-0.4761	-0.7273	-0.2353	0.0172	-0.1958	-0.3569	-0.0167	-0.2131	0.0451	-0.1403	-0.1368	0.015	-0.7061	0.2465	-0.027	0.1547	-0.0245
A_42_P823679 Atp5o ATP synthase, H+ transporting, mitochondrial F1 complex, O subunit	0.0666	-0.0384	-0.168	-0.0627	0.0549	0.3368	0.1364	0.1102	0.1718	0.1344	0.0931	0.0034	0.0347	-0.0465	0.3651	0.1148	0.1589	0.186	0.1574	-0.6744	0.0903	0.0329	-0.0097	0.2646	0.0598	0.1013	0.0944	-0.0887	-0.0282	-0.2222	-0.3765	-0.0577	-0.3767	-0.7995	-0.0862	0.0548	-0.1918	-0.5586	0.0315	-0.0145	0.1411	-0.8366	0.0866	0.1331	-0.1698	0.163	0.0346	0.1589	0.0076
A_43_P11417 Atp5c1 ATP synthase, H+ transporting, mitochondrial F1 complex, gamma polypeptide 1	0.2308	0.2952	-0.0687	-0.174	0.2284	1.0865	-0.0273	0.2969	0.0469	0.1097	0.2377	0.494	-0.0553	0.1114	0.159	0.1122	0.2293	0.5288	0.4274	0.3066	0.3737	0.0724	0.6489	0.0514	0.1547	-0.0204	0.1139	-0.0235	0.2852	0.3032	-0.1015	-0.0712	0.2546	-0.037	-0.0461	0.1379	-0.1175	-0.09	0.4165	-0.2896	0.071	0.4224	0.1287	-0.129	0.5754	0.1316	0.0469	0.202	0.0819
A_43_P16576 Ndufa7_predicted similar to NADH oxidoreductase (LOC299643)	-0.1238	-0.0536	0.0091	0.0975	-0.2062	-0.58	-0.1957	-0.127	0.097	-0.6426	-0.7511	-0.4343	-0.4569	-0.3866	-0.5279	-0.5608	-0.4637	-0.4	-0.3225	-0.4045	-0.1104	-0.2353	-0.3998	-0.4235	-0.0663	-0.0875	-0.1939	-0.2109	0.1739	0.3846	-0.004	0.4722	0.2015	0.0038	0.5608	0.1812	0.1107	-0.0172	0.1859	-0.0248	-0.1812	-0.5492	-0.1375	0.0394	-0.1532	0.0217	-0.0234	-0.0039	0.0737
A_43_P23177 BF555526 Transcribed locus	0.0758	0.1185	0.2561	0.3991	0.0588	0.2686	-0.0381	-0.1268	0.5118	-0.1562	-0.3356	-0.3866	0.2094	0.1615	-0.0506	0.0723	0.1712	0.0957	0.3198	0.4922	0.5217	0.0819	-0.1507	-0.1132	0.1712	-0.0267	0.0926	-0.1569	-0.4269	-0.5188	-0.1386	-0.6476	-0.4312	-0.1526	-0.3822	-0.3519	-0.1746	-0.0996	-0.0625	-0.0527	0.0402	0.0655	-0.1601	-0.1263	-0.3939	0.2787	0.0217	-0.3819	-0.062
A_42_P765830 Ndufb5_predicted similar to NADH dehydrogenase (ubiquinone) 1 beta subcomplex, 5; NADH dehydrogenase (ubiquinone) 1 beta subcomplex 5 (LOC294964)	-0.0414	-0.2439	-0.2032	0.0034	-0.0632	0.0193	0.104	0.2096	0.1176	-0.1585	-0.1672	-0.2887	-0.176	-0.2072	-0.0153	-0.2419	-0.2177	-0.1538	0.05	-0.5622	-0.2895	0.0198	-0.2	0.2072	-0.1018	0.0391	-0.0272	0.1951	0.0617	-0.1284	-0.2101	-0.0043	-0.3118	-0.5894	-0.0729	0.0727	-0.2362	-0.5572	0.0618	-0.1803	0.1306	0.0946	0.0978	0.1079	-0.5036	0.3978	0.1237	0.3179	-0.0575
A_43_P11909 Atp5g1 ATP synthase, H+ transporting, mitochondrial F0 complex, subunit c (subunit 9), isoform 1	0.0133	0.0806	-0.0472	-0.0584	0.1504	0.6566	-0.0349	0.0929	0.248	-0.0055	-0.0267	-0.0208	0.0452	-0.038	0.0907	0.3501	0.3133	0.2307	0.1243	-0.6705	0.0439	0.0061	-0.0878	0.0874	0.2312	0.1616	0.1934	-0.3604	-0.1774	-0.1985	-0.2787	-0.2681	-0.3389	-0.548	-0.1998	0.0199	-0.1167	-0.3354	-0.0249	-0.261	0.0199	-0.6498	-0.1377	-0.0274	-0.716	-0.1434	-0.0509	-0.1252	-0.093
A_43_P16415 Ndufv1 NADH dehydrogenase (ubiquinone) flavoprotein 1, 51kDa	0.0426	-0.1356	-0.1321	-0.0896	0.0934	-0.3154	-0.3324	-0.3601	-0.1414	-0.9231	-0.891	-0.7291	0.0871	0.158	0.0188	0.0924	0.0441	-0.2314	0.1292	-0.5091	-0.1958	0.1699	-0.6306	0.1713	-0.1678	-0.0793	-0.3424	-0.0132	-0.1884	-0.1675	0.0529	-0.274	-0.0176	0.125	-0.0469	0.0141	0.0516	0.1087	-0.0597	-0.2278	-0.0939	-0.2483	0.0881	-0.0797	-0.8879	0.0247	-0.1197	0.0143	0.1654
A_43_P12844 Cox17 COX17 homolog, cytochrome c oxidase assembly protein (yeast) (Cox17)	0.1784	0.7701	0.9026	-0.0697	0.0134	0.8828	0.4734	0.5605	0.4947	0.4072	0.3604	0.9142	-0.0499	-0.1	0.3323	-0.0145	0.0271	0.1193	0.0914	0.6444	0.4174	-0.3072	0.3748	-0.2907	-0.0377	-0.0052	0.0946	0.1798	0.3986	0.5484	-0.506	0.2655	-0.2591	-0.6487	-0.1557	0.0527	-0.1435	-0.8084	0.0912	0.6631	0.0266	0.7842	-0.0081	0.0842	0.5671	0.2772	0.0604	0.1536	0.0185
A_43_P12826 Slc25a14 solute carrier family 25 (mitochondrial carrier, brain), member 14 (Slc25a14)	0.1447	-0.3479	-0.3895	-0.0402	0.0932	-0.403	0.2142	-0.6069	-0.2432	-0.0438	0.2795	-0.092	0.3077	0.144	0.4572	-0.0401	-0.0175	-0.094	-0.0076	0.2638	0.0288	-0.0479	-0.0365	-0.1482	0.1422	0.0336	-0.1744	0.0848	-0.1352	0.0063	0.0261	-0.111	0.0692	-0.2094	0.2532	0.0732	0.1656	-0.1577	0.0481	0.0604	0.0831	-0.3652	-0.0198	0.1856	0.0728	0.127	-0.0409	0.1092	-0.0064
A_43_P12860 Cox5b cytochrome c oxidase subunit Vb (Cox5b)	0.1011	-0.0832	0.1307	-0.1312	-0.1266	-0.2116	0.1779	0.265	0.2736	0.222	0.1034	-0.0959	-0.0558	-0.0187	-0.2117	0.1246	0.1877	0.2504	-0.0236	-0.1982	-0.1911	0.1216	-0.083	0.1945	0.0572	0.139	0.136	0.0862	-0.0472	-0.0876	-0.1677	-0.0602	-0.1801	-0.3971	-0.0551	-0.0462	-0.1602	-0.266	-0.0816	-0.171	-0.0371	-0.1552	0.051	-0.0111	-0.4437	0.2262	-0.0035	0.0511	-0.0486
A_42_P535085 Mipp65 MIPP65 protein	-0.0154	0.204	-0.6492	0.1288	0.5082	0.1905	-0.7819	-0.8516	-0.4549	-1.2487	-1.4209	-1.0368	0.0552	0.2212	0.4936	-0.3039	-0.2693	-0.4894	0.3124	-0.2444	0.5367	0.1906	-0.21	0.243	-0.145	-0.1894	-0.5528	-0.236	-0.2084	0.0662	0.42	-0.4793	0.157	0.5175	0.0948	0.086	0.0313	0.5066	0.0699	-0.2464	-0.0707	-0.9393	0.0899	-0.1603	-0.2801	-0.8558	-0.0216	-0.2145	-0.0032
A_42_P478550 Atp5j ATP synthase, H+ transporting, mitochondrial F0 complex, subunit F6	0.0375	0.3883	0.6514	0.1284	0.2211	0.5455	-0.2583	-0.0098	-0.2228	-0.5867	-0.504	-0.0023	-0.141	-0.292	-0.176	-0.187	-0.0861	-0.376	0.4437	0.5571	0.2926	0.137	0.4079	0.1752	0.2379	-0.0096	0.1632	-0.0047	0.0519	0.289	0.169	-0.0129	0.0712	0.139	0.1368	-0.037	0.229	0.4648	0.0263	-0.1482	-0.2278	0.0075	-0.1041	-0.2464	0.1206	0.0518	-0.181	-0.0768	0.0414
A_43_P15344 Atp5g3 ATP synthase, H+ transporting, mitochondrial F0 complex, subunit c (subunit 9) isoform 3 (Atp5g3)	0.0094	-0.0517	0.1787	0.0495	0.091	0.1852	0.1466	0.1273	0.2586	-0.1067	0.109	-0.1263	-0.0972	-0.1591	0.1977	0.0324	-0.1066	-0.2685	0.131	-0.3447	0.0673	-0.0292	-0.2203	0.0998	-0.0067	0.0367	0.0855	-0.0632	0.029	-0.1141	-0.351	-0.2578	-0.4436	-0.6474	-0.2389	-0.062	-0.2711	-0.6357	-0.0338	-0.0932	0.0942	-0.7898	0.0272	0.0841	-0.5949	0.1464	0.0097	0.1119	0.0055
A_43_P15337 Slc25a27 Solute carrier family 25, member 27	0.0154	0.5905	0.9016	-0.109	-0.0256	0.5472	0.0927	0.746	0.0694	0.6564	0.5918	1.6534	-0.1415	0.137	-0.0646	0.4402	0.464	0.848	0.1057	0.6903	0.5482	-0.0288	0.6617	-0.0588	0.3523	0.065	0.3248	0.239	-0.0182	0.2606	0.059	0.2374	0.3593	0.2517	0.3178	0.1229	0.0596	-0.0496	0.1626	0.231	-0.0626	0.0322	0.1186	0.5346	0.6933	-0.1703	-0.3456	0.0503	-0.2335
A_42_P690569 Ndufv2 NADH dehydrogenase (ubiquinone) flavoprotein 2	-0.0738	0.026	-0.1576	0.0483	0.0769	0.1426	0.1715	0.1206	-0.0019	-0.3566	-0.121	-0.2495	-0.3149	-0.432	-0.1063	-0.1222	-0.2292	-0.3672	0.029	-1.175	-0.1488	-0.1979	-0.2848	-0.0618	-0.1767	-0.2296	-0.1928	-0.2842	-0.1216	-0.1329	-0.2694	-0.1971	-0.3229	-0.6227	-0.1828	0.0331	-0.162	-0.5624	0.0087	-0.2222	0.0202	-1.0286	-0.0744	0.0325	-0.6831	-0.0378	0.0345	-0.0274	0.004
A_43_P16690 Uqcrc2 ubiquinol-cytochrome c reductase core protein II	-0.106	-0.1978	-0.2289	0.075	-0.0011	-0.428	0.0044	-0.0296	-0.1967	-0.8904	-0.2623	-0.6597	-0.4294	-0.3813	-0.3273	-0.5348	-0.8219	-0.9455	-0.1488	-0.6203	-0.2311	0.0926	-0.6103	0.125	0.0987	0.1947	0.1793	-0.0668	-8e-04	0.0856	-0.0013	-0.0194	-0.0824	-0.2484	0.2974	-0.1336	-0.1162	-0.0803	-0.1628	-0.3565	-0.0673	-0.1832	-0.0355	0.066	-0.9314	0.1545	-0.0768	0.0522	-0.0015
A_42_P702941 Ndufs3_predicted similar to NADH-ubiquinone oxidoreductase 30 kDa subunit, mitochondrial precursor (Complex I-30KD) (CI-30KD) (LOC295923)	-0.0456	-0.0997	-0.419	-0.0055	0.2392	-0.0945	0.0312	-0.0869	-0.169	-0.4659	-0.1373	-0.3168	-0.1234	-0.1602	0.2798	0.0522	-0.0602	-0.2528	0.1928	-1.1426	-0.1037	0.0652	-0.3058	0.2832	-0.1005	-0.1148	-0.2261	-0.0394	-0.0219	-0.0038	-0.0675	-0.1822	-0.1058	-0.1115	0.0409	0.1325	-0.0086	-0.2343	0.0716	-0.3278	0.0113	-1.1449	-0.0199	0.0222	-0.9052	-0.081	-0.0637	-0.0721	0.069
A_43_P11856 Cox4i1 cytochrome c oxidase subunit IV isoform 1 (Cox4i1)	0.2939	0.384	0.521	0.0217	0.1053	-0.3101	0.2905	0.3136	-0.0079	-0.7651	-0.4966	-0.3179	-0.1398	-0.0898	-0.3283	0.149	0.0073	-0.301	-0.3233	-0.7326	-0.5544	-0.2728	-1.0543	-0.4474	-0.3142	-0.2869	-0.4318	0.0369	-0.1666	-0.0973	-0.2827	-0.133	-0.2652	-0.4703	-0.0046	-0.1949	-0.254	-0.2852	-0.2031	-0.1057	0.1657	0.2713	0.0742	0.0308	-0.6926	0.4303	0.119	0.3324	-0.0017
A_42_P732245 Uqcrh_predicted Ubiquinol-cytochrome c reductase hinge protein (predicted)	-0.1449	0.1834	0.4107	-0.1751	-0.058	0.6417	0.1635	0.2983	0.1498	0.1507	0.2881	0.4354	0	-0.0443	0.1408	0.3184	0.295	0.2649	0.1188	0.211	0.069	0.0276	0.2132	0.1418	0.0728	0.1614	0.1942	0.2263	0.1192	0.086	-0.2457	-0.1145	-0.3944	-0.7517	-0.152	0.0187	-0.2878	-0.5197	0.0238	0.0571	0.0815	0.2003	-0.0721	0.0097	0.0487	0.2294	-0.012	0.129	0.0151
A_42_P841860 Atp5g2 ATP synthase, H+ transporting, mitochondrial F0 complex, subunit c (subunit 9), isoform 2 (Atp5g2)	0.2763	0.0132	-0.28	-0.0686	0.0568	-0.2532	0.2566	0.2189	0.1529	0.0228	-0.0735	-0.1686	0.0262	0.0519	0.0724	0.3764	0.3399	0.2052	-0.1853	-0.6804	-0.3564	-0.0363	-0.303	0.0388	-0.0212	0.041	-0.0568	-0.0453	-0.036	-0.1082	-0.3813	0.2542	-0.1389	-0.4976	0.0389	0.0448	-0.2581	-0.5081	-0.0222	-0.1101	0.0179	0.2655	0.1375	0.0478	-0.2997	0.2078	-0.0058	0.0972	0.0765
A_42_P596742 Uqcrfs1 similar to RIKEN cDNA 4430402G14 (LOC291103)	0.0791	0.1034	0.405	0.0037	0.0611	0.0925	0.1818	0.0983	0.2534	0.3451	0.3185	0.2533	0.0686	0.1078	0.2126	0.1072	0.0653	0.166	0.0916	-0.5171	0.0065	0.0997	0.0801	0.2102	-0.1114	0.0295	-0.0332	-0.1441	0.1683	0.0434	-0.2362	-0.0168	-0.1931	-0.2954	-0.0451	0.058	-0.0838	-0.5525	0.0965	0.1823	0.1217	0.0818	0.1229	0.1512	0.1462	0.1083	0.0579	0.0824	0.0671
A_42_P489478 Cox7b cytochrome c oxidase subunit VIIb	-0.0155	-0.5494	-0.491	-0.2517	-0.4334	-0.7195	0.4852	0.4197	0.4904	0.6353	0.468	-0.1783	0.126	0.1502	-0.0923	0.3274	0.396	0.5012	0.0283	-0.6787	-0.2918	0.1521	-0.3408	0.0671	0.0344	0.0505	0.0953	0.0957	-0.1358	-0.6499	-0.4493	-0.4065	-0.662	-1.0426	-0.3902	-0.1217	-0.4458	-0.93	-0.0593	-0.0202	0.2944	0.0804	0.1213	0.1762	-1.0467	0.4046	0.1406	0.3798	-0.1168
A_43_P13072 Atp5i ATP synthase, H+ transporting, mitochondrial F0 complex, subunit e (Atp5i)	0.2722	-0.1434	-0.4248	0.0285	0.1022	-0.1202	0.1316	0.128	0.3048	-0.2094	-0.6265	-0.6041	0.2246	0.238	0.1565	0.1048	0.1466	0.1385	-0.1264	-1.0284	-0.4443	-0.1123	-0.6246	-0.1006	-0.1295	-0.2549	-0.3827	-0.0328	-0.2599	-0.6505	-0.5394	-0.4872	-0.6499	-1.1012	-0.4337	0.0682	-0.4484	-0.846	0.0882	-0.1338	0.1432	0.1648	0.0649	0.028	-0.8407	0.2356	0.0698	0.1708	0.0381
A_42_P685906 Atp5d ATP synthase, H+ transporting, mitochondrial F1 complex, delta subunit (Atp5d)	-0.0485	0.0345	0.0835	-0.1413	0.1008	0.3577	-0.2609	-0.1287	-0.052	-0.3274	-0.5456	-0.1876	0.2544	0.1942	0.5585	0.2696	0.3152	0.2575	0.3581	0.1082	0.2019	0.0458	-0.0493	0.2475	0.1735	0.1412	0.0475	0.0355	-0.0293	-0.0225	-0.2877	-0.201	-0.3594	-0.5188	-0.1815	0.185	-0.1557	-0.3637	0.1025	0.044	-0.0137	0.0662	-0.035	-0.0135	-0.218	0.0887	-0.1339	-0.0311	0.145
A_42_P752034 Ndufs8_predicted similar to NADH dehydrogenase:ubiquinone Fe-S protein 8 (LOC293652)	-0.0447	-0.4773	-0.8008	-0.1408	0.1027	-0.2952	-0.1329	-0.236	-0.2027	-0.207	-0.4895	-0.6646	0.0948	0.1436	0.2385	0.2632	0.3395	0.3653	-0.0599	-0.895	-0.3637	0.1017	-0.3685	0.2837	-0.0735	-0.0738	-0.1635	-0.1391	-0.0465	-0.0916	-0.0203	-0.0252	-0.0141	-0.155	0.0686	0.0356	-0.019	-0.0393	-0.0804	-0.1895	-0.0532	-0.6965	0.1162	-0.0282	-0.9448	0.0833	0.0597	0.0539	0.1087
A_42_P819964 Cox6a2 cytochrome c oxidase, subunit VIa, polypeptide 2 (Cox6a2)	-0.0211	-0.1611	-0.0574	-0.1275	-0.102	-0.169	-0.1271	-0.0724	0.0271	-0.1349	-0.1135	-0.0067	0.1599	0.149	0.1168	0.0912	0.0948	0.0111	0.1808	0.0439	0.104	0.0773	-0.3006	-0.0072	0.2004	0.1582	0.2462	-0.043	-0.2281	-0.32	0.0114	-0.208	-0.192	-0.1628	-0.2118	-0.0896	0.0641	0.1642	-0.0298	-0.033	-0.0136	-0.1206	-0.028	-0.0443	-0.6059	-0.0072	-0.058	-0.0434	-0.0355
A_42_P614984 Ucp1 uncoupling protein 1 (Ucp1)	-0.0132	-0.3942	-0.3419	0.0433	-0.1974	-0.5787	-0.0262	0.0787	0.1719	0.2419	0.0978	-0.2091	0.0101	-0.0548	-0.4884	0.025	0.0061	0.1332	-0.1013	-0.41	-0.3438	0.0671	-0.437	0.008	-0.1674	0.0041	-0.0465	0.0087	0.0079	-0.1224	-0.0842	0.2303	0.0678	0.0348	0.0394	0.1257	-0.0966	-0.0285	0.052	-0.1847	0.0068	0.0234	-0.0451	0.0596	-0.5506	0.0553	-0.0787	0.1176	0.0672
A_43_P11097 Sdhc succinate dehydrogenase complex, subunit C	0.307	0.1753	0.0418	0.2687	0.4111	0.2596	0.1417	0.0426	0.3032	0.2292	0.3114	0.0395	0.0049	-0.0187	0.3484	-0.0737	-0.1755	-0.2167	0.2424	-0.6883	0.1745	0.254	0.1005	0.5436	0.0225	-0.0496	-0.0264	-0.0342	0.0956	0.0293	-0.2128	-0.4856	-0.3288	-0.334	-0.214	-0.0173	-0.1378	-0.4667	0.0279	0.0322	0.1855	-0.1409	0.0973	0.1033	-0.372	0.3357	0.0637	0.2945	0.0496
A_43_P16888 Ndufb2_predicted NADH dehydrogenase (ubiquinone) 1 beta subcomplex, 2 (predicted)	0.0237	-0.4134	-0.5946	0.038	-0.1258	-0.529	0.09	0.1429	0.0432	0.4158	0.1803	-0.1386	0.124	0.1923	-0.1446	-0.026	0.082	0.252	-0.179	-0.7624	-0.5794	0.0603	-0.514	-0.0315	-0.1074	0.0086	-0.0577	0.0905	-0.0882	-0.3371	-0.1599	0.0161	-0.213	-0.4427	-0.0423	0.0476	-0.2034	-0.2585	0.0016	-0.0189	0.0941	0.4069	0.1245	0.0925	-0.7391	0.2812	0.0337	0.1739	-0.0248
A_42_P606605 Atp5a1 ATP synthase, H+ transporting, mitochondrial F1 complex, alpha subunit, isoform 1.	-0.1053	-0.1257	-0.1752	-0.1358	0.0026	0.0774	-0.0842	-0.0828	-0.0468	-0.0463	-0.0428	-0.0188	0.14	0.1959	-0.034	0.0739	0.0715	0.0848	0.0062	-0.5179	-0.0553	0.1594	0.0115	0.1728	-0.1218	-0.0672	-0.0698	-0.0648	-0.1292	-0.3202	0.0051	-0.3	-0.1028	-0.1282	-0.1539	0.0375	0.0086	-0.3828	0.0631	0.0144	0.0837	-0.1114	0.0582	0.1059	0.3042	-0.0641	0.0335	-0.0318	-0.0642
A_42_P560288 Sdhd succinate dehydrogenase complex, subunit D, integral membrane protein (Sdhd)	0.2306	0.0227	-0.0322	0.2704	0.1711	-0.1186	0.2823	0.1563	0.3496	-0.0714	0.0478	-0.4009	-0.0776	-0.0918	-0.174	-0.135	-0.2696	-0.3484	-0.2622	-1.5277	-0.5216	-0.1651	-0.5218	-0.1618	-0.1807	-0.2854	-0.2494	-0.0018	-0.0445	-0.0664	6e-04	-0.2349	-0.2019	-0.2239	0.0676	0.0548	-0.1147	-0.2299	0.0678	-0.2051	0.1542	-0.0272	-0.0271	-0.0096	-0.4013	0.3425	0.0167	0.2597	0.0399
A_42_P839142 Ndufa8_predicted similar to Aa2-258 (LOC296658)	-0.0175	0.1015	-0.4195	-0.0039	0.1854	0.2132	0.0912	0.0633	-0.0065	-0.1016	0.3455	0.0769	-0.0572	-0.1093	0.2403	0.3069	0.0927	-0.111	0.3476	-1.0472	0.1826	-0.092	-0.0093	0.1469	0.0206	-0.0404	-0.115	-0.2088	-0.1132	-0.1732	-0.2373	0.0622	-0.0561	-0.2128	0.063	0.1654	-0.2245	-0.5062	0.1368	0.0859	-0.0349	-0.8946	0.0723	0.015	-0.2112	-0.2412	-0.0144	-0.1866	0.0503
A_43_P10381 Ndufa5 NADH dehydrogenase (ubiquinone) 1 alpha subcomplex 5	0.2526	0.4264	0.5833	0.422	0.1136	0.1104	0.2547	0.3963	0.5124	-0.0035	0.0362	0.1094	-0.1178	-0.1586	-0.4232	-0.0484	0.027	0.0954	-0.0861	-0.0024	0.0754	-0.0867	-0.1916	-0.2285	0.0351	-0.0891	-0.0095	-0.1684	-0.212	-0.1461	-0.0896	-0.1417	-0.1848	-0.1768	-0.0021	-0.1376	0.0094	0.0511	-0.05	-0.0091	-0.0412	-0.0444	-0.1019	-0.0681	-0.2125	0.2322	0.107	-0.1733	0.0662
A_42_P558445 Surf1 surfeit 1 (Surf1)	0.0839	0.0109	-0.2854	-0.0314	0.0427	-0.1266	0.1688	0.1931	0.111	0.1276	0.2711	0.1965	-0.0467	0.1136	0.3586	0.0866	0.0718	0.1681	0.0795	-0.52	0.0088	0.1004	-0.1565	0.2026	0.0189	0.1023	-0.0544	-0.0051	0.0696	0.0782	-0.1997	-0.047	-0.1868	-0.3965	0.0353	0.0345	-0.1378	-0.1684	0.0521	0.2342	0.0259	-0.3744	0.0368	0.0498	-0.3809	0.0428	-0.0496	-0.1119	0.0518
A_43_P19295 Atp5j ATP synthase, H+ transporting, mitochondrial F0 complex, subunit F6	0.1773	0.9312	1.9933	0.2951	0.3863	1.0073	0.0094	0.0627	0.3344	-0.0202	-0.1143	0.3526	0.117	-0.1256	-0.0729	-0.3355	-0.1437	-0.0346	-0.2072	0.8238	0.248	-0.0635	0.6424	-0.04	0.2061	0.0456	0.5097	-0.0677	0.2304	0.7311	0.1588	0.0829	0.1458	0.2651	0.1837	-0.1041	0.4982	0.5986	-0.0065	0.1958	-0.1583	0.5808	0.044	0.0324	1.2096	-0.0045	-0.0322	-0.0014	0.1178
A_43_P10277 Uqcrc2 ubiquinol-cytochrome c reductase core protein II	0.0558	-0.22	-0.2162	-0.061	-0.1336	-0.498	0.3005	0.3525	0.293	-0.0173	0.105	-0.2291	-0.039	0.0116	-0.0674	-0.0039	-0.1455	-0.1111	-0.0639	-0.6755	-0.2543	0.1198	-0.4888	0.1753	0.2044	0.2538	0.2582	0.0618	-0.0854	-0.2201	-0.1437	-0.0696	-0.2499	-0.5372	0.0445	-0.0636	-0.1795	-0.3484	-0.0319	-0.1717	0.1214	0.0858	0.0381	0.0794	-0.865	0.251	-0.0068	0.1872	-0.0195
A_42_P480972 Atp5c1 ATP synthase, H+ transporting, mitochondrial F1 complex, gamma polypeptide 1 (Atp5c1)	0.0462	-0.0029	-0.194	-0.0134	0.1513	0.1324	0.0809	-0.0068	0.0986	0.0774	0.122	0.0508	0.1359	0.1707	0.2636	0.0368	0.0385	0.0634	0.2109	-0.7107	0.0846	0.1816	-0.1842	0.3918	0.0869	0.0759	0.0818	-0.0077	-0.1504	-0.3544	-0.1157	-0.2632	-0.3397	-0.5588	-0.1616	0.0224	-0.202	-0.3943	0.0138	0.0933	0.2375	0.0228	0.048	0.0837	-0.3054	0.1852	0.0734	0.2264	-0.009
A_42_P784310 Ndufc2_predicted NADH dehydrogenase (ubiquinone) 1, subcomplex unknown, 2 (predicted)	0.1801	0.2137	0.0574	0.0199	0.1492	0.2628	0.2473	0.1865	0.2263	0.4001	0.398	0.4466	0.2174	0.1753	0.4723	0.246	0.3056	0.3614	0.1111	-0.5275	0.0024	-0.1124	0.2514	0.0743	-0.1048	-0.0692	-0.0988	0.1013	0.0904	-0.0081	-0.3481	-0.0596	-0.2519	-0.523	-0.1269	0.179	-0.2593	-0.6336	0.1391	0.1802	0.0923	-0.1056	0.1093	0.1114	0.2913	0.1576	0.0916	0.1877	0.1046
A_42_P634674 Cox5a Cytochrome c oxidase, subunit Va	0.4478	0.7436	1.1136	0.0411	0.2264	0.552	0.3252	0.4414	0.5298	0.573	0.7367	0.9174	0.2352	0.1777	0.5451	0.4554	0.4213	0.4568	0.2192	0.0318	0.1158	0.0429	0.5666	0.3564	0.0141	0.1426	0.1922	0.0378	0.0898	0.2723	-0.0972	-0.1352	-0.1819	-0.2686	0.0406	0.2709	0.0973	0.0085	0.1716	0.0632	0.1341	0.0533	0.1565	0.1978	0.4024	0.239	0.0442	0.1802	0.0327
A_42_P620907 Ndufb3_predicted similar to NADH dehydrogenase (ubiquinone) 1 beta subcomplex 3 (LOC301427)	0.381	0.3153	-0.097	0.0592	0.1525	0.1565	0.4966	0.3287	0.4219	0.6917	0.6032	0.4918	0.1501	0.1632	0.3465	0.4333	0.4136	0.4153	-0.0919	-1.0176	-0.3188	-0.2202	-0.1683	-0.0773	-0.1983	-0.2833	-0.3163	0.0242	-0.0599	-0.4387	-0.4272	0.0238	-0.3795	-0.7471	-0.1818	0.0596	-0.3025	-0.6777	0.0681	0.139	0.1638	-0.1851	0.0452	0.1244	-0.4292	0.0412	0.0838	0.0674	-0.0358
A_43_P21833 Sall3_predicted similar to spalt protein (LOC364910)	0.0285	-0.2782	-0.1224	-0.2079	-0.1454	-0.2827	-0.0941	-0.0537	0.0014	0.0143	-0.188	-0.0953	0.0959	0.061	-0.0531	0.2563	0.3014	0.3125	0.0695	-0.063	-0.069	0.0986	-0.3307	0.0199	-0.0143	0.1382	0.0082	0.0562	-0.1485	-0.3112	-0.1076	-0.0222	-0.1493	-0.2747	-0.148	0.0232	-0.0554	-0.0366	0.0212	-0.0708	-0.0036	-0.0294	-0.019	-0.0073	-0.5297	0.168	-0.0227	0.0658	0.0338
A_43_P21806 Znf183 zinc finger protein 183 (RING finger, C3HC4 type)	-0.5132	-0.1123	0.0911	0.2434	0.2335	0.4894	-0.5512	-0.3415	-0.2756	-1.254	-0.9896	-0.5021	-0.2641	-0.2209	-0.064	-0.7368	-0.709	-0.5804	-0.0644	0.1255	0.0492	-0.0372	-0.2839	-0.0688	0.358	-0.0565	0.1856	-0.1051	0.034	0.2815	0.4248	-0.0521	0.311	0.8528	0.192	-0.1548	0.3247	0.4287	-0.1412	-0.139	-0.0079	0.2762	-0.0261	-0.003	-0.5018	-0.1141	-0.0207	-0.837	0.0457
A_42_P532124 Atpi ATPase inhibitor (Atpi)	0.1415	1.941	1.9688	-0.1569	0.8133	2.3981	0.4651	1.0237	0.4169	0.3326	0.6546	2.0761	-0.3085	-0.2023	1.3605	0.0298	0.1434	0.2791	0.8494	1.6472	1.53	-0.2263	1.7452	0.5419	0.489	0.5125	1.3812	0.6967	1.045	1.438	-0.2459	0.3534	0.2834	0.0874	0.0037	0.3073	0.64	0.1606	0.092	0.5398	0.0084	1.2547	0.1487	0.064	2.3336	0.2478	0.0367	0.1354	0.2353
A_42_P739060 Atp5j ATP synthase, H+ transporting, mitochondrial F0 complex, subunit F6	-0.0776	-0.258	0.1846	-0.1393	-0.2668	-0.5097	0.4806	0.508	0.2788	0.1812	0.3245	0.2753	-0.0238	-0.0528	-0.1296	0.2066	-0.1632	-0.2272	0.1196	-0.3696	0.0763	0.2888	0.3903	0.1636	0.7266	-0.0628	0.6633	0.0681	-0.1865	-0.4124	-0.2933	-0.0889	-0.3761	-0.7555	-0.266	-0.1719	-0.1786	-0.6776	0.0821	0.1786	0.1956	-0.108	-0.1653	-0.0128	-0.2944	-0.3428	0.0522	0.1168	-0.1013
A_42_P723641 Popdc2 popeye domain containing 2 (Popdc2)	0.195	-0.1325	0.578	0.4676	1	0.9688	0	0.1097	-0.4223	0.3368	-0.39	-0.6317	0.0446	0.0394	0.0217	-0.0012	-0.83	0	-0.239	0.9815	0.2702	-0.0455	0.7968	0.2418	-0.3262	0.0526	-0.194	0.1104	0.2569	0.7765	0.3528	0.5602	0.5528	1.8336	0.5318	0.4261	0.4965	0.3134	-0.2051	0.2808	0.1143	0.4091	0.2548	0.2007	2.3482	1.527	-0.1116	0.5328	0.0633
A_43_P10465 Cox15_predicted COX15 homolog, cytochrome c oxidase assembly protein (yeast) (predicted)	0.0113	0.7319	0.4757	0.3136	0.3441	0.8043	-0.3514	-0.3524	-0.615	-0.6611	-0.1966	0.1498	-0.545	-0.53	0.0151	-0.8392	-0.7204	-0.7676	-0.0215	0.0116	0.7316	-0.0037	0.1884	0.2782	-0.0741	-0.2669	-0.0046	-0.2649	0.1047	0.5294	0.3997	0.148	0.3777	0.5681	0.5842	-0.051	0.1964	0.207	-0.0846	0.0144	-0.1715	-0.1869	-0.0228	0.0419	0.8401	0.1611	-0.254	-0.048	0.1528
A_43_P10433 TC469603 Transcribed locus	-0.0537	0.0961	-0.3766	0.0247	0.1223	0.2817	-0.1196	0.0397	0.002	0.0658	-0.1288	-0.058	0.0341	-0.0323	0.3196	-0.0502	0.0697	0.111	0.3128	-0.4361	0.2926	-0.0537	-0.101	0.1321	0.1894	0.177	0.2122	-0.0314	-0.0305	-0.1165	-0.1579	0.0537	-0.1626	-0.3674	-0.0349	0.0628	-0.1062	-0.2429	-0.0097	-0.1195	-0.0311	-0.5653	0.001	-0.042	-0.4813	0.1519	-0.0655	-0.0127	0.1229
A_43_P17266 Narg1_predicted similar to N-terminal aceyltransferase 1 (LOC310399)	-0.2841	0.3444	0.8655	0.4421	0.34	1.1886	-0.1446	0.0349	0.3891	-0.9702	-0.8969	-0.4024	0.0011	-0.1004	-0.0597	-0.9546	-1.1047	-1.17	0.0734	0.7132	0.7404	0.0268	0.8172	-0.0094	0.7454	0.161	0.8021	-0.377	-0.1277	0.0489	-0.1594	-0.6037	-0.2661	-0.0908	-0.3473	-0.3493	0.2185	0.0506	-0.0984	0.0539	-0.0726	0.1365	-0.2525	-0.1772	0.4337	-0.4397	-0.0224	-0.2207	-0.0809
A_42_P704102 Uqcrc1 ubiquinol-cytochrome c reductase core protein I	0.166	0.0635	0.0184	0.0955	0.5923	0.3203	-0.5107	-0.4717	-0.1266	-1.0811	-1.3707	-0.9219	0.0668	0.2485	0.2504	-0.1108	-0.157	-0.3463	0.2098	-0.0804	0.0761	0.4228	-0.2156	0.5521	-0.0666	0.1052	-0.225	-0.1356	-0.1278	0.089	0.2098	-0.3504	0.0752	0.3782	0.0139	-0.0223	0.1032	0.4425	-0.0996	-0.1963	-0.1342	-0.1586	-0.0094	-0.0626	-0.3026	-0.0566	-0.1281	-0.1015	0.2451
A_43_P14660 Ndufb9_predicted similar to NADH dehydrogenase (ubiquinone) 1 beta subcomplex, 9, 22kDa; NADH dehydrogenase (ubiquinone) 1 beta subcomplex, 9 (22kD, B22) (LOC299954)	0.1791	0.1368	0.0495	0.0364	0.1906	0.59	0.0607	0.0798	0.2114	0.22	0.0847	0.0369	0.1856	0.1294	0.325	0.0654	0.0899	0.2234	0.1222	-0.4789	0.0396	-0.0444	0.0575	0.1226	-0.0736	-0.0857	-0.0706	-0.0104	0.0217	-0.0728	-0.1807	-0.0807	-0.224	-0.3482	-0.1346	0.0295	-0.1703	-0.3283	0.0359	0.0668	0.1047	-0.2503	0.058	0.0887	0.0767	0.0698	-0.0345	0.0546	-0.0341
lalt.pool	-0.075	2.975	3.425	-0.2	2.325	6.4	-0.225	-0.025	-0.55	0.05	0.275	1.525	0.15	-0.125	1.575	0.15	0.025	0.15	0.275	7.1	1.975	-0.15	6.025	0.675	-0.35	0.15	0.475	-0.4333	1.4167	3.5833	-0.0667	-0.6333	0.2167	1.8	0.1167	-0.9333	0.35	2.8333	-1.1	1.675	1.025	5.325	-0.125	-0.25	8.425	2.35	-0.325	1.825	-0.95
[truncated: 25 more columns]
