# Supplementary material for: Gene set enrichment analysis for non-monotone association and multiple experimental categories
Source: BMC Bioinformatics. 2008 Nov 14;9:481. doi: 10.1186/1471-2105-9-481 (PMC2636811; doi:10.1186/1471-2105-9-481)
Supplement: Additional file 2 — Sets and Expression. The intermediate analysis results of NCT compendium data set. Sets directory contains lists of identified gene sets under different across-compound (category) selection criteria. Compound specific p-values, set size, etc are provided. Expression directory contains extracted expression data for respective identified gene sets. [file 1471-2105-9-481-S2.zip › SetsAndExpression/expression/C2-6of8bloodp05-Cfilter-2-liver-PROPANOATE_METABOLISM.txt]

geneids	1.2.Dich-24-15#-0.1	1.2.Dich-24-150#3	1.2.Dich-24-1500#3.4	1.2.Dich-48-15#-0.2	1.2.Dich-48-150#2.3	1.2.Dich-48-1500#6.4	1.2.Dich-6-15#-0.2	1.2.Dich-6-150#0	1.2.Dich-6-1500#-0.6	1.4.Dich-24-15#0	1.4.Dich-24-150#0.3	1.4.Dich-24-1500#1.5	1.4.Dich-48-15#0.2	1.4.Dich-48-150#-0.1	1.4.Dich-48-1500#1.6	1.4.Dich-6-15#0.2	1.4.Dich-6-150#0	1.4.Dich-6-1500#0.2	Brom-24-25#0.3	Brom-24-250#7.1	Brom-24-75#2	Brom-48-25#-0.2	Brom-48-250#6	Brom-48-75#0.7	Brom-6-25#-0.4	Brom-6-250#0.2	Brom-6-75#0.5	Diqu-24-10#-0.4	Diqu-24-20#1.4	Diqu-24-25#3.6	Diqu-24-5#-0.1	Diqu-48-10#-0.6	Diqu-48-20#0.2	Diqu-48-25#1.8	Diqu-48-5#0.1	Diqu-6-10#-0.9	Diqu-6-20#0.4	Diqu-6-25#2.8	Diqu-6-5#-1.1	Gala-24-100#1.7	Gala-24-25#1	Gala-24-400#5.3	Gala-48-100#-0.1	Gala-48-25#-0.2	Gala-48-400#8.4	Gala-6-100#2.4	Gala-6-25#-0.3	Gala-6-400#1.8	Mono-24-10#-1
A_42_P518156 Ldhb lactate dehydrogenase B (Ldhb)	0.0527	0.9437	0.1222	0.3353	0.7152	0.3994	-0.2464	0.0027	-0.2078	-1.0525	-0.7258	-0.3341	-0.8534	-0.6699	-0.6796	-0.6648	-0.8516	-1.0152	-0.2188	0.545	0.4614	-0.3352	1.0633	0.0477	-0.3149	-0.1655	-0.1987	-0.0446	0.2611	0.5336	0.2343	-0.0346	0.5025	0.9501	0.4985	-0.2565	0.1022	0.3365	-0.0954	0.3396	-0.3256	1.3593	0.0482	-0.0476	1.7774	0.496	-0.139	0.3042	-0.062
A_42_P691317 Acas2_predicted Acetyl-Coenzyme A synthetase 2 (ADP forming) (predicted)	-0.2638	-3.0036	-4.1243	-0.1004	0.2362	-1.7357	0.1503	-0.3931	-0.4025	-0.1387	-0.2106	-3.061	0.0639	-0.054	-0.0523	0.0629	-0.1997	-0.7382	-0.3122	-3.8412	-1.4986	0.2783	-0.8112	0.7923	-0.0996	-0.7838	-0.6567	-0.6085	-1.351	-2.2794	-0.1206	0.2421	0.3616	0.2178	0.0446	-0.5168	-0.6982	-0.9549	-0.5302	-0.6291	0.3702	-3.0784	0.0563	-0.0477	-2.6728	-0.7683	-0.1516	-0.2148	-0.28
A_43_P14184 Acadl acetyl-Coenzyme A dehydrogenase, long-chain (Acadl)	0.022	-0.0881	-0.1043	0.2032	0.2758	0.0047	-0.07	-0.1781	-0.09	-0.244	-0.266	-0.1224	-0.1396	0.1158	0.0732	-0.2968	-0.383	-0.3194	-0.2071	-1.1893	-0.2984	0.1011	-0.7308	-0.021	-0.1118	-0.2121	-0.1568	-0.0739	-0.0451	0.0544	-0.0768	-0.0593	0.0374	0.2056	-0.0604	-0.1114	-0.2481	-0.2365	-0.0094	-0.4198	-0.1721	-0.3893	0.0088	-0.026	-1.006	-0.0726	-0.0682	-0.0722	0.0249
A_43_P14088 Ldhb lactate dehydrogenase B (Ldhb)	2e-04	0.6187	-0.4144	0.3028	0.9167	0.097	-0.0087	-0.0024	-0.1612	-0.148	0.1061	-0.1479	-0.4722	-0.2844	-0.6228	-0.4786	-0.371	-0.0978	-0.293	0.4297	0.2817	-0.2952	1.1227	0.188	-0.2169	-0.065	-0.1339	0.1245	0.3139	0.3515	0.06	0.2598	0.5225	0.6803	0.1971	-0.0841	-0.0047	0.0779	-0.0536	0.5804	-0.1118	1.8544	0.1248	-0.1317	1.8832	0.5603	-0.0745	0.3521	-0.0566
A_43_P12194 Aldh9a1 Aldehyde dehydrogenase family 9, subfamily A1	-0.012	-0.3344	-1.2156	0.2101	0.4081	-0.4351	-0.8393	-1.2613	-0.5604	-1.5542	-1.3146	-1.8689	-0.061	-0.0926	-0.0349	-0.4704	-0.6154	-1.0127	0.3718	-1.2702	0.2811	0.3648	-0.8515	0.2912	-0.0604	-0.2201	-0.4322	-0.5042	-0.5953	-0.4462	0.6143	-0.5931	0.2679	0.962	0.0495	-0.3441	-0.0798	0.7261	-0.3842	-0.668	-0.0032	-2.2401	-0.1189	-0.2857	-2.5622	-0.3476	-0.0842	0.0947	0.162
A_43_P16774 MGC95138 similar to acetyl CoA transferase-like	-0.1047	-2.0509	-2.6981	0.0882	0.8613	0.1942	-0.0596	-0.7887	-1.0427	-0.5338	-0.2101	-2.3148	-0.4234	-0.4838	0.4056	-0.0635	-0.6154	-1.3234	-0.1637	-1.6751	-1.0656	0.359	0.7891	1.1431	-0.4182	-1.256	-0.9448	-0.2996	-0.817	-1.2611	0.0181	0.8319	0.8435	1.074	0.3045	-0.6943	-0.8314	-0.8838	-0.7645	-0.4479	-0.0679	-2.4007	0.3459	-0.1	-1.1109	-0.9197	-0.3292	-0.5728	-0.0365
A_43_P11702 Acadsb Acyl-Coenzyme A dehydrogenase, short/branched chain	0.354	-0.2676	-0.4671	0.4446	0.2387	-0.5136	0.0039	-0.1508	0.2283	-0.3207	-0.9229	-1.416	0.3508	0.4211	0.1328	-0.4947	-0.5154	-0.3064	-0.1791	-1.0737	-0.4008	0.2841	-1.1306	0.1198	0.3242	0.0285	0.1264	0.1981	-0.394	-0.519	0.2715	-0.5049	-0.3704	-0.3024	-0.282	-0.4065	-0.5064	-0.3726	-0.1972	-0.2219	0.237	-0.154	-0.004	-0.0343	-2.0017	0.1682	-0.122	0.313	-0.1128
A_43_P11064 Mcee_predicted similar to methylmalonyl-CoA epimerase (LOC293829)	0.0086	-0.8075	-1.9382	-0.1305	-0.2556	-1.3741	0.3001	0.0032	0.0479	0.1579	0.315	-0.923	-0.0462	-0.1024	-0.2564	0.2037	0.0177	-0.1203	-0.0501	-2.6199	-0.5715	0.0515	-1.192	0.0266	-0.2112	-0.3042	-0.4027	0.1641	-0.1198	-0.7303	-0.3155	0.0726	-0.3674	-0.7705	-0.0039	0.0257	-0.504	-0.8369	0.0427	-0.0385	0.2346	-1.2161	0.1336	0.0846	-2.062	-0.0849	0.0587	0.0734	0.1538
A_42_P628803 Ldhc lactate dehydrogenase 3, C chain (Ldhc)	0.752	-0.0303	0.3897	-0.7735	-0.5237	-0.6093	0.1045	0.519	1.489	0.4099	-0.3291	0.2678	0.7687	1.55	1.0355	1.7522	1.9477	1.4274	0.477	0.1133	-0.1738	0.0308	-0.3856	-0.0407	0.2156	0.3454	0.1634	0.1598	-0.1776	-0.542	-0.4105	-0.5128	-0.3276	-0.5364	-0.4768	0.5776	-0.0293	0.15	0.5661	-0.314	-0.2408	-0.0632	0.0776	-0.4017	-0.9106	0.5041	-0.1519	0.0663	0.2939
A_42_P783389 Acadl acetyl-Coenzyme A dehydrogenase, long-chain (Acadl)	-0.0194	-0.0926	-0.0906	0.1847	0.2658	0.0192	-0.0818	-0.2169	-0.1024	-0.2366	-0.2961	-0.0953	-0.1125	0.1142	0.058	-0.2779	-0.3482	-0.2887	-0.2006	-1.1793	-0.2859	0.1067	-0.7262	-0.0097	-0.1147	-0.2104	-0.1546	-0.0568	-0.0381	0.0595	-0.0841	-0.0664	0.0487	0.221	-0.0556	-0.0788	-0.2216	-0.2432	-0.0282	-0.4193	-0.1725	-0.3662	-0.0258	-0.0292	-0.9792	-0.0737	-0.0938	-0.072	0.0242
A_43_P12472 Abat 4-aminobutyrate aminotransferase (Abat)	0.0541	-1.1184	-2.0172	0.0039	0.0185	-2.5141	-0.0847	-0.5662	-0.3822	0.1709	0.2026	-1.1543	0.2764	0.3329	-0.2624	0.1818	0.0612	0.0053	0.0019	-3.3637	-0.8731	0.2678	-1.4785	0.2581	-0.2489	-0.3918	-0.5208	-0.1168	-0.4879	-1.042	0.1996	-0.1444	-0.0499	-0.1862	0.124	0.1501	-0.304	-0.063	0.0522	-0.472	0.1474	-1.5572	-0.0442	0.0499	-4.2719	-0.1098	-0.0244	0.0248	0.0737
A_43_P20784 Acas2_predicted Acetyl-Coenzyme A synthetase 2 (ADP forming) (predicted)	-0.0567	-0.7168	-0.8278	-0.1397	-0.3929	-1.4933	-0.0304	-0.0684	-0.1858	-0.3404	-0.2056	-0.1194	-0.0773	-0.1255	0.0853	0.2041	0.1298	0.0966	-0.0215	-1.0427	-0.6256	0.0042	-1.4355	-0.2982	-0.1165	-0.0518	-0.1516	-0.2823	-0.57	-0.81	0.2478	-0.0307	0.0425	0.0718	0.0796	0.0516	-0.0303	-0.0959	0.0406	-0.5656	-0.061	-0.6278	-0.1313	-0.1049	-1.7071	0.001	-0.0364	0.0662	0.0166
A_42_P586025 TC476547 UI-R-DQ1-clt-e-15-0-UI.s1 UI-R-DQ1 cDNA clone UI-R-DQ1-clt-e-15-0-UI 3', mRNA sequence.	-0.0074	-1.0637	-1.5999	0.0312	-0.4684	-1.7253	0.0237	-0.107	-0.1882	0.0496	0.0296	-0.6732	-0.1123	-0.0708	-0.8641	-0.1545	-0.1839	-0.0221	-0.35	-2.1162	-1.1499	-0.0802	-1.6328	-0.3206	-0.3809	-0.1705	-0.4021	0.2354	-0.1554	-0.6183	0.2949	0.3046	0.1082	-0.0058	0.2395	0.1539	-0.2786	-0.1163	0.0592	-0.4377	0.1871	-0.0704	-0.0225	0.105	-2.6119	0.3705	0.1414	0.3146	-0.0773
A_43_P12495 Aldh6a1 Aldehyde dehydrogenase family 6, subfamily A1	-0.1074	-1.1005	-1.698	0.2098	0.0012	-1.6262	-0.1545	-0.4929	-0.586	-0.614	-0.2691	-1.3974	-0.2477	-0.0772	-0.5074	-0.4042	-0.6446	-0.6378	-0.233	-2.269	-0.833	0.3354	-1.4084	0.2184	-0.1006	-0.1248	-0.2734	0.1364	-0.2015	-0.4364	0.4216	0.0732	0.2106	0.3009	0.2412	-0.1272	-0.2776	0.2752	-0.1854	-0.3038	0.0891	-0.1529	0.0011	0.037	-2.9327	0.3025	-0.0069	0.2024	0.0595
A_43_P12705 Aldh3a1 aldehyde dehydrogenase family 3, member A1 (Aldh3a1)	-0.029	0.1178	0.5065	-0.092	0.0119	-0.0546	0.1024	0.2482	0.1685	0.3508	0.2518	0.483	0.0278	0.0722	0.0506	0.2154	0.2898	0.2822	0.0105	0.6253	0.1318	0.0477	0.4689	0.0739	0.0084	0.3886	0.363	0.0282	0.0985	0.171	-0.0756	0.0174	-0.0564	-0.1088	-0.0285	-0.0374	0.2041	0.4228	-0.0339	0.1114	0.0289	0.9498	0.0055	0.0529	0.7466	0.6022	-0.0135	0.2272	0.07
A_43_P12726 Aldh2 Aldehyde dehydrogenase 2	-0.0272	-0.1178	-0.3276	0.0938	-0.1687	-0.4176	-0.2025	-0.0891	-0.1356	-0.348	-0.3938	-0.2812	0.0413	0.1311	-0.3913	-0.1765	-0.1863	-0.1467	-0.104	-0.354	-0.0167	0.1168	-0.9838	-0.2864	0.2446	0.0957	0.1438	0.0366	-0.115	-0.2148	0.2224	-0.1251	-0.0316	0.0296	-0.0861	0.0024	0.0982	0.3306	0.0039	-0.0643	0.0331	0.4498	-0.1848	-0.1562	-0.8688	-0.0224	-0.0461	-0.047	-0.0631
A_42_P820701 Ldha lactate dehydrogenase A (Ldha)	0.1775	0.4977	1.0085	0.2855	0.3754	0.3667	-0.1212	-0.0791	0.0672	-1.2625	-1.1473	-0.7579	-0.266	-0.4768	-0.3737	-0.5429	-0.6428	-0.932	-0.1492	0.4332	-0.0135	-0.029	-0.3104	-0.1624	-0.2601	-0.3483	-0.3219	-0.8763	0.0737	0.6911	-0.0743	-0.5965	-0.173	0.2512	-0.041	-0.2204	0.0777	0.0887	-0.1565	-0.6347	-0.2756	-1.6776	-0.1318	-0.1356	-0.5361	-0.3101	-0.1159	-0.3081	0.1986
A_43_P12817 Mlycd malonyl-CoA decarboxylase (Mlycd)	0.0854	-0.2215	-0.1374	0.1586	0.2862	-0.1995	-0.4345	-0.3776	0.1247	-0.7819	-1.1179	-0.8067	0.2083	0.2297	0.3566	-0.0145	0.0341	0.049	0.2061	-0.6139	-0.0492	0.0962	-0.6817	-0.0289	-0.013	-0.0085	-0.274	-0.2124	-0.3631	-0.3074	0.0387	-0.4169	-0.14	0.1742	-0.2118	-0.0642	-0.0504	0.1732	-0.024	-0.233	-0.0381	-0.7443	-0.0015	-0.0826	-1.2887	-0.3355	-0.0648	-0.2814	0.089
A_43_P15669 Pcca Propionyl Coenzyme A carboxylase, alpha polypeptide (Pcca)	-0.1472	-0.8512	-0.6945	-0.3672	-0.5094	-1.0826	0.1097	0.0755	0.1266	-0.1818	0.1244	-0.3569	0.048	0.0688	-0.2203	0.5096	0.2621	0.1172	-0.1452	-1.0542	-0.8164	0.1681	-1.1708	0.0424	-0.1228	0.0592	-0.2046	0.431	-0.0724	-0.2513	0.1305	-0.1997	-0.2077	-0.3522	0.0175	0.1618	-0.0957	-0.2733	0.1055	-0.3625	0.1606	-0.2783	0.0314	0.0321	-2.0336	0.2234	0.0138	0.1992	-0.1785
A_42_P489761 Acaca acetyl-coenzyme A carboxylase alpha (Acaca)	-0.1391	-0.5284	-0.3752	-0.3068	-0.378	-0.6632	-0.1451	-0.0435	-0.0217	0.1514	0.0994	-0.1131	0.2964	0.2608	0.1027	0.2585	0.3954	0.4579	0.0571	0.0549	-0.1405	0.1447	-0.1204	0.0818	0.0475	0.0833	0.0662	0.0758	-0.0686	-0.2451	0.0495	-0.027	-0.0696	-0.1412	-0.1675	0.0213	-0.075	-0.0488	0.0373	0.0094	0.0394	-0.1522	0.0919	0.0378	-0.6988	0.0755	-0.0399	0.0668	-4e-04
A_42_P770768 Abat 4-aminobutyrate aminotransferase	-0.2624	-0.5977	-0.8917	0.464	0.1681	-0.6077	-0.4097	-0.6575	-0.0344	-0.2014	-0.8754	-1.2278	0.2052	0.0588	-0.2841	-0.3774	-0.3117	0.0717	0.0525	-0.5956	0.0398	0.0233	-0.5495	-0.2542	-0.3438	-0.5535	-0.7993	-0.2815	-0.576	-0.6054	-0.1162	-0.2445	-0.2915	-0.0518	-0.2639	-0.3494	-0.5206	-1.0745	-0.0736	-0.2758	0.0541	-0.9662	-0.0754	-0.0445	-1.3836	-1.0046	0.074	-0.4878	0.0536
A_42_P453380 Suclg1 succinate-CoA ligase, GDP-forming, alpha subunit (Suclg1)	0.1326	0.2709	-0.0987	0.0413	0.3011	0.2061	0.116	0.0805	0.0827	0.0116	0.2437	0.3396	-0.0026	0.0673	0.2411	0.1548	0.0917	0.052	0.0641	-0.8946	-0.0918	0.0868	-0.1122	0.249	-0.0806	-0.0735	-0.1305	9e-04	-0.0407	-0.0193	-0.0535	0.0073	-0.0218	-0.0214	0.0581	0.031	-0.1179	-0.3242	0.0544	-0.071	0.0043	-0.1654	0.006	0.0446	-0.513	-0.01	-0.0514	-0.0494	0.0314
A_42_P811368 Aldh1a2 aldehyde dehydrogenase family 1, subfamily A2 (Aldh1a2)	-0.1298	-0.0436	-0.6482	0.2523	0.265	-0.2899	-0.5502	-0.7628	-0.8023	-0.2922	-0.3405	-0.0761	-0.034	0.2716	-0.0315	-0.0685	-0.0612	-0.3639	0.1165	-0.348	-0.0405	-0.0557	-0.2723	-0.3382	-0.1106	-0.1179	-0.1403	0.0244	-0.2997	-0.4823	0.0043	0.2865	0.0278	0.0706	0.1423	-0.0885	-0.1675	-0.1612	-0.0705	-0.0374	-0.0506	-0.5516	-0.1692	-0.0389	-0.8728	-0.176	0.008	-0.1599	-0.1961
A_43_P19952 Pcca Propionyl-coenzyme A carboxylase, alpha polypeptide	-0.3895	-0.403	0.3608	-0.2134	-0.3029	-0.3882	0.2024	0.5799	1.0549	-0.089	0.0051	-0.1431	-0.111	-0.2568	-0.1487	-0.0643	0.0632	0.3291	-0.2144	0.4038	-0.0652	-0.2785	0.0047	-0.2287	0.2536	0.4	-0.0028	-0.2347	0.0512	0.0916	-0.4651	-0.0757	-0.2416	-0.8161	0.1586	0.4947	0.0842	-0.1312	0.2054	0.1894	0.2145	-1.1527	-0.0604	0.1717	-0.1537	-0.0665	0.0383	-0.0878	0.0117
A_43_P13066 Echs1 Enoyl Coenzyme A hydratase, short chain, 1, mitochondrial	0.1033	-0.7268	-1.0471	0.0369	-0.0421	-0.7664	-0.1835	-0.1682	-0.1447	-0.1543	-0.4357	-1.0612	0.1105	0.2413	-0.4296	-0.1078	-0.0287	0.0774	-0.3837	-1.2812	-0.9157	0.0935	-1.1473	-0.0239	-0.2557	-0.0308	-0.3348	0.1758	0.0112	0.0979	0.4589	0.2456	0.3236	0.4799	0.3409	0.1226	0.0936	0.5786	-0.0571	-0.4165	0.0154	0.3934	-0.0055	-0.1123	-2.1021	0.1416	-0.0258	0.0408	0.2475
A_42_P484593 Aldh3a2 aldehyde dehydrogenase family 3, subfamily A2 (Aldh3a2)	-0.0394	-0.3724	-1.2558	0.0302	0.25	-0.5674	0.2164	-0.0757	0.0094	-0.0344	0.145	-0.3239	0.2663	0.2275	0.4551	0.1442	0.1001	0.1861	0.1964	-2.4808	0.1698	0.1756	-0.45	0.4109	-0.1242	-0.4711	-0.3978	-0.2493	-0.3092	-0.1994	0.0101	-0.1527	0.0037	0.2131	-0.0882	0.0389	-0.3779	0.0303	0.0838	-0.0034	0.0165	-2.8536	0.0482	-0.002	-1.783	-0.7748	-0.0732	-0.2769	0.0243
A_42_P540774 Acadm acetyl-coenzyme A dehydrogenase, medium chain (Acadm)	-0.399	-0.9647	-0.9886	0.0814	-0.1601	-1.1226	-0.3186	-0.4551	-0.5705	-0.9616	-0.8072	-1.2107	-0.4878	-0.4247	-0.9885	-0.359	-0.6007	-0.7661	-0.3547	-1.7975	-0.746	0.1873	-1.5625	-0.0919	-0.1961	-0.1749	-0.3184	0.0758	-0.1914	-0.0845	0.3234	-0.263	0.1524	0.5038	0.1312	0.0035	-0.085	0.4674	0.0097	-0.6898	0.086	-0.2914	0.0037	-0.0722	-2.5694	0.1705	-0.0552	0.1548	0.1122
A_43_P13230 Ehhadh Enoyl-Coenzyme A, hydratase/3-hydroxyacyl Coenzyme A dehydrogenase	-0.1105	-1.4249	-2.5229	0.0242	0.1758	-1.2624	-0.4395	-0.8	-0.5114	-0.799	-0.4996	-0.7924	0.0334	0.2703	0.4442	-0.3669	-0.5147	-0.2312	0.0312	-2.7951	-0.6239	0.2849	-1.8308	0.0316	-0.0791	-0.262	-0.6309	0.21	-0.3234	-0.6563	0.3579	-0.1403	0.2739	0.7425	-0.0276	-0.0185	-0.0321	0.375	0.0163	-0.4036	0.3048	-1.2723	-0.1642	-0.2387	-3.5258	0.3087	-0.1294	0.1763	-0.0015
A_43_P13716 Aldh1a1 Aldehyde dehydrogenase family 1, member A1	-0.1116	-0.0497	-0.2221	0.0512	-0.0619	0.1857	-0.0964	-0.0911	-2e-04	-0.2965	0.195	0.0923	0.0094	0.0757	0.642	-0.0902	0.3245	0.3907	0.0534	-0.274	0.1071	0.0453	-0.086	-0.1841	0.2488	0.1266	0.0755	0.1452	-0.0632	-0.1442	0.1127	0.2949	-0.0375	0.1601	-0.026	0.1945	-0.0327	-0.1546	0.0654	0.2026	0.0515	-0.1796	0.1746	0.147	-0.3808	0.0311	-0.2248	-0.0134	0.1513
A_42_P794865 Hadha hydroxyacyl-Coenzyme A dehydrogenase/3-ketoacyl-Coenzyme A thiolase/enoyl-Coenzyme A hydratase (trifunctional protein), alpha subunit (Hadha)	0.0568	-0.1008	-0.0527	0.1292	0.2693	-0.1148	-0.556	-0.6595	-0.1452	-0.4978	-1.1041	-0.906	0.2921	0.4114	0.3891	-0.6574	-0.2996	-0.2915	0.0918	-0.2731	0.0559	0.2629	-0.3736	0.1468	-0.0798	-0.0508	-0.2562	-0.0464	-0.2053	-0.0655	0.4935	-0.551	0.2483	1.0457	-0.1311	-0.3999	-0.0788	0.5479	-0.1862	-0.2335	-0.034	-0.3494	0.1127	-0.1315	-0.835	0.2004	0.0579	0.3833	0.0262
A_43_P21108 Acas2l_predicted similar to acetyl-CoA synthetase 2 (LOC296259)	-0.4088	-0.4837	0.5418	-0.2032	-0.3535	-0.5177	0.6061	0.0029	-0.0097	0.0548	0.6021	0.316	0.4616	-0.023	0.0512	0.0536	0.2015	0.0041	-0.6728	-0.003	-0.3104	0.0422	-0.2194	0.0822	-0.0945	0.0757	0.0168	-0.3996	-0.0477	0.2263	0.0149	0.213	-0.1072	0.217	0.0211	-0.0973	0.0063	-0.0453	-0.0759	0.3231	-0.0766	-0.0509	-0.1219	-0.0824	-0.0735	0.0746	0.1789	-0.1058	-0.2825
A_42_P560974 Aldh1a3 Aldehyde dehydrogenase family 1, subfamily A3	0.1521	0.2394	0.2851	0.131	0.0796	-1.0285	0.3259	0.2167	0.2512	0.0984	-0.0292	0.0108	-0.0582	-0.124	-0.6457	-0.0125	0.1388	0.4653	-0.4108	-1.503	-0.2377	-0.2158	-0.2177	-0.194	-0.1538	-0.02	-0.0755	0.278	0.079	0.0322	0.1107	0.1802	0.1958	0.2178	-0.0509	0.0369	0.183	0.131	0.1105	0.4688	0.1337	0.7405	0.169	-0.0155	0.8181	0.4525	0.0174	0.4316	-0.002
A_42_P469187 Acadsb Acyl-Coenzyme A dehydrogenase, short/branched chain	0.2296	-0.3397	-0.5833	0.2486	-0.1077	-1.0519	0.2542	0.0779	-0.0801	0.0144	0.2141	-0.1187	0.0526	0.1317	-0.3903	0.3825	0.1688	-0.0532	-0.262	-1.3936	-0.755	0.193	-1.3451	-0.092	-0.1299	-0.1723	-0.1962	0.4658	-0.1747	-0.3766	0.2976	-0.0206	-0.0599	-0.0301	0.0245	-0.1188	-0.1084	-0.3823	-0.0714	-0.1916	0.2469	0.442	-0.0346	0.0362	-2.6554	0.1995	0.0421	0.2304	-0.0133
A_42_P792942 Sds serine dehydratase (Sds)	-0.8222	-1.7965	0.388	-0.61	-1.3358	-0.0039	-1.257	-0.1407	1.3733	0.1301	-0.4466	-0.6318	0.1021	-0.3686	-1.9037	0.0728	-0.0931	0.8815	-0.51	-1.0033	-1.3627	-0.4727	-0.8678	-0.1898	-0.0486	1.9177	-0.837	-0.2377	-0.5275	-1.0959	-0.367	-0.5196	0.3006	-0.1993	-0.5322	1.1417	0.9144	1.8363	0.2154	-1.3224	0.6661	-0.0513	-0.8985	-0.175	-4.1486	-0.5882	0.0198	-0.8793	-0.6282
A_43_P17685 Acas2_predicted similar to Acetyl-coenzyme A synthetase, cytoplasmic (Acetate--CoA ligase) (Acyl-activating enzyme) (Acetyl-CoA synthetase) (ACS) (AceCS) (LOC311569)	-0.1839	-0.4216	-0.6693	-0.0929	-0.3613	-0.4395	0.2191	-0.4658	-0.2824	0.0713	0.223	-0.6165	0.1684	0.071	0.0661	0.0442	-0.1876	0.0907	-0.2494	-0.7672	-0.5841	0.1819	-0.0398	0.0427	0.0469	-0.224	-0.0854	-0.4991	-0.1643	-0.865	0.3289	-0.1143	0.4356	0.556	-0.0265	-0.4097	-0.179	-0.2392	-0.3213	-0.0083	0.0205	-0.4474	0.0725	-0.0338	-0.732	-0.1789	0.1	0.136	-0.223
A_43_P17301 Acas2l_predicted Acetyl-Coenzyme A synthetase 2 (AMP forming)-like (predicted)	0.0433	-0.0558	0.0784	-0.0206	-0.039	-0.1826	0.1246	0.086	0.0994	0.1535	0.4475	0.1001	-0.0076	0.0684	0.0566	0.0633	0.0253	0.1476	-0.0415	-0.2202	-0.1164	-0.0682	-0.2188	-0.0748	-0.0489	-0.081	-0.1466	0.063	0.0131	-0.1277	2e-04	0.1075	-0.0046	-0.1265	-0.0259	0.0631	0.0546	0.08	0.0107	0.0056	-0.0448	-0.109	0.0303	0.0417	-0.238	-0.0033	-0.0785	0.0537	0.0279
lalt.pool	-0.075	2.975	3.425	-0.2	2.325	6.4	-0.225	-0.025	-0.55	0.05	0.275	1.525	0.15	-0.125	1.575	0.15	0.025	0.15	0.275	7.1	1.975	-0.15	6.025	0.675	-0.35	0.15	0.475	-0.4333	1.4167	3.5833	-0.0667	-0.6333	0.2167	1.8	0.1167	-0.9333	0.35	2.8333	-1.1	1.675	1.025	5.325	-0.125	-0.25	8.425	2.35	-0.325	1.825	-0.95
[truncated: 25 more columns]
