# Supplementary material for: Gene set enrichment analysis for non-monotone association and multiple experimental categories
Source: BMC Bioinformatics. 2008 Nov 14;9:481. doi: 10.1186/1471-2105-9-481 (PMC2636811; doi:10.1186/1471-2105-9-481)
Supplement: Additional file 2 — Sets and Expression. The intermediate analysis results of NCT compendium data set. Sets directory contains lists of identified gene sets under different across-compound (category) selection criteria. Compound specific p-values, set size, etc are provided. Expression directory contains extracted expression data for respective identified gene sets. [file 1471-2105-9-481-S2.zip › SetsAndExpression/expression/C2-6of8bloodp1-Cfilter-1-blood-PYRUVATE_METABOLISM.txt]

geneids	1.2.Dich-24-15#-0.1	1.2.Dich-24-150#3	1.2.Dich-24-1500#3.4	1.2.Dich-48-15#-0.2	1.2.Dich-48-150#2.3	1.2.Dich-48-1500#6.4	1.2.Dich-6-15#-0.2	1.2.Dich-6-150#0	1.2.Dich-6-1500#-0.6	1.4.Dich-24-15#0	1.4.Dich-24-150#0.3	1.4.Dich-24-1500#1.5	1.4.Dich-48-15#0.2	1.4.Dich-48-150#-0.1	1.4.Dich-48-1500#1.6	1.4.Dich-6-15#0.2	1.4.Dich-6-150#0	1.4.Dich-6-1500#0.2	Brom-24-25#0.3	Brom-24-250#7.1	Brom-24-75#2	Brom-48-25#-0.2	Brom-48-250#6	Brom-48-75#0.7	Brom-6-25#-0.4	Brom-6-250#0.2	Brom-6-75#0.5	Diqu-24-10#-0.4	Diqu-24-20#1.4	Diqu-24-25#3.6	Diqu-24-5#-0.1	Diqu-48-10#-0.6	Diqu-48-20#0.2	Diqu-48-25#1.8	Diqu-48-5#0.1	Diqu-6-10#-0.9	Diqu-6-20#0.4	Diqu-6-25#2.8	Diqu-6-5#-1.1	Gala-24-100#1.7	Gala-24-25#1	Gala-24-400#5.3	Gala-48-100#-0.1	Gala-48-25#-0.2	Gala-48-400#8.4	Gala-6-100#2.4	Gala-6-25#-0.3	Gala-6-400#1.8	Mono-24-10#-1
A_42_P518156 Ldhb lactate dehydrogenase B (Ldhb)	-0.3045	-0.3034	-1.3672	-0.3258	0.0314	-0.6781	0.1599	0.0355	-0.1408	0.2064	-0.0115	0.1118	0.3327	0.3288	0.5172	-0.316	-0.481	-0.8849	-0.0248	-0.8819	-0.1868	0.0531	-0.2145	-0.1068	0.1886	-0.332	0.3351	-1.6665	-1.6947	-0.7434	-1.4752	0.0145	0.2152	-0.7914	0.1845	-0.3301	-1.2026	-1.6981	-0.3066	-0.3477	0.1644	0.1053	-0.1358	-0.4845	-1.0139	-0.2993	-0.0332	-0.237	-0.0038
A_42_P691317 Acas2_predicted Acetyl-Coenzyme A synthetase 2 (ADP forming) (predicted)	0.1038	-0.2173	-0.5313	-0.1524	-0.0433	-0.2924	-0.0569	-0.2392	-0.5611	-0.1988	-0.1667	-0.0801	0.2614	0.305	0.638	0.1192	-0.2825	-0.321	0.0832	-0.5494	0.3047	0.0915	0.1619	0.0448	-0.1328	-0.6731	0.1176	-0.7596	-0.7151	-0.7226	-0.5933	-0.0845	-0.0684	-0.2039	-0.0305	-0.4321	-0.416	-0.9982	-0.2511	-0.0513	0.0445	0.2071	-0.0365	0.1589	0.1638	0.2593	0.1251	-0.079	0.159
A_43_P14088 Ldhb lactate dehydrogenase B (Ldhb)	-0.2932	-0.3448	-2.4903	-0.2726	0.1164	-0.7395	0.0086	-0.7598	-0.9407	-0.1144	-0.374	-0.3541	-0.2074	-0.1842	0.1203	-0.3644	-0.7141	-1.6088	-0.0422	-1.9646	-0.1091	0.2014	0.0576	0.2599	0.0056	-1.1069	0.1081	-1.2809	-1.5263	-1.5222	-0.6355	0.1672	0.3223	-0.3774	0.1378	-0.7358	-1.1514	-1.7171	-0.8218	-0.8023	0.0644	0.041	-0.6152	-0.9226	-0.8818	-0.6861	-0.1671	-0.7713	0.0609
A_42_P589366 Pck1 phosphoenolpyruvate carboxykinase 1 (Pck1)	-0.1463	0.0599	-0.0743	0.2147	0.008	-0.1927	0.052	0.22	0.0964	-0.1109	-0.04	0.3548	-0.874	0.3121	0.2945	-0.1092	-0.5133	-0.3712	0.4821	0.248	-0.1651	0.1596	-0.1629	-0.1132	0.0142	-0.0786	-0.4641	-0.2854	-0.2385	-1.0306	-0.2915	-0.3776	-0.2454	-0.165	-0.9883	-0.7468	-0.0745	0.1646	-0.4697	-0.1842	-0.2441	-0.1446	0.0097	0.2107	0.2072	0.1004	0.0171	-0.2371	-0.1544
A_43_P11481 Me1 malic enzyme 1 (Me1)	-0.0919	0.2104	-0.0124	0.005	0.0484	-8e-04	-0.0381	0.2464	0.3334	0.4962	0.3093	0.499	0.0662	0.3049	0.3042	0.0668	0.1441	-0.0777	-0.4338	-1.1311	-0.0957	-0.1699	-0.271	-0.3541	-0.0012	0.2291	0.1802	-0.0789	-0.4542	0.186	-0.2694	0.3991	0.1925	0.3126	0.4259	0.1914	0.373	0.2188	0.1613	0.0408	0.0912	0.0492	-0.1443	0.0187	-0.1678	0.2036	-0.262	0.1254	-0.0355
A_43_P12194 Aldh9a1 Aldehyde dehydrogenase family 9, subfamily A1	-0.0678	0.0483	0.109	0.0184	-0.0514	0.0097	-0.0133	-0.0048	0.0788	-0.1221	-0.0656	-0.1736	-0.4201	-0.2282	-0.2499	-0.0073	-0.126	0.1785	-0.0219	0.0965	-0.0123	-0.0684	-0.0406	-0.0461	0.1442	0.2338	0.125	0.2283	0.2147	0.2236	0.231	0.4402	0.111	0.1504	0.162	0.36	0.2488	0.2688	0.3872	0.0255	-0.0516	-0.2171	0.0418	-0.0699	-0.1585	0.0536	-0.0493	-0.0091	0.1017
A_43_P16774 MGC95138 similar to acetyl CoA transferase-like	-0.1854	-0.2179	-0.9257	-0.0472	0.0681	-0.2202	0.0332	-0.2814	-0.3916	-0.2771	-0.3743	-0.2808	-0.0847	-0.1177	0.1745	-0.0351	-0.1955	-0.2596	0.0336	-0.3624	0.0496	0.1747	-0.028	0.0467	-0.038	-0.4577	-0.0769	-0.3304	-0.4404	-0.4269	0.0024	0.015	0.0263	-0.0908	0.1019	-0.0451	-0.0356	-0.2472	-0.0718	-0.1849	0.0015	0.1194	-0.3456	-0.2706	-0.2008	0.0067	-0.0668	-0.1458	0.2642
A_42_P628803 Ldhc lactate dehydrogenase 3, C chain (Ldhc)	0.8372	0.5725	0.6752	-0.093	-0.1619	0.7651	-0.1246	-0.2056	-0.5292	0.7241	0.493	0.3705	0.6647	0.5004	0.697	0.5649	0.3305	0.4142	-0.17	0.4401	-0.0709	0.5446	0.5483	0.5008	-0.3459	-0.6339	-0.5931	-0.6916	-0.7168	-0.5764	-0.8569	0.05	4e-04	0.5425	-0.6687	-0.4034	-0.518	-0.7665	-0.1615	1.5262	1.297	0.2543	-0.0411	-0.4042	-0.1547	-0.0289	-0.1466	0.0229	-1.1347
A_43_P20784 Acas2_predicted Acetyl-Coenzyme A synthetase 2 (ADP forming) (predicted)	0.0569	0.0406	0.0917	0.0716	-0.0659	-0.1194	-0.0722	0.0012	0.0012	0.1007	0.1868	0.1081	0.0186	0.0906	-0.0208	0.1618	0.1611	0.2052	0.0352	-0.0086	0.0517	-0.0199	-0.1239	-0.0526	-0.18	-0.013	-0.1251	0.157	0.1816	0.0932	0.1527	-0.0492	-0.1108	-0.0629	-0.0436	0.102	0.0591	0.1876	0.0964	0.0733	0.0578	-0.0221	0.1974	0.0289	0.0572	0.0821	0.0034	0.0691	0.0685
A_42_P533312 Pc Pyruvate carboxylase	-0.0796	-0.1999	-0.2365	4e-04	0.0722	0.1188	0.0384	-0.0974	-0.1097	0.0085	-0.0033	-0.1829	0.1179	0.1237	-0.1599	-0.201	-0.2543	-0.4426	-0.0585	0.2979	-0.1965	0.1895	0.1102	0.3334	-0.0048	-0.0058	-0.0161	-0.4618	-0.4514	-0.8448	-0.5309	-0.1232	-0.1001	-0.1315	-0.4503	-0.5755	-0.0734	-0.4064	-0.5258	-0.191	-0.0462	-0.1226	0.0592	-0.0518	-0.0917	-0.1818	-0.0551	-0.067	-0.2427
A_43_P12756 Pkm2 Pyruvate kinase, muscle	-0.0373	0.0986	0.3405	-0.3579	-0.0754	0.336	0.0665	-0.0108	0.0096	0.1016	-0.1761	-0.0426	0.2078	0.1	0.2503	-0.5232	-0.426	-0.8902	-0.192	-0.2226	-0.2772	0.0704	0.2277	-0.0861	-0.1102	-0.1724	-0.0354	-0.9178	-1.0411	0.0277	-0.698	0.3099	0.3873	0.194	0.0922	-0.2517	-0.4035	-1.0247	-0.396	-0.054	-0.1575	0.1056	0.0461	0.2786	-0.1384	-0.0053	-0.0291	-0.0941	-0.1555
A_43_P12737 Hagh Hydroxyacyl glutathione hydrolase	-0.0362	0.0917	-0.0654	-0.0802	-0.0855	-0.0756	0.0582	0.033	0.0259	-0.0296	0.0177	-0.0364	-0.2877	-0.2333	-0.3375	-0.0218	-0.0441	0.0715	-0.0446	-0.3856	-0.0666	-0.2055	-0.0149	-0.0932	0.3241	0.1821	0.2754	-0.7829	-0.9589	0.2434	-0.5258	-0.0072	-0.029	-0.302	0.13	0.1486	-0.2396	-0.6043	0.113	0.031	-0.0338	-0.1138	-0.0053	-0.2603	-0.4573	0.0052	-0.0385	0.014	-0.1014
A_43_P12734 Mdh1 Malate dehydrogenase 1, NAD (soluble)	-0.4734	-0.1016	-1.4796	-0.1431	0.3158	0.0868	0.1506	-0.601	-1.1324	-0.3788	-0.5332	-0.317	-0.3492	-0.3675	-0.0188	-0.0781	-0.368	-1.1231	0.1592	-0.8634	0.2188	0.2488	0.8967	0.4226	-0.1625	-0.9084	0.2058	-0.1486	-0.1495	-0.853	-0.103	0.323	0.4695	0.8208	0.3124	-0.5944	-0.6228	-0.9432	-0.7165	-0.6198	0.041	0.3034	-0.5539	-0.0245	0.3268	-0.4505	0.0668	-0.4851	0.2443
A_43_P12705 Aldh3a1 aldehyde dehydrogenase family 3, member A1 (Aldh3a1)	-0.1858	-0.137	-0.2172	-0.1162	0.0605	0.0858	-0.0193	-0.2253	-0.3154	-0.3535	-0.4798	-0.3399	-0.2105	-0.3175	-0.2364	-0.243	-0.2828	-0.725	-0.0123	-0.096	-0.1237	0.1786	0.5857	0.1719	-0.0183	-0.2323	0.0248	-0.0022	-0.0755	-0.4349	0.0159	0.0625	0.0538	0.316	0.1033	-0.3492	0.0155	-0.0385	-0.436	-0.3234	-0.2339	-0.1027	-0.2265	-0.0417	0.0736	-0.1273	-0.0248	-0.2292	0.0716
A_43_P12726 Aldh2 Aldehyde dehydrogenase 2	-0.1044	0.0768	-0.0639	-0.1873	0.1264	0.5072	0.0449	-0.1697	-0.4213	-0.206	-0.3363	-0.1419	-0.3618	-0.4328	-0.0144	-0.2663	-0.2989	-0.5906	0.0253	-0.2292	0.0281	0.0665	0.7699	0.1662	0.1987	-0.0775	0.184	-0.4135	-0.3712	-0.1795	-0.4144	0.2993	0.4219	0.6781	0.0791	-0.391	-0.3294	-0.6056	-0.4014	-0.3133	-0.3004	-0.093	-0.2367	0.2407	0.1314	-0.239	0.0377	-0.3101	-0.083
A_43_P18171 Ldhd_predicted Lactate dehydrogenase D (predicted)	0.1132	0.0998	0.1232	0.0146	-0.0696	-0.0113	-0.0446	0.0451	0.0714	-0.0818	-0.0294	-0.0965	-0.0263	0.0384	-0.015	-0.0486	-0.0773	0.0813	-0.0096	0.0954	0.0032	0.0412	-0.0325	-0.0253	0.0213	0.0428	0.0318	0.1546	0.181	0.1935	0.1531	-0.0484	-0.069	-0.054	-0.0979	0.1266	0.135	0.2567	0.1034	0.1144	0.1207	-0.0773	0.0584	-0.2081	-0.0463	-0.0358	-0.0485	0.3203	-0.0309
A_43_P15712 Dlat Dihydrolipoamide S-acetyltransferase (E2 component of pyruvate dehydrogenase complex)	0.2215	0.0297	0.1023	0.174	-0.1867	0.1816	-0.0649	0.2384	0.2487	0.1094	0.1467	0.0764	0.351	0.1363	0.0375	0.3182	0.0483	0.3088	0.0905	0.1567	0.0676	0.1006	-0.1665	0.0116	-0.1748	-0.1888	-0.1539	-0.0438	-0.1318	-0.0838	0.06	-0.1697	-0.1497	-0.0683	-0.0955	0.0553	0.3576	0.086	0.1702	0.2716	0.1048	0.2915	0.1462	0.2192	0.2255	0.2089	0.0702	0.1493	0.1672
A_42_P820701 Ldha lactate dehydrogenase A (Ldha)	-0.4779	0.0597	-0.0904	-0.3429	0.1058	0.3948	0.3417	0.1256	0.216	0.2875	0.0312	0.228	0.1103	0.0734	0.2492	-0.3995	-0.3661	-0.7667	-0.0616	-0.1881	-0.2519	-0.0958	0.6404	-0.0148	0.4037	0.0532	0.3872	-1.6847	-1.6784	0.1667	-1.4489	0.2086	0.3527	-0.0344	0.0697	-0.4251	-0.8684	-1.6592	-0.4339	-0.0927	-0.0371	0.3089	-0.0568	0.3756	-0.4364	-0.0685	-0.0024	-0.129	-0.2709
A_43_P18293 Dld Dihydrolipoamide dehydrogenase (E3 component of pyruvate dehydrogenase complex, 2-oxo-glutarate complex, branched chain keto acid dehydrogenase complex)	-0.2071	-0.0507	-0.0511	-0.0186	0.0996	0.0126	-0.0135	-0.1878	-0.2433	-0.156	-0.224	-0.1592	-0.3864	-0.0506	-0.1862	-0.2976	-0.0374	-0.177	0.0948	-0.2125	-0.0582	-0.1035	-0.0896	-0.0922	0.0627	0.2328	-0.1169	-0.0944	-0.0588	0.202	0.0376	0.166	0.012	-0.0523	0.1483	0.0608	0.1261	-0.1099	-0.0067	-0.4472	-0.0293	-0.2396	-0.0514	0.1995	-0.2402	4e-04	0.1879	-0.0057	-0.0923
A_43_P15568 Mor1 Malate dehydrogenase, mitochondrial	-0.2432	-0.0886	-0.9153	-0.2422	0.0863	-0.1064	0.1401	-0.2714	-0.6395	-0.3837	-0.5311	-0.3402	-0.2732	-0.2469	0.0894	-0.3451	-0.5029	-0.8781	0.1658	-0.7361	0.1458	0.1756	0.5564	0.1853	0.0532	-0.3463	0.1514	-0.5598	-0.5547	-0.6442	-0.5171	0.2304	0.2879	0.314	0.1808	-0.5006	-0.7435	-1.0676	-0.5346	-0.4984	-0.1164	0.1164	-0.2724	0.0518	0.0532	-0.2033	0.0705	-0.3542	0.0144
A_43_P16782 Dld similar to dihydrolipoamide dehydrogenase (LOC298942)	-0.3392	-0.0454	-0.7262	0.1472	0.2962	0.4471	0.0124	-0.1914	-0.4791	-0.0757	-0.1378	0.1522	-0.3733	-0.1979	0.0587	-0.0116	0.1273	-0.1229	0.1085	-0.5898	0.1666	-0.0206	0.8148	0.237	-0.0367	-0.623	0.4996	0.19	0.0044	-0.4942	0.1898	-0.0679	0.243	0.6974	0.4205	-0.1255	0.0901	0.0013	-0.1402	-0.3344	0.1498	0.5442	-0.4293	0.2346	0.4779	-0.0336	-0.0493	-0.2768	0.4547
A_42_P489761 Acaca acetyl-coenzyme A carboxylase alpha (Acaca)	-0.0414	0.0468	0.0099	-0.0354	-0.0078	0.2158	0.0359	0.0028	-0.0567	0.1337	0.1633	-0.1412	-0.1156	-0.0946	-0.1323	-0.0925	-0.0971	-0.1029	-0.0241	-0.1086	-0.0462	-0.009	0.04	0.0075	0.087	0.0536	0.1266	0.0718	0.1181	-0.0366	0.0184	0.06	0.0716	0.0363	-0.0486	-0.0862	0.0355	0.0763	-0.1165	-0.1228	-0.0614	-0.1982	-0.0997	-0.1669	0.015	-0.0427	-0.0156	-0.1165	-0.2187
A_42_P811368 Aldh1a2 aldehyde dehydrogenase family 1, subfamily A2 (Aldh1a2)	0.0994	0.0077	0.035	-0.1101	-0.0609	-0.0573	0.2039	0.2799	0.3753	0.0206	0.1322	0.1351	0.3764	0.4219	0.3054	-0.0364	-0.0307	0.181	-0.127	0.1056	-0.0552	-0.1216	-0.2696	-0.2307	0.4087	0.1646	0.3097	-0.6869	-0.8457	0.2033	-0.4791	-0.1642	-0.2661	-0.4768	-0.0208	0.1669	-0.2866	-0.5753	0.2388	0.0872	0.0593	0.1836	0.4816	0.3917	0.0595	0.182	0.0334	0.1947	0.1492
A_42_P774710 Pdha2 Unknown	-0.0612	0.0171	0.0741	-0.2254	-0.0088	0.2171	0.1618	0.081	0.2025	0.0718	-0.0045	-0.0814	-0.0224	-0.0798	0.0091	-0.3527	-0.3318	-0.4163	-0.1238	-0.2096	-0.1128	-0.1241	4e-04	-0.1037	0.4643	0.159	0.3966	-0.7139	-0.7415	0.3794	-0.6643	0.181	0.2304	-0.0432	0.2346	0.0569	-0.2926	-0.5829	-0.0069	-0.0266	-0.0075	-0.0118	0.0176	0.0499	-0.394	-0.0437	-0.0638	-0.0488	-0.2239
A_42_P752796 Me2_predicted similar to malic enzyme 2, NAD(+)-dependent, mitochondrial (LOC307270)	-0.1136	-0.0553	-0.0143	-0.195	0.0316	0.0541	0.0037	0.1588	-0.0886	-0.0366	-0.2626	0.1294	9e-04	0.0059	0.2997	0.064	-0.0733	-0.1648	-0.0566	0.0235	0.016	0.1982	0.5931	0.0043	0.0908	-0.1969	0.0515	-0.5668	-0.7595	-0.1467	-0.4785	0.1544	0.0859	0.044	0.1347	-0.1097	-0.3064	-0.6773	-0.0653	-0.0194	0.0432	0.5686	-0.1622	0.4288	0.0401	-0.14	0.1413	-0.2266	-0.0261
A_42_P484593 Aldh3a2 aldehyde dehydrogenase family 3, subfamily A2 (Aldh3a2)	-0.329	-0.173	-0.5838	-0.0615	0.1582	0.258	0.0696	-0.4288	-0.7176	-0.2089	-0.3706	-0.1395	0.0923	-0.03	0.3405	-0.1276	-0.2903	-0.6786	0.0682	-0.7786	-0.1338	0.1562	0.4086	0.1898	0.0237	-0.4916	0.0854	-0.3724	-0.4491	-0.6898	-0.4624	0.2001	0.2935	0.3218	0.0246	-0.5516	-0.3376	-0.7246	-0.5613	-0.3593	0.0735	0.2427	-0.2644	0.1373	0.1092	-0.143	0.1176	-0.1876	0.1968
A_43_P16857 Ldhd Lactate dehydrogenase D (predicted)	-0.0499	0.1166	-0.0838	0.169	-0.1258	-0.0244	-0.243	-0.2293	-0.2803	-0.152	-0.1758	-0.2729	-0.5521	-0.4655	-0.6324	0.1106	0.1041	0.1515	-0.0288	-0.1597	-0.007	-0.0796	0.0661	0.0187	-0.1326	0.0928	0.0255	0.7685	0.7704	0.4085	0.7734	0.0942	0.1208	0.4279	0.2496	0.3214	0.4437	0.848	0.2064	0.0432	-0.029	-0.2008	-0.2327	-0.3269	0.0613	-0.0532	-0.0339	0.0267	-0.1472
A_42_P592202 Glo1 glyoxylase 1 (Glo1)	-0.4157	-0.1799	-0.7633	0.0572	0.3831	0.4472	0.0294	-0.2613	-0.3367	0.0794	0.1698	0.0226	-0.3568	-0.3172	-0.109	-0.0133	-0.0075	-0.1854	0.0088	-0.7516	-0.1015	-0.1312	0.1556	0.0514	0.2722	-0.0441	0.1928	-0.5021	-0.5858	0.0849	-0.3523	0.231	0.3466	0.3834	0.383	-0.0353	-0.355	-0.5512	-0.1022	-0.0684	0.074	0.2158	-0.1753	0.0196	-0.0111	-0.0848	0.0084	-0.0949	-0.0576
A_43_P13716 Aldh1a1 Aldehyde dehydrogenase family 1, member A1	0.0106	-0.0985	0.3715	0.0593	-0.0587	0.0642	-0.149	-0.2344	0.109	0.0818	-0.0562	-0.0496	-0.033	-0.1526	-0.1093	-0.1847	-0.0839	0.0625	0.0611	0.1842	0.0694	-0.0068	-0.2262	-0.1232	0.4015	0.0185	0.0022	0.1352	0.3026	0.1212	0.1401	-0.2678	0.093	-0.0803	0.0046	0.2175	0.2374	0.1077	0.4895	0.1331	-0.1842	-0.5389	-0.1326	-0.2928	0.0664	0.2729	0.0192	0.1745	-0.0476
A_42_P606525 Pklr pyruvate kinase, liver and RBC (Pklr)	0.1354	-0.0151	0.2647	0.0292	-0.123	-0.2144	-0.0665	0.003	0.0222	-0.0217	0.1056	0.1172	-0.0826	-0.0137	-0.1896	0.077	0.119	0.2424	0.0214	-0.0315	0.0352	-0.058	-0.1183	0.0166	-0.2196	0.0667	-0.1588	0.1602	-0.0054	0.1331	0.0886	-0.1541	-0.0669	-0.1017	-0.1938	-0.0236	-0.0458	0.1821	0.0244	0.111	0.0315	-0.1897	0.0118	-0.0851	-0.0091	0.0377	-0.0879	-0.2956	-0.1986
A_43_P21108 Acas2l_predicted similar to acetyl-CoA synthetase 2 (LOC296259)	-0.0851	-0.048	0.0672	0.064	0.0466	0.087	-0.1471	-0.1131	0.2245	0.0383	0.0894	-0.154	-0.4424	-0.1605	-0.0847	0.1434	0.1474	0.361	0.0881	0.284	-0.0229	-0.1007	-0.1496	-0.0302	0.0136	0.2098	-0.0194	0.3036	0.6511	0.3585	0.4503	0.057	-0.0062	0.0176	0.0297	0.4033	0.3634	0.3792	0.2784	0.0293	0.0154	-0.3943	-0.1092	-0.1783	-0.339	0.1307	0.2322	0.2722	-0.1097
A_43_P17560 Acyp1_predicted Acylphosphatase 1, erythrocyte (common) type (predicted)	-0.0116	-0.0145	-0.2084	-0.0212	0.0776	0.225	0.0184	-0.1242	-0.1285	-0.3265	-0.1479	-0.2925	-0.1296	-0.3418	-0.0158	-0.0092	0.0186	0.092	-0.0715	-0.3711	0.2052	-0.0945	0.1215	0.1033	-0.0092	0.1214	0.1962	0.3681	0.1861	-0.3555	0.3424	0.2211	0.0706	0.4731	0.2415	0.1824	0.0906	0.237	0.0581	-0.2026	-0.0752	0.0054	-0.4994	-0.3826	0.3076	-0.1114	0.0101	-0.2313	0.2872
A_42_P792817 Me1 Malic enzyme 1	-0.0329	0.244	-0.4363	-0.0262	0.2462	0.1924	-0.043	-0.0846	0.088	0.3101	0.2767	0.4265	-0.1406	-0.1218	-0.0632	0.1531	0.2534	-0.0584	-0.0658	-1.0283	0.0183	-0.0783	0.1357	-0.0629	-0.2228	0.2851	-0.0508	0.1144	0.1196	-0.049	0.0058	0.2818	0.2256	0.6575	0.3967	0.0128	0.3118	0.3701	-0.1904	-0.3186	-0.1337	-0.2095	-0.0203	0.1307	0.1278	0.1144	-0.052	-0.0567	0.2437
A_42_P560974 Aldh1a3 Aldehyde dehydrogenase family 1, subfamily A3	0.0814	-0.0125	0.0332	0.0052	-0.2663	0.0429	-0.1787	-0.0571	-0.1143	-0.1241	0.1326	-0.4233	0.2226	-0.0869	0.1066	0.0445	-0.2151	0.0365	-0.0024	-0.0416	0.0874	-0.2788	-0.049	-0.1626	0.0184	0.2963	0.0694	0.2805	0.0391	-0.0157	-0.1844	-0.2262	-0.0132	-0.2822	0.0021	0.2129	0.0969	0.0592	-0.0958	-0.0013	-0.1926	-0.1473	-0.0701	0.0543	-0.0257	-0.0108	0.1465	-0.0848	-0.0942
A_43_P17685 Acas2_predicted similar to Acetyl-coenzyme A synthetase, cytoplasmic (Acetate--CoA ligase) (Acyl-activating enzyme) (Acetyl-CoA synthetase) (ACS) (AceCS) (LOC311569)	-0.1404	0.3943	-0.148	-0.167	-0.0543	-0.7932	-0.554	-0.302	-0.1095	-0.0137	-0.4732	-0.1896	-0.6073	-0.0512	-0.3335	-0.2399	-0.0532	-0.0801	0.3607	-0.086	-0.0089	-0.4374	-0.0533	-0.1383	-0.282	0.5825	-0.7068	0.221	0.293	0.2934	0.2791	-0.2106	0.017	-0.0627	-0.2815	0.0969	0.1463	0.1924	-0.0119	-0.2242	0.1076	-0.2372	0.0908	0.2735	-0.3185	0.1393	0.5046	-0.0678	0.0774
A_43_P17901 Haghl_predicted Hydroxyacylglutathione hydrolase-like (predicted)	-0.0075	-0.0679	-0.1145	0.0386	-0.0661	-0.2007	-0.1035	-0.046	-0.2753	-0.2893	-0.5137	-0.3052	-0.4415	-0.2961	-0.2608	-0.2718	0.034	-0.211	0.1074	-0.0736	0.0926	0.0027	-0.1862	-3e-04	-0.068	0.1314	0.0543	0.2178	0.2452	0.1784	0.2645	0.0104	0.1789	0.1596	0.08	0.121	0.1981	0.4464	0.2018	-0.1974	0.0127	-0.1972	-0.3368	-0.1934	-0.2833	-0.1553	0.1797	-0.2555	0.0212
A_43_P17301 Acas2l_predicted Acetyl-Coenzyme A synthetase 2 (AMP forming)-like (predicted)	-0.1111	0.017	0.1121	0.0728	-0.029	0.1587	-0.0109	-0.0825	-0.0389	-0.2011	-0.2374	-0.3696	-0.2873	-0.2585	-0.3961	-0.1009	-0.0823	0.0123	-0.0106	0.1299	-0.062	-0.011	-0.0326	-0.0666	0.1003	0.0966	0.0401	0.5913	0.5872	0.1656	0.3465	0.0973	0.0514	0.2827	0.083	0.0962	0.3349	0.5701	0.1071	-0.068	0.0159	-0.2447	-0.0124	-0.1849	0.0757	0.0079	-0.03	-0.1134	-0.1034
A_43_P17037 TC473160 Transcribed locus, strongly similar to NP_083620.1 acylphosphatase 2, muscle type [Mus musculus]	0.1578	0.0598	0.2078	0.0815	-0.1201	-0.0672	0.0397	0.1649	0.223	0.3617	0.173	0.19	-0.1202	0.0104	0.1379	0.4627	0.1901	0.2437	0.0631	0.013	0.0205	-0.0822	-0.1718	-0.1686	-0.0122	0.0013	0.0243	0.5922	0.4425	0.3755	0.3893	-0.3266	-0.115	0.0592	0.1231	0.3846	0.4346	0.5916	0.4649	0.2193	0.0672	0.8029	0.4263	0.2012	0.5163	0.2467	0.0572	-0.0395	0.0285
A_42_P784448 Akr1b4 Aldehyde reductase 1 (low Km aldose reductase) (5.8 kb PstI fragment, probably the functional gene) (Aldr1)	-0.326	-0.0955	-1.1025	-0.511	0.1307	-0.5134	0.3068	0.1243	-0.0514	-0.0884	-0.2904	-0.0593	0.0173	0.0495	0.3403	-0.5479	-0.8079	-1.1368	-0.031	-0.8513	-0.2159	-0.1962	0.0544	0.0746	0.4897	0.0209	0.7303	-1.2669	-1.2987	-0.9031	-1.3593	0.1116	0.2729	-0.5889	0.4489	-0.4624	-1.0325	-1.2453	-0.1402	-0.5077	0.0143	0.1089	-0.4168	-0.1897	-1.0491	-0.6304	0.0024	-0.6353	-0.2412
A_43_P19428 Mdh1 UI-R-A0-ar-g-09-0-UI.r1 UI-R-A0 cDNA clone UI-R-A0-ar-g-09-0-UI 5', mRNA sequence.	-0.1688	0.0993	0.0561	-0.0522	0.5507	0.2076	0.0831	0.0527	0.1432	-0.338	-0.1748	-0.0965	0.306	-0.1913	0.0926	0.0344	-0.1813	-0.3045	0.5298	0.2577	0.0223	0.1646	-0.1954	-0.0116	-0.1606	0.234	-0.1884	-0.033	0.0247	0.6595	0.0109	0.1768	-0.3094	-0.6167	-0.3204	-0.0815	0.1533	0.8854	-0.2848	0.0018	-0.6458	0.1038	0.2823	0.4676	-0.0053	-0.2224	-0.003	0.0135	-0.203
A_43_P19414 Pck1 Phosphoenolpyruvate carboxykinase 1	-0.3705	-0.1213	-0.3964	0.0778	0.3042	0.2689	9e-04	0.0015	0.3572	-0.1389	-0.1625	-0.0697	0.0894	-0.4055	-0.5042	-0.5101	-0.0256	0.2103	-0.1128	0.4028	-0.2058	0.107	0.1696	0.1704	0.0747	0.105	-0.0703	-0.1917	-0.0054	5e-04	0.1875	0.0782	0.0199	0.5833	-0.0057	0.0111	0.8359	0.1869	0.0258	0.3644	0.5138	-0.1179	0.0141	-0.015	0.0517	-0.3859	-0.3105	-0.3133	0.1009
A_43_P14631 Glo1 glyoxylase 1 (Glo1)	0.0062	-0.0551	-0.121	-0.0558	0.032	0.1184	0.1036	0.1418	0.152	-0.0852	-0.1148	0.0144	0.2125	0.1952	0.1221	-0.0885	-0.1125	-0.1866	-0.0486	0.2107	-0.0587	0.0934	0.013	0.0872	0.132	0.0266	0.069	-0.5545	-0.6005	-0.3149	-0.4289	-0.1128	-0.1205	-0.1575	-0.1707	-0.2019	-0.1919	-0.5335	-0.1613	-0.0624	0.0332	0.0902	0.113	0.1431	-0.0494	-0.0044	-0.017	0.0316	0.0315
lalt.pool	-0.075	2.975	3.425	-0.2	2.325	6.4	-0.225	-0.025	-0.55	0.05	0.275	1.525	0.15	-0.125	1.575	0.15	0.025	0.15	0.275	7.1	1.975	-0.15	6.025	0.675	-0.35	0.15	0.475	-0.4333	1.4167	3.5833	-0.0667	-0.6333	0.2167	1.8	0.1167	-0.9333	0.35	2.8333	-1.1	1.675	1.025	5.325	-0.125	-0.25	8.425	2.35	-0.325	1.825	-0.95
[truncated: 25 more columns]
