# Supplementary material for: Gene set enrichment analysis for non-monotone association and multiple experimental categories
Source: BMC Bioinformatics. 2008 Nov 14;9:481. doi: 10.1186/1471-2105-9-481 (PMC2636811; doi:10.1186/1471-2105-9-481)
Supplement: Additional file 2 — Sets and Expression. The intermediate analysis results of NCT compendium data set. Sets directory contains lists of identified gene sets under different across-compound (category) selection criteria. Compound specific p-values, set size, etc are provided. Expression directory contains extracted expression data for respective identified gene sets. [file 1471-2105-9-481-S2.zip › SetsAndExpression/expression/C2-6of8bloodp1-Cfilter-1-liver-PYRUVATE_METABOLISM.txt]

geneids	1.2.Dich-24-15#-0.1	1.2.Dich-24-150#3	1.2.Dich-24-1500#3.4	1.2.Dich-48-15#-0.2	1.2.Dich-48-150#2.3	1.2.Dich-48-1500#6.4	1.2.Dich-6-15#-0.2	1.2.Dich-6-150#0	1.2.Dich-6-1500#-0.6	1.4.Dich-24-15#0	1.4.Dich-24-150#0.3	1.4.Dich-24-1500#1.5	1.4.Dich-48-15#0.2	1.4.Dich-48-150#-0.1	1.4.Dich-48-1500#1.6	1.4.Dich-6-15#0.2	1.4.Dich-6-150#0	1.4.Dich-6-1500#0.2	Brom-24-25#0.3	Brom-24-250#7.1	Brom-24-75#2	Brom-48-25#-0.2	Brom-48-250#6	Brom-48-75#0.7	Brom-6-25#-0.4	Brom-6-250#0.2	Brom-6-75#0.5	Diqu-24-10#-0.4	Diqu-24-20#1.4	Diqu-24-25#3.6	Diqu-24-5#-0.1	Diqu-48-10#-0.6	Diqu-48-20#0.2	Diqu-48-25#1.8	Diqu-48-5#0.1	Diqu-6-10#-0.9	Diqu-6-20#0.4	Diqu-6-25#2.8	Diqu-6-5#-1.1	Gala-24-100#1.7	Gala-24-25#1	Gala-24-400#5.3	Gala-48-100#-0.1	Gala-48-25#-0.2	Gala-48-400#8.4	Gala-6-100#2.4	Gala-6-25#-0.3	Gala-6-400#1.8	Mono-24-10#-1
A_42_P518156 Ldhb lactate dehydrogenase B (Ldhb)	0.0527	0.9437	0.1222	0.3353	0.7152	0.3994	-0.2464	0.0027	-0.2078	-1.0525	-0.7258	-0.3341	-0.8534	-0.6699	-0.6796	-0.6648	-0.8516	-1.0152	-0.2188	0.545	0.4614	-0.3352	1.0633	0.0477	-0.3149	-0.1655	-0.1987	-0.0446	0.2611	0.5336	0.2343	-0.0346	0.5025	0.9501	0.4985	-0.2565	0.1022	0.3365	-0.0954	0.3396	-0.3256	1.3593	0.0482	-0.0476	1.7774	0.496	-0.139	0.3042	-0.062
A_42_P691317 Acas2_predicted Acetyl-Coenzyme A synthetase 2 (ADP forming) (predicted)	-0.2638	-3.0036	-4.1243	-0.1004	0.2362	-1.7357	0.1503	-0.3931	-0.4025	-0.1387	-0.2106	-3.061	0.0639	-0.054	-0.0523	0.0629	-0.1997	-0.7382	-0.3122	-3.8412	-1.4986	0.2783	-0.8112	0.7923	-0.0996	-0.7838	-0.6567	-0.6085	-1.351	-2.2794	-0.1206	0.2421	0.3616	0.2178	0.0446	-0.5168	-0.6982	-0.9549	-0.5302	-0.6291	0.3702	-3.0784	0.0563	-0.0477	-2.6728	-0.7683	-0.1516	-0.2148	-0.28
A_43_P14088 Ldhb lactate dehydrogenase B (Ldhb)	2e-04	0.6187	-0.4144	0.3028	0.9167	0.097	-0.0087	-0.0024	-0.1612	-0.148	0.1061	-0.1479	-0.4722	-0.2844	-0.6228	-0.4786	-0.371	-0.0978	-0.293	0.4297	0.2817	-0.2952	1.1227	0.188	-0.2169	-0.065	-0.1339	0.1245	0.3139	0.3515	0.06	0.2598	0.5225	0.6803	0.1971	-0.0841	-0.0047	0.0779	-0.0536	0.5804	-0.1118	1.8544	0.1248	-0.1317	1.8832	0.5603	-0.0745	0.3521	-0.0566
A_42_P589366 Pck1 phosphoenolpyruvate carboxykinase 1 (Pck1)	0.8767	-0.0237	-0.3289	0.3713	-0.6193	-0.407	-0.0078	-0.0401	0.3763	0.4359	0.2733	-0.8271	0.0471	0.0654	-2.3311	-0.0732	-0.5296	0.1903	-1.7392	0.261	-1.6117	-0.116	-2.0414	-0.1544	-1.0985	-0.2869	-1.6569	0.4758	0.0562	0.1462	0.0545	0.1573	0.3821	0.6537	-0.0534	0.2123	-0.1465	0.8146	-0.1024	0.29	-0.352	-3.1671	-0.4608	0.0101	-3.5648	-0.8773	-0.2206	-0.8367	0.7964
A_43_P11481 Me1 malic enzyme 1 (Me1)	-0.0597	-1.3046	-0.6847	-0.2297	0.235	0.5721	0.6909	1.6529	0.9522	-0.2975	0.0337	-0.806	0.1421	0.065	1.4887	0.1568	0.5657	0.4435	0.0788	-1.9232	-0.6585	5e-04	-1.1801	0.4739	1.3647	1.0629	1.6787	-1.8846	-1.1854	-1.4124	-0.8494	-1.2447	-1.1121	-1.9641	-0.2007	0.3764	0.7664	0.345	0.1968	-1.7909	0.1418	-2.3329	-0.108	-0.0636	-2.7541	-0.0392	-0.1151	0.0287	0.0028
A_43_P12194 Aldh9a1 Aldehyde dehydrogenase family 9, subfamily A1	-0.012	-0.3344	-1.2156	0.2101	0.4081	-0.4351	-0.8393	-1.2613	-0.5604	-1.5542	-1.3146	-1.8689	-0.061	-0.0926	-0.0349	-0.4704	-0.6154	-1.0127	0.3718	-1.2702	0.2811	0.3648	-0.8515	0.2912	-0.0604	-0.2201	-0.4322	-0.5042	-0.5953	-0.4462	0.6143	-0.5931	0.2679	0.962	0.0495	-0.3441	-0.0798	0.7261	-0.3842	-0.668	-0.0032	-2.2401	-0.1189	-0.2857	-2.5622	-0.3476	-0.0842	0.0947	0.162
A_43_P16774 MGC95138 similar to acetyl CoA transferase-like	-0.1047	-2.0509	-2.6981	0.0882	0.8613	0.1942	-0.0596	-0.7887	-1.0427	-0.5338	-0.2101	-2.3148	-0.4234	-0.4838	0.4056	-0.0635	-0.6154	-1.3234	-0.1637	-1.6751	-1.0656	0.359	0.7891	1.1431	-0.4182	-1.256	-0.9448	-0.2996	-0.817	-1.2611	0.0181	0.8319	0.8435	1.074	0.3045	-0.6943	-0.8314	-0.8838	-0.7645	-0.4479	-0.0679	-2.4007	0.3459	-0.1	-1.1109	-0.9197	-0.3292	-0.5728	-0.0365
A_42_P628803 Ldhc lactate dehydrogenase 3, C chain (Ldhc)	0.752	-0.0303	0.3897	-0.7735	-0.5237	-0.6093	0.1045	0.519	1.489	0.4099	-0.3291	0.2678	0.7687	1.55	1.0355	1.7522	1.9477	1.4274	0.477	0.1133	-0.1738	0.0308	-0.3856	-0.0407	0.2156	0.3454	0.1634	0.1598	-0.1776	-0.542	-0.4105	-0.5128	-0.3276	-0.5364	-0.4768	0.5776	-0.0293	0.15	0.5661	-0.314	-0.2408	-0.0632	0.0776	-0.4017	-0.9106	0.5041	-0.1519	0.0663	0.2939
A_43_P20784 Acas2_predicted Acetyl-Coenzyme A synthetase 2 (ADP forming) (predicted)	-0.0567	-0.7168	-0.8278	-0.1397	-0.3929	-1.4933	-0.0304	-0.0684	-0.1858	-0.3404	-0.2056	-0.1194	-0.0773	-0.1255	0.0853	0.2041	0.1298	0.0966	-0.0215	-1.0427	-0.6256	0.0042	-1.4355	-0.2982	-0.1165	-0.0518	-0.1516	-0.2823	-0.57	-0.81	0.2478	-0.0307	0.0425	0.0718	0.0796	0.0516	-0.0303	-0.0959	0.0406	-0.5656	-0.061	-0.6278	-0.1313	-0.1049	-1.7071	0.001	-0.0364	0.0662	0.0166
A_42_P533312 Pc Pyruvate carboxylase	-0.1356	-1.003	-1.4414	-0.0428	-0.3494	-1.0093	-0.3361	-0.4888	-0.1589	-0.5155	-1.0619	-1.1439	0.1485	0.1124	-0.8701	-0.0956	-0.0201	-0.0175	-0.3735	-2.7086	-0.9238	0.0823	-1.639	-0.2043	-0.1173	-0.2095	-0.3702	-0.4461	-0.4237	-0.6578	0.5106	-0.4545	0.1882	0.642	0.0221	-0.0813	0.0732	0.6788	-0.1213	-1.0458	-0.2477	-0.8852	-0.0045	-0.0159	-3.3932	-0.1747	-0.0622	-0.2401	0.0104
A_43_P12756 Pkm2 Pyruvate kinase, muscle	0.0377	0.5476	0.6195	-0.0219	0.8578	1.6515	0.0181	-0.0737	-0.1847	0.0725	-0.1238	-0.1131	-0.2838	-0.2034	-0.1694	-0.0332	0.0332	0.0121	-0.0286	2.5987	0.2152	-0.0375	2.2566	0.0676	-0.2053	-0.0372	0.0039	0.0058	0.556	1.3371	0.1262	-0.0393	0.7023	1.3227	-0.0669	-0.0256	0.1782	0.906	-0.034	0.4526	0.039	2.2216	-0.0337	0.0217	3.2244	0.3902	-0.0227	0.3828	-0.0118
A_43_P12737 Hagh Hydroxyacyl glutathione hydrolase	-0.2296	-0.6908	-2.3248	-0.0166	0.0233	-1.2506	-0.2441	-0.674	-0.7903	-0.5907	-0.645	-1.0074	0.061	0.1634	0.048	-0.1638	-0.3378	-0.3587	-0.1644	-2.2867	-0.2505	-0.1394	-1.0971	-0.2691	-0.4291	-0.5147	-0.6364	-0.1544	-0.5595	-0.7683	-0.2053	-0.1747	-0.329	-0.6311	-0.0114	-0.2175	-0.8129	-0.4406	-0.1705	-0.1771	-0.2585	-0.8712	0.1085	-0.0697	-2.5649	-0.4907	-0.0029	-0.3076	-0.0206
A_43_P12734 Mdh1 Malate dehydrogenase 1, NAD (soluble)	0.1395	0.1495	0.5731	0.0218	0.1065	0.496	0.1484	0.4042	0.8327	0.2884	0.2883	0.0934	0.1393	-0.0661	0.0796	0.0932	0.0219	0.0222	0.2171	-0.7832	-0.0354	0.0885	0.1225	0.3678	0.1611	0.2143	0.1431	-0.0572	0.0257	-0.133	-0.2901	-0.3014	-0.3757	-0.4563	-0.2306	0.1207	-0.0268	-0.5017	0.0786	-0.1254	0.2549	-1.1953	-0.0531	0.1365	-0.8121	0.0496	0.0937	0.1764	-0.1085
A_43_P12705 Aldh3a1 aldehyde dehydrogenase family 3, member A1 (Aldh3a1)	-0.029	0.1178	0.5065	-0.092	0.0119	-0.0546	0.1024	0.2482	0.1685	0.3508	0.2518	0.483	0.0278	0.0722	0.0506	0.2154	0.2898	0.2822	0.0105	0.6253	0.1318	0.0477	0.4689	0.0739	0.0084	0.3886	0.363	0.0282	0.0985	0.171	-0.0756	0.0174	-0.0564	-0.1088	-0.0285	-0.0374	0.2041	0.4228	-0.0339	0.1114	0.0289	0.9498	0.0055	0.0529	0.7466	0.6022	-0.0135	0.2272	0.07
A_43_P12726 Aldh2 Aldehyde dehydrogenase 2	-0.0272	-0.1178	-0.3276	0.0938	-0.1687	-0.4176	-0.2025	-0.0891	-0.1356	-0.348	-0.3938	-0.2812	0.0413	0.1311	-0.3913	-0.1765	-0.1863	-0.1467	-0.104	-0.354	-0.0167	0.1168	-0.9838	-0.2864	0.2446	0.0957	0.1438	0.0366	-0.115	-0.2148	0.2224	-0.1251	-0.0316	0.0296	-0.0861	0.0024	0.0982	0.3306	0.0039	-0.0643	0.0331	0.4498	-0.1848	-0.1562	-0.8688	-0.0224	-0.0461	-0.047	-0.0631
A_43_P18171 Ldhd_predicted Lactate dehydrogenase D (predicted)	-0.0974	-0.5134	-0.7411	-0.0501	0.1546	-0.5852	-0.6712	-0.676	-0.4611	-0.7904	-0.795	-0.7031	-0.1168	0.15	0.157	-0.2606	-0.241	-0.4214	0.3636	-0.1345	0.1688	0.2496	-0.4166	0.208	-0.0261	0.0049	-0.0181	-0.1854	-0.2691	-0.2882	0.2533	-0.4417	0.0413	0.278	0.1286	0.049	0.0852	0.3911	0.0236	-0.2365	-0.1301	-0.4566	0.041	-0.3105	-1.4592	-0.0396	-0.0622	0.115	0.2759
A_43_P15712 Dlat Dihydrolipoamide S-acetyltransferase (E2 component of pyruvate dehydrogenase complex)	-0.333	-0.3663	0.0987	0.0814	0.5472	0.565	0.3785	0.3867	0.5651	-0.3641	-0.1086	-0.286	-0.3347	-0.2818	0.7019	-0.4139	-0.2999	-0.0379	0.0562	-0.771	-0.1675	-0.0082	0.4172	0.5465	0.0836	0.2796	0.2786	-0.5832	-0.0488	-0.0241	-0.3744	-0.0421	-0.0391	-0.1907	0.1408	0.1832	0.2472	0.1795	0.1809	-0.6698	0.1266	-0.7568	0.0705	0.1008	0.5273	-0.1509	0.0596	0.0053	-0.2008
A_42_P820701 Ldha lactate dehydrogenase A (Ldha)	0.1775	0.4977	1.0085	0.2855	0.3754	0.3667	-0.1212	-0.0791	0.0672	-1.2625	-1.1473	-0.7579	-0.266	-0.4768	-0.3737	-0.5429	-0.6428	-0.932	-0.1492	0.4332	-0.0135	-0.029	-0.3104	-0.1624	-0.2601	-0.3483	-0.3219	-0.8763	0.0737	0.6911	-0.0743	-0.5965	-0.173	0.2512	-0.041	-0.2204	0.0777	0.0887	-0.1565	-0.6347	-0.2756	-1.6776	-0.1318	-0.1356	-0.5361	-0.3101	-0.1159	-0.3081	0.1986
A_43_P18293 Dld Dihydrolipoamide dehydrogenase (E3 component of pyruvate dehydrogenase complex, 2-oxo-glutarate complex, branched chain keto acid dehydrogenase complex)	0.0147	0.3707	0.5174	0.3124	0.4626	0.1438	-0.0583	-0.1697	-0.2911	-0.9346	-0.154	-0.3864	-0.5749	-0.5328	-0.1413	-0.6299	-0.9428	-1.1755	-0.3	-0.8377	-0.2416	-0.0487	-0.5258	0.0315	-0.2381	-0.259	-0.2098	-0.6249	-0.1518	0.1102	0.0915	-0.2211	0.0833	0.1774	0.363	-0.3001	0.1148	-0.1521	-0.3156	-0.3807	-0.1974	-0.7293	-0.0336	0.0594	-0.815	0.0566	0.0697	-0.0438	0.0221
A_43_P15568 Mor1 Malate dehydrogenase, mitochondrial	-0.0537	0.1561	-0.1381	-0.041	0.2912	0.752	-0.1741	-0.2018	0.0154	0.0262	-0.073	0.1726	0.2252	0.2016	0.6246	-0.0258	-0.0391	7e-04	0.3612	-0.0669	0.4972	0.1352	0.5641	0.3327	-0.0367	-0.0732	-0.0785	-0.0718	0.0406	-0.0411	-0.0144	-0.2766	-0.11	0.0599	-0.2145	-0.0699	-0.161	-0.2832	2e-04	0.2056	0.0951	0.1018	0.0346	0.115	0.5359	-0.048	0.054	0.0279	0.034
A_43_P16782 Dld similar to dihydrolipoamide dehydrogenase (LOC298942)	0.2812	-0.0104	0.0874	0.218	0.2325	-0.181	0.3335	0.357	0.3827	0.0744	0.2009	-0.0753	-0.2422	-0.1327	0.0292	-0.2972	-0.3374	-0.3049	-0.1018	-1.0633	-0.5285	-0.0039	-0.406	0.1251	-0.1379	-0.1289	-0.1253	-0.222	-0.0562	-0.1635	-0.1243	-0.0404	-0.196	-0.4618	0.12	-0.0314	-0.1461	-0.5617	-0.0253	-0.2952	0.0264	-0.5091	0.0394	0.0897	-0.8088	0.2434	0.1332	0.201	-0.0287
A_42_P489761 Acaca acetyl-coenzyme A carboxylase alpha (Acaca)	-0.1391	-0.5284	-0.3752	-0.3068	-0.378	-0.6632	-0.1451	-0.0435	-0.0217	0.1514	0.0994	-0.1131	0.2964	0.2608	0.1027	0.2585	0.3954	0.4579	0.0571	0.0549	-0.1405	0.1447	-0.1204	0.0818	0.0475	0.0833	0.0662	0.0758	-0.0686	-0.2451	0.0495	-0.027	-0.0696	-0.1412	-0.1675	0.0213	-0.075	-0.0488	0.0373	0.0094	0.0394	-0.1522	0.0919	0.0378	-0.6988	0.0755	-0.0399	0.0668	-4e-04
A_42_P811368 Aldh1a2 aldehyde dehydrogenase family 1, subfamily A2 (Aldh1a2)	-0.1298	-0.0436	-0.6482	0.2523	0.265	-0.2899	-0.5502	-0.7628	-0.8023	-0.2922	-0.3405	-0.0761	-0.034	0.2716	-0.0315	-0.0685	-0.0612	-0.3639	0.1165	-0.348	-0.0405	-0.0557	-0.2723	-0.3382	-0.1106	-0.1179	-0.1403	0.0244	-0.2997	-0.4823	0.0043	0.2865	0.0278	0.0706	0.1423	-0.0885	-0.1675	-0.1612	-0.0705	-0.0374	-0.0506	-0.5516	-0.1692	-0.0389	-0.8728	-0.176	0.008	-0.1599	-0.1961
A_42_P774710 Pdha2 Unknown	-0.2945	-0.0159	0.1658	-0.003	0.1066	0.2753	-0.511	-0.6746	-0.6102	-1.0072	-0.6941	-0.395	-0.0337	-0.052	0.112	-0.0602	-0.2578	-0.4915	0.2652	0.2545	0.2932	0.0087	0.0521	0.1146	-0.1077	-0.0448	-0.1745	0.145	0.1643	0.4459	0.1429	0.1789	0.1874	0.2964	0.1646	0.1034	0.0741	0.2989	0.0792	0.03	-0.185	-0.2834	-0.1359	-0.0537	0.5845	0.0071	-0.1412	-0.063	0.1811
A_42_P752796 Me2_predicted similar to malic enzyme 2, NAD(+)-dependent, mitochondrial (LOC307270)	0.1865	2.0405	2.1126	0.0706	1.4904	2.2367	0.1466	0.2593	-0.4652	-0.648	-0.0427	1.1606	-0.9363	-0.2884	0.8781	-0.03	-0.1194	-0.5122	0.4336	2.166	1.4408	-0.0075	2.7094	0.8294	-0.1472	-0.127	0.0758	0.0587	0.4864	1.4456	0.1545	0.0764	0.928	1.316	0.2608	0.0644	0.5782	0.778	-0.009	0.6934	-0.3462	1.762	0.0704	-0.1273	3.0162	0.2046	-0.1165	0.1211	0.2101
A_42_P484593 Aldh3a2 aldehyde dehydrogenase family 3, subfamily A2 (Aldh3a2)	-0.0394	-0.3724	-1.2558	0.0302	0.25	-0.5674	0.2164	-0.0757	0.0094	-0.0344	0.145	-0.3239	0.2663	0.2275	0.4551	0.1442	0.1001	0.1861	0.1964	-2.4808	0.1698	0.1756	-0.45	0.4109	-0.1242	-0.4711	-0.3978	-0.2493	-0.3092	-0.1994	0.0101	-0.1527	0.0037	0.2131	-0.0882	0.0389	-0.3779	0.0303	0.0838	-0.0034	0.0165	-2.8536	0.0482	-0.002	-1.783	-0.7748	-0.0732	-0.2769	0.0243
A_43_P16857 Ldhd Lactate dehydrogenase D (predicted)	0.0958	-0.392	-0.9677	-0.1046	0.1007	-0.849	-0.0116	0.0756	-0.2344	0.422	0.3082	-0.1359	0.1234	0.2157	0.2189	0.1516	0.2234	0.3343	-0.1142	-1.1185	-0.4905	0.209	-0.7708	0.308	-0.1081	-0.0672	-0.2364	-0.0503	-0.0026	-0.1307	0.2407	0.0728	0.1194	-0.0723	0.3322	0.1873	0.0406	0.3198	0.103	0.0193	-0.0829	-0.1767	0.3007	-0.0222	-1.1998	0.2565	-0.0384	0.2045	0.317
A_42_P592202 Glo1 glyoxylase 1 (Glo1)	0.1869	0.6082	0.3775	0.1688	0.2241	-0.0385	0.6356	0.4445	-0.1964	-0.3901	0.5394	0.2276	-0.449	-0.5783	-0.3947	0.4146	-0.0259	-0.5518	-0.2341	-1.029	-0.399	-0.1983	-0.3454	-0.0899	-0.3119	-0.2833	-0.3049	0.1822	0.0553	0.3083	0.0808	-0.0961	-0.0898	-0.1267	0.3045	0.1773	0.0034	0.0239	0.0958	-0.1465	0.0112	-0.2164	0.0185	-0.0292	-0.3033	0.3689	0.0441	0.2026	0.1227
A_43_P13716 Aldh1a1 Aldehyde dehydrogenase family 1, member A1	-0.1116	-0.0497	-0.2221	0.0512	-0.0619	0.1857	-0.0964	-0.0911	-2e-04	-0.2965	0.195	0.0923	0.0094	0.0757	0.642	-0.0902	0.3245	0.3907	0.0534	-0.274	0.1071	0.0453	-0.086	-0.1841	0.2488	0.1266	0.0755	0.1452	-0.0632	-0.1442	0.1127	0.2949	-0.0375	0.1601	-0.026	0.1945	-0.0327	-0.1546	0.0654	0.2026	0.0515	-0.1796	0.1746	0.147	-0.3808	0.0311	-0.2248	-0.0134	0.1513
A_42_P606525 Pklr pyruvate kinase, liver and RBC (Pklr)	-0.0368	-2.0558	-1.9755	0.0219	0.0947	-1.6496	0.0067	-0.1597	-0.0927	-0.5184	-1.1888	-2.1291	0.4448	0.3706	-0.0796	0.129	-0.0124	-0.0735	0.0788	-2.0253	-1.1254	0.1902	-1.567	0.3168	-0.2027	-0.3162	-0.3931	-0.964	-0.7639	-1.176	-0.1999	-0.5028	-0.455	-0.7154	-0.2298	0.1068	-0.1957	-0.2629	0.0858	-0.972	0.215	-1.2534	-0.146	-0.1086	-2.6139	0.2402	0.0805	0.2505	-0.0482
A_43_P21108 Acas2l_predicted similar to acetyl-CoA synthetase 2 (LOC296259)	-0.4088	-0.4837	0.5418	-0.2032	-0.3535	-0.5177	0.6061	0.0029	-0.0097	0.0548	0.6021	0.316	0.4616	-0.023	0.0512	0.0536	0.2015	0.0041	-0.6728	-0.003	-0.3104	0.0422	-0.2194	0.0822	-0.0945	0.0757	0.0168	-0.3996	-0.0477	0.2263	0.0149	0.213	-0.1072	0.217	0.0211	-0.0973	0.0063	-0.0453	-0.0759	0.3231	-0.0766	-0.0509	-0.1219	-0.0824	-0.0735	0.0746	0.1789	-0.1058	-0.2825
A_43_P17560 Acyp1_predicted Acylphosphatase 1, erythrocyte (common) type (predicted)	0.3658	0.8475	0.6098	-0.1402	0.0269	1.0499	0.7344	1.2947	0.9282	0.5941	0.6284	1.3532	-0.1172	-0.1871	0.2104	0.093	0.2714	0.6289	-0.0126	0.1299	0.2881	-0.2313	0.956	0.0547	0.6646	0.5119	0.5291	0.178	0.2528	0.1927	-0.127	0.298	-0.0673	-0.2249	0.0575	0.3546	0.1902	-0.5055	0.2591	0.3263	0.1835	-0.0166	0.2193	0.2105	0.6495	-0.7381	0.2937	-0.1505	0.0915
A_42_P792817 Me1 Malic enzyme 1	-0.2039	-1.1684	0.5341	0.0856	0.774	1.5039	1.3599	2.4758	1.6993	-0.7046	0.3327	-0.1391	0.1198	-0.2747	2.3788	0.5256	0.7474	0.214	0.0615	-2.5542	-0.2425	0.0198	-0.1432	0.9875	2.1062	1.5275	2.2812	-2.8711	-1.6147	-1.7168	-1.0859	-1.1136	-0.9169	-1.6967	0.1838	0.6792	1.3116	0.7766	0.3274	-2.4572	-0.0315	-3.0494	-0.2047	0.0873	-1.3147	-0.687	0.0202	-0.4512	-0.1926
A_42_P560974 Aldh1a3 Aldehyde dehydrogenase family 1, subfamily A3	0.1521	0.2394	0.2851	0.131	0.0796	-1.0285	0.3259	0.2167	0.2512	0.0984	-0.0292	0.0108	-0.0582	-0.124	-0.6457	-0.0125	0.1388	0.4653	-0.4108	-1.503	-0.2377	-0.2158	-0.2177	-0.194	-0.1538	-0.02	-0.0755	0.278	0.079	0.0322	0.1107	0.1802	0.1958	0.2178	-0.0509	0.0369	0.183	0.131	0.1105	0.4688	0.1337	0.7405	0.169	-0.0155	0.8181	0.4525	0.0174	0.4316	-0.002
A_43_P17685 Acas2_predicted similar to Acetyl-coenzyme A synthetase, cytoplasmic (Acetate--CoA ligase) (Acyl-activating enzyme) (Acetyl-CoA synthetase) (ACS) (AceCS) (LOC311569)	-0.1839	-0.4216	-0.6693	-0.0929	-0.3613	-0.4395	0.2191	-0.4658	-0.2824	0.0713	0.223	-0.6165	0.1684	0.071	0.0661	0.0442	-0.1876	0.0907	-0.2494	-0.7672	-0.5841	0.1819	-0.0398	0.0427	0.0469	-0.224	-0.0854	-0.4991	-0.1643	-0.865	0.3289	-0.1143	0.4356	0.556	-0.0265	-0.4097	-0.179	-0.2392	-0.3213	-0.0083	0.0205	-0.4474	0.0725	-0.0338	-0.732	-0.1789	0.1	0.136	-0.223
A_43_P17901 Haghl_predicted Hydroxyacylglutathione hydrolase-like (predicted)	0.0019	0.9393	0.6366	0.1396	0.0948	0.5974	0.2343	-0.1193	-0.1718	0.5984	0.6292	0.7343	0.0827	0.129	0.5399	0.0293	0.1898	0.539	0.1233	0.4938	0.9238	-0.2572	0.5701	-0.0413	-0.1047	-0.2707	-0.3067	-0.0771	0.2242	0.3117	0.1756	-0.0782	0.0648	0.0493	0.0285	0.0328	0.1532	-0.3177	-0.0466	0.3764	-0.1302	0.1659	0.3464	0.1408	1.3268	-0.3894	0.0618	0.0956	-0.0745
A_43_P17301 Acas2l_predicted Acetyl-Coenzyme A synthetase 2 (AMP forming)-like (predicted)	0.0433	-0.0558	0.0784	-0.0206	-0.039	-0.1826	0.1246	0.086	0.0994	0.1535	0.4475	0.1001	-0.0076	0.0684	0.0566	0.0633	0.0253	0.1476	-0.0415	-0.2202	-0.1164	-0.0682	-0.2188	-0.0748	-0.0489	-0.081	-0.1466	0.063	0.0131	-0.1277	2e-04	0.1075	-0.0046	-0.1265	-0.0259	0.0631	0.0546	0.08	0.0107	0.0056	-0.0448	-0.109	0.0303	0.0417	-0.238	-0.0033	-0.0785	0.0537	0.0279
A_43_P17037 TC473160 Transcribed locus, strongly similar to NP_083620.1 acylphosphatase 2, muscle type [Mus musculus]	0.3116	0.3154	0.9745	0.0334	-0.1083	0.2068	0.5914	0.5103	0.4717	0.6453	1.1196	1.0389	0.165	-0.0697	0.4766	0.1988	0.1672	0.1283	0.1845	-0.6142	-0.0144	-0.1338	-0.3526	-0.0691	-0.0177	-0.0161	0.0491	0.4101	0.3513	0.4085	-0.1402	0.2083	-0.3686	-0.8606	-0.1568	0.3194	-0.0699	-0.4017	0.3359	0.0601	0.1537	-0.0612	-0.0612	0.2092	-0.6441	0.3127	0.1152	0.4995	-0.3796
A_42_P784448 Akr1b4 Aldehyde reductase 1 (low Km aldose reductase) (5.8 kb PstI fragment, probably the functional gene) (Aldr1)	-0.1323	0.6156	0.4918	0.3107	0.4131	1.0484	-0.2882	-0.4906	-0.6533	-1.427	-0.7997	-0.925	-0.2756	-0.6494	-1.0534	-0.707	-0.823	-1.0386	-0.3433	1.1539	0.2149	-0.236	1.3887	-0.0867	-0.398	0.0132	0.0987	-0.2159	0.4598	0.8834	0.2341	0.1206	0.8765	1.1283	0.4864	-0.2213	0.388	0.6345	-0.2791	0.1791	-0.1756	1.3984	0.0659	-0.1184	2.6015	-0.0867	-0.0945	-0.2183	0.3482
A_43_P19428 Mdh1 UI-R-A0-ar-g-09-0-UI.r1 UI-R-A0 cDNA clone UI-R-A0-ar-g-09-0-UI 5', mRNA sequence.	-0.0477	0.028	-0.1927	0.2619	0.1474	-0.0978	0.4491	0.3226	0.1204	-0.0399	-0.0853	-0.0015	0.0948	0.0076	-0.2152	-0.3368	-0.0496	-0.2099	-0.213	-0.1547	0.0574	0.2536	-0.1936	-0.007	0.2212	0.0878	-0.1216	-0.0971	-0.0971	0.0782	0.1751	0.0441	9e-04	-0.6004	-0.1653	-0.1567	0.2364	0.3465	-0.3009	-0.1365	-0.4562	-0.1959	-0.32	0.7425	-0.4806	0.0616	-0.0214	-0.2338	0.1476
A_43_P19414 Pck1 Phosphoenolpyruvate carboxykinase 1	0.9804	-0.037	-0.2099	0.3476	-0.5051	-1.1675	-0.8666	-1.0133	0.2197	-1.0515	-0.9468	-1.9619	-0.2878	-0.3535	-2.518	-0.4661	-1.2084	-1.1207	-0.8546	0.1814	-1.0891	0.5317	-2.0038	0.4605	-0.4799	-0.111	-1.3505	0.3559	-0.1581	0.0944	0.7359	-0.3717	0.6572	1.5688	-0.0363	-0.0788	-0.0346	1.5039	-0.2841	-0.1822	-0.4592	-2.5672	-0.4559	-0.2885	-3.9837	-0.6432	-0.2784	-0.5484	0.7491
A_43_P14631 Glo1 glyoxylase 1 (Glo1)	0.0811	0.0423	0.0148	0.129	0.1597	-0.0942	-0.0786	0.0499	0.0392	-0.1901	-0.0265	-0.3098	-0.1286	-0.028	-0.1429	-0.0142	-0.0472	-0.2034	0.0806	-0.1386	-0.116	-0.0128	-0.2372	-0.0485	-0.0315	0.0294	-0.0842	0.0989	-0.0947	-0.0977	-0.0693	0.0323	-0.0197	-0.0346	0.014	-0.0013	0.002	-0.0739	0.0368	0.0208	-0.0556	-0.0708	-0.0796	-0.0924	-0.2902	0.0292	-0.0437	-0.1198	0.0438
lalt.pool	-0.075	2.975	3.425	-0.2	2.325	6.4	-0.225	-0.025	-0.55	0.05	0.275	1.525	0.15	-0.125	1.575	0.15	0.025	0.15	0.275	7.1	1.975	-0.15	6.025	0.675	-0.35	0.15	0.475	-0.4333	1.4167	3.5833	-0.0667	-0.6333	0.2167	1.8	0.1167	-0.9333	0.35	2.8333	-1.1	1.675	1.025	5.325	-0.125	-0.25	8.425	2.35	-0.325	1.825	-0.95
[truncated: 25 more columns]
