# Supplementary material for: Gene set enrichment analysis for non-monotone association and multiple experimental categories
Source: BMC Bioinformatics. 2008 Nov 14;9:481. doi: 10.1186/1471-2105-9-481 (PMC2636811; doi:10.1186/1471-2105-9-481)
Supplement: Additional file 2 — Sets and Expression. The intermediate analysis results of NCT compendium data set. Sets directory contains lists of identified gene sets under different across-compound (category) selection criteria. Compound specific p-values, set size, etc are provided. Expression directory contains extracted expression data for respective identified gene sets. [file 1471-2105-9-481-S2.zip › SetsAndExpression/expression/C2-6of8bloodp1-Cfilter-10-blood-CELL_CYCLE_REGULATOR.txt]

geneids	1.2.Dich-24-15#-0.1	1.2.Dich-24-150#3	1.2.Dich-24-1500#3.4	1.2.Dich-48-15#-0.2	1.2.Dich-48-150#2.3	1.2.Dich-48-1500#6.4	1.2.Dich-6-15#-0.2	1.2.Dich-6-150#0	1.2.Dich-6-1500#-0.6	1.4.Dich-24-15#0	1.4.Dich-24-150#0.3	1.4.Dich-24-1500#1.5	1.4.Dich-48-15#0.2	1.4.Dich-48-150#-0.1	1.4.Dich-48-1500#1.6	1.4.Dich-6-15#0.2	1.4.Dich-6-150#0	1.4.Dich-6-1500#0.2	Brom-24-25#0.3	Brom-24-250#7.1	Brom-24-75#2	Brom-48-25#-0.2	Brom-48-250#6	Brom-48-75#0.7	Brom-6-25#-0.4	Brom-6-250#0.2	Brom-6-75#0.5	Diqu-24-10#-0.4	Diqu-24-20#1.4	Diqu-24-25#3.6	Diqu-24-5#-0.1	Diqu-48-10#-0.6	Diqu-48-20#0.2	Diqu-48-25#1.8	Diqu-48-5#0.1	Diqu-6-10#-0.9	Diqu-6-20#0.4	Diqu-6-25#2.8	Diqu-6-5#-1.1	Gala-24-100#1.7	Gala-24-25#1	Gala-24-400#5.3	Gala-48-100#-0.1	Gala-48-25#-0.2	Gala-48-400#8.4	Gala-6-100#2.4	Gala-6-25#-0.3	Gala-6-400#1.8	Mono-24-10#-1
A_43_P20621 LOC361811 similar to serine/arginine-rich protein specific kinase 1 (LOC361811)	0.1396	0.0402	0.0426	-0.1598	0.0921	-0.3512	0.1245	0.0311	0.324	0.1802	0.0195	0.0158	0.3025	0.1097	0.1597	-0.1434	0.0275	-0.0884	0.1648	-0.0085	-0.0792	-0.0907	-0.0013	-0.2788	0.0258	0.3403	-0.2286	-0.4582	0.062	0.0187	-0.1087	-0.1258	-0.0117	-0.0473	-0.0496	-0.0461	-0.3689	0.0634	0.1688	0.1164	0.004	-0.5018	0.2046	0.2961	0.0663	0.2035	0.1058	-0.0588	0.0014
A_42_P729472 Cdk5 cyclin-dependent kinase 5 (Cdk5)	-0.0812	-0.2787	-0.2388	-0.1852	0.0279	-0.2264	0.148	-0.0192	0.033	-0.3897	-0.5114	-0.1067	0.1861	-0.1039	0.2464	-0.2492	-0.3259	-0.3037	-0.126	-0.1496	-0.1066	0.0024	0.0487	-0.0615	0.0751	-0.0027	-0.0011	-0.6779	-0.5998	-0.9393	-0.7229	0.0964	0.1011	-0.2064	0.0366	-0.02	-0.2084	-0.5427	-0.0248	-0.0068	-0.129	0.0984	-0.1686	0.1681	-0.1948	-0.0168	-0.1867	-0.0199	0.0355
A_43_P14062 Btg1 B-cell translocation gene 1, anti-proliferative (Btg1)	-0.539	-0.0606	-1.2471	-0.1923	0.2573	0.2935	0.1841	-0.3958	-0.787	-0.339	-0.4157	0.0962	0.039	0.1025	0.5381	-0.0455	-0.2723	-0.9504	0.2493	-1.1919	0.2832	0.0714	0.5941	0.263	-0.0433	-0.6622	0.411	-1.1804	-1.3685	-0.9388	-0.8666	0.1267	0.1069	0.37	0.2035	-0.8353	-1.261	-2.3634	-0.8691	-0.7544	0.0399	0.6076	-0.3164	0.016	0.1601	0.0251	0.1192	-0.1818	0.3157
A_42_P482120 Cdkn1b cyclin-dependent kinase inhibitor 1B (Cdkn1b)	0.2232	0.0051	-0.7582	-0.0674	-0.0706	0.0578	-0.3493	-0.6169	-1.4833	0.3082	-0.0422	-0.426	0.8429	0.5717	0.568	-0.3213	-0.5944	-1.3534	-0.2277	-0.7926	-0.4907	0.3528	0.1134	0.1524	0.0371	-1.0881	-0.5694	-1.3677	-1.7528	-1.0997	-1.5561	0.1656	0.1591	-0.6044	-0.6757	-1.1087	-1.3372	-1.7355	-0.9248	-0.0351	0.5763	0.4034	0.7404	0.0421	0.0818	-0.1968	-0.0602	0.2092	-0.2028
A_43_P11268 Cdkn1b cyclin-dependent kinase inhibitor 1B (Cdkn1b)	-0.4462	-0.0899	-0.5846	-0.1793	0.0387	0.7573	0.0693	-0.0465	-0.1531	-0.1471	-0.1342	0.0987	0.3278	0.208	0.5943	0.2097	-0.1106	-0.3419	0.07	-0.8096	0.1314	-0.163	0.7995	0.1301	0.1718	0.1133	0.404	-0.4206	-0.4091	-0.3162	-0.2994	0.1301	0.1653	0.6217	-0.0866	-0.463	-0.3258	-0.9734	-0.3054	0.003	0.1229	0.6834	-0.2365	0.0169	0.465	0.2785	0.1463	0.109	-0.039
A_43_P11884 Btg2 B-cell translocation gene 2, anti-proliferative (Btg2)	-0.3864	-0.2443	-1.0885	-0.2264	0.1219	-0.0034	-0.0383	-0.6651	-0.7075	-0.3128	-0.4574	-0.308	-0.3301	-0.3278	0.0309	-0.3032	-0.5198	-1.3465	0.1007	-1.0499	-0.0614	0.0925	0.4084	0.1468	-0.1113	-0.8579	0.0175	-0.6951	-0.7674	-0.8163	-0.3283	0.3284	0.4241	0.545	0.2408	-0.5629	-0.4703	-1.1682	-0.7907	-0.8507	-0.2806	0.0532	-0.6644	-0.2498	-0.2696	-0.4232	0.0012	-0.6314	0.2356
A_42_P725318 Cdk5r cyclin-dependent kinase 5, regulatory subunit 1 (p35) (Cdk5r)	-0.1648	-0.4051	-0.2599	0.0553	0.2234	0.6556	0.17	0.372	0.041	-0.1368	0.0418	-0.1832	0.4872	0.0834	0.0782	0.3424	-0.0781	-0.3271	-0.1127	0.2217	0.0175	0.5513	0.1571	0.3983	-0.1532	-0.3928	0.1434	-0.0131	-0.176	-0.7742	-0.0733	-0.2662	-0.077	-0.0871	-0.4443	-0.4778	-0.2872	-0.3159	-0.4521	-0.3425	-0.2043	-0.2517	0.0766	-0.1653	-0.0046	0.0534	-0.233	0.0653	0.1261
A_43_P15773 Cdk7 cyclin-dependent kinase 7 (MO15 homolog, Xenopus laevis, cdk-activating kinase) (Cdk7)	-0.3429	-0.175	-1.1074	0.0253	0.041	-0.099	-0.0566	-0.4021	-0.6581	0.1016	-0.2412	-0.1875	-0.1154	-0.2471	0.0505	0.6437	0.3338	-0.4476	-0.0271	-0.9449	-0.013	0.1134	0.3178	0.1143	-0.291	-0.9654	-0.3234	0.2694	0.0094	-0.4688	0.2767	0.0983	0.131	0.4164	0.1521	-0.2683	-0.2175	0.0688	-0.2532	-0.1612	0.2977	0.1879	-0.243	-0.3102	0.226	-0.4489	-0.0904	-0.09	0.1104
A_43_P15793 Cdk6 cyclin-dependent kinase 6 (Cdk6)	0.0044	0.0835	0.1712	0.1773	-0.0078	0.138	-0.1107	-0.0288	0.0059	-0.1296	-0.0356	-0.1394	-0.3848	-0.2792	-0.501	0.0823	0.1251	0.2028	0.1074	0.2252	0.1455	-0.0801	0.0089	-0.0385	-0.1092	0.1518	0.0045	0.9542	1.112	0.4234	0.6389	0.0299	-0.0129	0.3586	0.0937	0.1905	0.2498	0.7371	0.181	0.0274	6e-04	-0.2178	-0.1272	-0.1264	0.1878	0.0436	0.0109	-0.0237	0.024
A_43_P15783 wee1 Rattus sp. mRNA for wee1 tyrosine kinase, complete cds.	-0.0717	0.0405	0.033	0.0832	0.0031	0.141	-0.1012	-0.1167	-0.0166	-0.4354	-0.4366	-0.451	-0.4726	-0.3939	-0.5476	-0.0517	-0.0687	-0.0042	-0.0682	0.1102	0.0104	-0.1159	0.0458	-0.0362	0.176	0.0982	0.1138	0.772	0.8087	0.5117	0.6196	0.2046	0.157	0.5083	0.269	0.2932	0.4152	0.7765	0.2509	-0.037	-0.0352	-0.1917	-0.2198	-0.197	0.0923	-0.0779	-0.0427	-0.0827	-0.1177
A_43_P22097 Cdc6_predicted similar to CDC6 protein (LOC360621)	0.1622	0.0668	0.1826	0.0204	-0.0363	-0.1753	-0.0393	0.0902	0.284	0.1371	0.1427	0.1433	0.128	0.231	0.0238	0.0368	0.152	0.3815	0.0223	0.0382	0.0021	-0.0118	-0.2257	-0.1456	-0.0763	0.054	-0.1165	0.0461	-0.0589	0.2803	7e-04	-0.1178	-0.1575	-0.2719	-0.0818	0.28	0.1087	0.2518	0.3105	0.2721	0.16	-0.059	0.2108	0.0639	0.0459	0.1374	3e-04	0.1031	0.0116
A_43_P12920 Cdc37 Cell division cycle 37 homolog (S. cerevisiae)	-0.0495	-0.0243	-0.1539	-0.1771	-0.0338	-0.082	-0.0122	-0.0359	-0.03	-0.1251	-0.2594	-0.1474	0.0749	0.0292	0.1709	-0.3778	-0.3603	-0.3893	0.0327	-0.152	-0.0369	0.0272	-0.0355	-0.0462	0.1234	-0.0115	0.0755	-0.4485	-0.4384	-0.1007	-0.4829	0.1371	0.2223	-0.2147	0.0988	-0.1834	-0.3375	-0.5272	-0.1553	0.0549	0.0387	0.0253	-0.0579	-0.0825	-0.4994	-0.057	-0.0488	-0.0622	-0.3224
A_43_P21774 Mphosph1_predicted similar to mitotic kinesin-related protein (LOC309523)	0.3659	0.1168	0.3018	-0.0344	-0.1318	-0.3464	0.114	0.2569	0.518	0.0127	0.1298	0.2818	0.3573	0.4637	0.3822	-0.2894	5e-04	0.2757	-0.0692	0.0656	0.0946	-0.2595	-0.4628	-0.309	0.2394	0.3228	0.4824	-0.3566	-0.0725	0.5504	-0.2268	-0.2805	-0.1026	-0.2711	0.0559	0.4586	-0.1454	-0.373	0.3436	0.1694	0.0606	-0.1874	0.4866	0.5249	0.225	0.2817	0.0706	0.2174	0.107
A_43_P15531 Bcl2 B-cell leukemia/lymphoma 2 (Bcl2)	0.1013	-0.0584	-0.04	0.0953	-0.0594	0.0492	0.1846	0.318	0.3196	3e-04	0.3353	0.1898	0.4746	0.2792	0.4276	-0.0834	-0.0414	0.1172	-0.1812	-0.0325	-0.026	0.1327	-0.1722	0.0929	0.1478	-0.0137	0.2158	-0.1844	-0.205	0.1285	-0.1977	-0.1526	-0.1966	-0.374	-0.0849	0.0159	-9e-04	-0.103	0.0524	0.0993	0.1829	-0.0621	0.283	-0.0731	0.2262	0.1434	0.1296	-0.0696	0.0312
A_43_P15594 cip1 p21 protein (cip1) gene, complete cds.	-0.0118	0.086	0.2866	0.0358	-0.1586	0.0212	-0.0472	-0.0432	0.1148	0.0784	-0.1371	-0.0204	-0.3077	0.1347	0.0131	0.1056	0.0177	0.0029	0.0651	0.1851	0.0159	0.0908	0.0055	0.1591	-0.0196	0.0146	-0.2107	0.0598	0.0821	-0.0154	-0.0271	-0.09	0.0339	0.1178	-0.2098	0.0131	0.064	0.3128	0.069	0.0928	0.1741	-0.3954	-0.156	-0.0165	-0.09	0.018	-0.2226	-0.0174	-0.223
A_43_P16620 Ches1_predicted Checkpoint suppressor 1 (predicted)	-0.1058	-0.3349	-0.535	-0.3914	0.1794	-0.1362	-0.0244	-0.303	-0.4687	0.2592	-0.009	-0.1222	0.4902	0.449	0.3771	-0.3633	-0.4345	-0.8612	-0.0668	-0.0085	-0.1803	0.4632	1.3543	0.6086	0.5766	-0.0201	0.476	-0.6451	-0.7823	-0.763	-0.5839	-0.0136	0.2163	0.0861	-0.2734	-0.6586	-0.3567	-0.5797	-0.6315	0.3758	0.4991	0.2722	-0.1019	-0.2522	-0.3073	-0.4886	-0.2248	-0.1453	-1.0292
A_43_P13022 Rgc32 response gene to complement 32 (Rgc32), mRNA.	-0.1863	-0.0835	-0.544	-0.0102	0.105	0.232	0.0406	-0.0243	-0.0012	-0.1233	-0.0892	-0.0871	-0.2226	-0.0565	0.0168	0.0263	-0.008	-0.0647	0.053	-0.4197	0.0749	-0.047	0.1975	0.0427	-0.0574	0.0064	-0.0225	0.036	0.0036	-0.0694	0.0507	0.0784	0.0845	0.1872	0.1622	0.104	0.0128	-0.1333	0.0808	-0.3503	0.0993	0.1833	-0.1325	0.0772	-0.0254	-0.0905	-0.1324	-0.3294	0.1409
A_42_P707617 Ywhaq tyrosine 3-monooxygenase/tryptophan 5-monooxygenase activation protein, theta polypeptide (Ywhaq)	-0.4128	-0.1597	-1.4131	-0.1567	0.2206	-0.0954	0.0848	-0.4488	-0.6598	-0.2535	-0.4434	-0.2141	-0.2922	-0.2783	0.057	-0.4306	-0.525	-1.1427	0.0583	-1.2932	-0.2123	0.0195	0.4286	0.1786	0.1344	-0.5592	0.1061	-1.3669	-1.4675	-0.8622	-0.8019	0.1464	0.3962	0.146	0.2599	-0.5901	-1.0139	-1.4174	-0.6711	-0.6353	-0.0875	0.2382	-0.5055	-0.2726	-0.3632	-0.4641	-0.0227	-0.4959	0.0929
A_42_P724142 Mphosph10_predicted similar to U3 small nucleolar ribonucleoprotein protein MPP10 (M phase phosphoprotein 10) (LOC293828)	-0.4044	-0.1112	-1.2353	0.1114	0.2002	0.1705	-0.459	-0.4624	-0.7496	-0.0259	0.0414	0.0011	0.0089	-0.1308	0.1762	-0.1812	0.1536	-0.4079	-0.0063	-0.6966	0.2589	0.2447	0.4584	0.1724	0.0239	-0.1562	-0.1058	-0.064	-0.1345	0.0111	-0.0694	-0.1448	0.0148	-0.1078	0.0587	-0.1014	-0.1852	-0.1836	-0.2018	-0.3418	0.3388	0.541	-0.285	0.0502	0.3736	-0.0672	-0.2969	0.4437	-0.2054
A_42_P715799 LOC361811 similar to serine/arginine-rich protein specific kinase 1 (LOC361811)	-0.1582	-0.1408	-0.5487	-0.0115	0.013	-0.0534	-0.0888	-0.2878	-0.37	-0.216	-0.1977	-0.157	-0.1248	-0.2573	0.0412	0.0109	-0.0826	-0.4145	0.0445	-0.5039	-0.0689	0.0906	-0.0272	0.0398	-0.1533	-0.2132	-0.1237	0.2032	0.1398	-0.3191	0.3228	0.206	0.1734	0.2649	0.1489	-0.1059	0.015	-0.0417	-0.1202	-0.1985	-0.0965	-0.0636	-0.4467	-0.4134	-0.2084	-0.1975	-0.0231	-0.1696	0.1084
A_43_P20041 Mphosph1_predicted M-phase phosphoprotein 1 (predicted)	0.1326	0.0117	0.2278	0.0223	-0.0527	-0.1326	-0.0707	0.141	0.1654	0.1846	0.0958	0.1071	0.0217	0.0624	0.0038	0.0294	0.165	0.2453	-0.0421	0.1014	-0.0187	-0.0403	-0.1141	0.0858	-0.2669	0.041	-0.168	-0.04	0.1272	0.0204	0.0998	0.1181	-0.0688	-0.083	-0.128	0.0809	0.1613	0.3463	0.1162	0.1444	0.0869	-0.0778	0.3078	0.1628	0.0263	-0.1242	0.0926	0.0437	-0.0824
A_42_P641196 Btg1 B-cell translocation gene 1, anti-proliferative (Btg1)	-0.598	-0.1604	-1.4129	-0.2901	0.2098	0.2681	0.1651	-0.4909	-0.8703	-0.2554	-0.4293	0.0082	-0.0694	-0.0317	0.3448	-0.1233	-0.3168	-1.0986	0.0901	-1.3729	-0.0084	-0.0044	0.5045	0.1608	0.2385	-0.7258	0.4906	-1.6444	-2.0293	-0.89	-0.9975	0.1691	0.1914	0.2794	0.3076	-0.8234	-1.2898	-2.5209	-0.866	-0.6912	0.0768	0.5381	-0.4616	-0.1558	-0.0923	-0.116	0.0712	-0.3079	0.079
A_43_P19471 Srpk1_predicted Serine/arginine-rich protein specific kinase 1 (predicted)	-0.3754	-0.0488	-0.7589	-0.1127	0.1535	0.3064	0.035	-0.2356	-0.7212	0.9444	0.3994	0.188	1.1645	1.3231	1.6123	0.5292	0.2905	-0.1218	-0.3206	-0.6566	-0.3901	0.4453	-0.2209	0.1191	0.1906	-1.0553	-0.1674	-0.6949	-1.2091	-0.7347	-1.3546	0.3092	-0.0197	-0.3698	0.2513	-0.6125	-1.0798	-1.6043	-0.4048	0.6599	1.3755	0.8705	0.9074	0.3952	0.8059	-0.0793	-0.0807	0.2056	-0.0785
lalt.pool	-0.075	2.975	3.425	-0.2	2.325	6.4	-0.225	-0.025	-0.55	0.05	0.275	1.525	0.15	-0.125	1.575	0.15	0.025	0.15	0.275	7.1	1.975	-0.15	6.025	0.675	-0.35	0.15	0.475	-0.4333	1.4167	3.5833	-0.0667	-0.6333	0.2167	1.8	0.1167	-0.9333	0.35	2.8333	-1.1	1.675	1.025	5.325	-0.125	-0.25	8.425	2.35	-0.325	1.825	-0.95
[truncated: 25 more columns]
