# Supplementary material for: Gene set enrichment analysis for non-monotone association and multiple experimental categories
Source: BMC Bioinformatics. 2008 Nov 14;9:481. doi: 10.1186/1471-2105-9-481 (PMC2636811; doi:10.1186/1471-2105-9-481)
Supplement: Additional file 2 — Sets and Expression. The intermediate analysis results of NCT compendium data set. Sets directory contains lists of identified gene sets under different across-compound (category) selection criteria. Compound specific p-values, set size, etc are provided. Expression directory contains extracted expression data for respective identified gene sets. [file 1471-2105-9-481-S2.zip › SetsAndExpression/expression/C2-6of8bloodp1-Cfilter-10-liver-CELL_CYCLE_REGULATOR.txt]

geneids	1.2.Dich-24-15#-0.1	1.2.Dich-24-150#3	1.2.Dich-24-1500#3.4	1.2.Dich-48-15#-0.2	1.2.Dich-48-150#2.3	1.2.Dich-48-1500#6.4	1.2.Dich-6-15#-0.2	1.2.Dich-6-150#0	1.2.Dich-6-1500#-0.6	1.4.Dich-24-15#0	1.4.Dich-24-150#0.3	1.4.Dich-24-1500#1.5	1.4.Dich-48-15#0.2	1.4.Dich-48-150#-0.1	1.4.Dich-48-1500#1.6	1.4.Dich-6-15#0.2	1.4.Dich-6-150#0	1.4.Dich-6-1500#0.2	Brom-24-25#0.3	Brom-24-250#7.1	Brom-24-75#2	Brom-48-25#-0.2	Brom-48-250#6	Brom-48-75#0.7	Brom-6-25#-0.4	Brom-6-250#0.2	Brom-6-75#0.5	Diqu-24-10#-0.4	Diqu-24-20#1.4	Diqu-24-25#3.6	Diqu-24-5#-0.1	Diqu-48-10#-0.6	Diqu-48-20#0.2	Diqu-48-25#1.8	Diqu-48-5#0.1	Diqu-6-10#-0.9	Diqu-6-20#0.4	Diqu-6-25#2.8	Diqu-6-5#-1.1	Gala-24-100#1.7	Gala-24-25#1	Gala-24-400#5.3	Gala-48-100#-0.1	Gala-48-25#-0.2	Gala-48-400#8.4	Gala-6-100#2.4	Gala-6-25#-0.3	Gala-6-400#1.8	Mono-24-10#-1
A_43_P20621 LOC361811 similar to serine/arginine-rich protein specific kinase 1 (LOC361811)	-0.0555	0.5228	0.9662	0.3401	0.0705	0.0353	-0.0219	-0.4232	-0.2339	-0.0918	0.1698	-0.1121	-0.0055	-0.171	0.261	-0.0036	-0.4768	0.0129	-0.2396	0.8209	0.3313	0.0977	0.3195	-0.1571	0.1295	0.0893	0.5241	-0.3274	0.1259	0.1114	0.297	-0.2105	0.2287	0.5704	0.0244	-0.288	0.481	0.3749	-0.3186	0.1057	0.0434	0.2007	-0.1998	-0.1902	0.8248	0.0981	-0.122	0.0727	0.0849
A_42_P729472 Cdk5 cyclin-dependent kinase 5 (Cdk5)	-0.2255	-0.0797	-0.8126	-0.1163	0.0612	0.1239	-0.4706	-0.6961	-0.6036	-0.5091	-0.8282	-0.3217	0.1082	0.0262	0.2779	0.1087	0.0508	-0.0653	0.2044	0.0338	0.3635	0.0852	0.3092	0.2257	-0.0806	-0.2636	-0.4423	-0.1574	-0.0586	0.127	0.05	-0.0804	0.1372	0.3058	0.1128	-0.1094	-0.0806	-0.1156	-0.1169	0.0348	-0.1664	-0.3633	0.0122	-0.0636	0.256	-0.4474	-0.1465	-0.1083	0.0554
A_43_P14062 Btg1 B-cell translocation gene 1, anti-proliferative (Btg1)	-0.1406	-0.7886	0.7454	0.0108	-0.4346	-0.6116	0.0861	-0.1775	-0.3396	-0.1421	-0.1049	-1.6787	-0.1691	-0.3624	-0.9616	0.1402	-0.1946	-0.6024	-0.7864	0.5586	-1.0354	0.1629	-0.5852	0.1294	-0.6573	-0.2047	-0.5858	0.8212	0.7311	0.851	0.1678	0.172	0.0691	0.3552	-0.0044	0.0977	0.5432	0.9321	0.0223	0.1254	0.0825	-0.4556	-0.1603	-0.0193	-0.8142	-0.6264	0.1617	-1.1822	-0.0494
A_42_P482120 Cdkn1b cyclin-dependent kinase inhibitor 1B (Cdkn1b)	0.7944	0.7722	0.979	0.2841	0.2717	0.3925	0.6259	0.5207	1.1192	0.1071	0.3632	-0.4828	1.2681	1.1267	0.7788	0.4326	0.1608	-0.3349	0.3429	0.099	0.1834	0.5797	0.5544	0.7661	0.5242	0.611	0.3382	0.2359	-0.2796	-0.5151	-0.2771	-1.1888	-0.7222	-0.3421	-0.9496	-0.5608	-0.3146	-0.5309	-0.072	0.4786	0.233	0.0042	0.1611	-0.1388	-0.3185	-0.211	0.1764	-0.1726	-0.185
A_43_P11268 Cdkn1b cyclin-dependent kinase inhibitor 1B (Cdkn1b)	0.5192	0.3656	0.3262	0.203	0.1774	0.271	0.1584	0.3375	0.1584	0.3661	0.3853	0.4047	0.1882	0.0989	0.0761	0.3163	0.104	0.0702	-0.0962	-0.2092	-0.3956	0.0199	0.1989	0.0971	-0.2742	0.189	-0.4049	0.3259	0.224	0.129	-0.09	-0.0346	-0.1706	-0.1218	-0.1406	0.0668	0.026	-0.0575	0.0466	0.2	0.1112	0.083	-0.0087	0.0881	-0.0033	-0.3071	-0.006	-0.3632	0.0421
A_43_P11884 Btg2 B-cell translocation gene 2, anti-proliferative (Btg2)	0.147	0.6428	3.3958	-0.0306	-0.0894	1.7446	0.523	3.0987	3.2682	0.0542	0.4334	0.3483	-0.2261	-0.1648	-0.486	0.3114	-0.0437	0.1925	-0.5625	2.983	0.0089	-0.1779	1.3858	-0.1427	0.0787	4.4107	3.067	0.6841	0.9329	1.5757	0.0548	0.2948	0.5852	0.8107	0.2513	-0.3097	1.7765	2.9742	-0.3806	0.4125	-0.1774	1.6157	-0.2649	-0.0945	1.603	3.0911	0.1638	0.7024	0.4129
A_42_P725318 Cdk5r cyclin-dependent kinase 5, regulatory subunit 1 (p35) (Cdk5r)	-0.1243	-0.0974	0.0443	-0.1506	-0.0765	-0.1874	0.3033	-0.2246	0.0341	-0.0399	-0.0889	-0.2829	-0.0184	-0.0293	-0.0226	-0.3268	-0.0903	0.2156	0.1206	0.2406	-0.0265	0.2555	0.0122	0.1281	0.1164	0.1732	-0.085	0.1345	-0.0465	-0.006	-0.0663	0.0744	0.0058	-0.2444	0.0094	0.0176	0.1914	0.1979	0.1288	-0.2355	-0.2198	0.2176	0.0736	0.1543	-0.1855	0.2379	-0.0486	0.101	0.2778
A_43_P15773 Cdk7 cyclin-dependent kinase 7 (MO15 homolog, Xenopus laevis, cdk-activating kinase) (Cdk7)	-0.0329	0.5309	1.2762	0.0856	0.0679	0.7504	0.2042	0.7438	0.5631	0.0518	0.0936	0.7161	7e-04	0.0143	0.2914	-0.3873	-0.3405	-0.1005	-0.0142	0.5792	0.3215	0.08	0.5686	0.1571	0.3001	0.5792	0.5984	-3e-04	0.1694	0.1951	-0.3585	-0.1713	-0.3846	-0.5496	-0.2205	-0.02	0.0402	-0.2501	0.1063	0.37	0.0729	0.4034	0.0344	0.0592	0.4109	-0.4885	0.0158	-0.6975	-0.0105
A_43_P15793 Cdk6 cyclin-dependent kinase 6 (Cdk6)	0.3717	1.1577	1.1997	0.0414	0.2613	0.7002	0.1074	0.2689	0.4308	0.0945	0.5273	0.9928	0.2655	0.3041	0.6339	0.5183	0.1931	-0.1944	-0.0073	0.5907	0.5068	-0.0833	0.7992	-0.037	0.7709	0.4255	0.8684	-0.0686	0.0363	0.3478	-0.2465	-0.2306	-0.0154	-0.188	-0.0088	0.1847	0.2982	0.1387	0.0359	0.0498	-0.1464	0.3061	-0.0559	0.1739	1.2741	0.1443	-0.0884	-0.0847	-0.2537
A_43_P15783 wee1 Rattus sp. mRNA for wee1 tyrosine kinase, complete cds.	0.0087	-0.2314	-0.1758	-0.0629	-0.0694	-0.3861	-0.1705	0.0713	0.0708	0.0183	-0.1408	0.029	0.0471	0.0575	0.0367	0.1229	0.1438	0.1357	0.054	-0.04	-0.0892	0.0844	-0.2502	-0.0026	0.0652	-0.0254	0.018	-0.0025	-0.0356	0.0792	0.0069	-0.144	-0.0054	-0.2698	-0.0989	0.0016	0.039	0.093	-0.0698	-0.0559	0.0601	-0.0244	-0.0842	0.0234	-0.1821	-0.0473	-0.1601	0.0198	0.112
A_43_P22097 Cdc6_predicted similar to CDC6 protein (LOC360621)	-0.1214	-0.2145	-0.8503	0.1276	-0.0717	-0.6082	-0.2373	-0.3663	-0.5686	-0.333	-0.4987	-0.7307	-0.0242	0.0402	-0.0301	0.1669	0.3024	0.2277	0.1796	-0.4548	0.0967	0.1819	-0.3501	0.064	-0.1337	-0.2672	-0.2586	-0.0102	-0.3572	-0.4884	0.3406	-0.307	0.0832	0.6776	-0.1508	-0.1988	-0.2792	-0.6652	-0.1574	-0.2141	-0.1485	-0.8419	-0.1115	-0.0563	-1.3407	-0.8323	-0.0246	-0.542	-0.051
A_43_P12920 Cdc37 Cell division cycle 37 homolog (S. cerevisiae)	-0.1668	0.3142	0.1478	0.0251	0.425	0.6935	-0.6487	-0.6128	-0.446	-1.1857	-1.064	-0.2606	-0.0732	-0.0493	0.1902	-0.0212	-0.2123	-0.6151	0.5549	0.6865	0.647	0.1958	0.3408	0.2992	0.1119	0.106	0.0064	-0.2352	-0.0552	0.2649	0.2326	-0.2313	0.1672	0.539	0.0549	-0.0536	0.1901	0.4281	-0.1105	0.0178	-0.1475	-0.0819	-0.0828	-0.1347	-0.0063	-0.0543	-0.1377	-0.0538	0.1635
A_43_P21774 Mphosph1_predicted similar to mitotic kinesin-related protein (LOC309523)	-0.0382	0.1438	0.3414	-0.0034	-0.0646	0.3607	-0.2765	-0.291	0.2316	0.2196	0.3999	-0.1288	0.5308	0.1795	0.636	0.114	-0.1738	0.0882	-0.2927	0.1942	0.6747	-0.1185	1.9406	0.0191	0.1561	-0.0199	-0.0209	-0.1716	-0.7544	-0.0771	0.0726	-0.0438	0.1897	0.3685	-0.0992	0.0869	-0.1516	0.2601	-0.2135	0.1027	0.1507	0.0657	0.197	0.1455	1.5656	-0.1956	-0.0585	0.1074	0.3088
A_43_P15531 Bcl2 B-cell leukemia/lymphoma 2 (Bcl2)	-0.0606	0.0602	-0.165	0.0222	0.1392	0.2132	0.089	0.1116	-0.0212	0.2446	0.0031	0.3575	0.2434	0.131	0.2713	-0.0355	0.1232	0.2196	0.1103	-0.2434	0.0926	-0.1214	0.1997	-0.1088	-0.1332	0.1248	-0.0653	-0.0445	0.0265	-0.0909	-0.0805	-0.1676	-0.1662	0.1055	0.0082	-0.1769	-0.0691	-0.3944	-0.072	0.159	0.1414	0.0525	2e-04	0.0243	0.4885	-0.225	0.0136	0.0679	-0.0242
A_43_P15594 cip1 p21 protein (cip1) gene, complete cds.	0.2726	0.86	1.713	-0.0185	0.1654	2.0282	-0.0309	0.6752	0.821	0.0141	0.0764	0.2811	0.1988	0.1342	-0.0578	0.1092	-0.0276	0.0246	-0.1615	1.8049	0.4433	-0.1518	0.8522	-0.1412	-0.0905	1.3145	0.8292	0.168	0.477	0.8307	0.08	0.1309	0.1299	0.3593	0.249	0.1375	1.2108	2.1092	-0.1144	0.7605	0.0966	0.5951	-0.1514	0.0626	1.578	0.6489	0.0932	0.1988	0.8004
A_43_P16620 Ches1_predicted Checkpoint suppressor 1 (predicted)	-0.5424	-1.0492	-0.9409	-0.6673	-0.5989	-0.9608	-0.8298	-0.8166	-0.3923	-0.5088	-0.9497	-1.0819	0.6013	0.6572	0.3069	-0.1183	0.006	-0.1639	0.8289	1.064	0.4433	0.5094	0.548	0.3356	0.4346	0.3849	0.3034	0.1778	-0.1022	-0.543	-0.0929	-0.4741	-0.1409	0.0151	-0.5273	-0.0214	-0.2146	-0.1844	-0.016	-0.3187	-0.2976	-0.4468	-0.1551	-0.3818	-1.0387	-0.1701	-0.1072	0.0171	0.0689
A_43_P13022 Rgc32 response gene to complement 32 (Rgc32), mRNA.	0.2804	-0.0346	0.8611	-0.5228	0.2418	0.6243	-0.0719	0.8418	0.3541	-0.1409	-0.167	-0.0033	-0.2532	0.0352	-0.6332	-0.3185	0.0374	0.1789	0.2354	2.1189	0.3316	0.0989	2.9209	-0.083	-0.1424	0.6174	0.1971	0.0157	0.7792	1.6872	-0.1297	0.041	0.5947	0.2865	-0.0839	-0.0568	0.2453	0.8178	0.0605	-0.2184	-0.0541	1.7748	-0.0634	-0.2867	2.1027	0.5569	-0.139	0.5447	0.2561
A_42_P707617 Ywhaq tyrosine 3-monooxygenase/tryptophan 5-monooxygenase activation protein, theta polypeptide (Ywhaq)	0.0984	0.879	0.9385	0.0647	0.4639	1.4169	0.184	0.3469	0.0458	-0.3286	0.0782	0.5057	-0.3735	-0.3902	0.2862	-0.137	-0.3111	-0.4835	-0.0905	0.9696	0.4833	-0.0201	1.2347	0.2344	-0.1909	0.0427	0.0623	0.2984	0.3977	1.0045	0.0617	0.241	0.3094	0.4874	0.2767	0.0431	0.2119	0.5182	-0.0091	0.2073	-0.148	0.9397	-9e-04	0.0075	1.5916	0.4252	0.0421	0.3663	0.0042
A_42_P724142 Mphosph10_predicted similar to U3 small nucleolar ribonucleoprotein protein MPP10 (M phase phosphoprotein 10) (LOC293828)	-0.0344	0.5376	1.1762	-0.001	-0.142	0.7503	0.4494	0.9922	0.7525	-0.0014	0.0595	0.6756	-0.1787	-0.2369	-0.2297	-0.1798	-0.2639	-0.1463	-0.1711	0.6562	0.2599	-0.0033	0.4522	-0.1034	0.7226	0.5418	0.9149	0.0935	0.1486	0.158	-0.0931	0.0912	-0.1602	-0.3136	-0.0495	0.1127	0.2638	-0.0068	0.1369	0.2001	0.142	0.8577	0.0614	0.1012	0.5716	0.0288	0.0158	-0.8279	0.1045
A_42_P715799 LOC361811 similar to serine/arginine-rich protein specific kinase 1 (LOC361811)	-0.0385	0.7369	1.3153	-0.0286	0.1352	1.0412	0.0723	0.5472	0.1952	0.5419	0.5359	1.2425	-0.1359	-0.103	0.1922	-0.0016	0.0374	0.1504	0.1659	1.4577	0.8421	-0.0055	0.9829	0.0046	0.3308	0.5362	0.9357	-0.0547	0.1832	0.3216	-0.0086	0.2559	0.1251	-0.0067	0.1658	0.0649	0.286	0.2373	-0.0404	0.3512	-0.0306	1.0415	-0.0707	-0.0087	1.0975	-0.0787	0.0031	-0.0593	0.0737
A_43_P20041 Mphosph1_predicted M-phase phosphoprotein 1 (predicted)	0.0127	0.1057	0.1563	0.0132	-0.0331	0.6119	-0.0108	0.133	0.0944	-0.0849	-0.2262	0.1171	-0.1574	0.098	0.039	0.1125	0.0676	0.0224	-0.0374	-0.0209	0.0842	-0.0072	0.6741	0.0811	0.0903	0.0764	0.0486	-0.1271	0.112	0.316	-0.0474	-0.0775	0.0069	0.2501	-0.058	-0.0406	0.137	0.1752	0.0466	0.0421	-0.1031	-0.1445	-0.1961	-0.1194	0.9296	-0.0661	-0.1061	-0.0042	-0.0098
A_42_P641196 Btg1 B-cell translocation gene 1, anti-proliferative (Btg1)	-0.278	-0.9108	0.514	0.0639	-0.4313	-0.5956	0.048	-0.2217	-0.497	-0.7058	-0.4579	-2.1881	-0.5229	-0.7063	-1.3201	-0.3885	-0.6928	-1.1657	-0.9937	0.4074	-1.1714	0.016	-0.8656	-0.0849	-0.6542	-0.2101	-0.5442	0.7994	0.7404	0.9455	0.1788	0.2897	0.1036	0.3703	0.1134	0.0239	0.5089	0.96	-0.0518	-0.0672	-0.0481	-0.5855	-0.2258	-0.1243	-0.9639	-0.6745	0.0792	-1.2407	-0.0225
A_43_P19471 Srpk1_predicted Serine/arginine-rich protein specific kinase 1 (predicted)	0.0196	0.7472	1.504	0.2802	0.368	1.2457	0.1368	0.2994	0.4025	-1.0721	-0.634	-0.362	-0.1355	-0.1202	0.1852	-0.8426	-1.3031	-1.8136	0.7728	1.582	1.6913	0.7271	1.2835	0.7848	1.1986	0.5927	1.3527	-0.1016	0.0102	-0.0242	-0.757	-1.2042	-1.1242	-1.278	-1.0169	-0.4926	-0.1529	-0.7436	-0.0972	0.3595	-0.0034	0.2243	-0.2492	-0.3844	0.3494	-0.6974	-0.1428	-0.1786	0.0092
lalt.pool	-0.075	2.975	3.425	-0.2	2.325	6.4	-0.225	-0.025	-0.55	0.05	0.275	1.525	0.15	-0.125	1.575	0.15	0.025	0.15	0.275	7.1	1.975	-0.15	6.025	0.675	-0.35	0.15	0.475	-0.4333	1.4167	3.5833	-0.0667	-0.6333	0.2167	1.8	0.1167	-0.9333	0.35	2.8333	-1.1	1.675	1.025	5.325	-0.125	-0.25	8.425	2.35	-0.325	1.825	-0.95
[truncated: 25 more columns]
