# Supplementary material for: Gene set enrichment analysis for non-monotone association and multiple experimental categories
Source: BMC Bioinformatics. 2008 Nov 14;9:481. doi: 10.1186/1471-2105-9-481 (PMC2636811; doi:10.1186/1471-2105-9-481)
Supplement: Additional file 2 — Sets and Expression. The intermediate analysis results of NCT compendium data set. Sets directory contains lists of identified gene sets under different across-compound (category) selection criteria. Compound specific p-values, set size, etc are provided. Expression directory contains extracted expression data for respective identified gene sets. [file 1471-2105-9-481-S2.zip › SetsAndExpression/expression/C2-6of8bloodp1-Cfilter-11-blood-PENTOSE_PHOSPHATE_PATHWAY.txt]

geneids	1.2.Dich-24-15#-0.1	1.2.Dich-24-150#3	1.2.Dich-24-1500#3.4	1.2.Dich-48-15#-0.2	1.2.Dich-48-150#2.3	1.2.Dich-48-1500#6.4	1.2.Dich-6-15#-0.2	1.2.Dich-6-150#0	1.2.Dich-6-1500#-0.6	1.4.Dich-24-15#0	1.4.Dich-24-150#0.3	1.4.Dich-24-1500#1.5	1.4.Dich-48-15#0.2	1.4.Dich-48-150#-0.1	1.4.Dich-48-1500#1.6	1.4.Dich-6-15#0.2	1.4.Dich-6-150#0	1.4.Dich-6-1500#0.2	Brom-24-25#0.3	Brom-24-250#7.1	Brom-24-75#2	Brom-48-25#-0.2	Brom-48-250#6	Brom-48-75#0.7	Brom-6-25#-0.4	Brom-6-250#0.2	Brom-6-75#0.5	Diqu-24-10#-0.4	Diqu-24-20#1.4	Diqu-24-25#3.6	Diqu-24-5#-0.1	Diqu-48-10#-0.6	Diqu-48-20#0.2	Diqu-48-25#1.8	Diqu-48-5#0.1	Diqu-6-10#-0.9	Diqu-6-20#0.4	Diqu-6-25#2.8	Diqu-6-5#-1.1	Gala-24-100#1.7	Gala-24-25#1	Gala-24-400#5.3	Gala-48-100#-0.1	Gala-48-25#-0.2	Gala-48-400#8.4	Gala-6-100#2.4	Gala-6-25#-0.3	Gala-6-400#1.8	Mono-24-10#-1
A_43_P14221 Tkt transketolase (Tkt)	-0.3838	-0.0598	0.0115	-0.2157	0.1889	0.8464	0.1184	-0.4697	-0.8144	-0.3414	-0.5972	-0.4694	-0.8625	-0.9609	-0.4822	-0.2433	-0.3243	-1.1206	0.0033	-0.0805	-0.0976	0.0318	1.3758	0.3396	0.1611	-0.3377	0.2164	-0.1951	0.0784	-0.1266	-0.1056	0.4834	0.705	1.4281	0.2082	-0.64	-0.0921	-0.114	-0.8077	-0.4671	-0.7074	-0.0294	-0.6582	0.0847	0.3543	-0.59	0.1202	-0.7168	-0.0886
A_43_P14071 Prps2 Phosphoribosyl pyrophosphate synthetase 2	0.0052	-0.0165	-0.1118	0.1034	7e-04	-0.0802	0.0557	0.1513	0.1237	0.0297	0.1468	0.1611	0.2687	0.17	0.1939	0.2067	0.2037	0.2874	0.0151	-0.0852	0.0093	-0.0029	-0.0238	-0.0478	-0.1285	-0.0343	-0.1388	0.1714	0.178	0.0839	0.2111	-0.1458	-0.1774	-0.0423	-0.0022	0.178	0.0935	0.1506	0.2306	0.1927	0.1057	0.1738	0.1861	0.1136	0.3174	0.1166	0.0403	0.1833	0.1816
A_42_P681628 Pfkm Phosphofructokinase, muscle	-0.2048	-0.3161	-0.8153	-0.1186	0.0658	-0.2244	-0.0983	-0.0314	-0.1561	-0.2047	-0.3372	-0.2181	0.0648	-0.0699	0.0468	-0.2019	-0.4791	-0.6976	0.0856	-0.2347	-0.0806	0.0577	0.0745	0.0867	0.0673	-0.1015	0.0076	-0.2454	-0.3132	-0.6098	-0.1987	0.1039	0.0975	-0.0586	-0.0088	-0.263	-0.1693	-0.4255	-0.1672	-0.2681	-0.064	0.1117	-0.2455	-0.4113	-0.5859	-0.2246	-0.0614	-0.2822	-0.0394
A_43_P11495 Prps2 phosphoribosyl pyrophosphate synthetase 2 (Prps2)	-0.4372	-0.3159	-2.1384	-0.0254	0.0398	-0.3484	-0.1677	-0.6647	-0.8018	0.2443	-0.2317	0.0397	0.2466	0.242	0.4868	0.3212	0.0394	-0.4463	-0.0094	-1.3355	-0.1042	0.1918	0.2022	0.2435	-0.4992	-1.1104	-0.3616	0.114	-0.1318	-0.6075	0.4066	0.0819	0.2127	0.2852	0.2483	-0.3916	-0.4279	-0.6269	-0.3839	-0.0452	0.3768	0.3841	-0.1475	-0.2092	0.0772	-0.2156	-0.0582	-0.2388	0.0531
A_42_P482032 Rpia_predicted Ribose 5-phosphate isomerase A (predicted)	-0.1553	-0.0362	-0.4549	-0.0095	-0.0216	0.0485	-0.0228	-0.1501	-0.3124	-0.3357	-0.26	-0.0018	-0.7337	-0.5806	-0.2559	-0.0766	-0.1149	-0.2496	0.1829	-0.3364	0.1534	-0.0478	0.3352	-0.0124	-0.1614	0.0665	0.1566	0.336	0.4738	-0.3361	0.1966	0.0631	0.2739	0.6234	0.2211	-0.0821	0.0469	0.0952	-0.1878	-0.554	-0.5189	-0.0021	-0.7065	-0.0775	0.215	-0.0875	0.1125	-0.257	0.096
A_43_P11770 G6pdx Glucose-6-phosphate dehydrogenase	-0.0064	0.0029	0.0302	-0.1484	0.0131	0.4047	0.043	-0.1222	-0.2638	-0.1088	-0.1731	-0.1763	-0.1159	-0.1933	-0.0284	-0.2044	-0.1968	-0.4826	-0.0388	-0.2166	-0.0826	0.0598	0.3596	0.0332	0.0286	-0.1005	0.0396	-0.0916	0.0084	-0.0801	-0.2681	0.0269	0.1297	0.4407	-0.0849	-0.2888	-0.1497	-0.1419	-0.2913	-0.1447	-0.1169	0.0673	-0.0221	0.2053	0.1661	-0.1026	0.0403	-0.0855	-0.0866
A_42_P568034 Rbks_predicted similar to RIKEN cDNA 5230400M11 (LOC362706)	0.0589	0.0878	0.2067	0.211	0.0164	0.2184	-0.0875	-0.0378	0.0269	-0.1711	-0.0959	-0.228	-0.4259	-0.2852	-0.4029	0.0951	0.0569	0.1968	0.0766	0.2352	0.1568	-0.1089	0.095	-0.028	-0.1065	0.182	0.036	1.0931	1.0638	0.4452	0.738	-0.0498	0.047	0.4903	0.0995	0.1592	0.2764	0.8209	0.1991	0.0619	0.0131	-0.2124	-0.1156	-0.0777	0.1868	0.0447	0.038	0.0501	-0.039
A_43_P14969 Fbp1 fructose-1,6- biphosphatase 1 (Fbp1)	0.0913	-0.0596	0.1219	0.0709	0.0595	0.0943	0.0919	0.1709	0.1312	0.129	0.0603	0.1014	0.2937	0.1031	0.0015	0.0444	-0.0492	0.1523	0.0457	0.4026	-0.0969	0.0677	-0.1387	0.0251	0.2281	-0.0364	-0.0393	-0.0587	0.0483	-0.1206	0.0046	0.0072	-0.1724	-0.1208	-0.2063	0.0178	0.1082	0.2782	0.1564	0.0921	-0.0062	-0.0678	0.1413	0.0828	0.1616	0.0562	0.1236	9e-04	-0.066
A_42_P469551 Aldoa aldolase A (Aldoa)	-0.0796	0.0324	-0.065	-0.2016	0.1042	0.5374	0.1077	-0.0542	-0.2658	-0.2342	-0.2546	-0.1137	-0.1189	-0.2392	0.1346	-0.1252	-0.0995	-0.4756	0.0593	0.0957	-0.1407	0.1482	0.7066	0.1308	-0.1305	-0.3566	-0.1095	-0.6938	-0.675	-0.3553	-0.5189	0.0209	0.1821	0.6179	-0.1385	-0.3927	-0.3005	-0.6769	-0.4645	-0.1813	-0.3112	0.0827	-0.0785	0.2632	0.157	-0.1635	0.0064	-0.2132	0.2656
A_43_P12690 Taldo1 transaldolase 1 (Taldo1)	-0.1132	0.115	0.2643	-0.4095	0.1231	1.007	0.2882	0.0192	-0.031	0.0726	-0.0484	0.0959	-0.3737	-0.4493	-0.1602	-0.663	-0.6222	-0.9097	-0.111	-0.3393	-0.2579	-0.1398	0.6651	0.0154	0.745	0.1245	0.5336	-1.542	-1.7394	0.0636	-1.4614	0.4236	0.5522	0.1787	0.254	-0.463	-0.8547	-1.7139	-0.4708	-0.1774	-0.421	0.0015	-0.0454	0.1819	-0.4724	-0.0709	0.049	-0.2162	-0.6794
A_43_P11434 Aldob aldolase B (Aldob)	0.0084	0.0012	0.0032	0.0316	0.1098	0.0241	0.0851	-0.1186	0.026	-0.0317	0.0436	-0.4235	-0.0824	-0.3314	-0.1605	-0.5193	-0.0518	-0.1012	-0.2958	-0.0849	-0.0468	-0.098	0.2398	-0.0453	-0.0046	-0.0056	-0.25	0.3497	0.3074	0.3188	-0.204	-0.2119	-0.2406	0.0707	-0.0073	0.4731	0.3176	0.4615	-0.1839	0.2974	0.108	-0.2666	-0.1823	0.3336	0.0943	-0.1562	-0.0059	0.5259	0.4935
A_42_P728925 Gpi glucose phosphate isomerase (Gpi)	-0.3323	-0.0917	-0.3298	-0.4713	-0.043	-0.0551	0.0781	-0.2406	-0.2225	-0.3172	-0.6422	-0.5564	-0.0452	-0.0974	0.1974	-0.6952	-0.8112	-1.3131	-0.0153	0.0329	-0.1544	0.0485	0.3258	0.1116	0.2829	-0.0598	0.1541	-0.8797	-0.9719	-0.2762	-0.8966	0.1569	0.3848	-0.0235	-0.0409	-0.4269	-0.8453	-0.9443	-0.451	-0.3678	-0.117	0.0638	-0.2273	-0.0125	-0.7859	-0.3948	-0.0599	-0.4178	-0.3014
A_43_P15520 Aldoc aldolase C, fructose-biphosphate (Aldoc)	0.0485	0.0661	0.1763	-0.0769	-0.1196	0.0582	0.0677	0.0613	0.1417	-0.0673	-0.0091	-0.0945	-0.1452	-0.1382	-0.26	-0.0936	-0.0391	-0.057	-0.1334	-0.1348	-0.1461	-0.0583	-0.0876	-0.1115	-0.046	0.0815	0.0224	0.154	0.1088	0.1421	0.1077	0.1106	0.0208	0.1121	0.0651	0.0852	0.0867	0.2181	-0.0089	-0.0674	-0.181	-0.2198	0.0017	0.0618	0.085	-0.0257	-0.0474	-0.0956	0.0146
A_43_P16466 Pgm3_predicted Phosphoglucomutase 3 (predicted)	-0.3814	0.0927	-0.4188	-0.4213	0.3165	0.3972	0.178	-0.0556	-0.6078	0.0479	-0.0204	0.0696	0.1279	-0.2063	0.3864	0	0	0.1108	0.0856	-0.2692	0.3343	0.055	0.3456	0.2026	0.0827	-0.3545	0.4048	-0.3328	-0.2017	-0.5696	-0.429	-0.0125	0.2543	0.2199	0.155	-0.2368	-0.431	-0.8988	-0.6745	-0.0276	-0.2274	0.2967	-0.57	0.0415	0.5783	0.0415	0.2622	0.0155	0.2054
A_43_P15614 PFK-C Rattus sp. phosphofructokinase C (PFK-C) mRNA, complete cds.	0.0591	-0.2973	-0.5977	-0.2631	0.0182	-0.4334	0.215	-0.1023	0.1386	-0.1226	-0.0846	-0.072	0.1486	0.1607	0.3048	-0.2816	-0.3752	-0.3768	-0.0053	-0.4713	0.0457	-0.0082	-0.0536	0.0151	0.298	0.1074	0.1578	-1.2739	-0.5471	-0.4726	-0.6631	0.1703	0.2275	-0.2664	-0.0586	-0.1481	-0.3156	-0.3089	-0.2809	-0.3413	-0.4552	0.0718	-0.1681	-0.0311	-0.5616	-0.3807	-0.0287	-0.1874	0.1359
A_42_P455982 Pgm1_predicted similar to hypothetical protein FLJ10983 (LOC289632)	0.0558	-0.0138	0.0092	-0.0027	0.0348	0.5395	0.006	-0.0942	-0.2092	-0.1674	-0.0449	-0.1735	-0.1132	-0.3024	-0.1069	0.0797	0.0136	0.0176	-0.0471	-0.2218	-0.1223	-0.0844	0.477	0.1236	-0.0159	2e-04	0.1454	0.638	0.3551	0.2663	0.4418	0.1022	0.1925	0.627	0.208	0.1655	0.1528	0.3207	0.1151	-0.067	-0.108	0.1876	-0.1761	0.1882	0.3172	-0.0294	0.043	0.0507	-0.0504
A_42_P547847 Fbp2 Fructose-1,6-bisphosphatase 2	0.1533	0.0597	0.1691	0.1246	-0.0946	-0.1621	-0.1486	0.0204	-0.0071	0.2418	0.142	0.1592	-0.0114	0.1261	-0.0439	0.2154	0.2487	0.269	0.0258	0.0104	0.0553	-0.0032	-0.1579	-0.0758	-0.2695	-0.0505	-0.2872	0.2328	0.2468	0.2171	0.2466	-0.0586	-0.1181	-0.099	-0.0726	0.165	0.1891	0.3122	0.1783	0.2567	0.1954	-0.0648	0.1715	0.0396	0.0804	0.107	0.003	0.0687	0.0568
A_42_P666843 Pgls_predicted similar to 6-phosphogluconolactonase (LOC290636)	0.0131	-0.0038	0.0238	0.0536	0.0176	-0.1103	-0.0642	-0.0844	-0.013	-0.0798	-0.1145	-0.1028	-0.0922	-0.0398	-0.0805	0.0434	0.0509	0.0778	-0.0062	-0.0175	-0.0206	-0.01	0.1561	-0.0022	-0.1137	-0.0414	-0.1204	0.1531	0.2075	0.1558	0.1886	-0.0027	-0.002	0.0819	0.0442	0.1366	0.1039	0.2353	0.1249	0.1019	0.0733	-0.0787	0.0042	-0.0057	0.0014	-0.008	-0.0242	-0.0048	-0.0117
A_43_P19978 Pgm1_predicted similar to hypothetical protein FLJ10983 (LOC289632)	-0.0874	-0.1179	0.2021	-0.2439	0.1442	-0.1889	0.1381	0.1368	-0.1569	-0.2083	-0.0567	-0.5824	-0.3563	-0.0488	-0.0776	-0.3822	-0.2951	-0.503	-0.0414	-0.0159	-0.2139	-0.201	0.0764	-0.1359	-0.0486	0.3283	-0.0308	0.417	0.1332	-0.2411	0.3231	-0.1466	0.0404	-0.1007	0.2154	-0.0331	0.1239	0.2768	-0.0742	-0.2378	-0.2452	-0.1628	-0.1423	0.0708	-0.0056	-0.1548	-0.2411	0.0552	0.0369
A_43_P13510 Gpi Glucose phosphate isomerase	-0.0819	0.0146	0.0868	0.1166	0.0107	0.0358	-0.0569	-0.1102	0.0622	-0.3385	-0.2058	-0.4004	-0.3914	-0.3049	-0.5101	-0.0082	-0.0351	0.1279	0.0034	0.1168	-0.0024	-0.0648	-0.0771	-0.0486	0.1154	0.1438	0.1645	0.6983	0.6885	0.4421	0.6157	0.0844	0.0696	0.4084	0.2259	0.3806	0.5397	0.7595	0.3221	-0.0681	-0.0678	-0.2979	-0.0588	-0.0821	-0.0202	0.0053	-0.0172	-0.0131	-0.0269
A_42_P498273 Pgm1 phosphoglucomutase 1 (Pgm1)	0.1214	0.0917	0.3226	0.1768	0.0802	-0.2509	-0.0962	0.1099	0.1809	0.1784	0.0872	0.2669	0.0147	0.2045	0.1945	0.2802	0.058	0.3658	0.0918	0.132	0.048	0.1484	-0.2616	-0.2021	-0.1758	0.1149	-0.1292	0.3844	0.3525	0.4402	0.4118	0.0165	-0.0628	0.0603	-0.052	0.1973	0.1295	0.6673	0.1762	0.234	0.1645	-0.0739	0.0027	0.1881	0.0611	0.0466	0.0791	0.1619	0.012
A_42_P549890 Fbp1 fructose-1,6- biphosphatase 1 (Fbp1)	0.0734	-0.0395	0.0603	0.0172	-0.0206	0.0195	0.0229	0.0152	0.1584	0.0567	0.0319	0.0642	0.2633	0.3099	-0.0923	-0.0146	-0.114	-0.0922	0.0938	0.4384	-0.11	0.1892	-0.1394	0.1384	0.0521	-0.0616	-0.0477	-0.1914	-0.1212	-0.2435	-0.0775	-0.1361	-0.1181	-0.1427	-0.1224	-0.0961	0.1565	0.288	-0.0136	-0.0183	-0.1116	0.0143	0.0732	0.0679	0.1637	-0.0478	-0.0372	-0.0592	-0.0218
A_43_P16984 Pgd similar to 6-phosphogluconate dehydrogenase, decarboxylating (LOC362660)	-0.1742	0.0032	0.1203	0.0201	0.0302	-0.2163	-0.2976	-0.2406	-0.1614	-0.2196	-0.4731	-0.2442	-0.4184	0.0346	-0.1412	-0.4154	0.0294	-0.1537	0.2378	0.014	0.0832	-0.2056	-0.1169	0.2398	-0.2912	0.3565	-0.1682	0.6296	0.5183	0.5327	0.4015	0.162	0.2376	0.3231	0.0375	0.1895	0.2691	0.5803	0.1187	0.1244	0.2649	-0.0087	0.0575	0.4915	0.0548	0.0629	0.3018	0.1865	-0.1676
A_42_P584350 Tkt Transketolase	0.1104	0.1442	0.4081	0.0136	0.0044	0.7437	0.0028	0.2102	0.1148	-0.1382	-0.02	0.0781	0.1182	-0.1303	0.1748	0.1758	0.0656	0.4616	0.0543	0.1704	-0.0248	0.0326	0.2182	0.0182	0.0281	-0.1314	-0.0241	0.1435	0.1185	0.3177	-0.0311	-0.025	0.0443	0.3645	0.0109	0.1049	0.2306	0.2257	0.058	0.2304	-0.0218	0.3234	0.0072	0.5864	0.4489	0.1441	0.1178	0.3645	0.2152
A_42_P651497 Prps2 Phosphoribosyl pyrophosphate synthetase 2	-0.3387	-0.2345	-1.2116	0.0782	0.2182	0.0953	0.0032	-0.2285	-0.224	-0.006	-0.1866	0.0042	0.0125	-0.031	0.1728	0.1932	0.1621	0.1021	0.072	-0.4236	0.1015	0.0324	0.2553	0.1346	-0.1169	-0.1806	-0.02	0.3244	0.1548	-0.1467	0.5442	0.0434	0.0621	0.3094	0.3608	0.0346	0.1043	0.0494	-0.0226	-3e-04	0.2526	0.3992	-0.1943	-0.0521	0.3147	-0.0154	0.0458	0.0379	0.152
A_43_P20191 Pgm3_predicted similar to Phosphoacetylglucosamine mutase (PAGM) (Acetylglucosamine phosphomutase) (N-acetylglucosamine-phosphate mutase) (Phosphoglucomutase 3) (LOC363109)	0.1479	0.129	0.1048	0.0347	0.0218	-0.0719	0.0401	0.2976	0.1129	-0.041	-0.0421	0.013	-0.3115	0.1249	-0.1986	0.069	-0.0553	0.2066	0.0392	0.1714	0.0154	-0.2093	-0.1894	0.0108	-0.0416	0.1621	0.0706	0.2311	0.1235	0.1056	0.482	0.13	-0.0225	0.058	-0.0203	0.2673	0.1724	0.1934	0.3051	-0.01	-0.179	-0.0218	0.1952	0.2115	0.0414	0.0528	-0.1758	0.0022	0.0599
A_42_P569792 Prps1 phosphoribosyl pyrophosphate synthetase 1 (Prps1)	0.0867	0.0101	-0.012	0.0218	-0.0253	-0.0326	0.0594	0.1844	0.2008	0.0977	0.1062	0.1894	0.2796	0.259	0.2168	0.0738	0.086	0.1679	-0.0305	0.0383	0.0139	-0.0016	-0.0708	-0.0488	-0.026	0.0049	-0.0347	-0.1885	-0.2482	-0.0692	-0.1752	-0.1942	-0.1989	-0.2313	-0.143	0.0214	-0.0969	-0.2356	0.073	0.119	0.108	0.175	0.2046	0.1981	0.0548	0.1338	0.0263	0.1718	0.044
lalt.pool	-0.075	2.975	3.425	-0.2	2.325	6.4	-0.225	-0.025	-0.55	0.05	0.275	1.525	0.15	-0.125	1.575	0.15	0.025	0.15	0.275	7.1	1.975	-0.15	6.025	0.675	-0.35	0.15	0.475	-0.4333	1.4167	3.5833	-0.0667	-0.6333	0.2167	1.8	0.1167	-0.9333	0.35	2.8333	-1.1	1.675	1.025	5.325	-0.125	-0.25	8.425	2.35	-0.325	1.825	-0.95
[truncated: 25 more columns]
