# Supplementary material for: Gene set enrichment analysis for non-monotone association and multiple experimental categories
Source: BMC Bioinformatics. 2008 Nov 14;9:481. doi: 10.1186/1471-2105-9-481 (PMC2636811; doi:10.1186/1471-2105-9-481)
Supplement: Additional file 2 — Sets and Expression. The intermediate analysis results of NCT compendium data set. Sets directory contains lists of identified gene sets under different across-compound (category) selection criteria. Compound specific p-values, set size, etc are provided. Expression directory contains extracted expression data for respective identified gene sets. [file 1471-2105-9-481-S2.zip › SetsAndExpression/expression/C2-6of8bloodp1-Cfilter-11-liver-PENTOSE_PHOSPHATE_PATHWAY.txt]

geneids	1.2.Dich-24-15#-0.1	1.2.Dich-24-150#3	1.2.Dich-24-1500#3.4	1.2.Dich-48-15#-0.2	1.2.Dich-48-150#2.3	1.2.Dich-48-1500#6.4	1.2.Dich-6-15#-0.2	1.2.Dich-6-150#0	1.2.Dich-6-1500#-0.6	1.4.Dich-24-15#0	1.4.Dich-24-150#0.3	1.4.Dich-24-1500#1.5	1.4.Dich-48-15#0.2	1.4.Dich-48-150#-0.1	1.4.Dich-48-1500#1.6	1.4.Dich-6-15#0.2	1.4.Dich-6-150#0	1.4.Dich-6-1500#0.2	Brom-24-25#0.3	Brom-24-250#7.1	Brom-24-75#2	Brom-48-25#-0.2	Brom-48-250#6	Brom-48-75#0.7	Brom-6-25#-0.4	Brom-6-250#0.2	Brom-6-75#0.5	Diqu-24-10#-0.4	Diqu-24-20#1.4	Diqu-24-25#3.6	Diqu-24-5#-0.1	Diqu-48-10#-0.6	Diqu-48-20#0.2	Diqu-48-25#1.8	Diqu-48-5#0.1	Diqu-6-10#-0.9	Diqu-6-20#0.4	Diqu-6-25#2.8	Diqu-6-5#-1.1	Gala-24-100#1.7	Gala-24-25#1	Gala-24-400#5.3	Gala-48-100#-0.1	Gala-48-25#-0.2	Gala-48-400#8.4	Gala-6-100#2.4	Gala-6-25#-0.3	Gala-6-400#1.8	Mono-24-10#-1
A_43_P14221 Tkt transketolase (Tkt)	0.0614	0.5145	0.4057	0.1064	0.4169	1.7437	0.3953	0.8372	0.578	-0.0221	0.1576	0.5547	0.1753	0.0168	0.8838	0.0798	0.1894	0.0366	0.251	0.0125	0.4961	-0.1477	0.6836	0.0505	0.8403	0.3769	1.0816	-1.1287	-0.2049	-0.0566	-0.2417	-0.6216	-0.1212	-0.3313	-0.0307	0.248	0.3325	0.1961	-0.0539	-0.6251	0.0924	-0.1533	-0.1851	-0.038	1.3019	-0.3726	-0.048	-0.3784	-0.1528
A_43_P14071 Prps2 Phosphoribosyl pyrophosphate synthetase 2	-0.029	0.4009	0.2994	0.0779	0.0655	0.5162	0.3692	-6e-04	-0.3081	0.5824	0.7156	1.3204	-0.3029	-0.3261	-0.1019	-0.0343	-0.0121	-0.0698	0.0325	0.6772	0.452	-0.1386	1.4935	0.0496	-0.1726	-0.2402	0.0016	0.3328	0.4344	0.2135	-0.1837	0.5444	0.1426	-0.2243	0.1146	0.2023	0.0822	-0.6949	0.1052	0.5195	-0.0148	0.9109	0.031	0.0347	1.6887	0.0152	0.0105	0.1638	-0.0854
A_42_P681628 Pfkm Phosphofructokinase, muscle	0.016	0.3747	-0.6142	0.0838	0.1696	0.8592	-0.1354	-0.3806	-0.3492	-0.1069	-0.0291	0.0392	0.0159	-0.1947	-0.1284	0.0832	-0.0192	0.0188	-0.0377	-0.614	0.3545	-0.1349	0.4048	0.0535	-0.3254	-0.1494	-0.4051	0.0686	-0.0074	0.2604	0.2776	0.1078	0.1279	0.2444	0.0572	0.0512	-0.132	-0.1697	-0.0369	-0.0346	-0.0107	0.1368	0.1476	0.0424	0.9206	-0.2141	-0.0172	0.0868	-0.0637
A_43_P11495 Prps2 phosphoribosyl pyrophosphate synthetase 2 (Prps2)	0.1292	0.8051	0.49	0.3307	0.6047	1.0762	0.3033	0.047	-0.407	0.3318	0.1814	0.8226	-0.3013	-0.4618	-0.3016	-0.4296	-0.3354	-0.3723	-0.2256	0.785	0.4805	-0.1708	1.7145	-0.0626	-0.122	-0.396	-0.0102	0.1739	0.3214	0.2493	0.0284	0.3066	0.189	0.1952	-0.0023	-0.0595	0.2305	-0.5378	-0.0644	0.5398	-0.005	0.7847	0.1003	-0.0304	1.7831	0.0286	0.0455	0.233	-0.1569
A_42_P482032 Rpia_predicted Ribose 5-phosphate isomerase A (predicted)	-0.1482	0.0967	0.652	-0.0608	0.1485	0.3606	0.225	0.6802	0.1579	0.3709	0.4948	0.7355	-0.0775	-0.0693	0.0047	0.3141	0.223	0.2889	-0.2648	0.3194	-0.2074	-0.1004	0.8481	-0.0462	0.1124	0.2951	0.7392	-0.2193	0.3207	0.412	0.0594	0.4453	0.2718	0.1908	0.2977	0.3284	0.4504	0.4497	0.157	0.1227	0.323	1.3809	-0.0088	0.2822	1.2493	0.4097	0.1758	0.0282	-0.0681
A_43_P11770 G6pdx Glucose-6-phosphate dehydrogenase	-0.2259	0.2592	1.1432	-0.0877	0.5098	2.0238	-6e-04	1.4874	0.8815	-0.0688	0.271	0.5369	0.1324	0.0453	1.1814	0.1924	0.1942	0.1346	0.7283	0.614	0.894	-0.0015	0.7109	0.4729	1.675	1.2359	2.2176	-1.6496	-0.3308	-0.2056	-0.8896	-0.6298	-0.2802	-0.3736	-0.4011	0.234	0.8966	0.4326	-0.1103	-0.9036	0.2396	-0.1414	-0.3167	-0.1796	0.8219	0.1368	-0.1219	0.0616	-0.4318
A_42_P568034 Rbks_predicted similar to RIKEN cDNA 5230400M11 (LOC362706)	-0.2097	-0.5032	-2.0412	-0.0532	-0.0435	-0.6854	-0.2151	-0.6044	-0.4998	-1.0992	-0.6682	-0.7734	-0.3876	-0.4546	-0.1772	-0.1258	-0.4104	-0.7206	0.3189	-2.0105	-0.1267	0.1217	-0.7478	0.232	-0.2458	-0.3133	-0.5156	-0.2551	-0.127	-0.4624	-0.1488	-0.0794	-0.1385	-0.2784	0.0795	-0.0317	-0.3525	-0.6451	-0.0853	-0.2608	-0.0602	-1.7477	-0.0218	-0.0572	-2.2812	-0.4126	-0.0646	-0.1282	0.0781
A_43_P14969 Fbp1 fructose-1,6- biphosphatase 1 (Fbp1)	0.0586	-0.385	-0.2836	0.0602	-0.2084	-0.4808	0.0193	-0.1093	0.4502	0.1257	-0.2012	-0.2294	0.3519	0.2842	-0.3404	0.0062	-0.0062	0.0763	-0.0902	-2.5134	-0.628	0.0024	-1.1237	-0.0868	0.0602	0.1106	0.0243	-0.2044	-0.4811	-0.8995	-0.075	-0.5713	-0.2677	-0.2952	-0.3776	-0.1017	-0.1228	-0.0405	-0.073	-0.3323	0.137	-2.0682	-0.1193	0.031	-4.9513	-0.2514	-0.067	-0.2066	-0.044
A_42_P469551 Aldoa aldolase A (Aldoa)	0.2287	1.9292	3.0982	0.008	0.7596	2.7237	0.182	1.4193	1.7569	0.0765	-0.1442	2.0156	0.2779	0.2531	0.7993	0.3462	0.6198	0.949	0.0974	3.2497	1.341	-0.0066	2.3385	0.1512	1.1081	1.5782	1.6638	-0.0452	0.4547	1.2054	0.1282	0.0913	0.6545	0.8818	-0.0771	0.2057	1.1657	1.2684	-0.103	0.3774	-0.0315	2.0577	0.0077	-0.0492	2.9635	0.0166	0.0445	-0.0206	-0.0534
A_43_P12690 Taldo1 transaldolase 1 (Taldo1)	-0.3629	0.3924	0.8644	-0.0045	0.5547	1.2149	-0.7174	-0.5862	-0.4625	-1.6995	-1.5789	-1.0303	-0.4023	-0.365	-0.1499	-0.954	-1.0648	-1.2687	0.2757	1.1971	0.8547	0.1286	0.3592	0.4727	-0.0453	-0.0444	0.2522	-0.0473	0.5363	1.2451	0.3242	-0.3339	0.5252	1.064	0.0759	0.0226	0.579	0.9812	-0.111	-0.5475	-0.2822	0.0011	-0.0645	-0.3252	0.886	0.0608	-0.1603	-0.0776	0.0839
A_43_P11434 Aldob aldolase B (Aldob)	0.3122	0.1492	-1.0464	0.2359	0.403	-0.4344	0.1424	-0.0437	0.1207	-0.5118	-0.7965	-1.4002	-0.1242	-0.2184	-0.32	-0.2113	-0.4092	-0.5814	0.0718	-2.7824	-0.1523	0.0846	-0.7986	0.2637	-0.2026	-0.3219	-0.4248	-0.6641	-0.4191	-0.3471	-0.1347	-0.121	-0.0593	-0.0084	0.0606	-0.2319	-0.0732	-0.2904	-0.1842	-0.2885	0.051	-2.3913	-0.0812	-0.0369	-3.2584	-0.4503	-0.0121	-0.3513	0.034
A_42_P728925 Gpi glucose phosphate isomerase (Gpi)	-0.196	-0.4779	-0.2726	-0.0346	0.5556	0.4734	-0.4706	-0.4562	-0.1578	-1.0288	-1.5082	-1.2179	0.2324	0.1087	0.3516	0.1908	0.1505	-0.0714	0.2657	0.2373	-0.0997	0.216	0.2867	0.5145	-0.0284	0.0409	-0.2257	-0.6617	-0.2418	-0.0014	0.0225	-0.5618	0.0652	0.5115	-0.1695	-0.0776	0.2546	0.7643	-0.1057	-0.5903	0.1211	-0.3078	-0.2032	-0.1538	0.4326	-0.047	-0.1278	0.0157	0.0565
A_43_P15520 Aldoc aldolase C, fructose-biphosphate (Aldoc)	-0.0518	-0.1632	-0.2898	-0.1543	0.0088	0.021	-0.0218	-0.1981	0.0458	0.2246	0.045	-0.0743	0.0901	0.0801	0.2749	0.1911	0.2487	0.24	-0.0838	-0.0262	-0.217	-0.085	0.1102	0.1454	-0.217	-0.0644	-0.239	0.3186	-0.1365	-0.3032	0.0024	0.5424	0.3702	0.5341	0.1139	0.0832	-0.0303	-0.0503	0.0922	0.1545	0.0255	0.0837	0.0818	0.0514	0.7588	0.0586	0.0256	0.12	0.0811
A_43_P16466 Pgm3_predicted Phosphoglucomutase 3 (predicted)	0.0826	0.2833	0.0383	0.2536	0.6492	0.3461	0.1098	-0.2972	-0.2836	0.3107	0.2295	-0.2652	-0.0975	0.1384	0.6129	-0.4506	-0.6449	-0.6789	-0.0063	0.2471	-2e-04	0.0671	0.9842	0.3891	-0.2546	-0.4421	-0.3644	-0.6907	0.2178	0.3894	0.016	-0.2028	-0.0199	-0.105	-0.0568	-0.3147	-0.5917	-0.4774	-0.1419	0.2026	-0.2972	-0.5285	0.3851	0.2126	1.1915	-0.5064	0.0918	-0.1667	-0.0152
A_43_P15614 PFK-C Rattus sp. phosphofructokinase C (PFK-C) mRNA, complete cds.	-0.1094	0.8642	-0.0368	0.0333	0.5387	0.9318	-0.2812	-0.1609	-0.661	-0.3715	-0.2516	-0.0629	-0.3634	-0.4061	-0.2866	-0.403	-0.497	-0.372	-0.33	1.3657	0.3847	-0.3365	2.1085	-0.0957	-0.469	-0.3014	-0.1669	0.1706	0.6653	1.1895	0.2211	0.3361	0.8985	1.0542	0.4548	-0.0306	0.2133	0.5232	-0.1074	0.3755	-0.1949	1.9667	0.0574	-0.1847	2.8018	0.5778	-0.2634	0.4804	-0.0545
A_42_P455982 Pgm1_predicted similar to hypothetical protein FLJ10983 (LOC289632)	-0.017	0.3337	0.3666	-0.0306	0.3461	0.5948	0.111	0.0203	0.0474	0.2801	0.3347	0.3266	-0.3308	-0.2716	0.0231	-0.1616	-0.0247	0.2922	-0.1526	0.6951	0.2733	-0.0693	1.2645	0.2268	-0.049	0.067	0.1694	-6e-04	0.3287	0.4574	-0.1282	0.3029	0.507	0.4995	0.1194	0.0926	0.3596	0.3274	0.0809	0.3768	0.0205	1.3256	0.231	0.0666	2.167	0.3417	0.0083	0.4243	-0.0922
A_42_P547847 Fbp2 Fructose-1,6-bisphosphatase 2	-0.123	0.6908	0.1456	-0.1375	0.1618	0.938	0.1521	0.0255	-0.0182	0.2999	0.4629	0.906	-0.1063	0.0932	0.883	0.1752	0.2264	0.2657	0.3573	0.448	0.387	0.0581	0.5988	0.1977	-0.0623	0.1655	-0.0233	0.1942	0.4902	0.3695	0.0658	0.2413	0.2856	0.3961	0.1007	0.1344	-0.1183	-0.1434	0.0074	0.0928	-0.231	0.2148	0.1324	-0.0208	0.2802	0.0284	-0.1146	0.0392	-0.0985
A_42_P666843 Pgls_predicted similar to 6-phosphogluconolactonase (LOC290636)	0.2262	-0.2401	-0.7031	-0.0616	0.1869	-0.1698	-0.212	-0.3346	-0.1995	-0.4333	-0.7064	-0.4356	0.3482	0.2988	0.5116	0.3546	0.311	0.0548	0.1943	-0.7545	-0.2969	0.0183	-0.3889	0.1994	-0.0562	-0.1635	-0.343	-0.1706	-0.1252	-0.2162	-0.1597	-0.3927	-0.1829	-0.2115	-0.1456	0.2215	-0.2196	-0.162	0.0605	-0.2356	-0.1065	-0.5243	0.0313	-0.0027	-0.5781	0.0588	-0.1032	0.0592	0.3288
A_43_P19978 Pgm1_predicted similar to hypothetical protein FLJ10983 (LOC289632)	-0.0051	0.2349	0.1229	0.1858	0.0314	0.306	0.018	-0.1332	-0.3787	-0.209	-0.2297	0.0114	-0.4123	-0.5126	-0.1594	-0.0624	-0.6016	-0.6955	-0.1823	0.1143	0.2235	-0.0774	0.1582	-0.0719	-0.1666	0.0672	0.0476	-0.0139	0.0783	0.4796	0.1704	0.1879	0.0628	0.5736	0.3959	-0.0466	0.2411	0.4835	-0.2134	-0.0694	-0.0141	0.3206	0.1049	0.277	1.4774	0.2825	0.071	-0.0459	-0.0397
A_43_P13510 Gpi Glucose phosphate isomerase	-0.0594	-0.1748	-0.1589	0.0286	-0.1691	-0.1804	0.1278	-0.1294	-0.0514	0.1335	0.116	-0.1009	0.0612	0.0766	0.0223	0.1307	0.1444	0.2048	-0.0527	-0.2435	-0.152	0.0402	-0.1916	0.0368	0.0224	-0.0303	-0.0471	-0.0018	0.085	-0.1102	0.1023	-0.0286	0.0056	-0.1084	0.0019	-0.0167	0.0074	-0.0768	-1e-04	0.0064	0.0775	0.0819	0.1032	0.0208	-0.3491	0.036	0.027	0.1987	-0.1168
A_42_P498273 Pgm1 phosphoglucomutase 1 (Pgm1)	-0.1741	-0.4631	-0.9482	0.1651	0.3256	-0.1878	-0.7622	-1.261	-0.863	-1.7723	-1.4642	-1.619	-0.3205	-0.4135	-0.1577	-0.5516	-0.7363	-1.2876	0.1742	-1.1835	-0.0321	0.1853	-0.4749	0.2254	-0.277	-0.4403	-0.5686	-0.5152	-0.2753	-0.1584	0.4907	-0.4082	0.1606	0.703	0.0992	-0.266	-0.0997	0.247	-0.2588	-0.4573	-0.1987	-2.5133	-0.1117	-0.2007	-2.1731	-0.5784	-0.1874	-0.2239	0.1344
A_42_P549890 Fbp1 fructose-1,6- biphosphatase 1 (Fbp1)	0.0336	-0.311	-0.3083	0.0853	-0.2106	-0.4132	0.0235	-0.0854	0.3851	0.0775	-0.2406	-0.2057	0.25	0.2325	-0.3289	-0.0529	-0.0219	0.0406	-0.107	-2.4758	-0.5754	0.004	-1.0505	-0.0885	0.0999	0.0886	0.037	-0.215	-0.5036	-0.8678	-0.0536	-0.5673	-0.2566	-0.2802	-0.4202	-0.1058	-0.1737	-0.0284	-0.0627	-0.3689	0.1061	-2.0943	-0.0889	0.0306	-4.9497	-0.2376	-0.0467	-0.2136	-0.0726
A_43_P16984 Pgd similar to 6-phosphogluconate dehydrogenase, decarboxylating (LOC362660)	-0.2135	-0.0118	0.3586	-0.1933	-0.1663	-0.3018	0.25	0.0474	0.0018	-0.04	0.0359	-0.0787	-0.3664	-0.2584	0.0571	-0.0296	0.1186	0.0513	-0.1248	0.1015	0.0096	0.1675	0.089	0.152	0.3298	0.57	0.6412	-0.4455	0.0923	-0.1246	0.1881	-0.1911	0.2019	0.2237	-0.0518	0.0228	0.4539	0.231	-0.3854	-0.1076	0.018	-0.4438	0.3548	0.0199	0.2126	-0.3869	0.1596	-0.0369	-0.3188
A_42_P584350 Tkt Transketolase	-0.3403	-0.5166	0.3954	0.0346	0.3899	0.9078	0.5499	1.0244	0.8374	-0.2038	-0.1696	0.3808	0.1639	0.057	1.2352	0.104	0.2786	0.1759	0.0465	-0.5246	-0.2866	-0.0382	0.3186	0.317	1.0511	0.6408	1.3362	-1.1305	-0.4944	-0.6129	-0.4653	-0.6488	-0.3586	-0.6402	-0.1176	0.2468	0.3606	0.104	-0.009	-1.008	0.1376	-0.6055	-0.1579	-0.0311	0.1676	-0.2584	-0.014	-0.3436	-0.3417
A_42_P651497 Prps2 Phosphoribosyl pyrophosphate synthetase 2	-0.0748	0.3519	0.2068	0.0747	-0.0011	0.4896	0.2588	0.0107	-0.3073	0.3089	0.5608	1.0327	-0.3998	-0.5029	-0.1168	-0.1353	-0.1832	-0.286	-0.0516	0.6274	0.441	-0.1627	1.3267	-0.0075	-0.0746	-0.2306	0.0622	0.2694	0.3684	0.2054	-0.1753	0.5379	0.1332	-0.216	0.06	0.1323	0.1175	-0.7352	0.0096	0.3776	-0.0015	0.8424	0.0168	-0.0462	1.61	-0.0265	0.0321	0.105	-0.1528
A_43_P20191 Pgm3_predicted similar to Phosphoacetylglucosamine mutase (PAGM) (Acetylglucosamine phosphomutase) (N-acetylglucosamine-phosphate mutase) (Phosphoglucomutase 3) (LOC363109)	-0.0495	0.2025	0.0211	0.217	0.5768	0.4722	-0.4496	-0.5334	-0.4928	-0.818	-0.7425	-0.9293	-0.2047	-0.1314	0.1455	-0.5872	-0.7852	-0.7677	-0.1234	0.1424	0.111	0.0326	0.2359	0.1021	-0.1295	-0.1264	-0.2205	-0.5131	-0.0115	0.5061	0.2756	-0.1516	0.1255	0.3545	0.1367	-0.2809	-0.2067	0.0663	-0.2503	-0.0635	-0.3352	-0.5504	0.1909	0.0486	0.8396	-0.4164	-0.0993	-0.1389	0.1582
A_42_P569792 Prps1 phosphoribosyl pyrophosphate synthetase 1 (Prps1)	0.098	1.0378	1.4773	0.0254	0.165	1.2992	0.1066	0.3874	0.1804	0.0728	0.3369	1.3662	-0.1142	-0.0608	0.4228	-0.0175	-0.0078	-0.0161	0.304	0.93	0.6739	-0.1019	0.8489	-0.0962	0.2916	0.2527	0.6472	-0.089	0.2708	0.8312	-0.0855	0.2252	0.0224	-0.0351	0.1069	0.1857	0.5477	0.3517	0.0833	0.3025	-0.0532	0.842	-0.1007	-0.0157	1.1657	0.2776	0.0304	0.1628	0.0697
lalt.pool	-0.075	2.975	3.425	-0.2	2.325	6.4	-0.225	-0.025	-0.55	0.05	0.275	1.525	0.15	-0.125	1.575	0.15	0.025	0.15	0.275	7.1	1.975	-0.15	6.025	0.675	-0.35	0.15	0.475	-0.4333	1.4167	3.5833	-0.0667	-0.6333	0.2167	1.8	0.1167	-0.9333	0.35	2.8333	-1.1	1.675	1.025	5.325	-0.125	-0.25	8.425	2.35	-0.325	1.825	-0.95
[truncated: 25 more columns]
