# Supplementary material for: Gene set enrichment analysis for non-monotone association and multiple experimental categories
Source: BMC Bioinformatics. 2008 Nov 14;9:481. doi: 10.1186/1471-2105-9-481 (PMC2636811; doi:10.1186/1471-2105-9-481)
Supplement: Additional file 2 — Sets and Expression. The intermediate analysis results of NCT compendium data set. Sets directory contains lists of identified gene sets under different across-compound (category) selection criteria. Compound specific p-values, set size, etc are provided. Expression directory contains extracted expression data for respective identified gene sets. [file 1471-2105-9-481-S2.zip › SetsAndExpression/expression/C2-6of8bloodp1-Cfilter-12-blood-CARBON_FIXATION.txt]

geneids	1.2.Dich-24-15#-0.1	1.2.Dich-24-150#3	1.2.Dich-24-1500#3.4	1.2.Dich-48-15#-0.2	1.2.Dich-48-150#2.3	1.2.Dich-48-1500#6.4	1.2.Dich-6-15#-0.2	1.2.Dich-6-150#0	1.2.Dich-6-1500#-0.6	1.4.Dich-24-15#0	1.4.Dich-24-150#0.3	1.4.Dich-24-1500#1.5	1.4.Dich-48-15#0.2	1.4.Dich-48-150#-0.1	1.4.Dich-48-1500#1.6	1.4.Dich-6-15#0.2	1.4.Dich-6-150#0	1.4.Dich-6-1500#0.2	Brom-24-25#0.3	Brom-24-250#7.1	Brom-24-75#2	Brom-48-25#-0.2	Brom-48-250#6	Brom-48-75#0.7	Brom-6-25#-0.4	Brom-6-250#0.2	Brom-6-75#0.5	Diqu-24-10#-0.4	Diqu-24-20#1.4	Diqu-24-25#3.6	Diqu-24-5#-0.1	Diqu-48-10#-0.6	Diqu-48-20#0.2	Diqu-48-25#1.8	Diqu-48-5#0.1	Diqu-6-10#-0.9	Diqu-6-20#0.4	Diqu-6-25#2.8	Diqu-6-5#-1.1	Gala-24-100#1.7	Gala-24-25#1	Gala-24-400#5.3	Gala-48-100#-0.1	Gala-48-25#-0.2	Gala-48-400#8.4	Gala-6-100#2.4	Gala-6-25#-0.3	Gala-6-400#1.8	Mono-24-10#-1
A_43_P14221 Tkt transketolase (Tkt)	-0.3838	-0.0598	0.0115	-0.2157	0.1889	0.8464	0.1184	-0.4697	-0.8144	-0.3414	-0.5972	-0.4694	-0.8625	-0.9609	-0.4822	-0.2433	-0.3243	-1.1206	0.0033	-0.0805	-0.0976	0.0318	1.3758	0.3396	0.1611	-0.3377	0.2164	-0.1951	0.0784	-0.1266	-0.1056	0.4834	0.705	1.4281	0.2082	-0.64	-0.0921	-0.114	-0.8077	-0.4671	-0.7074	-0.0294	-0.6582	0.0847	0.3543	-0.59	0.1202	-0.7168	-0.0886
A_43_P11481 Me1 malic enzyme 1 (Me1)	-0.0919	0.2104	-0.0124	0.005	0.0484	-8e-04	-0.0381	0.2464	0.3334	0.4962	0.3093	0.499	0.0662	0.3049	0.3042	0.0668	0.1441	-0.0777	-0.4338	-1.1311	-0.0957	-0.1699	-0.271	-0.3541	-0.0012	0.2291	0.1802	-0.0789	-0.4542	0.186	-0.2694	0.3991	0.1925	0.3126	0.4259	0.1914	0.373	0.2188	0.1613	0.0408	0.0912	0.0492	-0.1443	0.0187	-0.1678	0.2036	-0.262	0.1254	-0.0355
A_42_P482032 Rpia_predicted Ribose 5-phosphate isomerase A (predicted)	-0.1553	-0.0362	-0.4549	-0.0095	-0.0216	0.0485	-0.0228	-0.1501	-0.3124	-0.3357	-0.26	-0.0018	-0.7337	-0.5806	-0.2559	-0.0766	-0.1149	-0.2496	0.1829	-0.3364	0.1534	-0.0478	0.3352	-0.0124	-0.1614	0.0665	0.1566	0.336	0.4738	-0.3361	0.1966	0.0631	0.2739	0.6234	0.2211	-0.0821	0.0469	0.0952	-0.1878	-0.554	-0.5189	-0.0021	-0.7065	-0.0775	0.215	-0.0875	0.1125	-0.257	0.096
A_43_P14969 Fbp1 fructose-1,6- biphosphatase 1 (Fbp1)	0.0913	-0.0596	0.1219	0.0709	0.0595	0.0943	0.0919	0.1709	0.1312	0.129	0.0603	0.1014	0.2937	0.1031	0.0015	0.0444	-0.0492	0.1523	0.0457	0.4026	-0.0969	0.0677	-0.1387	0.0251	0.2281	-0.0364	-0.0393	-0.0587	0.0483	-0.1206	0.0046	0.0072	-0.1724	-0.1208	-0.2063	0.0178	0.1082	0.2782	0.1564	0.0921	-0.0062	-0.0678	0.1413	0.0828	0.1616	0.0562	0.1236	9e-04	-0.066
A_43_P14988 Got2 glutamate oxaloacetate transaminase 2 (Got2)	-0.242	-0.1195	-1.1503	-0.1375	0.1771	0.0127	0.0185	-0.578	-0.8152	-0.3389	-0.5309	-0.3273	-0.1768	-0.2588	0.0472	-0.176	-0.391	-1.1136	0.1088	-0.516	0.0786	0.2081	0.4756	0.2741	-0.0968	-0.8252	-0.0406	-0.566	-0.6827	-0.7866	-0.2818	0.0792	0.2676	0.4582	0.1684	-0.5635	-0.6165	-1.0418	-0.623	-0.6024	-0.1359	0.1073	-0.4316	-0.1668	-0.1043	-0.4058	0.0294	-0.4698	0.1881
A_43_P12754 Pgk1 Phosphoglycerate kinase 1	-0.3285	0.0184	-0.3508	-0.1662	0.1813	0.596	0.1018	-0.338	-0.5528	-0.0622	-0.1923	0.017	-0.2605	-0.3341	0.0092	-0.0022	-0.0872	-0.8236	0.0013	-0.0162	-0.0709	0.0346	0.8794	0.1681	-0.1551	-0.4728	0.0478	-0.2373	-0.0169	-0.326	-0.108	0.2099	0.3453	0.9312	0.1447	-0.595	-0.2694	-0.5655	-0.7515	-0.5067	-0.3252	0.1639	-0.3209	0.1142	0.3287	-0.1041	0.0673	-0.345	0.2817
A_43_P12756 Pkm2 Pyruvate kinase, muscle	-0.0373	0.0986	0.3405	-0.3579	-0.0754	0.336	0.0665	-0.0108	0.0096	0.1016	-0.1761	-0.0426	0.2078	0.1	0.2503	-0.5232	-0.426	-0.8902	-0.192	-0.2226	-0.2772	0.0704	0.2277	-0.0861	-0.1102	-0.1724	-0.0354	-0.9178	-1.0411	0.0277	-0.698	0.3099	0.3873	0.194	0.0922	-0.2517	-0.4035	-1.0247	-0.396	-0.054	-0.1575	0.1056	0.0461	0.2786	-0.1384	-0.0053	-0.0291	-0.0941	-0.1555
A_43_P12734 Mdh1 Malate dehydrogenase 1, NAD (soluble)	-0.4734	-0.1016	-1.4796	-0.1431	0.3158	0.0868	0.1506	-0.601	-1.1324	-0.3788	-0.5332	-0.317	-0.3492	-0.3675	-0.0188	-0.0781	-0.368	-1.1231	0.1592	-0.8634	0.2188	0.2488	0.8967	0.4226	-0.1625	-0.9084	0.2058	-0.1486	-0.1495	-0.853	-0.103	0.323	0.4695	0.8208	0.3124	-0.5944	-0.6228	-0.9432	-0.7165	-0.6198	0.041	0.3034	-0.5539	-0.0245	0.3268	-0.4505	0.0668	-0.4851	0.2443
A_42_P469551 Aldoa aldolase A (Aldoa)	-0.0796	0.0324	-0.065	-0.2016	0.1042	0.5374	0.1077	-0.0542	-0.2658	-0.2342	-0.2546	-0.1137	-0.1189	-0.2392	0.1346	-0.1252	-0.0995	-0.4756	0.0593	0.0957	-0.1407	0.1482	0.7066	0.1308	-0.1305	-0.3566	-0.1095	-0.6938	-0.675	-0.3553	-0.5189	0.0209	0.1821	0.6179	-0.1385	-0.3927	-0.3005	-0.6769	-0.4645	-0.1813	-0.3112	0.0827	-0.0785	0.2632	0.157	-0.1635	0.0064	-0.2132	0.2656
A_43_P11434 Aldob aldolase B (Aldob)	0.0084	0.0012	0.0032	0.0316	0.1098	0.0241	0.0851	-0.1186	0.026	-0.0317	0.0436	-0.4235	-0.0824	-0.3314	-0.1605	-0.5193	-0.0518	-0.1012	-0.2958	-0.0849	-0.0468	-0.098	0.2398	-0.0453	-0.0046	-0.0056	-0.25	0.3497	0.3074	0.3188	-0.204	-0.2119	-0.2406	0.0707	-0.0073	0.4731	0.3176	0.4615	-0.1839	0.2974	0.108	-0.2666	-0.1823	0.3336	0.0943	-0.1562	-0.0059	0.5259	0.4935
A_43_P11468 Got1 glutamate oxaloacetate transaminase 1 (Got1)	0.1091	0.0314	0.0442	-0.0275	-0.035	-0.0667	0.1731	0.2182	0.3295	0.0398	0.0936	0.1722	0.2673	0.2892	0.3122	-0.0284	0.007	0.3005	-0.0298	0.0437	-0.0185	-0.046	-0.175	-0.17	0.071	0.0688	0.1028	-0.3123	-0.3544	0.1258	-0.2225	-0.1492	-0.0858	-0.3571	0.0068	0.1461	-0.0928	-0.2698	0.1602	0.178	0.0885	0.2428	0.2498	0.2081	-0.0854	0.1662	-0.067	0.1967	0.1266
A_43_P15520 Aldoc aldolase C, fructose-biphosphate (Aldoc)	0.0485	0.0661	0.1763	-0.0769	-0.1196	0.0582	0.0677	0.0613	0.1417	-0.0673	-0.0091	-0.0945	-0.1452	-0.1382	-0.26	-0.0936	-0.0391	-0.057	-0.1334	-0.1348	-0.1461	-0.0583	-0.0876	-0.1115	-0.046	0.0815	0.0224	0.154	0.1088	0.1421	0.1077	0.1106	0.0208	0.1121	0.0651	0.0852	0.0867	0.2181	-0.0089	-0.0674	-0.181	-0.2198	0.0017	0.0618	0.085	-0.0257	-0.0474	-0.0956	0.0146
A_43_P15568 Mor1 Malate dehydrogenase, mitochondrial	-0.2432	-0.0886	-0.9153	-0.2422	0.0863	-0.1064	0.1401	-0.2714	-0.6395	-0.3837	-0.5311	-0.3402	-0.2732	-0.2469	0.0894	-0.3451	-0.5029	-0.8781	0.1658	-0.7361	0.1458	0.1756	0.5564	0.1853	0.0532	-0.3463	0.1514	-0.5598	-0.5547	-0.6442	-0.5171	0.2304	0.2879	0.314	0.1808	-0.5006	-0.7435	-1.0676	-0.5346	-0.4984	-0.1164	0.1164	-0.2724	0.0518	0.0532	-0.2033	0.0705	-0.3542	0.0144
A_42_P566772 Got2 glutamate oxaloacetate transaminase 2 (Got2)	-0.0202	0.0318	-0.1373	-0.0034	-0.0646	-0.211	-0.0547	-0.0275	-0.094	-0.0109	-0.1632	-0.0236	-0.048	-0.0576	0.0684	0.0451	0.0397	-0.0676	0.0759	-0.1021	0.0179	0.0054	0.0759	0.0258	-0.1081	-0.0348	-0.0666	-0.0889	-0.1314	-0.2064	-0.0846	0.0312	0.1348	0.0661	-0.0036	-0.1166	-0.143	-0.1805	-0.1035	-0.0258	0.0178	0.0375	-0.15	-0.0806	-0.2497	-0.037	-0.0083	-0.0518	-0.0472
A_42_P673370 Tpi1 triosephosphate isomerase 1 (Tpi1)	-0.3784	0.0662	0.0644	-0.2732	0.0673	0.8572	0.0914	-0.2214	-0.213	-0.1122	-0.3184	-0.2024	-0.3698	-0.4887	-0.1602	-0.5442	-0.5729	-0.9371	-0.0352	0.8663	-0.3151	-0.1349	1.2424	0.1207	0.197	-0.0754	-0.0124	-1.2133	-1.1582	-0.1404	-0.8172	0.1226	0.4316	0.4428	-0.105	-0.8468	-0.8066	-1.3581	-0.6778	-0.4236	-0.535	0.0209	-0.13	0.5454	0.0039	-0.0258	0.1212	-0.0391	-0.1534
A_42_P547847 Fbp2 Fructose-1,6-bisphosphatase 2	0.1533	0.0597	0.1691	0.1246	-0.0946	-0.1621	-0.1486	0.0204	-0.0071	0.2418	0.142	0.1592	-0.0114	0.1261	-0.0439	0.2154	0.2487	0.269	0.0258	0.0104	0.0553	-0.0032	-0.1579	-0.0758	-0.2695	-0.0505	-0.2872	0.2328	0.2468	0.2171	0.2466	-0.0586	-0.1181	-0.099	-0.0726	0.165	0.1891	0.3122	0.1783	0.2567	0.1954	-0.0648	0.1715	0.0396	0.0804	0.107	0.003	0.0687	0.0568
A_42_P752796 Me2_predicted similar to malic enzyme 2, NAD(+)-dependent, mitochondrial (LOC307270)	-0.1136	-0.0553	-0.0143	-0.195	0.0316	0.0541	0.0037	0.1588	-0.0886	-0.0366	-0.2626	0.1294	9e-04	0.0059	0.2997	0.064	-0.0733	-0.1648	-0.0566	0.0235	0.016	0.1982	0.5931	0.0043	0.0908	-0.1969	0.0515	-0.5668	-0.7595	-0.1467	-0.4785	0.1544	0.0859	0.044	0.1347	-0.1097	-0.3064	-0.6773	-0.0653	-0.0194	0.0432	0.5686	-0.1622	0.4288	0.0401	-0.14	0.1413	-0.2266	-0.0261
A_42_P549890 Fbp1 fructose-1,6- biphosphatase 1 (Fbp1)	0.0734	-0.0395	0.0603	0.0172	-0.0206	0.0195	0.0229	0.0152	0.1584	0.0567	0.0319	0.0642	0.2633	0.3099	-0.0923	-0.0146	-0.114	-0.0922	0.0938	0.4384	-0.11	0.1892	-0.1394	0.1384	0.0521	-0.0616	-0.0477	-0.1914	-0.1212	-0.2435	-0.0775	-0.1361	-0.1181	-0.1427	-0.1224	-0.0961	0.1565	0.288	-0.0136	-0.0183	-0.1116	0.0143	0.0732	0.0679	0.1637	-0.0478	-0.0372	-0.0592	-0.0218
A_42_P797218 Gpt1 Glutamic pyruvic transaminase 1, soluble	0.3021	-0.3248	0.2688	0.0917	-0.2069	0.2235	0.0581	0.2809	0.073	-0.2489	-0.2861	0.0023	-0.482	-0.0648	-0.3098	0.1222	-0.15	0.3089	0.092	0.5552	0.1363	-3e-04	-0.1338	-0.0417	-0.1062	0.192	0.0306	1.0544	0.5917	0.3982	0.5463	-0.0019	0.0963	0.4202	0.0279	0.1542	0.3144	0.6151	0.4019	0.126	0.3042	-0.019	-0.0114	0.2388	0.0756	0.0872	0.0784	0.3298	0.0304
A_42_P606525 Pklr pyruvate kinase, liver and RBC (Pklr)	0.1354	-0.0151	0.2647	0.0292	-0.123	-0.2144	-0.0665	0.003	0.0222	-0.0217	0.1056	0.1172	-0.0826	-0.0137	-0.1896	0.077	0.119	0.2424	0.0214	-0.0315	0.0352	-0.058	-0.1183	0.0166	-0.2196	0.0667	-0.1588	0.1602	-0.0054	0.1331	0.0886	-0.1541	-0.0669	-0.1017	-0.1938	-0.0236	-0.0458	0.1821	0.0244	0.111	0.0315	-0.1897	0.0118	-0.0851	-0.0091	0.0377	-0.0879	-0.2956	-0.1986
A_42_P792817 Me1 Malic enzyme 1	-0.0329	0.244	-0.4363	-0.0262	0.2462	0.1924	-0.043	-0.0846	0.088	0.3101	0.2767	0.4265	-0.1406	-0.1218	-0.0632	0.1531	0.2534	-0.0584	-0.0658	-1.0283	0.0183	-0.0783	0.1357	-0.0629	-0.2228	0.2851	-0.0508	0.1144	0.1196	-0.049	0.0058	0.2818	0.2256	0.6575	0.3967	0.0128	0.3118	0.3701	-0.1904	-0.3186	-0.1337	-0.2095	-0.0203	0.1307	0.1278	0.1144	-0.052	-0.0567	0.2437
A_42_P584350 Tkt Transketolase	0.1104	0.1442	0.4081	0.0136	0.0044	0.7437	0.0028	0.2102	0.1148	-0.1382	-0.02	0.0781	0.1182	-0.1303	0.1748	0.1758	0.0656	0.4616	0.0543	0.1704	-0.0248	0.0326	0.2182	0.0182	0.0281	-0.1314	-0.0241	0.1435	0.1185	0.3177	-0.0311	-0.025	0.0443	0.3645	0.0109	0.1049	0.2306	0.2257	0.058	0.2304	-0.0218	0.3234	0.0072	0.5864	0.4489	0.1441	0.1178	0.3645	0.2152
A_43_P19428 Mdh1 UI-R-A0-ar-g-09-0-UI.r1 UI-R-A0 cDNA clone UI-R-A0-ar-g-09-0-UI 5', mRNA sequence.	-0.1688	0.0993	0.0561	-0.0522	0.5507	0.2076	0.0831	0.0527	0.1432	-0.338	-0.1748	-0.0965	0.306	-0.1913	0.0926	0.0344	-0.1813	-0.3045	0.5298	0.2577	0.0223	0.1646	-0.1954	-0.0116	-0.1606	0.234	-0.1884	-0.033	0.0247	0.6595	0.0109	0.1768	-0.3094	-0.6167	-0.3204	-0.0815	0.1533	0.8854	-0.2848	0.0018	-0.6458	0.1038	0.2823	0.4676	-0.0053	-0.2224	-0.003	0.0135	-0.203
lalt.pool	-0.075	2.975	3.425	-0.2	2.325	6.4	-0.225	-0.025	-0.55	0.05	0.275	1.525	0.15	-0.125	1.575	0.15	0.025	0.15	0.275	7.1	1.975	-0.15	6.025	0.675	-0.35	0.15	0.475	-0.4333	1.4167	3.5833	-0.0667	-0.6333	0.2167	1.8	0.1167	-0.9333	0.35	2.8333	-1.1	1.675	1.025	5.325	-0.125	-0.25	8.425	2.35	-0.325	1.825	-0.95
[truncated: 25 more columns]
