# Supplementary material for: Gene set enrichment analysis for non-monotone association and multiple experimental categories
Source: BMC Bioinformatics. 2008 Nov 14;9:481. doi: 10.1186/1471-2105-9-481 (PMC2636811; doi:10.1186/1471-2105-9-481)
Supplement: Additional file 2 — Sets and Expression. The intermediate analysis results of NCT compendium data set. Sets directory contains lists of identified gene sets under different across-compound (category) selection criteria. Compound specific p-values, set size, etc are provided. Expression directory contains extracted expression data for respective identified gene sets. [file 1471-2105-9-481-S2.zip › SetsAndExpression/expression/C2-6of8bloodp1-Cfilter-12-liver-CARBON_FIXATION.txt]

geneids	1.2.Dich-24-15#-0.1	1.2.Dich-24-150#3	1.2.Dich-24-1500#3.4	1.2.Dich-48-15#-0.2	1.2.Dich-48-150#2.3	1.2.Dich-48-1500#6.4	1.2.Dich-6-15#-0.2	1.2.Dich-6-150#0	1.2.Dich-6-1500#-0.6	1.4.Dich-24-15#0	1.4.Dich-24-150#0.3	1.4.Dich-24-1500#1.5	1.4.Dich-48-15#0.2	1.4.Dich-48-150#-0.1	1.4.Dich-48-1500#1.6	1.4.Dich-6-15#0.2	1.4.Dich-6-150#0	1.4.Dich-6-1500#0.2	Brom-24-25#0.3	Brom-24-250#7.1	Brom-24-75#2	Brom-48-25#-0.2	Brom-48-250#6	Brom-48-75#0.7	Brom-6-25#-0.4	Brom-6-250#0.2	Brom-6-75#0.5	Diqu-24-10#-0.4	Diqu-24-20#1.4	Diqu-24-25#3.6	Diqu-24-5#-0.1	Diqu-48-10#-0.6	Diqu-48-20#0.2	Diqu-48-25#1.8	Diqu-48-5#0.1	Diqu-6-10#-0.9	Diqu-6-20#0.4	Diqu-6-25#2.8	Diqu-6-5#-1.1	Gala-24-100#1.7	Gala-24-25#1	Gala-24-400#5.3	Gala-48-100#-0.1	Gala-48-25#-0.2	Gala-48-400#8.4	Gala-6-100#2.4	Gala-6-25#-0.3	Gala-6-400#1.8	Mono-24-10#-1
A_43_P14221 Tkt transketolase (Tkt)	0.0614	0.5145	0.4057	0.1064	0.4169	1.7437	0.3953	0.8372	0.578	-0.0221	0.1576	0.5547	0.1753	0.0168	0.8838	0.0798	0.1894	0.0366	0.251	0.0125	0.4961	-0.1477	0.6836	0.0505	0.8403	0.3769	1.0816	-1.1287	-0.2049	-0.0566	-0.2417	-0.6216	-0.1212	-0.3313	-0.0307	0.248	0.3325	0.1961	-0.0539	-0.6251	0.0924	-0.1533	-0.1851	-0.038	1.3019	-0.3726	-0.048	-0.3784	-0.1528
A_43_P11481 Me1 malic enzyme 1 (Me1)	-0.0597	-1.3046	-0.6847	-0.2297	0.235	0.5721	0.6909	1.6529	0.9522	-0.2975	0.0337	-0.806	0.1421	0.065	1.4887	0.1568	0.5657	0.4435	0.0788	-1.9232	-0.6585	5e-04	-1.1801	0.4739	1.3647	1.0629	1.6787	-1.8846	-1.1854	-1.4124	-0.8494	-1.2447	-1.1121	-1.9641	-0.2007	0.3764	0.7664	0.345	0.1968	-1.7909	0.1418	-2.3329	-0.108	-0.0636	-2.7541	-0.0392	-0.1151	0.0287	0.0028
A_42_P482032 Rpia_predicted Ribose 5-phosphate isomerase A (predicted)	-0.1482	0.0967	0.652	-0.0608	0.1485	0.3606	0.225	0.6802	0.1579	0.3709	0.4948	0.7355	-0.0775	-0.0693	0.0047	0.3141	0.223	0.2889	-0.2648	0.3194	-0.2074	-0.1004	0.8481	-0.0462	0.1124	0.2951	0.7392	-0.2193	0.3207	0.412	0.0594	0.4453	0.2718	0.1908	0.2977	0.3284	0.4504	0.4497	0.157	0.1227	0.323	1.3809	-0.0088	0.2822	1.2493	0.4097	0.1758	0.0282	-0.0681
A_43_P14969 Fbp1 fructose-1,6- biphosphatase 1 (Fbp1)	0.0586	-0.385	-0.2836	0.0602	-0.2084	-0.4808	0.0193	-0.1093	0.4502	0.1257	-0.2012	-0.2294	0.3519	0.2842	-0.3404	0.0062	-0.0062	0.0763	-0.0902	-2.5134	-0.628	0.0024	-1.1237	-0.0868	0.0602	0.1106	0.0243	-0.2044	-0.4811	-0.8995	-0.075	-0.5713	-0.2677	-0.2952	-0.3776	-0.1017	-0.1228	-0.0405	-0.073	-0.3323	0.137	-2.0682	-0.1193	0.031	-4.9513	-0.2514	-0.067	-0.2066	-0.044
A_43_P14988 Got2 glutamate oxaloacetate transaminase 2 (Got2)	-0.0549	-0.0526	-0.5589	-0.1576	0.103	-0.0975	-0.0244	-0.2541	-0.1609	0.012	0.0512	-0.2994	0.1471	0.1735	0.0349	0.1502	0.0586	-0.0414	0.1207	-0.6347	0.1311	0.2356	0.1725	0.3072	0.0788	-0.1141	-0.0225	-0.2726	-0.0584	0.0263	0.0394	-0.1695	0.0874	0.1024	0.0398	0.0757	0.1204	-0.0645	0.0254	-0.0328	-0.0766	-0.18	-0.046	0.018	-0.3284	-0.1934	-0.032	-0.2433	0.0266
A_43_P12754 Pgk1 Phosphoglycerate kinase 1	0.3996	0.5572	0.7151	0.1843	0.2452	0.6557	0.2536	0.4512	0.3332	0.0546	0.2462	0.3894	0.0492	-0.1006	0.3768	-0.1198	-0.1428	-0.0484	0.1082	0.213	0.1196	-0.0566	0.4702	0.0683	0.0209	0.096	0.1256	-0.2664	0.0421	0.0659	-0.0903	-0.365	-0.1735	-0.2714	-0.0059	0.0117	0.1616	0.3711	-0.0397	-0.2424	0.0991	0.126	0.0355	0.0543	0.5246	0.2806	0.0522	0.2279	-0.1145
A_43_P12756 Pkm2 Pyruvate kinase, muscle	0.0377	0.5476	0.6195	-0.0219	0.8578	1.6515	0.0181	-0.0737	-0.1847	0.0725	-0.1238	-0.1131	-0.2838	-0.2034	-0.1694	-0.0332	0.0332	0.0121	-0.0286	2.5987	0.2152	-0.0375	2.2566	0.0676	-0.2053	-0.0372	0.0039	0.0058	0.556	1.3371	0.1262	-0.0393	0.7023	1.3227	-0.0669	-0.0256	0.1782	0.906	-0.034	0.4526	0.039	2.2216	-0.0337	0.0217	3.2244	0.3902	-0.0227	0.3828	-0.0118
A_43_P12734 Mdh1 Malate dehydrogenase 1, NAD (soluble)	0.1395	0.1495	0.5731	0.0218	0.1065	0.496	0.1484	0.4042	0.8327	0.2884	0.2883	0.0934	0.1393	-0.0661	0.0796	0.0932	0.0219	0.0222	0.2171	-0.7832	-0.0354	0.0885	0.1225	0.3678	0.1611	0.2143	0.1431	-0.0572	0.0257	-0.133	-0.2901	-0.3014	-0.3757	-0.4563	-0.2306	0.1207	-0.0268	-0.5017	0.0786	-0.1254	0.2549	-1.1953	-0.0531	0.1365	-0.8121	0.0496	0.0937	0.1764	-0.1085
A_42_P469551 Aldoa aldolase A (Aldoa)	0.2287	1.9292	3.0982	0.008	0.7596	2.7237	0.182	1.4193	1.7569	0.0765	-0.1442	2.0156	0.2779	0.2531	0.7993	0.3462	0.6198	0.949	0.0974	3.2497	1.341	-0.0066	2.3385	0.1512	1.1081	1.5782	1.6638	-0.0452	0.4547	1.2054	0.1282	0.0913	0.6545	0.8818	-0.0771	0.2057	1.1657	1.2684	-0.103	0.3774	-0.0315	2.0577	0.0077	-0.0492	2.9635	0.0166	0.0445	-0.0206	-0.0534
A_43_P11434 Aldob aldolase B (Aldob)	0.3122	0.1492	-1.0464	0.2359	0.403	-0.4344	0.1424	-0.0437	0.1207	-0.5118	-0.7965	-1.4002	-0.1242	-0.2184	-0.32	-0.2113	-0.4092	-0.5814	0.0718	-2.7824	-0.1523	0.0846	-0.7986	0.2637	-0.2026	-0.3219	-0.4248	-0.6641	-0.4191	-0.3471	-0.1347	-0.121	-0.0593	-0.0084	0.0606	-0.2319	-0.0732	-0.2904	-0.1842	-0.2885	0.051	-2.3913	-0.0812	-0.0369	-3.2584	-0.4503	-0.0121	-0.3513	0.034
A_43_P11468 Got1 glutamate oxaloacetate transaminase 1 (Got1)	0.0409	-0.7397	1.5171	-0.1631	-0.1717	0.3298	-0.5916	0.8826	1.8104	0.107	-0.083	-0.7235	0.17	-0.0985	-0.7109	-0.1898	-0.1423	0.2712	0.0797	1.505	-0.2798	-0.0398	-0.7158	0.1923	0.3204	1.7588	0.0224	-0.074	-0.2746	-0.1584	-0.0576	-0.0337	0.4467	0.3617	-0.0054	0.6558	0.8341	1.3771	0.3565	-0.3879	0.2117	-0.8806	0.0948	0.1765	-1.4211	-0.1678	0.1549	-0.0889	-0.0084
A_43_P15520 Aldoc aldolase C, fructose-biphosphate (Aldoc)	-0.0518	-0.1632	-0.2898	-0.1543	0.0088	0.021	-0.0218	-0.1981	0.0458	0.2246	0.045	-0.0743	0.0901	0.0801	0.2749	0.1911	0.2487	0.24	-0.0838	-0.0262	-0.217	-0.085	0.1102	0.1454	-0.217	-0.0644	-0.239	0.3186	-0.1365	-0.3032	0.0024	0.5424	0.3702	0.5341	0.1139	0.0832	-0.0303	-0.0503	0.0922	0.1545	0.0255	0.0837	0.0818	0.0514	0.7588	0.0586	0.0256	0.12	0.0811
A_43_P15568 Mor1 Malate dehydrogenase, mitochondrial	-0.0537	0.1561	-0.1381	-0.041	0.2912	0.752	-0.1741	-0.2018	0.0154	0.0262	-0.073	0.1726	0.2252	0.2016	0.6246	-0.0258	-0.0391	7e-04	0.3612	-0.0669	0.4972	0.1352	0.5641	0.3327	-0.0367	-0.0732	-0.0785	-0.0718	0.0406	-0.0411	-0.0144	-0.2766	-0.11	0.0599	-0.2145	-0.0699	-0.161	-0.2832	2e-04	0.2056	0.0951	0.1018	0.0346	0.115	0.5359	-0.048	0.054	0.0279	0.034
A_42_P566772 Got2 glutamate oxaloacetate transaminase 2 (Got2)	0.0769	-0.104	-0.6732	-0.086	0.2156	-0.4446	-0.1369	-0.3656	-0.261	-0.5652	-0.6335	-0.8341	0.2225	0.2401	0.0438	0.1114	-0.039	-0.3774	0.2211	-0.7362	0.078	0.3066	-0.1558	0.3434	0.0615	-0.1536	-0.1883	-0.3333	-0.2744	-0.1211	0.0333	-0.421	-0.0461	0.1526	-0.1148	0.0172	0.1208	-0.0782	-0.0508	-0.1442	-0.0835	-0.3485	0.0081	-0.0444	-0.967	-0.21	-0.1425	-0.2535	0.1073
A_42_P673370 Tpi1 triosephosphate isomerase 1 (Tpi1)	0.1957	0.681	0.4632	0.1298	0.592	1.2182	-0.3671	-0.3543	-0.1248	-0.2886	-0.4427	-0.013	0.0015	-0.0099	0.7334	-0.0608	0.0826	0.1212	0.5508	1.3137	0.8983	0.0422	0.8466	0.3183	0.0739	0.049	-0.0181	-0.2725	0.0354	0.3016	0.227	-0.3379	0.1395	0.56	-0.1451	-0.0489	0.1469	0.6394	-0.04	0.0091	-0.1061	-0.2904	0.0157	-0.0449	0.396	-0.1553	-0.0708	-0.0674	0.083
A_42_P547847 Fbp2 Fructose-1,6-bisphosphatase 2	-0.123	0.6908	0.1456	-0.1375	0.1618	0.938	0.1521	0.0255	-0.0182	0.2999	0.4629	0.906	-0.1063	0.0932	0.883	0.1752	0.2264	0.2657	0.3573	0.448	0.387	0.0581	0.5988	0.1977	-0.0623	0.1655	-0.0233	0.1942	0.4902	0.3695	0.0658	0.2413	0.2856	0.3961	0.1007	0.1344	-0.1183	-0.1434	0.0074	0.0928	-0.231	0.2148	0.1324	-0.0208	0.2802	0.0284	-0.1146	0.0392	-0.0985
A_42_P752796 Me2_predicted similar to malic enzyme 2, NAD(+)-dependent, mitochondrial (LOC307270)	0.1865	2.0405	2.1126	0.0706	1.4904	2.2367	0.1466	0.2593	-0.4652	-0.648	-0.0427	1.1606	-0.9363	-0.2884	0.8781	-0.03	-0.1194	-0.5122	0.4336	2.166	1.4408	-0.0075	2.7094	0.8294	-0.1472	-0.127	0.0758	0.0587	0.4864	1.4456	0.1545	0.0764	0.928	1.316	0.2608	0.0644	0.5782	0.778	-0.009	0.6934	-0.3462	1.762	0.0704	-0.1273	3.0162	0.2046	-0.1165	0.1211	0.2101
A_42_P549890 Fbp1 fructose-1,6- biphosphatase 1 (Fbp1)	0.0336	-0.311	-0.3083	0.0853	-0.2106	-0.4132	0.0235	-0.0854	0.3851	0.0775	-0.2406	-0.2057	0.25	0.2325	-0.3289	-0.0529	-0.0219	0.0406	-0.107	-2.4758	-0.5754	0.004	-1.0505	-0.0885	0.0999	0.0886	0.037	-0.215	-0.5036	-0.8678	-0.0536	-0.5673	-0.2566	-0.2802	-0.4202	-0.1058	-0.1737	-0.0284	-0.0627	-0.3689	0.1061	-2.0943	-0.0889	0.0306	-4.9497	-0.2376	-0.0467	-0.2136	-0.0726
A_42_P797218 Gpt1 Glutamic pyruvic transaminase 1, soluble	-0.2202	-0.2832	0.0526	-0.2579	-0.662	-0.4226	-0.3709	-0.3432	-0.1636	-0.1411	-0.2613	-0.0835	0.3249	0.0094	0.0607	0.2121	0.2633	0.5345	0.1512	-0.7422	-0.4508	-0.2174	-1.4849	-0.3071	-0.1418	0.2977	-0.1378	0.8643	0.2868	0.0748	0.5516	0.2385	-0.0116	0.1528	0.0422	0.0807	0.0567	0.328	-0.1438	-0.335	0.1315	-0.4089	-0.4696	-0.16	-3.8021	-0.0283	-0.1338	-0.0331	-0.031
A_42_P606525 Pklr pyruvate kinase, liver and RBC (Pklr)	-0.0368	-2.0558	-1.9755	0.0219	0.0947	-1.6496	0.0067	-0.1597	-0.0927	-0.5184	-1.1888	-2.1291	0.4448	0.3706	-0.0796	0.129	-0.0124	-0.0735	0.0788	-2.0253	-1.1254	0.1902	-1.567	0.3168	-0.2027	-0.3162	-0.3931	-0.964	-0.7639	-1.176	-0.1999	-0.5028	-0.455	-0.7154	-0.2298	0.1068	-0.1957	-0.2629	0.0858	-0.972	0.215	-1.2534	-0.146	-0.1086	-2.6139	0.2402	0.0805	0.2505	-0.0482
A_42_P792817 Me1 Malic enzyme 1	-0.2039	-1.1684	0.5341	0.0856	0.774	1.5039	1.3599	2.4758	1.6993	-0.7046	0.3327	-0.1391	0.1198	-0.2747	2.3788	0.5256	0.7474	0.214	0.0615	-2.5542	-0.2425	0.0198	-0.1432	0.9875	2.1062	1.5275	2.2812	-2.8711	-1.6147	-1.7168	-1.0859	-1.1136	-0.9169	-1.6967	0.1838	0.6792	1.3116	0.7766	0.3274	-2.4572	-0.0315	-3.0494	-0.2047	0.0873	-1.3147	-0.687	0.0202	-0.4512	-0.1926
A_42_P584350 Tkt Transketolase	-0.3403	-0.5166	0.3954	0.0346	0.3899	0.9078	0.5499	1.0244	0.8374	-0.2038	-0.1696	0.3808	0.1639	0.057	1.2352	0.104	0.2786	0.1759	0.0465	-0.5246	-0.2866	-0.0382	0.3186	0.317	1.0511	0.6408	1.3362	-1.1305	-0.4944	-0.6129	-0.4653	-0.6488	-0.3586	-0.6402	-0.1176	0.2468	0.3606	0.104	-0.009	-1.008	0.1376	-0.6055	-0.1579	-0.0311	0.1676	-0.2584	-0.014	-0.3436	-0.3417
A_43_P19428 Mdh1 UI-R-A0-ar-g-09-0-UI.r1 UI-R-A0 cDNA clone UI-R-A0-ar-g-09-0-UI 5', mRNA sequence.	-0.0477	0.028	-0.1927	0.2619	0.1474	-0.0978	0.4491	0.3226	0.1204	-0.0399	-0.0853	-0.0015	0.0948	0.0076	-0.2152	-0.3368	-0.0496	-0.2099	-0.213	-0.1547	0.0574	0.2536	-0.1936	-0.007	0.2212	0.0878	-0.1216	-0.0971	-0.0971	0.0782	0.1751	0.0441	9e-04	-0.6004	-0.1653	-0.1567	0.2364	0.3465	-0.3009	-0.1365	-0.4562	-0.1959	-0.32	0.7425	-0.4806	0.0616	-0.0214	-0.2338	0.1476
lalt.pool	-0.075	2.975	3.425	-0.2	2.325	6.4	-0.225	-0.025	-0.55	0.05	0.275	1.525	0.15	-0.125	1.575	0.15	0.025	0.15	0.275	7.1	1.975	-0.15	6.025	0.675	-0.35	0.15	0.475	-0.4333	1.4167	3.5833	-0.0667	-0.6333	0.2167	1.8	0.1167	-0.9333	0.35	2.8333	-1.1	1.675	1.025	5.325	-0.125	-0.25	8.425	2.35	-0.325	1.825	-0.95
[truncated: 25 more columns]
