# Supplementary material for: Gene set enrichment analysis for non-monotone association and multiple experimental categories
Source: BMC Bioinformatics. 2008 Nov 14;9:481. doi: 10.1186/1471-2105-9-481 (PMC2636811; doi:10.1186/1471-2105-9-481)
Supplement: Additional file 2 — Sets and Expression. The intermediate analysis results of NCT compendium data set. Sets directory contains lists of identified gene sets under different across-compound (category) selection criteria. Compound specific p-values, set size, etc are provided. Expression directory contains extracted expression data for respective identified gene sets. [file 1471-2105-9-481-S2.zip › SetsAndExpression/expression/C2-6of8bloodp1-Cfilter-13-blood-PTC1PATHWAY.txt]

geneids	1.2.Dich-24-15#-0.1	1.2.Dich-24-150#3	1.2.Dich-24-1500#3.4	1.2.Dich-48-15#-0.2	1.2.Dich-48-150#2.3	1.2.Dich-48-1500#6.4	1.2.Dich-6-15#-0.2	1.2.Dich-6-150#0	1.2.Dich-6-1500#-0.6	1.4.Dich-24-15#0	1.4.Dich-24-150#0.3	1.4.Dich-24-1500#1.5	1.4.Dich-48-15#0.2	1.4.Dich-48-150#-0.1	1.4.Dich-48-1500#1.6	1.4.Dich-6-15#0.2	1.4.Dich-6-150#0	1.4.Dich-6-1500#0.2	Brom-24-25#0.3	Brom-24-250#7.1	Brom-24-75#2	Brom-48-25#-0.2	Brom-48-250#6	Brom-48-75#0.7	Brom-6-25#-0.4	Brom-6-250#0.2	Brom-6-75#0.5	Diqu-24-10#-0.4	Diqu-24-20#1.4	Diqu-24-25#3.6	Diqu-24-5#-0.1	Diqu-48-10#-0.6	Diqu-48-20#0.2	Diqu-48-25#1.8	Diqu-48-5#0.1	Diqu-6-10#-0.9	Diqu-6-20#0.4	Diqu-6-25#2.8	Diqu-6-5#-1.1	Gala-24-100#1.7	Gala-24-25#1	Gala-24-400#5.3	Gala-48-100#-0.1	Gala-48-25#-0.2	Gala-48-400#8.4	Gala-6-100#2.4	Gala-6-25#-0.3	Gala-6-400#1.8	Mono-24-10#-1
A_42_P580844 Cdc2a cell division cycle 2 homolog A (S. pombe) (Cdc2a)	0.134	0.0447	0.1435	0.1082	-0.079	-0.1564	-0.1052	0.0313	0.0354	0.1675	0.1734	0.1348	0.083	0.1076	0.0176	0.2092	0.1959	0.292	-2e-04	-0.0198	0.0623	-0.0205	-0.1222	-0.0691	-0.239	-0.0834	-0.2406	0.1513	0.191	0.188	0.1627	-0.0604	-0.1295	-0.1132	-0.0364	0.1627	0.0759	0.2784	0.1748	0.1609	0.1188	0.0373	0.2072	0.168	0.141	0.1019	0.0113	0.1051	0.0705
A_43_P11866 Shh sonic hedgehog homolog (Drosophila) (Shh)	0.1461	-0.0549	0.235	-0.0562	0.083	-0.0668	-0.0154	0.105	0.2107	-0.0113	0.1789	0.1481	0.2322	0.0692	0.1498	0.0407	-0.1714	0.0173	-0.0962	0.3835	0.0076	5e-04	-0.2224	0.1462	0.2666	0.0358	-0.0146	0.2162	0.3734	-0.2492	0.0551	-0.2112	0.0107	-0.1274	-0.155	0.0034	0.0613	0.3391	0.1627	0.5785	0.1288	0.052	0.1095	-0.06	0.1114	-0.083	-0.1654	-0.1484	-0.3504
A_43_P18871 Ptch1_predicted Patched homolog 1 (predicted)	0.0154	-0.0954	-0.1178	-0.07	-0.0148	0.1662	0.149	0.1564	0.1644	0.0034	0.0276	0.0867	0.2328	0.2718	0.1762	-0.098	-0.201	-0.1419	-0.0486	0.1144	-0.1237	0.0956	-0.0818	0.0532	0.1482	-0.0132	0.096	-0.5535	-0.6156	-0.3814	-0.5181	-0.1562	-0.1742	-0.2614	-0.2501	-0.2941	-0.1402	-0.5693	-0.2505	-0.0651	-0.0288	0.0841	0.1626	0.078	-0.0942	-0.0418	-0.0471	-0.0323	-0.025
A_43_P12750 Ccnh cyclin H (Ccnh)	-0.3657	-0.2027	-0.9452	-0.0043	0.3911	0.4194	0.1442	-0.3558	-0.6913	-0.3238	-0.3988	-0.3545	-0.2197	-0.2258	0.058	0.1039	-0.0781	-0.455	0.0967	-0.5983	0.1291	0.0399	0.5591	0.2214	0.0715	-0.4756	0.1008	-0.0685	-0.1394	-0.3969	0.0553	0.2174	0.1774	0.336	0.1904	-0.2648	-0.0138	-0.3328	-0.3132	-0.3832	0.0147	0.2622	-0.4273	-0.0794	0.1509	-0.0935	-0.0057	-0.0285	0.2354
A_43_P15773 Cdk7 cyclin-dependent kinase 7 (MO15 homolog, Xenopus laevis, cdk-activating kinase) (Cdk7)	-0.3429	-0.175	-1.1074	0.0253	0.041	-0.099	-0.0566	-0.4021	-0.6581	0.1016	-0.2412	-0.1875	-0.1154	-0.2471	0.0505	0.6437	0.3338	-0.4476	-0.0271	-0.9449	-0.013	0.1134	0.3178	0.1143	-0.291	-0.9654	-0.3234	0.2694	0.0094	-0.4688	0.2767	0.0983	0.131	0.4164	0.1521	-0.2683	-0.2175	0.0688	-0.2532	-0.1612	0.2977	0.1879	-0.243	-0.3102	0.226	-0.4489	-0.0904	-0.09	0.1104
A_43_P15776 Ptch1 Patched homolog 1 (Drosophila)	0.1217	-0.0365	0.2349	0.1133	-0.1346	0.1634	-0.2655	0.0888	0.1056	0.2659	-0.1362	-0.025	-0.1123	-0.049	-0.5468	-0.332	0.036	0.1144	0.1539	-0.1824	-0.0446	-0.187	-0.1013	-0.0106	-0.26	0.2918	-0.0145	0.1927	0.031	0.096	-0.194	0.1084	0.0762	0.1129	0.0641	0.102	0.0502	0.2196	0.2528	0.0015	-0.2888	-0.044	-0.1533	-0.4396	-0.4152	0.1149	-0.181	0.1954	-0.1698
A_43_P15226 Xpo1 exportin 1, CRM1 homolog (yeast) (Xpo1)	-5e-04	-0.0196	-0.1296	-0.1388	-0.0272	0.4438	0.285	0.0266	-0.0489	-0.1147	-0.1279	-0.2762	0.0404	-0.3464	0.046	0.44	0.2368	-0.0179	-0.0056	0.3535	0.2135	-0.0766	-0.0622	-0.021	0.0442	-0.0881	-0.4048	-0.1686	-0.0727	0.6348	-0.3949	0.2958	0.0672	0.1166	-0.4036	0.3543	0.266	-0.1404	-0.2269	-0.0284	-0.2942	0.4793	-0.3579	-0.0739	0.0582	0.3067	0.1035	0.7387	-0.1488
A_43_P13216 Cdc25b Cell division cycle 25 homolog B (S. cerevisiae)	-0.2736	-0.2981	-0.1932	-0.5684	-0.4031	-0.7312	0.2569	0.0048	0.0913	0.6392	0.5224	0.3982	0.3505	0.3746	0.0296	-1.0104	-0.9595	-1.0807	-0.1673	-0.6821	-0.3077	-0.2298	-0.2981	-0.2756	0.7855	0.3369	0.74	-2.6105	-2.9042	-0.2803	-2.2409	0.2597	0.3905	-1.4013	-0.0887	-0.4449	-1.4201	-2.5322	-0.4308	-0.2624	-0.3488	-0.1405	-0.0314	-0.2414	-1.233	-0.1144	-0.0636	-0.0292	-1.1749
A_42_P727530 Mnat1 menage a trois 1 (Mnat1)	-0.6859	-0.4302	-1.7004	0.2457	0.6347	0.2695	0.1245	-0.472	-0.7718	-0.3083	-0.3329	-0.1112	-0.5009	-0.2784	0.0149	0.493	-0.0923	-0.4606	0.2011	-0.6629	0.3014	0.001	0.318	0.1518	-0.2336	-0.5303	0.2514	0.1298	-0.3194	-0.5606	0.0658	0.2591	0.4614	0.4997	0.4818	-0.0866	-0.1175	0.0274	-0.203	-0.418	-0.3241	0.8481	-0.7228	-0.2866	0.017	-0.5889	-0.1713	-0.2478	0.3141
A_43_P21514 Ptch1_predicted Patched homolog 1 (predicted)	0.003	0.0483	0.2578	0.149	-0.0937	0.2257	-0.0075	0.0378	0.1101	-0.1749	0.0429	-0.1906	-0.2119	-0.2123	-0.3648	0.048	0.0082	0.3376	0.0678	0.1771	0.119	-0.0623	-0.0889	-0.0474	0.018	0.1378	0.0798	0.758	0.6714	0.4232	0.6104	-0.0496	-0.0548	0.2568	0.0918	0.3553	0.371	0.6188	0.2425	0.085	-0.0236	-0.2035	-0.024	-0.0891	0.1355	0.0853	-0.0374	-0.0751	0.0146
A_43_P19684 Ptch1 Patched homolog 1 (Drosophila)	0.0818	-0.0545	0.0222	-0.1493	-0.0525	-0.064	0.2542	0.3278	0.4494	0.0639	0.1847	0.2157	0.4891	0.5916	0.5056	-0.0472	-0.0047	0.2557	-0.1894	0.0036	-0.0608	-0.1803	-0.3254	-0.3139	0.4454	0.1698	0.3604	-0.9773	-1.0746	0.2489	-0.6104	-0.1896	-0.3133	-0.5641	0.023	0.21	-0.3902	-0.7567	0.2697	0.1352	0.0596	0.1892	0.5952	0.5246	0.0588	0.2392	0.0636	0.2152	0.2752
A_42_P834104 Cdc25a Cell division cycle 25 homolog A (S. cerevisiae)	-0.068	0.0282	-0.2884	-0.0565	0.1607	-0.3065	-0.273	-0.2678	-0.2184	0.002	-0.2275	-0.2463	-0.4967	-0.2092	-0.0744	-0.1224	-0.0845	-0.2556	0.0514	-0.2301	-0.0413	-0.2062	0.0342	-0.0191	-0.1185	0.3476	-0.2781	0.1172	0.2426	0.0384	0.1271	0.1164	0.1556	0.1672	0.0778	-0.1038	0.2423	-0.1036	-0.0811	0.1935	-0.1251	-0.3807	-0.0299	0.2064	0.0955	0.0399	0.198	-0.0121	-0.0142
lalt.pool	-0.075	2.975	3.425	-0.2	2.325	6.4	-0.225	-0.025	-0.55	0.05	0.275	1.525	0.15	-0.125	1.575	0.15	0.025	0.15	0.275	7.1	1.975	-0.15	6.025	0.675	-0.35	0.15	0.475	-0.4333	1.4167	3.5833	-0.0667	-0.6333	0.2167	1.8	0.1167	-0.9333	0.35	2.8333	-1.1	1.675	1.025	5.325	-0.125	-0.25	8.425	2.35	-0.325	1.825	-0.95
[truncated: 25 more columns]
