# Supplementary material for: Gene set enrichment analysis for non-monotone association and multiple experimental categories
Source: BMC Bioinformatics. 2008 Nov 14;9:481. doi: 10.1186/1471-2105-9-481 (PMC2636811; doi:10.1186/1471-2105-9-481)
Supplement: Additional file 2 — Sets and Expression. The intermediate analysis results of NCT compendium data set. Sets directory contains lists of identified gene sets under different across-compound (category) selection criteria. Compound specific p-values, set size, etc are provided. Expression directory contains extracted expression data for respective identified gene sets. [file 1471-2105-9-481-S2.zip › SetsAndExpression/expression/C2-6of8bloodp1-Cfilter-13-liver-PTC1PATHWAY.txt]

geneids	1.2.Dich-24-15#-0.1	1.2.Dich-24-150#3	1.2.Dich-24-1500#3.4	1.2.Dich-48-15#-0.2	1.2.Dich-48-150#2.3	1.2.Dich-48-1500#6.4	1.2.Dich-6-15#-0.2	1.2.Dich-6-150#0	1.2.Dich-6-1500#-0.6	1.4.Dich-24-15#0	1.4.Dich-24-150#0.3	1.4.Dich-24-1500#1.5	1.4.Dich-48-15#0.2	1.4.Dich-48-150#-0.1	1.4.Dich-48-1500#1.6	1.4.Dich-6-15#0.2	1.4.Dich-6-150#0	1.4.Dich-6-1500#0.2	Brom-24-25#0.3	Brom-24-250#7.1	Brom-24-75#2	Brom-48-25#-0.2	Brom-48-250#6	Brom-48-75#0.7	Brom-6-25#-0.4	Brom-6-250#0.2	Brom-6-75#0.5	Diqu-24-10#-0.4	Diqu-24-20#1.4	Diqu-24-25#3.6	Diqu-24-5#-0.1	Diqu-48-10#-0.6	Diqu-48-20#0.2	Diqu-48-25#1.8	Diqu-48-5#0.1	Diqu-6-10#-0.9	Diqu-6-20#0.4	Diqu-6-25#2.8	Diqu-6-5#-1.1	Gala-24-100#1.7	Gala-24-25#1	Gala-24-400#5.3	Gala-48-100#-0.1	Gala-48-25#-0.2	Gala-48-400#8.4	Gala-6-100#2.4	Gala-6-25#-0.3	Gala-6-400#1.8	Mono-24-10#-1
A_42_P580844 Cdc2a cell division cycle 2 homolog A (S. pombe) (Cdc2a)	-0.0428	0.1856	-0.2615	0.0097	2.1775	3.8961	-0.0013	0.0884	-0.1528	0.1603	-0.0909	-0.0752	-0.1246	0.4834	3.1909	0.0234	0.093	0.2572	0.4408	-0.1588	1.2568	0.3812	3.6917	1.1162	0.125	0.0739	-0.0875	0.029	0.4547	0.4483	0.0201	-0.6372	0.611	1.5619	-0.3984	0.1994	-0.0496	-0.0995	0.1807	0.7077	0.0689	1.7417	1.2341	-0.0485	3.68	0.1373	0.0357	0.1468	0.2508
A_43_P11866 Shh sonic hedgehog homolog (Drosophila) (Shh)	-0.0276	-0.3021	-0.2199	-0.2213	-0.1106	0.2199	-0.2508	-0.1559	-0.0879	-0.0788	-0.2213	-0.2894	0.3144	0.1536	0.0907	-0.0758	0.1042	0.1131	0.1276	-0.0191	0.0059	0.0055	-0.236	0.0134	0.0272	-0.0066	-0.0506	0.0647	-0.3318	0.1172	-0.0412	-0.0714	-0.0709	0.0151	-0.217	0.3433	0.1809	0.0233	0.1105	-0.2848	-0.0655	-0.2363	0.0034	-0.0494	-0.2548	-0.1683	-0.0166	0.0183	0.2846
A_43_P18871 Ptch1_predicted Patched homolog 1 (predicted)	0.0947	-0.0117	0.1198	0.0466	0.2699	0.0524	-0.0322	0.0345	0.2924	-0.1775	-0.218	-0.1105	0.002	0.0392	-0.0366	-0.0022	0.0409	0.0642	0.0611	-0.0554	0.013	-0.0541	-0.2136	-0.0687	0.0445	0.1429	0.0378	-0.0476	-0.1336	-0.212	-0.0238	-0.1182	-0.1454	-0.0919	-0.1116	6e-04	0.0459	0.1483	0.0389	-0.0468	-0.0294	0.0179	-0.0078	-0.0691	-0.1632	-0.0413	-0.0832	-0.0778	0.0142
A_43_P12750 Ccnh cyclin H (Ccnh)	0.1114	0.3958	0.3853	-0.0033	-0.0981	0.1721	0.2054	0.2767	-0.0201	-0.0302	0.2946	0.4819	0.1234	0.1064	0.0766	0.1402	0.0271	-0.1052	0.053	0.2032	0.2085	-0.0538	0.12	-0.0938	0.139	0.0388	0.214	0.02	0.0467	0.0498	-0.1944	0.0193	-0.2471	-0.422	0.0176	9e-04	0.1715	0.1855	0.0518	0.1821	0.025	-0.0084	-0.0672	-0.0107	0.107	-0.3733	-0.0577	-0.229	-0.0572
A_43_P15773 Cdk7 cyclin-dependent kinase 7 (MO15 homolog, Xenopus laevis, cdk-activating kinase) (Cdk7)	-0.0329	0.5309	1.2762	0.0856	0.0679	0.7504	0.2042	0.7438	0.5631	0.0518	0.0936	0.7161	7e-04	0.0143	0.2914	-0.3873	-0.3405	-0.1005	-0.0142	0.5792	0.3215	0.08	0.5686	0.1571	0.3001	0.5792	0.5984	-3e-04	0.1694	0.1951	-0.3585	-0.1713	-0.3846	-0.5496	-0.2205	-0.02	0.0402	-0.2501	0.1063	0.37	0.0729	0.4034	0.0344	0.0592	0.4109	-0.4885	0.0158	-0.6975	-0.0105
A_43_P15776 Ptch1 Patched homolog 1 (Drosophila)	0.0988	-0.1505	0.3375	0.0931	0.0469	-0.0638	0.035	0.7672	0.4123	0.0964	0.1394	0.392	0.2607	-0.196	-0.1829	0.1781	0.1413	0.0076	-0.2628	-0.5399	-0.0676	-0.2916	-0.1742	-0.1774	0.3396	-0.0902	0.0036	0.146	-0.0551	-0.3401	-0.0621	0.3337	0.4677	-0.0919	-0.1961	0.1064	-0.0943	0.0423	-0.007	-0.2929	-0.1388	-0.3538	-0.0534	0.1567	-0.3084	0.2136	0.4465	-0.0804	0.2838
A_43_P15226 Xpo1 exportin 1, CRM1 homolog (yeast) (Xpo1)	0.2557	0.9443	0.5905	0.2982	0.2524	1.1681	0.7394	0.0075	-0.1623	-0.3184	-0.5936	0.1049	-0.2834	-0.3501	-0.1706	-0.3379	-0.8078	-0.7939	-0.0613	1.047	0.8387	0.1658	1.152	-0.0305	0.5194	0.0946	0.0232	-0.3924	0.1582	0.9297	0.2032	-0.448	0.4975	0.7323	0.2157	-0.1288	0.2588	0.1355	-0.0953	-0.1878	-0.2515	0.4468	-0.1096	-0.3097	1.4946	-0.4358	-0.0892	-0.4346	-0.2491
A_43_P13216 Cdc25b Cell division cycle 25 homolog B (S. cerevisiae)	0.072	-0.2797	0.1726	-0.1417	-0.1286	-0.3858	-0.0771	0.0266	-0.0277	0.017	0.2865	0.115	0.1138	-0.015	-0.2103	0.079	-0.0303	0.139	-0.091	0.1408	-0.2758	-0.0847	-0.0746	-0.0776	-0.0461	0.059	-0.0772	0.0408	-0.1115	-0.1563	-0.0666	0.028	-0.0766	-0.1551	-0.0022	0.0839	0.0049	0.2404	0.0422	-0.0377	0.0133	0.1922	-0.1327	0.0623	-0.1245	0.0985	-0.0059	0.0868	0.0379
A_42_P727530 Mnat1 menage a trois 1 (Mnat1)	0.0801	0.9313	1.1565	0.1454	0.3468	1.0737	0.3138	0.1668	0.0812	0.2798	0.6667	0.8922	-0.2442	-0.1414	0.4505	0.0195	-0.0889	-0.1647	0.1478	0.4949	0.7313	-0.0835	1.0858	0.1257	0.0666	-0.365	0.0335	-0.2532	0.2218	0.3696	-0.241	0.04	-0.0191	-0.2275	0.1801	0.0081	-0.0831	-0.8512	0.0896	0.3924	0.038	0.2514	0.1212	0.059	1.3425	-0.927	0.089	-0.5733	-0.0876
A_43_P21514 Ptch1_predicted Patched homolog 1 (predicted)	-0.004	-0.247	-0.1486	-0.1543	-0.2648	-0.3206	-0.1078	0.1903	-0.0079	0.3203	0.0557	-0.0706	0.2302	0.0568	-0.0653	-0.0497	0.12	0.1162	0.0285	-0.3573	-0.2551	-0.076	-0.2708	0.0181	-0.1235	0.0324	-0.0216	0.0063	0.047	-0.0832	-0.1747	0.1607	-0.2168	-0.5013	-0.0669	0.0988	-0.0486	-0.0644	0.2256	-0.1957	-0.0837	-0.0798	-0.0119	0.0981	-0.4851	0.0592	-0.0471	0.0713	-0.0449
A_43_P19684 Ptch1 Patched homolog 1 (Drosophila)	0.0345	-0.2212	-0.1469	-0.043	-0.1066	-0.418	0.0127	0.0259	-0.0257	0.0862	0.1706	-0.0461	0.092	0.0306	-0.0183	0.0872	0.0484	0.0583	-0.0922	-0.3333	-0.2509	0.0179	-0.3992	-0.0149	-0.0515	-0.0034	-0.0624	0.0108	0.0777	-0.2043	-0.0015	0.0466	-0.0527	-0.1784	0.0233	0.0438	-0.0894	-0.1144	-0.0126	-0.0166	0.0379	-0.1233	0.0185	0.0666	-0.4887	0.0508	-0.0147	0.112	-0.0678
A_42_P834104 Cdc25a Cell division cycle 25 homolog A (S. cerevisiae)	0.1248	1.0045	2.3205	0.2086	0.4506	1.3626	0.4274	1.1781	0.8797	0.2818	0.2746	0.99	0.101	0.1312	0.5166	-0.125	-0.1346	-0.0473	-0.2665	1.145	0.3154	-0.0974	1.5566	0.094	0.6168	0.8906	1.2435	0.0436	0.3147	0.6094	0.0675	-0.0296	0.2026	0.4828	-0.1374	-0.1752	0.4903	0.652	-0.2179	0.3091	-0.0092	0.9118	0.0766	0.0216	1.2487	-0.0652	0.0362	-0.2684	-0.1044
lalt.pool	-0.075	2.975	3.425	-0.2	2.325	6.4	-0.225	-0.025	-0.55	0.05	0.275	1.525	0.15	-0.125	1.575	0.15	0.025	0.15	0.275	7.1	1.975	-0.15	6.025	0.675	-0.35	0.15	0.475	-0.4333	1.4167	3.5833	-0.0667	-0.6333	0.2167	1.8	0.1167	-0.9333	0.35	2.8333	-1.1	1.675	1.025	5.325	-0.125	-0.25	8.425	2.35	-0.325	1.825	-0.95
[truncated: 25 more columns]
