# Supplementary material for: Gene set enrichment analysis for non-monotone association and multiple experimental categories
Source: BMC Bioinformatics. 2008 Nov 14;9:481. doi: 10.1186/1471-2105-9-481 (PMC2636811; doi:10.1186/1471-2105-9-481)
Supplement: Additional file 2 — Sets and Expression. The intermediate analysis results of NCT compendium data set. Sets directory contains lists of identified gene sets under different across-compound (category) selection criteria. Compound specific p-values, set size, etc are provided. Expression directory contains extracted expression data for respective identified gene sets. [file 1471-2105-9-481-S2.zip › SetsAndExpression/expression/C2-6of8bloodp1-Cfilter-14-blood-GATA3PATHWAY.txt]

geneids	1.2.Dich-24-15#-0.1	1.2.Dich-24-150#3	1.2.Dich-24-1500#3.4	1.2.Dich-48-15#-0.2	1.2.Dich-48-150#2.3	1.2.Dich-48-1500#6.4	1.2.Dich-6-15#-0.2	1.2.Dich-6-150#0	1.2.Dich-6-1500#-0.6	1.4.Dich-24-15#0	1.4.Dich-24-150#0.3	1.4.Dich-24-1500#1.5	1.4.Dich-48-15#0.2	1.4.Dich-48-150#-0.1	1.4.Dich-48-1500#1.6	1.4.Dich-6-15#0.2	1.4.Dich-6-150#0	1.4.Dich-6-1500#0.2	Brom-24-25#0.3	Brom-24-250#7.1	Brom-24-75#2	Brom-48-25#-0.2	Brom-48-250#6	Brom-48-75#0.7	Brom-6-25#-0.4	Brom-6-250#0.2	Brom-6-75#0.5	Diqu-24-10#-0.4	Diqu-24-20#1.4	Diqu-24-25#3.6	Diqu-24-5#-0.1	Diqu-48-10#-0.6	Diqu-48-20#0.2	Diqu-48-25#1.8	Diqu-48-5#0.1	Diqu-6-10#-0.9	Diqu-6-20#0.4	Diqu-6-25#2.8	Diqu-6-5#-1.1	Gala-24-100#1.7	Gala-24-25#1	Gala-24-400#5.3	Gala-48-100#-0.1	Gala-48-25#-0.2	Gala-48-400#8.4	Gala-6-100#2.4	Gala-6-25#-0.3	Gala-6-400#1.8	Mono-24-10#-1
A_43_P12125 Junb Jun-B oncogene (Junb)	0.2126	0.1418	0.3399	-0.0849	-0.0343	0.0584	0.0923	0.1985	0.3149	-0.0114	-0.106	0.0957	0.0584	0.0338	0.0221	0.1909	0.2488	0.3737	0.079	0.1258	0.056	-0.093	-0.0309	-0.2082	-0.0795	0.0322	-0.1074	0.1413	0.0567	0.3861	0.0646	0.0088	-0.0786	-0.1102	-0.0728	0.0288	-0.0049	0.0412	0.1335	0.3219	0.0983	-0.0312	0.1515	0.3139	-0.2334	0.3149	0.0538	0.2542	-0.053
A_43_P12021 Maf v-maf musculoaponeurotic fibrosarcoma (avian) oncogene homolog (c-maf) (Maf)	0.0636	0.0681	0.161	0.1193	-0.096	-0.1803	-0.105	0.013	-0.0193	0.1363	0.1053	0.0427	-0.1572	-0.1189	-0.2684	0.0982	0.0812	0.2276	0.0158	-0.0187	0.0308	-0.0354	-0.0974	-0.0721	-0.113	-0.0021	-0.1064	0.3149	0.3552	0.255	0.2667	0.118	0.0722	0.0109	0.0604	0.1802	0.137	0.4321	0.1674	0.0997	-0.0518	-0.1207	-0.0014	-0.0954	0.0302	0.0024	-0.0115	0.0086	-0.0539
A_43_P12479 Mapk14 mitogen activated protein kinase 14 (Mapk14)	-0.2293	-0.0802	-0.2854	-0.3774	-0.0722	0.4014	0.0516	-0.1732	-0.4071	0.1036	-0.0644	0.1503	-0.0662	-0.1982	0.1907	-0.1571	-0.2604	-0.6304	-0.091	-0.6372	-0.2025	-0.0512	0.563	0.0927	0.1471	-0.3408	0.2431	-1.0514	-1.2184	-0.2807	-0.821	0.3368	0.4377	0.2651	0.2107	-0.5717	-0.658	-1.3523	-0.5967	-0.3398	-0.1706	0.1901	-0.4163	-0.0493	-0.4038	-0.0596	0.1345	-0.0636	-0.174
A_42_P648606 Maf V-maf musculoaponeurotic fibrosarcoma (avian) oncogene homolog (c-maf)	-0.3769	-0.052	0.167	-0.095	0.5735	0.58	0.1521	-0.1053	-0.772	0.0117	0.0621	0.3888	-0.2934	-0.3917	0.3539	0.1688	-0.1971	-0.3332	-0.0818	0.6169	0.0316	-0.2214	0.5478	0.3923	0.4253	-0.5515	0.4495	-0.478	-0.4159	-0.5259	-0.7656	0.5056	0.5817	1.1729	0.2358	-0.5625	-0.4607	-0.8458	-0.4304	-0.8391	-0.5917	0.6501	-0.5701	0.9287	0.761	-0.24	-0.0898	-1.168	0.4379
A_43_P12947 Il13 interleukin 13 (Il13)	0.0997	0.0726	0.1048	0.0591	-0.0735	-0.1474	-0.0071	0.072	0.0942	0.0647	0.1383	0.0811	0.0951	0.0595	-0.0729	0.1148	0.1486	0.2301	0.0353	0.0115	0.0303	-0.0356	-0.1424	-0.1086	-0.0196	0.0703	-0.0349	0.1406	0.1684	0.273	0.1217	-0.0821	-0.128	-0.1417	-0.0062	0.203	0.0166	0.1627	0.1858	0.1558	0.059	-0.1106	0.1887	0.0874	0.078	0.0879	0.045	0.0718	0.0536
A_43_P16188 Il5 interleukin 5 (Il5)	-0.108	-0.034	0.1201	-0.0649	-0.029	-0.2168	-0.0362	0.029	0.1171	0.0076	-0.211	-0.0334	-0.3373	0	-0.2832	0.3238	0.3	0.148	-0.2125	-0.0506	-0.1222	0.0542	-0.2524	-0.1669	0.1228	0.3802	-0.147	0.1127	0.2164	0.0872	0.1039	-0.0491	0.0686	0.1788	0.0513	-0.1601	0.0651	0.2272	0.2453	0.0984	-0.0571	-0.4599	0.0411	-0.0469	0.122	-0.0883	5e-04	-0.3079	-0.0988
A_43_P16025 Il4 interleukin 4 (Il4)	0.0867	0.1863	0.4682	0.1201	0.0399	0.2112	0.0829	0.1019	0.1182	-0.1167	-0.0058	-0.2022	0.1014	-0.1794	-0.3058	0.047	0.3074	0.2491	-0.0249	0.2035	-0.0182	-0.003	-0.0766	-0.1894	0.0864	0.1586	0.1848	0.3569	0.2487	0.3584	0.325	0.153	-0.1375	0.0676	-0.0236	0.2179	0.1705	0.2972	0.1913	0.0724	-0.0668	-0.1406	0.0939	0.2534	-0.0358	0.369	0.0891	0.2121	0.0164
A_43_P17136 Maf monocyte to macrophage differentiation-associated	0.1958	-0.0327	0.3024	-0.0406	0.072	-0.0728	0.1683	0.3327	0.4901	0.1896	0.1214	0.2974	0.5161	0.6065	0.5407	0.016	-0.0558	0.5155	-0.217	0.0397	-0.0921	-0.1449	-0.3191	-0.2808	0.6233	0.1693	0.4192	-0.6941	-0.7102	0.5263	-0.7074	-0.2889	-0.2493	-0.5047	0.1379	0.4517	-0.2415	-0.4977	0.4598	0.2454	-0.0808	0.2099	0.6946	0.541	0.141	0.3561	0.0196	0.1974	0.2926
A_42_P471850 Prkar2a protein kinase, cAMP-dependent, regulatory, type 2, alpha (Prkar2a)	-0.0252	-0.0768	-0.1152	0.0643	0.1436	0.0874	-0.0074	-0.0449	-0.048	-0.1242	-0.2562	-0.2587	-0.2496	-0.1127	-0.272	-0.0609	-0.1397	-0.2296	-0.0447	0.3843	-0.0329	0.103	0.0503	0.3164	0.0904	0.1293	0.0675	0.0468	0.0709	-0.442	0.0156	-0.0141	-0.0633	0.0904	-0.2021	-0.2015	0.0844	0.1066	-0.1874	-0.1351	0.0181	-0.1604	0.0211	-0.1766	-0.0892	-0.1295	-0.0541	-0.2209	-0.0556
A_43_P10006 Map2k3_predicted similar to MAP kinase kinase 3b (LOC303200)	0.132	-0.0814	-0.1577	0.0126	-0.1537	-0.0491	-0.0333	0.0421	-0.0224	0.1812	0.2677	0.1053	-0.3849	-0.2667	-0.4398	-0.1698	-0.1572	-0.0025	0.0134	-1.034	0.0095	-0.2653	-0.3397	-0.2292	-9e-04	0.3375	0.2102	0.1768	0.1994	0.1516	-0.169	0.0949	0.1103	-0.0836	0.0545	0.1604	-0.0286	0.1888	0.037	-0.4076	-0.4332	-0.4206	-0.0448	-0.4489	-0.517	-0.0294	-0.0044	-0.0294	-0.3531
A_42_P587167 Prkar2a Protein kinase, cAMP-dependent, regulatory, type 2, alpha	0.0062	-0.0236	-0.4108	-0.3289	0.1751	-0.0542	0.0061	0.1973	-0.0599	0.101	0.11	0.2918	-0.3485	-0.1597	0.1448	-0.2187	-0.2915	-0.1101	0.158	-0.3723	0.0214	0.1126	0.1492	0.03	-0.0272	0.0524	0.0407	0.0733	-0.2432	0.2572	0.4045	0.166	-0.1761	0.4486	0.0641	-0.199	-0.1522	0.3624	0.0169	-0.5667	-0.1288	0.0578	-0.0971	0.2089	0.1577	-0.1472	-0.2186	-0.6419	0.1263
A_43_P17395 Map2k3_predicted similar to MAP kinase kinase 3b (LOC303200)	-0.0448	-0.0404	-0.1103	-0.5838	-0.2798	-0.232	0.3816	0.335	0.4865	0.9116	0.8133	0.6359	0.6121	0.7283	0.5505	-1.1617	-1.1043	-1.0539	-0.125	-0.4352	-0.3432	-0.1587	-0.2693	-0.3285	0.9396	0.666	0.841	-2.9087	-2.6339	0.037	-2.581	-0.0603	0.1437	-1.451	-0.2589	-0.4246	-1.5323	-2.5779	-0.2517	0.0162	-0.1901	-0.0116	0.6047	0.0803	-1.1322	0.0463	0.0391	0.0326	-1.3678
A_42_P622681 Prkar2b protein kinase, cAMP dependent regulatory, type II beta (Prkar2b)	-0.1429	0.1255	-0.0121	0.15	0.2074	0.6502	-0.0964	-0.0866	-0.0338	0.0877	0.0613	0.0569	-0.2571	-0.2425	-0.2563	0.0941	0.1212	0.0999	0.0401	-0.3684	0.1368	-0.1188	0.172	-0.0607	-0.1049	0.1142	0.038	0.8833	0.9202	0.4757	0.5958	0.2342	0.1201	0.5405	0.2517	0.2568	0.5155	0.8348	0.1318	-0.1115	-0.0844	0.0305	-0.2098	-0.0286	0.2175	0.0521	-0.0317	-0.0639	0.0633
lalt.pool	-0.075	2.975	3.425	-0.2	2.325	6.4	-0.225	-0.025	-0.55	0.05	0.275	1.525	0.15	-0.125	1.575	0.15	0.025	0.15	0.275	7.1	1.975	-0.15	6.025	0.675	-0.35	0.15	0.475	-0.4333	1.4167	3.5833	-0.0667	-0.6333	0.2167	1.8	0.1167	-0.9333	0.35	2.8333	-1.1	1.675	1.025	5.325	-0.125	-0.25	8.425	2.35	-0.325	1.825	-0.95
[truncated: 25 more columns]
