# Supplementary material for: Gene set enrichment analysis for non-monotone association and multiple experimental categories
Source: BMC Bioinformatics. 2008 Nov 14;9:481. doi: 10.1186/1471-2105-9-481 (PMC2636811; doi:10.1186/1471-2105-9-481)
Supplement: Additional file 2 — Sets and Expression. The intermediate analysis results of NCT compendium data set. Sets directory contains lists of identified gene sets under different across-compound (category) selection criteria. Compound specific p-values, set size, etc are provided. Expression directory contains extracted expression data for respective identified gene sets. [file 1471-2105-9-481-S2.zip › SetsAndExpression/expression/C2-6of8bloodp1-Cfilter-14-liver-GATA3PATHWAY.txt]

geneids	1.2.Dich-24-15#-0.1	1.2.Dich-24-150#3	1.2.Dich-24-1500#3.4	1.2.Dich-48-15#-0.2	1.2.Dich-48-150#2.3	1.2.Dich-48-1500#6.4	1.2.Dich-6-15#-0.2	1.2.Dich-6-150#0	1.2.Dich-6-1500#-0.6	1.4.Dich-24-15#0	1.4.Dich-24-150#0.3	1.4.Dich-24-1500#1.5	1.4.Dich-48-15#0.2	1.4.Dich-48-150#-0.1	1.4.Dich-48-1500#1.6	1.4.Dich-6-15#0.2	1.4.Dich-6-150#0	1.4.Dich-6-1500#0.2	Brom-24-25#0.3	Brom-24-250#7.1	Brom-24-75#2	Brom-48-25#-0.2	Brom-48-250#6	Brom-48-75#0.7	Brom-6-25#-0.4	Brom-6-250#0.2	Brom-6-75#0.5	Diqu-24-10#-0.4	Diqu-24-20#1.4	Diqu-24-25#3.6	Diqu-24-5#-0.1	Diqu-48-10#-0.6	Diqu-48-20#0.2	Diqu-48-25#1.8	Diqu-48-5#0.1	Diqu-6-10#-0.9	Diqu-6-20#0.4	Diqu-6-25#2.8	Diqu-6-5#-1.1	Gala-24-100#1.7	Gala-24-25#1	Gala-24-400#5.3	Gala-48-100#-0.1	Gala-48-25#-0.2	Gala-48-400#8.4	Gala-6-100#2.4	Gala-6-25#-0.3	Gala-6-400#1.8	Mono-24-10#-1
A_43_P12125 Junb Jun-B oncogene (Junb)	0.0173	0.5544	1.7981	0.2259	0.3419	1.1602	-0.6892	-0.3456	-0.225	-0.8104	-0.5652	0.1523	-0.1233	-0.1576	-0.3046	0.2669	0.0259	-0.3556	-0.1164	2.6542	0.2326	-0.183	1.0887	-0.0775	0.0586	2.2162	0.9467	0.429	0.9617	1.6872	0.3698	-0.3667	0.7062	0.952	0.0636	-0.7193	0.6325	1.9487	-0.5886	0.6806	-0.3379	1.6281	-0.1929	-0.0328	1.7314	2.8952	0.0853	0.858	0.3826
A_43_P12021 Maf v-maf musculoaponeurotic fibrosarcoma (avian) oncogene homolog (c-maf) (Maf)	0.0429	-0.0218	-0.3485	-0.0934	-0.0276	-0.3199	-0.0143	-0.116	0.0499	0.0247	-0.474	-0.6282	-0.2252	-0.2546	-0.5255	-0.2853	-0.2605	0.0427	0.0309	0.1471	-0.054	0.0847	-0.0936	-0.1006	-0.014	-0.1072	-0.1437	0.0958	-0.0341	-0.0715	0.1749	0.1853	0.2151	0.3583	0.0123	-0.0602	-0.0071	0.1349	-0.0757	-0.0998	-0.0635	0.1431	-0.1285	-0.0947	0.4694	-0.1594	-0.1355	-0.0691	-0.0016
A_43_P12479 Mapk14 mitogen activated protein kinase 14 (Mapk14)	0.1626	0.1144	-0.0236	0.1074	0.1707	0.1298	-0.0125	0.1532	-0.0261	-0.4124	-0.5967	-0.1174	-0.1728	-0.1309	-0.2958	-0.1422	-0.084	-0.2875	-0.1992	-0.2784	-0.4061	-0.2358	-0.5201	-0.3255	-0.2016	-0.1526	-0.1023	0.0185	-0.1629	-0.0607	0.3229	0.1172	0.2356	0.5975	0.0188	0.1274	0.4373	0.461	0.0979	0.0319	-0.0075	-0.3849	-0.0854	0.0107	-0.4121	-0.4141	0.023	-0.5088	-0.0024
A_42_P648606 Maf V-maf musculoaponeurotic fibrosarcoma (avian) oncogene homolog (c-maf)	0.1437	-0.3222	-0.9454	0.3473	0.2234	-0.9114	-0.0871	-0.3242	-0.2903	0.0405	0.1364	-0.6201	-0.3611	-0.27	-0.5575	-0.4192	-0.2988	-0.0441	-0.3513	-0.3244	-0.6464	-0.1104	-0.0225	-0.0531	-0.3971	-0.469	-0.5791	0.4052	0.1922	-0.0127	0.3442	0.5433	0.6524	0.7405	0.1462	-0.1753	-0.075	0.0732	-0.0768	0.1426	-0.0467	1.0457	0.0874	-0.0412	1.2819	-0.611	-0.0961	-0.3118	-0.1553
A_43_P12947 Il13 interleukin 13 (Il13)	-0.0517	-0.3603	-0.4381	-0.0696	-0.2026	-0.3935	0.0221	-0.0604	-0.0144	-0.0045	0.1825	-0.3334	0.2532	0.189	0.1949	0.1969	0.1914	0.2396	0.0266	-0.3706	-0.2308	0.1598	-0.5491	-0.0084	0.0128	0.0019	-0.0446	3e-04	0.0422	-0.1508	-0.0055	0.0416	-0.1053	-0.2229	-0.0077	0.1531	-0.0742	-0.2443	0.0835	-0.0131	0.0911	0.0963	0.0121	0.0214	-0.6014	0.2068	0.0772	0.2048	-0.0799
A_43_P16188 Il5 interleukin 5 (Il5)	-0.4296	-0.3216	-0.459	0.0142	-0.1079	-0.384	-0.2124	-0.1961	0.1473	0.2131	-0.0161	-0.1952	-0.3148	0.8132	0.2305	0.1246	0.0448	-0.1265	-0.2117	-0.1868	-0.0045	-0.1125	0.3148	-0.1399	0.1058	-0.0375	-0.1296	0.2071	0.0555	-0.2248	-0.084	-0.1601	0.0736	0.1312	0.0096	0.0763	-0.0334	0.0174	-0.0136	0.1025	0	0	0.2609	0	1.0425	0.237	0.2276	0.2019	-0.0052
A_43_P16025 Il4 interleukin 4 (Il4)	-0.187	-0.5777	-0.2185	-0.1146	-0.3952	-0.5816	-0.1379	-0.1528	-0.2252	0.0248	0.5216	-0.3251	-0.0385	-0.1462	-0.1993	0.1408	0.2328	0.2217	-0.14	-0.5732	-0.3887	0.0983	-0.6124	-0.1562	-0.0672	0.0675	-0.0928	-0.0766	0.0394	-0.0063	0.111	0.1716	0.1386	-0.2002	0.1346	0.047	-0.1189	-0.0292	-0.0093	-0.0978	0.0351	0.1586	0.1239	0.0308	-0.3186	0.1845	-0.2172	0.281	0.2781
A_43_P17136 Maf monocyte to macrophage differentiation-associated	-0.028	-0.1129	-0.062	0.0856	0.0223	0.0756	0.0373	0.142	-0.2881	-0.1241	0.0181	0.1968	-0.1345	0.0091	0.5588	0.1045	0.1295	0.3505	0.0364	-0.0138	0.017	-0.1089	-0.1207	-0.0508	-0.0652	-0.0226	-0.062	0.1171	-0.2463	-0.0827	0.2016	0.1075	0.0813	-0.2012	0.0598	0.2327	0.0565	-0.172	0.0169	-0.035	0.0076	-0.4703	-0.3053	0.2143	-0.0815	-0.0335	-0.1679	0.1102	0.2103
A_42_P471850 Prkar2a protein kinase, cAMP-dependent, regulatory, type 2, alpha (Prkar2a)	0.0912	0.1588	0.1496	-0.0972	-0.0499	0.3489	-0.2656	-0.3067	-0.0276	0.0648	-0.0982	-0.0116	0.0516	0.3399	0.7582	0.3702	0.5178	0.3732	-0.0152	0.3596	0.0481	-0.019	0.1936	-0.1547	0.0597	-0.1189	-0.0611	0.3469	0.1431	0.1601	0.029	-0.1811	-0.0202	0.3241	-0.1148	-0.0431	0.194	0.3796	0.1388	0.3766	0.0751	-0.1942	0.0734	7e-04	0.2022	-0.1888	-0.0944	-0.027	0.1324
A_43_P10006 Map2k3_predicted similar to MAP kinase kinase 3b (LOC303200)	-0.2095	0.8699	1.6152	-0.0694	0.1308	1.2652	-0.0731	0.8455	0.0755	0.2308	0.3948	1.8348	-0.0319	0.1372	0.4704	0.0725	0.2974	0.3761	0.331	1.4097	0.9523	0.2147	0.7691	0.2586	0.9054	1.1459	1.6954	0.1346	0.1966	0.3519	0.1054	0.491	0.4427	0.5101	0.2218	0.384	1.4856	1.9252	0.0137	0.0361	0.0379	1.016	-0.1544	0.0393	0.7279	0.0928	0.1978	-0.1248	-0.1655
A_42_P587167 Prkar2a Protein kinase, cAMP-dependent, regulatory, type 2, alpha	0.1143	-0.0601	-0.085	0.1549	-0.1525	0.4353	0.1411	-0.0302	0.2281	0.2349	-0.1216	-0.383	-0.1348	-0.294	-0.121	-0.5525	-0.2362	-0.1999	-0.2967	0.3888	-0.3056	-0.1324	0.5538	0.0939	0.1056	-0.2175	-0.1781	0.6093	0.5614	0.508	-0.0461	0.1846	-0.0882	0.0232	-0.3379	-0.1223	-0.1383	-0.6817	-0.0214	0.5193	-0.0699	-0.1202	0.0774	0.1805	0.1049	-0.0446	-0.044	0.2332	-0.2026
A_43_P17395 Map2k3_predicted similar to MAP kinase kinase 3b (LOC303200)	-0.167	0.8218	1.3982	0.1702	0.2857	1.6529	-0.3569	0.1641	0.2479	-0.853	-0.7903	0.3896	0.0899	-0.0975	0.2433	-0.3493	-0.0471	-0.1313	0.2475	1.5658	1.218	-0.0544	0.5438	7e-04	0.4543	1.0116	1.2056	-0.1215	-0.0386	0.366	0.4458	-0.233	0.4397	1.1181	0.1147	0.0451	1.1891	2.047	-0.0733	-0.0479	-0.19	1.1014	-0.1101	-0.2247	0.5218	0.5382	0.0369	-0.1911	0.0037
A_42_P622681 Prkar2b protein kinase, cAMP dependent regulatory, type II beta (Prkar2b)	0.1517	-0.1255	0.035	-0.1693	-0.3836	-0.3784	-0.0811	0.2453	0.0422	0.26	0.1838	0.4568	0.0759	-0.1	-0.8738	0.2849	0.0821	0.2024	-0.0656	0.3185	-0.14	0.0095	0.9156	-0.1849	-0.2434	0.024	-0.0932	-0.0041	0.327	0.343	-0.0181	0.4766	0.2977	-0.258	0.0897	0.1473	0.0099	-0.0304	0.2768	-0.2126	-0.1249	0.6386	0.0312	0.1303	1.3913	-0.1155	-0.0824	0.0454	-0.019
lalt.pool	-0.075	2.975	3.425	-0.2	2.325	6.4	-0.225	-0.025	-0.55	0.05	0.275	1.525	0.15	-0.125	1.575	0.15	0.025	0.15	0.275	7.1	1.975	-0.15	6.025	0.675	-0.35	0.15	0.475	-0.4333	1.4167	3.5833	-0.0667	-0.6333	0.2167	1.8	0.1167	-0.9333	0.35	2.8333	-1.1	1.675	1.025	5.325	-0.125	-0.25	8.425	2.35	-0.325	1.825	-0.95
[truncated: 25 more columns]
