# Supplementary material for: Gene set enrichment analysis for non-monotone association and multiple experimental categories
Source: BMC Bioinformatics. 2008 Nov 14;9:481. doi: 10.1186/1471-2105-9-481 (PMC2636811; doi:10.1186/1471-2105-9-481)
Supplement: Additional file 2 — Sets and Expression. The intermediate analysis results of NCT compendium data set. Sets directory contains lists of identified gene sets under different across-compound (category) selection criteria. Compound specific p-values, set size, etc are provided. Expression directory contains extracted expression data for respective identified gene sets. [file 1471-2105-9-481-S2.zip › SetsAndExpression/expression/C2-6of8bloodp1-Cfilter-15-blood-SIG_INSULINRECEPTORPATHWAYINCARDIACMYOCYTES.txt]

geneids	1.2.Dich-24-15#-0.1	1.2.Dich-24-150#3	1.2.Dich-24-1500#3.4	1.2.Dich-48-15#-0.2	1.2.Dich-48-150#2.3	1.2.Dich-48-1500#6.4	1.2.Dich-6-15#-0.2	1.2.Dich-6-150#0	1.2.Dich-6-1500#-0.6	1.4.Dich-24-15#0	1.4.Dich-24-150#0.3	1.4.Dich-24-1500#1.5	1.4.Dich-48-15#0.2	1.4.Dich-48-150#-0.1	1.4.Dich-48-1500#1.6	1.4.Dich-6-15#0.2	1.4.Dich-6-150#0	1.4.Dich-6-1500#0.2	Brom-24-25#0.3	Brom-24-250#7.1	Brom-24-75#2	Brom-48-25#-0.2	Brom-48-250#6	Brom-48-75#0.7	Brom-6-25#-0.4	Brom-6-250#0.2	Brom-6-75#0.5	Diqu-24-10#-0.4	Diqu-24-20#1.4	Diqu-24-25#3.6	Diqu-24-5#-0.1	Diqu-48-10#-0.6	Diqu-48-20#0.2	Diqu-48-25#1.8	Diqu-48-5#0.1	Diqu-6-10#-0.9	Diqu-6-20#0.4	Diqu-6-25#2.8	Diqu-6-5#-1.1	Gala-24-100#1.7	Gala-24-25#1	Gala-24-400#5.3	Gala-48-100#-0.1	Gala-48-25#-0.2	Gala-48-400#8.4	Gala-6-100#2.4	Gala-6-25#-0.3	Gala-6-400#1.8	Mono-24-10#-1
A_43_P14423 Ywhag UI-R-A1-dt-c-07-0-UI.s1 UI-R-A1 cDNA clone UI-R-A1-dt-c-07-0-UI 3' similar to gi|265429|gb|S55305|S55305 14-3-3 protein gamma subtype=putative protein kinase C regulatory protein [rats, brain, mRNA, 3410 nt] gi|402525|dbj|D17447|RAT1433PG2 Rat mRNA for 14-3-3 protein gamma-subtype, complete cds, mRNA sequence.	-0.3567	-0.2748	-0.4819	-0.4627	-0.0606	0.7059	0.1733	-0.2125	-1.1672	-0.4337	0.01	0.181	0.1325	-0.1046	0.4498	-0.8741	-0.1752	-0.5474	-0.128	0.2723	0.073	1.0317	0.513	0.2042	0.3952	-0.1079	0.507	-2.2288	-1.6499	-0.2975	-2.1973	0.5818	0.6532	0.1371	0.2255	-0.6125	-0.624	-1.7593	-0.9085	-0.9843	-0.4052	1.1716	-0.3553	-0.0201	-0.4574	-0.0524	-0.004	-0.2547	-0.4864
A_43_P12978 Pscd3 Pleckstrin homology, Sec7 and coiled-coil domains 3	0.0603	0.0151	-0.0121	-0.059	-0.0242	-0.136	-0.1309	-0.1367	-0.1914	-0.18	-0.0293	0.0207	0.463	0.1998	-0.0594	-0.3357	0.008	0.0434	0.1322	-0.2178	-0.3173	-0.3125	0.1876	-0.3315	-0.1822	0.4461	-0.1778	-2e-04	0.0306	-0.1753	0.3346	0.0098	-0.0271	-0.1052	-0.3905	-0.1422	0.0499	0.1302	0.0036	0.0528	0.1095	0.0278	0.2502	0.1109	-0.193	-0.4219	0.034	0.3162	-0.0524
A_42_P655044 Ywhae tyrosine 3-monooxygenase/tryptophan 5-monooxygenase activation protein, epsilon polypeptide (Ywhae)	-0.5504	-0.0941	-0.9051	-0.2475	0.3007	0.1472	-0.0484	-0.3516	-0.7335	-0.0652	-0.4204	-0.1218	-0.2405	-0.2776	0.0851	-0.5338	-0.7188	-1.0682	-0.0338	-0.4957	-0.171	0.0951	0.6888	0.1772	0.0694	-0.6589	0.0674	-2.2156	-2.2097	-0.5388	-1.8188	0.4814	0.6142	-0.014	0.2089	-0.646	-1.0421	-2.5015	-0.6562	-0.4413	-0.2504	0.2049	-0.532	-0.0053	-0.7436	-0.2321	0.0897	-0.3692	-0.0997
A_42_P740980 Brd4_predicted Bromodomain containing 4 (predicted)	0.0867	-0.151	-0.2599	-0.0229	0.0687	-0.0387	-0.102	0.0221	-0.1762	-0.1836	-0.2752	-0.1212	-0.1296	-0.0644	0.064	-0.0789	-0.3822	-0.3261	0.1577	-0.589	-0.0378	0.0018	-0.0652	0.1672	-0.0843	-0.3963	-0.0401	-0.0293	-0.0622	-0.1254	-0.1037	0.0734	0.1944	0.0603	0.0766	-0.178	0.133	0.0795	-0.2382	-0.3098	-0.1348	0.1628	-0.1436	-0.1466	-0.0758	-0.267	-0.1109	-0.142	-0.0197
A_42_P586899 Flot1 flotillin 1 (Flot1)	0.0465	-0.019	0.1288	0.0396	-0.0298	0.017	0.0892	0.097	0.1975	0.0023	0.0974	-0.0484	0.018	0.0956	-0.0468	0.0198	0.0321	0.1925	-0.0608	0.0136	-0.0314	-0.1038	-0.1097	-0.1364	0.1006	0.0759	0.0417	-0.0208	-0.0056	0.3361	0.0607	0.0129	-0.0476	-0.0554	0.0896	0.2418	0.0689	0.0747	0.2321	0.0541	-0.1058	-0.0974	0.2174	0.1764	0.0646	0.1184	0.0367	0.0599	0.0826
A_43_P11653 Pik3r1 Phosphatidylinositol 3-kinase, regulatory subunit, polypeptide 1	-0.2292	-0.1079	-0.2862	-0.5064	0.0236	-0.4702	0.3665	-0.1058	0.4689	0.4315	0.1589	0.0742	0.5232	0.3476	0.5494	-0.1358	-0.159	-0.527	-0.1212	-0.0584	-0.1641	-0.215	-0.0785	-0.063	0.3647	0.3545	0.2191	-0.947	-0.8701	-0.267	-1.2303	0.297	0.1994	-0.433	0.4019	-0.0457	-0.7107	-1.0545	-0.165	0.124	0.3764	0.4951	0.3371	-0.0145	-0.5974	-0.3002	-0.2653	-0.0967	-0.4264
A_43_P14134 Ywhag tyrosine 3-monooxgenase/tryptophan 5-monooxgenase activation protein, gamma polypeptide (Ywhag)	-0.4194	0.1012	-0.6654	-0.2703	0.0383	0.5854	-0.1058	-0.5479	-1.0049	-0.3521	-0.5369	-0.0802	-0.6005	-0.5828	-0.2256	-0.4323	-0.4411	-1.1149	0.1269	0.2581	0.0098	0.1816	0.7702	0.2083	0.1738	-0.6057	0.2322	-0.6752	-0.5013	-0.4397	-0.2966	0.1976	0.3509	0.4842	0.1786	-0.8115	-0.4487	-0.755	-0.8122	-0.8267	-0.4482	0.036	-0.5687	-0.1531	-0.0828	-0.2447	0.0741	-0.4666	0.0335
A_43_P20093 Rps6ka2 Ribosomal protein S6 kinase, polypeptide 2	0.1636	0.0644	0.416	0.0586	-0.0866	-0.1144	-0.077	0.0536	0.1248	0.1916	0.3006	0.1904	0.1441	0.0686	-0.1974	0.1594	0.259	0.4764	0.0567	0.1406	0.0356	-0.0984	-0.2031	-0.0615	-0.2642	-0.0464	-0.2738	0.361	0.2138	0.3327	0.2421	-0.087	-0.103	-0.0963	-0.0888	0.22	0.17	0.4391	0.2078	0.2316	0.1068	-0.2796	0.0871	0.0054	-0.151	0.0222	-0.0605	0.0182	-0.0027
A_43_P14039 Pscd3 Pleckstrin homology, Sec7 and coiled-coil domains 3	-0.102	-0.2753	-1.1059	-0.1221	0.0496	-0.2136	-0.1075	-0.4686	-0.6592	-0.0786	-0.1306	-0.0153	-0.1333	-0.1038	0.2865	0.059	0.0488	-0.3894	0.2152	-1.0075	0.1006	0.1494	0.3141	0.1936	-0.103	-0.3951	-0.0596	0.0717	-0.2715	-0.4392	0.0469	0.3772	0.195	0.2479	0.336	-0.2915	-0.3312	-0.639	-0.2436	-0.2227	0.049	0.2166	-0.3595	-0.0815	0.1115	-0.2612	0.0796	-0.4126	0.2917
A_43_P14034 Rps6kb1 Ribosomal protein S6 kinase, polypeptide 1	0.0185	0.0275	-0.1868	-0.1026	0.086	0.1338	0.582	-0.136	0.2371	-0.5486	0.161	-0.2445	-0.2103	-0.144	-0.4853	0.0162	0.2674	0.3661	0.2653	0.0011	-0.0076	0.1478	-0.4193	-0.1704	0.1306	0.3173	0.0847	-0.1516	0.259	0.2759	0.0662	0.1459	0.1908	0.0346	-0.1975	-0.0564	0.1916	-0.151	-0.2803	-0.8083	-0.6288	0.3135	-0.4473	-0.161	0.1696	-0.0649	0.1293	0.2186	-0.412
A_43_P14930 Grb2 Growth factor receptor bound protein 2	-0.4091	0.0517	-0.4107	-0.2406	0.2319	0.3747	0.1464	-0.339	-0.5846	-0.194	-0.3028	-0.0771	-0.2516	-0.3915	0.0618	-0.2544	-0.3665	-1.0731	0.128	-0.9547	0.2189	-0.0211	0.5908	0.1635	-0.0359	-0.2581	0.3834	-0.5186	-0.4423	-0.439	-0.4244	0.4656	0.5048	0.6277	0.2875	-0.622	-0.3527	-0.8205	-0.8264	-0.7441	-0.4518	0.1171	-0.4821	-0.0037	0.1845	0.0011	0.1603	-0.2676	0.1935
A_42_P493250 Ier3 chromosome 20, major histocompatibility complex, assembled from 40 BACs, strain Brown Norway (BN/ssNHsd), RT1n haplotype; segment 7/11.	-0.3918	-0.271	-1.611	-0.0753	0.1298	-0.1603	-0.16	-0.244	-0.9395	-0.2641	-0.4688	-0.1587	-0.2613	-0.1736	0.1813	0.3042	-0.0811	-0.4625	0.3558	-1.0096	0.1753	0.0674	0.1904	0.1206	0.05	-0.7529	0.0869	0.1505	-0.3111	-0.4647	0.0414	0.2435	0.2641	0.3666	0.3385	-0.1783	-0.0717	-0.378	-0.3882	-0.3866	0.2161	0.373	-0.5265	-0.5537	-0.0516	-0.4433	-0.0214	-0.3198	0.2203
A_42_P716492 Sos1 Acid phosphatase 1, soluble	-0.222	-0.1749	0.0091	-0.1358	0.1014	0.8191	0.0784	0.0052	-0.5378	-0.1845	-0.2488	-0.0027	-0.0114	0.014	0.4247	0.132	0.0931	-0.1239	0.1267	-0.077	-4e-04	0.0905	0.6567	0.3204	-0.0501	-0.369	-0.0048	-0.0437	-0.0506	2e-04	0.098	0.0769	0.2238	1.0471	0.174	-0.5064	0.1556	-0.3283	-0.4115	-0.3648	-0.2888	0.4872	-0.5128	-0.0085	0.538	-0.0948	0.1797	-0.2527	0.2859
A_43_P11928 Gsk3a glycogen synthase kinase 3 alpha (Gsk3a)	0.028	0.0423	0.0658	0.045	-0.0379	0.0026	-0.0398	0.0052	0.0295	0.0296	0.031	-0.0524	-0.0694	-0.0434	-0.1184	0.0933	0.0731	0.1053	0.0142	0.0448	0.0369	-0.0223	-0.0173	-0.0364	-0.059	0.0159	-0.0373	0.2856	0.3328	0.1046	0.209	0.0068	-0.0303	0.0974	5e-04	0.0725	0.102	0.2423	0.051	0.0512	0.0347	-0.062	0.0382	-0.0421	0.0567	-0.0194	0.0031	0.0172	0.0253
A_43_P11121 Mapk1 Mitogen activated protein kinase 1	-0.3011	0.2872	-0.098	0.012	0.2598	0.6713	-0.0923	-0.2192	-0.1278	0.3589	0.2629	0.3977	-0.0112	-0.1832	0.2129	0.0961	-0.2068	-0.4388	-0.0314	-1.1778	0.1945	-0.0817	0.5416	0.1532	0.0096	0.1139	0.3402	0.3922	0.2475	0.2944	0.0749	0.5577	0.4108	0.8075	0.3682	-0.1066	0.3664	0.2696	-0.3578	-0.3649	-0.2865	0.1325	-0.4444	0.1283	0.1852	-0.0119	0.0087	-0.1362	0.0122
A_43_P18976 Shc1 SHC (Src homology 2 domain-containing) transforming protein 1 (Shc1)	0.0649	0.0378	0.1474	0.1351	-0.0652	-0.0584	-0.0648	0.028	0.0367	0.0638	0.1111	0.0482	-0.0379	-0.0076	-0.1538	0.1298	0.1329	0.212	0.064	0.0634	0.0543	-0.0454	-0.0803	-0.0581	-0.134	0.0259	-0.073	0.3603	0.367	0.2196	0.2827	-0.0255	-0.0752	0.0149	-0.0142	0.1229	0.1043	0.3317	0.146	0.0948	-0.0073	-0.104	0.1108	0.0253	0.05	0.0909	0.024	0.0712	0.0143
A_43_P12347 Inppl1 inositol polyphosphate phosphatase-like 1 (Inppl1)	1e-04	0.0327	0.187	0.1076	0.069	0.0245	0.1007	0.303	0.1974	-0.2456	-0.2597	-0.2639	-0.6393	-0.4872	-0.5898	-0.0025	0.0223	0.1766	-0.1368	0.169	0.0488	-0.1811	-0.1009	-0.1694	0.3001	0.1595	0.299	0.459	0.3116	0.6807	0.4734	0.3847	0.0434	0.259	0.2848	0.5946	0.4674	0.5061	0.533	-0.0929	-0.1313	-0.0711	-0.0661	-0.1839	-0.0277	0.0248	-0.1408	-0.0472	0.1848
A_42_P522877 Mapk1 Mitogen activated protein kinase 1	-0.1002	0.3863	0.2077	0.0142	0.1788	0.4457	0.1478	0.1599	0.3267	0.2593	0.1434	0.5564	0.408	0.6156	0.852	0.5503	0.3348	0.1581	0.1564	-1.2857	0.2007	-0.0167	0.1745	-0.0126	-0.5022	0.0031	0.0435	0.8166	0.9202	0.4599	0.5736	0.2208	0.0333	0.7534	0.3424	0.037	0.7338	0.8498	-0.1738	-0.1421	0.0896	0.5993	0.2428	0.6796	0.9799	0.1791	0.0268	0.1809	0.4233
A_43_P12212 Cap1 CAP, adenylate cyclase-associated protein 1 (yeast)	-0.0408	0.0915	0.0389	-0.5464	0.0404	0.5473	-6e-04	-0.032	-0.0435	0.5823	0.47	0.5256	0.7533	0.7325	1.0537	-0.7768	-0.8273	-1.2963	0.1343	0.0335	-0.2843	5e-04	0.2269	0.0682	0.4765	0.1319	-0.0955	-1.4122	-1.5081	0.2371	-1.4963	0.3483	0.3558	-0.6097	0.0701	-0.8318	-1.3501	-1.5989	-0.7728	-0.1077	-0.015	0.6084	0.3152	0.5771	-0.5978	0.1787	0.2045	0.0546	-0.7603
A_42_P642757 Pard3 Par-3 (partitioning defective 3) homolog (C. elegans)	0.031	-0.4196	-0.2144	-0.4599	-0.0669	-0.1225	0.1832	0.0315	0.1439	-0.0915	0.2583	0.1381	0.2124	0.0996	-0.0367	-0.5387	-0.3586	-0.2511	0.1362	0.1378	-0.1712	0.4802	-0.1301	0.2736	0.1095	0.0034	-0.0136	-0.7748	-1.1211	-1.2237	-1.2553	-0.7639	-0.5669	-0.6718	-0.7735	-0.8224	-1.0301	-0.7147	-0.7044	-0.7453	-0.3161	-0.0709	-0.3242	0.306	0.1594	-0.2615	-0.0084	0.0078	-0.0901
A_43_P12514 Rps6ka1 ribosomal protein S6 kinase polypeptide 1 (Rps6ka1)	-0.0286	-0.012	-0.0017	0.0728	-0.0362	-0.0333	-0.0284	0.043	-0.0734	-0.0806	-0.2631	-0.2581	0.0806	0.0928	0.2065	0.1033	-0.007	-0.1674	0.0107	-0.1476	-0.0389	0.107	-0.046	-0.0055	-0.0854	-0.1374	-0.0771	0.0639	0.0371	-0.1559	-0.0188	0.066	0.106	0.0895	0.0178	-0.3335	-0.117	-0.1307	-0.0537	0.1208	0.4561	0.2668	0.0505	0.0426	0.0869	-0.1219	0.0345	0.1018	-0.0854
A_43_P12594 Akt3 thymoma viral proto-oncogene 3 (Akt3)	0	0	0	0	0	0	-0.0064	0.0054	0	0	0	0	0	0	-0.2971	0	0	0	0	-0.0294	0	-0.0496	0	0	-0.1261	0	0	-0.0326	0.261	0	0.0798	0.2622	0.1831	-0.1408	0	0	0	0.2634	0	0.021	0	0.0688	0	-0.0749	0.2003	0	-0.3165	-0.3171	0
A_43_P12598 Ppyr1 pancreatic polypeptide receptor 1 (Ppyr1)	0.1266	0.0506	0.195	0.1127	-0.0998	-0.1904	-0.088	-0.0162	0.148	0.1815	0.226	0.1289	0.0364	0.0607	-0.0776	0.1018	0.1626	0.2317	0.0424	-0.0276	0.0506	-0.017	-0.0804	-0.0342	-0.187	0.0021	-0.1479	0.1775	0.2096	0.1102	0.1238	-0.0763	-0.0653	-0.1161	-0.0254	0.0605	0.0183	0.2306	0.0637	0.2036	0.1076	-0.1086	0.1064	-0.0748	-0.0277	0.0505	0.0068	0.0393	-0.0972
A_42_P549562 Igfbp1 insulin-like growth factor binding protein 1 (Igfbp1)	0.0519	0.0076	0.2804	0.0521	0.0285	-0.0274	-0.1877	0.0714	0.0709	-0.2055	-0.0863	-0.1032	-0.2658	-0.1089	-0.279	-0.0309	0.0129	0.0924	0.0212	0.152	0.038	-8e-04	-0.0029	0.0518	0.0162	0.0339	0.1166	0.5335	0.4411	0.0997	0.3043	0.0346	-0.0419	0.2743	-0.1059	0.19	0.3018	0.439	0.1923	0.0744	0.1223	-0.154	0.1277	-0.052	0.1903	0.086	-0.005	0.1589	-0.2396
A_42_P814010 Ywhag tyrosine 3-monooxgenase/tryptophan 5-monooxgenase activation protein, gamma polypeptide (Ywhag)	-0.2036	0.1795	-0.2747	-0.238	0.0038	0.3447	-0.2184	-0.1765	-0.4062	0.0515	-0.0919	0.2406	0.0202	-0.1032	0.2174	-0.2504	-0.3538	-0.5959	-0.0236	0.3065	0.0555	-0.0413	0.5094	0.1249	0.0093	0.0963	0.1586	-1.6579	-1.4366	-0.5335	-1.4285	0.0412	0.2383	-0.0985	-0.0296	-0.9833	-1.1928	-2.2112	-0.7438	-0.4746	-0.0834	0.2704	-0.1912	0.0369	-0.4111	-0.0996	0.2134	-0.2267	-0.2278
A_43_P11657 Ywhaz tyrosine 3-monooxygenase/tryptophan 5-monooxygenase activation protein, zeta polypeptide (Ywhaz)	-0.4735	0.1121	-0.3299	-0.2422	0.3232	0.5893	0.071	-0.3038	-0.2265	-0.0388	-0.1028	0.2625	-0.268	-0.2971	2e-04	0.1923	0.1407	-0.2945	-0.0335	-1.6004	-0.1129	-0.1724	0.3872	0.0351	0.3633	0.187	0.6186	-0.6336	-0.8029	0.2817	-0.2023	0.542	0.4674	0.9098	0.637	-0.0633	-0.0592	-0.7938	-0.4477	-0.2806	-0.0748	0.3558	-0.4841	0.0374	0.1871	-0.057	0.0136	-0.1889	0.1328
A_43_P18724 Sos1_predicted Son of sevenless homolog 1 (Drosophila) (predicted)	0.1595	-0.0213	0.189	0.0318	-0.1718	-0.1403	0.0735	0.1685	0.1711	0.408	0.3996	0.2529	0.4466	0.2916	0.3476	-0.056	0.1941	0.2555	-0.0366	-0.0807	0.0424	0.0338	-0.2078	-0.1212	0.0654	-0.123	-0.0294	-0.3326	-0.1451	-0.221	-0.1462	-0.1559	-0.2385	-0.402	-0.1297	0.061	-0.0743	-0.1865	0.0939	0.1479	0.2615	0.1601	0.2406	-0.0324	-0.2385	0.0179	-0.1669	0.0939	0.0615
A_43_P12733 Akt1 v-akt murine thymoma viral oncogene homolog 1 (Akt1)	-0.0312	-0.0568	0.0536	-0.3624	0.0773	-0.1001	0.1209	-0.0338	0.0634	0.2483	0.0265	0.1227	0.2158	0.2126	0.3852	-0.3411	-0.4758	-0.7774	0.0638	-0.0905	-0.0881	-0.0157	0.0288	-0.049	0.1407	0.024	0.0066	-0.4664	-0.6826	-0.2604	-0.66	0.1744	0.4011	-0.1853	-0.0512	-0.3763	-0.7856	-0.9858	-0.2806	-0.0709	-0.0945	0.1436	-0.0647	0.1954	-0.6382	-0.0395	0.1096	0.0176	-0.418
A_43_P12711 Rps6kb1 ribosomal protein S6 kinase, polypeptide 1 (Rps6kb1)	-0.3182	-0.1681	-0.5158	-0.1437	0.2743	0.3145	0.1613	-0.1823	-0.1232	0.2276	-0.0149	0.3595	-0.131	-0.0713	0.2062	-0.054	-0.1809	0.0503	-0.096	-0.3965	0.0571	-0.0499	0.13	0.1589	0.2954	-0.0442	0.0273	-0.0464	0.2119	-0.7612	-0.0869	0.1504	0.1302	0.3337	0.0319	-0.2326	-0.2355	-0.5271	-0.2728	-0.3489	-0.3565	0.0508	-0.2442	0.0568	0.2747	-0.0739	-0.0093	-0.2341	0.3215
A_42_P554221 Sfn_predicted Stratifin (predicted)	0.0553	-0.0022	0.1039	-0.0711	-0.0478	0.0522	0.1297	0.1783	0.2497	-0.1066	-0.0583	0.0286	0.209	0.2206	0.1911	-0.0322	-0.0479	-0.0127	-0.0526	-0.0016	-0.0123	-0.0632	-0.1172	-0.1508	0.2176	0.1142	0.1932	-0.3483	-0.4261	0.1575	-0.2572	-0.0954	-0.1255	-0.1099	-0.0108	0.0706	-0.0929	-0.2731	0.1191	0.0487	-0.0177	0.1015	0.2804	0.3893	0.0585	0.1356	0.0179	0.1149	0.1102
A_43_P11497 Ptpn1 protein tyrosine phosphatase, non-receptor type 1 (Ptpn1)	-0.0808	-0.1042	-0.175	-0.164	0.0703	0.2268	0.1375	-0.0804	-0.3247	0.0049	-0.2209	-0.1795	0.2662	0.1448	0.3083	-0.1669	-0.2134	-0.7685	-0.0506	-0.1282	-0.2341	0.2239	0.2702	0.1609	0.0356	-0.4408	-0.109	-1	-1.0007	-0.72	-1.1107	0.0127	0.0188	-0.144	-0.2559	-0.7173	-0.7715	-1.2224	-0.6762	-0.2414	-0.1572	0.1994	0.0855	0.1449	-0.1948	-0.0506	0.0092	-0.1154	0.0513
A_43_P11498 Raf1 murine leukemia viral (v-raf-1) oncogene homolog 1 (3611-MSV) (Raf1)	0.2952	-0.1447	-0.2624	-0.0018	-0.0339	-0.063	0.1123	0.1918	-0.0435	0.2582	-0.1054	0.0702	0.2146	0.4244	-0.0112	-0.6658	-0.2002	-0.2366	0.0269	0.0969	0.0594	0.4623	0.1321	0.1463	-0.0045	-0.3	0.3597	0.142	-0.2132	-0.1974	-0.0359	-0.4162	-0.0087	0.1372	-0.003	-0.3318	0.0469	0.131	-0.2549	0.4453	0.0537	0.4851	0.181	0.1179	0.028	-0.0306	0.3095	-0.5075	0.0105
A_43_P12954 Mapk1 mitogen activated protein kinase 1 (Mapk1)	-0.0661	0.145	0.2675	0.2304	-0.0578	0.2144	-0.0862	-0.1748	-0.1252	0.1086	0.2257	-0.0433	-0.2963	-0.2372	-0.3692	0.1438	0.0433	0.3028	0.1026	0.3227	0.202	-0.0257	0	0.0382	-0.1618	0.2897	0.0311	1.0682	1.0812	0.3097	0.6294	0.262	0.088	0.3766	0.0467	0.1672	0.2911	0.7841	0.0302	-8e-04	-0.0326	-0.0989	-0.304	-0.3205	-0.0509	0.0641	0.0407	0.142	-0.1704
A_43_P12946 Pdk1 Pyruvate dehydrogenase kinase 1	-0.4374	-0.2557	-0.6845	-0.032	0.1079	-0.2242	0.1219	-0.1738	-0.7612	-0.4149	-0.5614	-0.1507	-0.3614	-0.2111	0.1813	0.029	-0.1517	-0.3471	0.1482	-0.4172	0.1698	0.238	0.2751	0.2381	-0.2122	-0.6164	0.1558	-0.1024	-0.0869	-0.7383	-0.0999	0.2027	0.1632	0.6145	0.2452	-0.296	-0.4234	-0.8594	-0.4398	-0.4461	-0.0427	0.5971	-0.3948	0.2275	0.148	-0.1152	0.1735	-0.2612	0.4914
A_42_P757990 Slc2a4 Solute carrier family 2 (facilitated glucose transporter), member 4	-0.2146	0.5064	0.4186	0.0428	0.1195	-0.6507	-0.0887	0.0395	0.2228	0.4358	0.1906	0.4971	0.0728	-0.0198	0.0141	-0.1918	-0.0427	-0.4867	3e-04	-1.2993	-0.0387	-0.1144	-0.7094	-0.347	-0.0906	0.3365	0.0236	-0.1025	-0.218	-0.0534	-0.1176	0.3678	-0.093	-0.4754	0.2802	0.1203	0.2239	0.1581	-0.1822	-0.2379	-0.1741	-0.2523	-0.1289	-0.0185	-0.198	-0.0831	-0.2297	-0.444	0.1534
A_43_P11930 Mapk3 mitogen activated protein kinase 3 (Mapk3)	0.0326	0.0013	-0.0097	0.005	0.0103	-0.0164	0.021	0.0205	0.0066	0.0154	0.0185	-0.0686	0.0437	0.0487	-0.0399	-0.1462	-0.2408	-0.3041	-0.0052	0.0065	-0.0704	0.0505	0.055	0.0777	0.0545	0.0327	0.0217	-0.1586	-0.1143	-0.2101	-0.0876	0.0118	0.0294	0.0085	-0.0772	-0.1666	-0.0437	-0.0914	-0.1755	-0.139	-0.0765	-0.0496	0.0201	-0.078	-0.1023	-0.0729	-0.0298	-0.0658	-0.162
A_43_P15648 Foxo1a forkhead box O1A (rhabdomyosarcoma) (Foxo1a)	-0.0085	-0.0973	-0.1454	-0.0277	0.0023	-0.0298	0.0131	0.0464	-0.0181	0.0162	-0.0234	0.0604	0.1805	0.1425	0.0519	-0.024	-0.0822	-0.2947	-0.0102	0.003	-0.0989	0.1649	0.035	0.1337	-0.0792	-0.1255	-0.0812	0.0343	-0.0477	-0.4183	0.0251	-0.0503	-0.1375	-0.0624	-0.0813	-0.2142	0.0456	0.0267	-0.2345	-0.136	0.0116	-0.0343	-0.0757	-0.0696	0.0392	-0.0489	-0.0335	-0.0963	-0.0324
A_43_P15304 Grb2 growth factor receptor bound protein 2 (Grb2)	-0.3521	0.0616	-0.239	-0.2128	0.081	-0.0502	0.1637	-0.0761	-0.1276	0.254	0.037	0.3257	0.2044	0.1992	0.7	-0.3362	-0.415	-0.9982	-0.195	0.1947	-0.152	0.078	0.1896	0.0604	0.4504	-0.1964	0.6175	-1.4822	-1.0151	-0.188	-1.1323	0.2823	0.2843	-0.2054	0.106	-0.5997	-0.7939	-1.5153	-0.4508	-0.0992	-0.086	0.1637	0.1986	0.2005	-0.5591	0.0516	0.0462	0.0577	-0.2007
A_43_P16090 Irs2 Insulin receptor substrate 2	-0.0664	0.3245	-0.2013	0.0562	-0.0029	-0.1254	0.1852	-0.1714	0.2198	-0.6371	0.1492	-0.1381	-0.3468	-0.1899	-0.5246	-0.0618	0.0289	0.1316	0.2603	0.2226	-0.0377	-0.0635	-0.0607	-0.0653	0.2265	0.3314	-0.0509	0.1237	0.294	-0.1462	0.3132	0.0261	-0.2906	0.0672	-0.2894	0.039	0.2551	0.1375	-0.1742	-0.356	-0.069	-0.516	-0.3756	-0.4394	-0.1477	-0.2132	0.0236	0.2899	-0.3007
A_43_P15254 Irs1 insulin receptor substrate 1 (Irs1)	0.1961	0.0907	0.2905	0.1215	-0.1008	-0.0979	-0.1064	0.057	0.0863	0.217	0.1809	0.063	0.0297	0.0694	-0.0229	0.2911	0.26	0.4354	0.0364	0.0268	0.0516	-0.0026	-0.1758	-0.1346	-0.2789	-0.0642	-0.2802	0.4213	0.1683	0.3285	0.3459	-0.0169	-0.1472	-0.1492	-0.0486	0.2499	0.1629	0.4383	0.262	0.2714	0.099	-0.0072	0.1571	0.0817	0.0969	0.1025	-0.021	0.2274	0.089
A_43_P15267 Akt2 murine thymoma viral (v-akt) oncogene homolog 2 (Akt2)	-0.0554	0.0128	0.2961	0.073	-0.0748	-0.0916	0.1861	0.0085	0.3439	0.0398	-0.0401	-0.2577	-0.2277	-0.1681	-0.4661	-0.1764	-0.0349	0.0442	-0.0123	0.2284	-0.0363	-0.1274	-0.1677	-0.2616	0.3974	0.2812	0.2816	0.0529	-0.1188	0.5689	0.1403	0.059	0.1079	0.0608	0.2196	0.3577	0.23	0.2944	0.3005	-0.0316	-0.0632	-0.264	-0.0587	0.0779	-0.16	0.1244	-0.1656	0.0292	-0.2818
A_42_P788690 Akt2 Murine thymoma viral (v-akt) oncogene homolog 2	-0.1178	-0.666	-0.6249	-0.3666	-0.4478	-0.681	-0.0851	-0.1997	-0.307	0.1182	0.0116	-0.2018	-0.1402	-0.1244	-0.5199	-0.5918	-0.644	-0.9665	-0.1708	-1.0186	-0.5417	5e-04	0.0386	-0.0988	0.4602	0.0541	0.4603	-0.7273	-0.9044	-0.7394	-0.7296	0.0569	0.1867	-0.3266	0.0169	-0.3179	-0.382	-0.607	-0.3217	-0.1852	-0.046	0.0559	-0.2406	-0.321	-0.5137	-0.3144	-0.0507	-0.206	-0.9186
A_42_P703489 Flot2 flotillin 2 (Flot2)	-0.1645	-0.145	0.1892	-0.2087	-0.077	0.5937	-0.0461	-0.2439	-0.41	-0.398	-0.6283	-0.3726	-0.5016	-0.4367	-0.2333	-0.2439	-0.1686	-0.9272	-0.1331	0.371	-0.3829	0.0485	0.5162	0.0253	-0.2081	-0.5432	-0.185	-0.6661	-0.4488	-0.346	-0.2405	0.1129	0.2574	0.7705	-0.0771	-0.608	0.0737	-0.2814	-0.6608	-0.4266	-0.409	-0.0112	-0.296	0.1519	0.0557	0.0066	0.1411	-0.1369	0.0841
A_43_P15882 Rps6ka2 ribosomal protein S6 kinase, 90kD, polypeptide 2 (Rps6ka2)	0.3684	0.0591	0.4117	-0.0688	-0.0077	-0.1698	0.0815	0.4372	0.5673	0.0181	0.2569	0.3403	0.4017	0.4779	0.2354	0.2935	0.2714	0.5222	-0.145	0.2187	0.0088	0.0982	-0.3799	-0.143	-0.0729	0.021	-0.0617	0.0631	-0.1239	0.5265	-0.0345	-0.3182	-0.3209	-0.3665	-0.0624	0.4863	0.1992	0.1459	0.3953	0.4217	0.1168	0.0659	0.1811	0.0077	0.062	0.2926	0.1727	0.563	0.2603
A_43_P15814 Cblb Casitas B-lineage lymphoma b	0.0773	-0.1873	-0.4444	-0.3182	0.0363	-0.3925	0.1051	-0.4592	-0.4018	0.071	-0.1711	-0.1587	0.0948	0.0105	0.2879	-0.0218	-0.1627	-0.7865	-0.0376	-0.6785	-0.1766	0.2447	0.0879	0.2009	0.0491	-0.7197	-0.0779	-0.63	-0.8144	-0.8122	-0.5291	0.2003	0.4611	0.3071	0.107	-0.4788	-0.6564	-0.782	-0.4654	-0.514	0.0224	0.167	-0.3567	-0.0107	-0.1843	-0.7016	-0.1229	-0.6119	0.0485
A_42_P707617 Ywhaq tyrosine 3-monooxygenase/tryptophan 5-monooxygenase activation protein, theta polypeptide (Ywhaq)	-0.4128	-0.1597	-1.4131	-0.1567	0.2206	-0.0954	0.0848	-0.4488	-0.6598	-0.2535	-0.4434	-0.2141	-0.2922	-0.2783	0.057	-0.4306	-0.525	-1.1427	0.0583	-1.2932	-0.2123	0.0195	0.4286	0.1786	0.1344	-0.5592	0.1061	-1.3669	-1.4675	-0.8622	-0.8019	0.1464	0.3962	0.146	0.2599	-0.5901	-1.0139	-1.4174	-0.6711	-0.6353	-0.0875	0.2382	-0.5055	-0.2726	-0.3632	-0.4641	-0.0227	-0.4959	0.0929
A_43_P13218 Lnpep aminopeptidase Vp165 (Lnpep)	-0.0239	-0.04	0.1311	0.1773	0.0284	-0.1091	-0.0578	0.2149	0.2316	-0.255	-0.146	0.0986	-0.2822	-0.3221	-0.1063	0.0752	0.02	0.1727	-0.038	0.1589	-0.1209	-0.1029	-0.2581	-0.2127	0.2897	0.0591	-0.0943	0.4226	0.2237	0.3057	0.4106	0.1233	0.0461	0.4553	0.0864	0.442	0.4442	0.3356	0.4742	0.0042	-0.3117	-0.3512	0.0448	0.0478	0.0363	0.254	0.0596	0.1085	0.238
A_42_P620042 Gsk3b glycogen synthase kinase 3 beta (Gsk3b)	-0.0223	-0.045	-0.1877	-0.2408	-0.1371	-0.3273	0.056	0.0016	0.1316	0.562	0.3031	0.2607	0.523	0.4896	0.5666	-0.3166	-0.1578	-0.5502	-0.1768	-0.8491	-0.2651	-0.1468	-0.3561	-0.218	0.0608	-0.4161	-0.2871	-1.1299	-1.3381	-0.5332	-1.1965	-0.0638	0.0669	-0.5811	-0.3528	-0.302	-0.8065	-1.3074	-0.304	-0.152	0.0077	-0.0669	0.082	-0.0246	-0.6794	-0.1982	-0.1959	-0.1607	-0.1654
A_43_P15943 Sos2 son of sevenless 1 (Sos1)	0	0	0	-0.133	0	0	-0.0177	-0.0062	0	0	0	-0.3616	0.3497	0	0.0227	0	0	-0.1145	-0.1346	0	0.0778	0.1221	-0.1261	0	-0.1912	-7e-04	0	-0.0199	-0.1183	0.1101	0	0	0.1705	-0.264	0.0166	-0.0118	-0.0826	-0.0043	0.0038	0	0	-0.0339	0.2541	0	-0.33	0.1142	0	0	-0.1174
A_43_P12611 Pten phosphatase and tensin homolog (Pten)	-0.1002	-0.0656	-0.2537	-0.4191	0.0311	0.5778	0.1377	-0.1442	-0.4463	0.3134	0.1472	0.147	0.8602	0.5539	0.8896	-0.1839	-0.1852	-0.8645	-0.2133	-0.5417	-0.3747	0.2805	0.1953	-0.0114	-0.0806	-0.5947	-0.4126	-1.3728	-1.6028	-0.865	-1.4827	0.1496	0.1811	0.1958	-0.7102	-0.7513	-1.3926	-2.5578	-0.741	-0.2512	-0.0713	0.2496	0.2696	0.1546	-0.0186	-0.4138	0.0387	-0.3803	-0.0258
A_43_P17183 Brd4_predicted Bromodomain containing 4 (predicted)	0.2752	-0.0185	0.2849	0.0538	-0.1603	-0.1377	-0.0188	0.2002	0.133	0.0776	0.3625	0.2086	0.2808	0.2615	0.1375	0.2244	0.1735	0.5609	0.0335	0.0292	0.0032	-0.0194	-0.2585	-0.0878	-0.1142	-0.0831	-0.0822	0.2459	0.1118	0.3756	0.2617	-0.1841	-0.165	-0.2432	-0.1458	0.2525	0.3035	0.4389	0.2917	0.2831	-0.0468	0.0276	0.3562	0.0915	0.1934	0.1737	0.0305	0.0485	-0.0166
A_42_P672086 F2rl2 coagulation factor II (thrombin) receptor-like 2 (F2rl2)	-0.1379	0.3657	0.493	-0.0194	0.0972	0.6014	-0.0434	-0.0094	0.3359	0.0096	-0.0436	0.2532	-0.1242	-0.1147	0.0408	0.1832	0.1732	-0.0346	-0.0921	-0.59	-0.1334	-0.2527	0.1667	-0.2046	-0.0998	0.3705	0.1392	0.0619	-0.1444	0.6527	0.1932	0.3784	0.1804	0.5911	0.465	-0.0198	0.2555	0.0498	-0.1557	0.1813	-0.2242	0.0158	-0.0028	0.204	0.1419	0.2927	0.0303	-0.184	0.0302
A_43_P13955 Pik3r1 Phosphatidylinositol 3-kinase, regulatory subunit, polypeptide 1	-0.1839	-0.067	-0.4084	0.3276	0.1394	0.0589	-0.3163	-0.1973	-0.1285	-0.1009	-0.1205	-0.1387	-0.0012	-0.2488	-0.1009	-0.2021	-0.3025	-0.4074	0.176	-0.8555	-0.0219	0.0878	0.0027	0.1266	-0.4926	-0.0766	-0.5078	-0.2862	0.3197	-0.5125	-0.1219	-0.0494	-0.1205	-0.2563	-0.3027	-0.3988	-0.3322	-0.0836	-0.3668	-0.9864	-0.472	-0.2025	-0.515	-0.3507	-0.3048	-0.2698	-0.04	0.0267	0.4707
A_43_P15828 Irs2 Insulin receptor substrate 2	0.0361	0.0682	0.0449	0.0426	-0.1691	-0.1595	-0.1058	-0.0391	-0.1387	0.0251	0.0759	-0.0222	-0.095	-0.0525	-0.1478	0.0491	0.0342	0.029	0.0525	-0.0735	-0.0063	-0.015	-0.0122	-0.0203	-0.0653	0.0279	-0.0239	0.1389	0.1504	-0.0774	0.0935	0.066	0.0223	-0.0468	-0.1259	-0.0653	0.0034	0.1915	-0.0439	-0.0383	-0.088	-0.2112	-0.0204	-0.155	-0.0764	-0.0766	-0.0342	-0.0785	-0.0764
A_42_P794901 Ywhah tyrosine 3-monooxygenase/tryptophan 5-monooxygenase activation protein, eta polypeptide (Ywhah)	-0.3011	0.1105	0.0913	-0.1828	0.2466	0.46	0.13	-0.1054	0.0427	0.2613	0.3236	0.2448	0.0768	0.0199	0.2005	-0.1124	-0.1256	-0.3852	-0.1292	-0.8907	-0.1619	-0.0973	0.0396	-0.0885	0.0924	0.0378	0.1245	-0.6815	-0.9544	0.1923	-0.491	0.5801	0.385	0.2303	0.3058	-0.0937	-0.1199	-0.5459	-0.3925	-0.1781	-0.0279	0.1298	-0.2591	0.0114	-0.1312	-0.0463	-0.0885	0.0434	-0.0735
A_43_P19148 Sos1_predicted similar to mouse Son of sevenless 1 (LOC313845)	0.0987	-0.0081	0.1085	-0.1008	-0.057	-0.1438	0.1225	0.2002	0.3003	0.1433	0.2095	0.2244	0.4218	0.4172	0.3083	-0.0347	0.0138	0.2058	-0.09	-0.0356	-0.0748	-0.146	-0.2374	-0.2714	0.3273	0.12	0.2681	-0.4426	-0.4954	0.3437	-0.2978	-0.1306	-0.1823	-0.3611	0.0696	0.2097	-0.2145	-0.3194	0.2247	0.1848	0.0739	0.1328	0.4424	0.3694	0.1447	0.2068	0.0549	0.1386	0.1061
A_43_P21311 Sos1_predicted Son of sevenless homolog 1 (Drosophila) (predicted)	0.0421	-0.1369	0.1216	-0.0638	-0.2621	0.0431	0.0344	0.1666	0.2794	0.0446	-0.1363	0.3148	-0.1453	-0.129	-0.3478	0.5838	0.0767	0.1082	0.0561	0.2915	-0.13	0.1379	-0.0579	0.0498	0.4869	0.0125	0.4997	0.4032	0.1548	0.3464	0.1881	0.0751	-0.0541	0.235	0.4726	0.339	0.5577	0.1986	0.7667	-0.085	0.0195	-0.0619	-0.1004	0.4426	0.3292	0.0531	-0.3692	0.4275	0.2436
A_43_P21667 Shc1 SHC (Src homology 2 domain-containing) transforming protein 1 (Shc1)	0.0976	-0.0664	0.0746	-0.0669	-0.0608	0.3314	0.0285	-0.2352	0.2224	0.066	0.1582	-0.1699	0.4453	0.0799	0.0515	-0.0721	-0.0978	0.0576	-0.1436	0.4431	0.0281	0.0972	-0.0667	0.0191	0.0504	-0.068	0.1131	0.0216	-0.1015	0.0559	-0.0266	-0.009	-0.0257	-0.0894	-0.147	-0.0803	-0.2358	-0.118	0.1262	0.2304	-0.0275	-0.1417	0.2497	0.3537	0.033	-0.125	-0.107	0.1175	-0.2944
A_43_P10185 Cdc42 Cell division cycle 42 homolog (S. cerevisiae)	-0.3797	-0.1298	-0.7728	-0.1291	0.0669	0.3203	0.0809	-0.3967	-0.6802	-0.3083	-0.3342	-0.2816	-0.292	-0.3358	0.0118	-0.3212	-0.4684	-1.0121	0.0915	-0.8633	0.0676	0.1223	0.5969	0.2836	0.0126	-0.3646	0.2766	-0.6041	-0.5442	-0.6681	-0.5788	0.284	0.3821	0.5135	-0.0621	-0.7486	-0.553	-1.1418	-0.7944	-0.8499	-0.2988	0.142	-0.5064	NA	0.0019	-0.1336	0.1386	-0.4118	0.2632
A_43_P17688 IRS-4 Insulin receptor substrate 4	0.1925	0.0647	0.152	0.0302	-0.0435	-0.1452	-0.0959	3e-04	0.0785	0.2555	-0.3395	0.1746	0.1634	-0.0633	-0.1246	-0.2094	0.0432	-0.2953	0.0696	0.025	-0.0828	0.0498	0.0011	0.1604	-0.2129	-0.1152	-0.2337	0.1544	0.0802	-0.6495	0.1066	-0.1964	-0.234	-0.3652	-0.3239	-0.4129	-0.1526	0.2717	-0.4321	-0.1928	-0.0228	-0.2349	-0.1284	-0.3847	-0.0692	-0.202	-0.17	-0.0662	-0.6059
A_42_P756785 Pscd3 Pleckstrin homology, Sec7 and coiled-coil domains 3	-0.0232	-0.2898	-0.3104	-0.0203	0.0128	-0.1691	-0.1641	0.0651	-0.4042	-0.184	-0.144	-0.1963	-0.0282	-0.0056	0.3049	0.2008	-0.0603	-0.3663	0.0076	-0.8249	-0.0221	0.1271	0.2526	0.2272	-0.0934	-0.3386	0.069	-0.2637	-0.3446	-0.2506	-0.1598	0.0807	0.118	0.056	0.1478	-0.1786	0.0832	-0.3898	-0.2241	-0.2808	0.068	0.0344	-0.4174	-0.0791	0.2372	-0.1748	-0.1101	-0.5776	0.0304
A_42_P835950 Pik3r1 Phosphatidylinositol 3-kinase, regulatory subunit, polypeptide 1	-0.2534	-0.0977	-0.2663	-0.0728	0.0809	0.028	0.0586	-0.0518	0.0152	0.1043	0.0375	0.0801	0.327	0.2835	0.3438	-0.0914	-0.1554	-0.2726	0.0463	-0.3754	0.0087	0.104	-0.019	0.0728	0.1324	-0.0156	0.0801	-0.4659	-0.5268	-0.4892	-0.5656	0.3053	0.1848	-0.1862	0.0205	-0.2559	-0.5646	-0.6557	-0.348	-0.1734	0.1086	0.2122	3e-04	0.0531	-0.2463	-0.2406	-0.0218	-0.0518	0.0641
A_43_P10731 Shc1 Src homology 2 domain-containing transforming protein C1	-0.1188	0.0282	-0.3397	0.0663	0.2459	-0.1965	0.0839	0.1308	-0.0559	-0.0887	-0.3109	0.2148	-0.1937	0.0801	0.2074	0.2984	0.1644	0.2426	-0.0359	-0.2214	0.1889	0.0146	0.5513	0.3739	-0.2313	-0.054	0.145	0.4645	0.2346	-0.0267	0.3394	0.0906	0.0296	0.4232	0.1745	0.057	0.1277	-0.2017	0.1208	0.0175	0.1995	0.3435	-0.0391	0.2472	0.4342	-0.061	-0.0656	-0.1783	0.4058
A_42_P587050 Ywhab tyrosine 3-monooxygenase/tryptophan 5-monooxygenase activation protein, beta polypeptide (Ywhab)	-0.0167	-0.3027	-1.0115	-0.4662	-0.003	-0.0526	0.2124	-0.0345	-0.1893	-0.3402	-0.3255	0.0587	-0.0602	-0.203	0.2402	-0.1551	-0.2006	-0.5864	-0.0094	-0.9113	-0.1871	0.1292	0.2515	-0.0391	-0.3895	-0.744	-0.0905	-0.6384	-0.7612	-0.4709	-0.3928	-0.0958	-0.0272	0.3808	0.1006	-0.0278	-0.0124	-0.6543	-0.0951	-0.5122	-0.3784	0.0249	-0.6682	-0.1936	-0.2661	-0.5022	-0.1021	-0.6277	0.2034
A_43_P10633 Ier3 chromosome 20, major histocompatibility complex, assembled from 40 BACs, strain Brown Norway (BN/ssNHsd), RT1n haplotype; segment 7/11.	0.1236	0.0696	0.1661	0.1002	-0.0206	-0.0812	-0.0917	0.0757	0.0957	0.2283	0.2	0.1597	0.1217	0.1452	-0.0589	0.1256	0.2095	0.4032	0.0236	0.0256	0.0938	-0.0256	-0.2199	-0.1554	-0.1492	0.0169	-0.1771	0.2436	0.2339	0.3132	0.3293	-0.0209	-0.1778	-0.0916	-0.07	0.2519	0.211	0.4016	0.2964	0.1582	0.0946	-0.1283	0.2891	0.1706	0.1813	0.1695	-0.0167	0.1544	0.1398
A_43_P19694 Pik3ca Phosphatidylinositol 3-kinase, catalytic, alpha polypeptide	-0.0401	-0.0261	0.0723	0.1026	0.3682	0.0539	-0.0612	-0.0412	0.0628	-0.0321	-0.025	-0.1508	-0.2234	0.0377	-0.0776	0.2203	0.0249	0.0062	0.3011	-0.013	0.0837	0.2118	0.1823	0.0057	-0.2414	0.0244	0.0694	-0.0534	0.2752	0.2407	0.1896	-0.0499	-0.1085	0.099	-0.214	0.0943	-0.0388	-0.1614	0.0573	-0.023	-0.0235	0.1215	-0.0386	0.1357	-0.004	0.4958	0.006	-0.3566	0.0643
A_42_P559085 Sos2 son of sevenless 1 (Sos1)	0.209	0.0057	0.0936	-0.0988	-0.0461	-0.0398	0.262	0.4444	0.5693	0.0045	0.0963	0.3223	0.6037	0.6336	0.5651	0.1698	0.2169	0.4616	-0.1611	0.1489	-0.0269	-0.134	-0.3968	-0.3365	0.1786	0.1147	0.137	-0.7937	-0.86	0.1985	-0.4761	-0.3423	-0.4717	-0.5399	-0.0909	0.2536	-0.2726	-0.63	0.3471	0.3163	0.2225	0.3211	0.6323	0.6138	0.1742	0.3208	0.0866	0.3176	0.4263
A_43_P22410 Slc2a4 Solute carrier family 2 (facilitated glucose transporter), member 4	0.0116	-0.0058	-0.0031	0.0062	-0.0705	-0.1387	0.0369	0.0621	0.0899	0.0681	0.1635	0.1147	0.211	0.2305	0.1063	0.1005	0.0603	0.225	-0.0137	-0.0169	-1e-04	-0.0735	-0.1096	-0.0939	0.1445	0.0849	0.0893	-0.2136	-0.2769	0.0622	-0.091	-0.12	-0.2554	-0.2925	-0.0074	0.1115	-0.1099	-0.1113	0.1515	0.098	-0.0339	0.0302	0.2782	0.1707	0.0207	0.1413	0.0118	0.0858	0.1448
A_42_P585285 BF544514 UI-R-BT0-px-a-01-0-UI.r1 UI-R-BT0 cDNA clone UI-R-BT0-px-a-01-0-UI 5', mRNA sequence.	0.3006	0.4094	-1.3245	0.2648	-0.2363	1.0488	-0.2998	-0.8423	-1.7579	-0.35	-0.4658	0.0286	-0.0664	-0.1924	0.0274	0.3116	0.2463	0.3058	0.0271	-1.5274	-0.2433	-0.1506	0.8646	0.1489	0.0245	-0.6486	0.4858	1.1963	0.8573	-0.2129	1.0234	0.4062	0.3419	1.2644	0.3647	-0.2871	0.4432	0.2327	-0.3524	-0.1731	0.3962	0.7682	-0.7001	-0.3978	0.6466	0.2377	0.0103	0.0011	0.5804
A_43_P20278 Pik3ca Phosphatidylinositol 3-kinase, catalytic, alpha polypeptide	-0.0584	-0.1923	-0.1281	-0.0947	-0.0492	0.4594	0.1404	-0.218	-0.2346	0.333	0.1573	0.0292	0.2612	0.3027	0.1917	0.256	-0.1516	-0.2228	-0.093	-0.0375	-0.2513	0.2692	0.1479	0.0364	0.1977	-0.3259	-0.0031	-0.3738	-0.4659	-0.7197	-0.661	0.0959	0.007	-0.0954	-0.3406	-0.643	-0.1133	-0.4901	-0.4625	0.0463	0.167	0.0024	0.113	0.0237	-0.0836	0.0502	-0.1246	0.0282	-0.0452
A_43_P12582 Cdkn2a cyclin-dependent kinase inhibitor 2A	0.1936	0.0603	0.036	-0.1204	0.0455	-0.1524	0.0352	0.0151	-0.0726	0.1288	0.092	0.1551	0.3472	0.2353	-0.1102	-0.0422	-0.0846	-0.2106	0.012	0.3752	-0.1381	0.2078	0.0324	0.175	-0.215	-0.1906	-0.3037	-0.1825	-0.3306	-0.9714	-0.4602	-0.1142	-0.2517	-0.173	-0.6698	-0.7541	-0.2968	-0.3505	-0.4409	-0.0399	0.0042	-0.0011	0.0876	-0.084	0.0981	-0.0703	-0.0509	0.1567	-0.0884
A_42_P505393 Serpinb6 serine (or cysteine) proteinase inhibitor, clade B (ovalbumin), member 6	-0.2026	0.1238	-0.0573	-0.1302	0.0441	-0.4907	0.0986	0.0103	0.0838	0.209	-0.0219	0.1273	-0.0956	-0.102	0.0796	-0.2581	-0.2201	-0.6295	-0.1334	-1.3968	-0.3442	-0.0635	-0.3609	-0.1583	0.2728	0.0348	0.1818	-0.9356	-1.1424	0.2805	-0.5382	0.5403	0.3967	0.0753	0.3934	0.1439	-0.2652	-0.8788	-0.1696	-0.067	-0.0101	-0.0451	-0.1397	-0.1404	-0.3062	-0.1787	-0.1569	-0.2218	-0.1807
lalt.pool	-0.075	2.975	3.425	-0.2	2.325	6.4	-0.225	-0.025	-0.55	0.05	0.275	1.525	0.15	-0.125	1.575	0.15	0.025	0.15	0.275	7.1	1.975	-0.15	6.025	0.675	-0.35	0.15	0.475	-0.4333	1.4167	3.5833	-0.0667	-0.6333	0.2167	1.8	0.1167	-0.9333	0.35	2.8333	-1.1	1.675	1.025	5.325	-0.125	-0.25	8.425	2.35	-0.325	1.825	-0.95
[truncated: 25 more columns]
