# Supplementary material for: Gene set enrichment analysis for non-monotone association and multiple experimental categories
Source: BMC Bioinformatics. 2008 Nov 14;9:481. doi: 10.1186/1471-2105-9-481 (PMC2636811; doi:10.1186/1471-2105-9-481)
Supplement: Additional file 2 — Sets and Expression. The intermediate analysis results of NCT compendium data set. Sets directory contains lists of identified gene sets under different across-compound (category) selection criteria. Compound specific p-values, set size, etc are provided. Expression directory contains extracted expression data for respective identified gene sets. [file 1471-2105-9-481-S2.zip › SetsAndExpression/expression/C2-6of8bloodp1-Cfilter-16-blood-TCRPATHWAY.txt]

geneids	1.2.Dich-24-15#-0.1	1.2.Dich-24-150#3	1.2.Dich-24-1500#3.4	1.2.Dich-48-15#-0.2	1.2.Dich-48-150#2.3	1.2.Dich-48-1500#6.4	1.2.Dich-6-15#-0.2	1.2.Dich-6-150#0	1.2.Dich-6-1500#-0.6	1.4.Dich-24-15#0	1.4.Dich-24-150#0.3	1.4.Dich-24-1500#1.5	1.4.Dich-48-15#0.2	1.4.Dich-48-150#-0.1	1.4.Dich-48-1500#1.6	1.4.Dich-6-15#0.2	1.4.Dich-6-150#0	1.4.Dich-6-1500#0.2	Brom-24-25#0.3	Brom-24-250#7.1	Brom-24-75#2	Brom-48-25#-0.2	Brom-48-250#6	Brom-48-75#0.7	Brom-6-25#-0.4	Brom-6-250#0.2	Brom-6-75#0.5	Diqu-24-10#-0.4	Diqu-24-20#1.4	Diqu-24-25#3.6	Diqu-24-5#-0.1	Diqu-48-10#-0.6	Diqu-48-20#0.2	Diqu-48-25#1.8	Diqu-48-5#0.1	Diqu-6-10#-0.9	Diqu-6-20#0.4	Diqu-6-25#2.8	Diqu-6-5#-1.1	Gala-24-100#1.7	Gala-24-25#1	Gala-24-400#5.3	Gala-48-100#-0.1	Gala-48-25#-0.2	Gala-48-400#8.4	Gala-6-100#2.4	Gala-6-25#-0.3	Gala-6-400#1.8	Mono-24-10#-1
A_42_P641528 Lat linker for activation of T cells (Lat)	-0.2434	-0.2842	-1.7834	-0.3156	-0.0149	-0.5202	-0.0429	-0.6213	-0.728	-0.4528	-0.7242	-0.652	-0.1036	-0.2173	0.1208	-0.8868	-1.1487	-1.8363	-0.0446	-1.4301	-0.3069	0.1486	0.0728	0.2106	-0.0146	-0.9271	0.0709	-1.458	-1.3738	-1.1574	-0.8315	-0.0719	0.1688	-0.5091	-0.0397	-0.6011	-0.8164	-1.409	-0.6698	-0.7735	-0.089	0.0134	-0.5572	-0.8546	-0.9896	-0.4932	-0.1833	-0.7418	0.083
A_43_P11790 Ppp3ca protein phosphatase 3, catalytic subunit, alpha isoform (Ppp3ca)	-0.2572	-0.0438	-0.2651	-0.4302	0.1366	0.495	0.0269	0.5568	-0.4486	0.3556	-0.1005	0.0624	0.3552	-0.0032	0.4007	-0.4035	0.295	-0.5296	-0.1263	-0.406	-0.2112	0.0704	-0.0087	-0.1632	0.2334	-0.3034	0.3694	-0.3098	-0.4557	-0.0353	-0.5725	0.3002	0.0047	-0.3387	0.0541	-0.2864	-0.3335	-0.6398	-0.2636	0.0549	0.0097	0.2842	0.0748	-0.1048	-0.5064	-0.114	-0.5041	0.0671	-0.3946
A_42_P808559 Lck Lymphocyte protein tyrosine kinase	-0.4432	-0.3902	-2.4366	-0.2934	0.0545	-0.6559	0.0284	-0.5825	-0.8471	-0.0706	-0.3754	-0.318	0.2448	0.1852	0.504	-0.5866	-0.9266	-1.7563	0.0416	-1.657	-0.1924	0.2276	0.036	0.2569	0.0026	-1.0834	0.0786	-1.8163	-1.9329	-1.4871	-1.0599	0.005	0.1859	-0.7213	-0.0572	-0.8432	-1.4204	-2.1439	-0.826	-0.6039	0.1714	0.2702	-0.4317	-0.7972	-0.9591	-0.4806	-0.1693	-0.5348	-0.1014
A_42_P808450 Cd3e_predicted similar to T3-epsilon protein (LOC315609)	-0.1226	-0.014	-0.1951	-0.1043	2e-04	-0.3318	0.0136	0.0081	0.0286	0.0413	-0.2154	-0.074	0.2169	0.1962	0.3084	-0.112	-0.1088	-0.2754	0.0112	-0.1792	-0.0325	0.0317	-0.043	-0.0198	0.0176	-0.0206	0.017	-0.3103	-0.2268	-0.1746	-0.2809	0.0805	0.1201	-0.2015	0.0313	0.0145	-0.1068	-0.0922	-0.0065	-0.0301	0.1316	0.0972	-0.082	-0.2558	-0.3697	-0.1418	0.0152	-0.0038	-0.0568
A_43_P11653 Pik3r1 Phosphatidylinositol 3-kinase, regulatory subunit, polypeptide 1	-0.2292	-0.1079	-0.2862	-0.5064	0.0236	-0.4702	0.3665	-0.1058	0.4689	0.4315	0.1589	0.0742	0.5232	0.3476	0.5494	-0.1358	-0.159	-0.527	-0.1212	-0.0584	-0.1641	-0.215	-0.0785	-0.063	0.3647	0.3545	0.2191	-0.947	-0.8701	-0.267	-1.2303	0.297	0.1994	-0.433	0.4019	-0.0457	-0.7107	-1.0545	-0.165	0.124	0.3764	0.4951	0.3371	-0.0145	-0.5974	-0.3002	-0.2653	-0.0967	-0.4264
A_43_P17840 Prkca Protein kinase C, alpha (Prkca)	0.1749	0.0765	0.4378	0.1336	0.0995	-0.0239	-0.3096	0.2014	0.0589	-0.1785	-0.1513	-0.1773	-0.0021	-0.0494	1.0668	-0.1576	-0.0964	0.3552	0.04	0.2424	0.0748	-0.0121	-0.1926	0.0181	0.0574	-0.0144	0.1303	0.3395	0.465	0.166	0.4482	-0.1304	0.0515	0.1818	0.0077	0.1474	0.2712	0.6859	-0.0091	0.2214	0.0751	0.3614	0.0456	-0.3658	0.1463	0.2571	-0.0856	-0.0066	-0.1631
A_43_P14930 Grb2 Growth factor receptor bound protein 2	-0.4091	0.0517	-0.4107	-0.2406	0.2319	0.3747	0.1464	-0.339	-0.5846	-0.194	-0.3028	-0.0771	-0.2516	-0.3915	0.0618	-0.2544	-0.3665	-1.0731	0.128	-0.9547	0.2189	-0.0211	0.5908	0.1635	-0.0359	-0.2581	0.3834	-0.5186	-0.4423	-0.439	-0.4244	0.4656	0.5048	0.6277	0.2875	-0.622	-0.3527	-0.8205	-0.8264	-0.7441	-0.4518	0.1171	-0.4821	-0.0037	0.1845	0.0011	0.1603	-0.2676	0.1935
A_42_P716492 Sos1 Acid phosphatase 1, soluble	-0.222	-0.1749	0.0091	-0.1358	0.1014	0.8191	0.0784	0.0052	-0.5378	-0.1845	-0.2488	-0.0027	-0.0114	0.014	0.4247	0.132	0.0931	-0.1239	0.1267	-0.077	-4e-04	0.0905	0.6567	0.3204	-0.0501	-0.369	-0.0048	-0.0437	-0.0506	2e-04	0.098	0.0769	0.2238	1.0471	0.174	-0.5064	0.1556	-0.3283	-0.4115	-0.3648	-0.2888	0.4872	-0.5128	-0.0085	0.538	-0.0948	0.1797	-0.2527	0.2859
A_42_P686567 Ppp3cb Protein phosphatase 3, catalytic subunit, beta isoform	-0.3555	-0.2165	-1.3139	-0.0248	0.2281	0.306	-0.0351	-0.5003	-0.8618	-0.3557	-0.3326	-0.1514	-0.3841	-0.3158	0.0969	0.0573	-0.2149	-0.4668	0.1144	-1.0623	0.2031	0.054	0.5038	0.179	-0.2728	-0.5396	0.1546	0.273	0.0227	-0.5084	0.3634	0.3047	0.3127	0.7019	0.2701	-0.2935	-0.1415	-0.4392	-0.3163	-0.5769	-0.0299	0.2062	-0.6585	-0.1703	0.2168	-0.1116	0.1077	-0.2575	0.4716
A_43_P18976 Shc1 SHC (Src homology 2 domain-containing) transforming protein 1 (Shc1)	0.0649	0.0378	0.1474	0.1351	-0.0652	-0.0584	-0.0648	0.028	0.0367	0.0638	0.1111	0.0482	-0.0379	-0.0076	-0.1538	0.1298	0.1329	0.212	0.064	0.0634	0.0543	-0.0454	-0.0803	-0.0581	-0.134	0.0259	-0.073	0.3603	0.367	0.2196	0.2827	-0.0255	-0.0752	0.0149	-0.0142	0.1229	0.1043	0.3317	0.146	0.0948	-0.0073	-0.104	0.1108	0.0253	0.05	0.0909	0.024	0.0712	0.0143
A_43_P11730 Rasa1 RAS p21 protein activator 1	-0.0036	0.0288	0.1038	-0.002	-0.0346	0.2924	0.1178	0.0053	0	-0.0377	-0.005	-0.1498	0.2473	-0.1416	0.0109	0	0.2176	-0.0026	-0.0254	-0.0557	-0.0528	1.0509	0.1891	-4e-04	0.6018	0.0827	-0.1893	0.0253	0.0592	-0.1101	0.0664	-0.0732	0.0593	-0.3549	0.0035	-0.0706	0.058	0.0063	-0.0687	0.0624	0.0718	0.5566	0.4525	-0.4174	0.4945	-0.1284	-0.1752	0.5334	-0.1084
A_42_P645092 Ppp3ca Protein phosphatase 3, catalytic subunit, alpha isoform	-0.0212	0.0054	-0.0188	-0.0341	0.0208	0.2335	0.0317	0.073	0.0948	-0.1785	-0.2537	-0.0472	0.0463	0.002	0.0332	-0.1172	-0.1325	-0.2485	7e-04	-0.0357	-0.003	0.0082	0.0281	-0.0133	0.0667	0.0134	0.029	-0.1094	-0.1737	-0.0338	-0.1925	0.099	0.0562	0.1057	0.0435	-0.2043	-0.1806	-0.428	-0.1331	-0.0284	-0.0475	0.0726	-0.0966	0.135	-0.0672	0.0373	0.0144	0.0318	0.0276
A_43_P18724 Sos1_predicted Son of sevenless homolog 1 (Drosophila) (predicted)	0.1595	-0.0213	0.189	0.0318	-0.1718	-0.1403	0.0735	0.1685	0.1711	0.408	0.3996	0.2529	0.4466	0.2916	0.3476	-0.056	0.1941	0.2555	-0.0366	-0.0807	0.0424	0.0338	-0.2078	-0.1212	0.0654	-0.123	-0.0294	-0.3326	-0.1451	-0.221	-0.1462	-0.1559	-0.2385	-0.402	-0.1297	0.061	-0.0743	-0.1865	0.0939	0.1479	0.2615	0.1601	0.2406	-0.0324	-0.2385	0.0179	-0.1669	0.0939	0.0615
A_43_P12704 Calm1 Calmodulin 1	-0.3229	-0.1882	-1.2128	-0.1509	0.0489	0.0758	0.0544	-0.1007	-0.4126	0.0161	-0.1246	0.0604	0.0415	0.085	0.2608	0.3318	-0.456	-0.6179	-0.0694	-1.061	0.0057	-0.0942	0.0441	-0.0466	-0.1093	-0.2939	0.484	-1.4891	-1.8396	-0.6183	-1.9445	0.1834	0.3456	-0.3794	0.1367	-0.4724	-1.3671	-2.2297	-0.4868	-0.5248	-0.1794	0.1612	-0.2276	-0.4631	-0.5982	-0.1352	-0.0984	-0.1181	0.1378
A_43_P15745 Mapk8 mitogen-activated protein kinase 8 (Mapk8)	-0.2799	-0.4992	-0.5709	-0.132	-0.1339	0.19	0.2266	-8e-04	-0.3356	-0.0255	0.2213	-0.2183	0.2783	0.1998	-0.1538	-0.8573	-0.7095	-0.4202	-0.3302	0.1311	-0.4639	0.5403	0.5226	0.5866	0.2461	-0.7133	-0.1652	-0.0891	-0.0562	-1.1757	-0.3408	-0.3421	-0.138	0.1405	-0.0851	-0.7604	0.1438	-0.1255	-0.4586	-0.6089	-0.278	-0.235	-0.3243	0.024	0.7169	-0.3348	-0.3006	-0.5138	0.2588
A_43_P11498 Raf1 murine leukemia viral (v-raf-1) oncogene homolog 1 (3611-MSV) (Raf1)	0.2952	-0.1447	-0.2624	-0.0018	-0.0339	-0.063	0.1123	0.1918	-0.0435	0.2582	-0.1054	0.0702	0.2146	0.4244	-0.0112	-0.6658	-0.2002	-0.2366	0.0269	0.0969	0.0594	0.4623	0.1321	0.1463	-0.0045	-0.3	0.3597	0.142	-0.2132	-0.1974	-0.0359	-0.4162	-0.0087	0.1372	-0.003	-0.3318	0.0469	0.131	-0.2549	0.4453	0.0537	0.4851	0.181	0.1179	0.028	-0.0306	0.3095	-0.5075	0.0105
A_42_P653257 Ptpn7 protein-tyrosine phosphatase, non-receptor type 7	0.0322	-0.0456	-0.1879	-0.1186	-0.0108	-0.3051	0.0497	0.093	0.0469	-0.0316	-0.2684	-0.2042	0.1277	0.0784	0.2689	-0.0429	-0.0775	-0.1594	-0.0487	-0.1738	-0.0092	0.0083	-0.0251	-0.0398	-0.0517	-0.0785	-0.0449	-0.3553	-0.388	-0.1684	-0.4098	0.0782	0.0271	-0.2393	-0.0327	-0.058	-0.2674	-0.4857	-0.0573	0.0661	0.1836	0.1809	-0.0407	-0.2923	-0.3847	-0.0138	0.0324	0.2514	-0.003
A_43_P12971 Map3k1 mitogen activated protein kinase kinase kinase 1 (Map3k1)	0.1618	-0.0103	0.4047	-0.0694	-0.4323	-0.4106	-0.1245	0.1118	0.2996	-0.0139	-0.093	0.2077	0.2345	-0.2738	-0.0399	0.058	0.1166	0.1212	-0.0367	0.3098	0.2705	0.2137	-0.1448	-0.0285	-0.1077	0.0564	-0.1136	0.8963	0.377	0.0298	0.0817	-0.1769	-0.004	0.1861	0.0066	0.283	0.1593	0.6726	0.2046	0.2291	0.0375	-0.1711	-0.0331	0.2534	0.1781	-0.019	0.4335	0.419	0.0529
A_43_P23160 Nfatc4 Nuclear factor of activated T-cells, cytoplasmic, calcineurin-dependent 4 (predicted)	0.1499	-0.0437	0.4839	0.2898	-0.0209	0.133	-0.0463	1.0425	0.2768	-0.0043	0.2054	0.3532	0.2119	0.2983	0.5444	0.1519	0.0046	0.3279	-0.1289	0.165	0.2045	0.0583	0.1595	-0.0586	0.092	-0.5646	0.079	-0.6352	-0.4718	-0.1128	-0.2985	-1.1388	-0.0016	-0.6944	-0.3521	0.2258	0.2324	-0.216	0.4006	0.2185	-0.3491	0.3122	0.8425	0.5681	0.6936	0.0475	-0.0344	1.3473	0.1098
A_43_P11930 Mapk3 mitogen activated protein kinase 3 (Mapk3)	0.0326	0.0013	-0.0097	0.005	0.0103	-0.0164	0.021	0.0205	0.0066	0.0154	0.0185	-0.0686	0.0437	0.0487	-0.0399	-0.1462	-0.2408	-0.3041	-0.0052	0.0065	-0.0704	0.0505	0.055	0.0777	0.0545	0.0327	0.0217	-0.1586	-0.1143	-0.2101	-0.0876	0.0118	0.0294	0.0085	-0.0772	-0.1666	-0.0437	-0.0914	-0.1755	-0.139	-0.0765	-0.0496	0.0201	-0.078	-0.1023	-0.0729	-0.0298	-0.0658	-0.162
A_42_P541660 Nfatc4_predicted similar to cytoplasmic nuclear factor of activated T-cells 4 (LOC305897)	0.0426	0.0909	0.2464	-0.0506	-0.0435	-0.0394	0.0115	0.0327	-0.0791	-0.0071	0.1354	0.057	-0.0619	-0.0376	-0.1004	-0.0547	0.0065	-0.0428	-0.1027	0.1426	-0.0552	0.0145	-0.0401	-0.0976	-0.0321	-0.0823	-0.03	0.099	0.0167	0.0896	0.0056	-0.0483	-0.0398	-0.0246	-0.1392	-0.0088	-0.0037	-0.044	-0.0197	-0.0306	-0.1212	-0.1006	-0.0363	-0.0522	-0.1384	-0.031	-0.0687	0.0868	-0.1139
A_43_P15304 Grb2 growth factor receptor bound protein 2 (Grb2)	-0.3521	0.0616	-0.239	-0.2128	0.081	-0.0502	0.1637	-0.0761	-0.1276	0.254	0.037	0.3257	0.2044	0.1992	0.7	-0.3362	-0.415	-0.9982	-0.195	0.1947	-0.152	0.078	0.1896	0.0604	0.4504	-0.1964	0.6175	-1.4822	-1.0151	-0.188	-1.1323	0.2823	0.2843	-0.2054	0.106	-0.5997	-0.7939	-1.5153	-0.4508	-0.0992	-0.086	0.1637	0.1986	0.2005	-0.5591	0.0516	0.0462	0.0577	-0.2007
A_42_P552092 Fos Rat c-fos mRNA.	-0.059	-0.2218	1.217	-0.1852	-0.1798	0.4924	0.1446	-0.0099	0.6942	-0.3436	-0.2474	-0.0991	0.3461	-0.1604	0.1777	0.529	0.1436	0.191	-0.0119	-0.5013	-0.278	-0.2426	0.4442	0.0537	-0.2362	-0.1474	-0.2669	1.5274	1.5184	1.039	1.0594	0.9486	0.3441	2.0603	0.5186	-0.0204	1.0115	0.8344	0.0388	-0.3131	-0.3716	0.2206	-0.6755	0.3488	1.1829	-0.0852	0.5047	-0.0772	0.3574
A_42_P572413 Vav1 vav 1 oncogene (Vav1)	-0.335	-0.1714	-0.9048	-0.2492	0.0282	0.1132	-0.0712	-0.5414	-0.7426	-0.2911	-0.4728	-0.3063	-0.576	-0.6264	-0.2547	-0.3869	-0.464	-1.256	0.0802	-0.5334	-0.2055	0.0294	0.5491	0.1356	0.1455	-0.598	0.1704	-0.8228	-0.9165	-0.7574	-0.3198	0.3292	0.46	0.3559	0.098	-0.547	-0.3773	-0.83	-0.5768	-0.7864	-0.4976	-0.0408	-0.6276	-0.4528	-0.536	-0.4096	0.0134	-0.7115	0.0988
A_43_P22260 Nfkb1 nuclear factor kappa B p105 subunit (Nfkb1)	0.175	0.036	0.4118	-0.0754	-0.0952	-0.1186	0.0405	0.2736	0.4103	-0.0127	0.1403	0.2788	0.1572	0.3521	0.0468	0.1918	0.2948	0.4569	-0.0029	0.3137	0.0144	-0.1378	-0.1837	-0.1744	0.0496	0.067	-0.0238	-0.2271	-0.0847	0.2745	-0.0401	0.025	-0.2213	-0.3402	-0.3905	0.2823	0.0321	-0.0132	0.3648	0.3102	0.0048	-0.0166	0.4378	0.2611	-0.2211	0.3244	-0.0667	-0.2054	0.0596
A_43_P15232 Nfkb1 nuclear factor kappa B p105 subunit (Nfkb1)	-0.0388	0.1053	-0.2779	0.1144	0.059	0.1362	-0.1406	-0.2327	-0.2816	-0.2315	-0.3009	-0.1582	-0.2994	-0.3048	-0.0821	-0.0152	0.0473	0.0257	0.051	-0.0828	0.1001	-0.053	0.1595	0.0578	-0.0895	0.0538	0.069	0.3936	0.5194	0.0707	0.375	0.1795	0.1674	0.4716	0.2329	0.011	0.1742	0.3163	-0.0396	-0.23	-0.0847	0.1311	-0.3005	-0.1627	0.0796	-0.0302	0.0528	-0.088	0.0941
A_43_P15265 Ppp3cb protein phosphatase 3, catalytic subunit, beta isoform (Ppp3cb)	0.153	0.1	0.1795	0.0736	-0.0478	-0.0388	-0.1014	0.0434	0.0448	0.1474	0.2011	0.1491	0.1897	0.3014	0.2619	0.2134	0.2695	0.2623	-0.0046	0.0488	0.1024	0.0177	-0.2265	-0.0955	-0.1862	-0.0246	-0.2036	0.027	0.0198	0.3251	-0.0729	0.1667	-0.1244	-0.0335	0.373	0.1413	0.1856	0.1366	0.1087	0.1766	0.2468	0.3656	0.3541	0.2045	0.087	0.0177	-0.0027	0.297	-0.0654
A_43_P20765 PKC Rat protein kinase C (PKC) type beta-I gene, exon X.	-0.025	-0.2474	-0.8759	-0.2001	-0.3278	-0.199	-0.0261	-0.1351	-0.5516	-0.3064	-0.576	-0.5384	0.5375	0.445	0.823	-0.7478	-1.0426	-1.4464	-0.1601	-0.8126	0.1005	0.2597	-0.3148	0.0256	0.0728	-0.3794	0.2223	-1.8473	-1.8902	-1.4317	-1.7403	-0.0416	0.0979	-1.0383	-0.1771	-0.9016	-1.2889	-2.189	-0.6528	-0.4618	-0.1993	0.0729	-0.1082	-0.6887	-1.0742	-0.2101	-0.0239	-0.1392	-0.2672
A_42_P741027 Jun v-jun sarcoma virus 17 oncogene homolog (avian) (Jun)	-0.228	0.2574	1.0355	0.0357	-0.0035	1.1824	0.0492	0.0183	-0.1654	-0.3098	-0.2225	0.2359	-0.237	-0.3587	-0.1491	-0.2099	-0.1391	-0.3316	0.1896	1.361	0.0873	0.0132	0.5928	0.0812	0.2095	0.0153	0.3608	-0.0856	0.1801	0.0902	0.0631	0.2893	0.1661	0.6153	-0.0035	-0.2319	0.348	0.3168	-0.3795	-0.3768	-0.2745	0.3198	-0.2648	0.312	0.5596	0.244	0.1489	0.2639	-0.0606
A_42_P653759 Calm2 calmodulin 2 (Calm2)	-0.5099	-0.1817	-0.6454	-0.2515	0.3046	0.9273	0.3689	-0.2702	-0.4283	-0.1432	-0.2881	-0.0988	-0.1975	-0.2515	0.1735	-0.1144	-0.2295	-0.9939	-0.1146	-0.9687	-0.3934	-0.212	0.8272	0.0285	0.5511	-0.182	0.5974	-1.5129	-1.589	-0.1296	-1.069	0.37	0.4042	0.5879	0.3162	-0.5598	-0.7538	-1.8425	-0.6231	-0.3346	-0.2228	0.4822	-0.3236	0.317	0.2322	-0.1919	0.226	-0.2382	0.1584
A_42_P598602 Cd3g_predicted similar to T-cell surface glycoprotein CD3 gamma chain precursor (T-cell receptor T3 gamma chain) (LOC300678)	-0.4742	-0.3987	-1.8365	0.052	0.4436	-0.0531	-0.0403	-0.4814	-0.5118	-0.5668	-0.8068	-0.4875	-0.1892	-0.2068	0.0345	-0.1225	-0.377	-0.9004	0.1136	-0.9576	0.0712	0.1588	0.1388	0.1572	0.0345	-0.5731	0.0766	-0.4262	-0.5839	-0.8169	0.0404	-3e-04	0.0869	0.2014	0.2932	-0.2457	-0.413	-0.9221	-0.2998	-0.28	0.367	0.5501	-0.5386	-0.5343	-0.1705	-0.2888	-0.0853	-0.2776	0.2841
A_42_P728121 Zap70 zeta-chain (TCR) associated protein kinase 70kDa (Zap70), mRNA.	-0.3404	-0.4067	-1.9324	-0.1749	0.0879	-0.6096	0.1166	-0.331	-0.5434	-0.2375	-0.4431	-0.3761	0.0159	0.0334	0.3044	-0.2515	-0.5761	-1.2397	0.1916	-1.3724	-0.0854	0.2414	-0.1119	0.2235	-0.12	-0.8776	-0.0774	-1.0107	-1.2396	-1.2694	-0.5864	-0.0508	0.0702	-0.3484	-0.0373	-0.5813	-0.8951	-1.255	-0.607	-0.7303	0.1351	0.3009	-0.3275	-0.5502	-0.5881	-0.4273	-0.1131	-0.548	0.3289
A_42_P579174 Cd3d CD3 antigen delta polypeptide (Cd3d)	-0.1793	-0.096	-0.4718	-0.0229	0.0888	-0.0988	-0.0013	-0.2016	-0.1238	-0.3508	-0.4182	-0.3086	-0.1661	-0.1532	-0.133	-0.0761	-0.1397	-0.1806	-0.0321	-0.1747	0.0249	0.0178	0.0782	0.0692	0.2216	-0.0505	0.142	0.0607	0.0795	-0.0356	0.1903	0.028	-0.006	0.1764	0.1615	0.0618	0.0277	-0.007	0.0398	-0.1538	-0.0461	-0.0219	-0.2205	-0.2272	-0.0686	-0.0511	-0.0267	-0.1536	0.1366
A_42_P834330 Jun Rat RJG-9 gene for c-jun.	0.1811	0.0324	0.3299	0.0235	-0.0582	0.0536	0.0483	0.1274	0.2287	0.0089	0.2452	0.0329	0.1426	0.1569	0.0357	0.1146	0.1381	0.3404	-0.0855	0.211	-0.0418	-0.168	-0.1631	-0.1364	0.0965	0.1115	0.1013	0.0761	0.2017	0.2196	0.2493	-0.078	-0.0598	-0.1041	0.0245	0.187	0.2002	0.3044	0.1631	0.015	0.1139	-0.056	0.1089	0.1472	0.0633	0.0688	0.0135	0.0485	0.0462
A_42_P464205 Map3k1 Mitogen activated protein kinase kinase kinase 1	-0.4	0.0102	-0.9216	-0.0113	0.0991	0.6607	-0.0988	-0.2858	-0.53	0.1962	0.0544	0.2198	0.2948	0.2261	0.6152	-0.1724	0.0684	-0.2282	0.2078	-0.277	0.186	0.1475	0.919	0.3877	-0.2872	-0.3212	-0.0576	-0.6265	-0.5758	-0.7173	-0.4689	-0.0505	0.1049	0.1807	-0.1437	-0.9614	-0.6765	-1.1581	-0.819	-0.5983	-0.3499	0.1625	-0.4657	-0.1155	0.143	-0.0626	0.2009	0.0706	0.0507
A_43_P13722 Fyn Fyn proto-oncogene	0.1799	0.0311	0.1247	0.0514	-0.0503	-0.1738	0.0794	0.1855	0.3314	0.1175	0.1041	0.2004	0.2693	0.3618	0.1992	0.1612	0.1565	0.3315	-0.009	0.068	0.0225	-0.082	-0.2527	-0.1786	-0.0131	0.0769	0.0098	-0.1201	-0.2094	0.3647	-0.0744	-0.2277	-0.2011	-0.3349	-0.0556	0.3192	0.0999	0.1542	0.3621	0.2471	0.0996	0.1641	0.3527	0.2577	0.127	0.1934	0.0451	0.2384	0.1242
A_42_P638191 Map2k1 mitogen activated protein kinase kinase 1 (Map2k1)	-0.4128	-0.0137	-0.5831	-0.159	0.1879	0.4535	0.1345	-0.3343	-0.5735	-0.3037	-0.3596	0.047	-0.1168	-0.1244	0.3754	-0.2262	-0.3537	-0.7854	0.1683	-0.0661	0.1205	0.1245	0.9008	0.2894	-0.0022	-0.4934	0.3741	-0.5385	-0.4147	-0.5028	-0.2625	0.0724	0.3248	0.7279	0.1897	-0.4873	-0.3516	-0.7776	-0.5373	-0.4974	-0.218	0.4062	-0.3736	0.366	0.4712	-0.1274	0.1126	-0.1783	0.3631
A_43_P13955 Pik3r1 Phosphatidylinositol 3-kinase, regulatory subunit, polypeptide 1	-0.1839	-0.067	-0.4084	0.3276	0.1394	0.0589	-0.3163	-0.1973	-0.1285	-0.1009	-0.1205	-0.1387	-0.0012	-0.2488	-0.1009	-0.2021	-0.3025	-0.4074	0.176	-0.8555	-0.0219	0.0878	0.0027	0.1266	-0.4926	-0.0766	-0.5078	-0.2862	0.3197	-0.5125	-0.1219	-0.0494	-0.1205	-0.2563	-0.3027	-0.3988	-0.3322	-0.0836	-0.3668	-0.9864	-0.472	-0.2025	-0.515	-0.3507	-0.3048	-0.2698	-0.04	0.0267	0.4707
A_43_P15858 Rela v-rel reticuloendotheliosis viral oncogene homolog A (avian)	0.0914	-0.1181	0.015	-0.2562	-0.0405	0.1308	-0.0962	-0.2099	0.2392	-0.0478	0.2313	-0.0372	0.2219	0.1681	0.2606	-0.6876	-0.3833	-0.6682	0.0517	0.0577	-0.189	0.2115	-0.3609	0.1882	0.1737	-0.0943	-0.0935	-0.0361	-0.0751	-0.2345	0.0451	0.1894	-0.101	-0.1823	-0.0246	-0.2268	0.065	0.0732	-0.3469	0.0095	-0.0638	-0.0154	0.0131	-0.0092	0.1065	-0.1589	0.0996	-0.1089	-0.2699
A_43_P19148 Sos1_predicted similar to mouse Son of sevenless 1 (LOC313845)	0.0987	-0.0081	0.1085	-0.1008	-0.057	-0.1438	0.1225	0.2002	0.3003	0.1433	0.2095	0.2244	0.4218	0.4172	0.3083	-0.0347	0.0138	0.2058	-0.09	-0.0356	-0.0748	-0.146	-0.2374	-0.2714	0.3273	0.12	0.2681	-0.4426	-0.4954	0.3437	-0.2978	-0.1306	-0.1823	-0.3611	0.0696	0.2097	-0.2145	-0.3194	0.2247	0.1848	0.0739	0.1328	0.4424	0.3694	0.1447	0.2068	0.0549	0.1386	0.1061
A_42_P544487 Nfkbia nuclear factor of kappa light chain gene enhancer in B-cells inhibitor, alpha (Nfkbia)	-0.1832	0.3011	-0.0663	-0.3942	-0.027	0.4656	-0.0013	-0.4688	-0.5971	-0.0786	-0.2276	-0.331	-0.2863	-0.2117	-0.0081	0.0403	-0.2469	-1.3122	-0.1908	0.6937	-0.2142	0.0812	0.5955	0.1787	-0.3837	-1.0214	-0.2779	-0.6451	-0.6066	-0.042	-0.4651	0.3199	0.4276	0.679	0.1458	-0.7174	-0.3692	-0.2156	-0.8762	-0.4599	-0.0118	0.2533	-0.121	0.0889	0.032	0.9157	-0.0884	0.289	0.0364
A_43_P21311 Sos1_predicted Son of sevenless homolog 1 (Drosophila) (predicted)	0.0421	-0.1369	0.1216	-0.0638	-0.2621	0.0431	0.0344	0.1666	0.2794	0.0446	-0.1363	0.3148	-0.1453	-0.129	-0.3478	0.5838	0.0767	0.1082	0.0561	0.2915	-0.13	0.1379	-0.0579	0.0498	0.4869	0.0125	0.4997	0.4032	0.1548	0.3464	0.1881	0.0751	-0.0541	0.235	0.4726	0.339	0.5577	0.1986	0.7667	-0.085	0.0195	-0.0619	-0.1004	0.4426	0.3292	0.0531	-0.3692	0.4275	0.2436
A_43_P14612 Vav1 Vav 1 oncogene	-0.2891	-0.1872	-0.7328	-0.3158	0.0046	-0.0206	0.0606	-0.095	-0.337	-0.0862	-0.239	-7e-04	0.1624	0.0875	0.4673	-0.3899	-0.0974	-0.6841	0.1253	-0.9443	0.0536	0.0172	0.2985	0.0431	0.2879	-0.498	0.5655	-0.9739	-0.8921	-0.6223	-0.696	0.258	0.4197	-7e-04	0.1037	-0.5459	-0.8951	-1.5241	-0.5682	-0.2149	0.014	0.4182	-0.0241	0.1048	0.0445	-0.295	0.1784	-0.4759	0.2108
A_43_P21667 Shc1 SHC (Src homology 2 domain-containing) transforming protein 1 (Shc1)	0.0976	-0.0664	0.0746	-0.0669	-0.0608	0.3314	0.0285	-0.2352	0.2224	0.066	0.1582	-0.1699	0.4453	0.0799	0.0515	-0.0721	-0.0978	0.0576	-0.1436	0.4431	0.0281	0.0972	-0.0667	0.0191	0.0504	-0.068	0.1131	0.0216	-0.1015	0.0559	-0.0266	-0.009	-0.0257	-0.0894	-0.147	-0.0803	-0.2358	-0.118	0.1262	0.2304	-0.0275	-0.1417	0.2497	0.3537	0.033	-0.125	-0.107	0.1175	-0.2944
A_43_P19767 Fyn Fyn proto-oncogene	0.1602	0.0936	0.1777	0.0796	-0.0322	-0.1592	-0.1271	0.0648	0.1775	0.1779	0.2387	0.1502	0.0984	0.1248	0.0638	0.104	0.1951	0.3085	-0.0171	-0.0045	0.0297	-0.0014	-0.175	-0.1168	-0.1678	-0.0216	-0.2204	0.1006	0.1304	0.2003	0.1218	-0.1888	-0.1629	-0.1946	-0.1053	0.1801	0.1327	0.1907	0.1619	0.2261	0.1224	-0.083	0.2896	0.1887	0.0519	0.0956	0.0436	0.0899	0.1162
A_42_P553764 Plcg1 phospholipase C, gamma 1 (Plcg1)	-0.0747	-0.2332	-0.6531	-0.098	-0.0173	-0.337	-0.003	-0.1162	-0.1716	-0.0788	-0.1382	-0.0525	-0.2064	-0.253	-0.0193	-0.402	-0.4489	-0.6523	0.0966	-0.7974	-0.067	0.0143	-0.1396	-0.0155	0.1194	-0.0813	0.1171	-0.68	-0.784	-0.6089	-0.5071	0.015	0.1343	-0.3343	-0.0198	-0.2521	-0.437	-0.703	-0.2817	-0.3932	-0.2129	-0.0631	-0.2896	-0.4468	-0.6446	-0.2792	-0.1018	-0.3338	-0.0107
A_42_P777177 Ppp3ca Protein phosphatase 3, catalytic subunit, alpha isoform	-0.3328	-0.0982	-0.3047	-0.0852	0.103	0.6072	-0.1967	-0.5116	-0.6078	-0.0874	-0.1727	0.0995	-0.3314	-0.408	0.0072	0.1038	0.083	-0.4882	0.1135	-1.1334	0.0274	-0.1618	0.4723	0.0806	-0.2754	-0.3736	0.1136	1.0587	1.14	0.1744	0.5714	0.3282	0.3845	1.1688	0.3142	-0.2965	0.457	0.552	-0.4951	-0.7787	-0.5176	-0.2582	-0.9034	-0.4512	0.1182	-0.2318	0.0288	-0.4866	0.2514
A_42_P835950 Pik3r1 Phosphatidylinositol 3-kinase, regulatory subunit, polypeptide 1	-0.2534	-0.0977	-0.2663	-0.0728	0.0809	0.028	0.0586	-0.0518	0.0152	0.1043	0.0375	0.0801	0.327	0.2835	0.3438	-0.0914	-0.1554	-0.2726	0.0463	-0.3754	0.0087	0.104	-0.019	0.0728	0.1324	-0.0156	0.0801	-0.4659	-0.5268	-0.4892	-0.5656	0.3053	0.1848	-0.1862	0.0205	-0.2559	-0.5646	-0.6557	-0.348	-0.1734	0.1086	0.2122	3e-04	0.0531	-0.2463	-0.2406	-0.0218	-0.0518	0.0641
A_43_P10731 Shc1 Src homology 2 domain-containing transforming protein C1	-0.1188	0.0282	-0.3397	0.0663	0.2459	-0.1965	0.0839	0.1308	-0.0559	-0.0887	-0.3109	0.2148	-0.1937	0.0801	0.2074	0.2984	0.1644	0.2426	-0.0359	-0.2214	0.1889	0.0146	0.5513	0.3739	-0.2313	-0.054	0.145	0.4645	0.2346	-0.0267	0.3394	0.0906	0.0296	0.4232	0.1745	0.057	0.1277	-0.2017	0.1208	0.0175	0.1995	0.3435	-0.0391	0.2472	0.4342	-0.061	-0.0656	-0.1783	0.4058
A_43_P21732 Elk1 similar to elk1 (LOC314436)	0.0345	-0.1006	0.146	0.1819	0.0829	0.0084	0.332	0.1305	-0.013	0	0.0823	-0.0636	0.0339	0.0843	0.0924	-0.0752	-0.0653	-0.0933	0.0335	-0.3604	-0.018	-0.4935	-0.0761	-0.2121	-0.2392	0.2021	0.2167	-0.0674	0.0342	0.2078	-0.3228	-0.2382	0.0972	-0.1435	-0.0632	0.165	-0.0305	-0.0133	0.2148	0.0525	-0.2394	-0.7414	0.3234	0.3772	0.1491	-0.0502	0.0849	-0.1788	0.1511
A_43_P19699 Prkca Protein kinase C, alpha (Prkca)	-0.1607	-0.0783	0	0.2102	-0.1056	-0.0056	-0.1442	0.0014	0.0686	0.0187	5e-04	-0.1652	0.3144	-0.0891	0.1299	-0.1375	-0.0279	0	-0.05	0.0311	-0.053	0.1695	0.2403	0.0201	0.1871	-0.0383	0.1221	0.3235	-0.3494	-0.049	-0.3797	0.166	-0.0745	-0.5779	0.1054	-0.1176	-0.0831	0.0436	0.0718	-0.0155	0.1062	-0.5812	-0.1594	0.1359	0.4571	-0.1369	-0.0959	-0.1076	0.0352
A_43_P19694 Pik3ca Phosphatidylinositol 3-kinase, catalytic, alpha polypeptide	-0.0401	-0.0261	0.0723	0.1026	0.3682	0.0539	-0.0612	-0.0412	0.0628	-0.0321	-0.025	-0.1508	-0.2234	0.0377	-0.0776	0.2203	0.0249	0.0062	0.3011	-0.013	0.0837	0.2118	0.1823	0.0057	-0.2414	0.0244	0.0694	-0.0534	0.2752	0.2407	0.1896	-0.0499	-0.1085	0.099	-0.214	0.0943	-0.0388	-0.1614	0.0573	-0.023	-0.0235	0.1215	-0.0386	0.1357	-0.004	0.4958	0.006	-0.3566	0.0643
A_42_P569464 Calm1 Calmodulin 1	-0.4188	-0.0428	-0.4112	-0.0888	0.1864	0.9192	0.0717	-0.4041	-0.7133	-0.428	-0.5198	-0.3198	-0.4568	-0.5274	-0.1357	-0.1418	-0.1201	-0.6937	-0.0445	0.0688	-0.0806	-0.0191	0.6922	0.0952	-0.0498	-0.3506	0.291	0.1845	0.4976	0.2632	0.257	0.3718	0.4314	1.1243	0.3499	-0.5511	0.1658	0.091	-0.644	-0.4736	-0.2755	0.3565	-0.4758	0.0673	0.3295	0.2942	0.2174	0.0028	0.253
A_43_P20278 Pik3ca Phosphatidylinositol 3-kinase, catalytic, alpha polypeptide	-0.0584	-0.1923	-0.1281	-0.0947	-0.0492	0.4594	0.1404	-0.218	-0.2346	0.333	0.1573	0.0292	0.2612	0.3027	0.1917	0.256	-0.1516	-0.2228	-0.093	-0.0375	-0.2513	0.2692	0.1479	0.0364	0.1977	-0.3259	-0.0031	-0.3738	-0.4659	-0.7197	-0.661	0.0959	0.007	-0.0954	-0.3406	-0.643	-0.1133	-0.4901	-0.4625	0.0463	0.167	0.0024	0.113	0.0237	-0.0836	0.0502	-0.1246	0.0282	-0.0452
A_43_P19450 Prkca Protein kinase C, alpha (Prkca)	0.0752	0.1396	0.2547	0.0831	-0.0476	0.2619	-0.0576	0.0398	-0.0098	6e-04	0.2256	-0.535	0.0488	-0.0956	0.0998	0.064	0.3262	-0.0077	0.0907	0.0883	-0.0955	0.0099	-0.134	-0.034	-0.3922	0.055	-0.008	0.0936	0.1579	0.2775	0.0645	-0.3594	0.0021	-0.0205	-0.0197	0.2465	0.0999	0.5158	0.1826	0.0583	-0.3159	-0.1214	0.0618	-0.1372	-0.1943	0.1271	-0.1453	-0.0964	0.1014
A_42_P655441 Syt1 Synaptotagmin 1	0.1477	-0.0893	0.2306	0.1426	-0.3037	0.3241	-0.1831	0.6209	0.0909	0	0.1263	-0.1356	0.0342	-0.016	-0.1657	0.0874	-0.0897	-0.004	0.2287	0.4917	-0.0952	-0.2889	-0.0438	0.2304	0.0472	-0.1272	0.0678	0.3728	0.1336	-0.2393	0.2255	-0.1205	0.0403	-0.1833	-0.0584	-0.0147	0.0506	0.2358	-0.2987	0.1595	-0.0634	-0.1055	-0.3869	-0.0738	0.0925	0.4577	-0.3376	-0.6258	0.0235
A_43_P14798 Map3k1 Mitogen activated protein kinase kinase kinase 1	-0.2834	0.0705	-0.6911	0.0012	0.117	0.6296	0.1556	-0.2326	-0.4915	0.1252	0.0494	0.2936	0.241	0.1788	0.5671	0.1223	0.1219	0.0732	0.132	-0.23	0.2259	0.075	0.7856	0.2411	-0.2898	-0.2134	-0.1574	-0.2816	-0.356	-0.6434	-0.2109	0.0595	0.132	0.435	-0.1794	-0.7332	-0.613	-0.8696	-0.5448	-0.5581	-0.3287	0.1496	-0.5134	-0.1972	0.167	-0.0584	0.1734	-0.0082	0.0737
lalt.pool	-0.075	2.975	3.425	-0.2	2.325	6.4	-0.225	-0.025	-0.55	0.05	0.275	1.525	0.15	-0.125	1.575	0.15	0.025	0.15	0.275	7.1	1.975	-0.15	6.025	0.675	-0.35	0.15	0.475	-0.4333	1.4167	3.5833	-0.0667	-0.6333	0.2167	1.8	0.1167	-0.9333	0.35	2.8333	-1.1	1.675	1.025	5.325	-0.125	-0.25	8.425	2.35	-0.325	1.825	-0.95
[truncated: 25 more columns]
