# Supplementary material for: Gene set enrichment analysis for non-monotone association and multiple experimental categories
Source: BMC Bioinformatics. 2008 Nov 14;9:481. doi: 10.1186/1471-2105-9-481 (PMC2636811; doi:10.1186/1471-2105-9-481)
Supplement: Additional file 2 — Sets and Expression. The intermediate analysis results of NCT compendium data set. Sets directory contains lists of identified gene sets under different across-compound (category) selection criteria. Compound specific p-values, set size, etc are provided. Expression directory contains extracted expression data for respective identified gene sets. [file 1471-2105-9-481-S2.zip › SetsAndExpression/expression/C2-6of8bloodp1-Cfilter-16-liver-TCRPATHWAY.txt]

geneids	1.2.Dich-24-15#-0.1	1.2.Dich-24-150#3	1.2.Dich-24-1500#3.4	1.2.Dich-48-15#-0.2	1.2.Dich-48-150#2.3	1.2.Dich-48-1500#6.4	1.2.Dich-6-15#-0.2	1.2.Dich-6-150#0	1.2.Dich-6-1500#-0.6	1.4.Dich-24-15#0	1.4.Dich-24-150#0.3	1.4.Dich-24-1500#1.5	1.4.Dich-48-15#0.2	1.4.Dich-48-150#-0.1	1.4.Dich-48-1500#1.6	1.4.Dich-6-15#0.2	1.4.Dich-6-150#0	1.4.Dich-6-1500#0.2	Brom-24-25#0.3	Brom-24-250#7.1	Brom-24-75#2	Brom-48-25#-0.2	Brom-48-250#6	Brom-48-75#0.7	Brom-6-25#-0.4	Brom-6-250#0.2	Brom-6-75#0.5	Diqu-24-10#-0.4	Diqu-24-20#1.4	Diqu-24-25#3.6	Diqu-24-5#-0.1	Diqu-48-10#-0.6	Diqu-48-20#0.2	Diqu-48-25#1.8	Diqu-48-5#0.1	Diqu-6-10#-0.9	Diqu-6-20#0.4	Diqu-6-25#2.8	Diqu-6-5#-1.1	Gala-24-100#1.7	Gala-24-25#1	Gala-24-400#5.3	Gala-48-100#-0.1	Gala-48-25#-0.2	Gala-48-400#8.4	Gala-6-100#2.4	Gala-6-25#-0.3	Gala-6-400#1.8	Mono-24-10#-1
A_42_P641528 Lat linker for activation of T cells (Lat)	0.5797	-0.1943	-0.0284	0.5748	0.214	-0.0102	-0.1739	0.0861	-0.0175	-0.1706	-0.8824	-0.6364	-0.4286	-0.2835	-0.4846	-0.639	-0.5797	-0.3834	-0.0957	0.1655	0.0346	-0.057	-0.6363	-0.2242	-0.2574	0.028	0.0518	0.0549	-0.0467	-0.4002	-0.0125	-0.261	-0.274	-0.5122	-0.5064	-0.1853	-0.3601	-0.2362	-0.0447	-0.1156	0.1084	-0.014	0.1184	0.0263	-0.7137	0.305	0.2147	0.5155	0.0926
A_43_P11790 Ppp3ca protein phosphatase 3, catalytic subunit, alpha isoform (Ppp3ca)	0.3037	0.533	0.3594	0.3766	0.4639	0.3388	-0.2002	-0.4974	-0.1345	-0.7735	-1.0508	0.0126	0.3189	0.3109	-0.0358	-0.3801	-0.7016	-0.5552	0.1153	-0.0426	0.119	0.0834	0.458	0.3274	0.2816	-0.1463	0.1825	-0.0564	-0.2129	-0.1499	0.3016	-0.0178	-0.0208	0.4314	-0.0372	-0.0583	0.196	0.4579	-0.1877	0.0815	-0.1525	0.1046	-0.0331	-0.1164	0.4244	-0.3514	0.0514	-0.1316	0.1713
A_42_P808559 Lck Lymphocyte protein tyrosine kinase	-0.0481	0.1215	-0.7098	-0.0547	0.1355	-0.9675	-0.0478	-0.0551	-0.3251	0.3575	0.0611	-0.176	-0.0511	-0.0731	-0.3993	-0.0263	-0.0647	0.0712	-0.1298	-0.6398	-0.1622	-0.1452	-0.1676	-0.0014	-0.0854	-0.1684	-0.178	-0.0826	0.1449	0.147	-0.064	-0.0348	0.1775	0.0225	0.0865	0.1076	0.0426	-0.0959	0.0031	-0.2084	0.0679	0.3829	0.0392	-0.042	0.6517	-0.1092	-0.0426	0.0322	-0.0354
A_42_P808450 Cd3e_predicted similar to T3-epsilon protein (LOC315609)	-0.0194	-0.0318	-0.0289	0.1182	-0.173	-0.1642	-0.0765	0.0892	-0.0083	0.2414	0.142	0.0373	0.067	0.0429	-0.0268	0.2219	0.196	0.072	-0.083	-0.1165	-0.1708	-0.0718	-0.1557	0.0174	-0.1636	0.0236	-0.0718	0.0466	0.0837	-0.0383	0.0061	0.2399	0.0159	-0.2159	0.0376	0.1382	-0.1646	-0.1327	0.0509	-0.0884	-0.1545	0.2585	-0.0442	-0.0195	-0.0236	0.2052	-0.0378	0.1834	0.1398
A_43_P11653 Pik3r1 Phosphatidylinositol 3-kinase, regulatory subunit, polypeptide 1	-0.5509	-1.2115	-1.4827	0.2201	0.1386	-1.0141	-1.1304	-1.6844	-1.0421	-1.7826	-2.2561	-2.3549	-0.2975	-0.3374	-1.2258	-1.6351	-1.9685	-2.3334	-0.1865	-0.5278	-0.2015	0.2022	-0.5907	-0.262	-0.7535	-0.7832	-0.692	-0.2194	-0.3591	-0.2629	0.4026	-0.0959	0.021	0.2803	-0.0575	-0.1446	0.2015	1.4745	-0.1569	-0.7215	-0.318	-1.3242	-0.2408	-0.1596	-0.9354	-1.2696	-0.4126	-1.6538	-0.0574
A_43_P17840 Prkca Protein kinase C, alpha (Prkca)	0.0988	0.0576	-0.3032	-0.612	0.1248	-0.2035	0.0456	0.0947	-0.2491	0.0184	-0.0055	0.1258	-0.1691	-0.074	0.1785	0.1744	0.0885	-0.0697	-0.1214	0.0417	0.1749	-0.0569	0.0552	-0.067	0.0657	-0.0544	-0.1486	0.2113	-0.161	0.03	-0.0666	0.0605	0.0311	0.0055	0.0689	0.0633	0.0134	0.1734	0.0977	-0.2292	0.0618	-0.3641	0.1833	0.3004	-0.2796	0.0575	-0.1362	0.07	-0.0985
A_43_P14930 Grb2 Growth factor receptor bound protein 2	-0.1692	-0.2658	-0.1183	0.0021	0.0119	-0.576	-0.1889	-0.2224	-0.1646	0.0942	0.1759	0.1879	0.0456	0.0232	-0.148	-0.1081	-0.242	-0.3072	0.1198	-0.3763	-0.0944	0.1352	-0.0461	0.295	-0.0772	-0.1489	-0.0076	-0.0201	0.0737	-0.026	0.1523	-0.2162	0.1335	0.1934	0.0303	0.1628	0.1825	0.0955	0.1255	0.024	0.1161	-0.07	0.0928	0.1049	0.2492	-0.5458	0.109	-0.1403	-0.0968
A_42_P716492 Sos1 Acid phosphatase 1, soluble	0.304	0.3929	0.82	0.0654	0.0204	0.3584	0.625	0.8923	0.3452	0.306	0.6185	0.545	-0.221	-0.2486	-0.3957	0.1423	-0.0967	-0.077	-0.1979	0.0811	-0.2458	-0.0375	0.2405	0.0997	0.0282	0.2846	0.3644	0.2061	0.1754	0.1128	-0.0134	0.0956	0.0162	-0.0918	0.0596	0.0444	0.116	-0.0779	0.0696	0.058	0.1661	0.4338	0.0569	0.0735	0.385	-0.1394	0.1738	-0.2778	-0.0068
A_42_P686567 Ppp3cb Protein phosphatase 3, catalytic subunit, beta isoform	0.0952	0.1335	-0.0492	0.023	0.0323	-0.2818	0.3264	0.2183	-0.1699	0.503	0.6128	0.3378	-0.1766	-0.229	-0.3277	0.0042	-0.0125	0.0656	-0.2322	0.05	-0.3752	7e-04	0.4608	0.0684	-0.1278	-0.0993	-0.141	0.224	0.1702	0.262	0.063	0.3079	0.1298	0.0301	0.1832	0.1111	-0.1531	-0.4083	0.1142	-0.1035	0.021	0.4603	0.0788	0.1174	0.9178	0.2297	0.1155	0.41	-0.0599
A_43_P18976 Shc1 SHC (Src homology 2 domain-containing) transforming protein 1 (Shc1)	-0.0217	-0.092	0.2821	-0.0576	-0.0714	0.0274	-0.1913	-0.0856	0.1947	-0.783	-0.9052	-0.635	0.0032	-0.0505	0.201	-0.184	-0.2442	-0.3728	0.2136	0.2967	0.2627	0.1593	-0.1522	-0.017	0.1344	0.139	0.111	-0.2367	-0.1359	-0.0154	0.1784	-0.3804	-0.0912	0.1749	-0.1617	-0.2342	0.173	0.2525	-0.1662	-0.2016	-0.0753	-0.2723	-0.1543	-0.051	-0.323	-0.2004	-0.0553	-0.0981	0.0522
A_43_P11730 Rasa1 RAS p21 protein activator 1	0.2214	0.1978	0.4656	0.4223	0.202	0.309	0.2298	0.2174	0.5333	-0.0329	-0.1488	-0.0392	-0.7472	-0.1826	-0.449	-0.9089	-0.5506	0.1014	0.7641	0.6808	0.6519	0.5044	0.6815	0.4828	-0.0425	-0.2161	0.3478	-0.0672	-0.0757	-0.1846	0.1832	0.1734	0.2217	0.1188	-0.323	-0.141	0.1805	0.0648	-0.0079	-0.5444	-0.2161	0.1255	0.0898	0.1432	0.9011	0.0424	-0.0569	-0.072	-0.0253
A_42_P645092 Ppp3ca Protein phosphatase 3, catalytic subunit, alpha isoform	-0.1896	-0.528	-0.4869	0.0293	-0.0968	-0.2218	-0.5407	-0.665	-0.5435	-0.176	-0.749	-0.6177	0.0405	0.1268	-0.204	-0.5848	-0.3928	-0.2086	0.2533	-0.1048	0.1475	0.1108	0.1402	0.1166	0.0827	-0.0524	-0.017	0.273	-0.0922	-0.2491	-0.011	0.322	0.1589	0.3182	0.0371	0.0233	-0.0413	0.1044	0.0418	0	0.0221	0.3032	-0.0969	-0.1044	0.4395	-0.5007	0.0504	-0.046	-0.0718
A_43_P18724 Sos1_predicted Son of sevenless homolog 1 (Drosophila) (predicted)	0.3004	0.1808	0.3467	0.2036	0.3383	0.3359	0.086	0.2588	0.677	-0.1629	-1.0109	-1.2043	0.8195	0.8218	0.5642	-0.5468	-0.3436	-0.122	-0.2082	-0.6479	-0.4317	-0.196	-0.5378	-0.1386	0.226	0.0227	0.1063	-0.2754	-0.5404	-0.4856	0.0303	-0.5327	-0.4339	-0.1172	-0.3455	-0.188	-0.2267	-0.0787	0.0021	-0.2722	-0.0203	-0.9778	-0.0512	-0.1633	-0.9449	-0.7633	-0.0161	-1.0653	0.0668
A_43_P12704 Calm1 Calmodulin 1	0.4714	0.7772	0.216	0.1718	0.3302	0.3772	0.238	0.2424	-0.0821	-0.3348	0.1387	0.2547	-0.1842	-0.1591	-0.2131	0.1144	-0.1864	-0.6009	-0.3299	0.2225	-0.2107	-0.2701	0.4658	-0.2161	-0.525	-0.1854	-0.3182	-0.0848	0.2309	0.4292	0.2871	-0.0102	0.1532	0.2737	0.1805	-0.1726	0.2021	0.4269	-0.1747	-0.0579	-0.2818	0.1398	0.0418	-0.0268	0.6606	0.2861	-0.1043	0.0674	-0.0532
A_43_P15745 Mapk8 mitogen-activated protein kinase 8 (Mapk8)	-0.0117	0.2542	0.8814	0.1474	-0.1082	0.6292	0.1421	0.3818	0.2784	-0.3022	-0.2073	-0.2695	-0.2233	-0.3956	-0.5067	-0.3129	-0.3266	-0.4307	-0.0105	0.553	0.1567	-0.2125	-0.1482	-0.184	-0.1856	-0.0429	-0.0723	-0.175	-0.1762	-0.1267	-0.3713	0.0576	-0.2792	-0.4184	-0.0696	-0.1135	-0.1044	-0.2003	-0.0817	-0.2174	-0.0949	-0.1913	-0.1583	0.0808	0.0446	0.0281	0.0811	0.0101	-0.1514
A_43_P11498 Raf1 murine leukemia viral (v-raf-1) oncogene homolog 1 (3611-MSV) (Raf1)	0.003	0.0496	0.4129	-0.1337	0.1067	0.212	-0.2194	-0.1479	-0.0217	-0.8821	-0.6218	-0.9333	0.2632	0.0661	0.2314	-0.56	-0.3119	-0.2781	0.0542	0.157	0.2193	0.1482	-0.0545	0.0338	0.8872	0.5337	0.9182	0.153	-0.1942	-0.2104	0.2708	-0.4787	-0.2124	0.1523	0.0143	-0.0923	0.1735	0.3626	-0.0951	-0.1194	-0.2169	-0.8115	-0.258	-0.1173	-0.4707	-0.3278	0.007	-0.1895	0.0473
A_42_P653257 Ptpn7 protein-tyrosine phosphatase, non-receptor type 7	0.0298	0.4752	-0.3429	-0.0636	0.6935	0.8562	-0.4524	-0.2213	-0.2381	-0.2362	-0.0887	0.0258	-0.1365	-0.0405	-0.1325	0.2275	0.1375	0.1499	0.1664	1.4564	0.6182	0.0522	1.9712	0.0551	0.035	-0.1901	0.1129	-0.0145	0.1563	0.8338	0.1226	-0.3263	0.3517	0.775	-0.0403	-0.0501	-0.0475	0.097	0.0732	0.6603	-0.3295	1.8921	-0.0224	-0.1968	2.4197	0.2739	0.01	0.4958	-0.0593
A_43_P12971 Map3k1 mitogen activated protein kinase kinase kinase 1 (Map3k1)	0.0077	-0.3877	-0.3006	0.0275	-0.0873	-0.0878	-0.1006	0.2552	-0.0012	-0.2294	0.0928	0.028	-0.2719	-0.1159	-0.1622	0.2789	0.0297	0.04	0.0692	-0.2147	0.1547	-0.1109	-0.0931	-0.1082	-0.0128	0.0727	-0.2107	0.0591	0.0241	-0.3956	-0.2834	-0.073	0.1093	-0.3734	-0.1486	0.1124	-0.138	0.1292	0.0106	-0.2673	-0.393	0.0248	0.0895	-0.0896	-0.0358	0.1405	0.2582	-0.0714	0.3112
A_43_P23160 Nfatc4 Nuclear factor of activated T-cells, cytoplasmic, calcineurin-dependent 4 (predicted)	0.2446	-0.0682	-0.9118	-0.3787	-0.0956	-0.05	-0.28	-0.305	0.4887	0.233	-0.5069	0.0251	0.1974	-0.0231	-0.3158	0.0807	0.1376	0.4086	-0.1477	-0.5542	-0.2392	0.0039	-0.4814	0.0583	-0.0831	-0.0182	-0.2215	-0.0663	-0.1939	-0.2298	-0.1223	0.1764	-0.1506	-0.4413	0.0823	0.2607	0.1106	0.0847	0.3243	-0.0396	-0.0796	-0.7587	-0.0395	0.0946	-0.3968	-0.1619	-0.4688	0.4702	0.0608
A_43_P11930 Mapk3 mitogen activated protein kinase 3 (Mapk3)	0.0145	-0.1207	-0.1845	-0.031	0.0686	0.03	-0.2051	-0.1894	-0.1034	-0.341	-0.2632	-0.145	-0.0256	0.0305	0.0524	0.0359	-0.0262	-0.1132	0.178	-0.1442	0.0639	0.0714	-0.238	-7e-04	0.0565	-0.0024	0.0258	-0.0133	-0.0785	-0.0016	0.0376	-0.0354	-0.012	0.0723	-0.0189	-0.0426	0.0059	0.0838	-0.0038	-0.0959	-0.0666	-0.1546	-0.0105	-0.0718	-0.2574	0.0038	-0.0465	-0.0772	0.0242
A_42_P541660 Nfatc4_predicted similar to cytoplasmic nuclear factor of activated T-cells 4 (LOC305897)	-0.0108	-0.1862	-0.0053	0.0771	-0.0744	-0.139	0.0512	-0.0628	0.0501	0.0521	0.1299	-0.0671	0.0071	0.0639	0.0682	0.0218	-0.0023	-0.0078	-0.1026	-0.1397	-0.28	-0.0435	-0.3099	-0.1998	-0.1856	-0.0912	-0.2273	0.0695	-0.0011	-0.0777	-0.0157	0.1006	-0.0694	-0.0927	0.029	0.1422	-0.0159	-0.0502	0.0133	-0.0759	0.0069	0.1022	0.0025	0.038	2e-04	0.0677	0.0331	0.0192	-0.0419
A_43_P15304 Grb2 growth factor receptor bound protein 2 (Grb2)	-0.4269	-0.3394	-0.2021	0.1539	0.3764	-0.1382	-0.8768	-1.0974	-0.7586	-1.43	-1.3191	-0.9947	-0.1781	-0.1511	-0.1865	-0.4619	-0.8173	-0.9968	0.2111	0.078	0.167	0.0701	-0.1109	0.1614	-0.185	-0.1309	-0.1417	-0.2748	-0.1575	-0.018	0.562	-0.3646	0.3604	0.8976	0.1176	-0.0424	0.4056	0.968	-0.1183	-0.271	-0.0961	-0.5799	-0.1286	-0.1268	-0.1587	-0.7595	-0.0782	-0.1915	0.1412
A_42_P552092 Fos Rat c-fos mRNA.	6e-04	1.0376	2.4916	-0.1343	0.1282	1.5612	0.821	1.8926	1.1972	0.2313	0.5333	0.488	-0.2131	-0.2518	0.0746	0.5022	0.1689	0.3355	-0.3916	3.1749	0.1692	-0.31	2.3161	-0.2886	-0.0142	4.5455	1.3695	1.4012	1.2809	2.0811	0.2192	0.6699	0.4705	0.4144	0.0087	-0.4814	1.4025	3.3713	-0.5501	0.0295	0.106	2.3716	0.061	0.0354	3.393	3.7254	-0.0586	1.3868	-0.128
A_42_P572413 Vav1 vav 1 oncogene (Vav1)	0.1188	0.6441	-0.0872	0.2308	0.9168	0.4069	0.3248	0.2089	-0.0553	0.1015	0.3131	-0.0732	-0.3522	-0.2221	-0.4073	-0.1256	0.0392	0.0359	-0.3179	0.901	0.0289	-0.3385	1.5318	0.2036	-0.1244	-0.0502	-0.21	0.0146	0.3139	0.6487	0.0402	0.5095	0.9874	1.3175	0.3486	0.0519	0.1761	0.3068	0.0304	0.5207	-0.134	1.5672	0.3466	0.0088	2.2784	-0.1083	-0.0534	-0.0266	-0.0038
A_43_P22260 Nfkb1 nuclear factor kappa B p105 subunit (Nfkb1)	0.0577	0.0648	0.3861	0.2413	0.0027	-0.0793	-0.1111	-0.2314	0.0908	-0.4002	0.0079	-0.1587	-0.1274	0.0054	-0.085	0.4783	-0.1467	0.0905	-0.0363	0.3248	0.0086	-0.2478	0.0316	-0.2228	-0.0033	-0.1226	0.0156	-0.0203	-0.128	0.0123	-0.039	-0.0287	0.1077	0.0829	0.0361	-0.1325	0.3054	0.4017	0.2157	-0.1396	-0.0237	0.7121	-0.0319	0.1633	0.1637	0.6365	0.1961	0.2037	0.1761
A_43_P15232 Nfkb1 nuclear factor kappa B p105 subunit (Nfkb1)	-0.1815	0.0199	0.1466	-0.091	-0.0884	-0.131	0.0233	0.2189	-0.3177	0.3575	0.4302	0.3515	-0.1546	-0.2183	-0.3254	-0.0358	0.0702	0.2219	-0.2149	1.0151	0.001	0.0103	0.8068	0.068	-0.0611	-0.0124	0.2408	0.1068	0.3772	0.5026	0.213	0.3313	0.4757	0.506	0.2286	-0.0753	0.3429	0.7308	-0.1115	0.0809	0.0922	1.2055	0.0422	0.0422	1.0474	1.2888	0.0506	0.693	0.0219
A_43_P15265 Ppp3cb protein phosphatase 3, catalytic subunit, beta isoform (Ppp3cb)	-0.056	-0.326	-0.2416	0.0621	-0.1501	0.234	0.1402	-0.1143	-0.2916	-0.4093	-0.665	-0.5411	-0.3822	-0.4225	-0.4324	-0.3481	-0.5454	-0.7897	-0.2129	-0.1142	-0.1485	-0.0048	0.0874	0.0663	0.1034	-0.0015	-0.098	0.0907	0.0822	0.5658	0.12	0.2051	0.1698	-0.0467	0.2412	0.0586	-0.0388	-0.0171	0.0564	-0.3732	-0.152	-0.132	-0.0536	-0.243	0.3534	-0.0395	-0.0354	0.0981	0.1236
A_43_P20765 PKC Rat protein kinase C (PKC) type beta-I gene, exon X.	0.1165	-0.1976	0.138	0.1737	0.2938	-0.1052	-0.3552	0.0994	-0.2221	-0.3345	-0.3056	0.1186	0.0987	-0.21	-0.6487	-0.241	-0.1806	-0.2575	-0.0035	0.1773	0.5132	0.0018	0.9552	0.4052	0.0187	0.0217	0.2249	-0.2415	-0.2152	-0.1727	0.336	0.0996	0.4066	0.8192	0.0759	-0.1586	-0.0758	0.239	-0.2517	0.304	0.0736	0.8503	0.1875	0.0238	1.1786	-0.0748	-0.0769	0.3212	0.1636
A_42_P741027 Jun v-jun sarcoma virus 17 oncogene homolog (avian) (Jun)	0.463	1.3042	3.4162	-0.2539	-0.1003	1.3529	1.1778	2.7659	3.2484	0.557	1.1464	1.3038	-0.104	0.2277	0.2242	0.617	0.3083	0.5403	-0.2859	2.034	0.3713	-0.3712	0.1942	-0.908	0.8819	4.0076	2.5938	0.651	0.6834	1.1449	0.0495	-0.0885	0.0716	-0.2472	-0.1793	-0.456	0.6373	2.5841	-0.4263	0.5888	0.4292	2.2551	-0.7574	0.0277	1.0331	2.8734	0.1653	0.4778	-0.732
A_42_P653759 Calm2 calmodulin 2 (Calm2)	-0.4046	-0.2502	-0.2438	0.146	0.381	0.9272	-0.3406	-0.6127	-0.7372	-0.8659	-0.5241	-1.1748	-0.3956	-0.3813	-0.103	-0.5598	-0.7405	-0.8949	-0.1186	0.6884	0.3921	0.0419	1.0193	0.1436	-0.2732	-0.191	-0.0759	-0.1898	0.1918	0.5675	-0.046	-0.2336	-0.0299	0.0352	-0.0206	-0.2258	0.0168	0.3568	-0.1409	-0.0561	0.0398	0.199	0.0318	-0.0614	1.5273	0.0142	-0.082	-0.2263	-0.0561
A_42_P598602 Cd3g_predicted similar to T-cell surface glycoprotein CD3 gamma chain precursor (T-cell receptor T3 gamma chain) (LOC300678)	-0.1095	0.3623	-0.4261	-0.246	0.2394	-0.3158	-0.0656	-0.1132	-0.3466	0.1783	0.5052	0.8124	-0.1691	-0.2951	-0.1906	-0.1652	-0.0159	0.1598	-0.1872	1.2612	0.2584	-0.0272	0.694	0.1479	-0.1701	-0.1536	0.3369	0.1006	0.3224	0.305	-0.0388	0.2865	0.369	-0.1257	0.2082	-0.0686	-0.1444	-0.2981	-0.028	0.2106	0.1431	1.7613	0.0209	-0.01	1.2337	0.683	-0.1501	0.2743	0.0449
A_42_P728121 Zap70 zeta-chain (TCR) associated protein kinase 70kDa (Zap70), mRNA.	0.267	0.6861	0.2316	-0.22	0.2494	0.3296	0.3124	0.4567	0.9049	0.8088	0.6291	0.3628	0.6572	0.6252	0.793	0.5026	0.571	0.6546	0.415	0.0642	0.4538	0.3128	0.3269	0.455	0.3831	0.2193	0.3894	0.0951	0.0527	0.1987	-0.248	-0.2629	-0.3692	-0.5085	-0.2892	-0.0942	-0.1685	-0.5555	0.0696	0.3293	0.2313	0.9899	0.0467	0.0533	0.6321	0.5024	0.0148	0.4878	-0.0112
A_42_P579174 Cd3d CD3 antigen delta polypeptide (Cd3d)	0.0237	-0.2571	-0.489	-0.1248	-0.0629	-0.4492	-0.1152	-0.1786	-0.1273	-0.0315	-0.0354	-0.2002	0.0708	0.0843	0.016	0.1233	0.0975	0.0985	0.1522	0.2876	-0.0483	0.1152	-0.2742	0.0842	0.0498	0.022	-0.0082	-0.0274	-0.1376	-0.2539	0.0511	-0.0095	-0.0257	-0.0508	-0.0435	-0.0439	-0.0908	0.0657	-0.0335	-0.168	-0.0316	-0.0271	0.0293	-0.0581	-0.437	0.1016	-0.0687	0.0299	-0.0138
A_42_P834330 Jun Rat RJG-9 gene for c-jun.	-0.1512	-0.1283	1.2924	-0.1052	-0.124	0.8185	-0.3862	0.8046	1.6162	-0.2035	-0.3719	-0.4355	-0.4785	-0.2847	-0.4536	-0.6618	-0.8449	-0.6965	0.2451	1.5116	0.4845	0.0554	-0.0413	-0.1708	0.7422	2.7304	1.803	0.495	0.2484	-0.0832	-0.1766	-0.4639	-0.5024	-0.7772	-0.6617	-1.0057	0.0188	1.25	-0.5603	0.5422	0.274	1.3851	-0.4203	0.1332	0.1774	2.1467	0.3227	0.5644	-0.6147
A_42_P464205 Map3k1 Mitogen activated protein kinase kinase kinase 1	0.1341	0.2753	-0.2413	0.0211	0.0528	-0.1096	0.2469	0.9381	0.5952	0.1038	0.0973	0.0898	-0.0807	0.0074	0.0862	-0.0225	0.0732	0.0328	0.0251	0.1336	0.5895	0.1476	0.4771	0.083	0.6304	0.8217	0.9843	0.1214	0.0453	0.0684	0.2504	-0.0757	0.1135	0.2274	0.0349	-0.3294	-0.1078	0.2236	-0.163	0.068	0.0621	0.8594	0.0192	0.0069	0.6768	1.0791	0.1872	-0.4435	-0.1416
A_43_P13722 Fyn Fyn proto-oncogene	-0.1002	-0.2576	-0.0663	-0.0541	-0.22	-0.1346	-0.1582	0.2198	-0.2545	-0.0326	0.193	0.0893	-0.0992	0.006	-0.1124	0.1395	-0.0262	-0.131	0.0274	-0.2136	-0.1319	-0.0437	-0.0117	-0.1035	-0.0468	-0.1151	-0.0723	0.0715	0.219	-0.0326	-0.1533	0.1522	0.0944	-0.1624	0.053	0.1555	-0.0646	-0.0523	-0.1569	0.0524	-0.0578	-0.0111	-0.0781	0.1176	-0.0514	-0.2011	0.3872	0.1724	-0.1825
A_42_P638191 Map2k1 mitogen activated protein kinase kinase 1 (Map2k1)	0.0093	0.7158	1.6589	-0.0658	0.0296	1.0131	0.3561	0.684	0.2627	0.3214	0.4358	0.9351	-0.1066	-0.1193	0.1007	0.1102	0.0407	0.1122	-0.1866	1.5379	0.2765	-0.0655	0.8654	-0.0198	0.0392	0.3313	0.6083	0.0797	0.3876	0.949	0.0598	0.0885	0.1689	0.2669	0.1104	0.1132	0.7252	1.008	0.0561	0.1014	0.1018	0.8062	-0.0161	0.0483	1.1785	8e-04	0.1354	0.1311	-0.016
A_43_P13955 Pik3r1 Phosphatidylinositol 3-kinase, regulatory subunit, polypeptide 1	0.0367	-0.9362	-0.9294	-0.2265	-0.3924	-1.9815	0.6089	-0.0311	-0.0296	1.0305	1.2364	-0.4479	0.4855	0.3958	-0.3638	0.7767	0.2856	-0.095	-0.9493	-1.7127	-1.2766	-0.1737	-1.0278	-0.3241	-0.4738	-0.7808	-0.427	-0.2814	-0.3591	-0.4611	-0.0414	-0.1826	-0.425	-0.4249	-0.152	-0.0981	-0.1039	0.7542	0.0352	0.0306	0.1138	-0.6622	-0.2052	0.1453	-1.2295	-1.122	-0.1118	-1.8984	-0.1107
A_43_P15858 Rela v-rel reticuloendotheliosis viral oncogene homolog A (avian)	0.1258	0.183	0.4988	0.0254	0.2121	0.5859	-0.0413	-0.2068	-0.0397	-0.3987	-0.4204	0.1013	-0.0312	0.0274	0.031	0.0388	0.0708	0.0037	0.2313	0.7973	0.455	0.0336	-0.0231	-0.1065	0.1626	0.0252	0.448	-0.1628	-0.162	-0.0088	0.546	-0.1151	0.2748	0.6648	0.0403	-0.1522	0.4989	1.0252	-0.0989	-0.1561	-0.2086	0.1696	-0.1972	0.0059	0.4328	0.3625	0.2037	0.1355	0.3805
A_43_P19148 Sos1_predicted similar to mouse Son of sevenless 1 (LOC313845)	-0.0568	-0.1292	-0.0237	-0.0992	-0.0095	-0.1079	-0.0591	-0.1228	0.0237	-0.0948	-0.0751	0.2538	-0.1118	0.0803	0.1375	0.0749	0.2655	0.1116	0.0268	-0.0347	-0.0826	0.0134	-0.1668	0.0196	-0.0158	0.0764	0.0855	0.0475	-0.0173	-0.202	-0.003	0.1064	-0.0489	-0.1353	-0.0476	0.0841	-0.005	-0.015	0.0512	-0.0748	-0.0129	-0.1888	-0.0475	0.0059	-0.3236	0.0681	-0.0646	0.0116	-0.027
A_42_P544487 Nfkbia nuclear factor of kappa light chain gene enhancer in B-cells inhibitor, alpha (Nfkbia)	0.1009	0.1599	0.9178	0.0478	0.0333	0.0758	0.2408	0.6554	1.0941	0.0808	-0.0828	-0.5218	0.1687	0.4282	-0.2327	-0.3652	-0.342	-0.1902	-0.5506	0.9235	-0.482	-0.041	0.5333	0.1506	0.173	0.497	0.3491	-0.0031	-0.0474	0.0235	-0.4095	-0.0149	-0.0057	-0.0392	-0.5731	-0.3308	-0.1364	0.1523	-0.34	5e-04	0.0224	1.6006	0.0827	-0.0908	1.1343	2.0013	-0.1928	0.0723	0.0838
A_43_P21311 Sos1_predicted Son of sevenless homolog 1 (Drosophila) (predicted)	-0.1979	-0.0029	0.6392	-0.1806	0.1859	-0.0168	0.025	1e-04	0.3653	0.1146	0.1644	0.0866	0.2043	0.1635	0.0094	-0.2643	0.0061	-0.3432	-0.0193	-0.3122	-0.114	0.0378	-0.0542	-0.2915	-0.027	0.0477	0.3136	-0.018	-0.0533	-0.3921	-0.0496	-0.0922	0.1416	0.2523	0.015	-0.1645	0.0047	0.3874	-0.0194	-0.0403	-0.0821	-0.5359	-0.1088	-0.2764	-0.0201	-0.2916	-0.1972	-0.3811	0.078
A_43_P14612 Vav1 Vav 1 oncogene	0.0466	0.9186	0.0185	0.2909	0.9649	0.345	0.4751	-0.3626	-0.4901	0.5235	0.3954	0.418	-0.72	-0.4077	-0.9092	-0.9563	-0.1906	-0.3574	-0.1951	1.3787	0.7882	-0.0273	2.3465	0.7153	-0.285	-0.3074	-0.1862	0.163	0.5012	0.9634	0.1726	0.123	0.8568	1.6028	0.2464	-0.2769	0.0189	0.5432	-0.0569	0.5524	0.273	2.0036	0.5338	-0.111	3.0304	-0.023	-0.1466	0.3054	0.1847
A_43_P21667 Shc1 SHC (Src homology 2 domain-containing) transforming protein 1 (Shc1)	0.0937	0.3756	0.6438	0.0352	0.1945	0.6495	-0.3043	-0.1148	0.7447	-1.5429	-1.4894	-0.6295	0.0834	-0.1272	0.2176	-0.4379	-0.6509	-0.8764	0.6235	0.7124	0.7928	0.3846	0.2343	0.3691	0.4992	0.2234	0.4878	-0.2007	-0.1338	0.0921	0.428	-0.7171	-0.0702	0.5305	-0.2258	-0.4682	0.3156	0.52	-0.3267	-0.2695	-0.1175	-0.5836	-0.137	-0.3088	-0.1832	-0.577	-0.1508	-0.2428	-0.0996
A_43_P19767 Fyn Fyn proto-oncogene	-0.0467	-0.2274	-0.1591	-0.2025	-0.3819	-0.3932	-0.0212	-0.0298	0.0632	0.1889	-0.1032	0.0884	-0.1806	0.1158	-0.1673	0.11	0.1632	0.0676	0.0774	-0.0981	-0.0118	0.0588	-0.1914	-0.0104	0.0268	0.098	-0.0615	-0.0251	0.0178	-0.1276	-0.1221	0.0566	-0.0739	-0.2074	0.035	0.0582	-0.01	-0.023	0.0087	-0.0193	-0.0366	-0.0529	-0.1278	0.1164	-0.3757	0.0285	-0.023	0.0294	-0.1083
A_42_P553764 Plcg1 phospholipase C, gamma 1 (Plcg1)	-0.0031	-0.3103	-0.3087	-0.0101	-0.1111	-0.0623	-0.2573	-0.1446	-0.101	0.1487	-0.1283	-0.0167	0.1231	0.0989	-0.1076	0.007	0.1408	0.2692	-0.122	-0.2411	-0.3432	-0.1368	-0.0519	-0.1464	-0.1127	-0.0058	-0.1248	0.1803	-0.012	-0.0137	0.3389	0.0843	0.2744	0.5076	0.0144	0.067	0.1047	0.2151	-0.0142	-0.0254	-0.0938	0.0907	-0.0161	-0.058	-0.0036	0.107	-0.0665	0.0284	0.0762
A_42_P777177 Ppp3ca Protein phosphatase 3, catalytic subunit, alpha isoform	0.4606	0.4215	0.5033	0.1957	0.1817	0.273	0.2036	0.1175	-0.1056	0.5397	0.3437	0.6085	-0.1933	-0.0486	-0.2518	-0.1157	-0.0215	0.196	-0.1917	-0.3434	-0.2199	-0.2846	0.3622	-0.1614	-0.4558	-0.297	-0.2336	0.311	0.1479	-0.0542	-0.1054	0.4359	0.1819	0.1677	0.0148	0.1894	0.1081	0.1357	0.1024	0.2699	0.1409	0.66	0.0147	0.0722	0.7268	-0.4854	0.1509	0.1044	-0.0082
A_42_P835950 Pik3r1 Phosphatidylinositol 3-kinase, regulatory subunit, polypeptide 1	-0.4168	-1.5062	-1.479	-0.1069	-0.3311	-1.8285	0.0989	-0.6356	-0.2741	-0.2104	-0.5452	-1.6894	0.2122	0.0312	-0.7914	-0.0103	-0.6205	-1.2219	-0.323	-1.1117	-0.6406	0.0859	-0.8978	-0.0993	-0.5588	-0.9974	-0.7187	-0.0819	-0.4578	-0.72	0.0528	-0.2148	-0.3255	-0.2778	-0.3322	-0.0938	-0.0072	0.9896	0.0758	-0.2612	0.1484	-0.9581	-0.1941	0.08	-1.0066	-0.9672	-0.0924	-1.6497	-0.171
A_43_P10731 Shc1 Src homology 2 domain-containing transforming protein C1	0.2236	0.5098	0.78	0.0602	0.2443	0.6714	0.3156	0.5763	0.4194	0.7295	0.8765	0.9502	0.0705	0.004	0.5642	0.2351	0.0191	-0.0956	0.0329	0.0665	0.0652	0.1478	1.0296	0.3603	-0.075	0.2506	0.1379	0.0533	0.3315	0.321	-0.1679	-0.1523	-0.2826	-0.4875	-0.1062	-0.3051	-0.4362	-0.8848	-0.1247	0.4158	0.2146	-0.4703	0.1719	0.3581	0.7334	0.0968	0.0037	0.0658	-0.0189
A_43_P21732 Elk1 similar to elk1 (LOC314436)	-0.0043	-1.1673	-1.1342	0.1774	0.1973	-0.1824	-0.3679	0.0561	-0.1009	-0.8982	-0.6272	-0.7748	-0.1821	-0.4288	0.1831	-0.4275	-0.3884	-0.6495	-0.1136	-1.2574	-0.4581	0.3881	-0.4413	0.2221	-0.3609	-0.2467	-0.3121	-0.5559	-0.452	-0.427	-0.1463	0.0405	-0.0949	-0.5015	0.1001	0.3486	-0.0512	-0.0051	-0.2394	-1.0966	0.2314	-0.8784	-0.2003	-0.6629	-0.4065	-0.8169	-0.2395	-0.2919	-0.1177
A_43_P19699 Prkca Protein kinase C, alpha (Prkca)	0.2704	0.4972	0.2189	0.0043	0.2347	0.6895	-0.1556	-0.201	0.023	-0.0844	-0.2992	0.0315	0.2641	0.0802	0.2439	-0.5575	-0.271	0.2188	0.1901	0.1698	0.4288	-0.1644	0.252	0.4043	-0.1777	-0.2417	-0.0559	-0.1735	-0.4813	-0.1448	0.2088	0.1396	0.2465	0.4104	-0.2318	0.0958	0.0453	0.4384	0.1581	-0.1649	-0.2047	-0.4572	-0.0026	0.1424	0.055	-0.2517	-0.0377	0.0398	0.0576
A_43_P19694 Pik3ca Phosphatidylinositol 3-kinase, catalytic, alpha polypeptide	-0.3	0.4005	0.2153	0.0696	-0.5389	0.0609	0.0402	-0.3443	-0.3924	0.0724	0.2101	-0.1908	0.0453	0	0.184	0.205	-0.1418	0.1217	-0.3588	-0.1651	-0.1096	0.1392	-0.0111	-0.2328	-0.129	-0.0595	0.14	-0.1178	0.0454	0.0392	0.0992	-0.1623	0.0668	0.0719	0.2065	0.0505	0.0531	-0.3353	-0.0227	0.2839	-0.0293	-0.1158	0.0942	0	-0.1196	0.2037	0	0.0355	0.4924
A_42_P569464 Calm1 Calmodulin 1	0.1075	0.2736	-0.3651	-0.1013	0.4388	0.5736	0.4022	0.0298	-0.2164	0.4078	0.8358	0.4926	-0.3679	-0.451	0.6465	0.1926	0.0163	-0.0012	0.0305	-0.2907	0.2447	-0.1579	1.0055	0.3431	-0.1236	-0.2524	-0.1415	0.3759	0.4509	0.5364	-0.0565	0.0571	0.3165	0.3495	0.0434	0.1889	-0.1966	-0.2255	0.1644	0.4365	-0.0982	0.5731	0.1927	-7e-04	1.388	0.0185	-0.0684	0.1402	0.0555
A_43_P20278 Pik3ca Phosphatidylinositol 3-kinase, catalytic, alpha polypeptide	0.1522	0.1634	0.4991	0.0154	0.1841	0.414	-0.0212	0.0677	0.2079	-0.1074	-0.0571	-0.3837	0.1214	0.0825	0.1612	-0.1231	-0.3009	-0.5582	0.3722	0.8134	0.4756	0.3044	0.1454	0.2942	0.3164	0.3059	0.5197	0.0539	-0.0842	-0.2269	-0.0873	-0.2896	-0.2993	-0.3221	-0.3964	-0.3437	0.1995	0.4682	-0.084	0.1935	0.1678	0.4001	0.044	0.0178	0.0582	-0.0266	-0.0943	-0.0023	0.1659
A_43_P19450 Prkca Protein kinase C, alpha (Prkca)	0.2315	0.3323	0.2128	0.0068	0.1056	0.3177	-0.121	0.1864	0.0771	0.3099	0.3135	0.6885	0.0982	0.21	0.4124	0.1942	0.105	0.0948	0.3923	0.0631	0.5502	0.2015	0.2946	0.3782	0.2094	1e-04	0.2275	0.0898	-0.0989	-0.0996	-0.232	0.0027	-0.1108	-0.3994	-0.0881	0.0154	-0.0838	-0.2885	-0.073	-0.039	0.0054	-0.3127	-0.0128	0.1459	0.0969	0.0103	-0.0915	0.0188	-0.3611
A_42_P655441 Syt1 Synaptotagmin 1	0.0897	-0.3715	-0.7849	0.0673	-0.4464	-1.1894	-0.0782	-0.1452	-0.373	0.3955	0.3423	-0.1268	0.3117	0.1334	-0.3311	0.0323	0.2843	0.257	-0.1177	-0.8218	-0.5987	0.1119	-1.1406	-0.0795	-0.2517	-0.2051	-0.4104	0.5479	-0.067	-0.4026	0.0089	0.1263	-0.4086	-0.6218	0.0865	0.1655	-0.1146	-0.1087	0.2517	-0.1488	0.0795	0.0259	-0.107	-0.1122	-0.7648	0.1536	-0.1027	0.0649	0.1001
A_43_P14798 Map3k1 Mitogen activated protein kinase kinase kinase 1	0.0591	0.1787	-0.3422	0.0041	0.0292	-0.1622	0.1935	0.8618	0.5727	0.0906	0.1576	0.1248	-0.0213	0.0634	0.1816	0.1037	0.2045	0.1322	0.0456	0.1211	0.5953	0.1567	0.5062	0.0937	0.6761	0.878	1.0197	0.1137	0.0741	0.0517	0.1948	-0.0797	0.1008	0.2018	0.0172	-0.3083	-0.1367	0.1219	-0.1656	0.1341	0.0336	0.9498	-0.0205	-0.006	0.7606	1.1003	0.2075	-0.5463	-0.176
lalt.pool	-0.075	2.975	3.425	-0.2	2.325	6.4	-0.225	-0.025	-0.55	0.05	0.275	1.525	0.15	-0.125	1.575	0.15	0.025	0.15	0.275	7.1	1.975	-0.15	6.025	0.675	-0.35	0.15	0.475	-0.4333	1.4167	3.5833	-0.0667	-0.6333	0.2167	1.8	0.1167	-0.9333	0.35	2.8333	-1.1	1.675	1.025	5.325	-0.125	-0.25	8.425	2.35	-0.325	1.825	-0.95
[truncated: 25 more columns]
