# Supplementary material for: Gene set enrichment analysis for non-monotone association and multiple experimental categories
Source: BMC Bioinformatics. 2008 Nov 14;9:481. doi: 10.1186/1471-2105-9-481 (PMC2636811; doi:10.1186/1471-2105-9-481)
Supplement: Additional file 2 — Sets and Expression. The intermediate analysis results of NCT compendium data set. Sets directory contains lists of identified gene sets under different across-compound (category) selection criteria. Compound specific p-values, set size, etc are provided. Expression directory contains extracted expression data for respective identified gene sets. [file 1471-2105-9-481-S2.zip › SetsAndExpression/expression/C2-6of8bloodp1-Cfilter-18-blood-PTENPATHWAY.txt]

geneids	1.2.Dich-24-15#-0.1	1.2.Dich-24-150#3	1.2.Dich-24-1500#3.4	1.2.Dich-48-15#-0.2	1.2.Dich-48-150#2.3	1.2.Dich-48-1500#6.4	1.2.Dich-6-15#-0.2	1.2.Dich-6-150#0	1.2.Dich-6-1500#-0.6	1.4.Dich-24-15#0	1.4.Dich-24-150#0.3	1.4.Dich-24-1500#1.5	1.4.Dich-48-15#0.2	1.4.Dich-48-150#-0.1	1.4.Dich-48-1500#1.6	1.4.Dich-6-15#0.2	1.4.Dich-6-150#0	1.4.Dich-6-1500#0.2	Brom-24-25#0.3	Brom-24-250#7.1	Brom-24-75#2	Brom-48-25#-0.2	Brom-48-250#6	Brom-48-75#0.7	Brom-6-25#-0.4	Brom-6-250#0.2	Brom-6-75#0.5	Diqu-24-10#-0.4	Diqu-24-20#1.4	Diqu-24-25#3.6	Diqu-24-5#-0.1	Diqu-48-10#-0.6	Diqu-48-20#0.2	Diqu-48-25#1.8	Diqu-48-5#0.1	Diqu-6-10#-0.9	Diqu-6-20#0.4	Diqu-6-25#2.8	Diqu-6-5#-1.1	Gala-24-100#1.7	Gala-24-25#1	Gala-24-400#5.3	Gala-48-100#-0.1	Gala-48-25#-0.2	Gala-48-400#8.4	Gala-6-100#2.4	Gala-6-25#-0.3	Gala-6-400#1.8	Mono-24-10#-1
A_43_P11700 Ptk2 PTK2 protein tyrosine kinase 2 (Ptk2)	0.0029	-0.0344	-0.077	-0.0876	-0.0725	0.2976	-0.1068	-0.0738	0.1702	-0.2015	-0.0669	-0.239	0.1802	-0.2236	-0.0614	-0.3512	0.214	-0.1474	-0.0552	0.1056	-0.0625	0.1922	0.1663	0.0676	-0.0877	-0.0079	0.1924	0.2014	-0.2829	0.6134	-0.2281	-0.1696	-0.1073	0.0314	-0.288	-0.0602	0.3053	0.0357	-0.1726	0.012	0.2373	0.0784	0.121	-0.3406	0.135	0.3604	0.3733	-0.4455	-0.1584
A_43_P11780 Itgb1 integrin beta 1 (Itgb1)	-0.1989	0.2004	0.111	0.1919	0.2238	0.1838	0.1574	0.3408	-0.2464	0.8224	0.2172	0.4698	0.5346	0.8959	1.2576	0.3652	0.1724	0.1453	-0.2953	-0.375	-0.308	0.1954	-0.1542	0.1186	0.5633	-0.3059	-0.0683	-0.5042	-0.697	0.0934	-1.4565	0.3817	0.1458	-0.0336	-0.0115	-0.2589	-0.0609	-0.3945	-0.3175	0.4755	0.5488	0.6603	0.748	-0.1555	0.4357	-0.2436	-0.2825	0.0388	-0.3152
A_43_P11653 Pik3r1 Phosphatidylinositol 3-kinase, regulatory subunit, polypeptide 1	-0.2292	-0.1079	-0.2862	-0.5064	0.0236	-0.4702	0.3665	-0.1058	0.4689	0.4315	0.1589	0.0742	0.5232	0.3476	0.5494	-0.1358	-0.159	-0.527	-0.1212	-0.0584	-0.1641	-0.215	-0.0785	-0.063	0.3647	0.3545	0.2191	-0.947	-0.8701	-0.267	-1.2303	0.297	0.1994	-0.433	0.4019	-0.0457	-0.7107	-1.0545	-0.165	0.124	0.3764	0.4951	0.3371	-0.0145	-0.5974	-0.3002	-0.2653	-0.0967	-0.4264
A_42_P589418 Bcar1 breast cancer anti-estrogen resistance 1 (Bcar1)	0.0534	0.07	0.2356	0.0299	0.0619	0.1632	-0.0183	0.0655	0.1178	0.3437	0.0949	0.1654	0.0462	0.1977	-0.0862	0.0524	0.0707	0.4409	0.0016	0.1172	0.1002	-0.1095	-0.1254	0.0105	-9e-04	0.1378	-0.1029	0.3678	0.1701	0.4811	0.1262	-0.0871	-0.0036	-0.1187	0.1493	-0.0649	0.1533	0.6996	0.041	0.2884	0.2074	-0.2563	0.1022	-0.0515	-0.2577	-0.1253	-0.0972	0.3122	-0.2545
A_43_P14930 Grb2 Growth factor receptor bound protein 2	-0.4091	0.0517	-0.4107	-0.2406	0.2319	0.3747	0.1464	-0.339	-0.5846	-0.194	-0.3028	-0.0771	-0.2516	-0.3915	0.0618	-0.2544	-0.3665	-1.0731	0.128	-0.9547	0.2189	-0.0211	0.5908	0.1635	-0.0359	-0.2581	0.3834	-0.5186	-0.4423	-0.439	-0.4244	0.4656	0.5048	0.6277	0.2875	-0.622	-0.3527	-0.8205	-0.8264	-0.7441	-0.4518	0.1171	-0.4821	-0.0037	0.1845	0.0011	0.1603	-0.2676	0.1935
A_42_P716492 Sos1 Acid phosphatase 1, soluble	-0.222	-0.1749	0.0091	-0.1358	0.1014	0.8191	0.0784	0.0052	-0.5378	-0.1845	-0.2488	-0.0027	-0.0114	0.014	0.4247	0.132	0.0931	-0.1239	0.1267	-0.077	-4e-04	0.0905	0.6567	0.3204	-0.0501	-0.369	-0.0048	-0.0437	-0.0506	2e-04	0.098	0.0769	0.2238	1.0471	0.174	-0.5064	0.1556	-0.3283	-0.4115	-0.3648	-0.2888	0.4872	-0.5128	-0.0085	0.538	-0.0948	0.1797	-0.2527	0.2859
A_43_P11121 Mapk1 Mitogen activated protein kinase 1	-0.3011	0.2872	-0.098	0.012	0.2598	0.6713	-0.0923	-0.2192	-0.1278	0.3589	0.2629	0.3977	-0.0112	-0.1832	0.2129	0.0961	-0.2068	-0.4388	-0.0314	-1.1778	0.1945	-0.0817	0.5416	0.1532	0.0096	0.1139	0.3402	0.3922	0.2475	0.2944	0.0749	0.5577	0.4108	0.8075	0.3682	-0.1066	0.3664	0.2696	-0.3578	-0.3649	-0.2865	0.1325	-0.4444	0.1283	0.1852	-0.0119	0.0087	-0.1362	0.0122
A_42_P482120 Cdkn1b cyclin-dependent kinase inhibitor 1B (Cdkn1b)	0.2232	0.0051	-0.7582	-0.0674	-0.0706	0.0578	-0.3493	-0.6169	-1.4833	0.3082	-0.0422	-0.426	0.8429	0.5717	0.568	-0.3213	-0.5944	-1.3534	-0.2277	-0.7926	-0.4907	0.3528	0.1134	0.1524	0.0371	-1.0881	-0.5694	-1.3677	-1.7528	-1.0997	-1.5561	0.1656	0.1591	-0.6044	-0.6757	-1.1087	-1.3372	-1.7355	-0.9248	-0.0351	0.5763	0.4034	0.7404	0.0421	0.0818	-0.1968	-0.0602	0.2092	-0.2028
A_43_P18976 Shc1 SHC (Src homology 2 domain-containing) transforming protein 1 (Shc1)	0.0649	0.0378	0.1474	0.1351	-0.0652	-0.0584	-0.0648	0.028	0.0367	0.0638	0.1111	0.0482	-0.0379	-0.0076	-0.1538	0.1298	0.1329	0.212	0.064	0.0634	0.0543	-0.0454	-0.0803	-0.0581	-0.134	0.0259	-0.073	0.3603	0.367	0.2196	0.2827	-0.0255	-0.0752	0.0149	-0.0142	0.1229	0.1043	0.3317	0.146	0.0948	-0.0073	-0.104	0.1108	0.0253	0.05	0.0909	0.024	0.0712	0.0143
A_43_P11268 Cdkn1b cyclin-dependent kinase inhibitor 1B (Cdkn1b)	-0.4462	-0.0899	-0.5846	-0.1793	0.0387	0.7573	0.0693	-0.0465	-0.1531	-0.1471	-0.1342	0.0987	0.3278	0.208	0.5943	0.2097	-0.1106	-0.3419	0.07	-0.8096	0.1314	-0.163	0.7995	0.1301	0.1718	0.1133	0.404	-0.4206	-0.4091	-0.3162	-0.2994	0.1301	0.1653	0.6217	-0.0866	-0.463	-0.3258	-0.9734	-0.3054	0.003	0.1229	0.6834	-0.2365	0.0169	0.465	0.2785	0.1463	0.109	-0.039
A_42_P522877 Mapk1 Mitogen activated protein kinase 1	-0.1002	0.3863	0.2077	0.0142	0.1788	0.4457	0.1478	0.1599	0.3267	0.2593	0.1434	0.5564	0.408	0.6156	0.852	0.5503	0.3348	0.1581	0.1564	-1.2857	0.2007	-0.0167	0.1745	-0.0126	-0.5022	0.0031	0.0435	0.8166	0.9202	0.4599	0.5736	0.2208	0.0333	0.7534	0.3424	0.037	0.7338	0.8498	-0.1738	-0.1421	0.0896	0.5993	0.2428	0.6796	0.9799	0.1791	0.0268	0.1809	0.4233
A_43_P13177 Ilk Integrin linked kinase	-0.2155	0.0965	-0.0369	-0.2435	-0.0256	-0.0496	0.0716	0.0718	0.1783	0.0777	-0.1538	0.0119	0.2654	0.265	0.3936	-0.3632	-0.2846	-0.6206	-0.0553	-0.8906	-0.1596	0.0796	-0.1201	-0.1608	-0.0506	-0.0171	0.0248	-0.9358	-1.0631	0.2831	-0.8014	0.1334	0.1366	0.0037	0.1084	0.0386	-0.2226	-0.6624	-0.1195	0.0722	0.1396	0.0785	-0.051	0.0621	-0.319	-0.0744	-0.0706	-0.0508	-0.0431
A_43_P12504 Pdpk1 3-phosphoinositide dependent protein kinase-1 (Pdpk1)	-0.023	0.059	0.2059	0.216	-0.0128	-0.0929	-0.0481	-0.0263	0.1333	0.1544	0.1634	-0.0148	0.1644	0.1349	0.0412	0.1982	0.0685	0.1508	-0.0416	0.1526	0.0494	0.045	-0.1242	-0.1006	0.0348	-0.0215	-0.0104	0.2229	0.1957	0.1941	0.0593	0.017	-0.0337	-0.1109	-0.11	0.1396	-0.1378	0.0518	0.2303	0.0752	0.0718	-0.0447	0.162	0.0815	0.0404	0.0946	0.0445	0.1202	-0.0054
A_42_P551362 Foxo3_predicted Forkhead box O3 (predicted)	0.1057	0.1626	0.2573	0.0534	-0.0754	-0.0896	-0.0598	0.1212	0.2771	0.1271	0.2718	0.0818	0.1953	-0.0885	0.1315	0.0042	0.1498	0.2636	0.0587	0.0911	-0.0204	-0.1379	-0.013	-0.1726	0.0449	0.087	-0.1501	0.0071	0.11	0.199	-0.0873	-0.0298	-0.1244	-0.1822	-0.0039	0.1	0.0484	0.1095	0.1768	0.3488	0.1834	-0.1246	0.138	0.2064	-0.0874	0.0816	-0.1017	0.1236	-0.1502
A_43_P18724 Sos1_predicted Son of sevenless homolog 1 (Drosophila) (predicted)	0.1595	-0.0213	0.189	0.0318	-0.1718	-0.1403	0.0735	0.1685	0.1711	0.408	0.3996	0.2529	0.4466	0.2916	0.3476	-0.056	0.1941	0.2555	-0.0366	-0.0807	0.0424	0.0338	-0.2078	-0.1212	0.0654	-0.123	-0.0294	-0.3326	-0.1451	-0.221	-0.1462	-0.1559	-0.2385	-0.402	-0.1297	0.061	-0.0743	-0.1865	0.0939	0.1479	0.2615	0.1601	0.2406	-0.0324	-0.2385	0.0179	-0.1669	0.0939	0.0615
A_43_P12733 Akt1 v-akt murine thymoma viral oncogene homolog 1 (Akt1)	-0.0312	-0.0568	0.0536	-0.3624	0.0773	-0.1001	0.1209	-0.0338	0.0634	0.2483	0.0265	0.1227	0.2158	0.2126	0.3852	-0.3411	-0.4758	-0.7774	0.0638	-0.0905	-0.0881	-0.0157	0.0288	-0.049	0.1407	0.024	0.0066	-0.4664	-0.6826	-0.2604	-0.66	0.1744	0.4011	-0.1853	-0.0512	-0.3763	-0.7856	-0.9858	-0.2806	-0.0709	-0.0945	0.1436	-0.0647	0.1954	-0.6382	-0.0395	0.1096	0.0176	-0.418
A_43_P12954 Mapk1 mitogen activated protein kinase 1 (Mapk1)	-0.0661	0.145	0.2675	0.2304	-0.0578	0.2144	-0.0862	-0.1748	-0.1252	0.1086	0.2257	-0.0433	-0.2963	-0.2372	-0.3692	0.1438	0.0433	0.3028	0.1026	0.3227	0.202	-0.0257	0	0.0382	-0.1618	0.2897	0.0311	1.0682	1.0812	0.3097	0.6294	0.262	0.088	0.3766	0.0467	0.1672	0.2911	0.7841	0.0302	-8e-04	-0.0326	-0.0989	-0.304	-0.3205	-0.0509	0.0641	0.0407	0.142	-0.1704
A_43_P11930 Mapk3 mitogen activated protein kinase 3 (Mapk3)	0.0326	0.0013	-0.0097	0.005	0.0103	-0.0164	0.021	0.0205	0.0066	0.0154	0.0185	-0.0686	0.0437	0.0487	-0.0399	-0.1462	-0.2408	-0.3041	-0.0052	0.0065	-0.0704	0.0505	0.055	0.0777	0.0545	0.0327	0.0217	-0.1586	-0.1143	-0.2101	-0.0876	0.0118	0.0294	0.0085	-0.0772	-0.1666	-0.0437	-0.0914	-0.1755	-0.139	-0.0765	-0.0496	0.0201	-0.078	-0.1023	-0.0729	-0.0298	-0.0658	-0.162
A_43_P15304 Grb2 growth factor receptor bound protein 2 (Grb2)	-0.3521	0.0616	-0.239	-0.2128	0.081	-0.0502	0.1637	-0.0761	-0.1276	0.254	0.037	0.3257	0.2044	0.1992	0.7	-0.3362	-0.415	-0.9982	-0.195	0.1947	-0.152	0.078	0.1896	0.0604	0.4504	-0.1964	0.6175	-1.4822	-1.0151	-0.188	-1.1323	0.2823	0.2843	-0.2054	0.106	-0.5997	-0.7939	-1.5153	-0.4508	-0.0992	-0.086	0.1637	0.1986	0.2005	-0.5591	0.0516	0.0462	0.0577	-0.2007
A_43_P16998 Foxo3_predicted similar to forkhead protein FKHR2 (LOC294515)	0.139	0.1886	0.2559	0.0939	0.1101	-0.1884	-0.1031	0.0658	0.2218	0.0309	0.3429	0.1175	-0.3041	-0.0855	-0.1602	-0.0633	0.2485	0.2451	0.014	0.1318	0.0788	0.112	-0.1225	-0.0509	-0.4022	0.237	-0.2223	0.1617	0.0931	-0.0314	0.4302	-0.2638	-0.0352	-0.1335	-0.1681	0.1333	0.1894	0.4878	0.1484	0.117	0.0781	-0.5221	0.0109	-0.103	-0.0663	0.0098	-0.0262	-0.0445	0.1163
A_43_P12611 Pten phosphatase and tensin homolog (Pten)	-0.1002	-0.0656	-0.2537	-0.4191	0.0311	0.5778	0.1377	-0.1442	-0.4463	0.3134	0.1472	0.147	0.8602	0.5539	0.8896	-0.1839	-0.1852	-0.8645	-0.2133	-0.5417	-0.3747	0.2805	0.1953	-0.0114	-0.0806	-0.5947	-0.4126	-1.3728	-1.6028	-0.865	-1.4827	0.1496	0.1811	0.1958	-0.7102	-0.7513	-1.3926	-2.5578	-0.741	-0.2512	-0.0713	0.2496	0.2696	0.1546	-0.0186	-0.4138	0.0387	-0.3803	-0.0258
A_43_P13955 Pik3r1 Phosphatidylinositol 3-kinase, regulatory subunit, polypeptide 1	-0.1839	-0.067	-0.4084	0.3276	0.1394	0.0589	-0.3163	-0.1973	-0.1285	-0.1009	-0.1205	-0.1387	-0.0012	-0.2488	-0.1009	-0.2021	-0.3025	-0.4074	0.176	-0.8555	-0.0219	0.0878	0.0027	0.1266	-0.4926	-0.0766	-0.5078	-0.2862	0.3197	-0.5125	-0.1219	-0.0494	-0.1205	-0.2563	-0.3027	-0.3988	-0.3322	-0.0836	-0.3668	-0.9864	-0.472	-0.2025	-0.515	-0.3507	-0.3048	-0.2698	-0.04	0.0267	0.4707
A_43_P19148 Sos1_predicted similar to mouse Son of sevenless 1 (LOC313845)	0.0987	-0.0081	0.1085	-0.1008	-0.057	-0.1438	0.1225	0.2002	0.3003	0.1433	0.2095	0.2244	0.4218	0.4172	0.3083	-0.0347	0.0138	0.2058	-0.09	-0.0356	-0.0748	-0.146	-0.2374	-0.2714	0.3273	0.12	0.2681	-0.4426	-0.4954	0.3437	-0.2978	-0.1306	-0.1823	-0.3611	0.0696	0.2097	-0.2145	-0.3194	0.2247	0.1848	0.0739	0.1328	0.4424	0.3694	0.1447	0.2068	0.0549	0.1386	0.1061
A_43_P21311 Sos1_predicted Son of sevenless homolog 1 (Drosophila) (predicted)	0.0421	-0.1369	0.1216	-0.0638	-0.2621	0.0431	0.0344	0.1666	0.2794	0.0446	-0.1363	0.3148	-0.1453	-0.129	-0.3478	0.5838	0.0767	0.1082	0.0561	0.2915	-0.13	0.1379	-0.0579	0.0498	0.4869	0.0125	0.4997	0.4032	0.1548	0.3464	0.1881	0.0751	-0.0541	0.235	0.4726	0.339	0.5577	0.1986	0.7667	-0.085	0.0195	-0.0619	-0.1004	0.4426	0.3292	0.0531	-0.3692	0.4275	0.2436
A_43_P21667 Shc1 SHC (Src homology 2 domain-containing) transforming protein 1 (Shc1)	0.0976	-0.0664	0.0746	-0.0669	-0.0608	0.3314	0.0285	-0.2352	0.2224	0.066	0.1582	-0.1699	0.4453	0.0799	0.0515	-0.0721	-0.0978	0.0576	-0.1436	0.4431	0.0281	0.0972	-0.0667	0.0191	0.0504	-0.068	0.1131	0.0216	-0.1015	0.0559	-0.0266	-0.009	-0.0257	-0.0894	-0.147	-0.0803	-0.2358	-0.118	0.1262	0.2304	-0.0275	-0.1417	0.2497	0.3537	0.033	-0.125	-0.107	0.1175	-0.2944
A_42_P835950 Pik3r1 Phosphatidylinositol 3-kinase, regulatory subunit, polypeptide 1	-0.2534	-0.0977	-0.2663	-0.0728	0.0809	0.028	0.0586	-0.0518	0.0152	0.1043	0.0375	0.0801	0.327	0.2835	0.3438	-0.0914	-0.1554	-0.2726	0.0463	-0.3754	0.0087	0.104	-0.019	0.0728	0.1324	-0.0156	0.0801	-0.4659	-0.5268	-0.4892	-0.5656	0.3053	0.1848	-0.1862	0.0205	-0.2559	-0.5646	-0.6557	-0.348	-0.1734	0.1086	0.2122	3e-04	0.0531	-0.2463	-0.2406	-0.0218	-0.0518	0.0641
A_43_P10731 Shc1 Src homology 2 domain-containing transforming protein C1	-0.1188	0.0282	-0.3397	0.0663	0.2459	-0.1965	0.0839	0.1308	-0.0559	-0.0887	-0.3109	0.2148	-0.1937	0.0801	0.2074	0.2984	0.1644	0.2426	-0.0359	-0.2214	0.1889	0.0146	0.5513	0.3739	-0.2313	-0.054	0.145	0.4645	0.2346	-0.0267	0.3394	0.0906	0.0296	0.4232	0.1745	0.057	0.1277	-0.2017	0.1208	0.0175	0.1995	0.3435	-0.0391	0.2472	0.4342	-0.061	-0.0656	-0.1783	0.4058
A_43_P19694 Pik3ca Phosphatidylinositol 3-kinase, catalytic, alpha polypeptide	-0.0401	-0.0261	0.0723	0.1026	0.3682	0.0539	-0.0612	-0.0412	0.0628	-0.0321	-0.025	-0.1508	-0.2234	0.0377	-0.0776	0.2203	0.0249	0.0062	0.3011	-0.013	0.0837	0.2118	0.1823	0.0057	-0.2414	0.0244	0.0694	-0.0534	0.2752	0.2407	0.1896	-0.0499	-0.1085	0.099	-0.214	0.0943	-0.0388	-0.1614	0.0573	-0.023	-0.0235	0.1215	-0.0386	0.1357	-0.004	0.4958	0.006	-0.3566	0.0643
A_43_P20278 Pik3ca Phosphatidylinositol 3-kinase, catalytic, alpha polypeptide	-0.0584	-0.1923	-0.1281	-0.0947	-0.0492	0.4594	0.1404	-0.218	-0.2346	0.333	0.1573	0.0292	0.2612	0.3027	0.1917	0.256	-0.1516	-0.2228	-0.093	-0.0375	-0.2513	0.2692	0.1479	0.0364	0.1977	-0.3259	-0.0031	-0.3738	-0.4659	-0.7197	-0.661	0.0959	0.007	-0.0954	-0.3406	-0.643	-0.1133	-0.4901	-0.4625	0.0463	0.167	0.0024	0.113	0.0237	-0.0836	0.0502	-0.1246	0.0282	-0.0452
A_42_P472375 Pdk2 pyruvate dehydrogenase kinase, isoenzyme 2 (Pdk2)	0.0908	-0.0569	0.0454	-0.041	-0.0757	-0.1848	0.0458	0.1154	0.1658	-0.1653	-0.0487	0.0018	0.1922	0.2407	0.2236	-0.0867	-0.0666	0.0383	-0.076	-0.049	-0.0513	0.0435	-0.1129	-0.1286	0.1378	-0.0748	0.0772	-0.1515	-0.1884	0.0482	-0.2138	-0.057	-0.1602	-0.2474	-0.0318	0.1416	-0.011	-0.0141	0.1603	-0.0235	-0.0132	-0.0696	0.1628	0.0842	-0.0943	0.0914	-0.0345	-0.0775	0.0508
lalt.pool	-0.075	2.975	3.425	-0.2	2.325	6.4	-0.225	-0.025	-0.55	0.05	0.275	1.525	0.15	-0.125	1.575	0.15	0.025	0.15	0.275	7.1	1.975	-0.15	6.025	0.675	-0.35	0.15	0.475	-0.4333	1.4167	3.5833	-0.0667	-0.6333	0.2167	1.8	0.1167	-0.9333	0.35	2.8333	-1.1	1.675	1.025	5.325	-0.125	-0.25	8.425	2.35	-0.325	1.825	-0.95
[truncated: 25 more columns]
