# Supplementary material for: Gene set enrichment analysis for non-monotone association and multiple experimental categories
Source: BMC Bioinformatics. 2008 Nov 14;9:481. doi: 10.1186/1471-2105-9-481 (PMC2636811; doi:10.1186/1471-2105-9-481)
Supplement: Additional file 2 — Sets and Expression. The intermediate analysis results of NCT compendium data set. Sets directory contains lists of identified gene sets under different across-compound (category) selection criteria. Compound specific p-values, set size, etc are provided. Expression directory contains extracted expression data for respective identified gene sets. [file 1471-2105-9-481-S2.zip › SetsAndExpression/expression/C2-6of8bloodp1-Cfilter-18-liver-PTENPATHWAY.txt]

geneids	1.2.Dich-24-15#-0.1	1.2.Dich-24-150#3	1.2.Dich-24-1500#3.4	1.2.Dich-48-15#-0.2	1.2.Dich-48-150#2.3	1.2.Dich-48-1500#6.4	1.2.Dich-6-15#-0.2	1.2.Dich-6-150#0	1.2.Dich-6-1500#-0.6	1.4.Dich-24-15#0	1.4.Dich-24-150#0.3	1.4.Dich-24-1500#1.5	1.4.Dich-48-15#0.2	1.4.Dich-48-150#-0.1	1.4.Dich-48-1500#1.6	1.4.Dich-6-15#0.2	1.4.Dich-6-150#0	1.4.Dich-6-1500#0.2	Brom-24-25#0.3	Brom-24-250#7.1	Brom-24-75#2	Brom-48-25#-0.2	Brom-48-250#6	Brom-48-75#0.7	Brom-6-25#-0.4	Brom-6-250#0.2	Brom-6-75#0.5	Diqu-24-10#-0.4	Diqu-24-20#1.4	Diqu-24-25#3.6	Diqu-24-5#-0.1	Diqu-48-10#-0.6	Diqu-48-20#0.2	Diqu-48-25#1.8	Diqu-48-5#0.1	Diqu-6-10#-0.9	Diqu-6-20#0.4	Diqu-6-25#2.8	Diqu-6-5#-1.1	Gala-24-100#1.7	Gala-24-25#1	Gala-24-400#5.3	Gala-48-100#-0.1	Gala-48-25#-0.2	Gala-48-400#8.4	Gala-6-100#2.4	Gala-6-25#-0.3	Gala-6-400#1.8	Mono-24-10#-1
A_43_P11700 Ptk2 PTK2 protein tyrosine kinase 2 (Ptk2)	-0.0505	-0.024	-0.1978	-0.1128	0.1608	-0.0422	-0.059	-0.21	-0.3605	-0.4096	-0.3583	-0.3462	-0.1168	-0.1245	0.2403	-0.1971	0.0925	-0.1383	0.1092	-0.0811	0.1508	0.3785	-0.2727	0.3787	-0.6928	-0.4398	-0.4527	-0.0016	-0.1233	0.0256	0.2748	-0.0338	0.1496	0.1852	0.3049	-0.2104	0.0964	0.0533	-0.0577	0.0367	0.5522	-0.5236	-0.0048	-0.2192	0.1523	-0.2988	0.0605	0.0516	0.2724
A_43_P11780 Itgb1 integrin beta 1 (Itgb1)	0.2232	0.9054	1.6332	0.3369	0.2473	0.5828	0.5264	0.4726	0.7346	-0.3658	-0.2743	-0.2888	0.162	0.0045	-0.1095	-0.2594	-0.4292	-0.6984	0.2127	1.0292	0.6419	0.1518	0.8189	0.2328	0.4952	0.002	0.4818	0.1027	0.2658	0.7003	-1e-04	-0.567	-0.163	0.1824	-0.2075	-0.5451	0.032	0.4428	-0.1619	0.1934	-0.204	0.7277	-0.1979	-0.2978	0.9484	0.3252	-0.0356	0.3108	0.1866
A_43_P11653 Pik3r1 Phosphatidylinositol 3-kinase, regulatory subunit, polypeptide 1	-0.5509	-1.2115	-1.4827	0.2201	0.1386	-1.0141	-1.1304	-1.6844	-1.0421	-1.7826	-2.2561	-2.3549	-0.2975	-0.3374	-1.2258	-1.6351	-1.9685	-2.3334	-0.1865	-0.5278	-0.2015	0.2022	-0.5907	-0.262	-0.7535	-0.7832	-0.692	-0.2194	-0.3591	-0.2629	0.4026	-0.0959	0.021	0.2803	-0.0575	-0.1446	0.2015	1.4745	-0.1569	-0.7215	-0.318	-1.3242	-0.2408	-0.1596	-0.9354	-1.2696	-0.4126	-1.6538	-0.0574
A_42_P589418 Bcar1 breast cancer anti-estrogen resistance 1 (Bcar1)	-0.2984	-0.5276	-1.1516	0.1141	0.4163	-0.5085	-1.2676	-1.5809	-1.2277	-1.8886	-2.0431	-2.0074	0.3044	0.3252	0.1042	-0.4917	-0.5835	-1.0468	0.4308	-0.0722	0.332	0.3036	-0.5168	0.0344	-0.2297	-0.2205	-0.527	-0.5058	-0.5479	-0.3211	0.5385	-0.6183	0.2035	0.8223	0.0151	-0.2567	-0.0488	0.9174	-0.2276	-0.6474	-0.0944	-1.1589	-0.0661	-0.2619	-0.6872	-1.1044	-0.1022	-0.7775	0.1424
A_43_P14930 Grb2 Growth factor receptor bound protein 2	-0.1692	-0.2658	-0.1183	0.0021	0.0119	-0.576	-0.1889	-0.2224	-0.1646	0.0942	0.1759	0.1879	0.0456	0.0232	-0.148	-0.1081	-0.242	-0.3072	0.1198	-0.3763	-0.0944	0.1352	-0.0461	0.295	-0.0772	-0.1489	-0.0076	-0.0201	0.0737	-0.026	0.1523	-0.2162	0.1335	0.1934	0.0303	0.1628	0.1825	0.0955	0.1255	0.024	0.1161	-0.07	0.0928	0.1049	0.2492	-0.5458	0.109	-0.1403	-0.0968
A_42_P716492 Sos1 Acid phosphatase 1, soluble	0.304	0.3929	0.82	0.0654	0.0204	0.3584	0.625	0.8923	0.3452	0.306	0.6185	0.545	-0.221	-0.2486	-0.3957	0.1423	-0.0967	-0.077	-0.1979	0.0811	-0.2458	-0.0375	0.2405	0.0997	0.0282	0.2846	0.3644	0.2061	0.1754	0.1128	-0.0134	0.0956	0.0162	-0.0918	0.0596	0.0444	0.116	-0.0779	0.0696	0.058	0.1661	0.4338	0.0569	0.0735	0.385	-0.1394	0.1738	-0.2778	-0.0068
A_43_P11121 Mapk1 Mitogen activated protein kinase 1	0.2373	0.6632	0.4704	0.069	0.1752	0.7663	0.4114	0.745	0.1223	0.4888	0.9224	1.0454	-0.2044	-0.2375	-0.0554	0.2662	0.1588	0.1422	-0.0799	0.3393	0.0086	-0.0228	0.3323	0.1575	0.2667	0.5175	0.6747	0.2535	0.1998	0.166	0.0213	0.3904	0.1474	0.0743	0.1731	0.0481	0.2524	0.2066	0.0577	-0.0613	0.0626	0.11	0.0057	0.0417	0.2257	-0.539	0.0268	0.069	0.011
A_42_P482120 Cdkn1b cyclin-dependent kinase inhibitor 1B (Cdkn1b)	0.7944	0.7722	0.979	0.2841	0.2717	0.3925	0.6259	0.5207	1.1192	0.1071	0.3632	-0.4828	1.2681	1.1267	0.7788	0.4326	0.1608	-0.3349	0.3429	0.099	0.1834	0.5797	0.5544	0.7661	0.5242	0.611	0.3382	0.2359	-0.2796	-0.5151	-0.2771	-1.1888	-0.7222	-0.3421	-0.9496	-0.5608	-0.3146	-0.5309	-0.072	0.4786	0.233	0.0042	0.1611	-0.1388	-0.3185	-0.211	0.1764	-0.1726	-0.185
A_43_P18976 Shc1 SHC (Src homology 2 domain-containing) transforming protein 1 (Shc1)	-0.0217	-0.092	0.2821	-0.0576	-0.0714	0.0274	-0.1913	-0.0856	0.1947	-0.783	-0.9052	-0.635	0.0032	-0.0505	0.201	-0.184	-0.2442	-0.3728	0.2136	0.2967	0.2627	0.1593	-0.1522	-0.017	0.1344	0.139	0.111	-0.2367	-0.1359	-0.0154	0.1784	-0.3804	-0.0912	0.1749	-0.1617	-0.2342	0.173	0.2525	-0.1662	-0.2016	-0.0753	-0.2723	-0.1543	-0.051	-0.323	-0.2004	-0.0553	-0.0981	0.0522
A_43_P11268 Cdkn1b cyclin-dependent kinase inhibitor 1B (Cdkn1b)	0.5192	0.3656	0.3262	0.203	0.1774	0.271	0.1584	0.3375	0.1584	0.3661	0.3853	0.4047	0.1882	0.0989	0.0761	0.3163	0.104	0.0702	-0.0962	-0.2092	-0.3956	0.0199	0.1989	0.0971	-0.2742	0.189	-0.4049	0.3259	0.224	0.129	-0.09	-0.0346	-0.1706	-0.1218	-0.1406	0.0668	0.026	-0.0575	0.0466	0.2	0.1112	0.083	-0.0087	0.0881	-0.0033	-0.3071	-0.006	-0.3632	0.0421
A_42_P522877 Mapk1 Mitogen activated protein kinase 1	0.074	0.0843	0.4888	-0.0275	-0.1157	-0.215	0.5168	0.7248	0.5854	0.3312	0.4133	0.1752	-0.1304	-0.1068	-0.2845	-0.1362	0.0126	0.2724	-0.2376	0.2124	-0.032	0.0021	0.3538	-0.0204	0.2832	0.3808	0.374	0.0954	-0.012	-0.1949	0.02	0.0811	-0.0235	-0.1677	0.0118	-0.0469	0.1965	-0.1116	0.0228	0.1387	0.232	0.6297	0.0318	0.1406	0.6385	-0.2381	0.1848	-0.3202	-0.0205
A_43_P13177 Ilk Integrin linked kinase	0.2052	0.5417	-0.0954	-0.0462	0.2676	0.455	-0.0693	-0.1442	-0.1412	-0.6236	-0.473	0.158	-0.2216	-0.2087	-0.023	0.1632	0.0885	-0.0739	0.371	0.3687	0.4663	0.2264	0.3848	0.3496	0.0206	-0.0506	-0.1162	-0.0754	0.0024	0.2646	0.0803	-0.0574	0.1868	0.3767	0.1087	-0.1413	0.1453	-0.0582	-0.1614	0.0694	-0.0946	-0.2615	-0.0271	-0.0934	0.3767	-0.1314	0.0276	0.0025	0.1462
A_43_P12504 Pdpk1 3-phosphoinositide dependent protein kinase-1 (Pdpk1)	0.1802	0.2602	0.426	0.1728	0.2005	0.27	0.0817	-0.0417	0.5404	-0.2071	-0.2776	-0.332	0.3343	0.25	0.2135	0.0646	-0.0563	-0.1362	0.1657	0.3072	0.3535	0.2425	0.1349	0.297	0.5527	0.1114	0.5096	-0.0445	-0.0137	0.0798	0.0629	-0.4399	-0.3476	-0.107	-0.0436	-0.2624	0.03	-0.0082	-0.1746	0.149	-0.067	0.001	-0.0846	0.0827	-0.0434	-0.2254	-0.0403	-0.1392	-0.1339
A_42_P551362 Foxo3_predicted Forkhead box O3 (predicted)	-0.0871	-0.3303	-0.2785	-0.0152	-0.0993	-0.3913	-0.0554	-0.1079	-0.041	0.0544	0.1928	0.0684	0.2035	0.1295	0.0813	0.1843	0.1971	0.2833	0.0143	-0.3035	-0.1255	0.0262	-0.291	-0.02	0.0409	0.1397	-0.0445	0.0679	-0.0624	-0.0595	-0.0853	-0.0486	-0.0227	-0.1734	-0.0311	-0.0251	0.0226	-0.1504	0.1222	0.0545	0.0542	-0.1886	-0.1635	0.1215	-0.3998	0.0906	-0.0041	-0.0205	0.1718
A_43_P18724 Sos1_predicted Son of sevenless homolog 1 (Drosophila) (predicted)	0.3004	0.1808	0.3467	0.2036	0.3383	0.3359	0.086	0.2588	0.677	-0.1629	-1.0109	-1.2043	0.8195	0.8218	0.5642	-0.5468	-0.3436	-0.122	-0.2082	-0.6479	-0.4317	-0.196	-0.5378	-0.1386	0.226	0.0227	0.1063	-0.2754	-0.5404	-0.4856	0.0303	-0.5327	-0.4339	-0.1172	-0.3455	-0.188	-0.2267	-0.0787	0.0021	-0.2722	-0.0203	-0.9778	-0.0512	-0.1633	-0.9449	-0.7633	-0.0161	-1.0653	0.0668
A_43_P12733 Akt1 v-akt murine thymoma viral oncogene homolog 1 (Akt1)	-0.1461	0.1487	0.0497	0.1153	0.3679	0.6585	-0.8866	-0.9686	-0.5625	-1.6773	-1.7667	-0.7345	-0.0126	0.0351	0.0451	-0.4394	-0.5838	-0.9037	0.3335	0.8382	0.5102	0.06	0.4443	0.0561	-0.034	-0.0398	0.0257	-0.4933	-0.3319	-0.016	0.3956	-0.326	0.5073	1.2108	0.1175	-0.0847	0.4398	1.0525	-0.2279	-0.5998	-0.1552	-0.2672	-0.2097	-0.2174	0.5773	-0.0713	-0.113	0.0041	0.0303
A_43_P12954 Mapk1 mitogen activated protein kinase 1 (Mapk1)	0.2039	0.2797	0.0764	0.1538	0.2323	0.6697	-0.5452	-0.0993	-0.552	-0.7855	-0.4483	-0.1234	-0.567	-0.5376	-0.4711	-0.1712	-0.4089	-0.6255	0.0657	0.418	0.2413	0.0079	0.0846	0.0259	0.0217	0.1603	0.2221	-0.0214	-0.2091	0.0707	0.1271	0.0365	0.2164	0.3278	0.1202	0.0249	0.3178	0.4237	0.0494	-0.3895	-0.0152	-0.2381	-0.1633	-0.1473	0.0751	-0.2145	-0.0691	-0.1286	0.2096
A_43_P11930 Mapk3 mitogen activated protein kinase 3 (Mapk3)	0.0145	-0.1207	-0.1845	-0.031	0.0686	0.03	-0.2051	-0.1894	-0.1034	-0.341	-0.2632	-0.145	-0.0256	0.0305	0.0524	0.0359	-0.0262	-0.1132	0.178	-0.1442	0.0639	0.0714	-0.238	-7e-04	0.0565	-0.0024	0.0258	-0.0133	-0.0785	-0.0016	0.0376	-0.0354	-0.012	0.0723	-0.0189	-0.0426	0.0059	0.0838	-0.0038	-0.0959	-0.0666	-0.1546	-0.0105	-0.0718	-0.2574	0.0038	-0.0465	-0.0772	0.0242
A_43_P15304 Grb2 growth factor receptor bound protein 2 (Grb2)	-0.4269	-0.3394	-0.2021	0.1539	0.3764	-0.1382	-0.8768	-1.0974	-0.7586	-1.43	-1.3191	-0.9947	-0.1781	-0.1511	-0.1865	-0.4619	-0.8173	-0.9968	0.2111	0.078	0.167	0.0701	-0.1109	0.1614	-0.185	-0.1309	-0.1417	-0.2748	-0.1575	-0.018	0.562	-0.3646	0.3604	0.8976	0.1176	-0.0424	0.4056	0.968	-0.1183	-0.271	-0.0961	-0.5799	-0.1286	-0.1268	-0.1587	-0.7595	-0.0782	-0.1915	0.1412
A_43_P16998 Foxo3_predicted similar to forkhead protein FKHR2 (LOC294515)	0.2242	-0.1933	-0.1114	0.0411	-0.1048	-0.2749	0.3299	0.1994	0.223	0.1948	0.2581	0.5182	0.2749	0.0069	0.046	0.1277	0.0159	0.0632	-0.2638	-0.2534	-0.123	-0.1361	-0.6919	-0.2658	-0.067	0.0324	-0.0149	0.3135	-0.0711	-0.157	-0.0608	0.0846	0.0763	-0.0049	0.029	-0.0232	-0.0197	0.0404	-0.0285	0.1208	-0.0805	-0.0248	2e-04	0.267	-0.0964	0.358	0.168	-0.1507	0.1373
A_43_P12611 Pten phosphatase and tensin homolog (Pten)	-0.0468	-0.45	-0.1422	-0.034	-0.2108	-0.23	-0.3996	-0.3325	0.2181	-0.3586	-0.7059	-1.1701	0.5384	0.5078	0.3055	-0.9446	-0.8821	-0.6861	0.522	0.2129	0.4657	0.57	0.2072	0.6629	0.619	0.4176	0.5908	0.1884	-0.2987	-0.5696	0.0132	-0.6392	-0.438	-0.1401	-0.6519	-0.2198	-0.3564	-0.245	-0.022	0.0022	0.0734	-0.2937	6e-04	-0.147	-0.4923	-0.3072	0.0327	0.0246	-0.1352
A_43_P13955 Pik3r1 Phosphatidylinositol 3-kinase, regulatory subunit, polypeptide 1	0.0367	-0.9362	-0.9294	-0.2265	-0.3924	-1.9815	0.6089	-0.0311	-0.0296	1.0305	1.2364	-0.4479	0.4855	0.3958	-0.3638	0.7767	0.2856	-0.095	-0.9493	-1.7127	-1.2766	-0.1737	-1.0278	-0.3241	-0.4738	-0.7808	-0.427	-0.2814	-0.3591	-0.4611	-0.0414	-0.1826	-0.425	-0.4249	-0.152	-0.0981	-0.1039	0.7542	0.0352	0.0306	0.1138	-0.6622	-0.2052	0.1453	-1.2295	-1.122	-0.1118	-1.8984	-0.1107
A_43_P19148 Sos1_predicted similar to mouse Son of sevenless 1 (LOC313845)	-0.0568	-0.1292	-0.0237	-0.0992	-0.0095	-0.1079	-0.0591	-0.1228	0.0237	-0.0948	-0.0751	0.2538	-0.1118	0.0803	0.1375	0.0749	0.2655	0.1116	0.0268	-0.0347	-0.0826	0.0134	-0.1668	0.0196	-0.0158	0.0764	0.0855	0.0475	-0.0173	-0.202	-0.003	0.1064	-0.0489	-0.1353	-0.0476	0.0841	-0.005	-0.015	0.0512	-0.0748	-0.0129	-0.1888	-0.0475	0.0059	-0.3236	0.0681	-0.0646	0.0116	-0.027
A_43_P21311 Sos1_predicted Son of sevenless homolog 1 (Drosophila) (predicted)	-0.1979	-0.0029	0.6392	-0.1806	0.1859	-0.0168	0.025	1e-04	0.3653	0.1146	0.1644	0.0866	0.2043	0.1635	0.0094	-0.2643	0.0061	-0.3432	-0.0193	-0.3122	-0.114	0.0378	-0.0542	-0.2915	-0.027	0.0477	0.3136	-0.018	-0.0533	-0.3921	-0.0496	-0.0922	0.1416	0.2523	0.015	-0.1645	0.0047	0.3874	-0.0194	-0.0403	-0.0821	-0.5359	-0.1088	-0.2764	-0.0201	-0.2916	-0.1972	-0.3811	0.078
A_43_P21667 Shc1 SHC (Src homology 2 domain-containing) transforming protein 1 (Shc1)	0.0937	0.3756	0.6438	0.0352	0.1945	0.6495	-0.3043	-0.1148	0.7447	-1.5429	-1.4894	-0.6295	0.0834	-0.1272	0.2176	-0.4379	-0.6509	-0.8764	0.6235	0.7124	0.7928	0.3846	0.2343	0.3691	0.4992	0.2234	0.4878	-0.2007	-0.1338	0.0921	0.428	-0.7171	-0.0702	0.5305	-0.2258	-0.4682	0.3156	0.52	-0.3267	-0.2695	-0.1175	-0.5836	-0.137	-0.3088	-0.1832	-0.577	-0.1508	-0.2428	-0.0996
A_42_P835950 Pik3r1 Phosphatidylinositol 3-kinase, regulatory subunit, polypeptide 1	-0.4168	-1.5062	-1.479	-0.1069	-0.3311	-1.8285	0.0989	-0.6356	-0.2741	-0.2104	-0.5452	-1.6894	0.2122	0.0312	-0.7914	-0.0103	-0.6205	-1.2219	-0.323	-1.1117	-0.6406	0.0859	-0.8978	-0.0993	-0.5588	-0.9974	-0.7187	-0.0819	-0.4578	-0.72	0.0528	-0.2148	-0.3255	-0.2778	-0.3322	-0.0938	-0.0072	0.9896	0.0758	-0.2612	0.1484	-0.9581	-0.1941	0.08	-1.0066	-0.9672	-0.0924	-1.6497	-0.171
A_43_P10731 Shc1 Src homology 2 domain-containing transforming protein C1	0.2236	0.5098	0.78	0.0602	0.2443	0.6714	0.3156	0.5763	0.4194	0.7295	0.8765	0.9502	0.0705	0.004	0.5642	0.2351	0.0191	-0.0956	0.0329	0.0665	0.0652	0.1478	1.0296	0.3603	-0.075	0.2506	0.1379	0.0533	0.3315	0.321	-0.1679	-0.1523	-0.2826	-0.4875	-0.1062	-0.3051	-0.4362	-0.8848	-0.1247	0.4158	0.2146	-0.4703	0.1719	0.3581	0.7334	0.0968	0.0037	0.0658	-0.0189
A_43_P19694 Pik3ca Phosphatidylinositol 3-kinase, catalytic, alpha polypeptide	-0.3	0.4005	0.2153	0.0696	-0.5389	0.0609	0.0402	-0.3443	-0.3924	0.0724	0.2101	-0.1908	0.0453	0	0.184	0.205	-0.1418	0.1217	-0.3588	-0.1651	-0.1096	0.1392	-0.0111	-0.2328	-0.129	-0.0595	0.14	-0.1178	0.0454	0.0392	0.0992	-0.1623	0.0668	0.0719	0.2065	0.0505	0.0531	-0.3353	-0.0227	0.2839	-0.0293	-0.1158	0.0942	0	-0.1196	0.2037	0	0.0355	0.4924
A_43_P20278 Pik3ca Phosphatidylinositol 3-kinase, catalytic, alpha polypeptide	0.1522	0.1634	0.4991	0.0154	0.1841	0.414	-0.0212	0.0677	0.2079	-0.1074	-0.0571	-0.3837	0.1214	0.0825	0.1612	-0.1231	-0.3009	-0.5582	0.3722	0.8134	0.4756	0.3044	0.1454	0.2942	0.3164	0.3059	0.5197	0.0539	-0.0842	-0.2269	-0.0873	-0.2896	-0.2993	-0.3221	-0.3964	-0.3437	0.1995	0.4682	-0.084	0.1935	0.1678	0.4001	0.044	0.0178	0.0582	-0.0266	-0.0943	-0.0023	0.1659
A_42_P472375 Pdk2 pyruvate dehydrogenase kinase, isoenzyme 2 (Pdk2)	-0.0772	-1.0399	-1.4262	-0.1929	-0.1207	-0.8709	-0.1662	-0.2964	-0.0834	-0.2306	-0.4122	-1.1487	0.0712	0.0049	-0.101	0.369	0.303	0.2929	0.0752	-2.2839	-0.5222	0.061	-1.2049	0.036	-0.1385	-0.2204	-0.5214	-0.4166	-0.4643	-0.6276	0.058	-0.1914	-0.0014	-0.0506	0.0727	0.031	-0.1061	-0.1492	-0.1106	-0.5085	0.103	-1.9259	-0.076	-0.0966	-2.2035	-0.415	-0.0219	-0.1136	0.1128
lalt.pool	-0.075	2.975	3.425	-0.2	2.325	6.4	-0.225	-0.025	-0.55	0.05	0.275	1.525	0.15	-0.125	1.575	0.15	0.025	0.15	0.275	7.1	1.975	-0.15	6.025	0.675	-0.35	0.15	0.475	-0.4333	1.4167	3.5833	-0.0667	-0.6333	0.2167	1.8	0.1167	-0.9333	0.35	2.8333	-1.1	1.675	1.025	5.325	-0.125	-0.25	8.425	2.35	-0.325	1.825	-0.95
[truncated: 25 more columns]
