# Supplementary material for: Gene set enrichment analysis for non-monotone association and multiple experimental categories
Source: BMC Bioinformatics. 2008 Nov 14;9:481. doi: 10.1186/1471-2105-9-481 (PMC2636811; doi:10.1186/1471-2105-9-481)
Supplement: Additional file 2 — Sets and Expression. The intermediate analysis results of NCT compendium data set. Sets directory contains lists of identified gene sets under different across-compound (category) selection criteria. Compound specific p-values, set size, etc are provided. Expression directory contains extracted expression data for respective identified gene sets. [file 1471-2105-9-481-S2.zip › SetsAndExpression/expression/C2-6of8bloodp1-Cfilter-19-blood-TCRAPATHWAY.txt]

geneids	1.2.Dich-24-15#-0.1	1.2.Dich-24-150#3	1.2.Dich-24-1500#3.4	1.2.Dich-48-15#-0.2	1.2.Dich-48-150#2.3	1.2.Dich-48-1500#6.4	1.2.Dich-6-15#-0.2	1.2.Dich-6-150#0	1.2.Dich-6-1500#-0.6	1.4.Dich-24-15#0	1.4.Dich-24-150#0.3	1.4.Dich-24-1500#1.5	1.4.Dich-48-15#0.2	1.4.Dich-48-150#-0.1	1.4.Dich-48-1500#1.6	1.4.Dich-6-15#0.2	1.4.Dich-6-150#0	1.4.Dich-6-1500#0.2	Brom-24-25#0.3	Brom-24-250#7.1	Brom-24-75#2	Brom-48-25#-0.2	Brom-48-250#6	Brom-48-75#0.7	Brom-6-25#-0.4	Brom-6-250#0.2	Brom-6-75#0.5	Diqu-24-10#-0.4	Diqu-24-20#1.4	Diqu-24-25#3.6	Diqu-24-5#-0.1	Diqu-48-10#-0.6	Diqu-48-20#0.2	Diqu-48-25#1.8	Diqu-48-5#0.1	Diqu-6-10#-0.9	Diqu-6-20#0.4	Diqu-6-25#2.8	Diqu-6-5#-1.1	Gala-24-100#1.7	Gala-24-25#1	Gala-24-400#5.3	Gala-48-100#-0.1	Gala-48-25#-0.2	Gala-48-400#8.4	Gala-6-100#2.4	Gala-6-25#-0.3	Gala-6-400#1.8	Mono-24-10#-1
A_42_P808559 Lck Lymphocyte protein tyrosine kinase	-0.4432	-0.3902	-2.4366	-0.2934	0.0545	-0.6559	0.0284	-0.5825	-0.8471	-0.0706	-0.3754	-0.318	0.2448	0.1852	0.504	-0.5866	-0.9266	-1.7563	0.0416	-1.657	-0.1924	0.2276	0.036	0.2569	0.0026	-1.0834	0.0786	-1.8163	-1.9329	-1.4871	-1.0599	0.005	0.1859	-0.7213	-0.0572	-0.8432	-1.4204	-2.1439	-0.826	-0.6039	0.1714	0.2702	-0.4317	-0.7972	-0.9591	-0.4806	-0.1693	-0.5348	-0.1014
A_42_P808450 Cd3e_predicted similar to T3-epsilon protein (LOC315609)	-0.1226	-0.014	-0.1951	-0.1043	2e-04	-0.3318	0.0136	0.0081	0.0286	0.0413	-0.2154	-0.074	0.2169	0.1962	0.3084	-0.112	-0.1088	-0.2754	0.0112	-0.1792	-0.0325	0.0317	-0.043	-0.0198	0.0176	-0.0206	0.017	-0.3103	-0.2268	-0.1746	-0.2809	0.0805	0.1201	-0.2015	0.0313	0.0145	-0.1068	-0.0922	-0.0065	-0.0301	0.1316	0.0972	-0.082	-0.2558	-0.3697	-0.1418	0.0152	-0.0038	-0.0568
A_42_P660872 RT1-Da RT1 class II, locus Da (RT1-Da)	-0.6844	-0.2172	-1.9613	-0.3727	-0.0663	-0.8235	-0.0123	-0.6702	-1.5242	-0.5697	-0.8328	-0.325	-0.3502	-0.3185	0.1197	-0.4631	-0.5551	-1.4618	0.2186	-1.4921	0.1162	-0.0162	-0.0068	-0.006	0.4201	-1.0978	0.3082	-1.5675	-1.9616	-0.9452	-0.9326	-0.031	0.1298	-0.3537	0.416	-0.5912	-1.1166	-1.9535	-0.7635	-0.4375	-0.0025	0.0434	-0.6939	-0.7996	-0.6815	-0.3618	0.0386	-0.3148	-0.1203
A_43_P11522 Cd4 CD4 antigen (Cd4)	0.3867	0.0995	-0.0754	0.0027	-0.036	0.1031	0.2078	-0.0538	-0.167	0.0257	-0.1616	0.0743	0.2116	0.2301	0.4541	2e-04	-0.2399	-0.1183	-0.143	-0.0438	0.0625	0.1165	-0.5603	0.0206	-0.0132	-0.0686	0.1709	-0.2909	0.1015	0.0726	-0.3835	0.0091	-0.0269	-0.2081	-0.0731	-0.0852	-0.0023	-0.0523	-0.0326	0.2642	-0.2699	0.0346	0.1208	-0.7384	0.0134	-0.1646	0.2999	0.3125	-0.0373
A_43_P16181 RT1-Db1 RT1 class II, locus Db1	-0.3274	0.0671	-0.3333	-0.3773	-0.0772	-0.8562	-0.2571	-0.1342	-0.2226	-0.2385	-0.6176	-0.233	-0.0497	0.2166	0.5002	-0.5102	-0.7808	-0.9127	-0.0048	-0.4399	-0.115	-0.1535	-0.2188	-0.0735	0.2196	-0.0474	0.2168	-0.7284	-0.5787	-0.3929	-0.7876	-0.1773	0.1014	-0.567	0.0883	-0.4219	-0.62	-1.0999	-0.3224	-0.2098	0.04	-0.0361	-0.3191	-0.4994	-0.8304	-0.005	0.2046	0.1891	-0.2511
A_42_P483564 Ptprc Protein tyrosine phosphatase, receptor type, C	-0.3982	-0.1238	-1.1616	-0.1709	0.1846	0.7339	0.0056	-0.823	-0.9544	-0.0149	-0.1576	0.1161	0.0347	0.0073	0.362	-0.6821	-0.6752	-1.3941	0.1715	-0.9108	-0.0099	-0.0862	0.6296	0.16	0.053	-0.5413	0.2669	-0.9979	-0.9409	-0.9328	-0.8171	0.3188	0.5096	0.3717	-0.3218	-1.0107	-1.0074	-1.7567	-0.8878	-0.9002	-0.3677	0.2698	-0.5738	-0.2009	-0.1908	-0.1432	0.1817	-0.4278	0.0527
A_42_P598602 Cd3g_predicted similar to T-cell surface glycoprotein CD3 gamma chain precursor (T-cell receptor T3 gamma chain) (LOC300678)	-0.4742	-0.3987	-1.8365	0.052	0.4436	-0.0531	-0.0403	-0.4814	-0.5118	-0.5668	-0.8068	-0.4875	-0.1892	-0.2068	0.0345	-0.1225	-0.377	-0.9004	0.1136	-0.9576	0.0712	0.1588	0.1388	0.1572	0.0345	-0.5731	0.0766	-0.4262	-0.5839	-0.8169	0.0404	-3e-04	0.0869	0.2014	0.2932	-0.2457	-0.413	-0.9221	-0.2998	-0.28	0.367	0.5501	-0.5386	-0.5343	-0.1705	-0.2888	-0.0853	-0.2776	0.2841
A_42_P728121 Zap70 zeta-chain (TCR) associated protein kinase 70kDa (Zap70), mRNA.	-0.3404	-0.4067	-1.9324	-0.1749	0.0879	-0.6096	0.1166	-0.331	-0.5434	-0.2375	-0.4431	-0.3761	0.0159	0.0334	0.3044	-0.2515	-0.5761	-1.2397	0.1916	-1.3724	-0.0854	0.2414	-0.1119	0.2235	-0.12	-0.8776	-0.0774	-1.0107	-1.2396	-1.2694	-0.5864	-0.0508	0.0702	-0.3484	-0.0373	-0.5813	-0.8951	-1.255	-0.607	-0.7303	0.1351	0.3009	-0.3275	-0.5502	-0.5881	-0.4273	-0.1131	-0.548	0.3289
A_42_P579174 Cd3d CD3 antigen delta polypeptide (Cd3d)	-0.1793	-0.096	-0.4718	-0.0229	0.0888	-0.0988	-0.0013	-0.2016	-0.1238	-0.3508	-0.4182	-0.3086	-0.1661	-0.1532	-0.133	-0.0761	-0.1397	-0.1806	-0.0321	-0.1747	0.0249	0.0178	0.0782	0.0692	0.2216	-0.0505	0.142	0.0607	0.0795	-0.0356	0.1903	0.028	-0.006	0.1764	0.1615	0.0618	0.0277	-0.007	0.0398	-0.1538	-0.0461	-0.0219	-0.2205	-0.2272	-0.0686	-0.0511	-0.0267	-0.1536	0.1366
A_43_P13722 Fyn Fyn proto-oncogene	0.1799	0.0311	0.1247	0.0514	-0.0503	-0.1738	0.0794	0.1855	0.3314	0.1175	0.1041	0.2004	0.2693	0.3618	0.1992	0.1612	0.1565	0.3315	-0.009	0.068	0.0225	-0.082	-0.2527	-0.1786	-0.0131	0.0769	0.0098	-0.1201	-0.2094	0.3647	-0.0744	-0.2277	-0.2011	-0.3349	-0.0556	0.3192	0.0999	0.1542	0.3621	0.2471	0.0996	0.1641	0.3527	0.2577	0.127	0.1934	0.0451	0.2384	0.1242
A_43_P19767 Fyn Fyn proto-oncogene	0.1602	0.0936	0.1777	0.0796	-0.0322	-0.1592	-0.1271	0.0648	0.1775	0.1779	0.2387	0.1502	0.0984	0.1248	0.0638	0.104	0.1951	0.3085	-0.0171	-0.0045	0.0297	-0.0014	-0.175	-0.1168	-0.1678	-0.0216	-0.2204	0.1006	0.1304	0.2003	0.1218	-0.1888	-0.1629	-0.1946	-0.1053	0.1801	0.1327	0.1907	0.1619	0.2261	0.1224	-0.083	0.2896	0.1887	0.0519	0.0956	0.0436	0.0899	0.1162
lalt.pool	-0.075	2.975	3.425	-0.2	2.325	6.4	-0.225	-0.025	-0.55	0.05	0.275	1.525	0.15	-0.125	1.575	0.15	0.025	0.15	0.275	7.1	1.975	-0.15	6.025	0.675	-0.35	0.15	0.475	-0.4333	1.4167	3.5833	-0.0667	-0.6333	0.2167	1.8	0.1167	-0.9333	0.35	2.8333	-1.1	1.675	1.025	5.325	-0.125	-0.25	8.425	2.35	-0.325	1.825	-0.95
[truncated: 25 more columns]
