# Supplementary material for: Gene set enrichment analysis for non-monotone association and multiple experimental categories
Source: BMC Bioinformatics. 2008 Nov 14;9:481. doi: 10.1186/1471-2105-9-481 (PMC2636811; doi:10.1186/1471-2105-9-481)
Supplement: Additional file 2 — Sets and Expression. The intermediate analysis results of NCT compendium data set. Sets directory contains lists of identified gene sets under different across-compound (category) selection criteria. Compound specific p-values, set size, etc are provided. Expression directory contains extracted expression data for respective identified gene sets. [file 1471-2105-9-481-S2.zip › SetsAndExpression/expression/C2-6of8bloodp1-Cfilter-19-liver-TCRAPATHWAY.txt]

geneids	1.2.Dich-24-15#-0.1	1.2.Dich-24-150#3	1.2.Dich-24-1500#3.4	1.2.Dich-48-15#-0.2	1.2.Dich-48-150#2.3	1.2.Dich-48-1500#6.4	1.2.Dich-6-15#-0.2	1.2.Dich-6-150#0	1.2.Dich-6-1500#-0.6	1.4.Dich-24-15#0	1.4.Dich-24-150#0.3	1.4.Dich-24-1500#1.5	1.4.Dich-48-15#0.2	1.4.Dich-48-150#-0.1	1.4.Dich-48-1500#1.6	1.4.Dich-6-15#0.2	1.4.Dich-6-150#0	1.4.Dich-6-1500#0.2	Brom-24-25#0.3	Brom-24-250#7.1	Brom-24-75#2	Brom-48-25#-0.2	Brom-48-250#6	Brom-48-75#0.7	Brom-6-25#-0.4	Brom-6-250#0.2	Brom-6-75#0.5	Diqu-24-10#-0.4	Diqu-24-20#1.4	Diqu-24-25#3.6	Diqu-24-5#-0.1	Diqu-48-10#-0.6	Diqu-48-20#0.2	Diqu-48-25#1.8	Diqu-48-5#0.1	Diqu-6-10#-0.9	Diqu-6-20#0.4	Diqu-6-25#2.8	Diqu-6-5#-1.1	Gala-24-100#1.7	Gala-24-25#1	Gala-24-400#5.3	Gala-48-100#-0.1	Gala-48-25#-0.2	Gala-48-400#8.4	Gala-6-100#2.4	Gala-6-25#-0.3	Gala-6-400#1.8	Mono-24-10#-1
A_42_P808559 Lck Lymphocyte protein tyrosine kinase	-0.0481	0.1215	-0.7098	-0.0547	0.1355	-0.9675	-0.0478	-0.0551	-0.3251	0.3575	0.0611	-0.176	-0.0511	-0.0731	-0.3993	-0.0263	-0.0647	0.0712	-0.1298	-0.6398	-0.1622	-0.1452	-0.1676	-0.0014	-0.0854	-0.1684	-0.178	-0.0826	0.1449	0.147	-0.064	-0.0348	0.1775	0.0225	0.0865	0.1076	0.0426	-0.0959	0.0031	-0.2084	0.0679	0.3829	0.0392	-0.042	0.6517	-0.1092	-0.0426	0.0322	-0.0354
A_42_P808450 Cd3e_predicted similar to T3-epsilon protein (LOC315609)	-0.0194	-0.0318	-0.0289	0.1182	-0.173	-0.1642	-0.0765	0.0892	-0.0083	0.2414	0.142	0.0373	0.067	0.0429	-0.0268	0.2219	0.196	0.072	-0.083	-0.1165	-0.1708	-0.0718	-0.1557	0.0174	-0.1636	0.0236	-0.0718	0.0466	0.0837	-0.0383	0.0061	0.2399	0.0159	-0.2159	0.0376	0.1382	-0.1646	-0.1327	0.0509	-0.0884	-0.1545	0.2585	-0.0442	-0.0195	-0.0236	0.2052	-0.0378	0.1834	0.1398
A_42_P660872 RT1-Da RT1 class II, locus Da (RT1-Da)	-0.1976	1.1932	-0.0837	0.4121	1.0116	-0.712	0.1654	-0.0183	-0.4474	-0.9853	-0.4085	-0.4631	-0.9967	-0.8199	-1.1471	-0.7729	-0.8242	-0.8478	-0.3704	0.7338	0.5667	-0.0117	0.1092	0.6897	-0.177	-0.1085	0.0087	0.2757	0.191	0.3071	-0.0873	0.2433	0.6663	0.5787	0.2272	-0.02	0.163	0.4722	-0.1254	0.8898	0.01	1.6584	0.2537	-0.2548	1.4578	0.4605	-0.3786	-0.0597	-0.2019
A_43_P11522 Cd4 CD4 antigen (Cd4)	0.121	-0.1798	-0.3649	0.0996	0.081	-0.0146	-0.0717	0.1025	-0.0179	0.0154	0.1691	-0.1967	-0.2414	-0.1211	-0.081	0.327	-0.1608	-0.1064	-0.178	0.0615	-0.07	0.3085	-0.026	-0.0176	0.1973	0.0693	-0.1825	0.0271	-0.0425	0.0741	0.5049	-0.0056	0.3082	0.6648	0.0426	0.0773	0.0971	-0.133	0.0688	-0.0737	0.0412	0.0456	0.1439	-0.347	1.1075	-0.3009	-0.2917	0.0311	0.0539
A_43_P16181 RT1-Db1 RT1 class II, locus Db1	-0.0574	0.9124	-0.0386	0.2356	0.5817	-0.7916	-0.0626	0.0469	-0.1751	-0.2905	-0.1459	-0.3635	-0.354	-0.328	-0.7183	-0.2008	-0.3893	-0.4789	-0.1937	-0.0492	-0.0347	0.2387	-0.6556	0.408	-0.2411	-0.1445	-0.221	0.1889	-0.0265	0.0831	0.0267	0.1362	0.311	0.384	0.1946	0.1832	0.0148	0.1423	0.069	0.4136	0.1326	0.9803	0.1143	-0.2604	0.6235	0.2725	-0.1977	0.0946	0.0103
A_42_P483564 Ptprc Protein tyrosine phosphatase, receptor type, C	-0.0682	1.0374	0.2335	0.311	0.946	0.8613	0.2449	0.0779	-0.3172	0.059	0.1717	0.1319	-0.4848	-0.3029	-0.6153	-0.5723	-0.446	-0.1925	-0.6138	2.0171	0.3113	-0.348	2.1451	0.0398	-0.1511	-0.1431	0.2021	0.1673	0.6945	1.2066	0.3563	0.1329	0.8743	1.3524	0.2091	-0.531	-0.0446	0.638	-0.2814	0.6716	-0.2278	2.2065	0.1393	-0.133	2.8155	1.2524	-0.195	0.7742	-0.0518
A_42_P598602 Cd3g_predicted similar to T-cell surface glycoprotein CD3 gamma chain precursor (T-cell receptor T3 gamma chain) (LOC300678)	-0.1095	0.3623	-0.4261	-0.246	0.2394	-0.3158	-0.0656	-0.1132	-0.3466	0.1783	0.5052	0.8124	-0.1691	-0.2951	-0.1906	-0.1652	-0.0159	0.1598	-0.1872	1.2612	0.2584	-0.0272	0.694	0.1479	-0.1701	-0.1536	0.3369	0.1006	0.3224	0.305	-0.0388	0.2865	0.369	-0.1257	0.2082	-0.0686	-0.1444	-0.2981	-0.028	0.2106	0.1431	1.7613	0.0209	-0.01	1.2337	0.683	-0.1501	0.2743	0.0449
A_42_P728121 Zap70 zeta-chain (TCR) associated protein kinase 70kDa (Zap70), mRNA.	0.267	0.6861	0.2316	-0.22	0.2494	0.3296	0.3124	0.4567	0.9049	0.8088	0.6291	0.3628	0.6572	0.6252	0.793	0.5026	0.571	0.6546	0.415	0.0642	0.4538	0.3128	0.3269	0.455	0.3831	0.2193	0.3894	0.0951	0.0527	0.1987	-0.248	-0.2629	-0.3692	-0.5085	-0.2892	-0.0942	-0.1685	-0.5555	0.0696	0.3293	0.2313	0.9899	0.0467	0.0533	0.6321	0.5024	0.0148	0.4878	-0.0112
A_42_P579174 Cd3d CD3 antigen delta polypeptide (Cd3d)	0.0237	-0.2571	-0.489	-0.1248	-0.0629	-0.4492	-0.1152	-0.1786	-0.1273	-0.0315	-0.0354	-0.2002	0.0708	0.0843	0.016	0.1233	0.0975	0.0985	0.1522	0.2876	-0.0483	0.1152	-0.2742	0.0842	0.0498	0.022	-0.0082	-0.0274	-0.1376	-0.2539	0.0511	-0.0095	-0.0257	-0.0508	-0.0435	-0.0439	-0.0908	0.0657	-0.0335	-0.168	-0.0316	-0.0271	0.0293	-0.0581	-0.437	0.1016	-0.0687	0.0299	-0.0138
A_43_P13722 Fyn Fyn proto-oncogene	-0.1002	-0.2576	-0.0663	-0.0541	-0.22	-0.1346	-0.1582	0.2198	-0.2545	-0.0326	0.193	0.0893	-0.0992	0.006	-0.1124	0.1395	-0.0262	-0.131	0.0274	-0.2136	-0.1319	-0.0437	-0.0117	-0.1035	-0.0468	-0.1151	-0.0723	0.0715	0.219	-0.0326	-0.1533	0.1522	0.0944	-0.1624	0.053	0.1555	-0.0646	-0.0523	-0.1569	0.0524	-0.0578	-0.0111	-0.0781	0.1176	-0.0514	-0.2011	0.3872	0.1724	-0.1825
A_43_P19767 Fyn Fyn proto-oncogene	-0.0467	-0.2274	-0.1591	-0.2025	-0.3819	-0.3932	-0.0212	-0.0298	0.0632	0.1889	-0.1032	0.0884	-0.1806	0.1158	-0.1673	0.11	0.1632	0.0676	0.0774	-0.0981	-0.0118	0.0588	-0.1914	-0.0104	0.0268	0.098	-0.0615	-0.0251	0.0178	-0.1276	-0.1221	0.0566	-0.0739	-0.2074	0.035	0.0582	-0.01	-0.023	0.0087	-0.0193	-0.0366	-0.0529	-0.1278	0.1164	-0.3757	0.0285	-0.023	0.0294	-0.1083
lalt.pool	-0.075	2.975	3.425	-0.2	2.325	6.4	-0.225	-0.025	-0.55	0.05	0.275	1.525	0.15	-0.125	1.575	0.15	0.025	0.15	0.275	7.1	1.975	-0.15	6.025	0.675	-0.35	0.15	0.475	-0.4333	1.4167	3.5833	-0.0667	-0.6333	0.2167	1.8	0.1167	-0.9333	0.35	2.8333	-1.1	1.675	1.025	5.325	-0.125	-0.25	8.425	2.35	-0.325	1.825	-0.95
[truncated: 25 more columns]
