# Supplementary material for: Gene set enrichment analysis for non-monotone association and multiple experimental categories
Source: BMC Bioinformatics. 2008 Nov 14;9:481. doi: 10.1186/1471-2105-9-481 (PMC2636811; doi:10.1186/1471-2105-9-481)
Supplement: Additional file 2 — Sets and Expression. The intermediate analysis results of NCT compendium data set. Sets directory contains lists of identified gene sets under different across-compound (category) selection criteria. Compound specific p-values, set size, etc are provided. Expression directory contains extracted expression data for respective identified gene sets. [file 1471-2105-9-481-S2.zip › SetsAndExpression/expression/C2-6of8bloodp1-Cfilter-2-blood-CTLA4PATHWAY.txt]

geneids	1.2.Dich-24-15#-0.1	1.2.Dich-24-150#3	1.2.Dich-24-1500#3.4	1.2.Dich-48-15#-0.2	1.2.Dich-48-150#2.3	1.2.Dich-48-1500#6.4	1.2.Dich-6-15#-0.2	1.2.Dich-6-150#0	1.2.Dich-6-1500#-0.6	1.4.Dich-24-15#0	1.4.Dich-24-150#0.3	1.4.Dich-24-1500#1.5	1.4.Dich-48-15#0.2	1.4.Dich-48-150#-0.1	1.4.Dich-48-1500#1.6	1.4.Dich-6-15#0.2	1.4.Dich-6-150#0	1.4.Dich-6-1500#0.2	Brom-24-25#0.3	Brom-24-250#7.1	Brom-24-75#2	Brom-48-25#-0.2	Brom-48-250#6	Brom-48-75#0.7	Brom-6-25#-0.4	Brom-6-250#0.2	Brom-6-75#0.5	Diqu-24-10#-0.4	Diqu-24-20#1.4	Diqu-24-25#3.6	Diqu-24-5#-0.1	Diqu-48-10#-0.6	Diqu-48-20#0.2	Diqu-48-25#1.8	Diqu-48-5#0.1	Diqu-6-10#-0.9	Diqu-6-20#0.4	Diqu-6-25#2.8	Diqu-6-5#-1.1	Gala-24-100#1.7	Gala-24-25#1	Gala-24-400#5.3	Gala-48-100#-0.1	Gala-48-25#-0.2	Gala-48-400#8.4	Gala-6-100#2.4	Gala-6-25#-0.3	Gala-6-400#1.8	Mono-24-10#-1
A_42_P808559 Lck Lymphocyte protein tyrosine kinase	-0.4432	-0.3902	-2.4366	-0.2934	0.0545	-0.6559	0.0284	-0.5825	-0.8471	-0.0706	-0.3754	-0.318	0.2448	0.1852	0.504	-0.5866	-0.9266	-1.7563	0.0416	-1.657	-0.1924	0.2276	0.036	0.2569	0.0026	-1.0834	0.0786	-1.8163	-1.9329	-1.4871	-1.0599	0.005	0.1859	-0.7213	-0.0572	-0.8432	-1.4204	-2.1439	-0.826	-0.6039	0.1714	0.2702	-0.4317	-0.7972	-0.9591	-0.4806	-0.1693	-0.5348	-0.1014
A_42_P808450 Cd3e_predicted similar to T3-epsilon protein (LOC315609)	-0.1226	-0.014	-0.1951	-0.1043	2e-04	-0.3318	0.0136	0.0081	0.0286	0.0413	-0.2154	-0.074	0.2169	0.1962	0.3084	-0.112	-0.1088	-0.2754	0.0112	-0.1792	-0.0325	0.0317	-0.043	-0.0198	0.0176	-0.0206	0.017	-0.3103	-0.2268	-0.1746	-0.2809	0.0805	0.1201	-0.2015	0.0313	0.0145	-0.1068	-0.0922	-0.0065	-0.0301	0.1316	0.0972	-0.082	-0.2558	-0.3697	-0.1418	0.0152	-0.0038	-0.0568
A_43_P11653 Pik3r1 Phosphatidylinositol 3-kinase, regulatory subunit, polypeptide 1	-0.2292	-0.1079	-0.2862	-0.5064	0.0236	-0.4702	0.3665	-0.1058	0.4689	0.4315	0.1589	0.0742	0.5232	0.3476	0.5494	-0.1358	-0.159	-0.527	-0.1212	-0.0584	-0.1641	-0.215	-0.0785	-0.063	0.3647	0.3545	0.2191	-0.947	-0.8701	-0.267	-1.2303	0.297	0.1994	-0.433	0.4019	-0.0457	-0.7107	-1.0545	-0.165	0.124	0.3764	0.4951	0.3371	-0.0145	-0.5974	-0.3002	-0.2653	-0.0967	-0.4264
A_43_P14930 Grb2 Growth factor receptor bound protein 2	-0.4091	0.0517	-0.4107	-0.2406	0.2319	0.3747	0.1464	-0.339	-0.5846	-0.194	-0.3028	-0.0771	-0.2516	-0.3915	0.0618	-0.2544	-0.3665	-1.0731	0.128	-0.9547	0.2189	-0.0211	0.5908	0.1635	-0.0359	-0.2581	0.3834	-0.5186	-0.4423	-0.439	-0.4244	0.4656	0.5048	0.6277	0.2875	-0.622	-0.3527	-0.8205	-0.8264	-0.7441	-0.4518	0.1171	-0.4821	-0.0037	0.1845	0.0011	0.1603	-0.2676	0.1935
A_42_P660872 RT1-Da RT1 class II, locus Da (RT1-Da)	-0.6844	-0.2172	-1.9613	-0.3727	-0.0663	-0.8235	-0.0123	-0.6702	-1.5242	-0.5697	-0.8328	-0.325	-0.3502	-0.3185	0.1197	-0.4631	-0.5551	-1.4618	0.2186	-1.4921	0.1162	-0.0162	-0.0068	-0.006	0.4201	-1.0978	0.3082	-1.5675	-1.9616	-0.9452	-0.9326	-0.031	0.1298	-0.3537	0.416	-0.5912	-1.1166	-1.9535	-0.7635	-0.4375	-0.0025	0.0434	-0.6939	-0.7996	-0.6815	-0.3618	0.0386	-0.3148	-0.1203
A_43_P12058 Cd86 CD86 antigen (Cd86)	-0.1268	-0.1406	-0.3013	-0.0417	0.0454	0.1896	0.0455	-0.0641	-0.1434	-0.0858	-0.0683	-0.1421	0.0938	0.017	-0.088	-0.0948	-0.2206	-0.451	-0.0368	0.022	-0.1444	0.1034	0.1434	0.1787	0.0679	-0.1269	0.0263	-0.2446	-0.3276	-0.5928	-0.2482	0.0076	-0.0418	-0.0104	-0.1851	-0.3815	-0.1686	-0.3837	-0.3652	-0.2471	-0.0699	-0.0921	0.0184	-0.033	-0.0498	-0.1101	-0.0536	-0.1356	-0.031
A_43_P11705 Ptpn11 protein tyrosine phosphatase, non-receptor type 11 (Ptpn11)	0.0346	0.0988	0.5231	0.1934	0.1215	0.0068	-0.186	0.0546	-0.0554	0.2221	-0.0646	-0.2201	-0.268	-0.2137	0.1987	0.1795	-0.2256	0.0654	0.1113	0.0978	0.2093	0.4612	0.0036	0.2168	0.0395	-0.4175	-0.1168	-0.3223	0.0431	0.094	-0.6896	0.0242	0.1766	0.1742	0.0989	-0.2088	-0.0442	-0.2316	-0.0068	-0.0565	0.158	-0.274	-0.4391	-0.0784	0.1964	-0.3034	-0.0851	0.143	-0.1758
A_43_P11725 Cd28 CD28 antigen (Cd28)	0.0816	0.1721	0.5561	-0.01	0.2125	-0.2428	0.1379	0.2205	0.2888	0	-0.0093	-0.0692	-0.0158	-0.0957	-0.0325	-0.027	-0.1097	0.1362	0.1004	0.0472	-0.1282	0.1209	-0.3166	0.0561	0.4098	0.0256	0.1728	0.0635	0.2371	0	0.2984	-0.4828	-0.0654	-0.0013	0.1666	0	0.0129	0.1776	0.1158	0.1776	-4e-04	0.3053	0.9816	0.0713	0	-0.0646	-0.4755	-0.4715	0.0971
A_43_P12952 Il2 interleukin 2 (Il2)	0.2284	0.094	0.5835	-0.0324	-0.107	-0.1986	0.0793	0.3925	0.5976	0.0186	0.3852	0.2612	0.5405	0.5882	1.2013	-0.0922	-0.0102	0.6691	-0.4222	0.0355	-0.2127	-0.087	-0.408	-0.0784	0.5155	0.0329	0.3549	-0.58	-0.3701	0.8042	-0.1859	-0.2042	-0.2509	-0.5212	0.0344	0.6424	-0.1599	-0.2232	0.3256	0.3724	-0.153	0.1434	0.5636	0.802	0.0638	0.3054	0.005	0.5105	0.0504
A_43_P15304 Grb2 growth factor receptor bound protein 2 (Grb2)	-0.3521	0.0616	-0.239	-0.2128	0.081	-0.0502	0.1637	-0.0761	-0.1276	0.254	0.037	0.3257	0.2044	0.1992	0.7	-0.3362	-0.415	-0.9982	-0.195	0.1947	-0.152	0.078	0.1896	0.0604	0.4504	-0.1964	0.6175	-1.4822	-1.0151	-0.188	-1.1323	0.2823	0.2843	-0.2054	0.106	-0.5997	-0.7939	-1.5153	-0.4508	-0.0992	-0.086	0.1637	0.1986	0.2005	-0.5591	0.0516	0.0462	0.0577	-0.2007
A_43_P15458 Ctla4 cytotoxic T-lymphocyte-associated protein 4 (Ctla4)	0.1371	-0.0474	0.2777	-0.1045	0.0208	-0.2323	-0.065	0.249	0.2585	-0.3517	-0.0689	0.2505	-0.2569	0.1393	-0.5203	-0.3557	0.3747	0.153	0.1052	0.1512	0.1199	0.0632	-0.0496	0.1451	-0.045	0.1796	0.0229	0.5426	0.1376	0.4697	0.2511	0.1017	0.0314	0.0604	-0.1047	0.1771	0.1983	0.1762	0.0335	0.1035	-0.2745	-0.2026	-0.0141	-0.0423	-0.3589	0.1562	-0.0338	-0.2377	0.0285
A_43_P16181 RT1-Db1 RT1 class II, locus Db1	-0.3274	0.0671	-0.3333	-0.3773	-0.0772	-0.8562	-0.2571	-0.1342	-0.2226	-0.2385	-0.6176	-0.233	-0.0497	0.2166	0.5002	-0.5102	-0.7808	-0.9127	-0.0048	-0.4399	-0.115	-0.1535	-0.2188	-0.0735	0.2196	-0.0474	0.2168	-0.7284	-0.5787	-0.3929	-0.7876	-0.1773	0.1014	-0.567	0.0883	-0.4219	-0.62	-1.0999	-0.3224	-0.2098	0.04	-0.0361	-0.3191	-0.4994	-0.8304	-0.005	0.2046	0.1891	-0.2511
A_42_P598602 Cd3g_predicted similar to T-cell surface glycoprotein CD3 gamma chain precursor (T-cell receptor T3 gamma chain) (LOC300678)	-0.4742	-0.3987	-1.8365	0.052	0.4436	-0.0531	-0.0403	-0.4814	-0.5118	-0.5668	-0.8068	-0.4875	-0.1892	-0.2068	0.0345	-0.1225	-0.377	-0.9004	0.1136	-0.9576	0.0712	0.1588	0.1388	0.1572	0.0345	-0.5731	0.0766	-0.4262	-0.5839	-0.8169	0.0404	-3e-04	0.0869	0.2014	0.2932	-0.2457	-0.413	-0.9221	-0.2998	-0.28	0.367	0.5501	-0.5386	-0.5343	-0.1705	-0.2888	-0.0853	-0.2776	0.2841
A_42_P579174 Cd3d CD3 antigen delta polypeptide (Cd3d)	-0.1793	-0.096	-0.4718	-0.0229	0.0888	-0.0988	-0.0013	-0.2016	-0.1238	-0.3508	-0.4182	-0.3086	-0.1661	-0.1532	-0.133	-0.0761	-0.1397	-0.1806	-0.0321	-0.1747	0.0249	0.0178	0.0782	0.0692	0.2216	-0.0505	0.142	0.0607	0.0795	-0.0356	0.1903	0.028	-0.006	0.1764	0.1615	0.0618	0.0277	-0.007	0.0398	-0.1538	-0.0461	-0.0219	-0.2205	-0.2272	-0.0686	-0.0511	-0.0267	-0.1536	0.1366
A_43_P13955 Pik3r1 Phosphatidylinositol 3-kinase, regulatory subunit, polypeptide 1	-0.1839	-0.067	-0.4084	0.3276	0.1394	0.0589	-0.3163	-0.1973	-0.1285	-0.1009	-0.1205	-0.1387	-0.0012	-0.2488	-0.1009	-0.2021	-0.3025	-0.4074	0.176	-0.8555	-0.0219	0.0878	0.0027	0.1266	-0.4926	-0.0766	-0.5078	-0.2862	0.3197	-0.5125	-0.1219	-0.0494	-0.1205	-0.2563	-0.3027	-0.3988	-0.3322	-0.0836	-0.3668	-0.9864	-0.472	-0.2025	-0.515	-0.3507	-0.3048	-0.2698	-0.04	0.0267	0.4707
A_43_P15852 Cd80 CD80 antigen (Cd80)	0.3522	0.0148	0	-0.1634	-0.0614	0.1538	0.1542	-0.3568	-0.0192	-0.216	0.092	-0.235	0.1412	0.0888	-0.0392	-0.2466	0	0.0657	-0.1447	0.6224	-0.3059	0.0041	0.1628	0	0.1568	0.0079	0.3132	-0.0822	-0.0945	-0.1769	0.4036	0.0241	-0.1098	-0.0264	0.0967	0.0354	-0.2978	-0.07	0.1662	-0.1582	0.1633	-0.0048	0.0539	-0.8376	0.1098	0.0478	-0.2492	-0.6904	-0.007
A_43_P10397 Ptpn11 Protein tyrosine phosphatase, non-receptor type 11	-0.3604	0.1343	0.0872	-0.0165	0.1208	0.186	0.0739	-0.0764	0.0493	0.0061	-0.0451	-0.0164	-0.2807	-0.373	-0.1408	0.2564	0.2293	-0.1352	0.0073	-1.3903	0.0871	-0.0212	0.3894	-0.0122	-0.0695	0.0033	0.2597	0.7545	0.8546	0.6143	0.6267	0.4155	0.2823	0.8374	0.6056	0.228	0.8784	1.2236	-0.1291	-0.1966	0.1056	0.3252	-0.3683	-0.0071	0.5093	-0.0473	-0.0814	-0.0557	0.2541
A_42_P835950 Pik3r1 Phosphatidylinositol 3-kinase, regulatory subunit, polypeptide 1	-0.2534	-0.0977	-0.2663	-0.0728	0.0809	0.028	0.0586	-0.0518	0.0152	0.1043	0.0375	0.0801	0.327	0.2835	0.3438	-0.0914	-0.1554	-0.2726	0.0463	-0.3754	0.0087	0.104	-0.019	0.0728	0.1324	-0.0156	0.0801	-0.4659	-0.5268	-0.4892	-0.5656	0.3053	0.1848	-0.1862	0.0205	-0.2559	-0.5646	-0.6557	-0.348	-0.1734	0.1086	0.2122	3e-04	0.0531	-0.2463	-0.2406	-0.0218	-0.0518	0.0641
A_43_P19694 Pik3ca Phosphatidylinositol 3-kinase, catalytic, alpha polypeptide	-0.0401	-0.0261	0.0723	0.1026	0.3682	0.0539	-0.0612	-0.0412	0.0628	-0.0321	-0.025	-0.1508	-0.2234	0.0377	-0.0776	0.2203	0.0249	0.0062	0.3011	-0.013	0.0837	0.2118	0.1823	0.0057	-0.2414	0.0244	0.0694	-0.0534	0.2752	0.2407	0.1896	-0.0499	-0.1085	0.099	-0.214	0.0943	-0.0388	-0.1614	0.0573	-0.023	-0.0235	0.1215	-0.0386	0.1357	-0.004	0.4958	0.006	-0.3566	0.0643
A_43_P20278 Pik3ca Phosphatidylinositol 3-kinase, catalytic, alpha polypeptide	-0.0584	-0.1923	-0.1281	-0.0947	-0.0492	0.4594	0.1404	-0.218	-0.2346	0.333	0.1573	0.0292	0.2612	0.3027	0.1917	0.256	-0.1516	-0.2228	-0.093	-0.0375	-0.2513	0.2692	0.1479	0.0364	0.1977	-0.3259	-0.0031	-0.3738	-0.4659	-0.7197	-0.661	0.0959	0.007	-0.0954	-0.3406	-0.643	-0.1133	-0.4901	-0.4625	0.0463	0.167	0.0024	0.113	0.0237	-0.0836	0.0502	-0.1246	0.0282	-0.0452
lalt.pool	-0.075	2.975	3.425	-0.2	2.325	6.4	-0.225	-0.025	-0.55	0.05	0.275	1.525	0.15	-0.125	1.575	0.15	0.025	0.15	0.275	7.1	1.975	-0.15	6.025	0.675	-0.35	0.15	0.475	-0.4333	1.4167	3.5833	-0.0667	-0.6333	0.2167	1.8	0.1167	-0.9333	0.35	2.8333	-1.1	1.675	1.025	5.325	-0.125	-0.25	8.425	2.35	-0.325	1.825	-0.95
[truncated: 25 more columns]
