# Supplementary material for: Gene set enrichment analysis for non-monotone association and multiple experimental categories
Source: BMC Bioinformatics. 2008 Nov 14;9:481. doi: 10.1186/1471-2105-9-481 (PMC2636811; doi:10.1186/1471-2105-9-481)
Supplement: Additional file 2 — Sets and Expression. The intermediate analysis results of NCT compendium data set. Sets directory contains lists of identified gene sets under different across-compound (category) selection criteria. Compound specific p-values, set size, etc are provided. Expression directory contains extracted expression data for respective identified gene sets. [file 1471-2105-9-481-S2.zip › SetsAndExpression/expression/C2-6of8bloodp1-Cfilter-2-liver-CTLA4PATHWAY.txt]

geneids	1.2.Dich-24-15#-0.1	1.2.Dich-24-150#3	1.2.Dich-24-1500#3.4	1.2.Dich-48-15#-0.2	1.2.Dich-48-150#2.3	1.2.Dich-48-1500#6.4	1.2.Dich-6-15#-0.2	1.2.Dich-6-150#0	1.2.Dich-6-1500#-0.6	1.4.Dich-24-15#0	1.4.Dich-24-150#0.3	1.4.Dich-24-1500#1.5	1.4.Dich-48-15#0.2	1.4.Dich-48-150#-0.1	1.4.Dich-48-1500#1.6	1.4.Dich-6-15#0.2	1.4.Dich-6-150#0	1.4.Dich-6-1500#0.2	Brom-24-25#0.3	Brom-24-250#7.1	Brom-24-75#2	Brom-48-25#-0.2	Brom-48-250#6	Brom-48-75#0.7	Brom-6-25#-0.4	Brom-6-250#0.2	Brom-6-75#0.5	Diqu-24-10#-0.4	Diqu-24-20#1.4	Diqu-24-25#3.6	Diqu-24-5#-0.1	Diqu-48-10#-0.6	Diqu-48-20#0.2	Diqu-48-25#1.8	Diqu-48-5#0.1	Diqu-6-10#-0.9	Diqu-6-20#0.4	Diqu-6-25#2.8	Diqu-6-5#-1.1	Gala-24-100#1.7	Gala-24-25#1	Gala-24-400#5.3	Gala-48-100#-0.1	Gala-48-25#-0.2	Gala-48-400#8.4	Gala-6-100#2.4	Gala-6-25#-0.3	Gala-6-400#1.8	Mono-24-10#-1
A_42_P808559 Lck Lymphocyte protein tyrosine kinase	-0.0481	0.1215	-0.7098	-0.0547	0.1355	-0.9675	-0.0478	-0.0551	-0.3251	0.3575	0.0611	-0.176	-0.0511	-0.0731	-0.3993	-0.0263	-0.0647	0.0712	-0.1298	-0.6398	-0.1622	-0.1452	-0.1676	-0.0014	-0.0854	-0.1684	-0.178	-0.0826	0.1449	0.147	-0.064	-0.0348	0.1775	0.0225	0.0865	0.1076	0.0426	-0.0959	0.0031	-0.2084	0.0679	0.3829	0.0392	-0.042	0.6517	-0.1092	-0.0426	0.0322	-0.0354
A_42_P808450 Cd3e_predicted similar to T3-epsilon protein (LOC315609)	-0.0194	-0.0318	-0.0289	0.1182	-0.173	-0.1642	-0.0765	0.0892	-0.0083	0.2414	0.142	0.0373	0.067	0.0429	-0.0268	0.2219	0.196	0.072	-0.083	-0.1165	-0.1708	-0.0718	-0.1557	0.0174	-0.1636	0.0236	-0.0718	0.0466	0.0837	-0.0383	0.0061	0.2399	0.0159	-0.2159	0.0376	0.1382	-0.1646	-0.1327	0.0509	-0.0884	-0.1545	0.2585	-0.0442	-0.0195	-0.0236	0.2052	-0.0378	0.1834	0.1398
A_43_P11653 Pik3r1 Phosphatidylinositol 3-kinase, regulatory subunit, polypeptide 1	-0.5509	-1.2115	-1.4827	0.2201	0.1386	-1.0141	-1.1304	-1.6844	-1.0421	-1.7826	-2.2561	-2.3549	-0.2975	-0.3374	-1.2258	-1.6351	-1.9685	-2.3334	-0.1865	-0.5278	-0.2015	0.2022	-0.5907	-0.262	-0.7535	-0.7832	-0.692	-0.2194	-0.3591	-0.2629	0.4026	-0.0959	0.021	0.2803	-0.0575	-0.1446	0.2015	1.4745	-0.1569	-0.7215	-0.318	-1.3242	-0.2408	-0.1596	-0.9354	-1.2696	-0.4126	-1.6538	-0.0574
A_43_P14930 Grb2 Growth factor receptor bound protein 2	-0.1692	-0.2658	-0.1183	0.0021	0.0119	-0.576	-0.1889	-0.2224	-0.1646	0.0942	0.1759	0.1879	0.0456	0.0232	-0.148	-0.1081	-0.242	-0.3072	0.1198	-0.3763	-0.0944	0.1352	-0.0461	0.295	-0.0772	-0.1489	-0.0076	-0.0201	0.0737	-0.026	0.1523	-0.2162	0.1335	0.1934	0.0303	0.1628	0.1825	0.0955	0.1255	0.024	0.1161	-0.07	0.0928	0.1049	0.2492	-0.5458	0.109	-0.1403	-0.0968
A_42_P660872 RT1-Da RT1 class II, locus Da (RT1-Da)	-0.1976	1.1932	-0.0837	0.4121	1.0116	-0.712	0.1654	-0.0183	-0.4474	-0.9853	-0.4085	-0.4631	-0.9967	-0.8199	-1.1471	-0.7729	-0.8242	-0.8478	-0.3704	0.7338	0.5667	-0.0117	0.1092	0.6897	-0.177	-0.1085	0.0087	0.2757	0.191	0.3071	-0.0873	0.2433	0.6663	0.5787	0.2272	-0.02	0.163	0.4722	-0.1254	0.8898	0.01	1.6584	0.2537	-0.2548	1.4578	0.4605	-0.3786	-0.0597	-0.2019
A_43_P12058 Cd86 CD86 antigen (Cd86)	0.0689	-0.1863	-0.1173	0.0698	-0.0094	-0.4024	0.021	0.001	-0.0246	0.0019	0.0931	-0.1753	0.0352	0.0657	-0.1838	-0.0462	-0.0264	-0.0728	-0.0534	-0.0655	-0.1745	-0.0079	-0.3338	-0.0548	-0.1037	-0.1312	-0.1706	-0.0234	-0.1114	-0.1326	-0.0355	-0.0187	-0.0717	-0.0646	-0.0929	-0.0595	-0.1536	0.0905	0.0194	-0.0801	0.0559	0.251	-0.0317	-0.0244	-0.1044	0.2984	-0.0067	0.1905	0.0035
A_43_P11705 Ptpn11 protein tyrosine phosphatase, non-receptor type 11 (Ptpn11)	0.1826	1.0868	1.9467	-0.1752	0.0736	0.8024	0.0411	0.3214	0.6078	0.561	0.3133	1.5729	0.2744	0.1909	0.5781	0.4626	0.613	0.7415	0.2176	1.5226	0.7137	-0.0732	0.9811	-0.1486	0.2809	0.3365	0.5413	0.054	0.2148	0.7909	0.0348	0.1882	0.0413	0.0666	0.1477	0.2131	0.3174	0.4722	0.2142	0.4103	-0.0842	0.5508	-0.1915	0.0096	1.3363	0.0978	0.0096	0.1246	0.1198
A_43_P11725 Cd28 CD28 antigen (Cd28)	0	0	0.0104	-0.041	-0.0126	0	0	0	0	0.045	0	0	0.4703	0	0	0	0	0.0308	0	0.0907	-0.0928	0.0536	0.0078	0	0.056	0	0	0	0	0.0224	0	0	0	0.0102	-0.0387	0.0204	-0.029	0	-0.1412	0.0116	0.385	0	0	-0.1133	0	0	0	-0.014	0.3411
A_43_P12952 Il2 interleukin 2 (Il2)	0.103	0.0124	-0.1253	0	0.0997	0	-0.1902	0.2256	0.331	-0.0604	-0.1073	0.264	0.6252	-0.3083	0	0	0	-0.0386	2e-04	0	-0.0151	0.0043	0	-0.0294	0.1018	-0.0689	-0.0067	-0.1781	-0.0413	-0.0446	-7e-04	0.2126	-0.1541	-0.0936	0	0	-0.1449	0.0102	-0.3728	0.0172	0	-0.5967	0	-0.1059	-0.074	0.0148	-0.0876	0.0429	0.3869
A_43_P15304 Grb2 growth factor receptor bound protein 2 (Grb2)	-0.4269	-0.3394	-0.2021	0.1539	0.3764	-0.1382	-0.8768	-1.0974	-0.7586	-1.43	-1.3191	-0.9947	-0.1781	-0.1511	-0.1865	-0.4619	-0.8173	-0.9968	0.2111	0.078	0.167	0.0701	-0.1109	0.1614	-0.185	-0.1309	-0.1417	-0.2748	-0.1575	-0.018	0.562	-0.3646	0.3604	0.8976	0.1176	-0.0424	0.4056	0.968	-0.1183	-0.271	-0.0961	-0.5799	-0.1286	-0.1268	-0.1587	-0.7595	-0.0782	-0.1915	0.1412
A_43_P15458 Ctla4 cytotoxic T-lymphocyte-associated protein 4 (Ctla4)	-0.1824	-0.3894	0.2435	0.2811	-0.1146	0.1463	-0.0561	-0.3283	-0.0899	0.0722	0.0753	-0.1165	-0.3162	0.0121	0.6178	0.2598	-0.1907	0.2182	-0.3508	0.06	-0.0799	-0.0191	0.2236	0.0081	0.1887	0.0179	-0.1444	-0.1194	0.0712	-0.1276	0.0261	-0.1227	-0.1423	0.1536	-0.0748	-0.2376	-0.0625	-0.2424	-0.3119	0.1401	-0.0689	-0.0623	-0.0812	-0.089	0.0102	0.2259	0.067	0.0338	0.5429
A_43_P16181 RT1-Db1 RT1 class II, locus Db1	-0.0574	0.9124	-0.0386	0.2356	0.5817	-0.7916	-0.0626	0.0469	-0.1751	-0.2905	-0.1459	-0.3635	-0.354	-0.328	-0.7183	-0.2008	-0.3893	-0.4789	-0.1937	-0.0492	-0.0347	0.2387	-0.6556	0.408	-0.2411	-0.1445	-0.221	0.1889	-0.0265	0.0831	0.0267	0.1362	0.311	0.384	0.1946	0.1832	0.0148	0.1423	0.069	0.4136	0.1326	0.9803	0.1143	-0.2604	0.6235	0.2725	-0.1977	0.0946	0.0103
A_42_P598602 Cd3g_predicted similar to T-cell surface glycoprotein CD3 gamma chain precursor (T-cell receptor T3 gamma chain) (LOC300678)	-0.1095	0.3623	-0.4261	-0.246	0.2394	-0.3158	-0.0656	-0.1132	-0.3466	0.1783	0.5052	0.8124	-0.1691	-0.2951	-0.1906	-0.1652	-0.0159	0.1598	-0.1872	1.2612	0.2584	-0.0272	0.694	0.1479	-0.1701	-0.1536	0.3369	0.1006	0.3224	0.305	-0.0388	0.2865	0.369	-0.1257	0.2082	-0.0686	-0.1444	-0.2981	-0.028	0.2106	0.1431	1.7613	0.0209	-0.01	1.2337	0.683	-0.1501	0.2743	0.0449
A_42_P579174 Cd3d CD3 antigen delta polypeptide (Cd3d)	0.0237	-0.2571	-0.489	-0.1248	-0.0629	-0.4492	-0.1152	-0.1786	-0.1273	-0.0315	-0.0354	-0.2002	0.0708	0.0843	0.016	0.1233	0.0975	0.0985	0.1522	0.2876	-0.0483	0.1152	-0.2742	0.0842	0.0498	0.022	-0.0082	-0.0274	-0.1376	-0.2539	0.0511	-0.0095	-0.0257	-0.0508	-0.0435	-0.0439	-0.0908	0.0657	-0.0335	-0.168	-0.0316	-0.0271	0.0293	-0.0581	-0.437	0.1016	-0.0687	0.0299	-0.0138
A_43_P13955 Pik3r1 Phosphatidylinositol 3-kinase, regulatory subunit, polypeptide 1	0.0367	-0.9362	-0.9294	-0.2265	-0.3924	-1.9815	0.6089	-0.0311	-0.0296	1.0305	1.2364	-0.4479	0.4855	0.3958	-0.3638	0.7767	0.2856	-0.095	-0.9493	-1.7127	-1.2766	-0.1737	-1.0278	-0.3241	-0.4738	-0.7808	-0.427	-0.2814	-0.3591	-0.4611	-0.0414	-0.1826	-0.425	-0.4249	-0.152	-0.0981	-0.1039	0.7542	0.0352	0.0306	0.1138	-0.6622	-0.2052	0.1453	-1.2295	-1.122	-0.1118	-1.8984	-0.1107
A_43_P15852 Cd80 CD80 antigen (Cd80)	1.4479	0.1681	-0.0611	0.5144	0.3393	-0.3693	0.3888	0.7978	0.372	-0.1282	-0.4382	-1.3973	0.0732	0.0099	-0.6528	-0.7942	-0.4042	-0.9281	0.0536	-1.0248	0.0254	0.2118	-1.0488	0.2781	0.1937	-0.2527	0.1818	0.0028	-0.1728	-0.5063	-0.3351	-0.3189	-0.8313	-0.9904	-0.5824	-0.2497	-0.5112	-0.79	-0.0869	0.1707	0.3896	0.0134	-0.0357	0.2268	-1.1378	0.599	0.2014	0.84	-0.1278
A_43_P10397 Ptpn11 Protein tyrosine phosphatase, non-receptor type 11	0.1581	0.6264	0.9739	0.092	-0.1062	0.2878	0.3722	0.5773	0.3558	0.1	0.3152	0.926	-0.1012	-0.1564	-0.2774	0.0388	0.0209	-0.1408	-0.0532	0.5637	0.051	-0.0734	0.3451	-0.1016	0.1128	0.036	0.2658	0.2025	0.1888	0.17	-0.2666	0.0862	-0.1815	-0.4931	-0.0433	0.125	-0.0183	-0.618	0.0978	0.1256	0.0404	0.4376	-0.0031	0.0819	0.3364	0.0739	0.0404	0.0182	-0.0681
A_42_P835950 Pik3r1 Phosphatidylinositol 3-kinase, regulatory subunit, polypeptide 1	-0.4168	-1.5062	-1.479	-0.1069	-0.3311	-1.8285	0.0989	-0.6356	-0.2741	-0.2104	-0.5452	-1.6894	0.2122	0.0312	-0.7914	-0.0103	-0.6205	-1.2219	-0.323	-1.1117	-0.6406	0.0859	-0.8978	-0.0993	-0.5588	-0.9974	-0.7187	-0.0819	-0.4578	-0.72	0.0528	-0.2148	-0.3255	-0.2778	-0.3322	-0.0938	-0.0072	0.9896	0.0758	-0.2612	0.1484	-0.9581	-0.1941	0.08	-1.0066	-0.9672	-0.0924	-1.6497	-0.171
A_43_P19694 Pik3ca Phosphatidylinositol 3-kinase, catalytic, alpha polypeptide	-0.3	0.4005	0.2153	0.0696	-0.5389	0.0609	0.0402	-0.3443	-0.3924	0.0724	0.2101	-0.1908	0.0453	0	0.184	0.205	-0.1418	0.1217	-0.3588	-0.1651	-0.1096	0.1392	-0.0111	-0.2328	-0.129	-0.0595	0.14	-0.1178	0.0454	0.0392	0.0992	-0.1623	0.0668	0.0719	0.2065	0.0505	0.0531	-0.3353	-0.0227	0.2839	-0.0293	-0.1158	0.0942	0	-0.1196	0.2037	0	0.0355	0.4924
A_43_P20278 Pik3ca Phosphatidylinositol 3-kinase, catalytic, alpha polypeptide	0.1522	0.1634	0.4991	0.0154	0.1841	0.414	-0.0212	0.0677	0.2079	-0.1074	-0.0571	-0.3837	0.1214	0.0825	0.1612	-0.1231	-0.3009	-0.5582	0.3722	0.8134	0.4756	0.3044	0.1454	0.2942	0.3164	0.3059	0.5197	0.0539	-0.0842	-0.2269	-0.0873	-0.2896	-0.2993	-0.3221	-0.3964	-0.3437	0.1995	0.4682	-0.084	0.1935	0.1678	0.4001	0.044	0.0178	0.0582	-0.0266	-0.0943	-0.0023	0.1659
lalt.pool	-0.075	2.975	3.425	-0.2	2.325	6.4	-0.225	-0.025	-0.55	0.05	0.275	1.525	0.15	-0.125	1.575	0.15	0.025	0.15	0.275	7.1	1.975	-0.15	6.025	0.675	-0.35	0.15	0.475	-0.4333	1.4167	3.5833	-0.0667	-0.6333	0.2167	1.8	0.1167	-0.9333	0.35	2.8333	-1.1	1.675	1.025	5.325	-0.125	-0.25	8.425	2.35	-0.325	1.825	-0.95
[truncated: 25 more columns]
