# Supplementary material for: Gene set enrichment analysis for non-monotone association and multiple experimental categories
Source: BMC Bioinformatics. 2008 Nov 14;9:481. doi: 10.1186/1471-2105-9-481 (PMC2636811; doi:10.1186/1471-2105-9-481)
Supplement: Additional file 2 — Sets and Expression. The intermediate analysis results of NCT compendium data set. Sets directory contains lists of identified gene sets under different across-compound (category) selection criteria. Compound specific p-values, set size, etc are provided. Expression directory contains extracted expression data for respective identified gene sets. [file 1471-2105-9-481-S2.zip › SetsAndExpression/expression/C2-6of8bloodp1-Cfilter-21-blood-OXIDATIVE_PHOSPHORYLATION.txt]

geneids	1.2.Dich-24-15#-0.1	1.2.Dich-24-150#3	1.2.Dich-24-1500#3.4	1.2.Dich-48-15#-0.2	1.2.Dich-48-150#2.3	1.2.Dich-48-1500#6.4	1.2.Dich-6-15#-0.2	1.2.Dich-6-150#0	1.2.Dich-6-1500#-0.6	1.4.Dich-24-15#0	1.4.Dich-24-150#0.3	1.4.Dich-24-1500#1.5	1.4.Dich-48-15#0.2	1.4.Dich-48-150#-0.1	1.4.Dich-48-1500#1.6	1.4.Dich-6-15#0.2	1.4.Dich-6-150#0	1.4.Dich-6-1500#0.2	Brom-24-25#0.3	Brom-24-250#7.1	Brom-24-75#2	Brom-48-25#-0.2	Brom-48-250#6	Brom-48-75#0.7	Brom-6-25#-0.4	Brom-6-250#0.2	Brom-6-75#0.5	Diqu-24-10#-0.4	Diqu-24-20#1.4	Diqu-24-25#3.6	Diqu-24-5#-0.1	Diqu-48-10#-0.6	Diqu-48-20#0.2	Diqu-48-25#1.8	Diqu-48-5#0.1	Diqu-6-10#-0.9	Diqu-6-20#0.4	Diqu-6-25#2.8	Diqu-6-5#-1.1	Gala-24-100#1.7	Gala-24-25#1	Gala-24-400#5.3	Gala-48-100#-0.1	Gala-48-25#-0.2	Gala-48-400#8.4	Gala-6-100#2.4	Gala-6-25#-0.3	Gala-6-400#1.8	Mono-24-10#-1
A_43_P10946 Bat2 chromosome 20, major histocompatibility complex, assembled from 40 BACs, strain Brown Norway (BN/ssNHsd), RT1n haplotype; segment 5/11.	0.0176	0.1358	0.1649	0.0362	-0.0362	-0.1188	0.1318	-0.0307	0.2128	-0.0211	0.0748	-0.1501	-0.0765	-0.0073	-0.229	-0.1592	0.0775	0.1545	-0.0463	0.125	0.0302	-0.0179	0.0298	0.0866	0.098	0.1787	-0.2118	0.4787	0.3098	0.452	0.3876	-0.0483	-0.0358	0.0322	-0.0985	0.2391	0.1668	0.4857	0.1908	0.0121	-0.0103	-0.187	-0.2437	0.015	-0.0276	0.0868	-0.0023	0.3603	-0.1702
A_42_P786583 RT1.46 IkBL, vacuolar ATPase NG38, Bat1, and MHC class I antigen (RT1.46) genes, complete cds.	0.2119	-0.0741	0.1972	0.0264	-0.2241	0.0464	0.0512	0.1524	0.0495	0.096	0.2487	0.1563	-0.0205	0.0857	0.055	0.2694	0.1824	0.4722	0.0342	0.05	0.0871	-0.0112	-0.1921	-0.0513	-0.1787	-0.0912	-0.2224	0.3074	0.2088	0.2988	0.3551	0.1543	-0.0553	-0.0971	-0.0659	0.2452	0.2176	0.4585	0.2774	0.2778	0.009	-0.0056	0.1663	0.0318	-0.0323	0.1118	0.0443	0.2508	0.0202
A_43_P14302 Ndufb6_predicted NADH dehydrogenase (ubiquinone) 1 beta subcomplex, 6, 17kDa (predicted)	0.0747	-0.2148	0.3297	-0.1058	-0.3687	0.5248	0.2143	-0.0937	0.0795	-0.0259	-0.1096	1.0378	0.092	-0.3424	0.7424	-0.0738	0.0807	0.0247	-0.0525	0.1312	0.0212	0.0912	-0.2937	-0.3411	0.5578	-0.2011	-0.0924	-0.6037	0.1099	-0.1424	-0.4156	0.0197	0.0216	-0.0588	-0.325	0.0625	-0.2006	-0.4863	0.0156	0.2561	0.0911	-0.2782	0.3657	0.3374	0.3099	0.0258	0.0618	-0.0559	0.7021
A_43_P14260 Atp6ap1 UI-R-E0-cy-h-02-0-UI.s1 UI-R-E0 cDNA clone UI-R-E0-cy-h-02-0-UI 3' similar to gi|1401251|gb|U59509|MMU59509 Mus musculus mlrq-like protein mRNA, partial cds, mRNA sequence.	0.2153	-0.0318	0.3713	0.2446	-0.378	0.4947	0.2224	0.0306	0.124	-0.1991	0.0348	0.0112	-0.0283	-0.2063	-0.1624	-0.1889	0.0566	0.1048	-0.0626	0.18	-9e-04	0.0407	-0.1808	0.129	0.0879	0.2992	0.3976	0.0376	0.3053	0.1878	0.5531	0.1557	0.2785	0.6106	0.2467	0.4698	0.6845	0.479	0.2156	-0.2213	-0.4575	0.2802	-9e-04	0.0336	-0.1071	-0.0488	-0.1144	0.1218	-0.4234
A_43_P14222 Atp6v1f ATPase, H+ transporting, V1 subunit F (Atp6v1f)	-0.0735	0.028	-0.1654	0.0395	-0.0159	0.1232	-0.0729	-0.0949	-0.1934	-0.141	-0.1937	-0.1523	-0.1924	-0.1948	-0.0888	-0.0646	-0.1092	-0.2474	0.0731	-0.0496	0.0866	0.0288	0.109	-0.0456	-0.1013	-0.0903	-0.1032	0.3279	0.4111	0.0146	0.1812	0.0331	0.0455	0.4262	0.0805	-0.0693	0.1142	0.2348	-0.1439	-0.067	0.086	-0.0304	-0.1012	-0.1101	0.1874	-0.0066	0.0688	-0.0315	0.0422
A_43_P11352 LOC301123 RE70703p-like	0.522	0.1673	0.2156	-0.3735	-0.295	-0.1988	-0.005	-0.0345	-0.0158	1.2473	0.9267	0.8301	1.4303	1.3632	1.1694	-0.7308	-0.7673	-0.9535	-0.1551	-0.1402	-0.4491	0.2998	0.273	0.4183	-0.3766	-0.3901	-0.6766	-1.6741	-1.7963	-1.4443	-1.6054	-0.5971	-0.2383	-1.2045	-1.7088	-1.337	-1.5765	-1.821	-0.8664	0.1725	0.0621	-0.1023	0.0887	-0.4616	-1.279	-0.463	-0.1618	-0.1559	-1.8473
A_43_P14081 Cox7a3 cytochrome c oxidase, subunit 7a 3 (Cox7a3)	-0.1121	0.1291	0.0734	0.3113	0.1254	0.6076	-0.3698	-0.2744	-0.3811	-0.1376	-0.0961	-0.3809	-0.8006	-0.6402	-0.5832	0.2206	0.2334	0.342	0.0561	0.4581	0.2418	-0.0346	0.3146	0.1122	-0.3652	0.0169	-0.095	1.9376	2.1733	0.612	1.2197	0.1906	0.259	1.1627	0.1997	0.2958	0.6177	1.4626	0.2618	0.414	0.1788	0.2152	-0.0468	0.065	0.7634	0.0265	7e-04	0.1437	-0.2596
A_42_P668800 Uqcrb_predicted similar to ubiquinol-cytochrome c reductase binding protein (LOC362897)	0.0634	-0.0195	-0.1323	-0.0548	0.0536	0.3226	0.0255	0.9474	-0.0464	-0.016	0.0631	0.1805	-0.5282	0.2069	0.2832	0.064	-0.1229	-0.0395	-0.1266	-0.5747	0.2582	0.996	0.2062	0.1326	0.1794	-0.3451	0.4685	0.2415	0.011	0.0669	-0.0908	-0.0584	-0.2592	1.0823	0.1672	0.4526	0.3803	-0.9692	-0.1591	-0.1321	0.0042	1.0192	-1.1823	-0.5355	1.6707	0.1342	0.0011	-0.2289	0.1279
A_43_P12039 Cox6c cytochrome c oxidase, subunit VIc (Cox6c)	-0.5617	-0.6063	-1.0757	0.4244	0.796	1.2917	-0.0615	-0.5223	-0.7125	-0.1815	-0.1266	-0.2309	-1.004	-0.9804	-0.9932	0.2788	0.3034	0.0387	-0.0288	-0.5031	0.0744	-0.0622	0.6543	-0.1538	0.073	-0.0734	-0.0304	1.2792	1.3404	0.5238	0.7535	0.3677	0.5503	1.4855	0.4852	0.38	0.6356	1.118	0.3058	0.118	-0.0146	0.6437	-0.5914	0.1499	0.7828	-0.146	-0.0177	-0.0792	-0.0306
A_43_P11066 Atp6v1a1_predicted ATPase, H+ transporting, V1 subunit A, isoform 1 (predicted)	-0.1184	0.0502	0.0137	-0.0063	0.1568	0.4141	0.0816	-0.0492	-0.094	-0.0107	-0.0509	0.1518	-0.0361	-0.1344	0.1632	0.29	0.3365	0.2274	0.0764	0.0552	0.1356	0.0077	0.4132	0.0593	-0.2122	-0.1092	-0.0856	0.2066	0.2562	0.1912	0.1599	0.1794	0.152	0.5843	0.1815	-0.0518	-0.0469	-0.0373	-0.0809	0.0542	0.0239	0.205	-0.1387	0.3549	0.5662	0.1234	0.1364	0.1646	0.216
A_42_P533282 Cox6a1 Cytochrome c oxidase, subunit VIa, polypeptide 1	0.0503	0.0668	0.0334	0.3239	-0.3676	0.0646	-0.258	-0.0943	-0.1298	0.077	0.1964	-0.1597	-0.0487	0.0199	-0.2493	-0.9675	-0.7183	-0.6551	0.3	-0.0327	0.2325	0.2761	0.0862	0.2224	-0.6251	-0.0434	-0.6189	-0.5109	-0.3192	-0.7692	-0.7326	-0.2449	-0.1206	-0.5836	-0.6146	-0.4978	-0.417	-0.4198	-0.3666	-0.472	-0.3601	-0.2735	-0.0018	-0.192	-0.1539	0.0254	-0.0886	0.0344	-0.6492
A_42_P684885 Atp12a ATPase, H+/K+ transporting, nongastric, alpha polypeptide (Atp12a)	0.0635	0.0137	0.2508	0.0578	0.1651	0	0.0377	-0.2905	-0.0393	-0.5734	0.6664	-0.306	0.2111	0.0212	-0.311	1e-04	0.4225	-0.2274	-0.0676	0.0283	-0.1278	0.0302	0.3528	0.4116	0.0907	0.3451	-0.353	0.2755	0.256	0.6495	0.0119	0.0208	-0.4009	-0.1758	0.2142	0.1215	0.219	0.7938	0.1993	0.042	0	0.519	-0.078	-0.2689	0.5552	0.1056	0.44	0.47	-0.4132
A_43_P15698 Ndufb6_predicted NADH dehydrogenase (ubiquinone) 1 beta subcomplex, 6, 17kDa (predicted)	-0.0502	0.037	0.0743	0.0916	0.0186	0.107	-0.0476	-0.095	-0.0197	-0.1514	-0.1342	-0.2508	-0.354	-0.254	-0.3777	0.0478	0.0405	0.114	0.0396	0.1228	0.0836	-0.08	0.0266	-0.0296	-0.0208	0.1096	0.027	0.6999	0.7747	0.2957	0.4989	0.0959	0.0173	0.3508	0.1101	0.169	0.2222	0.4997	0.135	-0.0756	-0.056	-0.1621	-0.1081	-0.1037	0.158	-0.006	0.0106	-0.0646	0.0752
A_43_P11642 Ndufa5 NADH dehydrogenase (ubiquinone) 1 alpha subcomplex 5 (Ndufa5)	-0.1254	-0.0238	-0.3668	0.245	0.2817	0.6022	-0.159	-0.2805	-0.648	-0.1444	-0.1192	-0.1958	-0.578	-0.4688	-0.4469	0.1171	0.1086	0.0201	0.0788	-0.3628	0.1697	0.067	0.7418	0.0144	-0.0046	-0.0966	0.0488	1.0227	1.0435	0.0092	0.5981	0.0254	0.088	0.9144	0.124	0.2365	0.6633	1.0201	0.1958	0.1546	0.0708	0.3495	-0.0643	0.1571	0.7634	-0.0236	-0.0264	0.0983	-0.0964
A_43_P12743 Atp7a ATPase, Cu++ transporting, alpha polypeptide (Atp7a)	0.4394	0.3283	-0.0012	-0.1629	-0.2927	0.2416	-0.0378	0.0533	-0.411	0.2446	-0.0875	0.3553	0.436	0.215	0.4119	0.1932	0.2016	-0.5042	-0.247	0.3173	-0.2463	-0.0316	0.1347	-0.0113	-0.2796	-0.419	-0.3298	-0.9112	-1.0148	-0.2947	-1.002	0.0967	0.0187	0.1377	-0.271	-0.7531	-0.9728	-1.5601	-0.5506	0.2018	0.2265	0.5081	0.3992	0.2047	0.0811	0.4924	0.1549	0.3366	0.1128
A_43_P22329 Atp6v0a4_predicted similar to H-ATPase accessory subunit a4 (LOC296981)	0.2792	0.2302	0.2852	-0.0372	-0.3276	0.0096	0.0617	0.221	0.1523	1.2305	1.0601	0.9333	0.8089	1.0752	1.1586	-0.2088	-0.245	-0.3552	-0.2653	0.2926	-0.2806	0.3477	0.206	0.5094	-0.8099	-0.3046	-0.9056	-0.8757	-0.88	-1.1669	-1.451	-0.4293	-0.283	-0.8599	-1.6057	-1.0382	-0.9884	-1.1324	-0.4966	0.1654	0.1243	0.2402	0.0965	-0.9117	-0.5156	-0.1846	-0.0492	0.045	-1.4354
A_43_P14863 Sdhb_predicted similar to succinate dehydrogenase Ip subunit (LOC298596)	-0.3918	-0.1562	-0.8403	-0.189	0.0631	-0.0895	0.1526	-0.4298	-0.8723	-0.0875	-0.1374	-0.0442	-0.2492	-0.2576	0.0934	0.1968	0.1028	-0.4977	-0.0421	-0.483	-0.0718	0.0374	0.7136	0.192	0.1541	-0.6599	0.2474	-0.6037	-0.7011	-0.4673	-0.2095	0.0108	0.2852	0.4985	0.167	-0.3299	-0.4463	-0.888	-0.2414	-0.097	0.2425	0.1297	-0.3606	0.0824	0.221	-0.212	0.1267	-0.1911	0.1221
A_42_P823679 Atp5o ATP synthase, H+ transporting, mitochondrial F1 complex, O subunit	-0.247	-0.0573	-0.7139	-0.0349	0.1041	0.125	-0.0695	-0.2434	-0.5107	-0.3574	-0.4131	-0.3742	-0.4279	-0.3666	-0.0907	0.2314	0.1869	0.0202	0.1097	-0.482	0.037	0.1214	0.5756	0.1658	-0.0616	-0.2776	0.0151	0.4263	0.4312	-0.0813	0.5088	0.0497	0.262	1.0175	0.366	0.0093	0.1819	0.3702	-0.087	-0.127	0.0769	0.1805	-0.2951	0.0031	0.4434	-0.2215	-0.0046	-0.178	0.0919
A_43_P12679 Atp6ap1 ATPase, H+ transporting, lysosomal (vacuolar proton pump), subunit 1 (Atp6ap1)	-0.1186	-0.2537	-0.5496	-0.2106	0.1246	0.251	-0.0486	-0.5334	-0.7971	-0.291	-0.403	-0.1632	-0.5118	-0.5844	-0.2415	-0.7979	-0.7618	-1.2384	0.1263	-1.2266	-0.2241	0.0163	0.3067	0.0888	0.2946	-0.0853	0.2703	-0.9407	-0.9354	-0.705	-0.8135	0.2781	0.4369	0.336	0.0897	-0.5732	-0.6505	-1.1851	-0.6617	-0.8671	-0.674	-0.0756	-0.5212	-0.0411	-0.3082	-0.3012	0.1076	-0.4855	0.0957
A_43_P12610 Atp6v0a1 ATPase, H+ transporting, lysosomal V0 subunit a isoform 1 (Atp6v0a1)	0.089	0.1329	0.2108	0.1252	0.036	0.1583	0.1564	0.027	0.2996	0.0483	0.3229	0.3433	-0.0697	-0.2386	-0.1603	-0.1921	0.1425	0.2305	-0.2602	0.3265	0.0702	-0.1212	-0.1633	-0.0462	-0.0807	0.3036	-0.0541	0.0522	0.3788	0.1373	0.4003	-0.0699	-0.053	0.0715	-0.0261	0.1952	-0.0118	0.3069	0.286	0.1778	0.0127	-0.2947	-0.0596	0.1526	0.0707	0.0918	0.0239	0.0977	-0.1552
A_42_P455802 LOC297797 similar to MSTP042 (LOC297797)	-0.2531	-0.3408	-1.0405	-0.2176	0.1337	0.3916	0.1742	-0.2656	-0.6782	0.1111	-0.1302	-0.0505	0.4048	0.2836	0.1758	-0.5068	-0.6275	-1.3397	-0.0123	0.1754	-0.4276	0.6472	0.5364	0.6269	-0.1658	-0.7247	-0.321	-1.3887	-1.4946	-1.7656	-1.1691	-0.3101	-0.2522	-0.377	-0.7812	-1.4132	-0.8944	-1.3847	-1.2808	-0.5082	-0.0438	-0.0788	-0.0365	-0.0222	-0.1596	-0.3055	-0.1344	-0.2864	-0.3767
A_42_P460281 Atp6v0e1 ATPase, H+ transporting, V0 subunit	-0.2896	0.0888	-0.1488	0.0782	0.3437	0.2514	0.0016	-0.2265	-0.2841	-0.3625	-0.4028	-0.238	-0.5894	-0.5574	-0.3981	0.0952	0.0795	-0.2258	0.1462	-0.7603	0.2048	0.1132	0.614	0.235	-0.1044	0.1625	0.1653	0.5902	0.7139	0.2086	0.4445	0.4361	0.3531	1.0383	0.4326	0.0636	0.1939	0.2764	-0.2203	-0.0791	-0.0389	0.2225	-0.3688	-0.1007	0.4134	-0.1479	-0.0262	-0.2151	0.1829
A_43_P11441 Atp4b ATPase, H+/K+ transporting, beta polypeptide (Atp4b)	-0.0778	0.007	-0.0278	0.0488	-0.0056	0.1335	-0.0909	-0.1201	-0.1488	0.0015	0.0253	-0.0478	-0.0903	-0.0806	-0.2686	-0.0189	-0.0618	-0.1252	0.055	0.2378	0.0664	0.0581	0.0911	0.1252	-0.1328	0.1096	-0.0377	0.429	0.5077	-0.2135	0.215	0.0754	0.0474	0.1981	-0.0958	-0.2639	0.0195	0.155	-0.2254	-0.1652	-0.0367	-0.0876	-0.1035	-0.1435	0.0109	-0.0811	0.0375	-0.0503	-0.1173
A_43_P23177 BF555526 Transcribed locus	-0.0455	-0.113	-0.1078	0.0965	-9e-04	0.1752	-0.0188	-0.0799	-0.0786	-0.1537	-0.1175	-0.2445	0.1028	-0.0047	-0.1824	-0.063	-0.1325	-0.2105	-0.0132	0.2254	-0.0716	0.0755	0.1153	0.1925	0.0593	-0.032	0.0172	-0.1274	-0.0819	-0.5294	-0.1333	-0.064	-0.1132	-0.021	-0.279	-0.3356	0.0149	0.0018	-0.3129	-0.135	-0.0264	-0.1328	0.0477	-0.0779	-0.1004	-0.1228	-0.0738	-0.0669	-0.0842
A_42_P765830 Ndufb5_predicted similar to NADH dehydrogenase (ubiquinone) 1 beta subcomplex, 5; NADH dehydrogenase (ubiquinone) 1 beta subcomplex 5 (LOC294964)	-0.0696	0.0364	-0.279	-0.0318	0.0789	0.0294	0.0113	-0.0801	-0.142	-0.3325	-0.3921	-0.2412	-0.1883	-0.14	0.0106	0.0815	0.0193	-0.1568	0.0308	-0.2053	0.0422	0.0063	0.2872	0.0632	-0.045	-0.1012	-0.0047	0.1342	0.129	-0.0757	0.1819	0.0276	0.0662	0.4862	0.3246	-0.018	-0.0227	-0.0418	-0.0376	-0.0973	0.0998	0.1654	-0.186	0.1365	0.3582	-0.0608	0.0055	-0.0322	0.1698
A_43_P16415 Ndufv1 NADH dehydrogenase (ubiquinone) flavoprotein 1, 51kDa	-0.0197	0.0883	-0.0743	0.0182	-0.0856	-0.0911	-0.0965	-0.0853	-0.0696	0.0015	-0.0397	-0.0732	0.0267	-0.0365	-0.0411	-0.0178	0.0235	-0.0119	-0.0464	-0.2113	-0.0697	-0.0441	0.0018	0.0042	-0.0069	0.0348	0.066	0.04	-0.0045	0.1716	0.1234	-0.0277	-0.0145	0.0101	0.0833	0.0803	0.0149	0.0924	0.0661	0.0557	0.0763	-0.023	4e-04	-0.0053	-0.0587	0.0067	0.0071	0.0701	-0.1045
A_43_P16458 Atp6v1c1_predicted ATPase, H+ transporting, V1 subunit C, isoform 1 (predicted) (Atp6v1c1_predicted), mRNA.	-0.4175	-0.2843	-0.163	-0.1254	0.206	0.1096	0.0339	0.0243	-0.0146	0.0801	-0.0547	0.0608	-0.1169	-0.1192	0.0821	-0.2877	-0.2886	-0.5591	-0.1536	-0.3895	-0.3699	-0.1359	0.1326	0.0044	0.547	-0.1845	0.2245	-1.1662	-1.1334	-0.2284	-1.1187	0.3591	0.3457	-0.0786	0.0995	-0.2726	-0.5848	-1.5876	-0.0965	-0.2165	-0.0199	0.0329	-0.1378	0.0769	-0.4561	-0.0743	0.025	-0.1049	0.0518
A_43_P12860 Cox5b cytochrome c oxidase subunit Vb (Cox5b)	-0.1046	-0.0178	-0.6494	-0.0153	0.1165	0.1084	-0.144	-0.3339	-0.6958	-0.4382	-0.495	-0.5818	-0.6132	-0.5379	-0.2351	-0.1267	-0.2185	-0.4808	0.069	-0.3995	-0.0143	0.1546	0.433	0.1578	-0.1055	-0.4189	-0.1313	0.1516	0.1783	-0.3836	0.1749	-0.0581	0.0931	0.7041	0.1629	-0.0364	0.077	0.0743	-0.0849	-0.2528	-0.048	0.0761	-0.2904	0.0565	0.2709	-0.2172	0.0332	-0.1736	0.161
A_43_P13760 Bat2 chromosome 20, major histocompatibility complex, assembled from 40 BACs, strain Brown Norway (BN/ssNHsd), RT1n haplotype; segment 5/11.	0.0938	0.067	0.1034	-0.0326	0.1963	-0.1731	0.0454	0.028	0.1259	0.0251	-0.1537	0.249	-0.1762	0	-0.2244	0.3388	-0.2452	-6e-04	0.0402	-0.0474	-0.0862	0.2057	-0.0602	0.1214	-0.2232	0.1909	-0.2746	0.2168	-0.1304	0.0132	0.2388	-0.1001	-0.0339	0.207	-0.3267	-0.3845	0.0929	-0.0352	-0.0897	0.0829	-0.0132	-0.2743	0.1363	0.0865	0.2126	0.1342	0.1088	-0.2865	0.0745
A_42_P690569 Ndufv2 NADH dehydrogenase (ubiquinone) flavoprotein 2	-0.4618	-0.2462	-1.1282	0.0112	0.4446	0.6463	0.05	-0.5521	-0.954	-0.0933	-0.2233	-0.0982	-0.3854	-0.3496	-0.0992	0.1137	0.0608	-0.3779	-0.0486	-0.6488	-0.0051	-0.0542	0.601	0.0692	0.1854	-0.4879	0.1832	-0.3867	-0.463	-0.0966	-0.1431	0.222	0.3552	0.7696	0.4172	-0.2251	-0.3721	-0.6905	-0.2364	0.0825	0.3848	0.6261	-0.243	0.4483	0.5194	-0.0555	0.1316	-0.1126	0.1316
A_43_P11856 Cox4i1 cytochrome c oxidase subunit IV isoform 1 (Cox4i1)	0.0505	0.1746	-0.0652	-0.1323	-0.0377	0.5018	-0.021	-0.0116	-0.1926	0.093	0.1783	-0.004	-0.0354	0.0589	0.2679	0.0399	0.0962	0.0668	-0.4088	-0.3426	-0.4709	-0.2484	-0.0298	-0.1323	0.13	-0.2804	0.1111	-1.0633	-1.2115	0.0312	-0.7417	0.0414	0.1491	0.0138	-0.019	0.0754	-0.6138	-1.2179	0.0963	0.2597	0.1972	0.1229	0.0824	0.0692	-0.1824	0.0971	0.0536	0.1555	-0.0958
A_42_P732245 Uqcrh_predicted Ubiquinol-cytochrome c reductase hinge protein (predicted)	-0.2484	-0.0953	-0.2314	0.2709	0.2312	0.4292	-0.0739	-0.2731	-0.2557	-0.431	-0.4409	-0.4762	-0.6602	-0.65	-0.6947	-0.0906	-0.0718	0.0099	0.0981	0.18	0.1169	0.0576	0.0941	-0.0629	0.0658	0.1051	0.0647	1.0619	1.1801	0.5786	0.642	0.2976	0.2817	0.6563	0.4171	0.3703	0.5368	0.911	0.2511	0.203	0.038	0.0422	-0.2256	-0.0902	0.2962	-0.0039	0.0393	-0.0429	-0.0423
A_42_P780597 Atp6v1f ATPase, H+ transporting, V1 subunit F (Atp6v1f)	-0.0535	0.0246	-0.1486	0.0302	-0.0161	0.0876	-0.0251	-0.0824	-0.1516	-0.1356	-0.1551	-0.1163	-0.1408	-0.1074	-0.057	-0.016	-0.0461	-0.1219	0.0416	-0.0404	0.0796	6e-04	0.0834	-0.0626	-0.0967	-0.0769	-0.0954	0.2138	0.2947	0.0355	0.0934	0.0242	0.026	0.3018	0.0415	-0.0444	0.0817	0.1444	-0.0748	-0.0146	0.0841	-0.0301	-0.0486	-0.059	0.1532	0.0527	0.0613	0.0091	0.0711
A_42_P596742 Uqcrfs1 similar to RIKEN cDNA 4430402G14 (LOC291103)	-0.3632	-0.0615	-0.6166	-0.1463	0.2263	0.2937	0.133	-0.481	-0.9426	-0.3328	-0.3664	-0.1831	-0.3314	-0.3604	0.1266	0.0434	-0.0984	-0.536	0.1487	-0.7792	0.1056	0.087	0.8328	0.3852	-0.016	-0.5023	0.336	0.2155	0.2768	-0.4404	0.1409	0.2396	0.3824	1.0324	0.3289	-0.459	-0.2566	-0.3306	-0.5475	-0.4501	-0.0349	0.2416	-0.4482	0.234	0.5534	-0.1983	0.1667	-0.1477	0.1695
A_42_P666183 Sdha succinate dehydrogenase complex, subunit A, flavoprotein (Fp) (Sdha)	-0.4172	-0.1682	-1.1861	-0.3049	0.1073	-0.0864	0.0577	-0.4967	-0.7814	-0.0454	-0.2381	-0.0362	6e-04	-0.018	0.3738	-0.2117	-0.4154	-1.0898	0.1397	-1.177	-0.0262	0.1316	0.5536	0.2732	0.1917	-0.6728	0.2256	-1.2313	-1.2524	-0.9892	-0.8503	0.0706	0.2726	-0.0069	0.0499	-0.7012	-0.9706	-1.5991	-0.7074	-0.564	-0.0438	0.1897	-0.3937	-0.0467	-0.279	-0.3281	0.0298	-0.3776	0.0484
A_42_P489478 Cox7b cytochrome c oxidase subunit VIIb	-0.1776	0.1085	-0.0288	0.4678	0.4946	1.3468	-0.2188	-0.2582	-0.4014	-0.2121	-0.0699	-0.2439	-0.5094	-0.4713	-0.5724	0.1448	0.2738	0.4952	0.1252	0.659	0.2236	-0.0521	0.331	0.0433	-0.2944	0.1078	-0.1773	1.6338	1.8309	0.6832	0.8804	0.2726	0.3368	1.11	0.0192	0.4485	0.3732	0.9516	0.4815	0.1769	0.0735	0.3423	-0.0544	0.3485	0.7173	0.1673	0.0703	0.2046	0.0156
A_43_P10651 Bat2 chromosome 20, major histocompatibility complex, assembled from 40 BACs, strain Brown Norway (BN/ssNHsd), RT1n haplotype; segment 5/11.	-0.4186	0.0488	-0.7154	-0.1104	0.4715	0.2901	0.0951	-0.2727	-0.3151	-0.2887	-0.4629	-0.0412	-0.0686	-0.0703	0.2574	-0.1694	-0.336	-0.9542	0.2064	0.3079	0.16	0.1418	0.8869	0.2559	-0.0472	-0.313	0.2071	-0.5175	-0.5088	-0.0656	-0.1926	0.2506	0.3878	0.6381	0.3804	-0.4502	-0.3052	-0.9075	-0.4818	-0.6017	-0.2672	0.3668	-0.4366	-0.0246	-0.1702	0.0832	-0.0194	-0.218	0.3538
A_43_P13065 Atp6v1b2 ATPase, H+ transporting, V1 subunit B, isoform 2	0.0136	0.0639	0.1534	-0.1383	0.0423	0.3706	0.1872	-9e-04	-0.254	0.3599	0.1268	0.2225	0.1376	0.0491	0.2167	0.0628	-0.2884	0.0126	-0.0643	0.2792	-0.0398	-0.0143	-0.2591	-0.1619	0.1328	-0.0295	0.2703	-0.3339	-0.4266	0.1197	-0.4594	0.1621	0.3326	0.1776	0.0514	-0.245	-0.4088	-0.5583	-0.1965	-0.0373	-0.1057	0.2038	-0.0619	0.3392	-0.2793	0.1775	0.2006	0.273	-0.0668
A_43_P16126 Atp6v0d1_predicted ATPase, H+ transporting, V0 subunit D isoform 1 (predicted) (Atp6v0d1_predicted), mRNA.	-0.0897	0.3792	0.413	0.0228	-0.0572	0.086	-0.0162	0.2621	0.3906	-0.1214	-0.3118	-0.1482	-0.4956	-0.271	-0.2089	0.0962	0.2391	0.0437	-0.2214	-1.5309	-0.3487	-0.0192	-0.7596	-0.3655	-0.0348	0.1845	-0.0224	0.5392	0.5577	0.6764	0.6185	0.5417	0.0412	0.4566	0.4434	0.6247	0.6061	0.914	0.3367	0.4551	0.1873	-0.1528	0.0776	0.0374	0.0727	0.1651	-0.092	0.1602	0.3061
A_42_P819964 Cox6a2 cytochrome c oxidase, subunit VIa, polypeptide 2 (Cox6a2)	0.1187	0.0011	0.0749	0.039	-0.0624	-0.0488	0.0692	0.215	0.2474	0.0847	0.1884	0.2495	0.3134	0.3867	0.3138	0.2748	0.3354	0.4811	-0.0581	0.0805	0.0154	-0.0465	-0.1914	-0.1619	-0.1802	-0.029	-0.1495	-0.0254	-0.04	0.0498	0.0844	-0.2961	-0.3255	-0.1876	-0.108	0.2143	0.017	-0.0251	0.2607	0.2157	0.1966	0.228	0.4262	0.4094	0.2577	0.2759	0.0638	0.29	0.3752
A_42_P548520 Pp pyrophosphatase (Pp)	-0.415	0.0706	-0.9348	-0.0832	0.2252	0.3082	0.0416	-0.4508	-0.4639	-0.3244	-0.3424	-0.0861	-0.53	-0.1608	0.069	0.1156	-0.0045	-0.0188	0.0459	-0.1441	0.0576	-0.0014	0.5728	0.0395	-0.0648	-0.4136	0.1253	-0.2288	-0.121	0.1268	0.0907	0.0383	0.1399	0.5342	0.3941	-0.1834	0.0998	-0.5329	-0.192	-0.072	0.3086	0.5144	-0.2635	0.1486	0.2252	0.0159	0.0512	-0.0663	0.1052
A_43_P16888 Ndufb2_predicted NADH dehydrogenase (ubiquinone) 1 beta subcomplex, 2 (predicted)	-0.1352	-0.0083	-0.5662	0.0105	-0.0838	-0.0621	-0.1981	-0.3383	-0.6686	-0.1818	-0.147	-0.3741	-0.7632	-0.6742	-0.5236	-0.0997	-0.1641	-0.2514	0.078	-0.2644	0.0417	0.0498	0.3393	0.0128	0.0517	-0.1678	0.0702	0.4702	0.5339	-0.2125	0.3163	0.1431	0.2641	0.5552	0.2891	0.0482	0.1559	0.4243	-0.003	-0.2516	-0.1432	-0.0521	-0.392	-0.3048	0.097	-0.1952	0.0504	-0.1652	-0.1439
A_43_P10932 Atp6v1d ATPase, H+ transporting, lysosomal 34kDa, V1 subunit D	-0.2589	-0.3832	-0.5234	-0.1024	0.153	0.5185	-0.3578	-0.4342	-1.1101	0.803	0.4196	-0.0823	0.6959	0.4338	0.4133	0.1377	0.2268	-0.3087	-0.2934	1.142	-0.5775	0.4475	0.1411	0.222	0.1588	-1.0067	-0.4718	-0.5694	-0.2692	-0.3286	-0.9094	0.4108	0.2801	0.0382	-0.1215	-0.5136	-0.569	-0.8116	-0.3678	0.248	0.2507	0.4585	0.3496	0.2996	0.225	-0.216	-0.0031	-0.1705	-0.2723
A_42_P839142 Ndufa8_predicted similar to Aa2-258 (LOC296658)	-0.3072	-0.0634	-0.8744	-0.1577	0.167	0.1571	0.0307	-0.3743	-0.6083	-0.3677	-0.524	-0.4223	-0.4699	-0.4936	-0.1932	-0.2177	-0.3429	-0.9446	0.0676	-0.826	-0.0088	0.1222	0.7183	0.2515	0.1578	-0.4514	0.225	-0.37	-0.5209	-0.294	-0.0903	0.1743	0.321	0.7119	0.4453	-0.2019	-0.3147	-0.5616	-0.2922	-0.4327	-0.08	0.1133	-0.4732	-0.1248	0.0589	-0.3475	-0.0358	-0.4435	0.129
A_43_P10381 Ndufa5 NADH dehydrogenase (ubiquinone) 1 alpha subcomplex 5	-0.3067	-0.484	-0.7827	-0.2722	-0.0053	0.095	0.1121	-0.0757	-0.5486	-0.163	-0.1965	-0.0015	0.0854	0.0211	-0.0791	-0.4664	-0.9112	-1.4197	-0.1234	-0.326	-0.3894	0.7948	0.2855	0.482	0.119	-0.7434	0.0978	-0.4355	-0.4291	-1.4086	-0.4155	-0.047	-0.2013	-0.0653	-0.2778	-0.9951	-0.2116	-0.5903	-1.0292	-0.593	-0.1444	-0.1667	-0.1535	-0.2326	-0.0397	-0.3728	-0.2807	-0.5913	-0.2028
A_43_P10238 Atp6v0b_predicted similar to ATPase, H+ transporting, V0 subunit B; ATPase, H+ transporting, lysosomal (vacuolar proton pump); ATPase, H+ transporting, lysosomal 21kDa, V0 subunit B; lysosomal 21kDa (LOC298451)	-0.1098	-0.246	-0.4882	-0.2994	-0.0428	0.0542	0.0786	-0.1574	-0.3028	-0.0798	-0.193	-0.2141	0.0026	-0.0327	-0.0663	-0.507	-0.5435	-0.77	-0.1121	-0.374	-0.2838	0.2435	0.2123	0.2182	0.3802	-0.0768	0.3359	-0.1136	-0.1139	-0.4559	-0.1124	0.0777	0.0978	0.0998	3e-04	-0.3992	-0.0505	-0.1026	-0.4623	-0.2203	-0.0755	-0.1325	-0.3038	-0.263	-0.0445	-0.3296	-0.084	-0.2812	-0.5094
A_42_P634674 Cox5a Cytochrome c oxidase, subunit Va	-0.1432	0.3029	0.0657	-0.02	0.1584	0.2031	-0.0292	-0.1991	-0.3479	-0.1674	-0.2805	-0.0878	-0.3371	-0.3338	0.0349	0.1207	0.0537	-0.4843	0.0268	-0.7184	0.1148	0.1403	0.6742	0.1773	-0.3906	-0.3601	-0.1556	0.4823	0.6722	-0.1037	0.3507	0.2751	0.2333	1.1796	0.1874	-0.1546	0.1931	0.3591	-0.4413	-0.1966	0.0049	0.2412	-0.2042	0.2603	0.7255	-0.2399	-0.0233	-0.257	0.1554
A_42_P545209 Atp6v0c ATPase, H+ transporting, V0 subunit C	-0.0019	0.208	0.212	-0.152	-0.056	0.5	0.155	0.2563	0.1762	0.046	0.1118	0.0746	-0.0055	0.0739	0.2348	-0.2172	-0.1567	-0.073	0.0203	-0.1252	-0.072	-0.0584	0.077	0.018	-0.0931	0.0177	0.0682	-0.5977	-0.5953	0.0699	-0.5485	-0.1108	-0.0091	0.0605	-0.1322	-0.0783	-0.2896	-0.7263	-0.0762	0.1965	0.0901	0.2416	0.3618	0.4399	0.2064	0.2237	0.0966	0.3204	-0.1352
A_43_P17023 RGD1307965_predicted similar to RIKEN cDNA 1110013G13 (LOC310856)	-0.249	-0.1155	-0.4784	-0.1921	0.1595	0.1002	0.201	0.2548	-0.0979	-0.0541	-0.2942	0.1087	0.0111	-0.0867	0.1941	0.0366	-0.0328	-0.086	-0.053	-0.4035	0.0449	0.1382	0.4142	0.0523	0.0846	-0.1161	0.0478	-0.352	-0.4939	-0.2144	-0.4639	0.0474	0.1128	0.0452	0.3484	-0.0327	-0.3637	-0.381	-0.1799	-0.0636	-0.0372	0.0282	-0.1326	-0.1242	-0.168	-0.0893	-0.249	-0.2567	0.0276
A_42_P570756 Cox8a Cytochrome c oxidase, subunit VIIIa	-0.1653	0.1831	-0.0681	0.1178	0.1196	0.4758	-0.2374	-0.3753	-0.5225	-0.4488	-0.4576	-0.5223	-0.9811	-0.997	-0.7203	-0.3799	-0.4298	-0.4834	0.1045	-0.3243	-0.0234	0.09	0.4646	0.3052	-0.1405	-0.1325	-0.0456	0.6979	0.8984	-0.0937	0.374	0.2076	0.3629	0.8396	-0.0106	0.0132	0.385	0.5588	-0.1166	-0.3116	-0.316	-0.2975	-0.3908	-0.2521	0.0463	-0.1448	-0.0025	-0.2305	-0.1226
A_43_P21903 Atp6v1b1_predicted similar to ATPase, H+ transporting, V1 subunit B, isoform 1 (LOC312488)	0.0092	0.0988	0.2341	0.2734	-0.0757	0.0092	-0.088	0.038	-0.0076	-0.3238	-0.0623	-0.4292	-0.4832	-0.4218	-0.4674	-0.0951	0.0013	0.1654	0.0752	0.2069	0.0586	-0.0431	-0.1008	-0.0703	-0.0342	0.212	-0.0258	0.9323	1.0403	0.5803	0.9355	0.2462	0.1202	0.4808	0.1442	0.4281	0.6717	1.1717	0.373	0.0121	-0.1213	-0.1954	-0.0644	-0.0319	0.1092	0.0205	0.1368	0.1308	0.0217
A_42_P704102 Uqcrc1 ubiquinol-cytochrome c reductase core protein I	-0.199	-0.0747	-0.3506	-0.1893	-0.0459	-0.2644	0.0038	-0.0825	-0.1136	-0.1327	-0.2446	-0.1939	-0.2685	-0.2853	-0.0728	-0.4002	-0.4708	-0.6977	0.0459	-0.2423	-0.0269	-0.0838	0.2097	0.0512	0.2732	-0.001	0.1716	-0.3195	-0.6	-0.0032	-0.3699	0.1795	0.326	-0.0521	0.2343	-0.1522	-0.3339	-0.502	-0.1918	-0.0872	-0.0183	0.0056	-0.3189	-0.1629	-0.495	-0.1628	-0.0417	-0.0894	-0.3484
lalt.pool	-0.075	2.975	3.425	-0.2	2.325	6.4	-0.225	-0.025	-0.55	0.05	0.275	1.525	0.15	-0.125	1.575	0.15	0.025	0.15	0.275	7.1	1.975	-0.15	6.025	0.675	-0.35	0.15	0.475	-0.4333	1.4167	3.5833	-0.0667	-0.6333	0.2167	1.8	0.1167	-0.9333	0.35	2.8333	-1.1	1.675	1.025	5.325	-0.125	-0.25	8.425	2.35	-0.325	1.825	-0.95
[truncated: 25 more columns]
