# Supplementary material for: Gene set enrichment analysis for non-monotone association and multiple experimental categories
Source: BMC Bioinformatics. 2008 Nov 14;9:481. doi: 10.1186/1471-2105-9-481 (PMC2636811; doi:10.1186/1471-2105-9-481)
Supplement: Additional file 2 — Sets and Expression. The intermediate analysis results of NCT compendium data set. Sets directory contains lists of identified gene sets under different across-compound (category) selection criteria. Compound specific p-values, set size, etc are provided. Expression directory contains extracted expression data for respective identified gene sets. [file 1471-2105-9-481-S2.zip › SetsAndExpression/expression/C2-6of8bloodp1-Cfilter-21-liver-OXIDATIVE_PHOSPHORYLATION.txt]

geneids	1.2.Dich-24-15#-0.1	1.2.Dich-24-150#3	1.2.Dich-24-1500#3.4	1.2.Dich-48-15#-0.2	1.2.Dich-48-150#2.3	1.2.Dich-48-1500#6.4	1.2.Dich-6-15#-0.2	1.2.Dich-6-150#0	1.2.Dich-6-1500#-0.6	1.4.Dich-24-15#0	1.4.Dich-24-150#0.3	1.4.Dich-24-1500#1.5	1.4.Dich-48-15#0.2	1.4.Dich-48-150#-0.1	1.4.Dich-48-1500#1.6	1.4.Dich-6-15#0.2	1.4.Dich-6-150#0	1.4.Dich-6-1500#0.2	Brom-24-25#0.3	Brom-24-250#7.1	Brom-24-75#2	Brom-48-25#-0.2	Brom-48-250#6	Brom-48-75#0.7	Brom-6-25#-0.4	Brom-6-250#0.2	Brom-6-75#0.5	Diqu-24-10#-0.4	Diqu-24-20#1.4	Diqu-24-25#3.6	Diqu-24-5#-0.1	Diqu-48-10#-0.6	Diqu-48-20#0.2	Diqu-48-25#1.8	Diqu-48-5#0.1	Diqu-6-10#-0.9	Diqu-6-20#0.4	Diqu-6-25#2.8	Diqu-6-5#-1.1	Gala-24-100#1.7	Gala-24-25#1	Gala-24-400#5.3	Gala-48-100#-0.1	Gala-48-25#-0.2	Gala-48-400#8.4	Gala-6-100#2.4	Gala-6-25#-0.3	Gala-6-400#1.8	Mono-24-10#-1
A_43_P10946 Bat2 chromosome 20, major histocompatibility complex, assembled from 40 BACs, strain Brown Norway (BN/ssNHsd), RT1n haplotype; segment 5/11.	-0.1149	-0.3073	-0.1543	-0.0874	-0.2019	-0.3476	0.1097	0.1358	0.1	0.1136	0.1769	0.2136	0.2696	0.1383	0.1464	0.4129	0.3315	0.3793	0.0237	-0.0774	-0.1881	0.0878	-0.199	0.028	-0.0257	0.1255	-0.0794	-0.0742	0.166	-0.0371	-0.1824	-0.0156	0.0544	-0.1265	-0.088	0.0786	-0.1528	-0.132	0.0468	-0.0773	0.0153	0.0873	0.1756	0.0957	-0.2247	0.0627	0.0852	0.0089	-0.2859
A_42_P786583 RT1.46 IkBL, vacuolar ATPase NG38, Bat1, and MHC class I antigen (RT1.46) genes, complete cds.	0.091	0.0841	0.1416	-0.0053	-0.0688	0.1166	-0.2092	0.0182	0.1276	0.0182	-0.2685	-0.0271	-0.0711	-0.2248	-0.2804	0.3468	0.024	0.0368	0.1177	0.1206	-0.0239	-0.068	-0.1544	-0.053	-0.0059	0.0157	-0.1354	-0.0157	0.0253	-0.0248	0.0808	0.0937	-0.0117	-0.0374	0.1157	0.0526	0.1337	0.4942	-0.0218	-0.1809	-0.0615	-0.1703	-0.0634	0.063	-0.1065	0.2104	-0.1208	0.253	-0.0659
A_43_P14302 Ndufb6_predicted NADH dehydrogenase (ubiquinone) 1 beta subcomplex, 6, 17kDa (predicted)	0.1248	-0.2891	-0.272	-0.3344	-0.006	0.1584	-0.0093	0.6076	0.0971	-0.0389	0.0722	-0.4169	-0.6208	-0.0068	0.9842	0.1462	0.0965	0.1559	-0.07	-0.3737	-0.2208	0.0624	-0.4747	-0.1119	-0.0645	0.1724	0.1815	0.4975	0.0553	-0.2803	-0.1773	0.2034	-0.0463	-0.182	0.0163	0.1434	-0.079	-0.3214	-0.3113	-0.0662	0.1913	-0.5436	0.0307	0.0276	0.0423	0.3718	-0.0997	0.3664	0.1671
A_43_P14260 Atp6ap1 UI-R-E0-cy-h-02-0-UI.s1 UI-R-E0 cDNA clone UI-R-E0-cy-h-02-0-UI 3' similar to gi|1401251|gb|U59509|MMU59509 Mus musculus mlrq-like protein mRNA, partial cds, mRNA sequence.	0.0054	-0.458	-0.2698	-0.3838	-0.1182	-0.0282	0.221	0.0239	0.2577	-0.066	-0.0755	0.4646	-0.7065	-0.1347	-0.0496	0.0466	-9e-04	0.1173	-1e-04	-0.9022	-0.3419	-0.1122	-0.4796	-0.1749	0.308	-0.0054	-0.1841	0.0289	0.2917	0.5304	-0.251	0.1662	-0.1027	-0.0766	0.0693	0.3276	0.0657	0.2361	-0.0477	0.0629	0.7356	-0.3612	0.0797	0.1188	-0.8051	0.1665	0.0522	-0.0078	0.0651
A_43_P14222 Atp6v1f ATPase, H+ transporting, V1 subunit F (Atp6v1f)	-0.0159	0.4852	0.6693	-0.1487	0.0296	0.7091	0.0856	0.1696	0.0881	0.3393	0.4272	0.8122	0.0442	-0.0111	0.2287	0.4243	0.4029	0.3583	0.2011	0.4594	0.3424	-0.0726	0.5752	-0.0059	0.0292	0.1437	0.1962	-0.0522	0.2045	0.3669	-0.2789	0.1577	-0.042	-0.2605	-0.018	0.0737	0.1224	-0.0942	0.0337	0.3436	-0.0706	0.5411	-0.0738	0.0261	0.6603	0.1456	-0.0052	0.0249	-0.0161
A_43_P11352 LOC301123 RE70703p-like	0.9445	0.5376	0.5274	-0.5394	-0.221	-0.571	-0.2512	-0.1509	1.1033	0.0076	-0.6644	0.1388	1.6697	2.1144	1.6609	1.2899	1.6335	1.398	0.3614	-0.3393	-0.5106	-0.1898	-1.0616	-0.4878	-0.0236	-0.013	-0.282	-0.1335	-0.3128	-0.5805	0.4018	-0.6851	0.1779	1.1555	-0.2996	0.1917	0.3269	1.4147	0.0936	-0.3169	-0.1073	-0.0584	0.2388	-0.3302	-0.9167	-0.1684	-0.1153	0.3348	0.1095
A_43_P14081 Cox7a3 cytochrome c oxidase, subunit 7a 3 (Cox7a3)	0.1717	-0.1506	0.1867	-0.2916	-0.3158	-0.3291	0.4708	0.5119	0.5589	0.8488	0.899	0.6667	0.0203	-0.002	0.1112	0.702	0.694	0.7466	0.1109	-0.3723	-0.2538	0.0563	-0.0866	0.2216	0.0733	0.2074	0.1707	0.3689	0.1433	-0.2479	-0.3194	-0.0135	-0.4782	-0.9609	-0.2511	0.1582	-0.3259	-0.4967	0.1173	0.2087	0.203	0.6486	0.1793	0.1487	-0.5092	0.3369	0.0075	0.2553	-0.0104
A_42_P668800 Uqcrb_predicted similar to ubiquinol-cytochrome c reductase binding protein (LOC362897)	0.3046	0.1982	0.2387	0.1314	-0.2146	-0.5211	0.6953	0.7626	0.2638	0.3604	0.6062	0.1279	-0.361	-0.3831	-0.4456	-0.0163	-0.0697	0.0663	-0.1082	-0.7536	-0.52	0.0028	-0.4058	0.1683	-0.2175	0.1194	-0.1002	0.2763	0.1568	-0.1647	-0.2355	0.315	-0.1303	-0.6674	0.2448	0.1933	-0.2209	-0.3758	0.1798	-0.3738	0.0466	0.2687	0.0584	0.1343	-1.0039	0.7319	0.1117	0.6158	0.2008
A_43_P12039 Cox6c cytochrome c oxidase, subunit VIc (Cox6c)	0.2163	0.2792	0.2188	0.1612	0.0966	0.0779	0.3827	0.484	0.3104	0.0658	-0.0977	-0.104	-0.2476	-0.1682	-0.3697	-0.2954	-0.2354	-0.1085	-0.4494	-0.869	-0.5683	-0.343	-0.3752	-0.3405	-0.4046	-0.3352	-0.367	0.0444	-0.1277	-0.3737	-0.4986	0.1377	-0.3869	-0.9259	-0.0897	0.132	-0.2971	-0.8254	0.1148	0.0378	0.0748	0.2735	0.1256	0.0985	0.1852	0.2883	0.101	0.1983	-0.0387
A_43_P11066 Atp6v1a1_predicted ATPase, H+ transporting, V1 subunit A, isoform 1 (predicted)	-0.1789	0.1628	0.1328	-0.0988	0.038	0.151	0.0042	-0.0406	-0.022	0.1061	0.4836	0.6616	0.0234	-0.0987	0.1459	0.1996	0.0515	-0.1412	-0.0181	0.3408	0.2702	-0.0148	0.8636	0.1881	-0.0651	-0.0397	-0.055	0.1077	0.2933	0.5338	-0.1598	-0.2522	-0.0274	0.0446	-0.2174	0.0378	-0.3412	-0.7023	0.103	0.3894	0.1761	0.6258	0.0325	0.1203	1.2494	-0.388	0.0952	0.0093	-0.1097
A_42_P533282 Cox6a1 Cytochrome c oxidase, subunit VIa, polypeptide 1	0.7596	0.3435	0.3938	-0.081	0.0109	-0.512	0.6074	0.7062	0.8136	1.5328	1.024	0.7134	0.9901	1.0868	0.8594	0.7787	1.1886	1.6662	-0.0804	-0.8606	-0.7477	-0.149	-0.4512	0.0506	0.0661	0.1754	-0.0449	0.0045	-0.206	-0.2801	0.2581	-0.2186	-0.0711	0.1597	-0.2044	-0.1202	-0.2306	0.4346	-0.1719	0.2061	0.4081	0.2454	0.1947	0.169	-0.537	0.3284	0.164	0.4623	0.2219
A_42_P684885 Atp12a ATPase, H+/K+ transporting, nongastric, alpha polypeptide (Atp12a)	0.2251	-0.3461	0.651	0.3346	0.2571	-0.0165	1.5275	0.2025	-0.3702	0.1911	-0.4243	0.1109	-0.3504	0.0323	0.2516	0.5752	0.4274	-0.1114	0.1076	-0.2215	-0.2214	0.4664	0.0237	0.0978	0.2207	-0.0621	-0.1907	-0.1746	0.0216	0.6896	0.0238	-0.0291	0.1103	0.2722	-0.5049	-0.4334	-0.1427	-0.1002	-0.1891	-0.3261	0.3028	-0.72	0.1444	-0.8375	-0.2432	0.0074	0.1113	0.284	-0.1185
A_43_P15698 Ndufb6_predicted NADH dehydrogenase (ubiquinone) 1 beta subcomplex, 6, 17kDa (predicted)	-0.0612	-0.4824	-0.5428	-0.1611	-0.1527	-0.4732	0.0763	0.0771	0.0572	0.3999	0.4922	0.2028	0.1479	0.1189	0.3397	0.2702	0.2982	0.3612	0.0938	-0.7952	-0.3076	0.0612	-0.2196	0.2652	-0.0879	-0.0119	-0.0725	0.1061	0.0319	-0.3098	-0.1745	-0.0094	-0.2597	-0.5451	-0.0925	0.105	-0.2346	-0.3869	0.1016	-0.0012	0.1169	-0.1058	0.1638	0.1395	-0.6261	0.251	0.0459	0.2094	0.0402
A_43_P11642 Ndufa5 NADH dehydrogenase (ubiquinone) 1 alpha subcomplex 5 (Ndufa5)	0.269	0.4199	0.9248	-0.03	0.064	0.5911	0.3409	0.4724	0.755	0.5038	0.3619	0.5489	0.0931	0.0202	0.4406	0.1108	0.1721	0.3392	0.0759	-0.1757	0.0395	-0.2361	0.1683	-0.1316	0.0129	-0.0752	0.0505	0.0123	0.151	0.1167	-0.4108	0.0982	-0.3613	-0.7884	-0.1713	0.136	-0.1102	-0.5978	0.0992	0.1165	0.0523	-0.65	-0.0145	-0.0117	0.0492	-0.1355	-0.0148	-0.0888	0.0693
A_43_P12743 Atp7a ATPase, Cu++ transporting, alpha polypeptide (Atp7a)	0.1142	0.7076	1.1337	0.0246	0.3172	0.704	0.356	0.7173	0.3098	-0.109	-0.3227	-0.5532	-0.0293	0.1104	-0.0562	-0.8433	-0.8116	-0.7764	-0.0378	1.533	0.3592	-0.0456	1.4436	0.254	-0.128	0.3283	0.462	-0.0967	0.1625	0.0415	0.1153	-0.7579	0.0222	0.2278	-0.497	-0.1767	0.262	0.5173	-0.0706	0.6579	0.3527	1.6876	-0.0096	0.1299	1.8385	1.1259	0.0472	0.5506	-0.1792
A_43_P22329 Atp6v0a4_predicted similar to H-ATPase accessory subunit a4 (LOC296981)	1.2367	0.7874	0.6238	-0.5812	0.1596	-0.3079	0.4517	0.3426	1.2682	0.0778	0.4201	0.281	1.2212	1.2528	0.9393	0.9311	1.2428	1.2332	0.053	-0.6309	-0.8825	-0.2003	-0.9247	-0.4466	-0.1434	-0.1056	-0.419	0.2025	-0.0238	-0.0481	0.3476	-0.1126	0.4612	1.2576	-0.0673	0.3085	0.2892	1.2325	0.2178	-0.3225	-0.0727	0.0456	0.3337	-0.2845	-0.5616	0.0732	-0.1807	0.4566	0.2342
A_43_P14863 Sdhb_predicted similar to succinate dehydrogenase Ip subunit (LOC298596)	0.1612	-0.1607	-0.2968	0.0839	0.1906	-0.236	-0.0448	-0.0205	0.0826	-0.3208	-0.3934	-0.492	-0.0958	-0.0965	-0.1748	-0.095	-0.1467	-0.255	-0.0262	-0.7509	-0.2091	-0.0933	-0.5712	-0.0659	-0.0327	-0.0678	-0.1262	-0.2753	-0.2537	-0.4258	-0.3088	-0.4103	-0.4761	-0.7273	-0.2353	0.0172	-0.1958	-0.3569	-0.0167	-0.2131	0.0451	-0.1403	-0.1368	0.015	-0.7061	0.2465	-0.027	0.1547	-0.0245
A_42_P823679 Atp5o ATP synthase, H+ transporting, mitochondrial F1 complex, O subunit	0.0666	-0.0384	-0.168	-0.0627	0.0549	0.3368	0.1364	0.1102	0.1718	0.1344	0.0931	0.0034	0.0347	-0.0465	0.3651	0.1148	0.1589	0.186	0.1574	-0.6744	0.0903	0.0329	-0.0097	0.2646	0.0598	0.1013	0.0944	-0.0887	-0.0282	-0.2222	-0.3765	-0.0577	-0.3767	-0.7995	-0.0862	0.0548	-0.1918	-0.5586	0.0315	-0.0145	0.1411	-0.8366	0.0866	0.1331	-0.1698	0.163	0.0346	0.1589	0.0076
A_43_P12679 Atp6ap1 ATPase, H+ transporting, lysosomal (vacuolar proton pump), subunit 1 (Atp6ap1)	0.021	0.4664	0.6186	0.0862	0.1026	0.4643	-0.0755	0.1851	0.0965	-0.192	-0.2867	0.1372	-0.0456	-0.0676	-0.3332	-0.4378	-0.3376	-0.1392	-0.3448	0.4619	-0.0047	-0.2854	0.469	-0.2895	-0.1577	0.107	-0.0202	0.0194	0.2246	0.6937	0.3807	0.3522	0.5796	0.9266	0.4486	0.0993	0.2538	0.7073	0.0624	0.0255	-0.2374	0.5077	-0.0562	-0.0648	0.9822	0.1193	-0.0021	-0.014	0.0192
A_43_P12610 Atp6v0a1 ATPase, H+ transporting, lysosomal V0 subunit a isoform 1 (Atp6v0a1)	-0.1587	-0.0932	-0.2275	-0.2144	-0.1212	-0.0895	-0.003	0.3539	0.1336	0.4131	0.2262	0.0369	-0.0213	0.0807	0.2766	0.2653	0.3095	0.3523	0.0569	-0.167	0.047	0.0904	0.0091	-0.0956	0.0521	0.0442	0.0148	0.0446	-0.015	-0.1177	-0.2062	0.0124	-0.0337	-0.1992	0.0305	0.0958	0.0073	-0.0811	0.3042	-0.0594	0.0786	-0.0898	-0.2483	0.1002	-0.2799	0.09	-0.0768	0.0456	-0.2305
A_42_P455802 LOC297797 similar to MSTP042 (LOC297797)	0.1115	0.4854	1.1191	0.2032	0.1732	0.7298	-0.0231	0.3222	0.5036	-0.4302	-0.4899	-0.0679	-0.2678	-0.2699	-0.1477	-0.3688	-0.3707	-0.3478	-0.0781	0.2566	0.2569	-0.154	-0.0969	-0.335	0.1929	0.157	0.2759	-0.0233	0.002	0.3472	-0.1674	-0.0123	-0.0973	-0.1195	-0.1805	0.0843	0.3371	0.1809	0.0473	0.0541	-0.0427	0.0948	-0.0192	-0.0355	0.3587	-0.3613	-0.0269	-0.3618	-0.0845
A_42_P460281 Atp6v0e1 ATPase, H+ transporting, V0 subunit	-0.0556	0.3795	0.51	-0.0851	-0.0396	0.7288	0.2682	0.433	0.4891	0.5232	0.5597	0.9232	0.1449	0.0495	-0.0375	0.4755	0.4239	0.4776	-0.0202	0.5077	0.2834	0.0951	0.7589	0.1881	0.1329	0.325	0.1632	0.3884	0.3692	0.4074	-0.3589	0.2815	-0.0126	-0.1826	-0.0311	0.2741	0.1099	-0.2459	0.2371	0.4319	0.2042	0.7865	-0.0354	0.1942	0.8607	0.1951	0.1236	0.1532	-0.1031
A_43_P11441 Atp4b ATPase, H+/K+ transporting, beta polypeptide (Atp4b)	0.0253	-0.2065	-0.3256	0.1741	0.0607	-0.3067	-0.316	-0.2616	-0.3245	0.0448	0.0426	0.0476	0.0111	0.1378	0.0485	0.1216	0.0052	-0.0738	0.0287	-0.3528	-0.155	-0.0218	-0.2927	-0.1287	-0.0335	-0.0934	-0.0655	0.0393	-0.2187	-0.1783	-0.0197	0.1133	0.01	-0.0799	0.0431	0.0611	-0.1355	-0.1054	-0.0334	-0.1441	-0.1352	-0.1632	-0.0262	-0.1538	-0.5488	-0.0303	-0.0569	-0.1194	0.1054
A_43_P23177 BF555526 Transcribed locus	0.0758	0.1185	0.2561	0.3991	0.0588	0.2686	-0.0381	-0.1268	0.5118	-0.1562	-0.3356	-0.3866	0.2094	0.1615	-0.0506	0.0723	0.1712	0.0957	0.3198	0.4922	0.5217	0.0819	-0.1507	-0.1132	0.1712	-0.0267	0.0926	-0.1569	-0.4269	-0.5188	-0.1386	-0.6476	-0.4312	-0.1526	-0.3822	-0.3519	-0.1746	-0.0996	-0.0625	-0.0527	0.0402	0.0655	-0.1601	-0.1263	-0.3939	0.2787	0.0217	-0.3819	-0.062
A_42_P765830 Ndufb5_predicted similar to NADH dehydrogenase (ubiquinone) 1 beta subcomplex, 5; NADH dehydrogenase (ubiquinone) 1 beta subcomplex 5 (LOC294964)	-0.0414	-0.2439	-0.2032	0.0034	-0.0632	0.0193	0.104	0.2096	0.1176	-0.1585	-0.1672	-0.2887	-0.176	-0.2072	-0.0153	-0.2419	-0.2177	-0.1538	0.05	-0.5622	-0.2895	0.0198	-0.2	0.2072	-0.1018	0.0391	-0.0272	0.1951	0.0617	-0.1284	-0.2101	-0.0043	-0.3118	-0.5894	-0.0729	0.0727	-0.2362	-0.5572	0.0618	-0.1803	0.1306	0.0946	0.0978	0.1079	-0.5036	0.3978	0.1237	0.3179	-0.0575
A_43_P16415 Ndufv1 NADH dehydrogenase (ubiquinone) flavoprotein 1, 51kDa	0.0426	-0.1356	-0.1321	-0.0896	0.0934	-0.3154	-0.3324	-0.3601	-0.1414	-0.9231	-0.891	-0.7291	0.0871	0.158	0.0188	0.0924	0.0441	-0.2314	0.1292	-0.5091	-0.1958	0.1699	-0.6306	0.1713	-0.1678	-0.0793	-0.3424	-0.0132	-0.1884	-0.1675	0.0529	-0.274	-0.0176	0.125	-0.0469	0.0141	0.0516	0.1087	-0.0597	-0.2278	-0.0939	-0.2483	0.0881	-0.0797	-0.8879	0.0247	-0.1197	0.0143	0.1654
A_43_P16458 Atp6v1c1_predicted ATPase, H+ transporting, V1 subunit C, isoform 1 (predicted) (Atp6v1c1_predicted), mRNA.	-0.0468	1.0233	0.9284	0.4009	0.5416	1.0519	0.0075	0.0337	-0.235	-1.0081	-0.2174	0.1001	-0.6639	-0.7431	-0.3424	-0.5056	-0.7769	-1.1128	-0.1152	0.4869	0.4713	-0.0745	0.7671	0.0722	-0.2052	-0.0303	-0.137	-0.035	0.1831	0.8882	0.101	0.0228	0.3632	0.7444	0.4258	-0.209	0.2801	0.3732	-0.2221	-0.0565	-0.1409	0.4047	-0.0031	-0.0176	1.2134	-0.134	0.0275	0.0256	-0.0111
A_43_P12860 Cox5b cytochrome c oxidase subunit Vb (Cox5b)	0.1011	-0.0832	0.1307	-0.1312	-0.1266	-0.2116	0.1779	0.265	0.2736	0.222	0.1034	-0.0959	-0.0558	-0.0187	-0.2117	0.1246	0.1877	0.2504	-0.0236	-0.1982	-0.1911	0.1216	-0.083	0.1945	0.0572	0.139	0.136	0.0862	-0.0472	-0.0876	-0.1677	-0.0602	-0.1801	-0.3971	-0.0551	-0.0462	-0.1602	-0.266	-0.0816	-0.171	-0.0371	-0.1552	0.051	-0.0111	-0.4437	0.2262	-0.0035	0.0511	-0.0486
A_43_P13760 Bat2 chromosome 20, major histocompatibility complex, assembled from 40 BACs, strain Brown Norway (BN/ssNHsd), RT1n haplotype; segment 5/11.	0.1235	0.0164	-0.0297	-0.1048	-0.0569	-0.2364	0.1237	-0.59	0.1197	0.0066	0.3831	0.0336	-0.068	0.2312	0.0499	0.0699	-0.1588	0.0217	-0.1122	0.1862	-0.0418	-0.4499	0.0724	-0.3632	0.1102	0.2651	-0.0872	0.0045	-0.0054	0.0268	0.0093	0.0459	0.0383	-0.0754	0.1997	-0.0503	0.0497	-0.1166	-0.0148	-0.1545	0.1675	-0.098	0.14	0.4292	-0.2184	0.0936	0.0914	0.242	-0.153
A_42_P690569 Ndufv2 NADH dehydrogenase (ubiquinone) flavoprotein 2	-0.0738	0.026	-0.1576	0.0483	0.0769	0.1426	0.1715	0.1206	-0.0019	-0.3566	-0.121	-0.2495	-0.3149	-0.432	-0.1063	-0.1222	-0.2292	-0.3672	0.029	-1.175	-0.1488	-0.1979	-0.2848	-0.0618	-0.1767	-0.2296	-0.1928	-0.2842	-0.1216	-0.1329	-0.2694	-0.1971	-0.3229	-0.6227	-0.1828	0.0331	-0.162	-0.5624	0.0087	-0.2222	0.0202	-1.0286	-0.0744	0.0325	-0.6831	-0.0378	0.0345	-0.0274	0.004
A_43_P11856 Cox4i1 cytochrome c oxidase subunit IV isoform 1 (Cox4i1)	0.2939	0.384	0.521	0.0217	0.1053	-0.3101	0.2905	0.3136	-0.0079	-0.7651	-0.4966	-0.3179	-0.1398	-0.0898	-0.3283	0.149	0.0073	-0.301	-0.3233	-0.7326	-0.5544	-0.2728	-1.0543	-0.4474	-0.3142	-0.2869	-0.4318	0.0369	-0.1666	-0.0973	-0.2827	-0.133	-0.2652	-0.4703	-0.0046	-0.1949	-0.254	-0.2852	-0.2031	-0.1057	0.1657	0.2713	0.0742	0.0308	-0.6926	0.4303	0.119	0.3324	-0.0017
A_42_P732245 Uqcrh_predicted Ubiquinol-cytochrome c reductase hinge protein (predicted)	-0.1449	0.1834	0.4107	-0.1751	-0.058	0.6417	0.1635	0.2983	0.1498	0.1507	0.2881	0.4354	0	-0.0443	0.1408	0.3184	0.295	0.2649	0.1188	0.211	0.069	0.0276	0.2132	0.1418	0.0728	0.1614	0.1942	0.2263	0.1192	0.086	-0.2457	-0.1145	-0.3944	-0.7517	-0.152	0.0187	-0.2878	-0.5197	0.0238	0.0571	0.0815	0.2003	-0.0721	0.0097	0.0487	0.2294	-0.012	0.129	0.0151
A_42_P780597 Atp6v1f ATPase, H+ transporting, V1 subunit F (Atp6v1f)	-0.0017	0.4303	0.6243	-0.1425	0.0229	0.6224	0.0722	0.1696	0.0739	0.3361	0.3889	0.7521	0.0696	0.0055	0.1911	0.4324	0.3935	0.3763	0.1858	0.4414	0.3241	-0.0688	0.5467	-0.0048	0.0136	0.1293	0.1828	-0.0574	0.1825	0.3032	-0.278	0.1372	-0.0552	-0.263	3e-04	0.0482	0.1179	-0.0853	0.0602	0.3214	-0.0726	0.5275	-0.0166	0.0115	0.5536	0.1577	-0.0017	0.0191	-0.0077
A_42_P596742 Uqcrfs1 similar to RIKEN cDNA 4430402G14 (LOC291103)	0.0791	0.1034	0.405	0.0037	0.0611	0.0925	0.1818	0.0983	0.2534	0.3451	0.3185	0.2533	0.0686	0.1078	0.2126	0.1072	0.0653	0.166	0.0916	-0.5171	0.0065	0.0997	0.0801	0.2102	-0.1114	0.0295	-0.0332	-0.1441	0.1683	0.0434	-0.2362	-0.0168	-0.1931	-0.2954	-0.0451	0.058	-0.0838	-0.5525	0.0965	0.1823	0.1217	0.0818	0.1229	0.1512	0.1462	0.1083	0.0579	0.0824	0.0671
A_42_P666183 Sdha succinate dehydrogenase complex, subunit A, flavoprotein (Fp) (Sdha)	-0.0348	-0.5576	-0.6886	0.0107	-0.0961	-0.6809	-0.0147	-0.1697	-0.1924	-0.2536	-0.2432	-0.6119	0.0521	0.1184	-0.4866	0.0711	-0.0592	-0.1854	-0.2973	-1.0774	-0.6154	0.1569	-0.8688	-0.0582	-0.239	-0.2197	-0.2574	0.1004	-0.2533	-0.3973	0.1465	-0.381	-0.1763	-0.1003	-0.0158	0.003	-0.0458	0.0083	-0.0233	-0.2777	0.042	0.0013	-0.1213	-0.0435	-1.2234	0.1469	-0.012	0.1702	0.006
A_42_P489478 Cox7b cytochrome c oxidase subunit VIIb	-0.0155	-0.5494	-0.491	-0.2517	-0.4334	-0.7195	0.4852	0.4197	0.4904	0.6353	0.468	-0.1783	0.126	0.1502	-0.0923	0.3274	0.396	0.5012	0.0283	-0.6787	-0.2918	0.1521	-0.3408	0.0671	0.0344	0.0505	0.0953	0.0957	-0.1358	-0.6499	-0.4493	-0.4065	-0.662	-1.0426	-0.3902	-0.1217	-0.4458	-0.93	-0.0593	-0.0202	0.2944	0.0804	0.1213	0.1762	-1.0467	0.4046	0.1406	0.3798	-0.1168
A_43_P10651 Bat2 chromosome 20, major histocompatibility complex, assembled from 40 BACs, strain Brown Norway (BN/ssNHsd), RT1n haplotype; segment 5/11.	-0.2018	0.7195	2.5147	-0.0712	0.2176	0.1978	0.2385	0.7847	0.2488	0.0632	0.2553	1.0946	-0.086	-0.0588	-0.3126	-0.0444	-0.0334	-0.0685	-0.1732	1.9336	0.4806	-0.033	0.2237	-0.0117	0.03	0.2634	1.0891	-0.295	0.0789	0.443	0.0692	0.0494	0.2243	0.019	0.3621	0.2756	1.0657	0.9741	0.0832	0.0584	0.1621	0.8131	-0.0912	0.0111	0.5987	1.8812	-0.0626	0.4046	-0.2238
A_43_P13065 Atp6v1b2 ATPase, H+ transporting, V1 subunit B, isoform 2	-0.0018	0.8688	1.7102	0.3861	0.6316	1.6115	-0.3321	0.0304	0.3516	-1.0151	-0.8945	-0.2645	-0.5904	-0.4806	-0.2332	-0.6602	-0.664	-0.6768	0.045	1.8052	0.6755	0.0674	1.4166	0.0726	0.0657	0.8262	0.7795	-0.2334	0.3025	0.9671	0.3646	0.0041	0.6154	0.9101	0.2623	-0.1389	1.0738	1.6015	-0.28	-0.0894	-0.1688	1.2223	-0.0795	0.0042	1.5633	-0.042	5e-04	-0.234	0.0404
A_43_P16126 Atp6v0d1_predicted ATPase, H+ transporting, V0 subunit D isoform 1 (predicted) (Atp6v0d1_predicted), mRNA.	-0.0452	-0.2611	0.121	0.0054	0.1565	-0.1146	0.0898	0.1151	0.0151	6e-04	-0.0475	0.0895	0.672	-0.2207	-0.0218	-0.0068	-0.023	0.0586	-0.241	0.0711	-0.1477	-0.3469	0.2558	0.1086	-0.2554	-0.029	-0.0152	-0.0302	0.0501	-0.0256	-0.1812	-0.1042	0.22	0.4342	0.0454	0.1597	0.0018	0.1136	-0.2267	0.2816	-0.4838	0.4411	0.0695	0.2036	0.8629	0.2545	0.0924	-0.0131	-0.2828
A_42_P819964 Cox6a2 cytochrome c oxidase, subunit VIa, polypeptide 2 (Cox6a2)	-0.0211	-0.1611	-0.0574	-0.1275	-0.102	-0.169	-0.1271	-0.0724	0.0271	-0.1349	-0.1135	-0.0067	0.1599	0.149	0.1168	0.0912	0.0948	0.0111	0.1808	0.0439	0.104	0.0773	-0.3006	-0.0072	0.2004	0.1582	0.2462	-0.043	-0.2281	-0.32	0.0114	-0.208	-0.192	-0.1628	-0.2118	-0.0896	0.0641	0.1642	-0.0298	-0.033	-0.0136	-0.1206	-0.028	-0.0443	-0.6059	-0.0072	-0.058	-0.0434	-0.0355
A_42_P548520 Pp pyrophosphatase (Pp)	-0.0362	0.9217	1.0858	-0.0543	-0.0176	0.8546	0.1892	0.6168	0.4226	-0.3665	-0.1721	0.564	-0.1931	-0.312	0.315	-0.2704	-0.2962	-0.2615	0.3584	0.2649	0.871	-0.1968	0.273	-0.1568	0.3648	0.4697	0.7725	-0.4984	0.1087	0.3411	-0.466	-0.0928	-0.3826	-0.6811	-0.0471	0.0055	0.0815	-0.4108	-0.0237	-0.2304	-0.0936	-1.3643	-0.1551	-0.0436	-0.8663	-0.512	-0.0193	-0.2661	-0.0804
A_43_P16888 Ndufb2_predicted NADH dehydrogenase (ubiquinone) 1 beta subcomplex, 2 (predicted)	0.0237	-0.4134	-0.5946	0.038	-0.1258	-0.529	0.09	0.1429	0.0432	0.4158	0.1803	-0.1386	0.124	0.1923	-0.1446	-0.026	0.082	0.252	-0.179	-0.7624	-0.5794	0.0603	-0.514	-0.0315	-0.1074	0.0086	-0.0577	0.0905	-0.0882	-0.3371	-0.1599	0.0161	-0.213	-0.4427	-0.0423	0.0476	-0.2034	-0.2585	0.0016	-0.0189	0.0941	0.4069	0.1245	0.0925	-0.7391	0.2812	0.0337	0.1739	-0.0248
A_43_P10932 Atp6v1d ATPase, H+ transporting, lysosomal 34kDa, V1 subunit D	0.2597	1.38	1.2802	0.3926	0.7588	1.4424	-0.0464	0.0493	0.52	-0.5228	-0.609	-0.2312	0.3602	0.3107	0.1737	-0.4214	-0.5677	-0.9342	0.4674	1.5802	1.608	0.2659	0.7254	0.2298	0.265	0.1096	0.1858	-0.0258	0.2154	1.0698	-0.2251	-0.5796	-0.0877	0.2995	-0.4142	-0.4401	-0.1537	-0.1371	-0.0869	0.8376	-0.1055	0.1984	0.0203	0.0369	1.0358	0.1762	0.118	-0.169	0.035
A_42_P839142 Ndufa8_predicted similar to Aa2-258 (LOC296658)	-0.0175	0.1015	-0.4195	-0.0039	0.1854	0.2132	0.0912	0.0633	-0.0065	-0.1016	0.3455	0.0769	-0.0572	-0.1093	0.2403	0.3069	0.0927	-0.111	0.3476	-1.0472	0.1826	-0.092	-0.0093	0.1469	0.0206	-0.0404	-0.115	-0.2088	-0.1132	-0.1732	-0.2373	0.0622	-0.0561	-0.2128	0.063	0.1654	-0.2245	-0.5062	0.1368	0.0859	-0.0349	-0.8946	0.0723	0.015	-0.2112	-0.2412	-0.0144	-0.1866	0.0503
A_43_P10381 Ndufa5 NADH dehydrogenase (ubiquinone) 1 alpha subcomplex 5	0.2526	0.4264	0.5833	0.422	0.1136	0.1104	0.2547	0.3963	0.5124	-0.0035	0.0362	0.1094	-0.1178	-0.1586	-0.4232	-0.0484	0.027	0.0954	-0.0861	-0.0024	0.0754	-0.0867	-0.1916	-0.2285	0.0351	-0.0891	-0.0095	-0.1684	-0.212	-0.1461	-0.0896	-0.1417	-0.1848	-0.1768	-0.0021	-0.1376	0.0094	0.0511	-0.05	-0.0091	-0.0412	-0.0444	-0.1019	-0.0681	-0.2125	0.2322	0.107	-0.1733	0.0662
A_43_P10238 Atp6v0b_predicted similar to ATPase, H+ transporting, V0 subunit B; ATPase, H+ transporting, lysosomal (vacuolar proton pump); ATPase, H+ transporting, lysosomal 21kDa, V0 subunit B; lysosomal 21kDa (LOC298451)	-0.1642	-0.1281	-0.0275	-0.2315	-0.1421	0.1806	-0.2963	-0.1984	-0.0567	-0.1501	-0.407	-0.2509	0.0274	0.0933	-0.0939	0.1264	0.22	0.1465	0.2025	0.517	0.4158	0.1929	0.1368	0.0321	0.1252	0.1519	0.219	-0.0775	-0.1617	-0.0824	-0.0864	-0.0719	-0.0483	-8e-04	-0.1647	-0.1565	0.0259	0.2199	-0.116	-0.076	-0.0816	0.1113	-0.0482	-0.1404	0.1042	0.0318	0.0119	-0.051	0.0178
A_42_P634674 Cox5a Cytochrome c oxidase, subunit Va	0.4478	0.7436	1.1136	0.0411	0.2264	0.552	0.3252	0.4414	0.5298	0.573	0.7367	0.9174	0.2352	0.1777	0.5451	0.4554	0.4213	0.4568	0.2192	0.0318	0.1158	0.0429	0.5666	0.3564	0.0141	0.1426	0.1922	0.0378	0.0898	0.2723	-0.0972	-0.1352	-0.1819	-0.2686	0.0406	0.2709	0.0973	0.0085	0.1716	0.0632	0.1341	0.0533	0.1565	0.1978	0.4024	0.239	0.0442	0.1802	0.0327
A_42_P545209 Atp6v0c ATPase, H+ transporting, V0 subunit C	0.5487	1.007	1.4789	0.0855	0.2146	0.5591	0.2822	0.6303	0.608	-0.2076	-0.4571	0.1625	-0.1965	-0.2949	-0.2456	-0.0547	-0.0622	-0.0292	0.1284	0.8904	0.3909	-0.135	0.5772	-0.1116	-0.0663	0.2889	0.0081	-0.2891	0.019	0.3978	-0.2618	-0.0705	0.0138	-0.0986	-0.0588	0.0152	0.2825	0.416	-0.0754	0.1153	-0.0666	0.3498	0.0307	-0.0859	0.9206	0.2696	0.0525	0.2304	0.0754
A_43_P17023 RGD1307965_predicted similar to RIKEN cDNA 1110013G13 (LOC310856)	-0.0898	0.4178	0.4893	0.0669	0.0482	-0.0335	-0.0318	0.0445	-0.2146	-1.0753	-0.6363	-0.4146	-0.3888	-0.4125	-0.2323	-0.5768	-0.766	-0.9672	0.1501	-0.4536	0.3578	-0.0644	-0.3271	-0.0901	0.037	0.0308	0.1843	-0.403	-0.1315	0.0485	-0.2568	-0.1595	-0.2189	-0.3746	0.0758	-0.0357	0.013	-0.3599	-0.0931	-0.428	-0.0454	-1.1144	-0.1021	-0.0494	-1.3462	-0.195	0.0226	-0.0139	0.0372
A_42_P570756 Cox8a Cytochrome c oxidase, subunit VIIIa	0.2045	0.0436	0.0645	-0.0299	0.109	0.1834	0.2153	0.2474	0.2927	0.4187	0.1583	-0.101	0.031	0.0642	-0.1629	0.1476	0.2456	0.3403	-0.1552	-0.7496	-0.3596	-0.0221	-0.2488	0.0373	-0.0432	-0.0104	-0.0073	-0.0266	-0.0921	-0.0743	-0.3001	-0.2199	-0.4066	-0.5932	-0.1711	-0.0338	-0.1969	-0.3214	-0.0616	0.0525	0.102	0.537	-0.0281	-0.0413	-0.2426	0.136	-0.028	0.0879	0.0431
A_43_P21903 Atp6v1b1_predicted similar to ATPase, H+ transporting, V1 subunit B, isoform 1 (LOC312488)	-0.2389	0.0411	0.1134	0.0622	-0.1648	-0.0686	-0.0031	-0.0583	-0.0252	0.0261	0.368	-0.1816	0.1267	-0.098	0.2672	-0.088	-0.049	0.1155	-0.2967	-0.0159	-0.1934	0.0629	-0.0704	-0.0247	-0.0844	0.1272	-0.011	0.117	0.0293	-0.0011	0.047	0.1682	0.0572	-0.0571	0.1415	-1e-04	-0.021	0.0539	-0.1506	0.1185	-0.022	0.1156	-0.0804	0.1456	-0.2005	-0.0248	0.0532	0.0848	-0.1469
A_42_P704102 Uqcrc1 ubiquinol-cytochrome c reductase core protein I	0.166	0.0635	0.0184	0.0955	0.5923	0.3203	-0.5107	-0.4717	-0.1266	-1.0811	-1.3707	-0.9219	0.0668	0.2485	0.2504	-0.1108	-0.157	-0.3463	0.2098	-0.0804	0.0761	0.4228	-0.2156	0.5521	-0.0666	0.1052	-0.225	-0.1356	-0.1278	0.089	0.2098	-0.3504	0.0752	0.3782	0.0139	-0.0223	0.1032	0.4425	-0.0996	-0.1963	-0.1342	-0.1586	-0.0094	-0.0626	-0.3026	-0.0566	-0.1281	-0.1015	0.2451
lalt.pool	-0.075	2.975	3.425	-0.2	2.325	6.4	-0.225	-0.025	-0.55	0.05	0.275	1.525	0.15	-0.125	1.575	0.15	0.025	0.15	0.275	7.1	1.975	-0.15	6.025	0.675	-0.35	0.15	0.475	-0.4333	1.4167	3.5833	-0.0667	-0.6333	0.2167	1.8	0.1167	-0.9333	0.35	2.8333	-1.1	1.675	1.025	5.325	-0.125	-0.25	8.425	2.35	-0.325	1.825	-0.95
[truncated: 25 more columns]
