# Supplementary material for: Gene set enrichment analysis for non-monotone association and multiple experimental categories
Source: BMC Bioinformatics. 2008 Nov 14;9:481. doi: 10.1186/1471-2105-9-481 (PMC2636811; doi:10.1186/1471-2105-9-481)
Supplement: Additional file 2 — Sets and Expression. The intermediate analysis results of NCT compendium data set. Sets directory contains lists of identified gene sets under different across-compound (category) selection criteria. Compound specific p-values, set size, etc are provided. Expression directory contains extracted expression data for respective identified gene sets. [file 1471-2105-9-481-S2.zip › SetsAndExpression/expression/C2-6of8bloodp1-Cfilter-23-blood-ST_T_CELL_SIGNAL_TRANSDUCTION.txt]

geneids	1.2.Dich-24-15#-0.1	1.2.Dich-24-150#3	1.2.Dich-24-1500#3.4	1.2.Dich-48-15#-0.2	1.2.Dich-48-150#2.3	1.2.Dich-48-1500#6.4	1.2.Dich-6-15#-0.2	1.2.Dich-6-150#0	1.2.Dich-6-1500#-0.6	1.4.Dich-24-15#0	1.4.Dich-24-150#0.3	1.4.Dich-24-1500#1.5	1.4.Dich-48-15#0.2	1.4.Dich-48-150#-0.1	1.4.Dich-48-1500#1.6	1.4.Dich-6-15#0.2	1.4.Dich-6-150#0	1.4.Dich-6-1500#0.2	Brom-24-25#0.3	Brom-24-250#7.1	Brom-24-75#2	Brom-48-25#-0.2	Brom-48-250#6	Brom-48-75#0.7	Brom-6-25#-0.4	Brom-6-250#0.2	Brom-6-75#0.5	Diqu-24-10#-0.4	Diqu-24-20#1.4	Diqu-24-25#3.6	Diqu-24-5#-0.1	Diqu-48-10#-0.6	Diqu-48-20#0.2	Diqu-48-25#1.8	Diqu-48-5#0.1	Diqu-6-10#-0.9	Diqu-6-20#0.4	Diqu-6-25#2.8	Diqu-6-5#-1.1	Gala-24-100#1.7	Gala-24-25#1	Gala-24-400#5.3	Gala-48-100#-0.1	Gala-48-25#-0.2	Gala-48-400#8.4	Gala-6-100#2.4	Gala-6-25#-0.3	Gala-6-400#1.8	Mono-24-10#-1
A_42_P671389 Lcp2 Lymphocyte cytosolic protein 2	-0.2324	0.0952	-0.7483	-0.0199	0.225	0.3744	-0.0382	-0.4342	-0.4864	0.076	-0.0649	0.2635	-0.2736	-0.2961	0.0666	0.2936	0.2199	-0.3985	0.0662	-0.9737	0.1172	-0.0612	0.4922	0.1	-0.0867	-0.2236	0.2164	-0.0612	-0.0727	-0.3245	0.2846	0.2861	0.3337	0.6883	0.3889	-0.2804	0.0532	0.0039	-0.4625	-0.4309	-0.1549	0.247	-0.543	-0.2056	0.1189	-0.0397	0.0139	-0.1925	0.2804
A_43_P10946 Bat2 chromosome 20, major histocompatibility complex, assembled from 40 BACs, strain Brown Norway (BN/ssNHsd), RT1n haplotype; segment 5/11.	0.0176	0.1358	0.1649	0.0362	-0.0362	-0.1188	0.1318	-0.0307	0.2128	-0.0211	0.0748	-0.1501	-0.0765	-0.0073	-0.229	-0.1592	0.0775	0.1545	-0.0463	0.125	0.0302	-0.0179	0.0298	0.0866	0.098	0.1787	-0.2118	0.4787	0.3098	0.452	0.3876	-0.0483	-0.0358	0.0322	-0.0985	0.2391	0.1668	0.4857	0.1908	0.0121	-0.0103	-0.187	-0.2437	0.015	-0.0276	0.0868	-0.0023	0.3603	-0.1702
A_43_P13141 Rasgrp4 RAS guanyl releasing protein 4 (Rasgrp4)	0.0867	0.0057	0.0354	0.0364	-0.0101	-0.0654	0.0111	0.0891	0.1076	0.1225	0.1461	0.1729	0.1534	0.1637	0.0894	0.0466	0.0562	0.0589	-0.015	-0.0017	-0.0162	0.0418	-0.101	-0.0195	-0.1402	-0.0502	-0.1134	-0.0131	-0.0642	0.0032	-0.0071	-0.0974	-0.1292	-0.1178	-0.0711	0.0077	-0.0126	-0.008	-0.0041	0.0817	0.0642	-0.0638	0.2066	0.1185	0.0908	0.0435	0.0243	0.0637	0.0396
A_42_P641528 Lat linker for activation of T cells (Lat)	-0.2434	-0.2842	-1.7834	-0.3156	-0.0149	-0.5202	-0.0429	-0.6213	-0.728	-0.4528	-0.7242	-0.652	-0.1036	-0.2173	0.1208	-0.8868	-1.1487	-1.8363	-0.0446	-1.4301	-0.3069	0.1486	0.0728	0.2106	-0.0146	-0.9271	0.0709	-1.458	-1.3738	-1.1574	-0.8315	-0.0719	0.1688	-0.5091	-0.0397	-0.6011	-0.8164	-1.409	-0.6698	-0.7735	-0.089	0.0134	-0.5572	-0.8546	-0.9896	-0.4932	-0.1833	-0.7418	0.083
A_43_P23273 RGD1307189_predicted Similar to nuclear factor kappa B subunit p100 (predicted)	0.12	0.0562	0.124	-0.018	-0.0981	-0.1381	0.0149	0.0104	0.1154	0.0233	0.0909	-0.0088	0.0668	0.0518	-0.0585	0.0221	0.0411	0.09	0.0149	0.0365	-0.0011	-0.026	-0.1131	-0.095	-0.0224	0.0628	0.0098	0.1365	0.1384	0.1118	0.1419	-0.0728	-0.1299	-0.1553	-0.0609	0.0539	0.0494	0.2032	0.0673	-0.0158	-0.088	-0.0608	0.0805	0.0393	-0.0063	0.0721	-0.0178	-0.06	0.0204
A_42_P808559 Lck Lymphocyte protein tyrosine kinase	-0.4432	-0.3902	-2.4366	-0.2934	0.0545	-0.6559	0.0284	-0.5825	-0.8471	-0.0706	-0.3754	-0.318	0.2448	0.1852	0.504	-0.5866	-0.9266	-1.7563	0.0416	-1.657	-0.1924	0.2276	0.036	0.2569	0.0026	-1.0834	0.0786	-1.8163	-1.9329	-1.4871	-1.0599	0.005	0.1859	-0.7213	-0.0572	-0.8432	-1.4204	-2.1439	-0.826	-0.6039	0.1714	0.2702	-0.4317	-0.7972	-0.9591	-0.4806	-0.1693	-0.5348	-0.1014
A_43_P14278 Dag1 Dystroglycan 1	-0.3011	-0.2805	-1.2588	0.0046	0.1382	-0.361	-0.0618	-0.4422	-0.7241	-0.3327	-0.4944	-0.2462	-0.1924	-0.1212	0.0263	0.0724	-0.0335	-0.4791	0.1454	-1.1977	0.072	0.1352	0.1678	0.1341	-0.1789	-0.5239	-0.1138	-0.0708	-0.1155	-0.7505	0.2452	0.0506	0.1848	0.2556	0.1893	-0.4251	-0.1964	-0.225	-0.3482	-0.5322	0.0264	0.1978	-0.3676	-0.2575	0.0429	-0.4032	-0.0126	-0.3347	0.3344
A_43_P14930 Grb2 Growth factor receptor bound protein 2	-0.4091	0.0517	-0.4107	-0.2406	0.2319	0.3747	0.1464	-0.339	-0.5846	-0.194	-0.3028	-0.0771	-0.2516	-0.3915	0.0618	-0.2544	-0.3665	-1.0731	0.128	-0.9547	0.2189	-0.0211	0.5908	0.1635	-0.0359	-0.2581	0.3834	-0.5186	-0.4423	-0.439	-0.4244	0.4656	0.5048	0.6277	0.2875	-0.622	-0.3527	-0.8205	-0.8264	-0.7441	-0.4518	0.1171	-0.4821	-0.0037	0.1845	0.0011	0.1603	-0.2676	0.1935
A_42_P524211 Pmf31 PMF32 protein	-0.1696	-0.3342	-0.6465	-0.2203	-0.0759	0.0786	-0.0576	-0.336	-0.6596	0.0635	-0.2201	-0.2304	0.3184	0.126	0.2512	-0.4074	-0.4555	-0.9752	-0.1032	-0.1504	-0.2885	0.3185	0.0826	0.2477	0.0237	-0.7647	-0.1394	-0.9906	-0.9541	-1.1833	-0.8687	-0.0383	0.043	-0.2311	-0.444	-0.8668	-0.675	-1.1645	-0.7737	-0.2658	0.0994	0.0722	0.0109	-0.0819	-0.2071	-0.2145	-0.076	-0.211	-0.0779
A_42_P540933 Csk_predicted Rat mRNA for protein-tyrosine kinase.	-0.1501	-0.1855	-1.0369	-0.1185	0.0505	-0.029	0.133	-0.1579	-0.305	-0.1582	-0.2246	-0.0563	0.2082	0.2128	0.5205	-0.283	-0.3964	-1.0219	0.0466	-0.8923	-0.0833	0.1201	0.2124	0.1135	-0.0421	-0.536	-0.0403	-1.1449	-1.2839	-0.801	-0.7368	-0.1002	0.0064	-0.2428	-0.028	-0.5731	-0.6958	-1.2972	-0.5809	-0.4272	-0.0387	0.2531	-0.0717	-0.0842	-0.1618	-0.2661	-0.0323	-0.3028	0.1649
A_43_P11980 Rasgrp1 RAS guanyl releasing protein 1	-0.0086	0.0145	0.0578	0.1921	-0.1448	-0.146	-0.0564	-0.1196	0.0791	0.0664	0.0078	0.0828	0.2306	0.3822	0.4464	0.0766	0.1598	-0.229	0	-0.1549	0.1346	0.5795	-0.0818	0.0397	0.1661	-0.1518	0.1974	-0.0073	-0.2576	-0.1715	-0.2109	0.1011	0.1549	-0.3752	-0.3205	-0.1222	-0.3382	0.0021	-0.1794	0.0058	-0.0316	0.1381	0.5203	-0.7955	0.2276	0.4721	-0.0107	0.2532	-0.1148
A_42_P716492 Sos1 Acid phosphatase 1, soluble	-0.222	-0.1749	0.0091	-0.1358	0.1014	0.8191	0.0784	0.0052	-0.5378	-0.1845	-0.2488	-0.0027	-0.0114	0.014	0.4247	0.132	0.0931	-0.1239	0.1267	-0.077	-4e-04	0.0905	0.6567	0.3204	-0.0501	-0.369	-0.0048	-0.0437	-0.0506	2e-04	0.098	0.0769	0.2238	1.0471	0.174	-0.5064	0.1556	-0.3283	-0.4115	-0.3648	-0.2888	0.4872	-0.5128	-0.0085	0.538	-0.0948	0.1797	-0.2527	0.2859
A_43_P11121 Mapk1 Mitogen activated protein kinase 1	-0.3011	0.2872	-0.098	0.012	0.2598	0.6713	-0.0923	-0.2192	-0.1278	0.3589	0.2629	0.3977	-0.0112	-0.1832	0.2129	0.0961	-0.2068	-0.4388	-0.0314	-1.1778	0.1945	-0.0817	0.5416	0.1532	0.0096	0.1139	0.3402	0.3922	0.2475	0.2944	0.0749	0.5577	0.4108	0.8075	0.3682	-0.1066	0.3664	0.2696	-0.3578	-0.3649	-0.2865	0.1325	-0.4444	0.1283	0.1852	-0.0119	0.0087	-0.1362	0.0122
A_43_P18492 RGD1307189_predicted Similar to nuclear factor kappa B subunit p100 (predicted)	0.1854	-0.0102	0.1161	-0.0434	-0.0654	-0.082	0.2258	0.3941	0.4393	0.0199	0.1516	0.2016	0.5548	0.5268	0.3963	-0.1096	-0.033	0.0621	-0.1731	0.1016	-0.129	-0.0714	-0.2567	-0.2722	0.3374	0.0613	0.3	-0.479	-0.6908	0.3846	-0.4726	-0.198	-0.2397	-0.5169	-0.0864	0.2937	-0.0361	-0.2849	0.3463	0.1887	0.0626	0.1383	0.4578	0.4067	0.0983	0.2384	0.0336	0.3454	0.1248
A_43_P11725 Cd28 CD28 antigen (Cd28)	0.0816	0.1721	0.5561	-0.01	0.2125	-0.2428	0.1379	0.2205	0.2888	0	-0.0093	-0.0692	-0.0158	-0.0957	-0.0325	-0.027	-0.1097	0.1362	0.1004	0.0472	-0.1282	0.1209	-0.3166	0.0561	0.4098	0.0256	0.1728	0.0635	0.2371	0	0.2984	-0.4828	-0.0654	-0.0013	0.1666	0	0.0129	0.1776	0.1158	0.1776	-4e-04	0.3053	0.9816	0.0713	0	-0.0646	-0.4755	-0.4715	0.0971
A_42_P522877 Mapk1 Mitogen activated protein kinase 1	-0.1002	0.3863	0.2077	0.0142	0.1788	0.4457	0.1478	0.1599	0.3267	0.2593	0.1434	0.5564	0.408	0.6156	0.852	0.5503	0.3348	0.1581	0.1564	-1.2857	0.2007	-0.0167	0.1745	-0.0126	-0.5022	0.0031	0.0435	0.8166	0.9202	0.4599	0.5736	0.2208	0.0333	0.7534	0.3424	0.037	0.7338	0.8498	-0.1738	-0.1421	0.0896	0.5993	0.2428	0.6796	0.9799	0.1791	0.0268	0.1809	0.4233
A_43_P12463 Nfkbib nuclear factor of kappa light chain gene enhancer in B-cells inhibitor, beta (Nfkbib)	-0.1719	-0.2152	-0.2333	-0.0254	-0.0223	-0.1212	-0.238	-0.2136	-0.2118	0.0058	0.0519	-0.2545	-0.148	-0.1816	-0.2314	-0.2238	-0.2217	-0.332	-0.0241	-0.3802	-0.0202	-0.0197	-0.0281	0.007	-0.0222	0.0153	0.0442	-0.2266	-0.2408	-0.1281	-0.196	-0.0663	0.0118	-0.1039	-0.0248	-0.0491	-0.1861	-0.1966	-0.0953	-0.1924	-0.0468	-0.0826	-0.0207	-0.053	-0.2232	-0.1289	-0.039	-0.0264	-0.147
A_43_P12489 Itpka inositol 1,4,5-trisphosphate 3-kinase A (Itpka)	0.0642	-0.0475	-0.0175	0.025	-0.0408	-0.0058	0.0645	0.1773	0.1746	0.0742	0.0839	0.0892	0.3573	0.2878	0.2164	0.1219	0.112	0.1151	-0.0496	0.1837	-0.0252	0.0647	-0.0788	-0.0277	-0.0992	-0.0796	-0.1218	-0.1621	-0.1817	-0.0492	-0.056	-0.1571	-0.2003	-0.1914	-0.1742	0.0107	-0.0263	-0.1255	0.0812	0.0725	0.1175	0.0947	0.3166	0.1999	0.0956	0.1276	0.0185	0.0844	0.1192
A_42_P658264 RGD1307189_predicted Similar to nuclear factor kappa B subunit p100 (predicted)	0.0523	0.0117	-0.024	-0.0138	-0.0577	-0.0183	0.011	0.0664	0.1112	-0.0368	-0.022	0.0054	0.14	0.1124	0.091	-0.0023	0.0148	0.0809	-0.0121	0.0104	-0.0153	-0.0402	-0.052	-0.0628	-0.0335	-9e-04	-0.0387	-0.0698	-0.0656	0.0788	-0.0194	-0.0439	-0.0304	-0.0761	-0.0306	0.0312	-0.0143	-0.0415	0.0494	-0.032	-0.0405	0.0315	0.0651	0.0778	-0.0607	0.1554	0.0105	0.0857	0.0218
A_43_P18724 Sos1_predicted Son of sevenless homolog 1 (Drosophila) (predicted)	0.1595	-0.0213	0.189	0.0318	-0.1718	-0.1403	0.0735	0.1685	0.1711	0.408	0.3996	0.2529	0.4466	0.2916	0.3476	-0.056	0.1941	0.2555	-0.0366	-0.0807	0.0424	0.0338	-0.2078	-0.1212	0.0654	-0.123	-0.0294	-0.3326	-0.1451	-0.221	-0.1462	-0.1559	-0.2385	-0.402	-0.1297	0.061	-0.0743	-0.1865	0.0939	0.1479	0.2615	0.1601	0.2406	-0.0324	-0.2385	0.0179	-0.1669	0.0939	0.0615
A_42_P717643 Nck1_predicted similar to non-catalytic region of tyrosine kinase adaptor protein 1 (LOC300955)	-0.5872	-0.2966	-1.0228	-0.1923	0.2825	0.837	0.3682	-0.2499	-0.6361	-0.2218	-0.3124	-0.0222	-0.1702	-0.1311	0.2157	0.1674	-0.1398	-0.5858	-0.0242	-0.4418	-0.0754	0.0309	0.8508	0.0785	0.2756	-0.7689	0.4544	-0.4641	-0.5773	0.0521	-0.3934	0.1947	0.3261	0.8092	0.2935	-0.4809	-0.0091	-0.8605	-0.4319	-0.1439	0.0291	0.8068	-0.27	0.3438	0.4675	-0.0151	0.0229	-0.2371	0.1448
A_43_P11498 Raf1 murine leukemia viral (v-raf-1) oncogene homolog 1 (3611-MSV) (Raf1)	0.2952	-0.1447	-0.2624	-0.0018	-0.0339	-0.063	0.1123	0.1918	-0.0435	0.2582	-0.1054	0.0702	0.2146	0.4244	-0.0112	-0.6658	-0.2002	-0.2366	0.0269	0.0969	0.0594	0.4623	0.1321	0.1463	-0.0045	-0.3	0.3597	0.142	-0.2132	-0.1974	-0.0359	-0.4162	-0.0087	0.1372	-0.003	-0.3318	0.0469	0.131	-0.2549	0.4453	0.0537	0.4851	0.181	0.1179	0.028	-0.0306	0.3095	-0.5075	0.0105
A_43_P12954 Mapk1 mitogen activated protein kinase 1 (Mapk1)	-0.0661	0.145	0.2675	0.2304	-0.0578	0.2144	-0.0862	-0.1748	-0.1252	0.1086	0.2257	-0.0433	-0.2963	-0.2372	-0.3692	0.1438	0.0433	0.3028	0.1026	0.3227	0.202	-0.0257	0	0.0382	-0.1618	0.2897	0.0311	1.0682	1.0812	0.3097	0.6294	0.262	0.088	0.3766	0.0467	0.1672	0.2911	0.7841	0.0302	-8e-04	-0.0326	-0.0989	-0.304	-0.3205	-0.0509	0.0641	0.0407	0.142	-0.1704
A_43_P18295 Slc35b2 solute carrier family 35, member B2	-0.1473	-0.0905	0.3022	-0.1146	-0.318	0.1418	0.2424	0.0235	3e-04	-0.2138	0.0643	-0.1031	0.5145	0.1844	0.5034	-0.0514	-0.0175	0.0151	-0.1081	0.1718	-0.1936	-0.0686	0.0081	-0.3322	0.0131	0.2125	0.3572	-0.0442	-0.331	0.1184	-0.2766	-0.03	0.1407	-0.1712	-0.176	0.1223	0.0133	-0.1308	-0.0109	-0.4934	-0.1034	0.004	-0.0217	-0.2224	-0.1372	0.1544	0.0441	0.209	-0.3667
A_43_P18006 Dag1 dystroglycan 1 (Dag1)	0.2056	-0.023	0.2116	0.0537	-0.0642	-0.0234	0.1228	0.1447	0.1053	-0.2421	0.1272	-0.2294	0.3018	0.0448	-0.0795	0.0383	-0.0696	0.3683	0.0253	0.0657	0.0309	-0.0495	-0.1024	0.0106	0.0288	0.0247	-0.01	0.1314	0.0085	0.1878	0.0592	0.1311	-0.1807	-0.1683	-0.0201	0.0961	0.1226	0.3142	0.1074	0.0341	-0.043	-0.0262	-0.041	0.1211	0.1374	0.1404	0.0693	0.1946	-0.0688
A_43_P18019 Slc35b2 similar to embryonic seven-span transmembrane protein-like protein (LOC316241)	-0.1542	0.0954	0.0074	-0.0801	-0.0047	-0.2978	-0.1458	-0.1893	0.0888	-0.1874	-0.1284	-0.326	-0.0447	-0.0336	6e-04	-0.0837	0.1217	-0.0292	0.1672	0.0305	-0.0268	-0.3911	-0.0185	0.0345	-0.1696	0.3123	-0.3527	0.2756	0.0388	0.2385	-0.1038	0.0272	0.0895	0.0974	-0.0877	0.0362	-0.1257	-0.2402	0.0316	-0.1506	-0.0473	0.1186	-0.0626	0.3364	-0.5201	-0.05	-0.2621	0.1701	-0.1768
A_43_P13760 Bat2 chromosome 20, major histocompatibility complex, assembled from 40 BACs, strain Brown Norway (BN/ssNHsd), RT1n haplotype; segment 5/11.	0.0938	0.067	0.1034	-0.0326	0.1963	-0.1731	0.0454	0.028	0.1259	0.0251	-0.1537	0.249	-0.1762	0	-0.2244	0.3388	-0.2452	-6e-04	0.0402	-0.0474	-0.0862	0.2057	-0.0602	0.1214	-0.2232	0.1909	-0.2746	0.2168	-0.1304	0.0132	0.2388	-0.1001	-0.0339	0.207	-0.3267	-0.3845	0.0929	-0.0352	-0.0897	0.0829	-0.0132	-0.2743	0.1363	0.0865	0.2126	0.1342	0.1088	-0.2865	0.0745
A_43_P15304 Grb2 growth factor receptor bound protein 2 (Grb2)	-0.3521	0.0616	-0.239	-0.2128	0.081	-0.0502	0.1637	-0.0761	-0.1276	0.254	0.037	0.3257	0.2044	0.1992	0.7	-0.3362	-0.415	-0.9982	-0.195	0.1947	-0.152	0.078	0.1896	0.0604	0.4504	-0.1964	0.6175	-1.4822	-1.0151	-0.188	-1.1323	0.2823	0.2843	-0.2054	0.106	-0.5997	-0.7939	-1.5153	-0.4508	-0.0992	-0.086	0.1637	0.1986	0.2005	-0.5591	0.0516	0.0462	0.0577	-0.2007
A_43_P15458 Ctla4 cytotoxic T-lymphocyte-associated protein 4 (Ctla4)	0.1371	-0.0474	0.2777	-0.1045	0.0208	-0.2323	-0.065	0.249	0.2585	-0.3517	-0.0689	0.2505	-0.2569	0.1393	-0.5203	-0.3557	0.3747	0.153	0.1052	0.1512	0.1199	0.0632	-0.0496	0.1451	-0.045	0.1796	0.0229	0.5426	0.1376	0.4697	0.2511	0.1017	0.0314	0.0604	-0.1047	0.1771	0.1983	0.1762	0.0335	0.1035	-0.2745	-0.2026	-0.0141	-0.0423	-0.3589	0.1562	-0.0338	-0.2377	0.0285
A_42_P572413 Vav1 vav 1 oncogene (Vav1)	-0.335	-0.1714	-0.9048	-0.2492	0.0282	0.1132	-0.0712	-0.5414	-0.7426	-0.2911	-0.4728	-0.3063	-0.576	-0.6264	-0.2547	-0.3869	-0.464	-1.256	0.0802	-0.5334	-0.2055	0.0294	0.5491	0.1356	0.1455	-0.598	0.1704	-0.8228	-0.9165	-0.7574	-0.3198	0.3292	0.46	0.3559	0.098	-0.547	-0.3773	-0.83	-0.5768	-0.7864	-0.4976	-0.0408	-0.6276	-0.4528	-0.536	-0.4096	0.0134	-0.7115	0.0988
A_42_P483564 Ptprc Protein tyrosine phosphatase, receptor type, C	-0.3982	-0.1238	-1.1616	-0.1709	0.1846	0.7339	0.0056	-0.823	-0.9544	-0.0149	-0.1576	0.1161	0.0347	0.0073	0.362	-0.6821	-0.6752	-1.3941	0.1715	-0.9108	-0.0099	-0.0862	0.6296	0.16	0.053	-0.5413	0.2669	-0.9979	-0.9409	-0.9328	-0.8171	0.3188	0.5096	0.3717	-0.3218	-1.0107	-1.0074	-1.7567	-0.8878	-0.9002	-0.3677	0.2698	-0.5738	-0.2009	-0.1908	-0.1432	0.1817	-0.4278	0.0527
A_42_P689755 Pak2 p21 (CDKN1A)-activated kinase 2 (Pak2)	0.0112	0.1336	0.0418	0.0013	0.179	0.1814	-0.1389	0.0792	0.0974	0.2675	0.0631	-0.138	0.3175	0.324	0.5404	0.1354	-0.1304	-0.166	0.1057	0.3452	0.0268	0.4738	0.3094	0.0625	-0.0742	0.3001	0.0602	-0.449	-0.0654	-0.1992	-0.7332	0.1568	0.1631	-0.2774	-0.1268	0.203	-0.2824	-0.1477	-0.5232	0.4182	-0.1096	0.202	0.2402	-0.2828	-0.2707	0.1356	8e-04	0.187	-0.1738
A_43_P22260 Nfkb1 nuclear factor kappa B p105 subunit (Nfkb1)	0.175	0.036	0.4118	-0.0754	-0.0952	-0.1186	0.0405	0.2736	0.4103	-0.0127	0.1403	0.2788	0.1572	0.3521	0.0468	0.1918	0.2948	0.4569	-0.0029	0.3137	0.0144	-0.1378	-0.1837	-0.1744	0.0496	0.067	-0.0238	-0.2271	-0.0847	0.2745	-0.0401	0.025	-0.2213	-0.3402	-0.3905	0.2823	0.0321	-0.0132	0.3648	0.3102	0.0048	-0.0166	0.4378	0.2611	-0.2211	0.3244	-0.0667	-0.2054	0.0596
A_43_P15232 Nfkb1 nuclear factor kappa B p105 subunit (Nfkb1)	-0.0388	0.1053	-0.2779	0.1144	0.059	0.1362	-0.1406	-0.2327	-0.2816	-0.2315	-0.3009	-0.1582	-0.2994	-0.3048	-0.0821	-0.0152	0.0473	0.0257	0.051	-0.0828	0.1001	-0.053	0.1595	0.0578	-0.0895	0.0538	0.069	0.3936	0.5194	0.0707	0.375	0.1795	0.1674	0.4716	0.2329	0.011	0.1742	0.3163	-0.0396	-0.23	-0.0847	0.1311	-0.3005	-0.1627	0.0796	-0.0302	0.0528	-0.088	0.0941
A_43_P13117 Lcp2 Lymphocyte cytosolic protein 2	-0.1288	0.1676	-0.3595	-0.38	0.0587	0.4768	0.0974	-0.0596	-0.1326	0.0962	0.033	0.2682	0.1094	0.0035	0.2782	-0.1552	-0.2865	-0.6518	-0.1099	-0.1222	-0.2318	-0.1259	0.4324	0.0517	0.2929	0.0725	0.3372	-0.9884	-0.8024	-0.2463	-0.8271	0.1615	0.2954	0.0877	0.0891	-0.3473	-0.5711	-1.2483	-0.3912	-0.2507	-0.0988	0.2415	-0.0469	0.242	-0.0413	0.5556	0.0955	0.1065	0.0535
A_42_P728121 Zap70 zeta-chain (TCR) associated protein kinase 70kDa (Zap70), mRNA.	-0.3404	-0.4067	-1.9324	-0.1749	0.0879	-0.6096	0.1166	-0.331	-0.5434	-0.2375	-0.4431	-0.3761	0.0159	0.0334	0.3044	-0.2515	-0.5761	-1.2397	0.1916	-1.3724	-0.0854	0.2414	-0.1119	0.2235	-0.12	-0.8776	-0.0774	-1.0107	-1.2396	-1.2694	-0.5864	-0.0508	0.0702	-0.3484	-0.0373	-0.5813	-0.8951	-1.255	-0.607	-0.7303	0.1351	0.3009	-0.3275	-0.5502	-0.5881	-0.4273	-0.1131	-0.548	0.3289
A_42_P579174 Cd3d CD3 antigen delta polypeptide (Cd3d)	-0.1793	-0.096	-0.4718	-0.0229	0.0888	-0.0988	-0.0013	-0.2016	-0.1238	-0.3508	-0.4182	-0.3086	-0.1661	-0.1532	-0.133	-0.0761	-0.1397	-0.1806	-0.0321	-0.1747	0.0249	0.0178	0.0782	0.0692	0.2216	-0.0505	0.142	0.0607	0.0795	-0.0356	0.1903	0.028	-0.006	0.1764	0.1615	0.0618	0.0277	-0.007	0.0398	-0.1538	-0.0461	-0.0219	-0.2205	-0.2272	-0.0686	-0.0511	-0.0267	-0.1536	0.1366
A_43_P10651 Bat2 chromosome 20, major histocompatibility complex, assembled from 40 BACs, strain Brown Norway (BN/ssNHsd), RT1n haplotype; segment 5/11.	-0.4186	0.0488	-0.7154	-0.1104	0.4715	0.2901	0.0951	-0.2727	-0.3151	-0.2887	-0.4629	-0.0412	-0.0686	-0.0703	0.2574	-0.1694	-0.336	-0.9542	0.2064	0.3079	0.16	0.1418	0.8869	0.2559	-0.0472	-0.313	0.2071	-0.5175	-0.5088	-0.0656	-0.1926	0.2506	0.3878	0.6381	0.3804	-0.4502	-0.3052	-0.9075	-0.4818	-0.6017	-0.2672	0.3668	-0.4366	-0.0246	-0.1702	0.0832	-0.0194	-0.218	0.3538
A_43_P17478 Dtymk_predicted similar to Dtymk protein (LOC301622)	-0.3079	-0.1726	-0.8636	-0.0799	0.2159	-0.1142	-0.1448	-0.092	-0.1566	0.0913	-0.0899	-0.0374	-0.0454	-0.0079	0.069	-0.1028	-0.0982	-0.4278	0.0358	-0.3682	-0.126	0.0516	0.2656	0.0812	0.1823	-0.1055	-0.0271	-0.4361	-0.5943	-0.2652	-0.4178	0.0719	0.146	0.0408	0.2256	-0.1818	-0.3478	-0.4586	-0.0849	0.0605	0.2282	0.3081	-0.2166	-0.1336	-0.3674	-0.1724	-0.0155	-0.1889	-0.0397
A_43_P15814 Cblb Casitas B-lineage lymphoma b	0.0773	-0.1873	-0.4444	-0.3182	0.0363	-0.3925	0.1051	-0.4592	-0.4018	0.071	-0.1711	-0.1587	0.0948	0.0105	0.2879	-0.0218	-0.1627	-0.7865	-0.0376	-0.6785	-0.1766	0.2447	0.0879	0.2009	0.0491	-0.7197	-0.0779	-0.63	-0.8144	-0.8122	-0.5291	0.2003	0.4611	0.3071	0.107	-0.4788	-0.6564	-0.782	-0.4654	-0.514	0.0224	0.167	-0.3567	-0.0107	-0.1843	-0.7016	-0.1229	-0.6119	0.0485
A_43_P21099 Nfkbil1 Nuclear factor of kappa light polypeptide gene enhancer in B-cells inhibitor-like 1	-0.0878	-0.0045	0.2264	-0.0627	-0.04	0.0882	0.0408	-0.1884	0.0756	0.0364	-0.2452	-0.1869	-0.1743	-0.0687	-0.0324	0.2604	-0.1525	0.2297	0.1904	0.0153	-0.0896	0.2787	-0.0163	0.1024	0.2192	-0.1397	-0.0356	0.1485	-0.0728	0.2971	0.2781	-0.2169	0.0102	-0.0761	0.0463	0.1783	-0.1371	0.0673	0.096	0.157	0.2665	-0.2759	-0.0014	0.0672	0.1407	-0.1421	0.0215	-0.1684	-0.232
A_43_P15943 Sos2 son of sevenless 1 (Sos1)	0	0	0	-0.133	0	0	-0.0177	-0.0062	0	0	0	-0.3616	0.3497	0	0.0227	0	0	-0.1145	-0.1346	0	0.0778	0.1221	-0.1261	0	-0.1912	-7e-04	0	-0.0199	-0.1183	0.1101	0	0	0.1705	-0.264	0.0166	-0.0118	-0.0826	-0.0043	0.0038	0	0	-0.0339	0.2541	0	-0.33	0.1142	0	0	-0.1174
A_43_P15905 Dag1 dystroglycan 1 (Dag1)	0.0904	0.1167	0.1652	0.0083	0.0213	-0.1894	0.2002	0.1428	0.4693	-0.8995	-0.0423	0.13	0.1853	0.2304	0.1058	0.0755	-0.0378	0.2831	-0.129	0.1123	-0.0198	-0.0415	-0.2548	-0.1459	0.3004	0.2139	0.1742	-0.064	-0.1365	0.4692	-0.0277	-0.0284	-0.1488	-0.2527	0.0832	0.3455	-0.1092	-0.0095	0.3552	0.1204	-7e-04	0.0822	0.2891	0.3762	0.0177	0.0844	-0.0568	0.1442	0.1189
A_42_P500219 Rasgrp2_predicted RAS guanyl releasing protein 2 (calcium and DAG-regulated) (predicted)	-0.0983	-0.0528	-0.597	-0.1746	-0.1454	-0.0782	-0.0504	-0.2672	-0.2623	-0.1301	-0.2357	-0.2138	-0.2146	-0.239	-0.0197	-0.3429	-0.3248	-0.5692	0.0126	-0.4254	-0.0491	-0.0417	0.1836	0.0475	0.0431	-0.079	0.1052	-0.3921	-0.4132	-0.2861	-0.3646	0.1647	0.2785	0.0308	0.0614	-0.1946	-0.3677	-0.4308	-0.2633	-0.3254	-0.0904	-0.0408	-0.3769	-0.3559	-0.5342	-0.2762	-0.0564	-0.3438	-0.0081
A_43_P10965 Pak2 P21 (CDKN1A)-activated kinase 2	-0.051	0.1312	0.0791	-0.1789	-0.0433	-0.3312	-0.0453	-0.0466	0.3706	0.0288	-0.2545	0.1538	-0.4544	0.2031	0.2824	0.3144	0.1679	0.0667	-0.0444	0.1124	-0.0197	0.035	0.0721	-0.2279	-0.1363	0.3954	-0.5016	0.4474	0.4426	0.3657	0.5676	0.1694	0.2506	0.3633	0.0719	0.026	0.295	-0.172	0.0421	0.1705	-0.1348	0.5365	-0.1354	0.2484	-0.1142	0.0788	0.1522	0.3087	-0.1012
A_43_P21423 Pak4_predicted similar to Serine/threonine-protein kinase PAK 4 (p21-activated kinase 4) (PAK-4) (LOC292756)	0.1016	-0.0502	-0.0168	-0.0052	-0.0578	-0.1146	0.0454	0.1236	0.1595	0.0298	0.1805	0.1558	0.3171	0.2103	0.1498	0.0221	0.0671	0.174	-0.0132	-0.0494	-0.0852	0.017	-0.1361	-0.111	-0.0353	-0.0302	-0.0666	-0.0166	-0.0529	0.0607	-0.0113	-0.1406	-0.1987	-0.2053	-0.0505	0.1481	0.0489	0.0347	0.1128	0.1217	0.0081	0.0884	0.2377	0.178	0.127	0.164	0.059	0.1522	0.1384
A_43_P19148 Sos1_predicted similar to mouse Son of sevenless 1 (LOC313845)	0.0987	-0.0081	0.1085	-0.1008	-0.057	-0.1438	0.1225	0.2002	0.3003	0.1433	0.2095	0.2244	0.4218	0.4172	0.3083	-0.0347	0.0138	0.2058	-0.09	-0.0356	-0.0748	-0.146	-0.2374	-0.2714	0.3273	0.12	0.2681	-0.4426	-0.4954	0.3437	-0.2978	-0.1306	-0.1823	-0.3611	0.0696	0.2097	-0.2145	-0.3194	0.2247	0.1848	0.0739	0.1328	0.4424	0.3694	0.1447	0.2068	0.0549	0.1386	0.1061
A_42_P544487 Nfkbia nuclear factor of kappa light chain gene enhancer in B-cells inhibitor, alpha (Nfkbia)	-0.1832	0.3011	-0.0663	-0.3942	-0.027	0.4656	-0.0013	-0.4688	-0.5971	-0.0786	-0.2276	-0.331	-0.2863	-0.2117	-0.0081	0.0403	-0.2469	-1.3122	-0.1908	0.6937	-0.2142	0.0812	0.5955	0.1787	-0.3837	-1.0214	-0.2779	-0.6451	-0.6066	-0.042	-0.4651	0.3199	0.4276	0.679	0.1458	-0.7174	-0.3692	-0.2156	-0.8762	-0.4599	-0.0118	0.2533	-0.121	0.0889	0.032	0.9157	-0.0884	0.289	0.0364
A_43_P21311 Sos1_predicted Son of sevenless homolog 1 (Drosophila) (predicted)	0.0421	-0.1369	0.1216	-0.0638	-0.2621	0.0431	0.0344	0.1666	0.2794	0.0446	-0.1363	0.3148	-0.1453	-0.129	-0.3478	0.5838	0.0767	0.1082	0.0561	0.2915	-0.13	0.1379	-0.0579	0.0498	0.4869	0.0125	0.4997	0.4032	0.1548	0.3464	0.1881	0.0751	-0.0541	0.235	0.4726	0.339	0.5577	0.1986	0.7667	-0.085	0.0195	-0.0619	-0.1004	0.4426	0.3292	0.0531	-0.3692	0.4275	0.2436
A_43_P14612 Vav1 Vav 1 oncogene	-0.2891	-0.1872	-0.7328	-0.3158	0.0046	-0.0206	0.0606	-0.095	-0.337	-0.0862	-0.239	-7e-04	0.1624	0.0875	0.4673	-0.3899	-0.0974	-0.6841	0.1253	-0.9443	0.0536	0.0172	0.2985	0.0431	0.2879	-0.498	0.5655	-0.9739	-0.8921	-0.6223	-0.696	0.258	0.4197	-7e-04	0.1037	-0.5459	-0.8951	-1.5241	-0.5682	-0.2149	0.014	0.4182	-0.0241	0.1048	0.0445	-0.295	0.1784	-0.4759	0.2108
A_43_P19736 Nfkbil1 Nuclear factor of kappa light polypeptide gene enhancer in B-cells inhibitor-like 1	0.0421	-0.368	0.0854	0.1462	0.1295	0.2032	0.1232	0.1499	0.2557	-0.1545	0.2259	0.4311	0.1898	0.1532	0.3696	-0.0013	0.1668	0.4388	-0.2254	0.0406	0.0652	-0.272	0.1068	-0.1881	-0.0153	0.032	0.1118	0.0155	0.1098	0.079	0.1002	0.1048	-0.0876	-0.1279	0.0726	0.2848	0.0994	0.2117	0.3521	0.1669	0.3405	0.0244	0.1252	0.2055	-0.0262	0.0183	-0.1918	0.1751	0.0281
A_42_P553764 Plcg1 phospholipase C, gamma 1 (Plcg1)	-0.0747	-0.2332	-0.6531	-0.098	-0.0173	-0.337	-0.003	-0.1162	-0.1716	-0.0788	-0.1382	-0.0525	-0.2064	-0.253	-0.0193	-0.402	-0.4489	-0.6523	0.0966	-0.7974	-0.067	0.0143	-0.1396	-0.0155	0.1194	-0.0813	0.1171	-0.68	-0.784	-0.6089	-0.5071	0.015	0.1343	-0.3343	-0.0198	-0.2521	-0.437	-0.703	-0.2817	-0.3932	-0.2129	-0.0631	-0.2896	-0.4468	-0.6446	-0.2792	-0.1018	-0.3338	-0.0107
A_43_P12017 Itpkb inositol 1,4,5-trisphosphate 3-kinase B (Itpkb)	-0.0649	0.0402	0.2167	0.1223	0.0597	0.0088	-0.1512	-0.0155	0.0927	-0.3317	-0.2729	-0.3936	-0.4518	-0.2934	-0.3971	0.0422	-0.0447	0.1334	-0.083	0.2126	-0.0107	-0.2049	0.0538	-0.1396	0.1532	0.1989	0.1586	0.7862	0.749	0.6671	0.6822	0.2735	0.1822	0.3735	0.2673	0.4541	0.4581	0.8458	0.3717	0.0486	-0.0404	-0.1312	-0.0102	-0.0044	0.1982	0.0136	-0.0527	0.0017	-0.1176
A_42_P559085 Sos2 son of sevenless 1 (Sos1)	0.209	0.0057	0.0936	-0.0988	-0.0461	-0.0398	0.262	0.4444	0.5693	0.0045	0.0963	0.3223	0.6037	0.6336	0.5651	0.1698	0.2169	0.4616	-0.1611	0.1489	-0.0269	-0.134	-0.3968	-0.3365	0.1786	0.1147	0.137	-0.7937	-0.86	0.1985	-0.4761	-0.3423	-0.4717	-0.5399	-0.0909	0.2536	-0.2726	-0.63	0.3471	0.3163	0.2225	0.3211	0.6323	0.6138	0.1742	0.3208	0.0866	0.3176	0.4263
A_43_P19609 Pak7_predicted similar to RIKEN cDNA 2900083L08 (LOC311450)	0.0333	0.0145	0.0396	0.1102	-0.0259	0.142	-0.1088	-0.229	-0.0918	-0.4232	-0.4306	-0.4994	-0.6087	-0.4952	-0.6971	-0.0883	-0.0745	-0.0663	-0.0259	0.0956	-0.0043	-0.1306	0.0492	-0.0402	0.1782	0.123	0.1583	0.9001	0.9355	0.5897	0.7624	0.295	0.2137	0.5479	0.3331	0.337	0.4568	0.8845	0.236	-0.1551	-0.095	-0.2928	-0.2579	-0.2527	0.0717	-0.0868	0.0103	-0.1593	-0.1668
A_43_P21944 Nfat5_predicted similar to transcription factor NFAT5 isoform b (LOC307820)	0.2524	0.0618	0.2509	0.0921	-0.1429	-0.1228	0.029	0.1927	0.2894	-0.0156	0.2117	0.2849	0.3322	0.159	0.1001	0.2018	0.2762	0.5222	-0.0121	0.0724	0.036	-0.0195	-0.2219	-0.1657	-0.1793	-0.0483	-0.205	0.1403	0.1456	0.3379	0.1739	-0.2996	-0.2607	-0.2869	-0.1053	0.3162	0.1827	0.2351	0.3495	0.2744	0.1385	0.0595	0.2433	0.2781	0.0678	0.2552	0.0884	0.2266	0.2206
A_43_P21145 Nfat5_predicted similar to transcription factor NFAT5 isoform b (LOC307820)	0.0936	-0.0497	0.1423	-0.0488	0.1165	0.4074	0.0341	0.0384	0.0191	-0.0499	0.126	-0.0893	0.4279	0.0102	0.214	0.0151	-0.0271	0.1657	-0.1893	0.0164	-0.0176	0.1045	0.0231	-0.1682	0.0075	-0.0956	-0.071	-0.1593	-0.0955	-0.1867	-0.2363	-0.0212	-0.1158	-0.1696	-0.0889	0.0941	-0.111	-0.1579	-0.0121	0.0906	0.1516	0.2169	0.0803	-0.0946	-0.0351	-0.1054	-0.2088	0.1719	-0.0881
A_43_P11979 Pak3 p21 (CDKN1A)-activated kinase 3 (Pak3)	-0.0464	0.054	0.517	-0.3914	0.052	0.6048	0.4194	-0.0833	0.0682	-0.1349	-0.0884	0.1094	-0.1002	-0.2965	-0.0369	-0.2461	0.0199	0.0088	-0.0753	0.1529	-0.1448	0.2664	0.0761	0.1827	-0.1974	0.2144	0.0782	0.0142	0.2062	0.3861	0.3455	0.1301	0.1374	0.0101	0.3096	0.0446	0.2769	0.4713	0.2554	-0.1358	-0.0088	0.464	-0.168	0.1207	-0.2824	0.0202	-0.283	0.0809	0.0281
lalt.pool	-0.075	2.975	3.425	-0.2	2.325	6.4	-0.225	-0.025	-0.55	0.05	0.275	1.525	0.15	-0.125	1.575	0.15	0.025	0.15	0.275	7.1	1.975	-0.15	6.025	0.675	-0.35	0.15	0.475	-0.4333	1.4167	3.5833	-0.0667	-0.6333	0.2167	1.8	0.1167	-0.9333	0.35	2.8333	-1.1	1.675	1.025	5.325	-0.125	-0.25	8.425	2.35	-0.325	1.825	-0.95
[truncated: 25 more columns]
