# Supplementary material for: Gene set enrichment analysis for non-monotone association and multiple experimental categories
Source: BMC Bioinformatics. 2008 Nov 14;9:481. doi: 10.1186/1471-2105-9-481 (PMC2636811; doi:10.1186/1471-2105-9-481)
Supplement: Additional file 2 — Sets and Expression. The intermediate analysis results of NCT compendium data set. Sets directory contains lists of identified gene sets under different across-compound (category) selection criteria. Compound specific p-values, set size, etc are provided. Expression directory contains extracted expression data for respective identified gene sets. [file 1471-2105-9-481-S2.zip › SetsAndExpression/expression/C2-6of8bloodp1-Cfilter-23-liver-ST_T_CELL_SIGNAL_TRANSDUCTION.txt]

geneids	1.2.Dich-24-15#-0.1	1.2.Dich-24-150#3	1.2.Dich-24-1500#3.4	1.2.Dich-48-15#-0.2	1.2.Dich-48-150#2.3	1.2.Dich-48-1500#6.4	1.2.Dich-6-15#-0.2	1.2.Dich-6-150#0	1.2.Dich-6-1500#-0.6	1.4.Dich-24-15#0	1.4.Dich-24-150#0.3	1.4.Dich-24-1500#1.5	1.4.Dich-48-15#0.2	1.4.Dich-48-150#-0.1	1.4.Dich-48-1500#1.6	1.4.Dich-6-15#0.2	1.4.Dich-6-150#0	1.4.Dich-6-1500#0.2	Brom-24-25#0.3	Brom-24-250#7.1	Brom-24-75#2	Brom-48-25#-0.2	Brom-48-250#6	Brom-48-75#0.7	Brom-6-25#-0.4	Brom-6-250#0.2	Brom-6-75#0.5	Diqu-24-10#-0.4	Diqu-24-20#1.4	Diqu-24-25#3.6	Diqu-24-5#-0.1	Diqu-48-10#-0.6	Diqu-48-20#0.2	Diqu-48-25#1.8	Diqu-48-5#0.1	Diqu-6-10#-0.9	Diqu-6-20#0.4	Diqu-6-25#2.8	Diqu-6-5#-1.1	Gala-24-100#1.7	Gala-24-25#1	Gala-24-400#5.3	Gala-48-100#-0.1	Gala-48-25#-0.2	Gala-48-400#8.4	Gala-6-100#2.4	Gala-6-25#-0.3	Gala-6-400#1.8	Mono-24-10#-1
A_42_P671389 Lcp2 Lymphocyte cytosolic protein 2	0.1323	0.8746	-0.1092	0.4079	0.5208	0.4298	0.2478	0.2177	-0.4693	0.1616	0.3457	0.4661	-0.4263	-0.3557	-0.7868	-0.4124	-0.2004	-0.0532	-0.4056	1.7643	0.0602	-0.3648	1.7515	-0.0142	-0.2893	-0.3069	0.0908	0.082	0.6447	1.0165	0.1673	0.4622	0.9165	0.8936	0.3791	0.0186	0.2076	0.2528	0.1351	0.4858	-0.1558	2.0225	0.2114	0.1096	2.5645	0.6913	0.0649	0.5413	-0.2159
A_43_P10946 Bat2 chromosome 20, major histocompatibility complex, assembled from 40 BACs, strain Brown Norway (BN/ssNHsd), RT1n haplotype; segment 5/11.	-0.1149	-0.3073	-0.1543	-0.0874	-0.2019	-0.3476	0.1097	0.1358	0.1	0.1136	0.1769	0.2136	0.2696	0.1383	0.1464	0.4129	0.3315	0.3793	0.0237	-0.0774	-0.1881	0.0878	-0.199	0.028	-0.0257	0.1255	-0.0794	-0.0742	0.166	-0.0371	-0.1824	-0.0156	0.0544	-0.1265	-0.088	0.0786	-0.1528	-0.132	0.0468	-0.0773	0.0153	0.0873	0.1756	0.0957	-0.2247	0.0627	0.0852	0.0089	-0.2859
A_43_P13141 Rasgrp4 RAS guanyl releasing protein 4 (Rasgrp4)	-0.0535	-0.4459	-0.4124	-0.085	-0.1638	-0.6099	-0.2393	-0.3873	-0.0898	-0.1308	-0.2279	-0.2073	0.2862	0.3895	0.2821	0.2108	0.2322	0.1205	0.1839	-0.2045	-0.0586	0.1381	-0.3284	0.0092	0.081	0.0164	-0.0148	0.0089	-0.2649	-0.4793	-0.0465	-0.0259	-0.2004	-0.2275	-0.1594	-0.0548	-0.1866	-0.03	0.0233	-0.0804	-0.1094	-0.2964	-0.095	-0.0675	-0.626	0.0098	-0.0268	0.0454	0.083
A_42_P641528 Lat linker for activation of T cells (Lat)	0.5797	-0.1943	-0.0284	0.5748	0.214	-0.0102	-0.1739	0.0861	-0.0175	-0.1706	-0.8824	-0.6364	-0.4286	-0.2835	-0.4846	-0.639	-0.5797	-0.3834	-0.0957	0.1655	0.0346	-0.057	-0.6363	-0.2242	-0.2574	0.028	0.0518	0.0549	-0.0467	-0.4002	-0.0125	-0.261	-0.274	-0.5122	-0.5064	-0.1853	-0.3601	-0.2362	-0.0447	-0.1156	0.1084	-0.014	0.1184	0.0263	-0.7137	0.305	0.2147	0.5155	0.0926
A_43_P23273 RGD1307189_predicted Similar to nuclear factor kappa B subunit p100 (predicted)	-0.0378	-0.4572	-0.4256	-0.0524	-0.0468	-0.4702	-0.0979	-0.1078	-0.0989	0.2053	0.0194	-0.1531	0.0958	-0.0423	-0.3051	0.1546	0.1769	0.1244	0.0327	-0.2864	-0.3124	0.0632	-0.3371	0.024	-0.0116	0.022	-0.0683	-0.0276	0.0697	0.087	0.0858	0.068	0.0705	0.0673	0.0913	-0.0279	0.0428	0.244	-0.0147	-0.1659	-0.0427	-0.2542	0.0304	0.058	-0.2665	0.2829	-0.023	0.1051	-0.009
A_42_P808559 Lck Lymphocyte protein tyrosine kinase	-0.0481	0.1215	-0.7098	-0.0547	0.1355	-0.9675	-0.0478	-0.0551	-0.3251	0.3575	0.0611	-0.176	-0.0511	-0.0731	-0.3993	-0.0263	-0.0647	0.0712	-0.1298	-0.6398	-0.1622	-0.1452	-0.1676	-0.0014	-0.0854	-0.1684	-0.178	-0.0826	0.1449	0.147	-0.064	-0.0348	0.1775	0.0225	0.0865	0.1076	0.0426	-0.0959	0.0031	-0.2084	0.0679	0.3829	0.0392	-0.042	0.6517	-0.1092	-0.0426	0.0322	-0.0354
A_43_P14278 Dag1 Dystroglycan 1	-0.1884	-0.4726	-0.9566	-0.1198	-0.1133	-0.144	0.0738	-0.1076	-0.1449	0.3086	0.1054	-0.4731	0.1272	0.1121	-0.095	0.1892	0.168	0.0845	-0.2077	-0.5721	-0.1402	-0.0241	0.1927	0.0328	-0.1531	-0.3932	-0.3064	-0.0665	0.014	0.0616	-0.1611	0.0815	0.0034	0.0278	-0.0346	0.0739	-0.015	-0.7295	0.0597	0.1216	0.0453	-0.6513	0.0426	0.0367	0.4181	-0.5105	-0.0237	-0.2696	-0.0877
A_43_P14930 Grb2 Growth factor receptor bound protein 2	-0.1692	-0.2658	-0.1183	0.0021	0.0119	-0.576	-0.1889	-0.2224	-0.1646	0.0942	0.1759	0.1879	0.0456	0.0232	-0.148	-0.1081	-0.242	-0.3072	0.1198	-0.3763	-0.0944	0.1352	-0.0461	0.295	-0.0772	-0.1489	-0.0076	-0.0201	0.0737	-0.026	0.1523	-0.2162	0.1335	0.1934	0.0303	0.1628	0.1825	0.0955	0.1255	0.024	0.1161	-0.07	0.0928	0.1049	0.2492	-0.5458	0.109	-0.1403	-0.0968
A_42_P524211 Pmf31 PMF32 protein	0.0456	-0.1051	0.4217	0.0243	-0.0935	0.0923	0.1164	0.2864	0.1686	0.3667	0.0367	-0.2336	0.3147	0.3666	0.0597	-0.295	-0.1614	0.0809	-0.0471	0.1838	-0.1178	-0.1188	-0.1804	-0.1622	0.1646	0.1251	0.4484	-0.0716	-0.2627	-0.4456	0.0395	-0.4987	-0.3449	-0.267	-0.5933	-0.3042	-0.0618	0.1134	-0.1558	0.0477	0.0695	0.6682	0.0345	-0.0548	-0.1701	-0.0477	-0.068	-0.4225	-0.0963
A_42_P540933 Csk_predicted Rat mRNA for protein-tyrosine kinase.	0.0787	0.2619	-0.399	-0.1898	-0.0243	-0.1152	-0.013	-0.3696	-0.3573	-0.0192	-0.1967	0.0996	0.0094	0.0047	-0.1257	0.047	0.1376	0.2282	-0.0224	0.0634	0.2206	-0.043	0.1485	-0.0807	-0.1966	-0.6265	-0.56	0.1384	0.0442	0.0351	0.2395	0.2788	0.2957	0.5233	-0.0134	-0.115	-0.1244	-0.4015	-0.0525	0.0498	-0.1754	0.0192	-0.0278	-0.1326	0.2737	-0.9308	0.0278	-0.5717	0.0694
A_43_P11980 Rasgrp1 RAS guanyl releasing protein 1	-0.1376	-0.0183	0	0	-0.0097	-0.0843	0.048	-0.1027	0.0409	0.0743	0.0087	0	0.5156	0.0274	0	0	0.0083	0.1005	-0.1092	-0.0708	-0.0062	0.0684	-0.0341	0.0038	0.0471	0.0284	0.013	0.108	-0.075	0.0104	-0.0574	0.083	0.0368	0.05	-0.0316	0.1451	0.189	0.1321	0.1659	0.1935	0.0674	0.0426	-0.1422	0.0484	0.1436	0.0271	0	0.1968	0
A_42_P716492 Sos1 Acid phosphatase 1, soluble	0.304	0.3929	0.82	0.0654	0.0204	0.3584	0.625	0.8923	0.3452	0.306	0.6185	0.545	-0.221	-0.2486	-0.3957	0.1423	-0.0967	-0.077	-0.1979	0.0811	-0.2458	-0.0375	0.2405	0.0997	0.0282	0.2846	0.3644	0.2061	0.1754	0.1128	-0.0134	0.0956	0.0162	-0.0918	0.0596	0.0444	0.116	-0.0779	0.0696	0.058	0.1661	0.4338	0.0569	0.0735	0.385	-0.1394	0.1738	-0.2778	-0.0068
A_43_P11121 Mapk1 Mitogen activated protein kinase 1	0.2373	0.6632	0.4704	0.069	0.1752	0.7663	0.4114	0.745	0.1223	0.4888	0.9224	1.0454	-0.2044	-0.2375	-0.0554	0.2662	0.1588	0.1422	-0.0799	0.3393	0.0086	-0.0228	0.3323	0.1575	0.2667	0.5175	0.6747	0.2535	0.1998	0.166	0.0213	0.3904	0.1474	0.0743	0.1731	0.0481	0.2524	0.2066	0.0577	-0.0613	0.0626	0.11	0.0057	0.0417	0.2257	-0.539	0.0268	0.069	0.011
A_43_P18492 RGD1307189_predicted Similar to nuclear factor kappa B subunit p100 (predicted)	0.0668	-0.149	-0.0293	-0.1485	-0.3084	-0.3041	-0.0184	-0.0685	-0.0354	-0.1758	-0.0856	-0.058	-0.0391	-0.0717	-0.3716	-0.263	0.1368	0.105	-0.204	-0.0604	-0.0683	-0.0566	-0.0942	-0.0165	-0.0291	-0.0363	0.0498	-0.0596	-0.0309	-0.1229	0.122	0.1491	0.0982	0.0504	0.0174	-0.0167	-0.0081	-0.1283	0.0815	-0.1571	-0.1276	0.0881	0.0668	0.1135	-0.7377	0.0909	-0.1939	0.1867	0.0656
A_43_P11725 Cd28 CD28 antigen (Cd28)	0	0	0.0104	-0.041	-0.0126	0	0	0	0	0.045	0	0	0.4703	0	0	0	0	0.0308	0	0.0907	-0.0928	0.0536	0.0078	0	0.056	0	0	0	0	0.0224	0	0	0	0.0102	-0.0387	0.0204	-0.029	0	-0.1412	0.0116	0.385	0	0	-0.1133	0	0	0	-0.014	0.3411
A_42_P522877 Mapk1 Mitogen activated protein kinase 1	0.074	0.0843	0.4888	-0.0275	-0.1157	-0.215	0.5168	0.7248	0.5854	0.3312	0.4133	0.1752	-0.1304	-0.1068	-0.2845	-0.1362	0.0126	0.2724	-0.2376	0.2124	-0.032	0.0021	0.3538	-0.0204	0.2832	0.3808	0.374	0.0954	-0.012	-0.1949	0.02	0.0811	-0.0235	-0.1677	0.0118	-0.0469	0.1965	-0.1116	0.0228	0.1387	0.232	0.6297	0.0318	0.1406	0.6385	-0.2381	0.1848	-0.3202	-0.0205
A_43_P12463 Nfkbib nuclear factor of kappa light chain gene enhancer in B-cells inhibitor, beta (Nfkbib)	0.0445	0.4333	0.7794	0.0341	0.0349	0.4028	0.0778	0.5364	0.5763	0.1896	0.0573	0.679	-0.1346	-0.0724	-0.0571	0.1069	0.2429	0.4342	-0.13	0.5702	0.1627	0.021	0.2755	0.0812	0.2263	0.4413	0.285	0.0141	0.1224	0.2006	-0.0166	0.1668	0.0533	-0.0375	0.066	-0.173	0.0752	0.1587	-0.1501	0.0098	0.0483	0.0195	-0.0042	0.0613	-0.2584	0.1061	0.0759	-0.2338	-0.0636
A_43_P12489 Itpka inositol 1,4,5-trisphosphate 3-kinase A (Itpka)	-0.133	0.1377	-1.0714	0.2493	0.2292	-0.1342	-0.5622	-0.7497	-0.815	-0.3441	-0.4024	-0.1721	0.0922	0.3872	0.206	-0.0821	-0.1074	-0.4114	0.1459	-0.6905	0.1011	0.0616	-0.1772	-0.174	-0.1384	-0.1889	-0.2276	0.0016	-0.4536	-0.68	0.0323	0.2604	0.1568	0.2606	0.1698	-0.1453	-0.3171	-0.19	-0.1279	-0.1505	-0.1163	-0.7778	-0.3689	-0.1969	-1.379	-0.2938	0.008	-0.2832	-0.1447
A_42_P658264 RGD1307189_predicted Similar to nuclear factor kappa B subunit p100 (predicted)	-0.1278	-0.2418	-0.0522	-0.3147	-0.2616	-0.2787	-0.0931	-0.2306	-0.3412	-0.156	-0.2369	0.1132	0.0103	0.1065	-0.2463	0.1761	0.109	0.2307	0.0605	0.3228	0.0064	-0.0321	-0.2434	-0.2006	-0.014	-0.0393	0.0574	-0.0053	-0.0073	0.2375	0.1443	-0.142	0.118	0.1865	-0.0069	0.0171	0.1222	0.6152	-0.0616	-0.0223	-0.0119	0.2999	-0.1519	-0.0954	0.0895	0.6233	-0.1335	0.0095	-0.1268
A_43_P18724 Sos1_predicted Son of sevenless homolog 1 (Drosophila) (predicted)	0.3004	0.1808	0.3467	0.2036	0.3383	0.3359	0.086	0.2588	0.677	-0.1629	-1.0109	-1.2043	0.8195	0.8218	0.5642	-0.5468	-0.3436	-0.122	-0.2082	-0.6479	-0.4317	-0.196	-0.5378	-0.1386	0.226	0.0227	0.1063	-0.2754	-0.5404	-0.4856	0.0303	-0.5327	-0.4339	-0.1172	-0.3455	-0.188	-0.2267	-0.0787	0.0021	-0.2722	-0.0203	-0.9778	-0.0512	-0.1633	-0.9449	-0.7633	-0.0161	-1.0653	0.0668
A_42_P717643 Nck1_predicted similar to non-catalytic region of tyrosine kinase adaptor protein 1 (LOC300955)	0.0233	0.3154	0.4071	0.1193	0.2146	0.3309	0.2631	0.5104	0.4276	-0.0884	-0.1413	0.0214	-0.3279	-0.367	-0.3684	-0.597	-0.5539	-0.4655	-0.2789	-0.038	-0.0852	-0.089	0.3407	-0.0372	0.0546	0.1391	0.2461	0.1369	0.0865	0.2092	-0.1087	-0.034	-0.1459	-0.2434	-0.1308	-0.2001	-0.1472	-0.4517	-0.0689	0.1092	0.0708	0.1953	0.1399	0.059	0.4406	-0.043	0.0479	-0.6593	0.0094
A_43_P11498 Raf1 murine leukemia viral (v-raf-1) oncogene homolog 1 (3611-MSV) (Raf1)	0.003	0.0496	0.4129	-0.1337	0.1067	0.212	-0.2194	-0.1479	-0.0217	-0.8821	-0.6218	-0.9333	0.2632	0.0661	0.2314	-0.56	-0.3119	-0.2781	0.0542	0.157	0.2193	0.1482	-0.0545	0.0338	0.8872	0.5337	0.9182	0.153	-0.1942	-0.2104	0.2708	-0.4787	-0.2124	0.1523	0.0143	-0.0923	0.1735	0.3626	-0.0951	-0.1194	-0.2169	-0.8115	-0.258	-0.1173	-0.4707	-0.3278	0.007	-0.1895	0.0473
A_43_P12954 Mapk1 mitogen activated protein kinase 1 (Mapk1)	0.2039	0.2797	0.0764	0.1538	0.2323	0.6697	-0.5452	-0.0993	-0.552	-0.7855	-0.4483	-0.1234	-0.567	-0.5376	-0.4711	-0.1712	-0.4089	-0.6255	0.0657	0.418	0.2413	0.0079	0.0846	0.0259	0.0217	0.1603	0.2221	-0.0214	-0.2091	0.0707	0.1271	0.0365	0.2164	0.3278	0.1202	0.0249	0.3178	0.4237	0.0494	-0.3895	-0.0152	-0.2381	-0.1633	-0.1473	0.0751	-0.2145	-0.0691	-0.1286	0.2096
A_43_P18295 Slc35b2 solute carrier family 35, member B2	-0.2439	-0.0364	0.1261	0.0501	0.0498	-0.0968	-0.4375	-0.1904	-0.333	0.1364	0.0241	0.0012	-0.0686	0.1263	0.6478	-0.2051	0.0688	0.2237	0.0538	0.3617	0.0348	-0.0023	0.2894	-0.0814	-0.0228	0.0596	0.3288	0.1828	0.1949	-0.0974	0.2092	-0.1445	0.8293	0.5322	0.0771	-0.0027	0.05	0.4442	-0.0509	-0.021	-0.0027	0.0326	0.0726	-0.2084	0.2598	0.301	0.0127	0.2499	0.3111
A_43_P18006 Dag1 dystroglycan 1 (Dag1)	0.2526	0.025	-0.0157	-0.1974	-0.2138	-0.2935	-0.0119	-0.0047	0.3881	0.0369	-0.1164	-0.1785	0.3648	0.4816	0.353	0.3664	0.2566	0.2643	0.0685	-0.2124	-0.0815	0.0119	-0.1859	-0.0193	0.0873	-0.092	-0.0203	-0.063	-0.1008	-0.1516	-0.0999	-0.0947	-0.1842	-0.1804	-0.1035	0.0454	-0.0279	-0.1638	0.1127	-0.0266	-0.024	-0.3151	-0.0946	-0.0478	-0.3258	-0.2136	-0.0737	-0.0256	-0.0587
A_43_P18019 Slc35b2 similar to embryonic seven-span transmembrane protein-like protein (LOC316241)	-0.0751	0.3969	0.6324	-0.0274	0.18	0.4897	-0.1815	-0.1595	-0.296	-0.496	-0.2074	0.1196	-0.4418	-0.1371	-0.1088	-0.2171	-0.2626	-0.2428	-0.0953	0.3747	0.21	0.0769	0.1918	0.0959	0.0398	-0.0275	0.2541	-0.1538	0.1227	0.1862	0.3888	-0.1692	0.3154	0.6157	0.1483	0.0031	0.4057	0.7614	-0.2004	-0.1429	-0.1049	0.2886	-0.034	0.0076	0.4368	0.0827	0.0931	-0.0539	-0.0024
A_43_P13760 Bat2 chromosome 20, major histocompatibility complex, assembled from 40 BACs, strain Brown Norway (BN/ssNHsd), RT1n haplotype; segment 5/11.	0.1235	0.0164	-0.0297	-0.1048	-0.0569	-0.2364	0.1237	-0.59	0.1197	0.0066	0.3831	0.0336	-0.068	0.2312	0.0499	0.0699	-0.1588	0.0217	-0.1122	0.1862	-0.0418	-0.4499	0.0724	-0.3632	0.1102	0.2651	-0.0872	0.0045	-0.0054	0.0268	0.0093	0.0459	0.0383	-0.0754	0.1997	-0.0503	0.0497	-0.1166	-0.0148	-0.1545	0.1675	-0.098	0.14	0.4292	-0.2184	0.0936	0.0914	0.242	-0.153
A_43_P15304 Grb2 growth factor receptor bound protein 2 (Grb2)	-0.4269	-0.3394	-0.2021	0.1539	0.3764	-0.1382	-0.8768	-1.0974	-0.7586	-1.43	-1.3191	-0.9947	-0.1781	-0.1511	-0.1865	-0.4619	-0.8173	-0.9968	0.2111	0.078	0.167	0.0701	-0.1109	0.1614	-0.185	-0.1309	-0.1417	-0.2748	-0.1575	-0.018	0.562	-0.3646	0.3604	0.8976	0.1176	-0.0424	0.4056	0.968	-0.1183	-0.271	-0.0961	-0.5799	-0.1286	-0.1268	-0.1587	-0.7595	-0.0782	-0.1915	0.1412
A_43_P15458 Ctla4 cytotoxic T-lymphocyte-associated protein 4 (Ctla4)	-0.1824	-0.3894	0.2435	0.2811	-0.1146	0.1463	-0.0561	-0.3283	-0.0899	0.0722	0.0753	-0.1165	-0.3162	0.0121	0.6178	0.2598	-0.1907	0.2182	-0.3508	0.06	-0.0799	-0.0191	0.2236	0.0081	0.1887	0.0179	-0.1444	-0.1194	0.0712	-0.1276	0.0261	-0.1227	-0.1423	0.1536	-0.0748	-0.2376	-0.0625	-0.2424	-0.3119	0.1401	-0.0689	-0.0623	-0.0812	-0.089	0.0102	0.2259	0.067	0.0338	0.5429
A_42_P572413 Vav1 vav 1 oncogene (Vav1)	0.1188	0.6441	-0.0872	0.2308	0.9168	0.4069	0.3248	0.2089	-0.0553	0.1015	0.3131	-0.0732	-0.3522	-0.2221	-0.4073	-0.1256	0.0392	0.0359	-0.3179	0.901	0.0289	-0.3385	1.5318	0.2036	-0.1244	-0.0502	-0.21	0.0146	0.3139	0.6487	0.0402	0.5095	0.9874	1.3175	0.3486	0.0519	0.1761	0.3068	0.0304	0.5207	-0.134	1.5672	0.3466	0.0088	2.2784	-0.1083	-0.0534	-0.0266	-0.0038
A_42_P483564 Ptprc Protein tyrosine phosphatase, receptor type, C	-0.0682	1.0374	0.2335	0.311	0.946	0.8613	0.2449	0.0779	-0.3172	0.059	0.1717	0.1319	-0.4848	-0.3029	-0.6153	-0.5723	-0.446	-0.1925	-0.6138	2.0171	0.3113	-0.348	2.1451	0.0398	-0.1511	-0.1431	0.2021	0.1673	0.6945	1.2066	0.3563	0.1329	0.8743	1.3524	0.2091	-0.531	-0.0446	0.638	-0.2814	0.6716	-0.2278	2.2065	0.1393	-0.133	2.8155	1.2524	-0.195	0.7742	-0.0518
A_42_P689755 Pak2 p21 (CDKN1A)-activated kinase 2 (Pak2)	-0.0077	0.3588	0.7625	0.6582	0.1122	0.3599	-0.441	0.0277	-0.0524	-0.3318	0.0428	-0.1998	-0.3972	-0.3131	-0.0367	-0.4402	-0.7075	-0.5178	-0.262	1.0584	0.237	-0.0925	0.7096	-0.0881	0.2375	0.2552	0.5674	-0.0349	-0.0128	0.1366	0.3169	-0.0861	0.2048	0.4533	-0.0107	-0.2967	0.346	0.8087	-0.0856	-0.1571	-0.3312	0.0979	-0.0207	-0.5274	1.1742	-0.2288	0.0846	-0.0342	0.4911
A_43_P22260 Nfkb1 nuclear factor kappa B p105 subunit (Nfkb1)	0.0577	0.0648	0.3861	0.2413	0.0027	-0.0793	-0.1111	-0.2314	0.0908	-0.4002	0.0079	-0.1587	-0.1274	0.0054	-0.085	0.4783	-0.1467	0.0905	-0.0363	0.3248	0.0086	-0.2478	0.0316	-0.2228	-0.0033	-0.1226	0.0156	-0.0203	-0.128	0.0123	-0.039	-0.0287	0.1077	0.0829	0.0361	-0.1325	0.3054	0.4017	0.2157	-0.1396	-0.0237	0.7121	-0.0319	0.1633	0.1637	0.6365	0.1961	0.2037	0.1761
A_43_P15232 Nfkb1 nuclear factor kappa B p105 subunit (Nfkb1)	-0.1815	0.0199	0.1466	-0.091	-0.0884	-0.131	0.0233	0.2189	-0.3177	0.3575	0.4302	0.3515	-0.1546	-0.2183	-0.3254	-0.0358	0.0702	0.2219	-0.2149	1.0151	0.001	0.0103	0.8068	0.068	-0.0611	-0.0124	0.2408	0.1068	0.3772	0.5026	0.213	0.3313	0.4757	0.506	0.2286	-0.0753	0.3429	0.7308	-0.1115	0.0809	0.0922	1.2055	0.0422	0.0422	1.0474	1.2888	0.0506	0.693	0.0219
A_43_P13117 Lcp2 Lymphocyte cytosolic protein 2	0.0131	0.5815	0.3385	0.3416	0.4898	0.5084	0.0213	0.1675	-0.0241	-0.5005	-0.0272	-0.1466	-0.3152	-0.5705	-0.404	-0.4231	-0.7748	-0.0747	-0.2478	2.4835	0.4005	-0.054	2.0065	-0.0263	-0.1225	-0.3082	0.0428	0.0549	0.5185	1.0687	0.2117	0.117	0.7716	1.0234	0.2016	-0.1304	0.1094	0.5965	-0.2313	0.3542	-0.028	1.6706	0.3436	-0.1463	2.392	0.981	-0.0604	0.9816	0.0563
A_42_P728121 Zap70 zeta-chain (TCR) associated protein kinase 70kDa (Zap70), mRNA.	0.267	0.6861	0.2316	-0.22	0.2494	0.3296	0.3124	0.4567	0.9049	0.8088	0.6291	0.3628	0.6572	0.6252	0.793	0.5026	0.571	0.6546	0.415	0.0642	0.4538	0.3128	0.3269	0.455	0.3831	0.2193	0.3894	0.0951	0.0527	0.1987	-0.248	-0.2629	-0.3692	-0.5085	-0.2892	-0.0942	-0.1685	-0.5555	0.0696	0.3293	0.2313	0.9899	0.0467	0.0533	0.6321	0.5024	0.0148	0.4878	-0.0112
A_42_P579174 Cd3d CD3 antigen delta polypeptide (Cd3d)	0.0237	-0.2571	-0.489	-0.1248	-0.0629	-0.4492	-0.1152	-0.1786	-0.1273	-0.0315	-0.0354	-0.2002	0.0708	0.0843	0.016	0.1233	0.0975	0.0985	0.1522	0.2876	-0.0483	0.1152	-0.2742	0.0842	0.0498	0.022	-0.0082	-0.0274	-0.1376	-0.2539	0.0511	-0.0095	-0.0257	-0.0508	-0.0435	-0.0439	-0.0908	0.0657	-0.0335	-0.168	-0.0316	-0.0271	0.0293	-0.0581	-0.437	0.1016	-0.0687	0.0299	-0.0138
A_43_P10651 Bat2 chromosome 20, major histocompatibility complex, assembled from 40 BACs, strain Brown Norway (BN/ssNHsd), RT1n haplotype; segment 5/11.	-0.2018	0.7195	2.5147	-0.0712	0.2176	0.1978	0.2385	0.7847	0.2488	0.0632	0.2553	1.0946	-0.086	-0.0588	-0.3126	-0.0444	-0.0334	-0.0685	-0.1732	1.9336	0.4806	-0.033	0.2237	-0.0117	0.03	0.2634	1.0891	-0.295	0.0789	0.443	0.0692	0.0494	0.2243	0.019	0.3621	0.2756	1.0657	0.9741	0.0832	0.0584	0.1621	0.8131	-0.0912	0.0111	0.5987	1.8812	-0.0626	0.4046	-0.2238
A_43_P17478 Dtymk_predicted similar to Dtymk protein (LOC301622)	-0.1118	0.2483	-0.4091	0.0988	0.6305	1.0039	-0.0812	-0.322	-0.4837	-0.6071	-0.387	-0.0688	-0.126	-0.1591	0.673	-0.1201	-0.2271	-0.5412	0.2717	0.0393	0.6238	-0.0578	1.1221	0.134	-0.062	-0.3236	-0.2053	-0.3495	0.0916	0.2539	-0.2535	-0.3181	0.0127	0.062	-0.0806	-0.0555	-0.0974	-0.5412	-0.0943	0.3886	-0.0028	-0.2182	0.0697	0.0077	0.8076	-0.0504	0.0135	0.1286	0.0736
A_43_P15814 Cblb Casitas B-lineage lymphoma b	0.0344	-0.0926	0.0457	0.0652	0.0161	0.5216	-0.3622	-0.4629	0.0014	-0.0901	-0.3191	-0.643	0.1028	0.1149	0.0961	-0.4403	-0.274	-0.0042	-0.1594	0.8598	0.0109	-0.1061	0.2923	-0.0624	-0.3003	0.2721	-0.4238	0.2935	0.2083	0.233	0.0714	0.1846	0.259	0.365	-0.0455	-0.0737	-0.112	0.3187	-0.0135	0.2572	-0.0065	0.5716	-0.1017	-0.0512	0.779	-0.1502	-0.1576	-0.3391	0.0413
A_43_P21099 Nfkbil1 Nuclear factor of kappa light polypeptide gene enhancer in B-cells inhibitor-like 1	-0.031	-0.2564	-0.4343	0.3241	-0.0817	-0.2652	0.0808	-0.2436	-0.0129	0.0214	0.0969	0.0688	-0.1133	0.2541	-0.1463	0.2877	-0.1072	-0.0642	0.0275	-0.3047	-0.1177	-0.0352	0.0177	-0.0493	-0.1666	-0.0778	-0.4064	-0.0164	0.1584	0.0752	0.1108	0.0582	0.1296	-0.1732	-0.0046	-0.4218	0.0911	-9e-04	-0.0559	0.1185	-0.1694	-0.2972	0.0912	0.2554	-0.482	0.1557	0.2745	0.0158	-0.4233
A_43_P15943 Sos2 son of sevenless 1 (Sos1)	0	0	0.2011	0	0.0411	0	0.003	0	0	0.2048	0.0544	-0.4523	0.3638	0	0.7402	0	0	0	-0.1687	0	-0.014	0	0.0114	0	0.0364	0.0294	0	0.2781	0.0552	-0.0166	-0.0243	0.0605	-0.0549	0.2294	-0.0666	-0.1271	0.0164	0.4386	0.0597	0	0	0	0.0289	0	-0.0216	0	0	0.0576	0.0601
A_43_P15905 Dag1 dystroglycan 1 (Dag1)	-0.1858	-0.1406	-0.2485	-0.0173	-0.1546	-0.3062	-0.3407	-0.2678	-0.1475	-0.1717	0.0335	-0.0066	0.4517	0.1626	0.4091	0.2464	0.2198	0.0498	-0.0768	-0.1989	-0.1209	0.052	-0.1896	-0.1417	-0.0383	-0.1326	-0.1688	0.0472	-0.1568	-0.0202	0.1254	-0.0855	-0.0326	-0.0537	-0.1	0.1163	-0.1356	0.1053	-0.1543	0.1029	-0.0291	-0.3676	-0.0231	0.0492	0.0639	0.116	0.1324	0.0294	0.0492
A_42_P500219 Rasgrp2_predicted RAS guanyl releasing protein 2 (calcium and DAG-regulated) (predicted)	0.1597	0.6632	-0.0384	0.3357	0.0608	0.2702	-0.0121	-0.1148	-0.1538	-0.2117	-0.1591	0.0098	-0.062	-0.1357	-0.2848	-0.0247	0.0154	-0.0576	-0.3247	0.1037	0.0109	-0.2828	0.4077	-0.3753	-0.2801	-0.3788	-0.48	0.0017	0.0707	0.3348	0.1962	0.2262	0.3116	0.4947	0.3485	-0.0784	-0.1591	-0.1635	-0.1014	0.0264	-0.0354	1.0284	0.0032	0.0074	1.2056	-0.2988	0.1466	-0.2383	0.1527
A_43_P10965 Pak2 P21 (CDKN1A)-activated kinase 2	-0.2764	0.1038	0.62	0.0422	-0.2607	0.2228	0.2216	-0.3414	0.3074	-0.0657	0.0425	0.1877	0.2501	-0.3191	-0.4374	-0.1567	-0.407	-0.0401	-0.2043	0.2666	-0.1592	0.0185	0.3978	0.0529	0.0251	0.2144	0.0804	0.0182	0.4662	0.188	-6e-04	0.2254	0.0237	0.0605	0.1631	-0.0458	0.1508	0.1582	-0.0322	-0.1651	-0.5915	0.09	-0.2322	0.1196	0.4328	-0.1514	-0.1758	-0.0966	-0.1352
A_43_P21423 Pak4_predicted similar to Serine/threonine-protein kinase PAK 4 (p21-activated kinase 4) (PAK-4) (LOC292756)	-0.0254	-0.2438	-0.2086	-0.1296	-0.1892	-0.6046	-0.068	-0.1665	-0.0935	-0.0125	0.0602	0.1126	0.1858	0.1416	0.1435	0.2854	0.313	0.2725	0.1422	-0.308	-0.0805	0.0411	-0.4987	-0.0134	0.054	-0.0039	0.0207	0.0164	-0.0546	-0.1931	-0.0284	-0.0312	-0.1292	-0.125	-0.0557	0.0222	-0.0213	0.0396	0.0576	-0.0472	0.0094	0.0116	-0.0657	0.0366	-0.5442	0.0524	-0.0444	0.0728	0.0408
A_43_P19148 Sos1_predicted similar to mouse Son of sevenless 1 (LOC313845)	-0.0568	-0.1292	-0.0237	-0.0992	-0.0095	-0.1079	-0.0591	-0.1228	0.0237	-0.0948	-0.0751	0.2538	-0.1118	0.0803	0.1375	0.0749	0.2655	0.1116	0.0268	-0.0347	-0.0826	0.0134	-0.1668	0.0196	-0.0158	0.0764	0.0855	0.0475	-0.0173	-0.202	-0.003	0.1064	-0.0489	-0.1353	-0.0476	0.0841	-0.005	-0.015	0.0512	-0.0748	-0.0129	-0.1888	-0.0475	0.0059	-0.3236	0.0681	-0.0646	0.0116	-0.027
A_42_P544487 Nfkbia nuclear factor of kappa light chain gene enhancer in B-cells inhibitor, alpha (Nfkbia)	0.1009	0.1599	0.9178	0.0478	0.0333	0.0758	0.2408	0.6554	1.0941	0.0808	-0.0828	-0.5218	0.1687	0.4282	-0.2327	-0.3652	-0.342	-0.1902	-0.5506	0.9235	-0.482	-0.041	0.5333	0.1506	0.173	0.497	0.3491	-0.0031	-0.0474	0.0235	-0.4095	-0.0149	-0.0057	-0.0392	-0.5731	-0.3308	-0.1364	0.1523	-0.34	5e-04	0.0224	1.6006	0.0827	-0.0908	1.1343	2.0013	-0.1928	0.0723	0.0838
A_43_P21311 Sos1_predicted Son of sevenless homolog 1 (Drosophila) (predicted)	-0.1979	-0.0029	0.6392	-0.1806	0.1859	-0.0168	0.025	1e-04	0.3653	0.1146	0.1644	0.0866	0.2043	0.1635	0.0094	-0.2643	0.0061	-0.3432	-0.0193	-0.3122	-0.114	0.0378	-0.0542	-0.2915	-0.027	0.0477	0.3136	-0.018	-0.0533	-0.3921	-0.0496	-0.0922	0.1416	0.2523	0.015	-0.1645	0.0047	0.3874	-0.0194	-0.0403	-0.0821	-0.5359	-0.1088	-0.2764	-0.0201	-0.2916	-0.1972	-0.3811	0.078
A_43_P14612 Vav1 Vav 1 oncogene	0.0466	0.9186	0.0185	0.2909	0.9649	0.345	0.4751	-0.3626	-0.4901	0.5235	0.3954	0.418	-0.72	-0.4077	-0.9092	-0.9563	-0.1906	-0.3574	-0.1951	1.3787	0.7882	-0.0273	2.3465	0.7153	-0.285	-0.3074	-0.1862	0.163	0.5012	0.9634	0.1726	0.123	0.8568	1.6028	0.2464	-0.2769	0.0189	0.5432	-0.0569	0.5524	0.273	2.0036	0.5338	-0.111	3.0304	-0.023	-0.1466	0.3054	0.1847
A_43_P19736 Nfkbil1 Nuclear factor of kappa light polypeptide gene enhancer in B-cells inhibitor-like 1	-0.0092	0.2208	0.5987	-0.0265	-0.0505	-0.1256	0.069	0.4714	0.5854	0.0623	0.2484	-0.0732	0.1726	0.2738	0.1053	0.2478	0.0605	0.3323	-0.0701	0.2599	-0.207	-0.227	-0.3263	-0.1074	-0.3276	0.4379	-0.2168	-0.1377	-0.0199	0.108	0.0815	0.0681	0.0304	0.0718	0.0855	0.2783	0.4297	0.8058	0.0661	-0.0592	-0.0076	-0.0839	-0.1553	-0.0146	-0.1096	0.1802	0.0848	-0.2566	-0.0594
A_42_P553764 Plcg1 phospholipase C, gamma 1 (Plcg1)	-0.0031	-0.3103	-0.3087	-0.0101	-0.1111	-0.0623	-0.2573	-0.1446	-0.101	0.1487	-0.1283	-0.0167	0.1231	0.0989	-0.1076	0.007	0.1408	0.2692	-0.122	-0.2411	-0.3432	-0.1368	-0.0519	-0.1464	-0.1127	-0.0058	-0.1248	0.1803	-0.012	-0.0137	0.3389	0.0843	0.2744	0.5076	0.0144	0.067	0.1047	0.2151	-0.0142	-0.0254	-0.0938	0.0907	-0.0161	-0.058	-0.0036	0.107	-0.0665	0.0284	0.0762
A_43_P12017 Itpkb inositol 1,4,5-trisphosphate 3-kinase B (Itpkb)	0.2666	0.1416	-0.2163	-0.1754	0.1449	0.282	0.1442	-0.2636	0.9925	-0.0067	0	-0.3706	-0.0475	0.189	0.5382	-0.3424	0.2171	0.2294	0.3406	-0.2818	-0.2138	-0.1678	-0.2544	-0.095	-0.175	0.0264	0.1832	-0.0974	-0.1405	-0.0575	-0.0924	-0.039	-7e-04	0.4583	0.0542	-0.1263	0.0983	0.2	0.0904	-0.1121	0.1321	-0.2859	-0.0485	-0.023	0.0943	-0.2135	-0.2922	0.0452	0
A_42_P559085 Sos2 son of sevenless 1 (Sos1)	-0.1562	-0.4836	0.133	-0.137	-0.2705	-0.4676	-0.2156	-0.0595	-0.3564	0.1469	0.1465	-0.1894	-0.2174	-0.178	-0.2415	-0.0973	-0.0025	0.4457	-0.2845	1.0523	-0.1734	-0.0869	-0.1856	-0.0562	0.0739	0.2019	0.1252	0.044	-0.0188	-0.1721	-0.1276	0.0296	-0.1842	-0.5308	-0.0194	0.0269	0.0645	0.1602	0.0266	-0.0536	-0.1766	0.5607	-0.1335	-0.0287	-0.492	0.1995	0.0053	0.2438	-0.0766
A_43_P19609 Pak7_predicted similar to RIKEN cDNA 2900083L08 (LOC311450)	-0.068	-0.1908	-0.2718	-0.232	-0.2849	-0.4189	-0.3089	0.241	-0.0797	-0.0862	-0.0358	-0.1008	0.2808	0.0897	-0.0016	0.2062	0.0766	0.096	0.0768	-0.2209	-0.204	0.0734	-0.2209	-0.0474	-0.0143	-0.2037	-0.0377	-0.2115	-0.0948	-0.0513	0.034	-0.0646	-0.0912	-0.0995	0.0624	0.0761	-0.2188	0.0484	-0.1095	-0.1465	-0.0015	-0.1174	0.0211	-0.2694	-0.3317	0.1351	0.1909	0.0206	-0.2777
A_43_P21944 Nfat5_predicted similar to transcription factor NFAT5 isoform b (LOC307820)	-0.0401	-0.048	-0.1558	-0.1508	-0.1161	-0.1543	-0.0349	0.0062	-0.0059	0.2493	0.3394	0.2338	0.1392	0.1582	0.3975	0.312	0.3156	0.3204	0.1667	-0.2552	-0.086	0.1026	-0.3401	-0.0197	0.019	0.0613	0.0699	0.1006	0.0076	-0.0937	-0.1366	-0.1006	-0.1626	-0.1223	-0.0348	0.0205	-0.1275	-0.1976	0.034	0.0762	0.0347	-0.09	0.1455	0.0935	-0.5138	0.095	-0.0059	0.1423	0.1447
A_43_P21145 Nfat5_predicted similar to transcription factor NFAT5 isoform b (LOC307820)	-0.073	-0.4295	-0.4603	-0.1325	-0.0908	-0.3924	0.0039	0.0452	-0.1526	0.0503	-0.2051	-0.501	0.0699	0.1571	-0.018	-0.0984	-0.0202	0.2428	0.1135	-0.4666	-0.207	0.0736	-0.5295	0.0427	-0.2108	0.083	-0.0982	0.0314	-0.1448	-0.2553	-0.0803	0.0301	-0.265	-0.4714	0.0073	0.1294	-0.0426	-0.0506	0.1537	-0.3446	0.0416	-0.331	-0.1097	-0.076	-0.6586	0.0676	-0.0784	0.218	0.1153
A_43_P11979 Pak3 p21 (CDKN1A)-activated kinase 3 (Pak3)	-0.1273	0.1605	-0.1668	-0.1935	0.0154	0	0.3109	0.4825	0.2069	0.1291	-0.207	-0.3317	0.1538	-0.0991	-0.0373	-0.2629	-0.3042	0.9626	-0.084	-0.3495	-0.341	0.0093	-0.3346	-0.1975	0.0394	-0.1462	0.0088	-0.0518	-0.0095	-0.3771	0.0775	-0.4292	0.016	0.01	-0.0073	-0.0054	0.0151	-0.08	-0.2297	-0.2815	0.2808	-0.0568	-0.0224	0.0623	-0.0443	-0.1314	0.058	-0.1535	-0.2654
lalt.pool	-0.075	2.975	3.425	-0.2	2.325	6.4	-0.225	-0.025	-0.55	0.05	0.275	1.525	0.15	-0.125	1.575	0.15	0.025	0.15	0.275	7.1	1.975	-0.15	6.025	0.675	-0.35	0.15	0.475	-0.4333	1.4167	3.5833	-0.0667	-0.6333	0.2167	1.8	0.1167	-0.9333	0.35	2.8333	-1.1	1.675	1.025	5.325	-0.125	-0.25	8.425	2.35	-0.325	1.825	-0.95
[truncated: 25 more columns]
