# Supplementary material for: Gene set enrichment analysis for non-monotone association and multiple experimental categories
Source: BMC Bioinformatics. 2008 Nov 14;9:481. doi: 10.1186/1471-2105-9-481 (PMC2636811; doi:10.1186/1471-2105-9-481)
Supplement: Additional file 2 — Sets and Expression. The intermediate analysis results of NCT compendium data set. Sets directory contains lists of identified gene sets under different across-compound (category) selection criteria. Compound specific p-values, set size, etc are provided. Expression directory contains extracted expression data for respective identified gene sets. [file 1471-2105-9-481-S2.zip › SetsAndExpression/expression/C2-6of8bloodp1-Cfilter-25-blood-SIG_BCR_SIGNALING_PATHWAY.txt]

geneids	1.2.Dich-24-15#-0.1	1.2.Dich-24-150#3	1.2.Dich-24-1500#3.4	1.2.Dich-48-15#-0.2	1.2.Dich-48-150#2.3	1.2.Dich-48-1500#6.4	1.2.Dich-6-15#-0.2	1.2.Dich-6-150#0	1.2.Dich-6-1500#-0.6	1.4.Dich-24-15#0	1.4.Dich-24-150#0.3	1.4.Dich-24-1500#1.5	1.4.Dich-48-15#0.2	1.4.Dich-48-150#-0.1	1.4.Dich-48-1500#1.6	1.4.Dich-6-15#0.2	1.4.Dich-6-150#0	1.4.Dich-6-1500#0.2	Brom-24-25#0.3	Brom-24-250#7.1	Brom-24-75#2	Brom-48-25#-0.2	Brom-48-250#6	Brom-48-75#0.7	Brom-6-25#-0.4	Brom-6-250#0.2	Brom-6-75#0.5	Diqu-24-10#-0.4	Diqu-24-20#1.4	Diqu-24-25#3.6	Diqu-24-5#-0.1	Diqu-48-10#-0.6	Diqu-48-20#0.2	Diqu-48-25#1.8	Diqu-48-5#0.1	Diqu-6-10#-0.9	Diqu-6-20#0.4	Diqu-6-25#2.8	Diqu-6-5#-1.1	Gala-24-100#1.7	Gala-24-25#1	Gala-24-400#5.3	Gala-48-100#-0.1	Gala-48-25#-0.2	Gala-48-400#8.4	Gala-6-100#2.4	Gala-6-25#-0.3	Gala-6-400#1.8	Mono-24-10#-1
A_42_P661203 Plcg2 phospholipase C, gamma 2 (Plcg2)	-0.1188	-0.1999	-0.5657	-0.1988	-0.1592	-0.1494	0.0473	-0.0443	-0.2133	-0.2108	-0.3288	-0.1854	0.0478	-0.0245	0.1076	-0.2351	-0.2746	-0.4973	-0.0503	-0.1883	-0.0865	0.0301	0.1189	-0.0116	0.2957	-0.1427	0.1105	-0.4864	-0.5933	-0.4693	-0.421	0.0467	0.0525	-0.1796	-0.0435	-0.2469	-0.3124	-0.5833	-0.2191	-0.14	-0.0988	0.0704	-0.0932	-0.1805	-0.2485	-0.1053	0.0126	-0.1539	-0.0601
A_43_P10968 Itpr1 Inositol 1,4,5-triphosphate receptor 1	0.241	-0.1505	0.1332	0.0622	-0.124	-0.0828	-0.1266	0.1992	0.1212	0.22	0.1501	0.0019	0.3139	0.1494	-0.1366	0.3641	0.1441	0.3312	0.0219	0.2388	0.0558	0.0056	-0.13	-0.1356	-0.01	-0.0039	-0.1356	0.3093	0.248	-0.1181	0.2012	-0.067	-0.1081	0.0137	-0.0773	0.0862	-0.1935	0.1492	0.1002	0.1111	-0.0939	-0.2837	0.1622	-0.0242	0.0061	-0.0755	-0.1215	0.2687	0.1003
A_43_P10886 Ppp1r13b_predicted similar to protein phosphatase 1, regulatory (inhibitor) subunit 13B; apoptosis-stimulating protein of p53, 1 (LOC314465)	0.112	-0.0115	-0.0027	0.0576	-0.0414	-0.1198	-0.0501	0.0108	0.1249	0.1054	0.0868	0.1934	0.1478	0.1922	0.0045	0.0696	0.0724	0.0283	-0.0577	0.0111	-0.0172	0.113	-0.0514	0.0228	-0.299	-0.1795	-0.267	0.0727	0.0882	-0.0197	0.0908	-0.0531	-0.1242	-0.0926	-0.0796	0.0379	0.068	0.1255	0.0089	0.1066	0.0906	-0.0537	0.1184	0.0489	0.032	0.0488	-0.0212	-0.002	-0.0251
A_43_P11790 Ppp3ca protein phosphatase 3, catalytic subunit, alpha isoform (Ppp3ca)	-0.2572	-0.0438	-0.2651	-0.4302	0.1366	0.495	0.0269	0.5568	-0.4486	0.3556	-0.1005	0.0624	0.3552	-0.0032	0.4007	-0.4035	0.295	-0.5296	-0.1263	-0.406	-0.2112	0.0704	-0.0087	-0.1632	0.2334	-0.3034	0.3694	-0.3098	-0.4557	-0.0353	-0.5725	0.3002	0.0047	-0.3387	0.0541	-0.2864	-0.3335	-0.6398	-0.2636	0.0549	0.0097	0.2842	0.0748	-0.1048	-0.5064	-0.114	-0.5041	0.0671	-0.3946
A_42_P519479 Itpr1 inositol 1,4,5-triphosphate receptor 1 (Itpr1)	0.0437	-0.249	0.2946	0.0277	-0.438	0.2784	-0.0949	0.2214	-0.3917	0.0072	0.0104	-0.1652	0.7904	0.1605	1.1612	0.2008	-0.1624	0.2449	-0.1958	0.1574	0.0897	0.4555	-0.4354	-0.0248	-0.0394	-0.6236	-0.0577	0.1105	-0.2108	-0.676	-0.2852	0.0392	0.09	-0.0416	-0.1361	-0.4638	-0.2528	-0.1674	-0.2602	-0.1679	-0.021	0.3407	-0.27	-0.4202	-0.106	0.2156	-0.116	-0.1617	-0.2146
A_43_P14278 Dag1 Dystroglycan 1	-0.3011	-0.2805	-1.2588	0.0046	0.1382	-0.361	-0.0618	-0.4422	-0.7241	-0.3327	-0.4944	-0.2462	-0.1924	-0.1212	0.0263	0.0724	-0.0335	-0.4791	0.1454	-1.1977	0.072	0.1352	0.1678	0.1341	-0.1789	-0.5239	-0.1138	-0.0708	-0.1155	-0.7505	0.2452	0.0506	0.1848	0.2556	0.1893	-0.4251	-0.1964	-0.225	-0.3482	-0.5322	0.0264	0.1978	-0.3676	-0.2575	0.0429	-0.4032	-0.0126	-0.3347	0.3344
A_42_P586899 Flot1 flotillin 1 (Flot1)	0.0465	-0.019	0.1288	0.0396	-0.0298	0.017	0.0892	0.097	0.1975	0.0023	0.0974	-0.0484	0.018	0.0956	-0.0468	0.0198	0.0321	0.1925	-0.0608	0.0136	-0.0314	-0.1038	-0.1097	-0.1364	0.1006	0.0759	0.0417	-0.0208	-0.0056	0.3361	0.0607	0.0129	-0.0476	-0.0554	0.0896	0.2418	0.0689	0.0747	0.2321	0.0541	-0.1058	-0.0974	0.2174	0.1764	0.0646	0.1184	0.0367	0.0599	0.0826
A_43_P11653 Pik3r1 Phosphatidylinositol 3-kinase, regulatory subunit, polypeptide 1	-0.2292	-0.1079	-0.2862	-0.5064	0.0236	-0.4702	0.3665	-0.1058	0.4689	0.4315	0.1589	0.0742	0.5232	0.3476	0.5494	-0.1358	-0.159	-0.527	-0.1212	-0.0584	-0.1641	-0.215	-0.0785	-0.063	0.3647	0.3545	0.2191	-0.947	-0.8701	-0.267	-1.2303	0.297	0.1994	-0.433	0.4019	-0.0457	-0.7107	-1.0545	-0.165	0.124	0.3764	0.4951	0.3371	-0.0145	-0.5974	-0.3002	-0.2653	-0.0967	-0.4264
A_43_P20089 Ppp1r13b_predicted similar to protein phosphatase 1, regulatory (inhibitor) subunit 13B; apoptosis-stimulating protein of p53, 1 (LOC314465)	0.1201	0.0496	0.1136	0.1003	-0.0997	-0.1942	-0.0851	0.0143	0.0181	0.1792	0.1659	0.1558	0.0365	0.1195	-0.0071	0.156	0.1662	0.2566	-0.0041	-0.0045	0.0563	8e-04	-0.1432	-0.059	-0.2533	-0.0666	-0.2548	0.1111	0.0644	0.2153	0.1354	-0.1153	-0.1526	-0.1615	-0.0889	0.1825	0.1236	0.2256	0.1763	0.2198	0.1338	-0.0708	0.1588	0.0941	0.0318	0.079	-0.016	0.1202	0.0715
A_43_P14930 Grb2 Growth factor receptor bound protein 2	-0.4091	0.0517	-0.4107	-0.2406	0.2319	0.3747	0.1464	-0.339	-0.5846	-0.194	-0.3028	-0.0771	-0.2516	-0.3915	0.0618	-0.2544	-0.3665	-1.0731	0.128	-0.9547	0.2189	-0.0211	0.5908	0.1635	-0.0359	-0.2581	0.3834	-0.5186	-0.4423	-0.439	-0.4244	0.4656	0.5048	0.6277	0.2875	-0.622	-0.3527	-0.8205	-0.8264	-0.7441	-0.4518	0.1171	-0.4821	-0.0037	0.1845	0.0011	0.1603	-0.2676	0.1935
A_42_P609527 Syk spleen tyrosine kinase (Syk)	-0.2158	-0.0756	-0.5214	-0.0035	-0.0128	0.211	-0.0475	-0.2677	-0.4655	-0.3499	-0.5583	-0.3661	-0.2	-0.2715	0.0127	-0.245	-0.2215	-0.6845	0.1529	-0.5646	-0.0209	0.1107	0.3366	0.0951	0.0321	-0.292	-0.0037	-0.0187	-0.0808	-0.4909	-0.0729	0.1898	0.2196	0.3545	0.0336	-0.4346	-0.1276	-0.2543	-0.4561	-0.3555	-0.1765	0.1533	-0.302	-0.1992	0.0812	-0.1017	0.0788	-0.1971	0.0634
A_42_P540933 Csk_predicted Rat mRNA for protein-tyrosine kinase.	-0.1501	-0.1855	-1.0369	-0.1185	0.0505	-0.029	0.133	-0.1579	-0.305	-0.1582	-0.2246	-0.0563	0.2082	0.2128	0.5205	-0.283	-0.3964	-1.0219	0.0466	-0.8923	-0.0833	0.1201	0.2124	0.1135	-0.0421	-0.536	-0.0403	-1.1449	-1.2839	-0.801	-0.7368	-0.1002	0.0064	-0.2428	-0.028	-0.5731	-0.6958	-1.2972	-0.5809	-0.4272	-0.0387	0.2531	-0.0717	-0.0842	-0.1618	-0.2661	-0.0323	-0.3028	0.1649
A_42_P493250 Ier3 chromosome 20, major histocompatibility complex, assembled from 40 BACs, strain Brown Norway (BN/ssNHsd), RT1n haplotype; segment 7/11.	-0.3918	-0.271	-1.611	-0.0753	0.1298	-0.1603	-0.16	-0.244	-0.9395	-0.2641	-0.4688	-0.1587	-0.2613	-0.1736	0.1813	0.3042	-0.0811	-0.4625	0.3558	-1.0096	0.1753	0.0674	0.1904	0.1206	0.05	-0.7529	0.0869	0.1505	-0.3111	-0.4647	0.0414	0.2435	0.2641	0.3666	0.3385	-0.1783	-0.0717	-0.378	-0.3882	-0.3866	0.2161	0.373	-0.5265	-0.5537	-0.0516	-0.4433	-0.0214	-0.3198	0.2203
A_42_P716492 Sos1 Acid phosphatase 1, soluble	-0.222	-0.1749	0.0091	-0.1358	0.1014	0.8191	0.0784	0.0052	-0.5378	-0.1845	-0.2488	-0.0027	-0.0114	0.014	0.4247	0.132	0.0931	-0.1239	0.1267	-0.077	-4e-04	0.0905	0.6567	0.3204	-0.0501	-0.369	-0.0048	-0.0437	-0.0506	2e-04	0.098	0.0769	0.2238	1.0471	0.174	-0.5064	0.1556	-0.3283	-0.4115	-0.3648	-0.2888	0.4872	-0.5128	-0.0085	0.538	-0.0948	0.1797	-0.2527	0.2859
A_43_P11928 Gsk3a glycogen synthase kinase 3 alpha (Gsk3a)	0.028	0.0423	0.0658	0.045	-0.0379	0.0026	-0.0398	0.0052	0.0295	0.0296	0.031	-0.0524	-0.0694	-0.0434	-0.1184	0.0933	0.0731	0.1053	0.0142	0.0448	0.0369	-0.0223	-0.0173	-0.0364	-0.059	0.0159	-0.0373	0.2856	0.3328	0.1046	0.209	0.0068	-0.0303	0.0974	5e-04	0.0725	0.102	0.2423	0.051	0.0512	0.0347	-0.062	0.0382	-0.0421	0.0567	-0.0194	0.0031	0.0172	0.0253
A_43_P11121 Mapk1 Mitogen activated protein kinase 1	-0.3011	0.2872	-0.098	0.012	0.2598	0.6713	-0.0923	-0.2192	-0.1278	0.3589	0.2629	0.3977	-0.0112	-0.1832	0.2129	0.0961	-0.2068	-0.4388	-0.0314	-1.1778	0.1945	-0.0817	0.5416	0.1532	0.0096	0.1139	0.3402	0.3922	0.2475	0.2944	0.0749	0.5577	0.4108	0.8075	0.3682	-0.1066	0.3664	0.2696	-0.3578	-0.3649	-0.2865	0.1325	-0.4444	0.1283	0.1852	-0.0119	0.0087	-0.1362	0.0122
A_43_P12016 Inpp5d inositol polyphosphate-5-phosphatase D (Inpp5d)	-0.0237	-0.0401	0.0406	0.0772	0.062	0.148	-0.0059	-0.0952	-0.0895	-0.0169	-0.1667	-0.2928	-0.0759	0.0182	-0.0343	-0.1498	-0.1166	-0.1403	-0.018	0.1463	-0.1017	0.0816	-0.0531	0.2026	0.0797	0.009	0.014	0.1315	0.1797	-0.1324	0.062	-0.0545	0.0144	0.1146	-0.0869	-0.065	0.2224	0.2203	-0.0742	-0.0686	-0.0662	-0.0857	0.0201	-0.1355	-0.0498	-0.1147	-0.0884	-0.1455	-0.1556
A_42_P686567 Ppp3cb Protein phosphatase 3, catalytic subunit, beta isoform	-0.3555	-0.2165	-1.3139	-0.0248	0.2281	0.306	-0.0351	-0.5003	-0.8618	-0.3557	-0.3326	-0.1514	-0.3841	-0.3158	0.0969	0.0573	-0.2149	-0.4668	0.1144	-1.0623	0.2031	0.054	0.5038	0.179	-0.2728	-0.5396	0.1546	0.273	0.0227	-0.5084	0.3634	0.3047	0.3127	0.7019	0.2701	-0.2935	-0.1415	-0.4392	-0.3163	-0.5769	-0.0299	0.2062	-0.6585	-0.1703	0.2168	-0.1116	0.1077	-0.2575	0.4716
A_43_P18976 Shc1 SHC (Src homology 2 domain-containing) transforming protein 1 (Shc1)	0.0649	0.0378	0.1474	0.1351	-0.0652	-0.0584	-0.0648	0.028	0.0367	0.0638	0.1111	0.0482	-0.0379	-0.0076	-0.1538	0.1298	0.1329	0.212	0.064	0.0634	0.0543	-0.0454	-0.0803	-0.0581	-0.134	0.0259	-0.073	0.3603	0.367	0.2196	0.2827	-0.0255	-0.0752	0.0149	-0.0142	0.1229	0.1043	0.3317	0.146	0.0948	-0.0073	-0.104	0.1108	0.0253	0.05	0.0909	0.024	0.0712	0.0143
A_43_P11704 Cd81 CD 81 antigen (Cd81)	-0.2386	-0.0738	-0.2506	-0.0397	0.0176	-0.3746	0.0708	-0.1094	-0.0312	-0.2561	-0.3882	-0.3325	-0.4614	-0.4541	-0.1951	-0.0874	-0.069	-0.3052	0.1242	-0.1601	-0.0609	-0.0807	0.0867	0.0088	0.2286	0.2032	0.1587	-0.2264	-0.1645	0.0377	-0.2121	0.215	0.268	-0.0288	0.2654	0.1319	-0.0559	-0.0499	0.0224	-0.3077	0.0509	0.1387	-0.5176	-0.2768	-0.1222	-0.1263	0.0533	-0.0581	0.0508
A_42_P522877 Mapk1 Mitogen activated protein kinase 1	-0.1002	0.3863	0.2077	0.0142	0.1788	0.4457	0.1478	0.1599	0.3267	0.2593	0.1434	0.5564	0.408	0.6156	0.852	0.5503	0.3348	0.1581	0.1564	-1.2857	0.2007	-0.0167	0.1745	-0.0126	-0.5022	0.0031	0.0435	0.8166	0.9202	0.4599	0.5736	0.2208	0.0333	0.7534	0.3424	0.037	0.7338	0.8498	-0.1738	-0.1421	0.0896	0.5993	0.2428	0.6796	0.9799	0.1791	0.0268	0.1809	0.4233
A_43_P11005 Ppp1r13b_predicted similar to protein phosphatase 1, regulatory (inhibitor) subunit 13B; apoptosis-stimulating protein of p53, 1 (LOC314465)	-0.0214	0.0999	0.0916	0.1316	-0.004	-0.0727	-0.0977	-0.1463	-0.0978	0.0989	0.0975	-0.0148	-0.2771	-0.1284	-0.3531	0.0643	0.0848	0.1502	0.1034	0.158	0.1532	-0.0294	0.0134	-0.0287	-0.1578	0.2691	-0.0658	0.6222	0.6882	0.2121	0.4274	0.0741	0.03	0.1007	-0.0502	4e-04	0.035	0.4527	0.0393	-0.0258	-0.1246	-0.2752	-0.1272	-0.2432	-0.0308	-0.0069	-0.0062	0.0547	-0.1221
A_43_P12594 Akt3 thymoma viral proto-oncogene 3 (Akt3)	0	0	0	0	0	0	-0.0064	0.0054	0	0	0	0	0	0	-0.2971	0	0	0	0	-0.0294	0	-0.0496	0	0	-0.1261	0	0	-0.0326	0.261	0	0.0798	0.2622	0.1831	-0.1408	0	0	0	0.2634	0	0.021	0	0.0688	0	-0.0749	0.2003	0	-0.3165	-0.3171	0
A_42_P645092 Ppp3ca Protein phosphatase 3, catalytic subunit, alpha isoform	-0.0212	0.0054	-0.0188	-0.0341	0.0208	0.2335	0.0317	0.073	0.0948	-0.1785	-0.2537	-0.0472	0.0463	0.002	0.0332	-0.1172	-0.1325	-0.2485	7e-04	-0.0357	-0.003	0.0082	0.0281	-0.0133	0.0667	0.0134	0.029	-0.1094	-0.1737	-0.0338	-0.1925	0.099	0.0562	0.1057	0.0435	-0.2043	-0.1806	-0.428	-0.1331	-0.0284	-0.0475	0.0726	-0.0966	0.135	-0.0672	0.0373	0.0144	0.0318	0.0276
A_43_P12490 Itpr2 inositol 1,4,5-triphosphate receptor 2 (Itpr2)	-0.2776	-0.1915	-0.3013	0.092	0.0452	0.2409	0.1743	0.1705	0.0557	0.2074	-0.0469	-0.0482	0.4966	0.102	0.3072	0.1945	0.1526	-0.131	-0.1714	-0.305	0.0147	0.418	-0.1498	-0.0308	0.2429	-0.4751	-0.0026	-0.4277	-0.52	-0.1789	-0.4177	0.5499	0.3501	0.0939	0.0346	-0.2342	-0.2273	-0.8609	-0.2118	0.1926	0.2985	0.3186	0.246	-0.1331	0.077	-0.0123	-0.1219	0.1358	0.0838
A_42_P533394 TC475588 Transcribed locus	0.0976	0.0554	0.1275	0.1269	-0.0949	-0.0369	-0.1527	-0.0324	-0.0468	0.0934	0.0381	0.1213	0.0107	0.0462	-0.0141	0.0968	0.1647	0.1267	0.0157	-0.0386	0.048	0.0157	-0.1757	-0.0494	-0.2321	-0.0543	-0.2426	0.2073	0.1894	0.0678	0.1921	0.0244	0.0162	-0.0997	-0.0393	0.0285	0.0637	0.228	-0.0143	0.0809	0.0669	-0.1154	0.0325	-0.0603	-0.0346	-8e-04	0.0365	0.0676	-0.0311
A_43_P18724 Sos1_predicted Son of sevenless homolog 1 (Drosophila) (predicted)	0.1595	-0.0213	0.189	0.0318	-0.1718	-0.1403	0.0735	0.1685	0.1711	0.408	0.3996	0.2529	0.4466	0.2916	0.3476	-0.056	0.1941	0.2555	-0.0366	-0.0807	0.0424	0.0338	-0.2078	-0.1212	0.0654	-0.123	-0.0294	-0.3326	-0.1451	-0.221	-0.1462	-0.1559	-0.2385	-0.402	-0.1297	0.061	-0.0743	-0.1865	0.0939	0.1479	0.2615	0.1601	0.2406	-0.0324	-0.2385	0.0179	-0.1669	0.0939	0.0615
A_43_P12733 Akt1 v-akt murine thymoma viral oncogene homolog 1 (Akt1)	-0.0312	-0.0568	0.0536	-0.3624	0.0773	-0.1001	0.1209	-0.0338	0.0634	0.2483	0.0265	0.1227	0.2158	0.2126	0.3852	-0.3411	-0.4758	-0.7774	0.0638	-0.0905	-0.0881	-0.0157	0.0288	-0.049	0.1407	0.024	0.0066	-0.4664	-0.6826	-0.2604	-0.66	0.1744	0.4011	-0.1853	-0.0512	-0.3763	-0.7856	-0.9858	-0.2806	-0.0709	-0.0945	0.1436	-0.0647	0.1954	-0.6382	-0.0395	0.1096	0.0176	-0.418
A_43_P11498 Raf1 murine leukemia viral (v-raf-1) oncogene homolog 1 (3611-MSV) (Raf1)	0.2952	-0.1447	-0.2624	-0.0018	-0.0339	-0.063	0.1123	0.1918	-0.0435	0.2582	-0.1054	0.0702	0.2146	0.4244	-0.0112	-0.6658	-0.2002	-0.2366	0.0269	0.0969	0.0594	0.4623	0.1321	0.1463	-0.0045	-0.3	0.3597	0.142	-0.2132	-0.1974	-0.0359	-0.4162	-0.0087	0.1372	-0.003	-0.3318	0.0469	0.131	-0.2549	0.4453	0.0537	0.4851	0.181	0.1179	0.028	-0.0306	0.3095	-0.5075	0.0105
A_43_P12954 Mapk1 mitogen activated protein kinase 1 (Mapk1)	-0.0661	0.145	0.2675	0.2304	-0.0578	0.2144	-0.0862	-0.1748	-0.1252	0.1086	0.2257	-0.0433	-0.2963	-0.2372	-0.3692	0.1438	0.0433	0.3028	0.1026	0.3227	0.202	-0.0257	0	0.0382	-0.1618	0.2897	0.0311	1.0682	1.0812	0.3097	0.6294	0.262	0.088	0.3766	0.0467	0.1672	0.2911	0.7841	0.0302	-8e-04	-0.0326	-0.0989	-0.304	-0.3205	-0.0509	0.0641	0.0407	0.142	-0.1704
A_43_P12946 Pdk1 Pyruvate dehydrogenase kinase 1	-0.4374	-0.2557	-0.6845	-0.032	0.1079	-0.2242	0.1219	-0.1738	-0.7612	-0.4149	-0.5614	-0.1507	-0.3614	-0.2111	0.1813	0.029	-0.1517	-0.3471	0.1482	-0.4172	0.1698	0.238	0.2751	0.2381	-0.2122	-0.6164	0.1558	-0.1024	-0.0869	-0.7383	-0.0999	0.2027	0.1632	0.6145	0.2452	-0.296	-0.4234	-0.8594	-0.4398	-0.4461	-0.0427	0.5971	-0.3948	0.2275	0.148	-0.1152	0.1735	-0.2612	0.4914
A_43_P15531 Bcl2 B-cell leukemia/lymphoma 2 (Bcl2)	0.1013	-0.0584	-0.04	0.0953	-0.0594	0.0492	0.1846	0.318	0.3196	3e-04	0.3353	0.1898	0.4746	0.2792	0.4276	-0.0834	-0.0414	0.1172	-0.1812	-0.0325	-0.026	0.1327	-0.1722	0.0929	0.1478	-0.0137	0.2158	-0.1844	-0.205	0.1285	-0.1977	-0.1526	-0.1966	-0.374	-0.0849	0.0159	-9e-04	-0.103	0.0524	0.0993	0.1829	-0.0621	0.283	-0.0731	0.2262	0.1434	0.1296	-0.0696	0.0312
A_43_P11930 Mapk3 mitogen activated protein kinase 3 (Mapk3)	0.0326	0.0013	-0.0097	0.005	0.0103	-0.0164	0.021	0.0205	0.0066	0.0154	0.0185	-0.0686	0.0437	0.0487	-0.0399	-0.1462	-0.2408	-0.3041	-0.0052	0.0065	-0.0704	0.0505	0.055	0.0777	0.0545	0.0327	0.0217	-0.1586	-0.1143	-0.2101	-0.0876	0.0118	0.0294	0.0085	-0.0772	-0.1666	-0.0437	-0.0914	-0.1755	-0.139	-0.0765	-0.0496	0.0201	-0.078	-0.1023	-0.0729	-0.0298	-0.0658	-0.162
A_42_P612157 Btk Bruton agammaglobulinemia tyrosine kinase	-0.5216	-0.146	-1.2395	-0.1874	0.159	0.3082	-0.1085	-0.7404	-1.2673	-0.4033	-0.5579	-0.235	-0.6731	-0.6872	-0.2779	-0.4301	-0.428	-1.0636	0.2403	-0.8768	0.1073	0.0137	0.7382	0.1438	0.0806	-0.4284	0.2742	-0.5033	-0.4455	-0.4884	-0.1808	0.3746	0.5132	0.7331	0.2733	-0.5429	-0.4795	-0.7533	-0.705	-0.8666	-0.6754	-0.1355	-0.685	-0.2158	-0.0405	-0.1874	0.0851	-0.5468	0.2234
A_42_P466926 Bad bcl2-associated death promoter (Bad)	0.096	-0.1187	0.1872	-0.5163	0.0992	-0.1641	0.0237	0.4484	-0.0327	-0.0448	0.0061	-0.0547	0.2668	-0.0191	0.3695	-0.0213	-0.4302	-0.2	-0.108	-0.0147	0.0564	-0.2176	0.1972	0.0382	0.0851	-0.3523	0.0235	-0.5042	-0.6738	-0.5646	-1.4849	0.201	-0.0175	-0.1544	-0.0498	-0.221	-0.3708	-0.6962	0.0479	-0.046	-0.0241	0.1492	-0.2319	0.4285	-0.3281	-0.2566	0.01	-0.1181	-0.1689
A_43_P18006 Dag1 dystroglycan 1 (Dag1)	0.2056	-0.023	0.2116	0.0537	-0.0642	-0.0234	0.1228	0.1447	0.1053	-0.2421	0.1272	-0.2294	0.3018	0.0448	-0.0795	0.0383	-0.0696	0.3683	0.0253	0.0657	0.0309	-0.0495	-0.1024	0.0106	0.0288	0.0247	-0.01	0.1314	0.0085	0.1878	0.0592	0.1311	-0.1807	-0.1683	-0.0201	0.0961	0.1226	0.3142	0.1074	0.0341	-0.043	-0.0262	-0.041	0.1211	0.1374	0.1404	0.0693	0.1946	-0.0688
A_43_P15306 Lyn Yamaguchi sarcoma viral (v-yes-1) oncogene homolog	-0.2942	0.0318	0.3115	-0.1438	0.0456	0.4394	0.0324	-0.1649	-0.3267	-0.2668	-0.418	-0.0181	-0.4314	-0.558	-0.169	-0.1984	-0.0882	-0.4074	0.1054	0.5473	0.0833	0.0699	0.515	0.1405	0.2831	-0.3262	0.1311	-0.3433	-0.2287	-0.1208	-0.2216	0.2302	0.2411	0.5585	0.0266	-0.4424	-0.2261	-0.522	-0.4284	-0.242	-0.3527	-0.0393	-0.3635	0.0746	0.1993	-0.0836	0.1586	0.0249	0.0788
A_43_P15304 Grb2 growth factor receptor bound protein 2 (Grb2)	-0.3521	0.0616	-0.239	-0.2128	0.081	-0.0502	0.1637	-0.0761	-0.1276	0.254	0.037	0.3257	0.2044	0.1992	0.7	-0.3362	-0.415	-0.9982	-0.195	0.1947	-0.152	0.078	0.1896	0.0604	0.4504	-0.1964	0.6175	-1.4822	-1.0151	-0.188	-1.1323	0.2823	0.2843	-0.2054	0.106	-0.5997	-0.7939	-1.5153	-0.4508	-0.0992	-0.086	0.1637	0.1986	0.2005	-0.5591	0.0516	0.0462	0.0577	-0.2007
A_42_P572461 Itpr3 inositol 1, 4, 5-triphosphate receptor 3 (Itpr3)	-0.1128	-0.2333	-0.9096	-0.1704	0.0893	-0.0347	0.0164	-0.2566	-0.4833	-0.265	-0.423	-0.2661	-0.0042	-0.036	0.2112	-0.3872	-0.5348	-0.9452	0.0793	-0.2652	0.006	0.3288	0.2158	0.3225	-0.0637	-0.3962	0.0305	-0.7628	-0.8517	-1.058	-0.5967	0.1002	0.258	-0.1202	-0.0334	-0.6146	-0.5282	-0.9558	-0.6781	-0.7413	-0.206	-0.0416	-0.4091	-0.4372	-0.5232	-0.3182	-0.1202	-0.3502	0.0786
A_42_P572413 Vav1 vav 1 oncogene (Vav1)	-0.335	-0.1714	-0.9048	-0.2492	0.0282	0.1132	-0.0712	-0.5414	-0.7426	-0.2911	-0.4728	-0.3063	-0.576	-0.6264	-0.2547	-0.3869	-0.464	-1.256	0.0802	-0.5334	-0.2055	0.0294	0.5491	0.1356	0.1455	-0.598	0.1704	-0.8228	-0.9165	-0.7574	-0.3198	0.3292	0.46	0.3559	0.098	-0.547	-0.3773	-0.83	-0.5768	-0.7864	-0.4976	-0.0408	-0.6276	-0.4528	-0.536	-0.4096	0.0134	-0.7115	0.0988
A_42_P483564 Ptprc Protein tyrosine phosphatase, receptor type, C	-0.3982	-0.1238	-1.1616	-0.1709	0.1846	0.7339	0.0056	-0.823	-0.9544	-0.0149	-0.1576	0.1161	0.0347	0.0073	0.362	-0.6821	-0.6752	-1.3941	0.1715	-0.9108	-0.0099	-0.0862	0.6296	0.16	0.053	-0.5413	0.2669	-0.9979	-0.9409	-0.9328	-0.8171	0.3188	0.5096	0.3717	-0.3218	-1.0107	-1.0074	-1.7567	-0.8878	-0.9002	-0.3677	0.2698	-0.5738	-0.2009	-0.1908	-0.1432	0.1817	-0.4278	0.0527
A_42_P507455 Blnk Similar to SH2-containing leukocyte protein 65	-0.7266	-0.2523	-2.4657	-0.2016	0.0053	-0.2296	-0.2353	-0.839	-1.7095	-0.6744	-0.8393	-0.5842	-0.5984	-0.449	0.0541	-0.355	-0.4348	-0.953	0.4908	-1.5789	0.4447	0.0615	0.5134	0.246	0.0205	-0.8132	0.2764	-0.5951	-0.669	-0.9806	-0.1706	0.0578	0.2292	0.1619	0.2159	-0.5495	-0.7546	-1.2437	-0.7305	-0.9434	-0.3158	-0.1831	-0.8853	-0.7384	-0.3655	-0.2474	0.0497	-0.4584	0.3187
A_43_P15265 Ppp3cb protein phosphatase 3, catalytic subunit, beta isoform (Ppp3cb)	0.153	0.1	0.1795	0.0736	-0.0478	-0.0388	-0.1014	0.0434	0.0448	0.1474	0.2011	0.1491	0.1897	0.3014	0.2619	0.2134	0.2695	0.2623	-0.0046	0.0488	0.1024	0.0177	-0.2265	-0.0955	-0.1862	-0.0246	-0.2036	0.027	0.0198	0.3251	-0.0729	0.1667	-0.1244	-0.0335	0.373	0.1413	0.1856	0.1366	0.1087	0.1766	0.2468	0.3656	0.3541	0.2045	0.087	0.0177	-0.0027	0.297	-0.0654
A_43_P15267 Akt2 murine thymoma viral (v-akt) oncogene homolog 2 (Akt2)	-0.0554	0.0128	0.2961	0.073	-0.0748	-0.0916	0.1861	0.0085	0.3439	0.0398	-0.0401	-0.2577	-0.2277	-0.1681	-0.4661	-0.1764	-0.0349	0.0442	-0.0123	0.2284	-0.0363	-0.1274	-0.1677	-0.2616	0.3974	0.2812	0.2816	0.0529	-0.1188	0.5689	0.1403	0.059	0.1079	0.0608	0.2196	0.3577	0.23	0.2944	0.3005	-0.0316	-0.0632	-0.264	-0.0587	0.0779	-0.16	0.1244	-0.1656	0.0292	-0.2818
A_42_P788690 Akt2 Murine thymoma viral (v-akt) oncogene homolog 2	-0.1178	-0.666	-0.6249	-0.3666	-0.4478	-0.681	-0.0851	-0.1997	-0.307	0.1182	0.0116	-0.2018	-0.1402	-0.1244	-0.5199	-0.5918	-0.644	-0.9665	-0.1708	-1.0186	-0.5417	5e-04	0.0386	-0.0988	0.4602	0.0541	0.4603	-0.7273	-0.9044	-0.7394	-0.7296	0.0569	0.1867	-0.3266	0.0169	-0.3179	-0.382	-0.607	-0.3217	-0.1852	-0.046	0.0559	-0.2406	-0.321	-0.5137	-0.3144	-0.0507	-0.206	-0.9186
A_42_P703489 Flot2 flotillin 2 (Flot2)	-0.1645	-0.145	0.1892	-0.2087	-0.077	0.5937	-0.0461	-0.2439	-0.41	-0.398	-0.6283	-0.3726	-0.5016	-0.4367	-0.2333	-0.2439	-0.1686	-0.9272	-0.1331	0.371	-0.3829	0.0485	0.5162	0.0253	-0.2081	-0.5432	-0.185	-0.6661	-0.4488	-0.346	-0.2405	0.1129	0.2574	0.7705	-0.0771	-0.608	0.0737	-0.2814	-0.6608	-0.4266	-0.409	-0.0112	-0.296	0.1519	0.0557	0.0066	0.1411	-0.1369	0.0841
A_43_P22735 Cd19_predicted CD19 antigen (predicted)	-0.0703	-0.1203	-0.2612	-0.1318	-0.0812	-0.2388	-0.0125	-0.1711	-0.1767	-0.0926	-0.0395	0.0152	0.2406	0.1369	0.2491	0.0561	0.0466	0.0665	0.0254	-0.14	0.0416	-0.0252	-0.0416	-0.101	0.0792	-0.0104	0.0072	-0.1253	-0.2735	-0.2536	-0.1977	-0.1547	-0.0348	-0.271	-0.0797	-0.0533	-0.2745	-0.2395	-0.016	0.0308	-0.0195	0.1557	-0.0295	-0.242	-0.29	0.0833	0.051	-0.0612	-0.0087
A_43_P13041 Nr0b2 nuclear receptor subfamily 0, group B, member 2 (Nr0b2)	0.0245	-0.0987	-0.0422	0.0529	-0.0353	0.4955	0.1546	0.0767	-0.1572	0.0541	0.143	-0.1204	0.1109	-0.0862	0.1029	0.3471	-0.1292	-0.2272	0.1204	0.008	0.1268	0.2653	0.1975	0.1648	0.1696	-0.357	0.0635	0.2723	0.1761	-0.2928	-0.0499	-0.3497	0.1156	0.0948	-0.28	-0.3244	0.3012	0.3204	0.062	-0.215	-0.4444	0.3306	-0.0702	0.1455	0.5119	-0.2692	-0.5285	0.0764	-0.0144
A_42_P620042 Gsk3b glycogen synthase kinase 3 beta (Gsk3b)	-0.0223	-0.045	-0.1877	-0.2408	-0.1371	-0.3273	0.056	0.0016	0.1316	0.562	0.3031	0.2607	0.523	0.4896	0.5666	-0.3166	-0.1578	-0.5502	-0.1768	-0.8491	-0.2651	-0.1468	-0.3561	-0.218	0.0608	-0.4161	-0.2871	-1.1299	-1.3381	-0.5332	-1.1965	-0.0638	0.0669	-0.5811	-0.3528	-0.302	-0.8065	-1.3074	-0.304	-0.152	0.0077	-0.0669	0.082	-0.0246	-0.6794	-0.1982	-0.1959	-0.1607	-0.1654
A_43_P15943 Sos2 son of sevenless 1 (Sos1)	0	0	0	-0.133	0	0	-0.0177	-0.0062	0	0	0	-0.3616	0.3497	0	0.0227	0	0	-0.1145	-0.1346	0	0.0778	0.1221	-0.1261	0	-0.1912	-7e-04	0	-0.0199	-0.1183	0.1101	0	0	0.1705	-0.264	0.0166	-0.0118	-0.0826	-0.0043	0.0038	0	0	-0.0339	0.2541	0	-0.33	0.1142	0	0	-0.1174
A_43_P15905 Dag1 dystroglycan 1 (Dag1)	0.0904	0.1167	0.1652	0.0083	0.0213	-0.1894	0.2002	0.1428	0.4693	-0.8995	-0.0423	0.13	0.1853	0.2304	0.1058	0.0755	-0.0378	0.2831	-0.129	0.1123	-0.0198	-0.0415	-0.2548	-0.1459	0.3004	0.2139	0.1742	-0.064	-0.1365	0.4692	-0.0277	-0.0284	-0.1488	-0.2527	0.0832	0.3455	-0.1092	-0.0095	0.3552	0.1204	-7e-04	0.0822	0.2891	0.3762	0.0177	0.0844	-0.0568	0.1442	0.1189
A_43_P13737 Itpr2 UI-R-C1-lp-b-12-0-UI.s1 UI-R-C1 cDNA clone UI-R-C1-lp-b-12-0-UI 3', mRNA sequence.	0.1412	-0.0637	0.3	-0.0093	-0.0486	-0.2048	0.1338	0.2488	0.3607	0.0157	-0.0886	0.1216	0.1346	0.1135	0.1234	0.1141	0.1231	0.435	-0.0594	0.1948	0.0862	-0.2495	-0.0525	-0.1422	0.1171	0.1175	0.1302	-0.0292	0.0033	0.2238	-0.155	-0.2632	-0.1174	-0.1341	-0.0462	0.4087	0.1354	-0.0326	0.3358	0.3482	0.0735	0.0216	0.345	0.1608	0.2689	0.1914	0.0804	0.1844	0.0656
A_43_P13955 Pik3r1 Phosphatidylinositol 3-kinase, regulatory subunit, polypeptide 1	-0.1839	-0.067	-0.4084	0.3276	0.1394	0.0589	-0.3163	-0.1973	-0.1285	-0.1009	-0.1205	-0.1387	-0.0012	-0.2488	-0.1009	-0.2021	-0.3025	-0.4074	0.176	-0.8555	-0.0219	0.0878	0.0027	0.1266	-0.4926	-0.0766	-0.5078	-0.2862	0.3197	-0.5125	-0.1219	-0.0494	-0.1205	-0.2563	-0.3027	-0.3988	-0.3322	-0.0836	-0.3668	-0.9864	-0.472	-0.2025	-0.515	-0.3507	-0.3048	-0.2698	-0.04	0.0267	0.4707
A_43_P19148 Sos1_predicted similar to mouse Son of sevenless 1 (LOC313845)	0.0987	-0.0081	0.1085	-0.1008	-0.057	-0.1438	0.1225	0.2002	0.3003	0.1433	0.2095	0.2244	0.4218	0.4172	0.3083	-0.0347	0.0138	0.2058	-0.09	-0.0356	-0.0748	-0.146	-0.2374	-0.2714	0.3273	0.12	0.2681	-0.4426	-0.4954	0.3437	-0.2978	-0.1306	-0.1823	-0.3611	0.0696	0.2097	-0.2145	-0.3194	0.2247	0.1848	0.0739	0.1328	0.4424	0.3694	0.1447	0.2068	0.0549	0.1386	0.1061
A_43_P21311 Sos1_predicted Son of sevenless homolog 1 (Drosophila) (predicted)	0.0421	-0.1369	0.1216	-0.0638	-0.2621	0.0431	0.0344	0.1666	0.2794	0.0446	-0.1363	0.3148	-0.1453	-0.129	-0.3478	0.5838	0.0767	0.1082	0.0561	0.2915	-0.13	0.1379	-0.0579	0.0498	0.4869	0.0125	0.4997	0.4032	0.1548	0.3464	0.1881	0.0751	-0.0541	0.235	0.4726	0.339	0.5577	0.1986	0.7667	-0.085	0.0195	-0.0619	-0.1004	0.4426	0.3292	0.0531	-0.3692	0.4275	0.2436
A_43_P14612 Vav1 Vav 1 oncogene	-0.2891	-0.1872	-0.7328	-0.3158	0.0046	-0.0206	0.0606	-0.095	-0.337	-0.0862	-0.239	-7e-04	0.1624	0.0875	0.4673	-0.3899	-0.0974	-0.6841	0.1253	-0.9443	0.0536	0.0172	0.2985	0.0431	0.2879	-0.498	0.5655	-0.9739	-0.8921	-0.6223	-0.696	0.258	0.4197	-7e-04	0.1037	-0.5459	-0.8951	-1.5241	-0.5682	-0.2149	0.014	0.4182	-0.0241	0.1048	0.0445	-0.295	0.1784	-0.4759	0.2108
A_43_P21667 Shc1 SHC (Src homology 2 domain-containing) transforming protein 1 (Shc1)	0.0976	-0.0664	0.0746	-0.0669	-0.0608	0.3314	0.0285	-0.2352	0.2224	0.066	0.1582	-0.1699	0.4453	0.0799	0.0515	-0.0721	-0.0978	0.0576	-0.1436	0.4431	0.0281	0.0972	-0.0667	0.0191	0.0504	-0.068	0.1131	0.0216	-0.1015	0.0559	-0.0266	-0.009	-0.0257	-0.0894	-0.147	-0.0803	-0.2358	-0.118	0.1262	0.2304	-0.0275	-0.1417	0.2497	0.3537	0.033	-0.125	-0.107	0.1175	-0.2944
A_42_P777177 Ppp3ca Protein phosphatase 3, catalytic subunit, alpha isoform	-0.3328	-0.0982	-0.3047	-0.0852	0.103	0.6072	-0.1967	-0.5116	-0.6078	-0.0874	-0.1727	0.0995	-0.3314	-0.408	0.0072	0.1038	0.083	-0.4882	0.1135	-1.1334	0.0274	-0.1618	0.4723	0.0806	-0.2754	-0.3736	0.1136	1.0587	1.14	0.1744	0.5714	0.3282	0.3845	1.1688	0.3142	-0.2965	0.457	0.552	-0.4951	-0.7787	-0.5176	-0.2582	-0.9034	-0.4512	0.1182	-0.2318	0.0288	-0.4866	0.2514
A_42_P835950 Pik3r1 Phosphatidylinositol 3-kinase, regulatory subunit, polypeptide 1	-0.2534	-0.0977	-0.2663	-0.0728	0.0809	0.028	0.0586	-0.0518	0.0152	0.1043	0.0375	0.0801	0.327	0.2835	0.3438	-0.0914	-0.1554	-0.2726	0.0463	-0.3754	0.0087	0.104	-0.019	0.0728	0.1324	-0.0156	0.0801	-0.4659	-0.5268	-0.4892	-0.5656	0.3053	0.1848	-0.1862	0.0205	-0.2559	-0.5646	-0.6557	-0.348	-0.1734	0.1086	0.2122	3e-04	0.0531	-0.2463	-0.2406	-0.0218	-0.0518	0.0641
A_43_P10731 Shc1 Src homology 2 domain-containing transforming protein C1	-0.1188	0.0282	-0.3397	0.0663	0.2459	-0.1965	0.0839	0.1308	-0.0559	-0.0887	-0.3109	0.2148	-0.1937	0.0801	0.2074	0.2984	0.1644	0.2426	-0.0359	-0.2214	0.1889	0.0146	0.5513	0.3739	-0.2313	-0.054	0.145	0.4645	0.2346	-0.0267	0.3394	0.0906	0.0296	0.4232	0.1745	0.057	0.1277	-0.2017	0.1208	0.0175	0.1995	0.3435	-0.0391	0.2472	0.4342	-0.061	-0.0656	-0.1783	0.4058
A_43_P10633 Ier3 chromosome 20, major histocompatibility complex, assembled from 40 BACs, strain Brown Norway (BN/ssNHsd), RT1n haplotype; segment 7/11.	0.1236	0.0696	0.1661	0.1002	-0.0206	-0.0812	-0.0917	0.0757	0.0957	0.2283	0.2	0.1597	0.1217	0.1452	-0.0589	0.1256	0.2095	0.4032	0.0236	0.0256	0.0938	-0.0256	-0.2199	-0.1554	-0.1492	0.0169	-0.1771	0.2436	0.2339	0.3132	0.3293	-0.0209	-0.1778	-0.0916	-0.07	0.2519	0.211	0.4016	0.2964	0.1582	0.0946	-0.1283	0.2891	0.1706	0.1813	0.1695	-0.0167	0.1544	0.1398
A_43_P19694 Pik3ca Phosphatidylinositol 3-kinase, catalytic, alpha polypeptide	-0.0401	-0.0261	0.0723	0.1026	0.3682	0.0539	-0.0612	-0.0412	0.0628	-0.0321	-0.025	-0.1508	-0.2234	0.0377	-0.0776	0.2203	0.0249	0.0062	0.3011	-0.013	0.0837	0.2118	0.1823	0.0057	-0.2414	0.0244	0.0694	-0.0534	0.2752	0.2407	0.1896	-0.0499	-0.1085	0.099	-0.214	0.0943	-0.0388	-0.1614	0.0573	-0.023	-0.0235	0.1215	-0.0386	0.1357	-0.004	0.4958	0.006	-0.3566	0.0643
A_42_P559085 Sos2 son of sevenless 1 (Sos1)	0.209	0.0057	0.0936	-0.0988	-0.0461	-0.0398	0.262	0.4444	0.5693	0.0045	0.0963	0.3223	0.6037	0.6336	0.5651	0.1698	0.2169	0.4616	-0.1611	0.1489	-0.0269	-0.134	-0.3968	-0.3365	0.1786	0.1147	0.137	-0.7937	-0.86	0.1985	-0.4761	-0.3423	-0.4717	-0.5399	-0.0909	0.2536	-0.2726	-0.63	0.3471	0.3163	0.2225	0.3211	0.6323	0.6138	0.1742	0.3208	0.0866	0.3176	0.4263
A_43_P20278 Pik3ca Phosphatidylinositol 3-kinase, catalytic, alpha polypeptide	-0.0584	-0.1923	-0.1281	-0.0947	-0.0492	0.4594	0.1404	-0.218	-0.2346	0.333	0.1573	0.0292	0.2612	0.3027	0.1917	0.256	-0.1516	-0.2228	-0.093	-0.0375	-0.2513	0.2692	0.1479	0.0364	0.1977	-0.3259	-0.0031	-0.3738	-0.4659	-0.7197	-0.661	0.0959	0.007	-0.0954	-0.3406	-0.643	-0.1133	-0.4901	-0.4625	0.0463	0.167	0.0024	0.113	0.0237	-0.0836	0.0502	-0.1246	0.0282	-0.0452
A_43_P19446 Map4k1_predicted Mitogen activated protein kinase kinase kinase kinase 1 (predicted)	-0.0237	0.0461	0.0448	0.0777	-0.0775	-0.1931	-0.1026	-0.1522	-0.1882	0.0585	0.0898	-0.0114	-0.1473	-0.145	-0.1891	0.0693	0.0519	0.0505	0.0671	-0.043	0.0746	-0.0116	-0.0053	-0.0058	-0.0108	0.0304	-0.0274	0.2302	0.2549	0.0118	0.1884	0.0976	0.0919	0.0256	-0.0153	0.0059	0.0409	0.2545	-0.016	0.0072	-0.0818	-0.2188	-0.1212	-0.2835	-0.1574	-0.0691	-0.0255	-0.1046	-0.1885
lalt.pool	-0.075	2.975	3.425	-0.2	2.325	6.4	-0.225	-0.025	-0.55	0.05	0.275	1.525	0.15	-0.125	1.575	0.15	0.025	0.15	0.275	7.1	1.975	-0.15	6.025	0.675	-0.35	0.15	0.475	-0.4333	1.4167	3.5833	-0.0667	-0.6333	0.2167	1.8	0.1167	-0.9333	0.35	2.8333	-1.1	1.675	1.025	5.325	-0.125	-0.25	8.425	2.35	-0.325	1.825	-0.95
[truncated: 25 more columns]
