# Supplementary material for: Gene set enrichment analysis for non-monotone association and multiple experimental categories
Source: BMC Bioinformatics. 2008 Nov 14;9:481. doi: 10.1186/1471-2105-9-481 (PMC2636811; doi:10.1186/1471-2105-9-481)
Supplement: Additional file 2 — Sets and Expression. The intermediate analysis results of NCT compendium data set. Sets directory contains lists of identified gene sets under different across-compound (category) selection criteria. Compound specific p-values, set size, etc are provided. Expression directory contains extracted expression data for respective identified gene sets. [file 1471-2105-9-481-S2.zip › SetsAndExpression/expression/C2-6of8bloodp1-Cfilter-25-liver-SIG_BCR_SIGNALING_PATHWAY.txt]

geneids	1.2.Dich-24-15#-0.1	1.2.Dich-24-150#3	1.2.Dich-24-1500#3.4	1.2.Dich-48-15#-0.2	1.2.Dich-48-150#2.3	1.2.Dich-48-1500#6.4	1.2.Dich-6-15#-0.2	1.2.Dich-6-150#0	1.2.Dich-6-1500#-0.6	1.4.Dich-24-15#0	1.4.Dich-24-150#0.3	1.4.Dich-24-1500#1.5	1.4.Dich-48-15#0.2	1.4.Dich-48-150#-0.1	1.4.Dich-48-1500#1.6	1.4.Dich-6-15#0.2	1.4.Dich-6-150#0	1.4.Dich-6-1500#0.2	Brom-24-25#0.3	Brom-24-250#7.1	Brom-24-75#2	Brom-48-25#-0.2	Brom-48-250#6	Brom-48-75#0.7	Brom-6-25#-0.4	Brom-6-250#0.2	Brom-6-75#0.5	Diqu-24-10#-0.4	Diqu-24-20#1.4	Diqu-24-25#3.6	Diqu-24-5#-0.1	Diqu-48-10#-0.6	Diqu-48-20#0.2	Diqu-48-25#1.8	Diqu-48-5#0.1	Diqu-6-10#-0.9	Diqu-6-20#0.4	Diqu-6-25#2.8	Diqu-6-5#-1.1	Gala-24-100#1.7	Gala-24-25#1	Gala-24-400#5.3	Gala-48-100#-0.1	Gala-48-25#-0.2	Gala-48-400#8.4	Gala-6-100#2.4	Gala-6-25#-0.3	Gala-6-400#1.8	Mono-24-10#-1
A_42_P661203 Plcg2 phospholipase C, gamma 2 (Plcg2)	-0.0652	0.1416	-0.4083	-0.0751	0.1134	-0.1371	-0.0886	-0.1166	-0.2202	0.0281	-0.0945	-0.0984	-0.1902	-0.066	-0.4099	-0.0408	0.0152	-0.0449	-0.0378	0.3824	0.0373	-0.0551	0.6384	0.0286	-0.1238	-0.0961	-0.0632	0.0512	0.111	0.2686	0.0313	0.07	0.245	0.4122	0.0405	0.0394	0.0261	0.1521	0.0042	0.0896	-0.014	1.1109	0.0499	-0.0802	1.165	0.0466	-0.1388	-0.0165	-0.1492
A_43_P10968 Itpr1 Inositol 1,4,5-triphosphate receptor 1	0.045	-0.3022	-0.2584	-0.0541	-0.0206	-0.6652	-0.0505	0.1371	0.188	-0.0472	-0.1129	-0.1476	-0.2206	0.0389	-0.3476	0.0752	0.0921	0.4519	-0.0489	-0.2539	-0.2536	0.1018	-0.4807	-0.0906	-0.1487	-0.0228	-0.139	0.2264	-0.0612	-0.3699	-0.216	0.4766	0.0446	-0.3873	0.0496	0.3011	-0.1028	-0.0525	0.1542	-0.0198	-0.0173	-0.0246	-0.0758	0.1725	-0.642	0.33	-0.1669	0.3366	-0.1346
A_43_P10886 Ppp1r13b_predicted similar to protein phosphatase 1, regulatory (inhibitor) subunit 13B; apoptosis-stimulating protein of p53, 1 (LOC314465)	-0.0196	-0.1984	-0.2822	-0.1406	-0.1308	-0.3769	-0.1145	0.1305	-0.042	0.2647	0.1498	0.1461	-0.0579	-0.0032	-0.1128	0.1563	0.186	0.2645	0.3098	-0.2042	-0.1626	0.2222	-0.353	0.2521	0.0398	0.1292	0.2598	-0.0014	-0.0187	-0.1708	0.0633	0.0446	-0.0058	0.0015	0.0146	0.1248	0.2149	0.3799	0.0329	-0.1909	0.048	-0.1048	-0.0952	0.1115	-0.3736	0.0766	-0.0038	-0.0205	0.1054
A_43_P11790 Ppp3ca protein phosphatase 3, catalytic subunit, alpha isoform (Ppp3ca)	0.3037	0.533	0.3594	0.3766	0.4639	0.3388	-0.2002	-0.4974	-0.1345	-0.7735	-1.0508	0.0126	0.3189	0.3109	-0.0358	-0.3801	-0.7016	-0.5552	0.1153	-0.0426	0.119	0.0834	0.458	0.3274	0.2816	-0.1463	0.1825	-0.0564	-0.2129	-0.1499	0.3016	-0.0178	-0.0208	0.4314	-0.0372	-0.0583	0.196	0.4579	-0.1877	0.0815	-0.1525	0.1046	-0.0331	-0.1164	0.4244	-0.3514	0.0514	-0.1316	0.1713
A_42_P519479 Itpr1 inositol 1,4,5-triphosphate receptor 1 (Itpr1)	0.247	-0.2002	0.0174	-0.0173	0.0847	-0.181	0.129	-0.0121	0.6903	0.3908	-0.6357	-0.6565	0.0975	-0.2617	-0.561	-0.19	-0.1415	0.1385	-0.123	0.0886	-0.0106	-0.1471	-0.2569	-0.144	-0.1685	0.1228	-0.171	0.1271	-0.1671	-0.2565	-0.1892	0.1207	-0.1668	-0.0959	-0.0961	0.044	-0.0473	-0.168	0.2202	-0.2277	-0.0293	-0.3786	-0.115	0.061	-0.2366	-0.0069	-0.0518	-0.2003	0.0217
A_43_P14278 Dag1 Dystroglycan 1	-0.1884	-0.4726	-0.9566	-0.1198	-0.1133	-0.144	0.0738	-0.1076	-0.1449	0.3086	0.1054	-0.4731	0.1272	0.1121	-0.095	0.1892	0.168	0.0845	-0.2077	-0.5721	-0.1402	-0.0241	0.1927	0.0328	-0.1531	-0.3932	-0.3064	-0.0665	0.014	0.0616	-0.1611	0.0815	0.0034	0.0278	-0.0346	0.0739	-0.015	-0.7295	0.0597	0.1216	0.0453	-0.6513	0.0426	0.0367	0.4181	-0.5105	-0.0237	-0.2696	-0.0877
A_42_P586899 Flot1 flotillin 1 (Flot1)	0.0443	0.0584	-0.1691	-0.1174	-0.1198	-0.255	-0.1435	-0.1516	-0.2594	-0.2888	-0.3328	-0.1957	-0.09	-0.0766	-0.0572	0.0834	0.1319	-0.015	0.0505	-0.0794	-0.0151	-0.0018	-0.2578	-0.0867	-0.2526	-0.0652	-0.1877	-0.0456	0.0319	-0.0072	0.0869	-0.0418	-0.006	0.0743	0.0767	-0.0192	-0.0731	0.0773	-0.041	-0.0059	-0.0436	-0.2168	-0.0244	0.0186	-0.28	-0.1005	-0.0516	0.012	0.0604
A_43_P11653 Pik3r1 Phosphatidylinositol 3-kinase, regulatory subunit, polypeptide 1	-0.5509	-1.2115	-1.4827	0.2201	0.1386	-1.0141	-1.1304	-1.6844	-1.0421	-1.7826	-2.2561	-2.3549	-0.2975	-0.3374	-1.2258	-1.6351	-1.9685	-2.3334	-0.1865	-0.5278	-0.2015	0.2022	-0.5907	-0.262	-0.7535	-0.7832	-0.692	-0.2194	-0.3591	-0.2629	0.4026	-0.0959	0.021	0.2803	-0.0575	-0.1446	0.2015	1.4745	-0.1569	-0.7215	-0.318	-1.3242	-0.2408	-0.1596	-0.9354	-1.2696	-0.4126	-1.6538	-0.0574
A_43_P20089 Ppp1r13b_predicted similar to protein phosphatase 1, regulatory (inhibitor) subunit 13B; apoptosis-stimulating protein of p53, 1 (LOC314465)	-0.0192	-0.3464	-0.2448	-0.2063	-0.2019	-0.4738	-0.1057	-0.0307	-0.0115	0.2542	0.1675	0.0554	0.4246	0.2918	0.2995	0.3466	0.4054	0.3806	0.1954	-0.2352	-0.1268	0.0588	-0.2924	0.0266	0.1073	0.0958	0.0642	0.0107	-0.0381	-0.2075	-0.1169	-0.0018	-0.0717	-0.2717	-0.0506	0.0393	-0.0963	-0.1746	0.0541	-0.0583	0.0263	-0.0464	-0.0139	0.032	-0.5354	0.0624	-0.0277	0.0891	-0.195
A_43_P14930 Grb2 Growth factor receptor bound protein 2	-0.1692	-0.2658	-0.1183	0.0021	0.0119	-0.576	-0.1889	-0.2224	-0.1646	0.0942	0.1759	0.1879	0.0456	0.0232	-0.148	-0.1081	-0.242	-0.3072	0.1198	-0.3763	-0.0944	0.1352	-0.0461	0.295	-0.0772	-0.1489	-0.0076	-0.0201	0.0737	-0.026	0.1523	-0.2162	0.1335	0.1934	0.0303	0.1628	0.1825	0.0955	0.1255	0.024	0.1161	-0.07	0.0928	0.1049	0.2492	-0.5458	0.109	-0.1403	-0.0968
A_42_P609527 Syk spleen tyrosine kinase (Syk)	-0.0458	0.0228	-0.3167	-0.1048	0.3685	-0.1099	0.0599	-0.0326	-0.2759	0.2529	0.3235	0.098	-0.0352	-0.0884	-0.2975	0.0918	0.2056	0.2281	-0.0602	0.5367	0.0452	0.1054	1.3233	0.201	0.0727	-0.0667	0.074	0.0838	0.172	0.2586	-0.0351	-0.0206	0.4685	0.5335	-0.0479	-0.0983	-0.0921	-0.0484	0.0017	0.3742	-0.1484	1.4171	0.1514	-0.0448	1.9341	-0.0167	-0.07	-0.0137	-0.046
A_42_P540933 Csk_predicted Rat mRNA for protein-tyrosine kinase.	0.0787	0.2619	-0.399	-0.1898	-0.0243	-0.1152	-0.013	-0.3696	-0.3573	-0.0192	-0.1967	0.0996	0.0094	0.0047	-0.1257	0.047	0.1376	0.2282	-0.0224	0.0634	0.2206	-0.043	0.1485	-0.0807	-0.1966	-0.6265	-0.56	0.1384	0.0442	0.0351	0.2395	0.2788	0.2957	0.5233	-0.0134	-0.115	-0.1244	-0.4015	-0.0525	0.0498	-0.1754	0.0192	-0.0278	-0.1326	0.2737	-0.9308	0.0278	-0.5717	0.0694
A_42_P493250 Ier3 chromosome 20, major histocompatibility complex, assembled from 40 BACs, strain Brown Norway (BN/ssNHsd), RT1n haplotype; segment 7/11.	0.0408	0.905	0.6332	0.133	0.6764	1.4924	0.3412	0.3322	0.2632	0.2009	0.3472	1.1366	-0.1627	-0.1929	0.5249	-0.041	-0.1345	-0.0017	-0.1523	0.4222	0.6597	-0.2412	2.1003	-0.0174	0.0771	-0.4797	-0.2546	-0.1746	0.2684	0.4597	-0.1797	-0.0808	0.1552	0.2332	0.009	0.0378	0.0055	-0.9245	0.0021	0.3577	0.0413	0.4024	0.1534	0.0252	1.3308	-1.2767	0.104	-0.3995	-0.0543
A_42_P716492 Sos1 Acid phosphatase 1, soluble	0.304	0.3929	0.82	0.0654	0.0204	0.3584	0.625	0.8923	0.3452	0.306	0.6185	0.545	-0.221	-0.2486	-0.3957	0.1423	-0.0967	-0.077	-0.1979	0.0811	-0.2458	-0.0375	0.2405	0.0997	0.0282	0.2846	0.3644	0.2061	0.1754	0.1128	-0.0134	0.0956	0.0162	-0.0918	0.0596	0.0444	0.116	-0.0779	0.0696	0.058	0.1661	0.4338	0.0569	0.0735	0.385	-0.1394	0.1738	-0.2778	-0.0068
A_43_P11928 Gsk3a glycogen synthase kinase 3 alpha (Gsk3a)	-0.092	-0.3208	-0.2411	-0.1691	-0.1497	-0.2892	-0.1548	-0.1328	0.1501	-0.347	-0.4144	-0.1934	0.1641	0.1077	0.0814	0.083	0.1691	0.1978	0.1854	0.067	0.0372	0.096	-0.256	-0.009	0.1992	0.1718	0.058	0.0134	-0.1432	-0.2421	-0.0661	-0.0618	-0.0538	-0.0194	-0.1519	-0.013	-0.0702	-0.0116	-0.0126	-0.1753	-0.0798	-0.0029	-0.0374	-0.1066	-0.1265	0.0358	-0.0616	-0.0671	0.0518
A_43_P11121 Mapk1 Mitogen activated protein kinase 1	0.2373	0.6632	0.4704	0.069	0.1752	0.7663	0.4114	0.745	0.1223	0.4888	0.9224	1.0454	-0.2044	-0.2375	-0.0554	0.2662	0.1588	0.1422	-0.0799	0.3393	0.0086	-0.0228	0.3323	0.1575	0.2667	0.5175	0.6747	0.2535	0.1998	0.166	0.0213	0.3904	0.1474	0.0743	0.1731	0.0481	0.2524	0.2066	0.0577	-0.0613	0.0626	0.11	0.0057	0.0417	0.2257	-0.539	0.0268	0.069	0.011
A_43_P12016 Inpp5d inositol polyphosphate-5-phosphatase D (Inpp5d)	-0.0522	-0.4438	-0.434	-0.0811	-0.2141	-0.6831	0.0118	-0.1454	-0.0564	0.0159	-0.0826	-0.2711	0.0349	0.0362	-0.2419	0.106	0.091	0.1682	-0.0185	-0.4821	-0.2932	0.031	-0.5907	-0.1522	-0.075	-0.0144	-0.0878	0.0034	-0.2005	-0.2636	-0.0093	-0.0427	-0.0823	-0.1058	0.0025	0.0015	-0.0359	0.0172	0.0093	-0.1411	0.0044	-0.0239	-0.0229	0.027	-0.367	0.0954	-0.0842	0.1072	0.048
A_42_P686567 Ppp3cb Protein phosphatase 3, catalytic subunit, beta isoform	0.0952	0.1335	-0.0492	0.023	0.0323	-0.2818	0.3264	0.2183	-0.1699	0.503	0.6128	0.3378	-0.1766	-0.229	-0.3277	0.0042	-0.0125	0.0656	-0.2322	0.05	-0.3752	7e-04	0.4608	0.0684	-0.1278	-0.0993	-0.141	0.224	0.1702	0.262	0.063	0.3079	0.1298	0.0301	0.1832	0.1111	-0.1531	-0.4083	0.1142	-0.1035	0.021	0.4603	0.0788	0.1174	0.9178	0.2297	0.1155	0.41	-0.0599
A_43_P18976 Shc1 SHC (Src homology 2 domain-containing) transforming protein 1 (Shc1)	-0.0217	-0.092	0.2821	-0.0576	-0.0714	0.0274	-0.1913	-0.0856	0.1947	-0.783	-0.9052	-0.635	0.0032	-0.0505	0.201	-0.184	-0.2442	-0.3728	0.2136	0.2967	0.2627	0.1593	-0.1522	-0.017	0.1344	0.139	0.111	-0.2367	-0.1359	-0.0154	0.1784	-0.3804	-0.0912	0.1749	-0.1617	-0.2342	0.173	0.2525	-0.1662	-0.2016	-0.0753	-0.2723	-0.1543	-0.051	-0.323	-0.2004	-0.0553	-0.0981	0.0522
A_43_P11704 Cd81 CD 81 antigen (Cd81)	-0.0345	-0.8241	-1.2897	0.0228	-0.0887	-1.1759	-0.3765	-0.3566	-0.2722	-0.8107	-1.0005	-1.8898	-0.2114	-0.1731	-0.7639	-0.3055	-0.3369	-0.484	-0.21	-1.2435	-0.4573	0.1025	-1.0795	-0.0113	-0.2011	-0.0825	-0.2705	-0.4148	-0.3498	-0.2888	-0.1268	-0.2775	-0.1859	-0.3551	0.0427	-0.0402	-0.2143	0.0071	-0.1291	-0.2817	0.0856	-0.4604	-0.088	-0.1735	-1.1986	0.241	-0.0387	0.0541	0.262
A_42_P522877 Mapk1 Mitogen activated protein kinase 1	0.074	0.0843	0.4888	-0.0275	-0.1157	-0.215	0.5168	0.7248	0.5854	0.3312	0.4133	0.1752	-0.1304	-0.1068	-0.2845	-0.1362	0.0126	0.2724	-0.2376	0.2124	-0.032	0.0021	0.3538	-0.0204	0.2832	0.3808	0.374	0.0954	-0.012	-0.1949	0.02	0.0811	-0.0235	-0.1677	0.0118	-0.0469	0.1965	-0.1116	0.0228	0.1387	0.232	0.6297	0.0318	0.1406	0.6385	-0.2381	0.1848	-0.3202	-0.0205
A_43_P11005 Ppp1r13b_predicted similar to protein phosphatase 1, regulatory (inhibitor) subunit 13B; apoptosis-stimulating protein of p53, 1 (LOC314465)	0.0039	-0.2933	-0.0766	-0.1376	-0.2096	-0.436	0.0752	0.0496	0.1147	-0.0122	0.1607	0.1669	0.0902	0.0323	-0.1414	0.0928	0.1568	0.1654	-0.0785	-0.4015	-0.309	-0.0475	-0.426	-0.0444	0.0559	-0.0014	0.0544	0.0341	0.0643	-0.06	-0.1162	-0.0181	-0.0902	-0.1241	-0.077	0.1249	-0.0145	0.0989	0.1125	-0.0353	0.0186	0.1038	0.0438	0.1392	-0.3332	0.1461	0.0065	0.0641	-0.107
A_43_P12594 Akt3 thymoma viral proto-oncogene 3 (Akt3)	0.0446	-0.3214	-0.0544	0.283	0	0	0	0	0	0.024	0	-0.3035	0.1622	0	-0.1925	0.264	0	0	-0.242	-0.3561	-0.4912	0.046	-0.1519	-0.0506	0.0708	-0.1034	-0.1132	0.0349	-0.0519	-0.1691	-0.0747	-0.0151	-0.0172	-0.4564	0	0	-0.2217	-0.0227	0.089	0	0.2156	-0.1368	0	-0.1438	-0.2238	-0.2002	0.1604	0.054	0
A_42_P645092 Ppp3ca Protein phosphatase 3, catalytic subunit, alpha isoform	-0.1896	-0.528	-0.4869	0.0293	-0.0968	-0.2218	-0.5407	-0.665	-0.5435	-0.176	-0.749	-0.6177	0.0405	0.1268	-0.204	-0.5848	-0.3928	-0.2086	0.2533	-0.1048	0.1475	0.1108	0.1402	0.1166	0.0827	-0.0524	-0.017	0.273	-0.0922	-0.2491	-0.011	0.322	0.1589	0.3182	0.0371	0.0233	-0.0413	0.1044	0.0418	0	0.0221	0.3032	-0.0969	-0.1044	0.4395	-0.5007	0.0504	-0.046	-0.0718
A_43_P12490 Itpr2 inositol 1,4,5-triphosphate receptor 2 (Itpr2)	0.2047	-0.3866	-0.5344	0.3083	0.35	-0.628	0.096	-0.3203	0.1001	0.0693	0.2384	-0.8373	0.2212	0.2756	-0.0937	0.0359	-0.1874	-0.3508	0.2247	-1.4075	0.032	0.2626	-0.5595	0.3532	-0.0652	-0.358	-0.3089	0.1076	-0.211	-0.44	0.0376	-0.237	-0.0254	0.0967	-0.1208	0.0103	-0.3521	-0.6106	0.0085	-0.0835	0.0879	-0.9547	0.1598	0.0096	-1.0057	-0.4738	-0.0371	0.0325	0.0696
A_42_P533394 TC475588 Transcribed locus	-0.217	-0.2684	-0.5668	-0.0774	0.0516	0.1978	-0.4676	-0.3886	-0.2652	-0.4405	-0.5058	-0.2338	0.3092	0.3077	0.2327	0.207	0.1431	0.0346	0.2311	0.6203	0.3288	0.1553	0.4695	0.2183	0.212	0.2088	0.0492	-0.0296	-0.031	0.0093	0.1733	-0.4003	-0.0408	0.2475	-0.2796	-0.1731	0.0073	0.3707	-0.1699	0.0128	0.0144	0.291	-0.0068	-0.0563	0.1079	-0.0274	-0.0562	0.4648	-0.0269
A_43_P18724 Sos1_predicted Son of sevenless homolog 1 (Drosophila) (predicted)	0.3004	0.1808	0.3467	0.2036	0.3383	0.3359	0.086	0.2588	0.677	-0.1629	-1.0109	-1.2043	0.8195	0.8218	0.5642	-0.5468	-0.3436	-0.122	-0.2082	-0.6479	-0.4317	-0.196	-0.5378	-0.1386	0.226	0.0227	0.1063	-0.2754	-0.5404	-0.4856	0.0303	-0.5327	-0.4339	-0.1172	-0.3455	-0.188	-0.2267	-0.0787	0.0021	-0.2722	-0.0203	-0.9778	-0.0512	-0.1633	-0.9449	-0.7633	-0.0161	-1.0653	0.0668
A_43_P12733 Akt1 v-akt murine thymoma viral oncogene homolog 1 (Akt1)	-0.1461	0.1487	0.0497	0.1153	0.3679	0.6585	-0.8866	-0.9686	-0.5625	-1.6773	-1.7667	-0.7345	-0.0126	0.0351	0.0451	-0.4394	-0.5838	-0.9037	0.3335	0.8382	0.5102	0.06	0.4443	0.0561	-0.034	-0.0398	0.0257	-0.4933	-0.3319	-0.016	0.3956	-0.326	0.5073	1.2108	0.1175	-0.0847	0.4398	1.0525	-0.2279	-0.5998	-0.1552	-0.2672	-0.2097	-0.2174	0.5773	-0.0713	-0.113	0.0041	0.0303
A_43_P11498 Raf1 murine leukemia viral (v-raf-1) oncogene homolog 1 (3611-MSV) (Raf1)	0.003	0.0496	0.4129	-0.1337	0.1067	0.212	-0.2194	-0.1479	-0.0217	-0.8821	-0.6218	-0.9333	0.2632	0.0661	0.2314	-0.56	-0.3119	-0.2781	0.0542	0.157	0.2193	0.1482	-0.0545	0.0338	0.8872	0.5337	0.9182	0.153	-0.1942	-0.2104	0.2708	-0.4787	-0.2124	0.1523	0.0143	-0.0923	0.1735	0.3626	-0.0951	-0.1194	-0.2169	-0.8115	-0.258	-0.1173	-0.4707	-0.3278	0.007	-0.1895	0.0473
A_43_P12954 Mapk1 mitogen activated protein kinase 1 (Mapk1)	0.2039	0.2797	0.0764	0.1538	0.2323	0.6697	-0.5452	-0.0993	-0.552	-0.7855	-0.4483	-0.1234	-0.567	-0.5376	-0.4711	-0.1712	-0.4089	-0.6255	0.0657	0.418	0.2413	0.0079	0.0846	0.0259	0.0217	0.1603	0.2221	-0.0214	-0.2091	0.0707	0.1271	0.0365	0.2164	0.3278	0.1202	0.0249	0.3178	0.4237	0.0494	-0.3895	-0.0152	-0.2381	-0.1633	-0.1473	0.0751	-0.2145	-0.0691	-0.1286	0.2096
A_43_P12946 Pdk1 Pyruvate dehydrogenase kinase 1	-0.0186	-1.4722	-1.5227	-0.0039	0.167	-0.9254	0.2904	0	-0.1996	0.315	0.3737	-1.1028	0.2264	0.1156	0.1947	0.5053	0.2679	0.0412	0.0892	-2.0021	-1.0178	0.3132	-0.6641	0.7685	-0.0756	-0.2558	-0.1845	-0.7795	-0.4834	-1.139	-0.3781	-0.1141	-0.2348	-0.516	0.0312	0.1397	-0.2161	-0.3022	0.0981	-0.8561	0.3878	-1.3194	-0.0403	0.1493	-1.3066	0.2326	0.0049	0.1907	-0.2002
A_43_P15531 Bcl2 B-cell leukemia/lymphoma 2 (Bcl2)	-0.0606	0.0602	-0.165	0.0222	0.1392	0.2132	0.089	0.1116	-0.0212	0.2446	0.0031	0.3575	0.2434	0.131	0.2713	-0.0355	0.1232	0.2196	0.1103	-0.2434	0.0926	-0.1214	0.1997	-0.1088	-0.1332	0.1248	-0.0653	-0.0445	0.0265	-0.0909	-0.0805	-0.1676	-0.1662	0.1055	0.0082	-0.1769	-0.0691	-0.3944	-0.072	0.159	0.1414	0.0525	2e-04	0.0243	0.4885	-0.225	0.0136	0.0679	-0.0242
A_43_P11930 Mapk3 mitogen activated protein kinase 3 (Mapk3)	0.0145	-0.1207	-0.1845	-0.031	0.0686	0.03	-0.2051	-0.1894	-0.1034	-0.341	-0.2632	-0.145	-0.0256	0.0305	0.0524	0.0359	-0.0262	-0.1132	0.178	-0.1442	0.0639	0.0714	-0.238	-7e-04	0.0565	-0.0024	0.0258	-0.0133	-0.0785	-0.0016	0.0376	-0.0354	-0.012	0.0723	-0.0189	-0.0426	0.0059	0.0838	-0.0038	-0.0959	-0.0666	-0.1546	-0.0105	-0.0718	-0.2574	0.0038	-0.0465	-0.0772	0.0242
A_42_P612157 Btk Bruton agammaglobulinemia tyrosine kinase	0.114	1.0722	0.2781	0.19	0.8812	0.6146	0.3627	0.188	-0.0336	0.2002	0.6836	0.5094	-0.3864	-0.3459	-0.4682	-0.244	-0.2148	-0.1087	-0.4	1.717	0.2892	-0.2054	2.293	0.3157	-0.2391	-0.0374	0.0455	0.123	0.6413	0.8762	0.2219	0.3413	0.977	1.332	0.3573	0.0667	0.2744	1.0674	0.1002	0.9074	-0.1413	2.4008	0.3084	0.024	3.4639	0.6756	0.042	0.1316	-0.1953
A_42_P466926 Bad bcl2-associated death promoter (Bad)	0.0129	0.5209	-0.119	0.112	0.4522	0.7571	-0.4206	-0.6232	-0.4916	-0.7574	-0.6455	-0.0962	0.0167	-0.0168	0.1658	-0.1888	-0.1886	-0.471	0.1654	0.325	0.2944	0.0501	0.5344	0.2521	-0.2052	-0.1244	-0.3682	0.0336	0.2982	0.6782	0.1821	-0.0385	0.285	0.6197	0.1341	-0.0127	0.2807	0.0561	-0.1374	0.0493	-0.215	-0.0081	0.0858	-0.0402	0.9047	-0.1774	-0.0144	-0.0325	-0.093
A_43_P18006 Dag1 dystroglycan 1 (Dag1)	0.2526	0.025	-0.0157	-0.1974	-0.2138	-0.2935	-0.0119	-0.0047	0.3881	0.0369	-0.1164	-0.1785	0.3648	0.4816	0.353	0.3664	0.2566	0.2643	0.0685	-0.2124	-0.0815	0.0119	-0.1859	-0.0193	0.0873	-0.092	-0.0203	-0.063	-0.1008	-0.1516	-0.0999	-0.0947	-0.1842	-0.1804	-0.1035	0.0454	-0.0279	-0.1638	0.1127	-0.0266	-0.024	-0.3151	-0.0946	-0.0478	-0.3258	-0.2136	-0.0737	-0.0256	-0.0587
A_43_P15306 Lyn Yamaguchi sarcoma viral (v-yes-1) oncogene homolog	0.0074	0.3206	0.4647	0.0401	0.2178	0.1891	0.0446	-0.0801	-0.1915	0.1425	0.2759	0.3716	-0.0693	-0.0201	-0.0749	0.1185	0.1162	0.1796	-0.2523	0.8577	-0.0321	-0.1455	0.6308	-0.112	-0.114	-0.1361	-0.0261	0.0979	0.3315	0.5035	0.1184	0.2346	0.21	0.284	0.1148	0.0016	-0.0525	0.1225	-0.0082	0.1383	-0.0191	0.833	-0.0699	-0.0099	1.4334	0.0824	0.016	0.1984	0.0156
A_43_P15304 Grb2 growth factor receptor bound protein 2 (Grb2)	-0.4269	-0.3394	-0.2021	0.1539	0.3764	-0.1382	-0.8768	-1.0974	-0.7586	-1.43	-1.3191	-0.9947	-0.1781	-0.1511	-0.1865	-0.4619	-0.8173	-0.9968	0.2111	0.078	0.167	0.0701	-0.1109	0.1614	-0.185	-0.1309	-0.1417	-0.2748	-0.1575	-0.018	0.562	-0.3646	0.3604	0.8976	0.1176	-0.0424	0.4056	0.968	-0.1183	-0.271	-0.0961	-0.5799	-0.1286	-0.1268	-0.1587	-0.7595	-0.0782	-0.1915	0.1412
A_42_P572461 Itpr3 inositol 1, 4, 5-triphosphate receptor 3 (Itpr3)	0.0253	0.2553	0.6504	0.019	0.1522	0.6072	0.0325	0.2619	0.1927	0.1728	0.1495	0.5066	-0.0904	0.0078	0.0586	-0.1647	-0.0588	0.092	-0.0209	0.6589	0.1739	-0.0705	0.9252	-0.0839	0.1254	0.1415	0.3024	0.0848	0.2422	0.3802	0.1636	0.1423	0.2646	0.3943	0.0734	0.02	0.158	0.1757	0.0663	0.1256	-0.0194	0.7464	0.0362	-0.0032	1.6138	0.2711	0.0367	-0.0052	-0.0102
A_42_P572413 Vav1 vav 1 oncogene (Vav1)	0.1188	0.6441	-0.0872	0.2308	0.9168	0.4069	0.3248	0.2089	-0.0553	0.1015	0.3131	-0.0732	-0.3522	-0.2221	-0.4073	-0.1256	0.0392	0.0359	-0.3179	0.901	0.0289	-0.3385	1.5318	0.2036	-0.1244	-0.0502	-0.21	0.0146	0.3139	0.6487	0.0402	0.5095	0.9874	1.3175	0.3486	0.0519	0.1761	0.3068	0.0304	0.5207	-0.134	1.5672	0.3466	0.0088	2.2784	-0.1083	-0.0534	-0.0266	-0.0038
A_42_P483564 Ptprc Protein tyrosine phosphatase, receptor type, C	-0.0682	1.0374	0.2335	0.311	0.946	0.8613	0.2449	0.0779	-0.3172	0.059	0.1717	0.1319	-0.4848	-0.3029	-0.6153	-0.5723	-0.446	-0.1925	-0.6138	2.0171	0.3113	-0.348	2.1451	0.0398	-0.1511	-0.1431	0.2021	0.1673	0.6945	1.2066	0.3563	0.1329	0.8743	1.3524	0.2091	-0.531	-0.0446	0.638	-0.2814	0.6716	-0.2278	2.2065	0.1393	-0.133	2.8155	1.2524	-0.195	0.7742	-0.0518
A_42_P507455 Blnk Similar to SH2-containing leukocyte protein 65	0.0738	0.8435	0.2803	7e-04	1.2313	1.2119	0.2342	0.0249	0.0594	0.3177	0.6768	0.5984	-0.066	-0.0575	0.2243	-0.061	-0.0048	0.1432	-0.0888	1.6212	0.6138	-0.1374	3.144	0.4522	-0.2248	-0.0886	0.0442	0.1353	0.764	1.4387	-0.0453	0.0711	1.335	1.7831	8e-04	0.0241	0.0537	0.0584	-0.064	1.0434	-0.0752	2.7892	0.3578	-0.1204	4.3188	0.2632	0.1156	0.3131	0.0908
A_43_P15265 Ppp3cb protein phosphatase 3, catalytic subunit, beta isoform (Ppp3cb)	-0.056	-0.326	-0.2416	0.0621	-0.1501	0.234	0.1402	-0.1143	-0.2916	-0.4093	-0.665	-0.5411	-0.3822	-0.4225	-0.4324	-0.3481	-0.5454	-0.7897	-0.2129	-0.1142	-0.1485	-0.0048	0.0874	0.0663	0.1034	-0.0015	-0.098	0.0907	0.0822	0.5658	0.12	0.2051	0.1698	-0.0467	0.2412	0.0586	-0.0388	-0.0171	0.0564	-0.3732	-0.152	-0.132	-0.0536	-0.243	0.3534	-0.0395	-0.0354	0.0981	0.1236
A_43_P15267 Akt2 murine thymoma viral (v-akt) oncogene homolog 2 (Akt2)	0.189	-0.2308	0.3594	-0.0409	-0.089	-0.1378	-1.0433	-0.1	-0.2216	-0.8049	-0.0358	-0.6004	-0.3497	-0.3856	-0.1324	0.1754	-0.4684	-0.3071	0.3283	0.4673	0.4316	0.1316	-0.1	-0.1404	0.0728	-0.0744	-0.0578	-0.3547	-0.1595	-0.0692	0.7905	-0.1927	0.2298	0.6116	0.1607	-0.3114	0.4927	0.7744	-0.1091	-0.1438	-0.2593	-0.1608	0.0765	0.0441	-0.3092	-0.1569	-0.0568	-0.2842	-0.2426
A_42_P788690 Akt2 Murine thymoma viral (v-akt) oncogene homolog 2	0.0798	-0.1452	-0.3539	-0.0496	-0.0837	-0.4203	-0.1664	-0.2966	-0.3317	-0.3296	-0.3243	-0.207	0.0468	0.0701	0.0158	0.2542	0.1547	-0.135	0.0749	-0.2282	-0.0658	0.0695	-0.2948	-0.0259	-0.0199	-0.2072	-0.1783	-0.2168	-0.3295	-0.3025	0.119	-0.1202	5e-04	0.0308	-0.0376	-0.1052	-0.1429	0.0395	-0.0927	-0.1592	-0.039	-0.4594	-0.0277	-0.0247	-0.5857	-0.2912	-0.1578	-0.1618	-0.0216
A_42_P703489 Flot2 flotillin 2 (Flot2)	0.0962	-0.1705	-0.5264	-0.0889	0.0458	-0.033	-0.1409	-0.4532	-0.3301	0.1298	-0.063	-0.3245	-0.1213	-0.059	0.0664	0.0715	0.1947	0.0891	0.1292	0.3916	0.0114	-0.0647	0.2864	0.0198	-0.2024	-0.2105	-0.3543	0.3689	0.4155	0.5097	0.1128	0.3548	0.182	0.2815	-0.0427	-0.2479	-0.1317	-0.118	-0.142	0.3152	-0.1208	-0.1455	-0.0356	-0.0773	0.3162	0.2914	-0.1034	0.1656	0.0885
A_43_P22735 Cd19_predicted CD19 antigen (predicted)	0.2402	-0.337	-0.1092	-0.1899	-0.249	-0.2878	-0.1077	0.3393	0.0578	0.26	-0.1132	0.1672	-0.1212	-0.1044	-0.6944	-0.2289	0.1243	0.1034	-0.1465	0.1156	-0.1238	0.1084	-0.1981	-0.1319	-0.1048	0.1064	0.1469	-0.1364	-0.1108	-0.179	-0.1202	0.2141	-0.0675	-0.2156	0.1071	0.1375	0.0141	0.1517	0.1852	-0.0708	0.0092	0.0652	0.0192	0.1045	-0.2068	-0.001	-0.172	-0.0775	-0.0362
A_43_P13041 Nr0b2 nuclear receptor subfamily 0, group B, member 2 (Nr0b2)	0.2606	-0.3075	-4.3099	-0.39	-0.6672	0.1603	0.3144	0.9892	1.9282	0.5425	-0.0084	0.5638	0.4184	0.3711	-0.0724	0.2409	0.0752	1.1691	-1.4477	-3.8793	-1.4446	0.1384	-1.0115	-0.0981	-0.0642	0.8238	-0.6643	-0.5282	-1.5267	-2.2946	-0.3252	0.0189	-0.9203	-1.8143	-0.2287	-0.4853	-1.1207	-0.9664	-0.0823	0.0783	-0.0403	-2.8998	-0.3147	-0.4612	-3.1366	-3.6461	-0.112	-2.5937	0.1202
A_42_P620042 Gsk3b glycogen synthase kinase 3 beta (Gsk3b)	0.1986	0.7324	0.9085	0.0254	0.2285	1.2357	-0.2628	0.0353	0.1797	-0.3292	-0.4168	0.1931	0.492	0.4128	0.3561	0.1042	0.1643	0.0669	0.0868	1.0639	0.5089	-0.0276	0.4737	0.1606	0.1755	0.1888	0.2636	-0.0419	-0.1275	0.2695	0.2888	-0.4086	0.0158	0.5182	-0.1771	-0.0722	0.4182	0.8405	-0.0593	0.0851	-0.0754	0.173	0.0581	0.038	0.6002	-0.7083	-0.087	-0.4764	0.0359
A_43_P15943 Sos2 son of sevenless 1 (Sos1)	0	0	0.2011	0	0.0411	0	0.003	0	0	0.2048	0.0544	-0.4523	0.3638	0	0.7402	0	0	0	-0.1687	0	-0.014	0	0.0114	0	0.0364	0.0294	0	0.2781	0.0552	-0.0166	-0.0243	0.0605	-0.0549	0.2294	-0.0666	-0.1271	0.0164	0.4386	0.0597	0	0	0	0.0289	0	-0.0216	0	0	0.0576	0.0601
A_43_P15905 Dag1 dystroglycan 1 (Dag1)	-0.1858	-0.1406	-0.2485	-0.0173	-0.1546	-0.3062	-0.3407	-0.2678	-0.1475	-0.1717	0.0335	-0.0066	0.4517	0.1626	0.4091	0.2464	0.2198	0.0498	-0.0768	-0.1989	-0.1209	0.052	-0.1896	-0.1417	-0.0383	-0.1326	-0.1688	0.0472	-0.1568	-0.0202	0.1254	-0.0855	-0.0326	-0.0537	-0.1	0.1163	-0.1356	0.1053	-0.1543	0.1029	-0.0291	-0.3676	-0.0231	0.0492	0.0639	0.116	0.1324	0.0294	0.0492
A_43_P13737 Itpr2 UI-R-C1-lp-b-12-0-UI.s1 UI-R-C1 cDNA clone UI-R-C1-lp-b-12-0-UI 3', mRNA sequence.	-0.0908	-0.2332	-0.4292	-0.1152	-0.3064	-0.7004	-0.0219	0.0908	-0.0165	0.2915	0.128	-0.0994	-0.1383	-0.0946	0.1496	0.0274	0.1783	0.3474	-0.0835	-0.5246	-0.3827	-0.0209	-0.3702	-0.0143	-0.1752	-0.1044	-0.1979	0.0674	0.0629	-0.108	-0.1215	0.1859	0.0185	-0.1474	0.069	0.063	-0.1575	-0.2065	0.07	-0.0095	-0.026	-0.1862	0.2037	0.0973	-0.5762	0.1796	-0.0604	0.103	-0.0162
A_43_P13955 Pik3r1 Phosphatidylinositol 3-kinase, regulatory subunit, polypeptide 1	0.0367	-0.9362	-0.9294	-0.2265	-0.3924	-1.9815	0.6089	-0.0311	-0.0296	1.0305	1.2364	-0.4479	0.4855	0.3958	-0.3638	0.7767	0.2856	-0.095	-0.9493	-1.7127	-1.2766	-0.1737	-1.0278	-0.3241	-0.4738	-0.7808	-0.427	-0.2814	-0.3591	-0.4611	-0.0414	-0.1826	-0.425	-0.4249	-0.152	-0.0981	-0.1039	0.7542	0.0352	0.0306	0.1138	-0.6622	-0.2052	0.1453	-1.2295	-1.122	-0.1118	-1.8984	-0.1107
A_43_P19148 Sos1_predicted similar to mouse Son of sevenless 1 (LOC313845)	-0.0568	-0.1292	-0.0237	-0.0992	-0.0095	-0.1079	-0.0591	-0.1228	0.0237	-0.0948	-0.0751	0.2538	-0.1118	0.0803	0.1375	0.0749	0.2655	0.1116	0.0268	-0.0347	-0.0826	0.0134	-0.1668	0.0196	-0.0158	0.0764	0.0855	0.0475	-0.0173	-0.202	-0.003	0.1064	-0.0489	-0.1353	-0.0476	0.0841	-0.005	-0.015	0.0512	-0.0748	-0.0129	-0.1888	-0.0475	0.0059	-0.3236	0.0681	-0.0646	0.0116	-0.027
A_43_P21311 Sos1_predicted Son of sevenless homolog 1 (Drosophila) (predicted)	-0.1979	-0.0029	0.6392	-0.1806	0.1859	-0.0168	0.025	1e-04	0.3653	0.1146	0.1644	0.0866	0.2043	0.1635	0.0094	-0.2643	0.0061	-0.3432	-0.0193	-0.3122	-0.114	0.0378	-0.0542	-0.2915	-0.027	0.0477	0.3136	-0.018	-0.0533	-0.3921	-0.0496	-0.0922	0.1416	0.2523	0.015	-0.1645	0.0047	0.3874	-0.0194	-0.0403	-0.0821	-0.5359	-0.1088	-0.2764	-0.0201	-0.2916	-0.1972	-0.3811	0.078
A_43_P14612 Vav1 Vav 1 oncogene	0.0466	0.9186	0.0185	0.2909	0.9649	0.345	0.4751	-0.3626	-0.4901	0.5235	0.3954	0.418	-0.72	-0.4077	-0.9092	-0.9563	-0.1906	-0.3574	-0.1951	1.3787	0.7882	-0.0273	2.3465	0.7153	-0.285	-0.3074	-0.1862	0.163	0.5012	0.9634	0.1726	0.123	0.8568	1.6028	0.2464	-0.2769	0.0189	0.5432	-0.0569	0.5524	0.273	2.0036	0.5338	-0.111	3.0304	-0.023	-0.1466	0.3054	0.1847
A_43_P21667 Shc1 SHC (Src homology 2 domain-containing) transforming protein 1 (Shc1)	0.0937	0.3756	0.6438	0.0352	0.1945	0.6495	-0.3043	-0.1148	0.7447	-1.5429	-1.4894	-0.6295	0.0834	-0.1272	0.2176	-0.4379	-0.6509	-0.8764	0.6235	0.7124	0.7928	0.3846	0.2343	0.3691	0.4992	0.2234	0.4878	-0.2007	-0.1338	0.0921	0.428	-0.7171	-0.0702	0.5305	-0.2258	-0.4682	0.3156	0.52	-0.3267	-0.2695	-0.1175	-0.5836	-0.137	-0.3088	-0.1832	-0.577	-0.1508	-0.2428	-0.0996
A_42_P777177 Ppp3ca Protein phosphatase 3, catalytic subunit, alpha isoform	0.4606	0.4215	0.5033	0.1957	0.1817	0.273	0.2036	0.1175	-0.1056	0.5397	0.3437	0.6085	-0.1933	-0.0486	-0.2518	-0.1157	-0.0215	0.196	-0.1917	-0.3434	-0.2199	-0.2846	0.3622	-0.1614	-0.4558	-0.297	-0.2336	0.311	0.1479	-0.0542	-0.1054	0.4359	0.1819	0.1677	0.0148	0.1894	0.1081	0.1357	0.1024	0.2699	0.1409	0.66	0.0147	0.0722	0.7268	-0.4854	0.1509	0.1044	-0.0082
A_42_P835950 Pik3r1 Phosphatidylinositol 3-kinase, regulatory subunit, polypeptide 1	-0.4168	-1.5062	-1.479	-0.1069	-0.3311	-1.8285	0.0989	-0.6356	-0.2741	-0.2104	-0.5452	-1.6894	0.2122	0.0312	-0.7914	-0.0103	-0.6205	-1.2219	-0.323	-1.1117	-0.6406	0.0859	-0.8978	-0.0993	-0.5588	-0.9974	-0.7187	-0.0819	-0.4578	-0.72	0.0528	-0.2148	-0.3255	-0.2778	-0.3322	-0.0938	-0.0072	0.9896	0.0758	-0.2612	0.1484	-0.9581	-0.1941	0.08	-1.0066	-0.9672	-0.0924	-1.6497	-0.171
A_43_P10731 Shc1 Src homology 2 domain-containing transforming protein C1	0.2236	0.5098	0.78	0.0602	0.2443	0.6714	0.3156	0.5763	0.4194	0.7295	0.8765	0.9502	0.0705	0.004	0.5642	0.2351	0.0191	-0.0956	0.0329	0.0665	0.0652	0.1478	1.0296	0.3603	-0.075	0.2506	0.1379	0.0533	0.3315	0.321	-0.1679	-0.1523	-0.2826	-0.4875	-0.1062	-0.3051	-0.4362	-0.8848	-0.1247	0.4158	0.2146	-0.4703	0.1719	0.3581	0.7334	0.0968	0.0037	0.0658	-0.0189
A_43_P10633 Ier3 chromosome 20, major histocompatibility complex, assembled from 40 BACs, strain Brown Norway (BN/ssNHsd), RT1n haplotype; segment 7/11.	-0.102	-0.1832	-0.1818	0.0437	0.0559	-0.0268	-0.2843	0.0631	0.0452	-0.1559	-0.1744	0.2158	-0.2516	0.0096	0.055	-0.0197	-0.006	0.0637	0.0348	-0.105	-0.1917	0.085	-0.3552	-0.2127	0.389	-0.0659	-0.1599	0.0586	-0.2076	0.2264	0.3096	-0.1619	0.2237	0.4567	0.0614	-0.0234	0.0978	0.4019	0.0945	0.0346	-0.1242	-0.1773	-0.2808	-0.1963	0.2551	-0.0015	0.0645	0.0629	0.1474
A_43_P19694 Pik3ca Phosphatidylinositol 3-kinase, catalytic, alpha polypeptide	-0.3	0.4005	0.2153	0.0696	-0.5389	0.0609	0.0402	-0.3443	-0.3924	0.0724	0.2101	-0.1908	0.0453	0	0.184	0.205	-0.1418	0.1217	-0.3588	-0.1651	-0.1096	0.1392	-0.0111	-0.2328	-0.129	-0.0595	0.14	-0.1178	0.0454	0.0392	0.0992	-0.1623	0.0668	0.0719	0.2065	0.0505	0.0531	-0.3353	-0.0227	0.2839	-0.0293	-0.1158	0.0942	0	-0.1196	0.2037	0	0.0355	0.4924
A_42_P559085 Sos2 son of sevenless 1 (Sos1)	-0.1562	-0.4836	0.133	-0.137	-0.2705	-0.4676	-0.2156	-0.0595	-0.3564	0.1469	0.1465	-0.1894	-0.2174	-0.178	-0.2415	-0.0973	-0.0025	0.4457	-0.2845	1.0523	-0.1734	-0.0869	-0.1856	-0.0562	0.0739	0.2019	0.1252	0.044	-0.0188	-0.1721	-0.1276	0.0296	-0.1842	-0.5308	-0.0194	0.0269	0.0645	0.1602	0.0266	-0.0536	-0.1766	0.5607	-0.1335	-0.0287	-0.492	0.1995	0.0053	0.2438	-0.0766
A_43_P20278 Pik3ca Phosphatidylinositol 3-kinase, catalytic, alpha polypeptide	0.1522	0.1634	0.4991	0.0154	0.1841	0.414	-0.0212	0.0677	0.2079	-0.1074	-0.0571	-0.3837	0.1214	0.0825	0.1612	-0.1231	-0.3009	-0.5582	0.3722	0.8134	0.4756	0.3044	0.1454	0.2942	0.3164	0.3059	0.5197	0.0539	-0.0842	-0.2269	-0.0873	-0.2896	-0.2993	-0.3221	-0.3964	-0.3437	0.1995	0.4682	-0.084	0.1935	0.1678	0.4001	0.044	0.0178	0.0582	-0.0266	-0.0943	-0.0023	0.1659
A_43_P19446 Map4k1_predicted Mitogen activated protein kinase kinase kinase kinase 1 (predicted)	-0.0305	-0.518	-0.4845	-0.1755	-0.204	-0.6059	-0.1553	-0.0995	-0.0306	0.0875	-0.0361	-0.219	0.1328	0.0929	-0.0323	0.1699	0.2205	0.2241	-0.057	-0.2697	-0.3723	0.0092	-0.3974	-0.088	-0.0164	0.0561	-0.0841	0.0461	-0.096	-0.2564	-0.0592	0.0844	-0.0422	-0.0011	-0.0392	0.0205	-0.0862	0.0339	0.021	-0.1257	-0.0867	0.0033	0.0343	-0.0319	-0.4134	0.0734	-0.0484	0.0899	0.0624
lalt.pool	-0.075	2.975	3.425	-0.2	2.325	6.4	-0.225	-0.025	-0.55	0.05	0.275	1.525	0.15	-0.125	1.575	0.15	0.025	0.15	0.275	7.1	1.975	-0.15	6.025	0.675	-0.35	0.15	0.475	-0.4333	1.4167	3.5833	-0.0667	-0.6333	0.2167	1.8	0.1167	-0.9333	0.35	2.8333	-1.1	1.675	1.025	5.325	-0.125	-0.25	8.425	2.35	-0.325	1.825	-0.95
[truncated: 25 more columns]
