# Supplementary material for: Gene set enrichment analysis for non-monotone association and multiple experimental categories
Source: BMC Bioinformatics. 2008 Nov 14;9:481. doi: 10.1186/1471-2105-9-481 (PMC2636811; doi:10.1186/1471-2105-9-481)
Supplement: Additional file 2 — Sets and Expression. The intermediate analysis results of NCT compendium data set. Sets directory contains lists of identified gene sets under different across-compound (category) selection criteria. Compound specific p-values, set size, etc are provided. Expression directory contains extracted expression data for respective identified gene sets. [file 1471-2105-9-481-S2.zip › SetsAndExpression/expression/C2-6of8bloodp1-Cfilter-26-blood-ST_PHOSPHOINOSITIDE_3_KINASE_PATHWAY.txt]

geneids	1.2.Dich-24-15#-0.1	1.2.Dich-24-150#3	1.2.Dich-24-1500#3.4	1.2.Dich-48-15#-0.2	1.2.Dich-48-150#2.3	1.2.Dich-48-1500#6.4	1.2.Dich-6-15#-0.2	1.2.Dich-6-150#0	1.2.Dich-6-1500#-0.6	1.4.Dich-24-15#0	1.4.Dich-24-150#0.3	1.4.Dich-24-1500#1.5	1.4.Dich-48-15#0.2	1.4.Dich-48-150#-0.1	1.4.Dich-48-1500#1.6	1.4.Dich-6-15#0.2	1.4.Dich-6-150#0	1.4.Dich-6-1500#0.2	Brom-24-25#0.3	Brom-24-250#7.1	Brom-24-75#2	Brom-48-25#-0.2	Brom-48-250#6	Brom-48-75#0.7	Brom-6-25#-0.4	Brom-6-250#0.2	Brom-6-75#0.5	Diqu-24-10#-0.4	Diqu-24-20#1.4	Diqu-24-25#3.6	Diqu-24-5#-0.1	Diqu-48-10#-0.6	Diqu-48-20#0.2	Diqu-48-25#1.8	Diqu-48-5#0.1	Diqu-6-10#-0.9	Diqu-6-20#0.4	Diqu-6-25#2.8	Diqu-6-5#-1.1	Gala-24-100#1.7	Gala-24-25#1	Gala-24-400#5.3	Gala-48-100#-0.1	Gala-48-25#-0.2	Gala-48-400#8.4	Gala-6-100#2.4	Gala-6-25#-0.3	Gala-6-400#1.8	Mono-24-10#-1
A_43_P10886 Ppp1r13b_predicted similar to protein phosphatase 1, regulatory (inhibitor) subunit 13B; apoptosis-stimulating protein of p53, 1 (LOC314465)	0.112	-0.0115	-0.0027	0.0576	-0.0414	-0.1198	-0.0501	0.0108	0.1249	0.1054	0.0868	0.1934	0.1478	0.1922	0.0045	0.0696	0.0724	0.0283	-0.0577	0.0111	-0.0172	0.113	-0.0514	0.0228	-0.299	-0.1795	-0.267	0.0727	0.0882	-0.0197	0.0908	-0.0531	-0.1242	-0.0926	-0.0796	0.0379	0.068	0.1255	0.0089	0.1066	0.0906	-0.0537	0.1184	0.0489	0.032	0.0488	-0.0212	-0.002	-0.0251
A_43_P14423 Ywhag UI-R-A1-dt-c-07-0-UI.s1 UI-R-A1 cDNA clone UI-R-A1-dt-c-07-0-UI 3' similar to gi|265429|gb|S55305|S55305 14-3-3 protein gamma subtype=putative protein kinase C regulatory protein [rats, brain, mRNA, 3410 nt] gi|402525|dbj|D17447|RAT1433PG2 Rat mRNA for 14-3-3 protein gamma-subtype, complete cds, mRNA sequence.	-0.3567	-0.2748	-0.4819	-0.4627	-0.0606	0.7059	0.1733	-0.2125	-1.1672	-0.4337	0.01	0.181	0.1325	-0.1046	0.4498	-0.8741	-0.1752	-0.5474	-0.128	0.2723	0.073	1.0317	0.513	0.2042	0.3952	-0.1079	0.507	-2.2288	-1.6499	-0.2975	-2.1973	0.5818	0.6532	0.1371	0.2255	-0.6125	-0.624	-1.7593	-0.9085	-0.9843	-0.4052	1.1716	-0.3553	-0.0201	-0.4574	-0.0524	-0.004	-0.2547	-0.4864
A_43_P12978 Pscd3 Pleckstrin homology, Sec7 and coiled-coil domains 3	0.0603	0.0151	-0.0121	-0.059	-0.0242	-0.136	-0.1309	-0.1367	-0.1914	-0.18	-0.0293	0.0207	0.463	0.1998	-0.0594	-0.3357	0.008	0.0434	0.1322	-0.2178	-0.3173	-0.3125	0.1876	-0.3315	-0.1822	0.4461	-0.1778	-2e-04	0.0306	-0.1753	0.3346	0.0098	-0.0271	-0.1052	-0.3905	-0.1422	0.0499	0.1302	0.0036	0.0528	0.1095	0.0278	0.2502	0.1109	-0.193	-0.4219	0.034	0.3162	-0.0524
A_42_P655044 Ywhae tyrosine 3-monooxygenase/tryptophan 5-monooxygenase activation protein, epsilon polypeptide (Ywhae)	-0.5504	-0.0941	-0.9051	-0.2475	0.3007	0.1472	-0.0484	-0.3516	-0.7335	-0.0652	-0.4204	-0.1218	-0.2405	-0.2776	0.0851	-0.5338	-0.7188	-1.0682	-0.0338	-0.4957	-0.171	0.0951	0.6888	0.1772	0.0694	-0.6589	0.0674	-2.2156	-2.2097	-0.5388	-1.8188	0.4814	0.6142	-0.014	0.2089	-0.646	-1.0421	-2.5015	-0.6562	-0.4413	-0.2504	0.2049	-0.532	-0.0053	-0.7436	-0.2321	0.0897	-0.3692	-0.0997
A_43_P14134 Ywhag tyrosine 3-monooxgenase/tryptophan 5-monooxgenase activation protein, gamma polypeptide (Ywhag)	-0.4194	0.1012	-0.6654	-0.2703	0.0383	0.5854	-0.1058	-0.5479	-1.0049	-0.3521	-0.5369	-0.0802	-0.6005	-0.5828	-0.2256	-0.4323	-0.4411	-1.1149	0.1269	0.2581	0.0098	0.1816	0.7702	0.2083	0.1738	-0.6057	0.2322	-0.6752	-0.5013	-0.4397	-0.2966	0.1976	0.3509	0.4842	0.1786	-0.8115	-0.4487	-0.755	-0.8122	-0.8267	-0.4482	0.036	-0.5687	-0.1531	-0.0828	-0.2447	0.0741	-0.4666	0.0335
A_43_P20093 Rps6ka2 Ribosomal protein S6 kinase, polypeptide 2	0.1636	0.0644	0.416	0.0586	-0.0866	-0.1144	-0.077	0.0536	0.1248	0.1916	0.3006	0.1904	0.1441	0.0686	-0.1974	0.1594	0.259	0.4764	0.0567	0.1406	0.0356	-0.0984	-0.2031	-0.0615	-0.2642	-0.0464	-0.2738	0.361	0.2138	0.3327	0.2421	-0.087	-0.103	-0.0963	-0.0888	0.22	0.17	0.4391	0.2078	0.2316	0.1068	-0.2796	0.0871	0.0054	-0.151	0.0222	-0.0605	0.0182	-0.0027
A_43_P20089 Ppp1r13b_predicted similar to protein phosphatase 1, regulatory (inhibitor) subunit 13B; apoptosis-stimulating protein of p53, 1 (LOC314465)	0.1201	0.0496	0.1136	0.1003	-0.0997	-0.1942	-0.0851	0.0143	0.0181	0.1792	0.1659	0.1558	0.0365	0.1195	-0.0071	0.156	0.1662	0.2566	-0.0041	-0.0045	0.0563	8e-04	-0.1432	-0.059	-0.2533	-0.0666	-0.2548	0.1111	0.0644	0.2153	0.1354	-0.1153	-0.1526	-0.1615	-0.0889	0.1825	0.1236	0.2256	0.1763	0.2198	0.1338	-0.0708	0.1588	0.0941	0.0318	0.079	-0.016	0.1202	0.0715
A_43_P14039 Pscd3 Pleckstrin homology, Sec7 and coiled-coil domains 3	-0.102	-0.2753	-1.1059	-0.1221	0.0496	-0.2136	-0.1075	-0.4686	-0.6592	-0.0786	-0.1306	-0.0153	-0.1333	-0.1038	0.2865	0.059	0.0488	-0.3894	0.2152	-1.0075	0.1006	0.1494	0.3141	0.1936	-0.103	-0.3951	-0.0596	0.0717	-0.2715	-0.4392	0.0469	0.3772	0.195	0.2479	0.336	-0.2915	-0.3312	-0.639	-0.2436	-0.2227	0.049	0.2166	-0.3595	-0.0815	0.1115	-0.2612	0.0796	-0.4126	0.2917
A_43_P14034 Rps6kb1 Ribosomal protein S6 kinase, polypeptide 1	0.0185	0.0275	-0.1868	-0.1026	0.086	0.1338	0.582	-0.136	0.2371	-0.5486	0.161	-0.2445	-0.2103	-0.144	-0.4853	0.0162	0.2674	0.3661	0.2653	0.0011	-0.0076	0.1478	-0.4193	-0.1704	0.1306	0.3173	0.0847	-0.1516	0.259	0.2759	0.0662	0.1459	0.1908	0.0346	-0.1975	-0.0564	0.1916	-0.151	-0.2803	-0.8083	-0.6288	0.3135	-0.4473	-0.161	0.1696	-0.0649	0.1293	0.2186	-0.412
A_43_P14930 Grb2 Growth factor receptor bound protein 2	-0.4091	0.0517	-0.4107	-0.2406	0.2319	0.3747	0.1464	-0.339	-0.5846	-0.194	-0.3028	-0.0771	-0.2516	-0.3915	0.0618	-0.2544	-0.3665	-1.0731	0.128	-0.9547	0.2189	-0.0211	0.5908	0.1635	-0.0359	-0.2581	0.3834	-0.5186	-0.4423	-0.439	-0.4244	0.4656	0.5048	0.6277	0.2875	-0.622	-0.3527	-0.8205	-0.8264	-0.7441	-0.4518	0.1171	-0.4821	-0.0037	0.1845	0.0011	0.1603	-0.2676	0.1935
A_42_P716492 Sos1 Acid phosphatase 1, soluble	-0.222	-0.1749	0.0091	-0.1358	0.1014	0.8191	0.0784	0.0052	-0.5378	-0.1845	-0.2488	-0.0027	-0.0114	0.014	0.4247	0.132	0.0931	-0.1239	0.1267	-0.077	-4e-04	0.0905	0.6567	0.3204	-0.0501	-0.369	-0.0048	-0.0437	-0.0506	2e-04	0.098	0.0769	0.2238	1.0471	0.174	-0.5064	0.1556	-0.3283	-0.4115	-0.3648	-0.2888	0.4872	-0.5128	-0.0085	0.538	-0.0948	0.1797	-0.2527	0.2859
A_43_P11928 Gsk3a glycogen synthase kinase 3 alpha (Gsk3a)	0.028	0.0423	0.0658	0.045	-0.0379	0.0026	-0.0398	0.0052	0.0295	0.0296	0.031	-0.0524	-0.0694	-0.0434	-0.1184	0.0933	0.0731	0.1053	0.0142	0.0448	0.0369	-0.0223	-0.0173	-0.0364	-0.059	0.0159	-0.0373	0.2856	0.3328	0.1046	0.209	0.0068	-0.0303	0.0974	5e-04	0.0725	0.102	0.2423	0.051	0.0512	0.0347	-0.062	0.0382	-0.0421	0.0567	-0.0194	0.0031	0.0172	0.0253
A_43_P12016 Inpp5d inositol polyphosphate-5-phosphatase D (Inpp5d)	-0.0237	-0.0401	0.0406	0.0772	0.062	0.148	-0.0059	-0.0952	-0.0895	-0.0169	-0.1667	-0.2928	-0.0759	0.0182	-0.0343	-0.1498	-0.1166	-0.1403	-0.018	0.1463	-0.1017	0.0816	-0.0531	0.2026	0.0797	0.009	0.014	0.1315	0.1797	-0.1324	0.062	-0.0545	0.0144	0.1146	-0.0869	-0.065	0.2224	0.2203	-0.0742	-0.0686	-0.0662	-0.0857	0.0201	-0.1355	-0.0498	-0.1147	-0.0884	-0.1455	-0.1556
A_43_P18976 Shc1 SHC (Src homology 2 domain-containing) transforming protein 1 (Shc1)	0.0649	0.0378	0.1474	0.1351	-0.0652	-0.0584	-0.0648	0.028	0.0367	0.0638	0.1111	0.0482	-0.0379	-0.0076	-0.1538	0.1298	0.1329	0.212	0.064	0.0634	0.0543	-0.0454	-0.0803	-0.0581	-0.134	0.0259	-0.073	0.3603	0.367	0.2196	0.2827	-0.0255	-0.0752	0.0149	-0.0142	0.1229	0.1043	0.3317	0.146	0.0948	-0.0073	-0.104	0.1108	0.0253	0.05	0.0909	0.024	0.0712	0.0143
A_43_P11005 Ppp1r13b_predicted similar to protein phosphatase 1, regulatory (inhibitor) subunit 13B; apoptosis-stimulating protein of p53, 1 (LOC314465)	-0.0214	0.0999	0.0916	0.1316	-0.004	-0.0727	-0.0977	-0.1463	-0.0978	0.0989	0.0975	-0.0148	-0.2771	-0.1284	-0.3531	0.0643	0.0848	0.1502	0.1034	0.158	0.1532	-0.0294	0.0134	-0.0287	-0.1578	0.2691	-0.0658	0.6222	0.6882	0.2121	0.4274	0.0741	0.03	0.1007	-0.0502	4e-04	0.035	0.4527	0.0393	-0.0258	-0.1246	-0.2752	-0.1272	-0.2432	-0.0308	-0.0069	-0.0062	0.0547	-0.1221
A_43_P12514 Rps6ka1 ribosomal protein S6 kinase polypeptide 1 (Rps6ka1)	-0.0286	-0.012	-0.0017	0.0728	-0.0362	-0.0333	-0.0284	0.043	-0.0734	-0.0806	-0.2631	-0.2581	0.0806	0.0928	0.2065	0.1033	-0.007	-0.1674	0.0107	-0.1476	-0.0389	0.107	-0.046	-0.0055	-0.0854	-0.1374	-0.0771	0.0639	0.0371	-0.1559	-0.0188	0.066	0.106	0.0895	0.0178	-0.3335	-0.117	-0.1307	-0.0537	0.1208	0.4561	0.2668	0.0505	0.0426	0.0869	-0.1219	0.0345	0.1018	-0.0854
A_42_P763571 A1bg Alpha-1-B glycoprotein	0.0978	0.0919	0.1801	0.0281	-0.0455	0.2392	0.2095	0.0536	0.1697	-0.3343	0.6983	-0.1892	0.1379	-0.3636	0.0315	0.1574	0.261	0.3724	0.2164	0.2014	0.0587	0.1117	0.0103	0.0274	-0.116	0.0971	-0.1786	0.2134	0.0993	0.2972	0.1533	-0.2563	0.2066	-0.221	-0.0133	0.1943	0.6327	0.3429	-0.1322	-0.157	-0.2711	0.1545	-0.2101	-0.0762	0.1006	0.2598	0.1767	0.5833	-0.1413
A_43_P12594 Akt3 thymoma viral proto-oncogene 3 (Akt3)	0	0	0	0	0	0	-0.0064	0.0054	0	0	0	0	0	0	-0.2971	0	0	0	0	-0.0294	0	-0.0496	0	0	-0.1261	0	0	-0.0326	0.261	0	0.0798	0.2622	0.1831	-0.1408	0	0	0	0.2634	0	0.021	0	0.0688	0	-0.0749	0.2003	0	-0.3165	-0.3171	0
A_42_P549562 Igfbp1 insulin-like growth factor binding protein 1 (Igfbp1)	0.0519	0.0076	0.2804	0.0521	0.0285	-0.0274	-0.1877	0.0714	0.0709	-0.2055	-0.0863	-0.1032	-0.2658	-0.1089	-0.279	-0.0309	0.0129	0.0924	0.0212	0.152	0.038	-8e-04	-0.0029	0.0518	0.0162	0.0339	0.1166	0.5335	0.4411	0.0997	0.3043	0.0346	-0.0419	0.2743	-0.1059	0.19	0.3018	0.439	0.1923	0.0744	0.1223	-0.154	0.1277	-0.052	0.1903	0.086	-0.005	0.1589	-0.2396
A_42_P814010 Ywhag tyrosine 3-monooxgenase/tryptophan 5-monooxgenase activation protein, gamma polypeptide (Ywhag)	-0.2036	0.1795	-0.2747	-0.238	0.0038	0.3447	-0.2184	-0.1765	-0.4062	0.0515	-0.0919	0.2406	0.0202	-0.1032	0.2174	-0.2504	-0.3538	-0.5959	-0.0236	0.3065	0.0555	-0.0413	0.5094	0.1249	0.0093	0.0963	0.1586	-1.6579	-1.4366	-0.5335	-1.4285	0.0412	0.2383	-0.0985	-0.0296	-0.9833	-1.1928	-2.2112	-0.7438	-0.4746	-0.0834	0.2704	-0.1912	0.0369	-0.4111	-0.0996	0.2134	-0.2267	-0.2278
A_43_P11657 Ywhaz tyrosine 3-monooxygenase/tryptophan 5-monooxygenase activation protein, zeta polypeptide (Ywhaz)	-0.4735	0.1121	-0.3299	-0.2422	0.3232	0.5893	0.071	-0.3038	-0.2265	-0.0388	-0.1028	0.2625	-0.268	-0.2971	2e-04	0.1923	0.1407	-0.2945	-0.0335	-1.6004	-0.1129	-0.1724	0.3872	0.0351	0.3633	0.187	0.6186	-0.6336	-0.8029	0.2817	-0.2023	0.542	0.4674	0.9098	0.637	-0.0633	-0.0592	-0.7938	-0.4477	-0.2806	-0.0748	0.3558	-0.4841	0.0374	0.1871	-0.057	0.0136	-0.1889	0.1328
A_43_P18724 Sos1_predicted Son of sevenless homolog 1 (Drosophila) (predicted)	0.1595	-0.0213	0.189	0.0318	-0.1718	-0.1403	0.0735	0.1685	0.1711	0.408	0.3996	0.2529	0.4466	0.2916	0.3476	-0.056	0.1941	0.2555	-0.0366	-0.0807	0.0424	0.0338	-0.2078	-0.1212	0.0654	-0.123	-0.0294	-0.3326	-0.1451	-0.221	-0.1462	-0.1559	-0.2385	-0.402	-0.1297	0.061	-0.0743	-0.1865	0.0939	0.1479	0.2615	0.1601	0.2406	-0.0324	-0.2385	0.0179	-0.1669	0.0939	0.0615
A_43_P12733 Akt1 v-akt murine thymoma viral oncogene homolog 1 (Akt1)	-0.0312	-0.0568	0.0536	-0.3624	0.0773	-0.1001	0.1209	-0.0338	0.0634	0.2483	0.0265	0.1227	0.2158	0.2126	0.3852	-0.3411	-0.4758	-0.7774	0.0638	-0.0905	-0.0881	-0.0157	0.0288	-0.049	0.1407	0.024	0.0066	-0.4664	-0.6826	-0.2604	-0.66	0.1744	0.4011	-0.1853	-0.0512	-0.3763	-0.7856	-0.9858	-0.2806	-0.0709	-0.0945	0.1436	-0.0647	0.1954	-0.6382	-0.0395	0.1096	0.0176	-0.418
A_43_P12711 Rps6kb1 ribosomal protein S6 kinase, polypeptide 1 (Rps6kb1)	-0.3182	-0.1681	-0.5158	-0.1437	0.2743	0.3145	0.1613	-0.1823	-0.1232	0.2276	-0.0149	0.3595	-0.131	-0.0713	0.2062	-0.054	-0.1809	0.0503	-0.096	-0.3965	0.0571	-0.0499	0.13	0.1589	0.2954	-0.0442	0.0273	-0.0464	0.2119	-0.7612	-0.0869	0.1504	0.1302	0.3337	0.0319	-0.2326	-0.2355	-0.5271	-0.2728	-0.3489	-0.3565	0.0508	-0.2442	0.0568	0.2747	-0.0739	-0.0093	-0.2341	0.3215
A_42_P554221 Sfn_predicted Stratifin (predicted)	0.0553	-0.0022	0.1039	-0.0711	-0.0478	0.0522	0.1297	0.1783	0.2497	-0.1066	-0.0583	0.0286	0.209	0.2206	0.1911	-0.0322	-0.0479	-0.0127	-0.0526	-0.0016	-0.0123	-0.0632	-0.1172	-0.1508	0.2176	0.1142	0.1932	-0.3483	-0.4261	0.1575	-0.2572	-0.0954	-0.1255	-0.1099	-0.0108	0.0706	-0.0929	-0.2731	0.1191	0.0487	-0.0177	0.1015	0.2804	0.3893	0.0585	0.1356	0.0179	0.1149	0.1102
A_43_P12946 Pdk1 Pyruvate dehydrogenase kinase 1	-0.4374	-0.2557	-0.6845	-0.032	0.1079	-0.2242	0.1219	-0.1738	-0.7612	-0.4149	-0.5614	-0.1507	-0.3614	-0.2111	0.1813	0.029	-0.1517	-0.3471	0.1482	-0.4172	0.1698	0.238	0.2751	0.2381	-0.2122	-0.6164	0.1558	-0.1024	-0.0869	-0.7383	-0.0999	0.2027	0.1632	0.6145	0.2452	-0.296	-0.4234	-0.8594	-0.4398	-0.4461	-0.0427	0.5971	-0.3948	0.2275	0.148	-0.1152	0.1735	-0.2612	0.4914
A_42_P612157 Btk Bruton agammaglobulinemia tyrosine kinase	-0.5216	-0.146	-1.2395	-0.1874	0.159	0.3082	-0.1085	-0.7404	-1.2673	-0.4033	-0.5579	-0.235	-0.6731	-0.6872	-0.2779	-0.4301	-0.428	-1.0636	0.2403	-0.8768	0.1073	0.0137	0.7382	0.1438	0.0806	-0.4284	0.2742	-0.5033	-0.4455	-0.4884	-0.1808	0.3746	0.5132	0.7331	0.2733	-0.5429	-0.4795	-0.7533	-0.705	-0.8666	-0.6754	-0.1355	-0.685	-0.2158	-0.0405	-0.1874	0.0851	-0.5468	0.2234
A_43_P15222 Daf1 decay accelarating factor 1 (Daf1)	0.1864	-0.0404	0.1535	0.0306	-0.1237	0.342	-0.0864	0.0042	-0.1555	0.2332	0.0401	0.0877	0.2405	0.049	-0.1052	0.2435	-0.0212	0.0418	-0.0805	0.3175	-0.1951	0.2366	-0.0892	0.0653	-0.0926	-0.3232	-0.3282	0.0434	-0.0725	-0.2312	-0.2283	-0.0404	-0.1264	0.1838	-0.2163	-0.1398	0.0461	-0.018	-0.2033	0.0109	0.0927	0.2142	0.1523	-0.0938	-0.0291	-0.0302	-0.1358	-0.3082	0.0235
A_43_P15648 Foxo1a forkhead box O1A (rhabdomyosarcoma) (Foxo1a)	-0.0085	-0.0973	-0.1454	-0.0277	0.0023	-0.0298	0.0131	0.0464	-0.0181	0.0162	-0.0234	0.0604	0.1805	0.1425	0.0519	-0.024	-0.0822	-0.2947	-0.0102	0.003	-0.0989	0.1649	0.035	0.1337	-0.0792	-0.1255	-0.0812	0.0343	-0.0477	-0.4183	0.0251	-0.0503	-0.1375	-0.0624	-0.0813	-0.2142	0.0456	0.0267	-0.2345	-0.136	0.0116	-0.0343	-0.0757	-0.0696	0.0392	-0.0489	-0.0335	-0.0963	-0.0324
A_42_P466926 Bad bcl2-associated death promoter (Bad)	0.096	-0.1187	0.1872	-0.5163	0.0992	-0.1641	0.0237	0.4484	-0.0327	-0.0448	0.0061	-0.0547	0.2668	-0.0191	0.3695	-0.0213	-0.4302	-0.2	-0.108	-0.0147	0.0564	-0.2176	0.1972	0.0382	0.0851	-0.3523	0.0235	-0.5042	-0.6738	-0.5646	-1.4849	0.201	-0.0175	-0.1544	-0.0498	-0.221	-0.3708	-0.6962	0.0479	-0.046	-0.0241	0.1492	-0.2319	0.4285	-0.3281	-0.2566	0.01	-0.1181	-0.1689
A_43_P15304 Grb2 growth factor receptor bound protein 2 (Grb2)	-0.3521	0.0616	-0.239	-0.2128	0.081	-0.0502	0.1637	-0.0761	-0.1276	0.254	0.037	0.3257	0.2044	0.1992	0.7	-0.3362	-0.415	-0.9982	-0.195	0.1947	-0.152	0.078	0.1896	0.0604	0.4504	-0.1964	0.6175	-1.4822	-1.0151	-0.188	-1.1323	0.2823	0.2843	-0.2054	0.106	-0.5997	-0.7939	-1.5153	-0.4508	-0.0992	-0.086	0.1637	0.1986	0.2005	-0.5591	0.0516	0.0462	0.0577	-0.2007
A_43_P15267 Akt2 murine thymoma viral (v-akt) oncogene homolog 2 (Akt2)	-0.0554	0.0128	0.2961	0.073	-0.0748	-0.0916	0.1861	0.0085	0.3439	0.0398	-0.0401	-0.2577	-0.2277	-0.1681	-0.4661	-0.1764	-0.0349	0.0442	-0.0123	0.2284	-0.0363	-0.1274	-0.1677	-0.2616	0.3974	0.2812	0.2816	0.0529	-0.1188	0.5689	0.1403	0.059	0.1079	0.0608	0.2196	0.3577	0.23	0.2944	0.3005	-0.0316	-0.0632	-0.264	-0.0587	0.0779	-0.16	0.1244	-0.1656	0.0292	-0.2818
A_42_P788690 Akt2 Murine thymoma viral (v-akt) oncogene homolog 2	-0.1178	-0.666	-0.6249	-0.3666	-0.4478	-0.681	-0.0851	-0.1997	-0.307	0.1182	0.0116	-0.2018	-0.1402	-0.1244	-0.5199	-0.5918	-0.644	-0.9665	-0.1708	-1.0186	-0.5417	5e-04	0.0386	-0.0988	0.4602	0.0541	0.4603	-0.7273	-0.9044	-0.7394	-0.7296	0.0569	0.1867	-0.3266	0.0169	-0.3179	-0.382	-0.607	-0.3217	-0.1852	-0.046	0.0559	-0.2406	-0.321	-0.5137	-0.3144	-0.0507	-0.206	-0.9186
A_42_P754934 Daf1 Decay accelarating factor 1	-0.0155	0.0149	0.0602	-0.0392	0.1176	1.0718	0.0035	0.1318	0.1522	-0.0776	-0.0269	0.1666	0.0383	0.0197	0.012	0.0364	0.0544	0.1988	-0.078	0.3994	0.0356	-0.0612	0.4268	0.0096	0.2429	0.1794	0.2934	-0.052	0.1728	0.7567	-0.1151	-0.0011	0.0709	0.3564	0.0924	-0.0205	0.2036	0.0751	0.0594	0.1705	0.0408	0.3824	0.0157	0.4464	0.4476	0.1915	0.1635	0.1724	0.1657
A_43_P15882 Rps6ka2 ribosomal protein S6 kinase, 90kD, polypeptide 2 (Rps6ka2)	0.3684	0.0591	0.4117	-0.0688	-0.0077	-0.1698	0.0815	0.4372	0.5673	0.0181	0.2569	0.3403	0.4017	0.4779	0.2354	0.2935	0.2714	0.5222	-0.145	0.2187	0.0088	0.0982	-0.3799	-0.143	-0.0729	0.021	-0.0617	0.0631	-0.1239	0.5265	-0.0345	-0.3182	-0.3209	-0.3665	-0.0624	0.4863	0.1992	0.1459	0.3953	0.4217	0.1168	0.0659	0.1811	0.0077	0.062	0.2926	0.1727	0.563	0.2603
A_42_P824217 Dapp1_predicted similar to B lymphocyte adapter protein BAM32 (LOC362046)	-0.293	0.1111	-0.0643	-0.0216	0.18	0.1128	-0.1566	-0.326	-0.1826	0.1609	-0.0571	0.2547	-0.3572	-0.4208	-0.2309	0.2605	0.2598	-0.1746	-0.0607	-0.8817	-0.1158	-0.1013	-0.0592	-0.0779	-0.1533	0.004	-0.1224	0.4623	0.3756	-0.0213	0.5358	0.346	0.2354	0.6761	0.2607	-0.0197	0.3508	0.5389	-0.272	-0.2162	-0.2076	-0.1975	-0.5466	-0.3157	-0.0501	-0.2824	-0.1516	-0.3648	0.1105
A_42_P707617 Ywhaq tyrosine 3-monooxygenase/tryptophan 5-monooxygenase activation protein, theta polypeptide (Ywhaq)	-0.4128	-0.1597	-1.4131	-0.1567	0.2206	-0.0954	0.0848	-0.4488	-0.6598	-0.2535	-0.4434	-0.2141	-0.2922	-0.2783	0.057	-0.4306	-0.525	-1.1427	0.0583	-1.2932	-0.2123	0.0195	0.4286	0.1786	0.1344	-0.5592	0.1061	-1.3669	-1.4675	-0.8622	-0.8019	0.1464	0.3962	0.146	0.2599	-0.5901	-1.0139	-1.4174	-0.6711	-0.6353	-0.0875	0.2382	-0.5055	-0.2726	-0.3632	-0.4641	-0.0227	-0.4959	0.0929
A_42_P620042 Gsk3b glycogen synthase kinase 3 beta (Gsk3b)	-0.0223	-0.045	-0.1877	-0.2408	-0.1371	-0.3273	0.056	0.0016	0.1316	0.562	0.3031	0.2607	0.523	0.4896	0.5666	-0.3166	-0.1578	-0.5502	-0.1768	-0.8491	-0.2651	-0.1468	-0.3561	-0.218	0.0608	-0.4161	-0.2871	-1.1299	-1.3381	-0.5332	-1.1965	-0.0638	0.0669	-0.5811	-0.3528	-0.302	-0.8065	-1.3074	-0.304	-0.152	0.0077	-0.0669	0.082	-0.0246	-0.6794	-0.1982	-0.1959	-0.1607	-0.1654
A_43_P15943 Sos2 son of sevenless 1 (Sos1)	0	0	0	-0.133	0	0	-0.0177	-0.0062	0	0	0	-0.3616	0.3497	0	0.0227	0	0	-0.1145	-0.1346	0	0.0778	0.1221	-0.1261	0	-0.1912	-7e-04	0	-0.0199	-0.1183	0.1101	0	0	0.1705	-0.264	0.0166	-0.0118	-0.0826	-0.0043	0.0038	0	0	-0.0339	0.2541	0	-0.33	0.1142	0	0	-0.1174
A_43_P12611 Pten phosphatase and tensin homolog (Pten)	-0.1002	-0.0656	-0.2537	-0.4191	0.0311	0.5778	0.1377	-0.1442	-0.4463	0.3134	0.1472	0.147	0.8602	0.5539	0.8896	-0.1839	-0.1852	-0.8645	-0.2133	-0.5417	-0.3747	0.2805	0.1953	-0.0114	-0.0806	-0.5947	-0.4126	-1.3728	-1.6028	-0.865	-1.4827	0.1496	0.1811	0.1958	-0.7102	-0.7513	-1.3926	-2.5578	-0.741	-0.2512	-0.0713	0.2496	0.2696	0.1546	-0.0186	-0.4138	0.0387	-0.3803	-0.0258
A_42_P588907 Iars_predicted Isoleucine-tRNA synthetase (predicted)	-0.1302	-0.409	-1.5881	-0.1243	0.0852	0.0212	0.0479	-0.4184	-0.861	-0.3237	-0.4389	-0.3098	0.1222	0.2857	0.4283	0.0454	-0.1977	-0.8391	0.068	-0.9643	0.2494	0.2992	0.3428	0.127	0.2123	-0.7894	0.244	-0.3914	-0.6008	-0.7884	-0.1164	0.1375	0.1969	-0.0675	0.1912	-0.3946	-0.581	-0.6819	-0.4269	-0.3254	0.135	0.4324	-0.2709	-0.1042	-0.119	-0.2416	-0.1061	-0.1892	0.2817
A_42_P794901 Ywhah tyrosine 3-monooxygenase/tryptophan 5-monooxygenase activation protein, eta polypeptide (Ywhah)	-0.3011	0.1105	0.0913	-0.1828	0.2466	0.46	0.13	-0.1054	0.0427	0.2613	0.3236	0.2448	0.0768	0.0199	0.2005	-0.1124	-0.1256	-0.3852	-0.1292	-0.8907	-0.1619	-0.0973	0.0396	-0.0885	0.0924	0.0378	0.1245	-0.6815	-0.9544	0.1923	-0.491	0.5801	0.385	0.2303	0.3058	-0.0937	-0.1199	-0.5459	-0.3925	-0.1781	-0.0279	0.1298	-0.2591	0.0114	-0.1312	-0.0463	-0.0885	0.0434	-0.0735
A_43_P19148 Sos1_predicted similar to mouse Son of sevenless 1 (LOC313845)	0.0987	-0.0081	0.1085	-0.1008	-0.057	-0.1438	0.1225	0.2002	0.3003	0.1433	0.2095	0.2244	0.4218	0.4172	0.3083	-0.0347	0.0138	0.2058	-0.09	-0.0356	-0.0748	-0.146	-0.2374	-0.2714	0.3273	0.12	0.2681	-0.4426	-0.4954	0.3437	-0.2978	-0.1306	-0.1823	-0.3611	0.0696	0.2097	-0.2145	-0.3194	0.2247	0.1848	0.0739	0.1328	0.4424	0.3694	0.1447	0.2068	0.0549	0.1386	0.1061
A_43_P21311 Sos1_predicted Son of sevenless homolog 1 (Drosophila) (predicted)	0.0421	-0.1369	0.1216	-0.0638	-0.2621	0.0431	0.0344	0.1666	0.2794	0.0446	-0.1363	0.3148	-0.1453	-0.129	-0.3478	0.5838	0.0767	0.1082	0.0561	0.2915	-0.13	0.1379	-0.0579	0.0498	0.4869	0.0125	0.4997	0.4032	0.1548	0.3464	0.1881	0.0751	-0.0541	0.235	0.4726	0.339	0.5577	0.1986	0.7667	-0.085	0.0195	-0.0619	-0.1004	0.4426	0.3292	0.0531	-0.3692	0.4275	0.2436
A_43_P10297 Iars_predicted similar to Isoleucyl-tRNA synthetase, cytoplasmic (Isoleucine--tRNA ligase) (IleRS) (IRS) (LOC306804)	0.1319	0.0238	0.2228	-0.0086	0.0263	0.3208	0.0997	0.3597	0.3159	0.24	-0.0232	0.2296	0.4271	0.2134	0.1919	-0.5491	0.0051	-0.1393	0.056	0.153	0.011	0.0506	0.0732	-0.1204	0.0354	0.1548	0.1498	-0.7382	-0.2552	-0.0288	-0.5285	0.111	0.2422	-0.4129	0.0246	-0.1238	-0.0355	0.446	0.0585	-0.1073	-0.1078	0.4337	-0.1607	0.0959	-0.4898	0.033	-0.1036	0.2453	0.1788
A_43_P21667 Shc1 SHC (Src homology 2 domain-containing) transforming protein 1 (Shc1)	0.0976	-0.0664	0.0746	-0.0669	-0.0608	0.3314	0.0285	-0.2352	0.2224	0.066	0.1582	-0.1699	0.4453	0.0799	0.0515	-0.0721	-0.0978	0.0576	-0.1436	0.4431	0.0281	0.0972	-0.0667	0.0191	0.0504	-0.068	0.1131	0.0216	-0.1015	0.0559	-0.0266	-0.009	-0.0257	-0.0894	-0.147	-0.0803	-0.2358	-0.118	0.1262	0.2304	-0.0275	-0.1417	0.2497	0.3537	0.033	-0.125	-0.107	0.1175	-0.2944
A_42_P734688 Tec tec protein tyrosine kinase	-0.2898	0.1902	-0.5729	-0.1534	0.0403	0.1034	0.077	-0.2333	-0.6522	-0.3554	-0.2935	0.2356	-0.3016	-0.1919	0.0908	-0.1451	-0.1608	-0.6293	0.236	-0.4731	0.2344	0.2063	0.7635	0.251	0.1537	-0.3229	0.3752	0.0477	-0.1	-0.5389	-0.0396	0.0309	0.0775	0.1349	0.1948	-0.3125	-0.1235	-0.3522	-0.4044	-0.2953	0.0226	0.3172	-0.3353	-0.0847	0.2432	0.4444	0.0795	-0.1235	0.073
A_42_P756785 Pscd3 Pleckstrin homology, Sec7 and coiled-coil domains 3	-0.0232	-0.2898	-0.3104	-0.0203	0.0128	-0.1691	-0.1641	0.0651	-0.4042	-0.184	-0.144	-0.1963	-0.0282	-0.0056	0.3049	0.2008	-0.0603	-0.3663	0.0076	-0.8249	-0.0221	0.1271	0.2526	0.2272	-0.0934	-0.3386	0.069	-0.2637	-0.3446	-0.2506	-0.1598	0.0807	0.118	0.056	0.1478	-0.1786	0.0832	-0.3898	-0.2241	-0.2808	0.068	0.0344	-0.4174	-0.0791	0.2372	-0.1748	-0.1101	-0.5776	0.0304
A_43_P10731 Shc1 Src homology 2 domain-containing transforming protein C1	-0.1188	0.0282	-0.3397	0.0663	0.2459	-0.1965	0.0839	0.1308	-0.0559	-0.0887	-0.3109	0.2148	-0.1937	0.0801	0.2074	0.2984	0.1644	0.2426	-0.0359	-0.2214	0.1889	0.0146	0.5513	0.3739	-0.2313	-0.054	0.145	0.4645	0.2346	-0.0267	0.3394	0.0906	0.0296	0.4232	0.1745	0.057	0.1277	-0.2017	0.1208	0.0175	0.1995	0.3435	-0.0391	0.2472	0.4342	-0.061	-0.0656	-0.1783	0.4058
A_42_P587050 Ywhab tyrosine 3-monooxygenase/tryptophan 5-monooxygenase activation protein, beta polypeptide (Ywhab)	-0.0167	-0.3027	-1.0115	-0.4662	-0.003	-0.0526	0.2124	-0.0345	-0.1893	-0.3402	-0.3255	0.0587	-0.0602	-0.203	0.2402	-0.1551	-0.2006	-0.5864	-0.0094	-0.9113	-0.1871	0.1292	0.2515	-0.0391	-0.3895	-0.744	-0.0905	-0.6384	-0.7612	-0.4709	-0.3928	-0.0958	-0.0272	0.3808	0.1006	-0.0278	-0.0124	-0.6543	-0.0951	-0.5122	-0.3784	0.0249	-0.6682	-0.1936	-0.2661	-0.5022	-0.1021	-0.6277	0.2034
A_43_P19694 Pik3ca Phosphatidylinositol 3-kinase, catalytic, alpha polypeptide	-0.0401	-0.0261	0.0723	0.1026	0.3682	0.0539	-0.0612	-0.0412	0.0628	-0.0321	-0.025	-0.1508	-0.2234	0.0377	-0.0776	0.2203	0.0249	0.0062	0.3011	-0.013	0.0837	0.2118	0.1823	0.0057	-0.2414	0.0244	0.0694	-0.0534	0.2752	0.2407	0.1896	-0.0499	-0.1085	0.099	-0.214	0.0943	-0.0388	-0.1614	0.0573	-0.023	-0.0235	0.1215	-0.0386	0.1357	-0.004	0.4958	0.006	-0.3566	0.0643
A_42_P559085 Sos2 son of sevenless 1 (Sos1)	0.209	0.0057	0.0936	-0.0988	-0.0461	-0.0398	0.262	0.4444	0.5693	0.0045	0.0963	0.3223	0.6037	0.6336	0.5651	0.1698	0.2169	0.4616	-0.1611	0.1489	-0.0269	-0.134	-0.3968	-0.3365	0.1786	0.1147	0.137	-0.7937	-0.86	0.1985	-0.4761	-0.3423	-0.4717	-0.5399	-0.0909	0.2536	-0.2726	-0.63	0.3471	0.3163	0.2225	0.3211	0.6323	0.6138	0.1742	0.3208	0.0866	0.3176	0.4263
A_42_P585285 BF544514 UI-R-BT0-px-a-01-0-UI.r1 UI-R-BT0 cDNA clone UI-R-BT0-px-a-01-0-UI 5', mRNA sequence.	0.3006	0.4094	-1.3245	0.2648	-0.2363	1.0488	-0.2998	-0.8423	-1.7579	-0.35	-0.4658	0.0286	-0.0664	-0.1924	0.0274	0.3116	0.2463	0.3058	0.0271	-1.5274	-0.2433	-0.1506	0.8646	0.1489	0.0245	-0.6486	0.4858	1.1963	0.8573	-0.2129	1.0234	0.4062	0.3419	1.2644	0.3647	-0.2871	0.4432	0.2327	-0.3524	-0.1731	0.3962	0.7682	-0.7001	-0.3978	0.6466	0.2377	0.0103	0.0011	0.5804
A_43_P20206 Dapp1_predicted similar to B lymphocyte adapter protein BAM32 (LOC362046)	-0.0095	0.0035	-0.0457	-0.6573	-0.0184	-0.0957	0.2077	-0.0146	-0.0517	0.5451	0.3031	0.492	0.3406	0.3812	0.4098	-0.3263	-0.4422	-0.4784	-0.2337	-0.3527	-0.2226	-0.0016	-0.0787	-0.0564	0.1761	-0.2386	0.1444	-2.2732	-2.2322	-0.7002	-2.2058	0.091	0.188	-0.6833	-0.2239	-0.5989	-1.3768	-2.5711	-0.5983	-0.4969	-0.3281	0.0951	-0.3019	-0.192	-1.1905	-0.042	0.0226	-0.2277	0.0484
A_43_P20278 Pik3ca Phosphatidylinositol 3-kinase, catalytic, alpha polypeptide	-0.0584	-0.1923	-0.1281	-0.0947	-0.0492	0.4594	0.1404	-0.218	-0.2346	0.333	0.1573	0.0292	0.2612	0.3027	0.1917	0.256	-0.1516	-0.2228	-0.093	-0.0375	-0.2513	0.2692	0.1479	0.0364	0.1977	-0.3259	-0.0031	-0.3738	-0.4659	-0.7197	-0.661	0.0959	0.007	-0.0954	-0.3406	-0.643	-0.1133	-0.4901	-0.4625	0.0463	0.167	0.0024	0.113	0.0237	-0.0836	0.0502	-0.1246	0.0282	-0.0452
A_43_P12582 Cdkn2a cyclin-dependent kinase inhibitor 2A	0.1936	0.0603	0.036	-0.1204	0.0455	-0.1524	0.0352	0.0151	-0.0726	0.1288	0.092	0.1551	0.3472	0.2353	-0.1102	-0.0422	-0.0846	-0.2106	0.012	0.3752	-0.1381	0.2078	0.0324	0.175	-0.215	-0.1906	-0.3037	-0.1825	-0.3306	-0.9714	-0.4602	-0.1142	-0.2517	-0.173	-0.6698	-0.7541	-0.2968	-0.3505	-0.4409	-0.0399	0.0042	-0.0011	0.0876	-0.084	0.0981	-0.0703	-0.0509	0.1567	-0.0884
lalt.pool	-0.075	2.975	3.425	-0.2	2.325	6.4	-0.225	-0.025	-0.55	0.05	0.275	1.525	0.15	-0.125	1.575	0.15	0.025	0.15	0.275	7.1	1.975	-0.15	6.025	0.675	-0.35	0.15	0.475	-0.4333	1.4167	3.5833	-0.0667	-0.6333	0.2167	1.8	0.1167	-0.9333	0.35	2.8333	-1.1	1.675	1.025	5.325	-0.125	-0.25	8.425	2.35	-0.325	1.825	-0.95
[truncated: 25 more columns]
