# Supplementary material for: Gene set enrichment analysis for non-monotone association and multiple experimental categories
Source: BMC Bioinformatics. 2008 Nov 14;9:481. doi: 10.1186/1471-2105-9-481 (PMC2636811; doi:10.1186/1471-2105-9-481)
Supplement: Additional file 2 — Sets and Expression. The intermediate analysis results of NCT compendium data set. Sets directory contains lists of identified gene sets under different across-compound (category) selection criteria. Compound specific p-values, set size, etc are provided. Expression directory contains extracted expression data for respective identified gene sets. [file 1471-2105-9-481-S2.zip › SetsAndExpression/expression/C2-6of8bloodp1-Cfilter-26-liver-ST_PHOSPHOINOSITIDE_3_KINASE_PATHWAY.txt]

geneids	1.2.Dich-24-15#-0.1	1.2.Dich-24-150#3	1.2.Dich-24-1500#3.4	1.2.Dich-48-15#-0.2	1.2.Dich-48-150#2.3	1.2.Dich-48-1500#6.4	1.2.Dich-6-15#-0.2	1.2.Dich-6-150#0	1.2.Dich-6-1500#-0.6	1.4.Dich-24-15#0	1.4.Dich-24-150#0.3	1.4.Dich-24-1500#1.5	1.4.Dich-48-15#0.2	1.4.Dich-48-150#-0.1	1.4.Dich-48-1500#1.6	1.4.Dich-6-15#0.2	1.4.Dich-6-150#0	1.4.Dich-6-1500#0.2	Brom-24-25#0.3	Brom-24-250#7.1	Brom-24-75#2	Brom-48-25#-0.2	Brom-48-250#6	Brom-48-75#0.7	Brom-6-25#-0.4	Brom-6-250#0.2	Brom-6-75#0.5	Diqu-24-10#-0.4	Diqu-24-20#1.4	Diqu-24-25#3.6	Diqu-24-5#-0.1	Diqu-48-10#-0.6	Diqu-48-20#0.2	Diqu-48-25#1.8	Diqu-48-5#0.1	Diqu-6-10#-0.9	Diqu-6-20#0.4	Diqu-6-25#2.8	Diqu-6-5#-1.1	Gala-24-100#1.7	Gala-24-25#1	Gala-24-400#5.3	Gala-48-100#-0.1	Gala-48-25#-0.2	Gala-48-400#8.4	Gala-6-100#2.4	Gala-6-25#-0.3	Gala-6-400#1.8	Mono-24-10#-1
A_43_P10886 Ppp1r13b_predicted similar to protein phosphatase 1, regulatory (inhibitor) subunit 13B; apoptosis-stimulating protein of p53, 1 (LOC314465)	-0.0196	-0.1984	-0.2822	-0.1406	-0.1308	-0.3769	-0.1145	0.1305	-0.042	0.2647	0.1498	0.1461	-0.0579	-0.0032	-0.1128	0.1563	0.186	0.2645	0.3098	-0.2042	-0.1626	0.2222	-0.353	0.2521	0.0398	0.1292	0.2598	-0.0014	-0.0187	-0.1708	0.0633	0.0446	-0.0058	0.0015	0.0146	0.1248	0.2149	0.3799	0.0329	-0.1909	0.048	-0.1048	-0.0952	0.1115	-0.3736	0.0766	-0.0038	-0.0205	0.1054
A_43_P14423 Ywhag UI-R-A1-dt-c-07-0-UI.s1 UI-R-A1 cDNA clone UI-R-A1-dt-c-07-0-UI 3' similar to gi|265429|gb|S55305|S55305 14-3-3 protein gamma subtype=putative protein kinase C regulatory protein [rats, brain, mRNA, 3410 nt] gi|402525|dbj|D17447|RAT1433PG2 Rat mRNA for 14-3-3 protein gamma-subtype, complete cds, mRNA sequence.	0.0392	0.668	1.4402	0.058	0.2006	1.3443	0.0494	0.9026	0.3314	-0.2038	-0.4506	1.0866	-0.3968	-0.2985	-0.0072	-0.639	-0.4936	-0.2696	-0.0856	1.6233	0.5946	0.0046	0.8577	0.175	0.3512	0.4887	0.9466	0.0854	0.0944	0.4897	0.3558	0.2143	0.2128	0.5801	0.0501	0.0114	0.493	1.043	-0.0893	-0.1791	0.1353	0.8468	-0.0604	-0.1009	0.6901	-0.5544	-0.0805	-0.1672	0.1769
A_43_P12978 Pscd3 Pleckstrin homology, Sec7 and coiled-coil domains 3	-0.0649	-0.2374	0.0432	-0.0597	-0.1848	0.1546	-0.2762	-0.0158	0.4454	-0.1807	0.0693	0.1541	-0.0542	0.4032	-0.1161	0.2266	-0.1242	-0.1301	0.1037	0.1777	-0.0456	-0.2128	0.0973	-0.0368	-0.0218	-0.0523	0.0552	-0.1214	0.075	0.1963	0.0382	-0.2744	-0.1094	0.2407	0.0093	-0.0827	0.1736	0.4593	-0.3017	0.2118	0.4035	0.2843	-0.0213	-0.0556	0.7637	0.2182	0.043	-0.1309	-0.59
A_42_P655044 Ywhae tyrosine 3-monooxygenase/tryptophan 5-monooxygenase activation protein, epsilon polypeptide (Ywhae)	0.2257	0.9198	0.8196	0.195	0.3186	0.6126	0.0312	-0.0477	-0.2012	-0.9718	-0.4653	-0.0658	-0.7036	-0.7724	-0.5012	-0.2679	-0.5095	-0.9164	0.1653	0.5276	0.5912	-0.0446	0.3506	-0.0544	-0.0099	-0.0129	0.0478	-0.46	-0.0655	0.5628	-0.0209	-0.351	-0.1199	0.1437	0.1632	-0.2069	0.1447	0.3492	-0.2621	0.065	-0.0632	-0.0927	-0.2459	-0.0555	0.339	0.0404	0.0109	-0.0105	0.0464
A_43_P14134 Ywhag tyrosine 3-monooxgenase/tryptophan 5-monooxgenase activation protein, gamma polypeptide (Ywhag)	-0.2742	0.5066	1.4397	0.0168	0.153	1.2357	-0.1367	0.6503	0.2706	-0.1966	-0.3794	0.9056	-0.1426	-0.1366	0.1052	-0.4546	-0.3528	-0.1686	-0.1827	1.5744	0.3192	-0.149	0.7769	-0.0498	0.4117	0.4723	1.0172	0.0991	0.2323	0.5285	0.1904	0.1969	0.1531	0.3098	0.0931	0.0471	0.5753	0.7187	-0.0067	-0.0025	0.0238	1.1644	-0.1124	-0.0769	1.082	-0.5078	-0.0155	-0.3613	-0.0249
A_43_P20093 Rps6ka2 Ribosomal protein S6 kinase, polypeptide 2	0.1021	-0.1526	0.1085	0.0424	-0.1219	-0.3592	-0.086	0.0487	0.1028	0.0394	-0.0335	-0.4209	-0.0688	0.0572	-0.0076	0.2303	0.0882	-0.0412	-0.1024	-0.3818	-0.4146	0.1013	-0.1142	0.0104	-0.0772	-0.0386	-0.11	-0.0303	-0.1641	-0.1129	-0.0071	0.003	-0.1633	-0.0421	-0.0528	-0.0055	-0.1614	-0.1596	0.0976	-0.0959	-0.0064	-0.0862	-0.045	-0.0949	-0.4265	0.0174	0.0032	0.0279	-0.0819
A_43_P20089 Ppp1r13b_predicted similar to protein phosphatase 1, regulatory (inhibitor) subunit 13B; apoptosis-stimulating protein of p53, 1 (LOC314465)	-0.0192	-0.3464	-0.2448	-0.2063	-0.2019	-0.4738	-0.1057	-0.0307	-0.0115	0.2542	0.1675	0.0554	0.4246	0.2918	0.2995	0.3466	0.4054	0.3806	0.1954	-0.2352	-0.1268	0.0588	-0.2924	0.0266	0.1073	0.0958	0.0642	0.0107	-0.0381	-0.2075	-0.1169	-0.0018	-0.0717	-0.2717	-0.0506	0.0393	-0.0963	-0.1746	0.0541	-0.0583	0.0263	-0.0464	-0.0139	0.032	-0.5354	0.0624	-0.0277	0.0891	-0.195
A_43_P14039 Pscd3 Pleckstrin homology, Sec7 and coiled-coil domains 3	-0.1261	0.0287	0.6505	-0.0311	0.04	0.1956	0.076	0.0293	-0.2601	0.1566	0.4102	0.2447	-0.2434	-0.3144	-0.5349	-0.2568	-0.1224	0.057	-0.3251	0.46	-0.359	-0.2135	0.7346	-0.0564	-0.2886	0.1422	-0.0465	0.2656	0.3377	0.27	0.1325	0.2491	0.5107	0.4657	0.1188	0.1168	0.2954	0.1732	0.045	0.2583	0.0938	1.1983	0.0644	0.0068	1.817	-0.1096	0.1036	0.0193	-0.0765
A_43_P14034 Rps6kb1 Ribosomal protein S6 kinase, polypeptide 1	0.1167	0.0145	0.0152	0.0718	-0.1515	-0.4111	-0.2861	0.5436	0.0425	-0.0706	0.44	0.398	0.0511	0.1481	-0.0316	0.0464	0.0723	-0.1365	-0.3543	0.1399	0.1083	0.0513	-0.1124	0.1324	0.0928	0.0349	-0.1072	0.0672	0.0053	0.1052	-0.283	-0.1698	0.0752	0.0345	-0.0439	0.0753	-0.0255	0.1055	0.1022	0.0963	0.0715	-0.1628	0.028	-0.1973	-0.4812	0.099	0.0494	0.082	-0.2371
A_43_P14930 Grb2 Growth factor receptor bound protein 2	-0.1692	-0.2658	-0.1183	0.0021	0.0119	-0.576	-0.1889	-0.2224	-0.1646	0.0942	0.1759	0.1879	0.0456	0.0232	-0.148	-0.1081	-0.242	-0.3072	0.1198	-0.3763	-0.0944	0.1352	-0.0461	0.295	-0.0772	-0.1489	-0.0076	-0.0201	0.0737	-0.026	0.1523	-0.2162	0.1335	0.1934	0.0303	0.1628	0.1825	0.0955	0.1255	0.024	0.1161	-0.07	0.0928	0.1049	0.2492	-0.5458	0.109	-0.1403	-0.0968
A_42_P716492 Sos1 Acid phosphatase 1, soluble	0.304	0.3929	0.82	0.0654	0.0204	0.3584	0.625	0.8923	0.3452	0.306	0.6185	0.545	-0.221	-0.2486	-0.3957	0.1423	-0.0967	-0.077	-0.1979	0.0811	-0.2458	-0.0375	0.2405	0.0997	0.0282	0.2846	0.3644	0.2061	0.1754	0.1128	-0.0134	0.0956	0.0162	-0.0918	0.0596	0.0444	0.116	-0.0779	0.0696	0.058	0.1661	0.4338	0.0569	0.0735	0.385	-0.1394	0.1738	-0.2778	-0.0068
A_43_P11928 Gsk3a glycogen synthase kinase 3 alpha (Gsk3a)	-0.092	-0.3208	-0.2411	-0.1691	-0.1497	-0.2892	-0.1548	-0.1328	0.1501	-0.347	-0.4144	-0.1934	0.1641	0.1077	0.0814	0.083	0.1691	0.1978	0.1854	0.067	0.0372	0.096	-0.256	-0.009	0.1992	0.1718	0.058	0.0134	-0.1432	-0.2421	-0.0661	-0.0618	-0.0538	-0.0194	-0.1519	-0.013	-0.0702	-0.0116	-0.0126	-0.1753	-0.0798	-0.0029	-0.0374	-0.1066	-0.1265	0.0358	-0.0616	-0.0671	0.0518
A_43_P12016 Inpp5d inositol polyphosphate-5-phosphatase D (Inpp5d)	-0.0522	-0.4438	-0.434	-0.0811	-0.2141	-0.6831	0.0118	-0.1454	-0.0564	0.0159	-0.0826	-0.2711	0.0349	0.0362	-0.2419	0.106	0.091	0.1682	-0.0185	-0.4821	-0.2932	0.031	-0.5907	-0.1522	-0.075	-0.0144	-0.0878	0.0034	-0.2005	-0.2636	-0.0093	-0.0427	-0.0823	-0.1058	0.0025	0.0015	-0.0359	0.0172	0.0093	-0.1411	0.0044	-0.0239	-0.0229	0.027	-0.367	0.0954	-0.0842	0.1072	0.048
A_43_P18976 Shc1 SHC (Src homology 2 domain-containing) transforming protein 1 (Shc1)	-0.0217	-0.092	0.2821	-0.0576	-0.0714	0.0274	-0.1913	-0.0856	0.1947	-0.783	-0.9052	-0.635	0.0032	-0.0505	0.201	-0.184	-0.2442	-0.3728	0.2136	0.2967	0.2627	0.1593	-0.1522	-0.017	0.1344	0.139	0.111	-0.2367	-0.1359	-0.0154	0.1784	-0.3804	-0.0912	0.1749	-0.1617	-0.2342	0.173	0.2525	-0.1662	-0.2016	-0.0753	-0.2723	-0.1543	-0.051	-0.323	-0.2004	-0.0553	-0.0981	0.0522
A_43_P11005 Ppp1r13b_predicted similar to protein phosphatase 1, regulatory (inhibitor) subunit 13B; apoptosis-stimulating protein of p53, 1 (LOC314465)	0.0039	-0.2933	-0.0766	-0.1376	-0.2096	-0.436	0.0752	0.0496	0.1147	-0.0122	0.1607	0.1669	0.0902	0.0323	-0.1414	0.0928	0.1568	0.1654	-0.0785	-0.4015	-0.309	-0.0475	-0.426	-0.0444	0.0559	-0.0014	0.0544	0.0341	0.0643	-0.06	-0.1162	-0.0181	-0.0902	-0.1241	-0.077	0.1249	-0.0145	0.0989	0.1125	-0.0353	0.0186	0.1038	0.0438	0.1392	-0.3332	0.1461	0.0065	0.0641	-0.107
A_43_P12514 Rps6ka1 ribosomal protein S6 kinase polypeptide 1 (Rps6ka1)	-0.1406	-0.3737	0.0714	0.0744	0.1034	-0.0974	0.2882	0.2434	0.022	-0.0427	-0.0795	-0.5144	0.3802	0.3994	0.572	-0.3965	-0.367	-0.3304	0.0933	-0.182	0.0567	0.0234	0.1245	0.135	0.3248	-0.0292	0.1569	-0.3618	-0.443	-0.7252	-0.3264	-1.0849	-0.8144	-0.7518	-0.8878	-0.4472	-0.4466	-0.6998	-0.3237	0.0706	0.1152	-0.4625	-0.1104	-0.1528	-0.202	-1.4714	-0.0351	-0.9401	-0.1196
A_42_P763571 A1bg Alpha-1-B glycoprotein	0.0858	-0.2708	0.362	-0.1166	-0.3318	-0.5476	0.7003	0.4124	0.0631	0.5855	0.2048	0.2177	0.5388	0.4369	0.0081	0.0763	0.3747	0.4588	-0.1871	-0.1889	-0.1498	0.2214	-0.2089	0.1808	0.2875	0.2472	0.1007	0.03	-0.1278	-0.5737	-0.0841	-0.3113	-0.1194	-0.1978	-0.3202	-0.1277	-0.3709	-0.2466	0.1642	0.1258	0.1118	-0.0894	0.0657	0.2491	-0.4773	-0.0627	0.0528	0.1451	-0.2236
A_43_P12594 Akt3 thymoma viral proto-oncogene 3 (Akt3)	0.0446	-0.3214	-0.0544	0.283	0	0	0	0	0	0.024	0	-0.3035	0.1622	0	-0.1925	0.264	0	0	-0.242	-0.3561	-0.4912	0.046	-0.1519	-0.0506	0.0708	-0.1034	-0.1132	0.0349	-0.0519	-0.1691	-0.0747	-0.0151	-0.0172	-0.4564	0	0	-0.2217	-0.0227	0.089	0	0.2156	-0.1368	0	-0.1438	-0.2238	-0.2002	0.1604	0.054	0
A_42_P549562 Igfbp1 insulin-like growth factor binding protein 1 (Igfbp1)	0.3308	-0.0238	2.8442	-0.1771	-0.7136	0.503	0.478	3.1609	3.7939	-0.0966	0.0332	0.6094	0.1317	0.1904	-1.3491	0.4258	0.0282	1.0193	-1.0688	1.6134	-0.898	-0.3903	-0.5685	-0.2541	-0.6657	4.1041	3.0265	0.6061	0.1478	0.7919	-0.8279	1.1647	1.0215	1.5201	-0.3203	-0.5097	1.7543	2.3444	-1.0893	-0.2079	-0.2053	-0.0084	0.1292	0.3628	0.2812	2.8256	-0.218	-0.7434	-0.48
A_42_P814010 Ywhag tyrosine 3-monooxgenase/tryptophan 5-monooxgenase activation protein, gamma polypeptide (Ywhag)	-0.067	0.7672	1.6266	0.1247	0.3143	1.3127	-0.0042	0.682	0.3585	-0.3609	-0.4875	0.9169	-0.2714	-0.2588	0.1221	-0.6194	-0.5054	-0.3627	-0.1306	1.7068	0.4969	-0.1155	0.8093	1e-04	0.3192	0.4058	0.8916	0.0286	0.1261	0.4991	0.4579	0.0184	0.2275	0.648	0.0124	0.0042	0.6862	1.2331	-0.0651	-0.1112	0.088	0.9832	-0.0781	-0.0337	1.0614	-0.5048	0.01	-0.1337	0.0808
A_43_P11657 Ywhaz tyrosine 3-monooxygenase/tryptophan 5-monooxygenase activation protein, zeta polypeptide (Ywhaz)	0.1533	0.9208	1.7552	0.2344	0.3154	1.1576	0.3425	1.02	0.4771	-0.2108	-0.1603	0.3349	-0.5343	-0.482	-0.4926	-0.7401	-0.7748	-0.5288	-0.292	1.4119	0.2846	-0.1912	1.1874	-0.0524	0.1832	0.608	0.8662	0.0494	0.444	0.9911	-0.0465	0.4617	0.3448	0.1791	0.2627	-0.1179	0.2697	0.6716	-0.1306	0.1013	-0.083	1.1111	0.0378	0.0035	1.8203	0.5861	0.0458	0.3352	-0.0196
A_43_P18724 Sos1_predicted Son of sevenless homolog 1 (Drosophila) (predicted)	0.3004	0.1808	0.3467	0.2036	0.3383	0.3359	0.086	0.2588	0.677	-0.1629	-1.0109	-1.2043	0.8195	0.8218	0.5642	-0.5468	-0.3436	-0.122	-0.2082	-0.6479	-0.4317	-0.196	-0.5378	-0.1386	0.226	0.0227	0.1063	-0.2754	-0.5404	-0.4856	0.0303	-0.5327	-0.4339	-0.1172	-0.3455	-0.188	-0.2267	-0.0787	0.0021	-0.2722	-0.0203	-0.9778	-0.0512	-0.1633	-0.9449	-0.7633	-0.0161	-1.0653	0.0668
A_43_P12733 Akt1 v-akt murine thymoma viral oncogene homolog 1 (Akt1)	-0.1461	0.1487	0.0497	0.1153	0.3679	0.6585	-0.8866	-0.9686	-0.5625	-1.6773	-1.7667	-0.7345	-0.0126	0.0351	0.0451	-0.4394	-0.5838	-0.9037	0.3335	0.8382	0.5102	0.06	0.4443	0.0561	-0.034	-0.0398	0.0257	-0.4933	-0.3319	-0.016	0.3956	-0.326	0.5073	1.2108	0.1175	-0.0847	0.4398	1.0525	-0.2279	-0.5998	-0.1552	-0.2672	-0.2097	-0.2174	0.5773	-0.0713	-0.113	0.0041	0.0303
A_43_P12711 Rps6kb1 ribosomal protein S6 kinase, polypeptide 1 (Rps6kb1)	-0.0123	0.2114	0.9003	0.1193	0.0633	0.5264	0.2512	0.4346	-0.005	0.2673	0.3922	0.5414	-0.2867	-0.2581	-0.1836	-0.2169	-0.1856	-0.1222	-0.2834	0.3848	-0.2399	-0.1819	0.07	0.01	-0.115	0.1104	0.1615	0.195	0.2728	0.3069	0.0814	0.3121	0.1385	0.1461	0.1708	0.1656	0.2187	0.151	0.0465	-0.129	0.0746	0.5192	-0.0388	0.138	0.0892	0.3734	0.0861	0.29	-0.0234
A_42_P554221 Sfn_predicted Stratifin (predicted)	-0.0434	-0.2682	0.1122	-0.0788	-0.1729	-0.2835	-0.0742	-0.0855	0.0103	-0.0088	0.0555	-0.0475	-0.0064	0.1061	-0.0068	0.0923	0.123	0.1479	-0.0044	0.034	-0.1093	-0.0026	-0.2028	-0.064	-0.0302	-0.013	-0.0045	-0.0318	0.0315	0.0282	-0.0399	0.0351	-0.0075	-0.112	0.0045	0.0457	0.0828	0.0107	0.0471	-0.0274	0.0116	0.1827	-0.0082	0.0325	0.1655	0.0802	-0.0653	0.0032	0.0221
A_43_P12946 Pdk1 Pyruvate dehydrogenase kinase 1	-0.0186	-1.4722	-1.5227	-0.0039	0.167	-0.9254	0.2904	0	-0.1996	0.315	0.3737	-1.1028	0.2264	0.1156	0.1947	0.5053	0.2679	0.0412	0.0892	-2.0021	-1.0178	0.3132	-0.6641	0.7685	-0.0756	-0.2558	-0.1845	-0.7795	-0.4834	-1.139	-0.3781	-0.1141	-0.2348	-0.516	0.0312	0.1397	-0.2161	-0.3022	0.0981	-0.8561	0.3878	-1.3194	-0.0403	0.1493	-1.3066	0.2326	0.0049	0.1907	-0.2002
A_42_P612157 Btk Bruton agammaglobulinemia tyrosine kinase	0.114	1.0722	0.2781	0.19	0.8812	0.6146	0.3627	0.188	-0.0336	0.2002	0.6836	0.5094	-0.3864	-0.3459	-0.4682	-0.244	-0.2148	-0.1087	-0.4	1.717	0.2892	-0.2054	2.293	0.3157	-0.2391	-0.0374	0.0455	0.123	0.6413	0.8762	0.2219	0.3413	0.977	1.332	0.3573	0.0667	0.2744	1.0674	0.1002	0.9074	-0.1413	2.4008	0.3084	0.024	3.4639	0.6756	0.042	0.1316	-0.1953
A_43_P15222 Daf1 decay accelarating factor 1 (Daf1)	0.0148	-0.4116	-0.3628	-0.3391	0.0189	-0.3928	-0.2867	0.2074	0.0704	0.1591	0.0089	0.1774	0.224	0.2204	-0.2867	-0.3163	-0.0309	0.1622	0.0109	-0.0574	0.1233	0.1986	-0.0848	-0.0944	-0.0282	-0.0213	-0.3021	0.184	-0.0906	-0.0592	0.2122	0.2215	0.1255	-0.1219	0.1861	0.1493	0.1233	0.2338	-0.0357	0.0126	-0.1067	0.5376	0.1031	0.1458	0.4984	0.1162	-0.1267	0.2807	0.104
A_43_P15648 Foxo1a forkhead box O1A (rhabdomyosarcoma) (Foxo1a)	-0.1904	-0.6113	-0.4117	-0.2493	-0.4234	-0.6631	-0.1714	-0.1354	-0.035	-0.0577	-0.0488	-0.2482	0.1357	0.0733	-0.1164	0.2312	0.2496	0.2144	0.1727	-0.1179	-0.0279	0.1873	-0.321	0.0927	0.156	0.1951	0.148	0.1506	-0.034	-0.2337	-0.0217	-0.098	-0.0796	-0.1342	-0.2053	-0.0148	-0.0864	-0.0365	0.0467	-0.0194	-0.007	-0.0511	0.0057	-0.0698	-0.659	0.029	-0.0632	-0.0434	0.0086
A_42_P466926 Bad bcl2-associated death promoter (Bad)	0.0129	0.5209	-0.119	0.112	0.4522	0.7571	-0.4206	-0.6232	-0.4916	-0.7574	-0.6455	-0.0962	0.0167	-0.0168	0.1658	-0.1888	-0.1886	-0.471	0.1654	0.325	0.2944	0.0501	0.5344	0.2521	-0.2052	-0.1244	-0.3682	0.0336	0.2982	0.6782	0.1821	-0.0385	0.285	0.6197	0.1341	-0.0127	0.2807	0.0561	-0.1374	0.0493	-0.215	-0.0081	0.0858	-0.0402	0.9047	-0.1774	-0.0144	-0.0325	-0.093
A_43_P15304 Grb2 growth factor receptor bound protein 2 (Grb2)	-0.4269	-0.3394	-0.2021	0.1539	0.3764	-0.1382	-0.8768	-1.0974	-0.7586	-1.43	-1.3191	-0.9947	-0.1781	-0.1511	-0.1865	-0.4619	-0.8173	-0.9968	0.2111	0.078	0.167	0.0701	-0.1109	0.1614	-0.185	-0.1309	-0.1417	-0.2748	-0.1575	-0.018	0.562	-0.3646	0.3604	0.8976	0.1176	-0.0424	0.4056	0.968	-0.1183	-0.271	-0.0961	-0.5799	-0.1286	-0.1268	-0.1587	-0.7595	-0.0782	-0.1915	0.1412
A_43_P15267 Akt2 murine thymoma viral (v-akt) oncogene homolog 2 (Akt2)	0.189	-0.2308	0.3594	-0.0409	-0.089	-0.1378	-1.0433	-0.1	-0.2216	-0.8049	-0.0358	-0.6004	-0.3497	-0.3856	-0.1324	0.1754	-0.4684	-0.3071	0.3283	0.4673	0.4316	0.1316	-0.1	-0.1404	0.0728	-0.0744	-0.0578	-0.3547	-0.1595	-0.0692	0.7905	-0.1927	0.2298	0.6116	0.1607	-0.3114	0.4927	0.7744	-0.1091	-0.1438	-0.2593	-0.1608	0.0765	0.0441	-0.3092	-0.1569	-0.0568	-0.2842	-0.2426
A_42_P788690 Akt2 Murine thymoma viral (v-akt) oncogene homolog 2	0.0798	-0.1452	-0.3539	-0.0496	-0.0837	-0.4203	-0.1664	-0.2966	-0.3317	-0.3296	-0.3243	-0.207	0.0468	0.0701	0.0158	0.2542	0.1547	-0.135	0.0749	-0.2282	-0.0658	0.0695	-0.2948	-0.0259	-0.0199	-0.2072	-0.1783	-0.2168	-0.3295	-0.3025	0.119	-0.1202	5e-04	0.0308	-0.0376	-0.1052	-0.1429	0.0395	-0.0927	-0.1592	-0.039	-0.4594	-0.0277	-0.0247	-0.5857	-0.2912	-0.1578	-0.1618	-0.0216
A_42_P754934 Daf1 Decay accelarating factor 1	-0.2761	0.2842	0.8415	0.1249	-0.2178	0.5652	0.2075	0.1086	-0.1953	0.2114	-0.0879	0.0756	-0.1144	0.0482	0.0434	-0.2276	-0.063	0.1904	-0.1726	2.6516	0.1167	-0.296	1.2506	-0.4957	0.0304	0.0212	-0.0804	0.081	0.4916	1.1733	-0.1681	-0.1295	0.2496	0.4644	0.1699	-0.0981	0.1238	0.9378	-0.4205	-0.1328	0.1889	1.9789	0.1886	-0.1851	3.0862	0.3074	0.1924	0.4907	0.068
A_43_P15882 Rps6ka2 ribosomal protein S6 kinase, 90kD, polypeptide 2 (Rps6ka2)	-0.0036	0.2153	0.3664	0.3994	0.101	-0.0974	0.0436	-0.0272	0.2047	-0.0893	0.199	0.2556	0.4525	0.0621	0.3868	0.2076	0.0211	-0.3788	-0.072	0.051	-0.0781	0.1227	0.1065	-0.0353	-0.2625	0.1714	0.041	-0.1183	0.3107	-0.1751	0.24	0.1178	0.0388	-0.0898	-0.03	0.205	-0.0715	0.0095	-0.3401	-0.1142	-0.1256	0.5282	0.0397	0.0329	0.254	0.0488	-0.3176	0.0204	0.2097
A_42_P824217 Dapp1_predicted similar to B lymphocyte adapter protein BAM32 (LOC362046)	0.2823	0.8538	-0.2169	0.1274	0.1853	-0.0492	0.3786	0.3461	-0.1691	0.4988	0.6835	0.9329	-0.09	-0.0593	0.1216	0.07	0.169	0.3134	0.0599	0.0154	0.2572	-0.1924	0.5463	0.0412	-0.1725	-0.0412	-0.098	0.4606	0.3995	0.324	-0.1376	0.6543	0.3624	0.0649	0.208	0.1088	-0.3169	-0.4808	0.2422	0.5684	1e-04	0.916	0.3687	-0.0648	1.3165	0.4085	0.0289	0.4757	0.2804
A_42_P707617 Ywhaq tyrosine 3-monooxygenase/tryptophan 5-monooxygenase activation protein, theta polypeptide (Ywhaq)	0.0984	0.879	0.9385	0.0647	0.4639	1.4169	0.184	0.3469	0.0458	-0.3286	0.0782	0.5057	-0.3735	-0.3902	0.2862	-0.137	-0.3111	-0.4835	-0.0905	0.9696	0.4833	-0.0201	1.2347	0.2344	-0.1909	0.0427	0.0623	0.2984	0.3977	1.0045	0.0617	0.241	0.3094	0.4874	0.2767	0.0431	0.2119	0.5182	-0.0091	0.2073	-0.148	0.9397	-9e-04	0.0075	1.5916	0.4252	0.0421	0.3663	0.0042
A_42_P620042 Gsk3b glycogen synthase kinase 3 beta (Gsk3b)	0.1986	0.7324	0.9085	0.0254	0.2285	1.2357	-0.2628	0.0353	0.1797	-0.3292	-0.4168	0.1931	0.492	0.4128	0.3561	0.1042	0.1643	0.0669	0.0868	1.0639	0.5089	-0.0276	0.4737	0.1606	0.1755	0.1888	0.2636	-0.0419	-0.1275	0.2695	0.2888	-0.4086	0.0158	0.5182	-0.1771	-0.0722	0.4182	0.8405	-0.0593	0.0851	-0.0754	0.173	0.0581	0.038	0.6002	-0.7083	-0.087	-0.4764	0.0359
A_43_P15943 Sos2 son of sevenless 1 (Sos1)	0	0	0.2011	0	0.0411	0	0.003	0	0	0.2048	0.0544	-0.4523	0.3638	0	0.7402	0	0	0	-0.1687	0	-0.014	0	0.0114	0	0.0364	0.0294	0	0.2781	0.0552	-0.0166	-0.0243	0.0605	-0.0549	0.2294	-0.0666	-0.1271	0.0164	0.4386	0.0597	0	0	0	0.0289	0	-0.0216	0	0	0.0576	0.0601
A_43_P12611 Pten phosphatase and tensin homolog (Pten)	-0.0468	-0.45	-0.1422	-0.034	-0.2108	-0.23	-0.3996	-0.3325	0.2181	-0.3586	-0.7059	-1.1701	0.5384	0.5078	0.3055	-0.9446	-0.8821	-0.6861	0.522	0.2129	0.4657	0.57	0.2072	0.6629	0.619	0.4176	0.5908	0.1884	-0.2987	-0.5696	0.0132	-0.6392	-0.438	-0.1401	-0.6519	-0.2198	-0.3564	-0.245	-0.022	0.0022	0.0734	-0.2937	6e-04	-0.147	-0.4923	-0.3072	0.0327	0.0246	-0.1352
A_42_P588907 Iars_predicted Isoleucine-tRNA synthetase (predicted)	-0.3638	0.0646	1.1831	-0.2339	-0.2289	0.5924	0.235	0.9046	0.6506	0.0489	0.2563	1.5423	-0.071	-0.0105	0.1631	-0.0034	0.1096	0.3656	0.0949	0.5786	0.3913	0.0462	0.5217	0.0779	0.7296	0.9206	1.2773	0.0274	0.0731	0.1897	-0.0487	0.1411	0.0462	0.006	0.0483	0.0608	0.6279	0.0997	0.0226	0.1674	0.0298	0.2833	-0.1137	0.0248	0.2376	-0.2727	0.0195	-0.3335	-0.1279
A_42_P794901 Ywhah tyrosine 3-monooxygenase/tryptophan 5-monooxygenase activation protein, eta polypeptide (Ywhah)	0.1086	0.9937	1.132	0.1612	0.5286	1.4555	-0.0357	0.2474	-0.2941	-0.2991	-0.0818	0.6189	-0.4287	-0.4733	-0.0902	-0.341	-0.3848	-0.5259	-0.0695	1.3847	0.6215	0.0059	1.535	0.1703	0.0269	0.1905	0.4706	-0.0217	0.2054	0.7805	-0.1104	0.1055	0.1612	0.2172	0.1487	-0.1573	0.1594	0.2991	-0.0655	0.0976	-0.1174	0.8632	-0.123	-0.0948	1.3917	0.3323	-0.0151	0.3079	-0.0276
A_43_P19148 Sos1_predicted similar to mouse Son of sevenless 1 (LOC313845)	-0.0568	-0.1292	-0.0237	-0.0992	-0.0095	-0.1079	-0.0591	-0.1228	0.0237	-0.0948	-0.0751	0.2538	-0.1118	0.0803	0.1375	0.0749	0.2655	0.1116	0.0268	-0.0347	-0.0826	0.0134	-0.1668	0.0196	-0.0158	0.0764	0.0855	0.0475	-0.0173	-0.202	-0.003	0.1064	-0.0489	-0.1353	-0.0476	0.0841	-0.005	-0.015	0.0512	-0.0748	-0.0129	-0.1888	-0.0475	0.0059	-0.3236	0.0681	-0.0646	0.0116	-0.027
A_43_P21311 Sos1_predicted Son of sevenless homolog 1 (Drosophila) (predicted)	-0.1979	-0.0029	0.6392	-0.1806	0.1859	-0.0168	0.025	1e-04	0.3653	0.1146	0.1644	0.0866	0.2043	0.1635	0.0094	-0.2643	0.0061	-0.3432	-0.0193	-0.3122	-0.114	0.0378	-0.0542	-0.2915	-0.027	0.0477	0.3136	-0.018	-0.0533	-0.3921	-0.0496	-0.0922	0.1416	0.2523	0.015	-0.1645	0.0047	0.3874	-0.0194	-0.0403	-0.0821	-0.5359	-0.1088	-0.2764	-0.0201	-0.2916	-0.1972	-0.3811	0.078
A_43_P10297 Iars_predicted similar to Isoleucyl-tRNA synthetase, cytoplasmic (Isoleucine--tRNA ligase) (IleRS) (IRS) (LOC306804)	-0.0888	0.3335	1.0551	0.1463	0.3294	0.9382	-0.294	0.2826	0.1111	-0.7066	-0.597	0.6556	-0.2486	-0.1843	-0.2327	-0.4148	-0.1927	-0.488	0.1587	0.3768	0.4173	0.0513	0.1601	0.0797	0.2156	0.3828	0.5144	-0.1928	-0.0094	0.3374	0.3287	-0.2424	0.3183	0.5232	0.1612	-0.1412	0.8655	0.7421	-0.087	-0.1088	0.149	-0.0795	-0.0302	0.0184	0.2233	-0.4122	-0.0707	-0.1843	-0.0562
A_43_P21667 Shc1 SHC (Src homology 2 domain-containing) transforming protein 1 (Shc1)	0.0937	0.3756	0.6438	0.0352	0.1945	0.6495	-0.3043	-0.1148	0.7447	-1.5429	-1.4894	-0.6295	0.0834	-0.1272	0.2176	-0.4379	-0.6509	-0.8764	0.6235	0.7124	0.7928	0.3846	0.2343	0.3691	0.4992	0.2234	0.4878	-0.2007	-0.1338	0.0921	0.428	-0.7171	-0.0702	0.5305	-0.2258	-0.4682	0.3156	0.52	-0.3267	-0.2695	-0.1175	-0.5836	-0.137	-0.3088	-0.1832	-0.577	-0.1508	-0.2428	-0.0996
A_42_P734688 Tec tec protein tyrosine kinase	0.2274	-0.0023	0.3836	0.017	-0.2377	-0.1336	0.0832	0.5201	0.1346	0.3576	0.3928	0.153	0.1912	0.0399	-0.2383	0.0523	0.1373	0.2384	-0.1977	-0.0047	-0.187	-0.0226	0.079	-0.0624	-0.1212	0.3828	0.3548	0.1121	-0.0317	-0.1163	0.016	0.0956	0.0751	0.0103	0.1046	-0.078	-0.0956	-0.1332	-0.0148	-0.0836	0.0306	0.206	0.086	0.1882	-0.1337	-0.3505	0.0802	-0.3816	0.0328
A_42_P756785 Pscd3 Pleckstrin homology, Sec7 and coiled-coil domains 3	0.0155	0.0799	0.6642	-0.1542	-0.1032	0.1383	0.2563	0.2226	-0.1278	0.225	0.2384	0.154	-0.5003	-0.2684	-0.6145	-0.2631	-0.131	0.1359	-0.4154	0.4712	-0.3232	-0.3099	0.7332	-0.1015	-0.3231	0.1396	0.0324	0.2351	0.2363	0.2403	-0.0336	0.3469	0.3657	0.0591	0.044	0.0879	0.194	0.1125	0.0831	0.1868	0.073	1.2356	0.0601	-0.193	1.6151	-0.1323	-0.1415	0.045	0.116
A_43_P10731 Shc1 Src homology 2 domain-containing transforming protein C1	0.2236	0.5098	0.78	0.0602	0.2443	0.6714	0.3156	0.5763	0.4194	0.7295	0.8765	0.9502	0.0705	0.004	0.5642	0.2351	0.0191	-0.0956	0.0329	0.0665	0.0652	0.1478	1.0296	0.3603	-0.075	0.2506	0.1379	0.0533	0.3315	0.321	-0.1679	-0.1523	-0.2826	-0.4875	-0.1062	-0.3051	-0.4362	-0.8848	-0.1247	0.4158	0.2146	-0.4703	0.1719	0.3581	0.7334	0.0968	0.0037	0.0658	-0.0189
A_42_P587050 Ywhab tyrosine 3-monooxygenase/tryptophan 5-monooxygenase activation protein, beta polypeptide (Ywhab)	-0.2188	-0.2005	-0.7837	-0.1526	-0.0693	0.0308	-0.3425	-0.1329	-0.4235	-0.1105	-0.3412	0.0496	-0.5804	-0.5522	-0.3223	-0.5409	-0.2947	0.0087	0.0613	0.003	0.0909	-0.2002	0.3212	-0.1967	-0.2411	-0.106	-0.1034	-0.1774	0.0099	0.1126	0.1076	0.0558	0.1564	0.1843	0.026	-0.1371	-0.0312	-0.0958	-0.2342	-0.0242	-0.1502	-0.1094	0.0221	-0.107	0.5559	-0.1985	-0.1152	0.0013	0.0768
A_43_P19694 Pik3ca Phosphatidylinositol 3-kinase, catalytic, alpha polypeptide	-0.3	0.4005	0.2153	0.0696	-0.5389	0.0609	0.0402	-0.3443	-0.3924	0.0724	0.2101	-0.1908	0.0453	0	0.184	0.205	-0.1418	0.1217	-0.3588	-0.1651	-0.1096	0.1392	-0.0111	-0.2328	-0.129	-0.0595	0.14	-0.1178	0.0454	0.0392	0.0992	-0.1623	0.0668	0.0719	0.2065	0.0505	0.0531	-0.3353	-0.0227	0.2839	-0.0293	-0.1158	0.0942	0	-0.1196	0.2037	0	0.0355	0.4924
A_42_P559085 Sos2 son of sevenless 1 (Sos1)	-0.1562	-0.4836	0.133	-0.137	-0.2705	-0.4676	-0.2156	-0.0595	-0.3564	0.1469	0.1465	-0.1894	-0.2174	-0.178	-0.2415	-0.0973	-0.0025	0.4457	-0.2845	1.0523	-0.1734	-0.0869	-0.1856	-0.0562	0.0739	0.2019	0.1252	0.044	-0.0188	-0.1721	-0.1276	0.0296	-0.1842	-0.5308	-0.0194	0.0269	0.0645	0.1602	0.0266	-0.0536	-0.1766	0.5607	-0.1335	-0.0287	-0.492	0.1995	0.0053	0.2438	-0.0766
A_42_P585285 BF544514 UI-R-BT0-px-a-01-0-UI.r1 UI-R-BT0 cDNA clone UI-R-BT0-px-a-01-0-UI 5', mRNA sequence.	0.0459	0.6236	-0.0329	0.0299	-0.1942	0.2936	1.1376	1.0897	0.5452	0.3994	0.6242	0.4987	-1.9317	-1.7938	-2.3488	-0.1832	-0.0458	0.1499	-0.5051	0.6936	-0.214	-0.3518	1.5607	-0.0908	-0.3917	-0.1562	0.0175	0.3994	0.68	0.7227	-0.0296	0.4823	0.4471	0.0406	-0.043	-0.0023	0.383	0.2086	0.0587	0.5877	0.293	2.0752	0.386	0.3507	2.4751	0.8968	0.0032	0.8621	-0.1748
A_43_P20206 Dapp1_predicted similar to B lymphocyte adapter protein BAM32 (LOC362046)	-0.0485	0.1095	0.6268	0.0452	0.3755	0.1966	-0.0887	-0.138	-0.3051	0.0058	0	-0.0416	0.0118	0.1396	-0.1624	0.179	-0.2416	-0.0832	0.0035	0.8693	-0.0803	-0.4666	0.8426	-0.443	-0.0408	0.1525	-0.0372	-0.1484	0.198	0.461	0.1216	0.0245	0.3893	0.8571	8e-04	-0.1378	-0.0141	0.1554	-0.0614	0.2388	0.1137	0.9701	0.106	-0.1439	2.4704	0.1965	-0.2978	0.1496	0.3797
A_43_P20278 Pik3ca Phosphatidylinositol 3-kinase, catalytic, alpha polypeptide	0.1522	0.1634	0.4991	0.0154	0.1841	0.414	-0.0212	0.0677	0.2079	-0.1074	-0.0571	-0.3837	0.1214	0.0825	0.1612	-0.1231	-0.3009	-0.5582	0.3722	0.8134	0.4756	0.3044	0.1454	0.2942	0.3164	0.3059	0.5197	0.0539	-0.0842	-0.2269	-0.0873	-0.2896	-0.2993	-0.3221	-0.3964	-0.3437	0.1995	0.4682	-0.084	0.1935	0.1678	0.4001	0.044	0.0178	0.0582	-0.0266	-0.0943	-0.0023	0.1659
A_43_P12582 Cdkn2a cyclin-dependent kinase inhibitor 2A	0.144	0.1385	0.0976	-0.4362	-0.3366	-0.0832	0.1692	-0.0083	0.2141	0.3662	0.3878	-0.1796	0.4205	0.3955	0.663	0.5055	0.6087	0.6096	0.1048	0.4055	-4e-04	-0.1186	0.12	-0.2297	-0.1676	-0.0154	-0.012	-0.063	-0.1783	-0.0572	-0.1003	-0.1181	-0.1155	0.1376	-0.0364	-0.1158	0.0896	0.0388	0.0384	-0.1023	0.0728	0.0759	0.3305	0.0983	0.2308	0.157	-0.2207	0.1557	-0.075
lalt.pool	-0.075	2.975	3.425	-0.2	2.325	6.4	-0.225	-0.025	-0.55	0.05	0.275	1.525	0.15	-0.125	1.575	0.15	0.025	0.15	0.275	7.1	1.975	-0.15	6.025	0.675	-0.35	0.15	0.475	-0.4333	1.4167	3.5833	-0.0667	-0.6333	0.2167	1.8	0.1167	-0.9333	0.35	2.8333	-1.1	1.675	1.025	5.325	-0.125	-0.25	8.425	2.35	-0.325	1.825	-0.95
[truncated: 25 more columns]
