# Supplementary material for: Gene set enrichment analysis for non-monotone association and multiple experimental categories
Source: BMC Bioinformatics. 2008 Nov 14;9:481. doi: 10.1186/1471-2105-9-481 (PMC2636811; doi:10.1186/1471-2105-9-481)
Supplement: Additional file 2 — Sets and Expression. The intermediate analysis results of NCT compendium data set. Sets directory contains lists of identified gene sets under different across-compound (category) selection criteria. Compound specific p-values, set size, etc are provided. Expression directory contains extracted expression data for respective identified gene sets. [file 1471-2105-9-481-S2.zip › SetsAndExpression/expression/C2-6of8bloodp1-Cfilter-27-blood-EIF2PATHWAY.txt]

geneids	1.2.Dich-24-15#-0.1	1.2.Dich-24-150#3	1.2.Dich-24-1500#3.4	1.2.Dich-48-15#-0.2	1.2.Dich-48-150#2.3	1.2.Dich-48-1500#6.4	1.2.Dich-6-15#-0.2	1.2.Dich-6-150#0	1.2.Dich-6-1500#-0.6	1.4.Dich-24-15#0	1.4.Dich-24-150#0.3	1.4.Dich-24-1500#1.5	1.4.Dich-48-15#0.2	1.4.Dich-48-150#-0.1	1.4.Dich-48-1500#1.6	1.4.Dich-6-15#0.2	1.4.Dich-6-150#0	1.4.Dich-6-1500#0.2	Brom-24-25#0.3	Brom-24-250#7.1	Brom-24-75#2	Brom-48-25#-0.2	Brom-48-250#6	Brom-48-75#0.7	Brom-6-25#-0.4	Brom-6-250#0.2	Brom-6-75#0.5	Diqu-24-10#-0.4	Diqu-24-20#1.4	Diqu-24-25#3.6	Diqu-24-5#-0.1	Diqu-48-10#-0.6	Diqu-48-20#0.2	Diqu-48-25#1.8	Diqu-48-5#0.1	Diqu-6-10#-0.9	Diqu-6-20#0.4	Diqu-6-25#2.8	Diqu-6-5#-1.1	Gala-24-100#1.7	Gala-24-25#1	Gala-24-400#5.3	Gala-48-100#-0.1	Gala-48-25#-0.2	Gala-48-400#8.4	Gala-6-100#2.4	Gala-6-25#-0.3	Gala-6-400#1.8	Mono-24-10#-1
A_43_P12037 Eif2s1 Eukaryotic translation initiation factor 2, subunit 1 alpha	-0.5669	-0.2368	-1.3235	-0.0096	0.3558	0.413	0.1776	-0.4043	-0.6719	-0.014	-0.0223	-0.0603	-0.3558	-0.3461	-0.0968	-0.0993	-0.0717	-0.4032	0.1555	-0.6334	0.1425	0.0161	0.6717	0.072	0.1472	-0.2197	0.083	-0.0039	-0.086	-0.3231	-0.0483	0.1423	0.237	0.3885	0.1008	-0.289	-0.3124	-0.3219	-0.3179	-0.139	0.0894	0.2601	-0.4729	0.0317	0.1039	-0.0853	0.0402	-0.1849	0.0103
A_42_P590577 Eif5 eukaryotic translation initiation factor 5 (Eif5)	-0.389	-0.112	-0.2942	0.0213	0.1213	0.1906	0.0785	-0.0911	-0.3736	0.1104	0.1748	0.1892	-0.297	-0.1871	0.0424	0.4506	0.3685	0.082	0.0769	-1.2915	0.0015	-0.1284	0.3446	0.0047	0.0895	-0.0746	0.137	0.5794	0.6008	0.2796	0.4211	0.2179	0.3694	0.9348	0.3026	-0.0949	0.2191	0.4429	-0.1303	-0.111	0.2594	0.3448	-0.3881	0.1493	0.4616	-7e-04	0.1756	0.0783	-0.0484
A_42_P578238 Eif2b5 eukaryotic translation initiation factor 2B, subunit 5 epsilon (Eif2b5)	-0.3059	-0.2648	-0.9149	-0.2536	0.0235	-0.2743	-0.0153	-0.3261	-0.4993	-0.1926	-0.396	-0.273	-0.1738	-0.1948	0.1512	-0.1078	-0.2345	-0.5132	-0.0017	-0.4996	-0.0373	0.0122	0.2374	0.0572	0.2426	-0.2591	0.1863	-0.4723	-0.5211	-0.5483	-0.4241	0.3112	0.2472	0.0286	0.182	-0.1506	-0.463	-0.6738	-0.2591	-0.2597	0.0097	0.2295	-0.2877	-0.1855	-0.3637	-0.2892	-0.0374	-0.2976	0.0602
A_43_P16632 Eif2s2 eukaryotic translation initiation factor 2, subunit 2 beta, 38kDa	-0.541	-0.1265	-0.9018	0.1895	0.8579	1.1608	0.0519	-0.4229	-0.8212	-0.0793	0.0794	0.0761	-0.4442	-0.4286	0.0857	0.1866	0.1895	0.0813	0.1824	-0.8197	0.37	-0.0885	0.8602	0.3102	0.0277	0.1386	0.2939	0.9298	1.0064	0.2774	0.3873	0.2658	0.4824	1.1368	0.3414	-0.1082	0.1672	0.4501	-0.1869	-0.1866	-0.0169	0.7076	-0.5736	0.1402	0.5138	-0.0557	0.0294	-0.0141	-0.1869
A_43_P16682 Eif2s3x eukaryotic translation initiation factor 2, subunit 3, structural gene X-linked	-0.4804	-0.4074	-1.2716	0.0014	0.4375	0.1726	0.2423	-0.3742	-0.7099	0.1252	0.012	0.1631	0.0278	0.0222	0.3093	-0.1283	-0.3062	-0.5223	0.0078	-1.0195	0.0476	-0.0258	0.3662	0.019	0.1416	-0.4988	0.3957	-0.8692	-1.4402	-0.662	-0.8026	0.1764	0.2924	0.1239	-0.0236	-0.4593	-0.9117	-1.543	-0.3236	-0.3899	0.1265	0.6216	-0.1453	0.2032	0.0194	-0.0332	0.049	-0.1743	-0.0309
A_42_P629500 Eif2ak3 eukaryotic translation initiation factor 2 alpha kinase 3 (Eif2ak3)	-0.3818	-0.1539	-0.7455	0.079	0.1311	0.0619	0.0821	-0.3479	-0.4612	-0.1867	-0.1502	-0.0461	0.0093	0.0422	0.3479	0.0041	-0.3259	0.0238	0.0252	-0.5304	0.0124	0.0754	0.1098	0.1085	0.2805	-0.2875	0.085	0.0718	-0.0329	-0.2192	0.1579	0.0381	0.2293	0.2548	0.1897	-0.0621	-0.0806	-0.3458	-0.0718	-0.0683	0.0447	0.1849	-0.3592	-0.1825	0.2458	-0.0871	0.0648	0.055	-0.034
A_42_P620042 Gsk3b glycogen synthase kinase 3 beta (Gsk3b)	-0.0223	-0.045	-0.1877	-0.2408	-0.1371	-0.3273	0.056	0.0016	0.1316	0.562	0.3031	0.2607	0.523	0.4896	0.5666	-0.3166	-0.1578	-0.5502	-0.1768	-0.8491	-0.2651	-0.1468	-0.3561	-0.218	0.0608	-0.4161	-0.2871	-1.1299	-1.3381	-0.5332	-1.1965	-0.0638	0.0669	-0.5811	-0.3528	-0.302	-0.8065	-1.3074	-0.304	-0.152	0.0077	-0.0669	0.082	-0.0246	-0.6794	-0.1982	-0.1959	-0.1607	-0.1654
lalt.pool	-0.075	2.975	3.425	-0.2	2.325	6.4	-0.225	-0.025	-0.55	0.05	0.275	1.525	0.15	-0.125	1.575	0.15	0.025	0.15	0.275	7.1	1.975	-0.15	6.025	0.675	-0.35	0.15	0.475	-0.4333	1.4167	3.5833	-0.0667	-0.6333	0.2167	1.8	0.1167	-0.9333	0.35	2.8333	-1.1	1.675	1.025	5.325	-0.125	-0.25	8.425	2.35	-0.325	1.825	-0.95
[truncated: 25 more columns]
