# Supplementary material for: Gene set enrichment analysis for non-monotone association and multiple experimental categories
Source: BMC Bioinformatics. 2008 Nov 14;9:481. doi: 10.1186/1471-2105-9-481 (PMC2636811; doi:10.1186/1471-2105-9-481)
Supplement: Additional file 2 — Sets and Expression. The intermediate analysis results of NCT compendium data set. Sets directory contains lists of identified gene sets under different across-compound (category) selection criteria. Compound specific p-values, set size, etc are provided. Expression directory contains extracted expression data for respective identified gene sets. [file 1471-2105-9-481-S2.zip › SetsAndExpression/expression/C2-6of8bloodp1-Cfilter-27-liver-EIF2PATHWAY.txt]

geneids	1.2.Dich-24-15#-0.1	1.2.Dich-24-150#3	1.2.Dich-24-1500#3.4	1.2.Dich-48-15#-0.2	1.2.Dich-48-150#2.3	1.2.Dich-48-1500#6.4	1.2.Dich-6-15#-0.2	1.2.Dich-6-150#0	1.2.Dich-6-1500#-0.6	1.4.Dich-24-15#0	1.4.Dich-24-150#0.3	1.4.Dich-24-1500#1.5	1.4.Dich-48-15#0.2	1.4.Dich-48-150#-0.1	1.4.Dich-48-1500#1.6	1.4.Dich-6-15#0.2	1.4.Dich-6-150#0	1.4.Dich-6-1500#0.2	Brom-24-25#0.3	Brom-24-250#7.1	Brom-24-75#2	Brom-48-25#-0.2	Brom-48-250#6	Brom-48-75#0.7	Brom-6-25#-0.4	Brom-6-250#0.2	Brom-6-75#0.5	Diqu-24-10#-0.4	Diqu-24-20#1.4	Diqu-24-25#3.6	Diqu-24-5#-0.1	Diqu-48-10#-0.6	Diqu-48-20#0.2	Diqu-48-25#1.8	Diqu-48-5#0.1	Diqu-6-10#-0.9	Diqu-6-20#0.4	Diqu-6-25#2.8	Diqu-6-5#-1.1	Gala-24-100#1.7	Gala-24-25#1	Gala-24-400#5.3	Gala-48-100#-0.1	Gala-48-25#-0.2	Gala-48-400#8.4	Gala-6-100#2.4	Gala-6-25#-0.3	Gala-6-400#1.8	Mono-24-10#-1
A_43_P12037 Eif2s1 Eukaryotic translation initiation factor 2, subunit 1 alpha	-0.05	0.9067	1.5176	0.1392	0.376	1.4556	-0.0019	0.5233	0.4933	-0.1123	-0.1382	1.0805	-0.1384	-0.0759	0.3466	-0.2319	-0.1674	-0.0096	0.0345	1.3598	0.7623	-0.0958	1.1553	-0.0012	0.505	0.4318	0.8585	-0.2445	0.1121	0.4903	-0.3448	-0.1322	-0.1994	-0.2908	-0.1632	0.0197	0.3361	0.0089	0.0228	0.5984	0.0124	0.7923	-0.0768	-0.0211	1.3578	-0.2506	-0.0531	-0.2335	-0.0353
A_42_P590577 Eif5 eukaryotic translation initiation factor 5 (Eif5)	0.2338	1.1604	2.1812	0.0816	-0.2048	0.2451	0.5434	1.0208	0.5251	-0.2152	0.2628	1.1803	-0.3972	-0.455	-0.6675	0.1539	-0.0925	-0.6046	-0.3972	0.4546	0.0564	-0.2717	-0.1955	-0.5476	0.2854	0.2875	0.6355	-0.0512	-0.0466	0.3256	-0.212	-0.0796	-0.2696	-0.3784	-0.0157	0.0711	0.4806	-0.0845	0.0792	-0.0359	-0.1476	-0.2925	-0.2864	-0.0814	0.0826	0.0987	-0.0467	-0.0472	-0.0906
A_42_P578238 Eif2b5 eukaryotic translation initiation factor 2B, subunit 5 epsilon (Eif2b5)	0.2697	0.841	0.627	0.3137	0.347	0.7608	-0.1002	-0.0514	0.0832	-0.527	-0.434	0.3192	-0.1645	-0.1223	0.1738	-0.2862	-0.2966	-0.3488	0.0594	0.252	0.521	-0.1079	0.2143	-0.1563	0.0236	-0.2062	-0.1134	-0.1939	-0.0284	0.2658	0.0758	-0.0707	-0.0135	0.0892	0.0392	2e-04	0.1304	0.0948	-0.0141	0.2299	-0.0427	-0.3007	0.0041	0.0315	0.2578	-0.4098	-0.0686	-0.1189	0.033
A_43_P16632 Eif2s2 eukaryotic translation initiation factor 2, subunit 2 beta, 38kDa	0.1396	1.1984	1.9023	0.0626	0.022	1.1369	0.456	0.9977	0.7182	0.2697	0.3903	1.709	-0.1366	-0.0734	0.0461	0.1904	0.2092	0.2758	-0.0172	0.9995	0.618	-0.1434	0.8262	-0.1485	0.2916	0.5417	0.726	0.1636	0.2518	0.6593	-0.1047	0.34	0.0366	-0.1061	0.1519	0.1964	0.4341	0.3688	0.1924	0.4844	0.1355	0.8484	-0.0851	0.1166	1.2333	0.218	0.1426	0.0708	-0.0591
A_43_P16682 Eif2s3x eukaryotic translation initiation factor 2, subunit 3, structural gene X-linked	0.2351	1.1348	1.5593	0.1658	0.4779	1.3882	0.2585	0.53	0.5358	-0.0516	0.1246	0.9709	-0.333	-0.2635	0.3359	-0.3	-0.2494	-0.1136	0.1867	1.0149	0.901	-0.0022	1.1886	0.2554	0.0888	0.2544	0.364	-0.0951	0.3162	0.6708	0.0611	0.0401	0.204	0.3682	0.1903	-0.062	0.3311	0.1766	-0.0388	0.5435	-0.0304	0.7073	0.1734	0.0942	1.1811	0.2598	0.0902	0.2972	0.0815
A_42_P629500 Eif2ak3 eukaryotic translation initiation factor 2 alpha kinase 3 (Eif2ak3)	0.4486	0.1741	0.418	0.1441	0.1972	0.2517	0.503	1.345	0.6872	0.8944	0.913	0.1414	-0.2957	-0.2123	0.0665	0.0323	-2e-04	-0.1242	-0.2716	-0.7666	-0.4496	-0.0411	-0.1291	-0.0356	-0.0644	0.8904	1.1178	0.2293	0.2982	0.2658	-0.0529	0.374	-0.0275	-0.1399	0.1088	-0.1821	0.0223	-0.0278	0.0679	0.0893	0.1715	0.8079	0.1409	0.1173	-0.1536	0.373	-0.1234	-0.6582	0.0999
A_42_P620042 Gsk3b glycogen synthase kinase 3 beta (Gsk3b)	0.1986	0.7324	0.9085	0.0254	0.2285	1.2357	-0.2628	0.0353	0.1797	-0.3292	-0.4168	0.1931	0.492	0.4128	0.3561	0.1042	0.1643	0.0669	0.0868	1.0639	0.5089	-0.0276	0.4737	0.1606	0.1755	0.1888	0.2636	-0.0419	-0.1275	0.2695	0.2888	-0.4086	0.0158	0.5182	-0.1771	-0.0722	0.4182	0.8405	-0.0593	0.0851	-0.0754	0.173	0.0581	0.038	0.6002	-0.7083	-0.087	-0.4764	0.0359
lalt.pool	-0.075	2.975	3.425	-0.2	2.325	6.4	-0.225	-0.025	-0.55	0.05	0.275	1.525	0.15	-0.125	1.575	0.15	0.025	0.15	0.275	7.1	1.975	-0.15	6.025	0.675	-0.35	0.15	0.475	-0.4333	1.4167	3.5833	-0.0667	-0.6333	0.2167	1.8	0.1167	-0.9333	0.35	2.8333	-1.1	1.675	1.025	5.325	-0.125	-0.25	8.425	2.35	-0.325	1.825	-0.95
[truncated: 25 more columns]
