# Supplementary material for: Gene set enrichment analysis for non-monotone association and multiple experimental categories
Source: BMC Bioinformatics. 2008 Nov 14;9:481. doi: 10.1186/1471-2105-9-481 (PMC2636811; doi:10.1186/1471-2105-9-481)
Supplement: Additional file 2 — Sets and Expression. The intermediate analysis results of NCT compendium data set. Sets directory contains lists of identified gene sets under different across-compound (category) selection criteria. Compound specific p-values, set size, etc are provided. Expression directory contains extracted expression data for respective identified gene sets. [file 1471-2105-9-481-S2.zip › SetsAndExpression/expression/C2-6of8bloodp1-Cfilter-28-blood-CIRCADIAN_EXERCISE.txt]

geneids	1.2.Dich-24-15#-0.1	1.2.Dich-24-150#3	1.2.Dich-24-1500#3.4	1.2.Dich-48-15#-0.2	1.2.Dich-48-150#2.3	1.2.Dich-48-1500#6.4	1.2.Dich-6-15#-0.2	1.2.Dich-6-150#0	1.2.Dich-6-1500#-0.6	1.4.Dich-24-15#0	1.4.Dich-24-150#0.3	1.4.Dich-24-1500#1.5	1.4.Dich-48-15#0.2	1.4.Dich-48-150#-0.1	1.4.Dich-48-1500#1.6	1.4.Dich-6-15#0.2	1.4.Dich-6-150#0	1.4.Dich-6-1500#0.2	Brom-24-25#0.3	Brom-24-250#7.1	Brom-24-75#2	Brom-48-25#-0.2	Brom-48-250#6	Brom-48-75#0.7	Brom-6-25#-0.4	Brom-6-250#0.2	Brom-6-75#0.5	Diqu-24-10#-0.4	Diqu-24-20#1.4	Diqu-24-25#3.6	Diqu-24-5#-0.1	Diqu-48-10#-0.6	Diqu-48-20#0.2	Diqu-48-25#1.8	Diqu-48-5#0.1	Diqu-6-10#-0.9	Diqu-6-20#0.4	Diqu-6-25#2.8	Diqu-6-5#-1.1	Gala-24-100#1.7	Gala-24-25#1	Gala-24-400#5.3	Gala-48-100#-0.1	Gala-48-25#-0.2	Gala-48-400#8.4	Gala-6-100#2.4	Gala-6-25#-0.3	Gala-6-400#1.8	Mono-24-10#-1
A_42_P564205 Pura Purine rich element binding protein A (predicted)	0.0171	-0.0372	0.1584	0.0855	-0.1066	-0.0218	-0.0768	-0.067	0.1172	0.1174	0.1287	0.0604	0.2213	0.1496	-0.0902	-0.0172	0.1001	0.2108	-0.0184	0.055	-0.0498	-0.0035	-0.1236	-0.0299	-0.0562	0.0672	-0.1221	-0.0578	0.1193	0.0963	0.1805	-0.1685	-0.1091	-0.2744	-0.1026	0.1014	0.0383	0.1048	0.0981	0.1678	0.0403	-0.0027	0.1052	-0.1336	0.0842	0.139	-0.0187	0.1176	-0.0285
A_42_P505153 Tob1 transducer of ERBB2, 1	0.0163	0.0724	0.141	0.1323	-0.0604	-0.068	-0.0808	-0.015	0.036	-0.0698	-0.1481	-0.2032	-0.2363	-0.1106	-0.2524	0.122	0.0979	0.2538	-0.0413	0.0313	0.0538	-0.0582	-0.0453	-0.043	-0.0361	0.0882	-0.0597	0.476	0.4947	0.4152	0.5091	0.0657	-0.0265	0.0863	0.0702	0.303	0.3426	0.5715	0.3192	0.1472	0.035	-0.0717	0.0696	-0.0081	0.0061	0.0503	-0.0656	0.0586	0.0152
A_42_P789425 Map3k7ip2_predicted Mitogen-activated protein kinase kinase kinase 7 interacting protein 2 (predicted)	-0.2162	-0.2044	-0.5714	-0.1397	0.0215	0.1546	0.0067	-0.622	-1.0221	0.0603	-0.2189	-0.261	0.4484	0.2108	0.4304	0.2796	0.114	-0.6956	-0.1032	-0.4162	-0.3656	0.3258	0.2086	0.1954	-0.1071	-1.1462	-0.3478	-0.562	-0.7264	-0.5668	-0.3984	0.2822	0.2964	0.5439	0.1603	-0.5416	-0.3666	-0.8506	-0.5924	0.0646	0.4685	0.4385	0.0918	0.0038	0.157	-0.3107	-0.0614	-0.2089	-0.0499
A_42_P708593 Per2 period homolog 2 (Drosophila) (Per2)	-0.0102	0.1314	0.6878	-0.3753	0.2434	2.6117	-0.0761	0.4664	0.571	0.0403	-0.0425	0.0343	0.2142	0.6619	0.3282	0.2153	0	0	-0.1718	-0.2942	-0.1245	0.4852	0.5822	0.4119	0.0697	-0.0033	-0.1014	0.0126	0.3324	0.6555	0.4716	0.1603	0.2416	1.8783	-0.1548	-0.4619	0.3531	-0.778	-0.0969	0.267	0.0925	0.9323	-0.023	1.4681	1.3489	0	0	-0.0176	0.6688
A_43_P14062 Btg1 B-cell translocation gene 1, anti-proliferative (Btg1)	-0.539	-0.0606	-1.2471	-0.1923	0.2573	0.2935	0.1841	-0.3958	-0.787	-0.339	-0.4157	0.0962	0.039	0.1025	0.5381	-0.0455	-0.2723	-0.9504	0.2493	-1.1919	0.2832	0.0714	0.5941	0.263	-0.0433	-0.6622	0.411	-1.1804	-1.3685	-0.9388	-0.8666	0.1267	0.1069	0.37	0.2035	-0.8353	-1.261	-2.3634	-0.8691	-0.7544	0.0399	0.6076	-0.3164	0.016	0.1601	0.0251	0.1192	-0.1818	0.3157
A_42_P735544 Vapa vesicle-associated membrane protein, associated protein a (Vapa)	-0.1501	-0.1613	-0.2084	-0.2097	0.1656	0.3074	0.0753	-0.1248	-0.3353	-0.1148	-0.1012	4e-04	0.0647	-0.0537	0.1754	0.1395	0.0038	-0.3951	-0.0231	-0.3101	-0.1748	0.0534	0.464	0.0408	0.0264	-0.2637	-0.0125	-0.534	-0.7151	-0.2461	-0.4951	0.1501	0.2011	0.3301	0.1516	-0.2994	-0.2092	-0.7105	-0.3579	-0.0299	0.2471	0.3007	-0.1478	0.2695	0.0426	-0.133	-0.0399	0.0036	-0.1122
A_42_P456915 Gstm5 glutathione S-transferase, mu 5 (Gstm5)	-0.0504	0.2544	0.2605	0.0182	-0.2093	-0.4202	-0.1638	0.0811	0.0839	0.0049	0.1468	-0.1065	-0.2131	-0.1566	-0.4483	-0.018	-0.0306	0.389	0.0605	-0.1359	0.0612	-0.2865	-0.4857	-0.5059	0.2358	0.2647	0.1022	-0.0823	-0.0419	0.6066	0.2932	-0.3397	-0.0715	-0.136	0.2095	0.4419	0.185	0.1426	0.4989	0.3482	0.1869	-0.2797	0.1266	-1e-04	-0.1315	0.0436	-0.048	0.0268	-0.227
A_43_P18910 LOC313583 similar to RIKEN cDNA 4930512K19 (LOC313583)	-0.1674	-0.0512	-0.0506	-0.042	0.0943	0.2374	0.2322	0.1259	0.1655	0.1866	0.2564	-0.13	-0.1073	-0.0932	-0.1486	-0.2891	-0.1754	-0.0843	-0.0208	0.2448	0.055	0.0187	0.0981	0.0639	0.2397	0.1372	0.3114	-0.4923	-0.497	-0.3574	-0.5917	-0.0205	0.0586	-0.1508	-0.0564	-0.0596	-0.1178	-0.4172	0.0355	-0.0669	-0.1669	-0.0551	0.0401	0.1693	-0.0702	-0.0363	-0.0504	-0.1735	-0.1594
A_43_P12340 Dnaja1 DnaJ-like protein (Dnaja1)	-0.2495	-0.0918	-0.2146	0.2266	0.4597	0.8688	-0.0349	-0.1739	-0.2172	0.0264	0.1787	0.2348	-0.2853	-0.253	-0.0243	0.1597	-0.0082	0.1004	0.1295	0.0133	0.1418	-0.1287	0.6086	0.0088	-0.0901	0.287	0.215	0.5042	0.4853	-0.0689	0.1939	0.2955	0.244	0.5372	0.0938	-0.0723	0.052	0.1531	-0.1016	-0.1855	-0.2454	0.3813	-0.3658	-0.1195	0.1673	0.0477	0.0446	-0.0261	0.0396
A_43_P11743 Ucp3 uncoupling protein 3 (Ucp3)	-0.0883	0.211	0.1242	-0.1957	-0.0752	0.3997	0.261	0.1597	0.0578	0.4269	0.5175	0.203	0.0859	0.1722	0.3023	-0.2788	-0.1799	-0.094	-0.135	-0.601	-0.0892	-0.1308	-0.1296	-0.1485	0.1919	0.1417	0.2705	-1.2046	-1.3345	0.1971	-0.918	0.1287	0.3823	-0.4849	-0.1155	0.1254	-0.4094	-1.0394	0.0981	0.021	-0.0315	-0.0763	0.2087	-0.0646	-0.5453	0.119	0.0688	0.2099	-0.381
A_43_P11789 Ppp2cb protein phosphatase 2a, catalytic subunit, beta isoform (Ppp2cb)	-0.1028	-0.1115	-0.5866	-0.0795	0.1501	0.4068	0.1496	-0.3137	-0.4557	0.0895	0.0141	0.3295	0.0303	0.0675	0.4306	0.1164	-0.0277	-0.0692	0.0757	-0.4466	0.0129	-0.0481	0.368	0.1376	-0.0418	-0.4011	0.1366	0.3469	0.2306	-0.1028	0.4819	0.2472	0.3151	0.7449	0.267	-0.2994	0.0127	-0.0794	-0.382	-0.3249	-0.0868	0.6102	-0.2529	0.048	0.3595	-0.0532	0.0387	-0.2859	0.368
A_43_P12250 Oazin ornithine decarboxylase antizyme inhibitor (Oazin)	-0.0053	0.1838	-0.0044	0.1738	-0.2306	-0.181	-0.4153	-0.2976	0.1782	0.1867	-0.4128	0.041	-0.2956	0.1103	0.1317	0.2532	-0.086	-0.095	0.0967	0.2176	-0.0139	0.1405	0.2208	-0.1624	-0.3246	0.6847	-0.37	0.1702	0.0901	0.569	1e-04	-0.1051	-0.0182	0.0785	-0.1073	0.1178	0.3554	0.0868	-0.1216	0.0873	-0.1954	-0.1251	0.4043	0.083	0.162	0.2	0.1536	0.1878	-0.4438
A_43_P11044 G0s2_predicted G0/G1 switch gene 2 (predicted)	-0.2238	0.5797	0.0242	0.0422	0.4114	1.5676	0.3751	-0.2763	-0.5954	-0.5347	-0.503	-0.3556	-0.5702	-0.9202	-0.2793	0.0721	0.1453	-0.8109	0.2118	1.8247	0.1758	-0.1119	1.4084	0.4196	0.2237	0.1885	0.0794	0.2728	0.3303	0.2505	0.065	0.4353	0.5107	1.5655	0.3492	-0.6745	0.0075	-0.1654	-0.6259	-0.1042	-0.3919	0.5793	-0.4462	0.5244	1.0598	0.2032	0.3273	0.1595	0.2162
A_43_P12424 Arntl aryl hydrocarbon receptor nuclear translocator-like (Arntl)	0.2287	0.1377	-0.06	-0.1224	-0.4028	0.3023	0.065	-0.0204	0.0451	-0.1956	-0.2532	-0.1464	-0.2609	0.138	-0.0153	-0.1138	-0.1096	0.1848	0.0929	0.3704	0.0913	0.1276	-0.0574	-0.255	0.1721	-0.0569	-0.224	-0.2832	0.2438	0.1022	0.2157	-0.0203	-0.0262	0.1177	-0.0079	0.1961	-0.0461	0.223	0.1496	0.0127	0.0082	0.0761	-0.0245	-0.3465	-0.1152	-0.1249	0.052	-0.158	-0.221
A_43_P11634 Gfra1 glial cell line derived neurotrophic factor family receptor alpha 1 (Gfra1)	0	0.0328	0.1771	0	0	0	0	0.0482	0	0	0	0	0.0104	0.0754	-0.0975	0.0888	0	0	-0.0935	0	7e-04	0.0046	0.2165	0	-0.1604	0.5014	0.0606	-0.0131	0.1597	0	-0.2073	-0.0451	0.0596	-0.0229	-0.0698	0	-0.1655	-0.0818	0.1278	0	-0.0144	0.0896	0	0.0955	-0.0571	0	-0.0214	-0.1794	0
A_43_P14883 Psma4 proteasome (prosome, macropain) subunit, alpha type 4 (Psma4)	-0.4858	-0.186	-1.2883	-0.0923	0.371	0.268	-0.0498	-0.8467	-1.16	-0.3107	-0.3921	-0.093	-0.677	-0.7076	-0.2863	-0.1781	-0.2785	-0.9592	0.0973	-0.8932	0.0419	-0.0256	0.8029	0.2392	0.0118	-0.4913	0.2946	-0.1374	-0.2098	-0.7475	0.0409	0.1151	0.3864	0.7856	0.2469	-0.3701	-0.1947	-0.42	-0.4952	-0.7855	-0.3443	0.2164	-0.895	-0.0842	0.0729	-0.3575	0.023	-0.5363	0.3386
A_43_P18172 Map3k7ip2_predicted mitogen-activated protein kinase kinase kinase 7 interacting protein 2 (predicted) (Map3k7ip2_predicted), mRNA.	0.399	-0.1115	0.1473	-0.1	-0.0124	-0.0672	-0.244	0.1552	-0.001	0.3402	0.055	-0.3084	0.1583	0.253	0.1691	-0.1784	0.0211	-0.208	0.09	0.0598	0.0434	0.1704	0.2976	-0.0939	-0.0462	0.0607	-0.1652	-0.5095	-0.0115	0.0961	-0.5564	0.157	-0.0555	-0.164	-7e-04	-0.0554	-0.261	-0.376	-0.1957	0.0771	-0.0712	-0.1991	0.209	-0.1042	-0.4153	-0.1196	0.0614	-0.2519	-0.4287
A_43_P15722 Eif4g2_predicted similar to Eif4g2 protein (LOC361628)	-0.0893	0.2185	0.1644	-0.0781	0.0084	-0.2255	-0.0446	0.0992	-0.2665	0.4438	-0.1242	0.3919	0.0542	0.5476	0.5634	-0.2696	0.0174	-0.0482	-0.2462	1.178	-0.1559	0.3447	-0.095	0.2147	-0.364	-0.0286	-0.5204	-0.477	0.0043	-0.5388	-0.2433	-0.1476	0.2052	-0.4904	-0.4174	-0.3968	-0.2658	0.0818	-0.3432	0.1102	-0.2619	-0.239	0.4406	0.0356	-0.1709	-0.18	0.0078	-0.0134	-0.254
A_43_P15791 Cldn5 claudin 5 (Cldn5)	0.1853	-0.0704	0.1833	0.1519	0.288	-0.506	-0.0587	-0.1156	0.4132	-0.2106	0.0533	-0.0072	-0.0146	0.1634	0.2488	0.0055	-0.08	0.116	0.0338	0.2465	-0.0383	-0.1977	-0.0166	-0.154	-0.2954	0.2275	-0.1307	0.1453	0.272	0.2608	0.0337	-0.2002	-0.1876	-0.0905	-0.1176	0.1121	0.0568	0.1862	0.1168	-0.0389	-0.0365	-0.0938	0.0622	0.0623	0.0792	0.165	-0.2438	0.1502	0.0645
A_42_P636994 Myf6 myogenic factor 6 (Myf6)	0.0112	0.1215	0.0968	0.1644	-0.0204	0.0536	-0.1178	-0.1413	-0.1444	0.0097	0.0656	-0.0712	-0.3276	-0.2838	-0.3948	0.0582	0.1115	0.239	0.0737	0.0922	0.1165	-0.0482	-0.0306	-0.0023	-0.1912	0.1434	-0.017	0.7583	0.8698	0.3349	0.5241	0.0809	0.0089	0.2965	5e-04	0.1101	0.2233	0.6194	0.1082	9e-04	-0.0588	-0.1043	-0.139	-0.1879	0.082	0.0356	9e-04	0.0013	-0.0513
A_43_P18203 LOC313583 similar to RIKEN cDNA 4930512K19 (LOC313583)	0.0905	-0.0291	0	-0.1369	0.1867	0.0564	-0.0339	-0.1396	-0.7148	0.1851	0.0022	0.257	0.513	0.6642	0.8304	0.3356	0.2121	-0.0514	-0.1376	-0.2766	-0.0966	0.5802	0.1551	0.2603	-0.3347	-0.7153	-0.6868	-0.3182	-0.3904	-0.7105	-0.6159	0.4902	0.3234	0.2634	0.2834	-0.1778	-0.4574	-0.6239	-0.1948	0.5204	1.2086	1.1777	0.3674	0.1263	0.6399	-0.4611	-1.2523	0.5614	0.0489
A_43_P12843 Idi1 Isopentenyl-diphosphate delta isomerase	-0.0355	0.0066	-0.1169	0.0553	-0.0256	-0.062	-0.1085	-0.0909	-0.057	0.1242	0.1153	0.1054	0.0692	5e-04	-0.0022	0.2045	0.2091	0.1608	0.0178	-0.0503	0.0612	-0.0203	-0.0191	-0.0357	-0.249	-0.1205	-0.2236	0.2506	0.253	0.1437	0.1674	0.0102	-0.0085	-0.0037	0.0253	0.0813	0.0865	0.2352	-0.0084	0.0666	0.1506	0.0831	-0.0362	-0.1378	0.0492	0.0724	0	0.0525	0.009
A_42_P786109 Bteb1 Basic transcription element binding protein 1	-0.5242	-0.5408	-0.5671	-0.2857	0.0136	0.5452	0.4874	-0.2502	-0.0667	0.0811	0.1806	0.2242	0.1166	0.0507	0.3003	0.0465	-0.2878	-0.1	-0.2263	-1.1124	-0.1133	-0.0468	0.2713	0.3631	-0.057	-0.0265	0.4028	0.031	-0.094	-0.5229	0.0851	0.2137	0.201	0.4406	0.1626	-0.3391	-0.252	-0.3107	-0.2791	-0.325	0.4339	0.6681	-0.1463	0.1953	0.3061	-0.3454	-0.0443	-0.1949	0.2466
A_43_P18039 Map3k7ip2_predicted mitogen-activated protein kinase kinase kinase 7 interacting protein 2 (predicted) (Map3k7ip2_predicted), mRNA.	-0.0746	0.1606	0.0519	-0.0993	-0.3302	0.3094	0.7783	0.3564	-0.1809	0.0242	-0.1064	-0.0276	0.2132	0.0262	0.0563	-0.0462	-0.069	0.1158	0.0422	-0.1367	-0.1588	-7e-04	-0.0294	0.048	0.1049	-0.0121	-0.0426	-0.6878	-0.201	-0.1159	-0.5645	0.1851	-0.1506	-0.1989	-0.312	-0.2634	0.1258	-0.1797	-0.1509	0.0087	-0.3107	-0.2859	0.2653	-0.2124	-0.5304	0.0023	-0.1704	-0.2955	-0.1528
A_42_P714010 Dazap2_predicted DAZ associated protein 2 (predicted)	-0.2979	0.0186	-0.006	0.0288	0.2898	0.2616	0.0693	-0.0432	-0.0361	-0.0421	-0.0739	0.053	-0.3248	-0.3376	-0.1554	-0.0604	-0.096	-0.3025	0.1414	-1.1998	0.0207	-0.1254	0.597	0.2574	0.0186	0.2282	0.3249	0.3137	0.4349	0.1742	-0.0611	0.2601	0.3202	0.7178	0.2621	-0.1906	0.0442	0.0865	-0.3829	-0.2679	-0.1436	0.2448	-0.1482	0.1815	0.4104	-0.081	0.0394	-0.0297	-0.2334
A_43_P10997 Ppp1r3c_predicted Protein phosphatase 1, regulatory (inhibitor) subunit 3C (predicted)	0.0097	-0.052	-0.0465	0.0233	0.0027	0.1705	0.093	0.1186	0.1272	-0.0055	0.0951	-0.0403	0.0717	0.2158	0.0524	0.0376	-0.0397	0.0869	-0.066	0.4868	-0.0513	0.0534	-0.0681	0.091	0.0359	0.0079	0.0502	-0.3167	-0.303	-0.1604	-0.1711	-0.0879	-0.1456	-0.1502	-0.1526	-0.0472	0.1393	-0.1224	-0.0471	0.0121	0.0388	0.0076	0.1931	0.0427	0.0905	0.028	-0.022	0.0477	0.1084
A_43_P15473 Clock Clock homolog (mouse)	0.134	0.0628	0.33	0.1412	-0.116	0.1231	-0.0354	0.5544	0.4027	-0.4654	-0.1131	-0.3551	-0.2225	0.0961	-0.0262	0.0011	-0.022	0.3567	-0.3104	0.0133	0.1262	-0.3231	-0.2038	-0.1737	0.1803	0.2258	0.4325	0.0375	0.0849	0.2773	-0.0418	0.2152	-0.1354	0.1103	0.3327	0.622	0.5753	0.8698	0.3142	-0.0865	-0.2514	-0.1339	0.0578	-0.208	0.3392	0.1899	0.0029	0.0674	0.3849
A_43_P13175 Cry2 cryptochrome 2 (photolyase-like) (Cry2)	-0.0512	-0.02	0.4411	0.0821	-0.0159	-0.0848	-0.0918	0.0663	0.0709	-0.0025	-0.1822	-0.1383	0.3443	0.0433	0.0424	0.0997	0.0973	-0.0357	-0.2297	0.3421	-0.2156	0.0888	0.0093	-0.1568	-0.1361	0.0386	-0.2633	-0.2153	0.191	0.003	0.1691	-0.2177	-0.1402	-0.0455	-0.2584	-0.0127	0.0875	0.3682	0.0384	0.2453	-0.1837	-0.056	0.0849	-0.2654	-0.2092	0.2596	-0.0102	-0.1226	-0.0322
A_43_P10286 LOC499417 Similar to Ubiquitin-like protein SMT3A precursor (Ubiquitin-related protein SUMO-2)	-0.0614	-0.0589	-0.1911	-0.0663	0.0517	0.051	-0.062	-0.076	-0.1367	0.0818	0.0838	0.0778	0.088	-7e-04	0.0382	-0.0544	-0.1286	-0.3048	-0.0121	-0.1279	-0.0442	0.0322	0.0902	0.026	-0.1152	-0.0641	-0.1432	-0.4582	-0.4618	-0.4835	-0.4372	0.0668	0.0685	0.0118	-0.088	-0.3946	-0.2102	-0.473	-0.4414	-0.1444	-0.0437	-0.048	-0.1018	-0.0231	-0.2418	-0.1354	-0.0423	-0.3035	-0.0931
A_43_P15057 Nr1d2 Nuclear receptor subfamily 1, group D, member 2	-0.3442	-0.1608	-0.2526	0.1367	0.4352	0.6731	0.083	-0.3044	-0.3596	-0.1366	0.091	0.0206	-0.2553	-0.3256	0.1679	0.0616	-0.0202	0.0597	0.1941	-0.4704	0.1746	-0.0232	0.4112	0.1916	0.0833	0.0484	0.2577	0.718	0.6231	0.0075	0.336	0.2756	0.1788	0.452	0.1477	-0.0767	0.1397	0.311	-0.511	-0.3321	-0.2029	0.4955	-0.5707	-0.3459	0.4381	-0.169	0.0533	0.267	-0.0455
A_43_P13376 Tubb3 tubulin, beta 3 (Tubb3)	0.1177	0.0563	0.1686	0.1434	-0.018	0.1373	0.0409	0.0611	0.0912	0.0102	0.1109	0.0323	-0.04	0.0539	-0.1287	0.1144	0.0713	0.2883	-3e-04	0.1045	0.0095	-0.0334	-0.1854	-0.0817	-0.0812	0.0059	-0.1109	0.3347	0.2117	0.2198	0.2468	-0.05	-0.1361	-0.0568	-0.0802	0.2386	0.2789	0.4993	0.2894	0.0528	-0.0261	0.0349	0.1239	0.038	-0.0839	0.0693	0.0237	0.1315	0.1157
A_43_P13342 Gstp2 glutathione S-transferase, pi 2 (Gstp2)	-0.1112	0.174	-0.2382	-0.017	0.2138	-0.1219	-0.0662	-0.2247	-0.236	-0.1077	-0.2819	-0.181	-0.2109	-0.2071	-0.0314	0.2264	0.1436	-0.3442	-0.0199	-1.393	0.0375	0.1212	-0.1874	-0.001	-0.3733	-0.2448	-0.1941	0.6068	0.6863	-0.0774	0.5321	0.3449	0.1707	0.6176	0.2594	-0.0152	0.4181	0.665	-0.355	-0.3086	0.0323	-0.019	-0.3975	-0.384	0.0436	-0.187	-0.1032	-0.4296	0.3106
A_42_P714594 Dazap2_predicted DAZ associated protein 2 (predicted)	-0.1505	0.1294	0.4482	0.0073	0.087	0.0454	-0.1269	-0.2196	0.0536	-0.1874	-0.1335	-0.2456	-0.5859	-0.4653	-0.3232	-0.0672	-0.0914	-0.0337	-0.0448	-0.241	-0.0058	-0.1923	-0.0962	-0.0384	0.1744	0.2119	0.2032	0.4121	0.3896	0.4788	0.4475	0.3189	0.1477	0.4741	0.3542	0.4303	0.5102	0.5933	0.299	-0.1863	-0.2515	-0.1514	-0.312	0.0924	0.1004	-0.0585	-0.0986	-0.3856	0.2352
A_43_P13064 Bteb1 basic transcription element binding protein 1 (Bteb1)	-0.0536	-0.6306	-0.8202	-0.465	-0.3972	-0.5943	-0.1377	-0.6053	-0.1754	-0.167	0.0509	-0.124	-0.4089	-0.1632	-0.0904	0.1712	-0.2	-0.28	0.0558	-1.4641	-0.0902	-0.044	-0.0691	0.135	-0.4016	-0.1567	-0.0804	0.0527	-0.0761	-0.6375	0.3862	0.0247	0.068	0.3357	0.1487	0.1905	0.3538	0.2706	-0.344	-0.7549	-0.3503	0.0994	-0.6918	-0.2366	-0.4478	-0.8654	-0.3266	-0.5801	0.4607
A_42_P707632 Per1 Period homolog 1 (Drosophila)	0.097	0.0286	0.238	-0.1269	-0.0633	0.1376	0.12	0.0177	0.152	0.1014	-0.0887	0.0793	0.1489	0.1545	0.2249	-0.0133	-0.0041	-0.0269	0.0422	0.233	0.0321	0.119	-0.0891	0.0857	-0.0195	0.0057	0.0955	-0.0162	-0.0086	-0.1218	-0.354	0.0919	0.1292	0.1588	-0.0613	-0.0143	-0.0748	-0.0852	-0.0232	0.0795	0.1162	0.0265	-0.1195	0.2414	-0.0999	-0.093	-0.0518	-0.1356	-0.2111
A_43_P21284 Ppp1r3c_predicted Protein phosphatase 1, regulatory (inhibitor) subunit 3C (predicted)	0.0273	-0.0679	0.2753	0.025	0.0244	-0.1971	0.0803	0.1404	0.2388	-0.0264	0.0096	0.2061	0.1	-0.0619	-0.2058	0.0442	-0.107	-0.0022	0.0574	0.2199	0.0446	-0.2511	0.0048	-0.2254	-0.0564	-0.0028	-0.0406	0.3862	0.0205	0.0388	-0.0149	0.351	-0.2096	-0.062	4e-04	0.168	0.1387	-0.0904	0.0799	-0.1732	0	0.483	-0.2263	-0.294	-0.1947	-0.087	-0.0538	0.504	0.0785
A_42_P830405 Herpud1 homocysteine-inducible, endoplasmic reticulum stress-inducible, ubiquitin-like domain member 1 (Herpud1)	-0.2598	-0.3965	-0.9194	-0.2584	0.0569	0.4279	0.0426	-0.2915	-0.6564	-0.2372	-0.2765	-0.1468	0.1589	-0.0356	0.0469	-0.5923	-0.8184	-1.4953	-0.072	-0.0967	-0.4352	0.2881	0.5206	0.4092	0.0466	-0.8394	0.0249	-0.6821	-0.7254	-1.4123	-0.6293	-0.0047	-0.0479	-0.0145	-0.3036	-1.1433	-0.3792	-0.7907	-1.1717	-0.6482	-0.0578	-0.1567	-0.208	-0.1141	-0.0075	-0.4434	-0.1969	-0.5942	-0.1032
A_42_P634231 Cbx3 chromobox homolog 3 (HP1 gamma homolog, Drosophila)	-0.192	-0.0833	-0.3023	0.0916	0.1869	0.2522	-0.0734	-0.117	-0.1967	0.0935	0.1424	-0.0051	-0.0998	-0.1136	-0.0764	0.0613	-0.0464	-0.044	0.0651	0.0219	0.0844	-0.0467	0.2198	0.131	-0.0689	0.1721	0.1193	0.4874	0.4938	-0.136	0.1505	0.1724	0.1189	0.3122	0.0355	-0.2838	-0.103	0.0782	-0.2967	-0.2761	-0.1753	-0.0456	-0.3131	-0.1697	-0.135	-0.0539	-0.0221	-0.1797	-0.1219
A_43_P17456 Ugp2 similar to uridindiphosphoglucosepyrophosphorylase 2 (LOC289827)	-0.5981	-0.1408	-0.4589	-0.1301	0.2865	0.9476	0.0569	-0.1888	-0.0314	-0.0225	-0.1054	0.3106	-0.2762	-0.3286	0.0818	-0.6066	-0.5156	-0.5877	-0.0947	-0.1016	-0.1553	-0.1605	0.3059	-0.0992	0.02	0.5386	0.6294	-0.7426	-0.5928	0.2885	-1.0026	0.4265	0.3811	-0.0336	0.3399	-0.2483	-0.3506	-1.1197	-0.2121	-0.5706	-0.6249	-0.0564	-0.4494	0.0506	-0.7091	-0.0372	-0.0249	-0.379	0.1058
A_42_P500837 Psma4 proteasome (prosome, macropain) subunit, alpha type 4 (Psma4)	-0.4894	-0.1954	-1.1623	-0.0652	0.4279	0.3166	-0.0014	-0.7655	-1.057	-0.2362	-0.1918	0.0145	-0.722	-0.6981	-0.1947	0.0444	-0.1006	-0.731	0.0555	-0.874	0.1134	-0.0618	0.7927	0.2396	-0.0221	-0.4281	0.2254	-0.0628	-0.1066	-0.5251	0.0174	-0.0129	0.3642	0.7214	0.2521	-0.2267	-0.1875	-0.3807	-0.3209	-0.7797	-0.3048	0.1931	-0.7808	-0.0332	0.1138	-0.304	0.0284	-0.4923	0.483
A_42_P672480 Ugp2 similar to uridindiphosphoglucosepyrophosphorylase 2 (LOC289827)	-0.2485	-0.0188	-0.9057	-0.0391	0.3036	0.8378	0.1723	-0.3314	-0.6511	-0.1561	-0.2029	0.1372	-0.1622	-0.1716	0.2312	0.0433	-0.0682	-0.581	0.2292	-0.2342	0.2122	-0.0264	0.7525	0.0859	-0.1017	-0.2298	0.1086	-0.0685	0.158	0.0108	-0.0875	0.178	0.2718	0.8141	0.2034	-0.4681	-0.3751	-0.5745	-0.4984	-0.4014	-0.2776	0.3482	-0.3137	0.358	0.3618	0.1477	0.1122	-0.191	0.323
A_43_P17038 Ppp1r3c_predicted protein phosphatase 1, regulatory (inhibitor) subunit 3C (predicted) (Ppp1r3c_predicted), mRNA.	-0.0223	-0.126	-0.2242	-0.058	-0.2816	-0.4701	-0.0888	-0.1963	-0.1214	0.2147	0.1499	-0.0094	-0.124	-0.121	-0.3433	-0.2537	-0.3081	-0.3245	-0.0169	-0.7511	-0.2119	-0.0895	-0.2974	-0.234	0.0799	0.0378	0.037	-0.3462	-0.3744	0.1753	-0.3353	-0.1086	-0.0147	-0.4183	-0.0247	0.0748	-0.1281	-0.2182	-0.01	-0.0805	-0.0736	-0.2467	-0.1157	-0.392	-0.4164	-0.1376	-0.0916	-0.0629	-0.451
A_42_P641196 Btg1 B-cell translocation gene 1, anti-proliferative (Btg1)	-0.598	-0.1604	-1.4129	-0.2901	0.2098	0.2681	0.1651	-0.4909	-0.8703	-0.2554	-0.4293	0.0082	-0.0694	-0.0317	0.3448	-0.1233	-0.3168	-1.0986	0.0901	-1.3729	-0.0084	-0.0044	0.5045	0.1608	0.2385	-0.7258	0.4906	-1.6444	-2.0293	-0.89	-0.9975	0.1691	0.1914	0.2794	0.3076	-0.8234	-1.2898	-2.5209	-0.866	-0.6912	0.0768	0.5381	-0.4616	-0.1558	-0.0923	-0.116	0.0712	-0.3079	0.079
A_42_P705192 Dazap2_predicted DAZ associated protein 2 (predicted)	-0.3832	-0.2841	-0.9176	0.0835	-0.1609	-0.0342	0.1999	-0.21	-0.5173	0.238	-0.0035	-0.1455	0.6107	0.4783	0.7362	0.1756	-0.1408	-0.5653	-0.0404	0.1091	-0.1418	0.3857	-0.0389	0.188	0.1346	-0.7555	-0.0913	-1.1871	-1.7335	-1.083	-1.3736	0.0497	-0.0784	-0.7355	-0.4892	-0.9932	-0.9497	-1.8362	-0.6916	-0.2663	0.3565	0.3024	0.2111	-0.1106	-0.2002	-0.1116	-0.2413	-0.0416	0.1224
A_43_P20299 Cbx3 chromobox homolog 3 (HP1 gamma homolog, Drosophila)	-0.4144	-0.3092	-1.3425	-0.2385	0.25	0.0485	0.0949	-0.0599	-0.3768	0.2569	0.1669	0.1556	0.0787	0.1174	0.3794	-0.3108	-0.2709	-0.4094	-0.0724	-0.9949	-0.251	0.2394	0.3628	0.385	0.2378	-0.0912	0.2722	-0.8962	-1.0145	-0.6119	-0.8783	0.0189	0.1169	-0.2158	-0.0594	-0.5762	-0.7158	-1.1376	-0.4798	-0.4047	0.0041	0.1947	-0.1692	0.0463	-0.2727	-0.2549	-0.1118	-0.2465	-0.0755
A_43_P14090 Per1 Period homolog 1 (Drosophila)	-0.0831	-0.1719	0.2139	-0.2218	0.0155	0.2995	0.0949	-0.1754	0.0912	-0.2704	-0.4339	-0.2332	-0.2104	-0.298	-0.0075	-0.3387	-0.4824	-0.7893	0.0264	-0.3951	-0.0299	0.1327	0.2462	0.1819	0.1714	-0.04	0.2014	-0.5357	-0.624	-0.4324	-0.4633	0.4242	0.3636	0.4032	0.1819	-0.267	-0.3292	-0.6217	-0.3695	-0.5168	-0.2014	-0.0573	-0.4541	0.1066	-0.4704	-0.4984	-0.1145	-0.5231	-0.0148
A_43_P12417 Hspa8 heat shock protein 8 (Hspa8)	-0.4182	-0.1518	-1.2908	-0.4501	0.0363	0.248	0.0431	-0.5238	-0.6909	0.1916	-0.101	-0.086	0.0555	-0.0355	0.1781	-0.7978	-0.9499	-1.6853	-0.0932	-0.3152	-0.3477	-0.0392	0.6869	0.0739	0.4104	-0.5425	0.2836	-2.1552	-2.3839	-0.5515	-1.6608	0.4372	0.586	-0.3998	0.1021	-0.6734	-1.3935	-2.3544	-0.6914	-0.3023	-0.0116	0.3467	-0.4088	-0.2605	-0.9272	-0.418	-0.1718	-0.5673	-0.5419
lalt.pool	-0.075	2.975	3.425	-0.2	2.325	6.4	-0.225	-0.025	-0.55	0.05	0.275	1.525	0.15	-0.125	1.575	0.15	0.025	0.15	0.275	7.1	1.975	-0.15	6.025	0.675	-0.35	0.15	0.475	-0.4333	1.4167	3.5833	-0.0667	-0.6333	0.2167	1.8	0.1167	-0.9333	0.35	2.8333	-1.1	1.675	1.025	5.325	-0.125	-0.25	8.425	2.35	-0.325	1.825	-0.95
[truncated: 25 more columns]
