# Supplementary material for: Gene set enrichment analysis for non-monotone association and multiple experimental categories
Source: BMC Bioinformatics. 2008 Nov 14;9:481. doi: 10.1186/1471-2105-9-481 (PMC2636811; doi:10.1186/1471-2105-9-481)
Supplement: Additional file 2 — Sets and Expression. The intermediate analysis results of NCT compendium data set. Sets directory contains lists of identified gene sets under different across-compound (category) selection criteria. Compound specific p-values, set size, etc are provided. Expression directory contains extracted expression data for respective identified gene sets. [file 1471-2105-9-481-S2.zip › SetsAndExpression/expression/C2-6of8bloodp1-Cfilter-28-liver-CIRCADIAN_EXERCISE.txt]

geneids	1.2.Dich-24-15#-0.1	1.2.Dich-24-150#3	1.2.Dich-24-1500#3.4	1.2.Dich-48-15#-0.2	1.2.Dich-48-150#2.3	1.2.Dich-48-1500#6.4	1.2.Dich-6-15#-0.2	1.2.Dich-6-150#0	1.2.Dich-6-1500#-0.6	1.4.Dich-24-15#0	1.4.Dich-24-150#0.3	1.4.Dich-24-1500#1.5	1.4.Dich-48-15#0.2	1.4.Dich-48-150#-0.1	1.4.Dich-48-1500#1.6	1.4.Dich-6-15#0.2	1.4.Dich-6-150#0	1.4.Dich-6-1500#0.2	Brom-24-25#0.3	Brom-24-250#7.1	Brom-24-75#2	Brom-48-25#-0.2	Brom-48-250#6	Brom-48-75#0.7	Brom-6-25#-0.4	Brom-6-250#0.2	Brom-6-75#0.5	Diqu-24-10#-0.4	Diqu-24-20#1.4	Diqu-24-25#3.6	Diqu-24-5#-0.1	Diqu-48-10#-0.6	Diqu-48-20#0.2	Diqu-48-25#1.8	Diqu-48-5#0.1	Diqu-6-10#-0.9	Diqu-6-20#0.4	Diqu-6-25#2.8	Diqu-6-5#-1.1	Gala-24-100#1.7	Gala-24-25#1	Gala-24-400#5.3	Gala-48-100#-0.1	Gala-48-25#-0.2	Gala-48-400#8.4	Gala-6-100#2.4	Gala-6-25#-0.3	Gala-6-400#1.8	Mono-24-10#-1
A_42_P564205 Pura Purine rich element binding protein A (predicted)	0.1328	0.8212	0.848	-0.1877	-0.1332	0.6142	0.179	0.3459	0.2285	0.4453	0.8176	2.2062	0.0885	0.3547	1.491	0.3436	0.4852	0.7379	0.6734	0.017	1.1631	0.0915	-0.0441	0.2503	0.7022	0.3594	1.4231	-0.1666	-0.0122	-0.0727	0.009	-0.1738	-0.0468	0.0764	-0.0284	0.0674	0.149	0.0798	0.116	0.2884	0.0964	-0.2136	0.0618	0.0342	-0.5362	0.1342	0.0258	0.1118	0.2067
A_42_P505153 Tob1 transducer of ERBB2, 1	0.6504	0.8348	0.9384	-0.1228	-0.0383	-0.1292	0.3839	0.3358	0.954	1.0371	0.2745	0.7737	0.509	0.7282	0.6737	1.3261	1.1047	1.0598	-0.1485	-0.0849	-0.2534	-0.2308	-0.2977	-0.1146	-0.0143	0.3532	-0.182	-0.0552	-0.0167	0.0859	0.459	-0.2002	0.2061	0.5742	-0.0428	0.0667	0.3369	0.6202	0.0484	0.1511	0.0387	-0.4253	0.0269	-0.0435	-0.4461	-0.0473	0.101	-0.1556	0.1838
A_42_P789425 Map3k7ip2_predicted Mitogen-activated protein kinase kinase kinase 7 interacting protein 2 (predicted)	0.1238	-0.1984	0.1522	-0.0689	-0.0841	-0.2209	0.4056	0.2076	0.5532	0.033	-0.0801	-0.726	0.249	0.2649	-0.1362	-0.1004	-0.1861	-0.41	0.2513	0.4456	0.214	0.432	0.2568	0.4888	0.5121	0.1296	0.5857	0.1554	-0.1802	-0.44	-0.2075	-0.5038	-0.4568	-0.4722	-0.6636	-0.3409	-0.3928	-0.4231	-0.0691	0.1044	0.1005	0.3791	-0.1248	-0.173	-0.1224	0.4311	0.0061	0.1993	-0.1283
A_42_P708593 Per2 period homolog 2 (Drosophila) (Per2)	-0.4377	1.4484	-0.3989	-0.2529	0.1099	0.7257	0.3628	-0.4356	-0.6514	-0.2436	0.1885	0.347	-0.3443	-0.6196	-0.416	-0.1844	-0.5394	-0.4444	0.4898	1.065	1.8025	-0.1048	1.0856	-0.2627	-0.3042	-1.6746	-1.4011	0.1241	-0.0497	0.3086	-0.139	0.4614	0.0194	0.2198	-0.3037	-0.4839	-1.0146	-1.2038	-0.2724	-0.2939	-0.3081	-0.8334	-0.0178	-0.3808	-0.0395	-2.1879	0.1177	-1.2677	0.0817
A_43_P14062 Btg1 B-cell translocation gene 1, anti-proliferative (Btg1)	-0.1406	-0.7886	0.7454	0.0108	-0.4346	-0.6116	0.0861	-0.1775	-0.3396	-0.1421	-0.1049	-1.6787	-0.1691	-0.3624	-0.9616	0.1402	-0.1946	-0.6024	-0.7864	0.5586	-1.0354	0.1629	-0.5852	0.1294	-0.6573	-0.2047	-0.5858	0.8212	0.7311	0.851	0.1678	0.172	0.0691	0.3552	-0.0044	0.0977	0.5432	0.9321	0.0223	0.1254	0.0825	-0.4556	-0.1603	-0.0193	-0.8142	-0.6264	0.1617	-1.1822	-0.0494
A_42_P735544 Vapa vesicle-associated membrane protein, associated protein a (Vapa)	-0.1859	0.0521	0.2046	0.0206	-0.1066	0.3167	-0.1217	0.0736	0.074	-0.4738	-0.7049	-0.2889	-0.2845	-0.2673	-0.3318	-0.5783	-0.5165	-0.3451	0.0182	0.3764	0.2825	0.0302	0.0887	-0.027	0.0568	0.1688	0.2171	-0.0461	0.0558	0.1816	-0.1482	0.0297	-0.1079	-0.2402	-0.0312	-0.0289	0.1443	0.2425	-0.0397	-0.0207	0.009	0.0909	-0.0822	-0.053	0.2927	-0.0585	-0.0184	-0.028	-0.0425
A_42_P456915 Gstm5 glutathione S-transferase, mu 5 (Gstm5)	-0.0818	0.5746	0.3727	-0.0666	0.4544	0.9464	0.2133	0.066	0.0392	-0.2374	0.243	0.6563	-0.4024	-0.212	0.6364	-0.1909	-0.1158	-0.3691	0.153	-0.052	0.6091	0.0979	0.5395	0.6361	-0.0729	0.0396	0.0409	0.1078	0.3561	0.6087	-0.253	-0.0992	-0.0416	-0.1273	0.0988	0.1774	-0.0805	-0.4127	0.0025	0.0124	-0.1206	-0.0137	0.1822	0.0239	1.1179	0.2184	0.1259	0.2194	0.056
A_43_P18910 LOC313583 similar to RIKEN cDNA 4930512K19 (LOC313583)	0.1498	1.2826	1.4649	0.235	0.5524	1.0509	0.0033	0.1763	-0.1058	-0.9432	-0.6497	0.0843	-0.5296	-0.7134	-0.3744	-0.5962	-0.7629	-1.3491	-0.0753	0.7235	0.592	-0.1273	0.6519	-0.1985	0.0709	-0.2732	0.1085	-0.1397	0.1014	0.5708	0.0782	0.0928	0.2012	0.2684	0.3847	-0.1154	0.378	-0.0107	-0.2882	0.1147	-0.1574	-0.1017	0.0234	0.1044	1.1985	-0.4271	0.0465	-0.279	-0.0046
A_43_P12340 Dnaja1 DnaJ-like protein (Dnaja1)	0.0896	0.6575	1.066	0.3346	-0.0322	-0.3686	0.2547	1.0873	0.7636	-0.3268	0.0144	0.8266	-0.4088	-0.6072	-0.7448	-0.361	-0.4988	-0.3883	-0.4805	-0.5208	-0.2224	-0.1498	-0.5112	-0.2698	0.2962	0.6923	0.6238	0.0312	-0.2136	-0.0767	0.1294	0.0428	-0.1783	-0.1898	0.3486	0.0082	1.0566	1.9858	0.0186	-0.0281	-0.0479	-1.1664	0.0134	0.1233	-1.1354	-1.2103	0.0705	-0.7262	0.0776
A_43_P11743 Ucp3 uncoupling protein 3 (Ucp3)	-0.1094	0.226	0.2232	-0.1358	0.2132	0.0098	0.2106	0.0154	0.0254	-0.4696	-0.0066	0.1415	-0.6606	-0.2269	-0.3726	-0.0613	-0.2463	-0.2966	-0.4581	0.3073	0.163	0.1683	0.8318	0.0174	0.0473	0.1564	-0.2205	0.0941	0.0128	0.6101	0.002	-0.5869	0.2531	0.361	-0.1253	-0.1469	-0.0909	0.4494	0.2444	0.0824	0.247	0.9396	0.153	0.094	1.9258	0.4356	-0.0393	0.2041	0.0143
A_43_P11789 Ppp2cb protein phosphatase 2a, catalytic subunit, beta isoform (Ppp2cb)	0.325	1.4098	2.4002	0.2607	0.3359	1.1592	0.3155	0.8285	0.3988	0.1997	0.2528	1.2199	-0.348	-0.3676	-0.4658	-0.3472	-0.3262	-0.0929	-0.3035	0.9682	0.2104	-0.3324	0.5149	-0.342	0.0077	0.1097	0.7223	-0.0379	0.1532	0.4617	0.0499	0.3243	0.2611	0.2455	0.2367	0.1849	0.7675	0.812	0.0544	0.0963	-0.0134	0.7792	-0.0098	0.0244	1.0361	0.4535	0.181	0.3512	-0.0196
A_43_P12250 Oazin ornithine decarboxylase antizyme inhibitor (Oazin)	-0.5426	0.2284	0.7048	0.4176	-0.1248	-0.0482	0.0951	0.1233	0.0936	-0.1391	0.1125	0.0551	0.0072	0.1072	0.0801	-0.2652	-0.5788	-0.364	-0.3197	0.1433	0.1104	-0.2045	0.5366	-0.2476	0.0542	0.2249	0.2455	-0.2651	0.2306	0.2479	0.297	-0.0051	0.4306	0.4262	0.225	-0.1312	0.5068	1.1412	-0.056	0.0271	-0.148	-0.1264	-0.174	0.0816	0.7336	-0.061	0.1709	0.1046	-0.1961
A_43_P11044 G0s2_predicted G0/G1 switch gene 2 (predicted)	-0.41	0.1262	-3.6083	-0.4649	-0.8037	-2.0618	-0.1993	0.2411	-0.7901	-0.4734	-0.7935	-0.2334	0.4846	0.0048	-0.3734	-0.3011	0.1184	0.3066	-0.4248	-1.7608	-0.5874	-0.2985	-1.2205	-0.4497	-0.6808	-0.4274	-0.9284	0.2939	0.2669	0.1896	-0.02	0.1542	-0.3863	-0.4097	-0.2411	-0.2648	-0.9235	0.0451	0.0128	0.4112	-0.0361	-1.072	-0.5818	-0.38	-2.775	-1.3421	0.0707	-1.3402	-0.3983
A_43_P12424 Arntl aryl hydrocarbon receptor nuclear translocator-like (Arntl)	0.1608	0.1104	-0.4011	0.26	0.0929	-0.1385	-0.1152	0.3089	-0.0205	-1.0677	-0.7122	-1.3673	-0.3787	-0.4924	-0.5454	-0.3796	-0.3602	-0.5044	-0.0512	-0.0788	0.2933	0.0703	-1.0192	-0.1114	0.0055	1.4683	1.2794	-0.1634	-0.3938	0.0167	0.4631	-0.3761	0.1451	0.4824	0.4523	-0.1316	0.9196	1.2023	-0.3087	-0.4825	-0.0567	-1.6633	-0.056	-0.0779	-1.3948	0.2165	0.0045	-0.0291	-0.0135
A_43_P11634 Gfra1 glial cell line derived neurotrophic factor family receptor alpha 1 (Gfra1)	0.0305	-0.1532	-2.0459	-0.0591	-0.191	-0.5576	-0.0952	-0.712	-0.4318	0.3326	0.538	0.5916	0.1151	-0.0408	0.184	0.4588	0.4116	0.3674	0.0906	-1.8774	0.2201	0.045	-0.3348	0.2191	-0.5509	-0.4012	-0.6899	0.511	0.1911	-0.0828	0.3249	0.2632	0.3249	0.5883	0.1709	-0.1768	-0.648	-0.6331	-0.1804	0.3895	-0.2394	-1.356	0.4208	0.1887	-2.2923	-0.0129	0.0755	0.2252	0.2737
A_43_P14883 Psma4 proteasome (prosome, macropain) subunit, alpha type 4 (Psma4)	0.1332	1.2869	1.3671	0.2203	0.364	1.2331	0.247	0.3488	0.1315	0.0943	0.211	1.2859	-0.2945	-0.3089	0.1914	-0.0257	0.0269	0.0649	-0.2251	0.2031	0.5427	-0.392	0.465	-0.3954	-0.0147	-0.1426	0.1595	-0.3022	0.2319	0.7477	-0.1477	0.1955	-0.0519	-0.1918	0.0626	0.1773	0.306	-0.051	0.1046	0.3028	-0.055	-0.0084	-0.0697	0.0761	0.9157	-0.3846	0.0752	-0.2605	0.0052
A_43_P18172 Map3k7ip2_predicted mitogen-activated protein kinase kinase kinase 7 interacting protein 2 (predicted) (Map3k7ip2_predicted), mRNA.	-0.1608	-0.671	-0.6334	-0.0217	-0.2795	-0.2786	-0.1242	-0.051	0.0529	-0.0284	-0.3585	-0.3076	0.3661	0.2131	0.0594	-0.2885	-0.1394	-0.134	0.0572	-0.2921	-0.1924	0.053	-0.2851	-0.0237	-0.0496	-0.0111	0.2218	0.0687	0.0018	-0.47	0.0647	0.1126	-0.0429	-0.3398	-0.2705	0.0787	-0.1675	-0.0633	0.0676	-0.2457	-0.0095	-0.1515	-0.0532	-0.032	-0.518	0.1434	-0.0518	0.1646	0.0535
A_43_P15722 Eif4g2_predicted similar to Eif4g2 protein (LOC361628)	1.0783	0.2789	0.2095	0.4112	0.1974	-0.1348	0.5776	0.5973	0.7743	0.0152	-0.2874	-1.3411	0.0164	-0.0112	-0.3414	-0.7298	-0.8492	-0.9057	-0.0638	-0.2334	-0.104	0.1684	-0.4914	0.1166	0.1595	-0.1226	0.1643	0.0083	-0.1319	-0.6097	-0.1074	-0.7737	-0.613	-0.6061	-0.809	-0.3775	-0.2465	-0.215	-0.1749	-5e-04	0.1538	-0.2984	0.1333	0.0742	-1.0943	0.595	0.2197	0.6314	-0.0946
A_43_P15791 Cldn5 claudin 5 (Cldn5)	-0.0236	-0.002	-0.1793	0.0708	-0.1553	0.202	-0.0025	-0.394	-0.0685	-0.645	-0.1573	-0.3844	-0.0092	0.0936	-0.0485	-0.2777	-0.042	-0.0046	-0.1928	-0.0065	-0.0942	-0.0544	0.0822	-0.1519	-0.1809	-0.0702	-0.0637	0.0943	0.015	-0.1361	-0.0099	-0.1527	-0.0972	-0.065	-0.0046	0.0297	0.0335	-0.109	0.0216	0.162	0.008	0.1829	-0.0311	-0.034	0.3816	0.0181	0.0905	0.0118	0.0782
A_42_P636994 Myf6 myogenic factor 6 (Myf6)	0.0257	-0.1606	0.0632	-0.1039	-0.0191	-0.2023	0.1114	-0.0883	-0.1124	0.1591	-0.3011	-0.0316	-0.146	-0.1472	-0.1284	0.2539	0.1832	-0.2337	-0.1129	-0.1647	-0.1714	-0.0154	-0.237	-0.1068	-0.059	-0.1148	-0.0405	0.1104	0.0999	-0.0087	-0.0677	0.2503	-0.0683	-0.2025	0.1014	0.0726	0.0423	0.0051	0.1593	-0.1368	-0.0488	-0.1409	0.0424	0.3054	-0.5081	0.0509	0.0077	0.0495	0.1707
A_43_P18203 LOC313583 similar to RIKEN cDNA 4930512K19 (LOC313583)	-0.4035	0.0864	0.7288	0.0371	0.378	1.1313	-0.5666	-0.5103	0.1858	-0.6359	-1.327	-0.9524	0.0094	0.0204	0.6654	-1.3208	-1.3324	-1.286	0.5735	0.9527	0.9867	0.2196	1.402	0.3751	1.0941	-0.004	0.9292	-0.1822	-0.101	-0.4585	-0.3462	-0.4873	-0.5494	-0.5846	-0.613	-0.2971	-0.0155	-0.8805	-0.055	0.3038	-0.1564	0.1371	-0.2363	-0.1643	0.956	-0.8762	-0.04	-0.8425	-0.1705
A_43_P12843 Idi1 Isopentenyl-diphosphate delta isomerase	0.2875	-1.3307	-0.6642	0.2946	0.714	0.9196	0.2524	-1.1942	-1.2794	0.2859	0.4362	-0.8178	-0.1276	0.0647	0.5851	-0.0503	-0.7301	-1.9758	-0.5354	0.0199	-1.1452	0.0409	0.9238	0.3724	-0.3941	-1.7976	-0.9008	0.8005	-0.2409	-0.7819	-0.0125	1.2298	0.8134	1.045	0.1331	-0.9417	-1.2973	-1.053	-0.8146	0.5546	0.1261	-1.7026	0.3577	0.1336	-0.9944	-0.0392	-0.1749	-0.1884	-0.0238
A_42_P786109 Bteb1 Basic transcription element binding protein 1	0.5828	-0.0492	0.8144	0.1064	-0.1728	-0.0114	0.6125	0.6553	0.8305	0.2499	0.5536	0.4357	-0.467	-0.4258	-0.7606	-0.014	-0.2219	-0.0697	-0.6627	-1.2596	-0.7721	-0.26	-0.8726	-0.0188	-0.1382	0.7113	0.3024	0.599	0.3183	0.0713	0.1886	0.1916	0.169	0.1822	0.0769	0.1532	0.322	0.8095	-0.0226	0.0082	0.2043	0.3823	-0.4116	0.149	-1.0642	0.1446	0.0704	-1.3566	-0.3137
A_43_P18039 Map3k7ip2_predicted mitogen-activated protein kinase kinase kinase 7 interacting protein 2 (predicted) (Map3k7ip2_predicted), mRNA.	0.1434	-0.005	0.4386	-0.4087	0.2519	0.2323	-0.1446	0.3157	0.1561	-0.0922	0.1648	-0.0888	-0.0705	-0.2492	-0.1773	0.1545	-0.2602	0.0541	0.0584	0.3886	0.2586	0.1797	0.0901	0.1862	0.5222	0.1232	0.1533	0.0447	-0.0211	0.0156	0.2755	-0.0783	-0.0407	0.2117	0.0226	-0.0344	-0.1035	0.5486	0.0722	-0.0361	0.1204	-0.0717	-0.0599	-0.0544	0.2317	0.4642	0.025	0.2552	0.3994
A_42_P714010 Dazap2_predicted DAZ associated protein 2 (predicted)	0.0279	0.1389	0.5022	0.0818	-0.1628	-0.3848	0.2642	-0.0687	-0.0449	0.1561	0.2275	-0.0734	-0.0377	-0.0813	-0.4614	-0.0234	-0.1234	-0.1004	-0.2679	-0.295	-0.2386	6e-04	-0.0738	-0.1565	-0.1794	-0.3794	-0.2565	0.1894	0.1318	0.294	-0.0306	0.1109	-0.04	-0.1022	0.0716	-0.064	0.0109	-0.1652	-0.057	0.2485	0.0692	0.1299	-0.0572	0.0374	0.4162	0.0512	0.0822	0.161	-0.0188
A_43_P10997 Ppp1r3c_predicted Protein phosphatase 1, regulatory (inhibitor) subunit 3C (predicted)	-0.0078	-1.2384	-1.2357	-0.1803	-0.4873	-2.3846	-0.329	0.4065	0.854	0.3461	-0.3504	-1.0655	0.2183	0.0081	-0.8481	-0.1663	-0.3574	-0.4442	-0.3508	-3.5117	-1.1108	0.1505	-2.6397	-0.2313	0.0122	0.1342	0.8303	0.3818	-0.3172	-0.8703	0.2498	0.2721	-0.0246	-0.0307	0.0358	0.2231	0.1029	0.2692	0.397	-0.2343	0.349	-2.2235	0.1053	-0.1968	-3.7965	-0.9088	-0.0111	-2.6192	0.0314
A_43_P15473 Clock Clock homolog (mouse)	0.2982	0.0777	0.1732	-0.2818	-0.1969	0.28	-0.1838	0.6744	0.3014	-0.0634	-0.5194	0.4845	0.1829	0.1487	0.317	0.0984	0.1898	0.2406	0.0132	0.1001	0.1798	-0.0478	-0.1236	-0.1362	0.1846	0.1096	0.6339	0.0316	-0.1593	-0.0928	-0.158	0.2198	0.0047	-0.3289	-0.0174	0.1548	0.0204	0.043	0.229	-0.0731	-0.2975	0.0845	-0.1307	-0.2072	-0.0972	-0.1874	-0.3597	0.3279	0.0043
A_43_P13175 Cry2 cryptochrome 2 (photolyase-like) (Cry2)	-0.0014	0.0547	0.7322	0.006	-0.2904	0.1501	-0.0957	0.2028	0.4845	-0.5838	-0.2736	0.1133	0.2034	0.0021	-0.1468	0.1194	0.4137	0.1617	0.1536	0.0809	0.3092	-0.0267	-0.152	0.0899	0.0323	0.0723	-0.003	-0.0038	-0.077	-0.0394	0.1097	-0.1478	0.2064	0.2193	0.0301	-0.0341	0.1003	0.3325	0.0012	-0.2455	-0.2052	0.1009	-0.1135	0.198	-0.1694	-0.037	0.189	-0.1244	-0.0114
A_43_P10286 LOC499417 Similar to Ubiquitin-like protein SMT3A precursor (Ubiquitin-related protein SUMO-2)	-0.0508	0.391	0.3156	0.1726	-0.0041	0.0251	-0.1896	-0.1941	-0.2645	-0.925	-0.6015	-0.403	-0.4048	-0.491	-0.5856	-0.3611	-0.5407	-0.7612	-0.0534	0.2877	0.2796	-0.0836	-0.1976	-0.2295	-0.1186	-0.0425	-0.1628	-0.2923	0.0873	0.6273	0.1316	-0.166	0.0339	0.1046	0.2002	-0.1051	0.1094	0.3501	-0.1161	-0.1422	-0.115	-0.2621	-0.2208	-0.1391	-0.1013	-0.1827	-0.0758	-0.1967	0.0742
A_43_P15057 Nr1d2 Nuclear receptor subfamily 1, group D, member 2	0.1881	0.6767	0.5256	0.1678	0.398	0.8208	0.1808	0.0953	0.076	0.6702	1.0719	1.9283	-0.0874	0.0131	0.4467	-0.0308	-0.0176	0.1911	-0.4994	-0.5519	-0.6808	-0.0848	1.2598	0.5098	-0.2453	-0.2096	-0.4091	-0.2878	-0.1576	-0.2147	0.0046	0.6626	0.5255	0.2643	-6e-04	0.0943	-0.4071	-0.2767	0.1894	-0.0955	0.0803	-0.1295	0.2822	0.1934	0.1638	-0.5745	0.1817	-0.86	0.0432
A_43_P13376 Tubb3 tubulin, beta 3 (Tubb3)	-0.0246	-0.434	-0.3499	-0.1092	-0.1601	-0.3957	-0.4298	0.1554	-0.0826	0.0602	-0.0023	-0.1327	-0.1452	0.0413	-0.1732	0.1762	0.1816	0.0785	-0.0977	-0.4333	-0.258	0.0282	-0.484	-0.0585	0.0823	-0.0296	-0.0346	0.0666	0.0116	0.0292	-0.1461	-0.0474	-0.065	-0.2514	0.134	0.0637	-0.2258	-0.1604	-0.1119	-0.1667	0.0126	-0.3046	0.1155	-0.2887	-0.6001	0.0487	0.0568	0.0731	-0.1736
A_43_P13342 Gstp2 glutathione S-transferase, pi 2 (Gstp2)	0.3164	3.3214	3.8063	0.008	2.061	5.9254	0.0989	1.0905	0.3372	0.4625	0.468	2.953	0.0546	0.0309	4.1955	0.1031	0.2332	0.4554	1.587	3.468	3.6443	0.4589	3.2052	2.5038	0.8392	1.3514	1.7576	0.7689	1.0071	1.0624	-0.02	0.4513	0.6507	0.5129	-0.0673	0.2224	0.7248	0.7284	0.0269	0.336	0.0913	1.2632	0.3555	0.0446	2.5823	0.2411	0.0445	0.1474	0.0994
A_42_P714594 Dazap2_predicted DAZ associated protein 2 (predicted)	0.4707	0.4112	0.4458	-0.1422	-0.1446	-0.1101	0.074	-0.2106	-0.3942	0.6786	0.9868	0.2325	-0.0296	-0.0778	-0.0734	0.371	0.6272	0.9882	-0.4092	-0.4162	-0.7699	0.0166	-1.0061	0.3717	-1.2847	-0.4311	-1.5852	0.8168	0.753	0.8157	0.4504	0.6526	0.5615	0.6504	0.485	0.958	0.4578	0.5309	0.4562	-0.3624	-0.2041	-0.5095	0.7025	0.2554	-0.4666	-0.6769	0.2477	-0.5504	0.2549
A_43_P13064 Bteb1 basic transcription element binding protein 1 (Bteb1)	0.7532	0.0497	0.8274	-0.083	-0.2858	0.2404	0.36	0.5765	0.7905	1.1258	0.8334	0.8851	-0.5647	-0.4258	-0.6145	0.247	0.5147	1.1233	-0.683	-1.0155	-0.8505	-0.5946	-1.0547	-0.3666	-0.3946	0.7694	0.0601	0.5716	0.4331	0.1283	0.3096	0.9532	0.7054	0.611	0.499	0.6951	0.4665	1.1445	0.1917	-0.0532	0.0615	0.3687	-0.1191	0.3607	-0.4242	0.3353	0.2689	-0.8213	-0.1196
A_42_P707632 Per1 Period homolog 1 (Drosophila)	-0.0326	0.0798	1.1164	-0.0709	0.225	1.0804	-0.3625	-0.7053	0.0129	-0.2425	-0.376	-0.0413	0.2524	0.0393	-0.3171	0.0161	-0.4624	-0.4564	-0.0887	1.1583	0.0024	0.052	0.2722	0.2669	-0.3092	0.1271	-0.6432	0.5992	0.2533	0.5136	0.0254	0.7535	0.6852	1.3791	-0.0282	0.3608	0.5403	1.2027	0.0765	0.0108	0.067	0.8183	-0.1316	-0.1094	0.9512	0.118	-0.122	-0.7373	-0.0048
A_43_P21284 Ppp1r3c_predicted Protein phosphatase 1, regulatory (inhibitor) subunit 3C (predicted)	-0.0649	-0.5024	-0.6253	-0.1854	-0.249	-1.2858	-0.5062	0.2049	0.5332	-0.4704	-1.112	-0.8417	-0.1587	-0.2161	-0.7327	-0.1538	-0.4806	-0.8449	-0.0562	-2.0541	-0.5376	0.235	-1.7567	-0.154	0.0421	0.236	0.665	0.1222	-0.2418	-0.4448	0.4113	-0.0626	0.0088	0.2039	0.2636	0.0468	0.1584	0.5146	0.3291	-0.2038	0.0117	-0.7583	0.0117	-0.2305	-2.2624	-0.5469	-0.1134	-0.7567	-0.017
A_42_P830405 Herpud1 homocysteine-inducible, endoplasmic reticulum stress-inducible, ubiquitin-like domain member 1 (Herpud1)	0.4695	0.5596	0.2708	-0.0221	0.1866	0.104	-0.1498	0.2111	0.5572	0.2318	0.1676	0.213	0.029	-0.1536	-0.2575	-0.0388	-0.0419	0.2357	-0.1586	-0.9764	-0.3098	0.0741	-0.1694	0.214	-0.5858	0.5583	-0.9045	0.3717	0.2949	0.4693	0.0334	0.8066	0.5594	0.6929	0.1473	-0.1489	-0.3269	-0.0341	0.1199	0.1196	0.0487	-0.6682	0.2494	0.0146	-0.958	-0.1974	-0.1775	-1.7785	0.3002
A_42_P634231 Cbx3 chromobox homolog 3 (HP1 gamma homolog, Drosophila)	-0.0578	0.9128	0.0911	0.3338	0.885	1.7068	0.004	-0.4242	-1.1777	-0.1533	0.015	0.1642	-0.7037	-0.4371	0.144	-0.4568	-0.4332	-0.5479	-0.0466	0.5492	0.6591	-0.0186	1.411	0.0392	-0.3192	-0.8191	-0.4936	0.1764	0.3016	0.6177	0.3068	0.4092	0.6138	0.8565	0.2585	-0.2068	-0.3581	-0.3916	-0.0904	0.2613	-0.0853	0.735	0.3092	0.1565	1.8441	0.1616	-0.0569	-0.221	-0.2041
A_43_P17456 Ugp2 similar to uridindiphosphoglucosepyrophosphorylase 2 (LOC289827)	-0.1199	0.367	0.3869	0.1551	0.1215	1.0465	-0.3051	-0.1102	-0.4244	-1.5968	-0.5888	-0.2813	-1.0185	-0.9695	-0.3237	-0.9642	-1.0363	-1.2447	0.2215	0.0654	0.4449	-0.333	-0.2901	-0.2282	0.5036	0.4855	0.2972	-0.0977	0.1574	0.7001	0.7111	0.2564	0.85	0.9854	0.7407	0.2069	0.8323	1.5134	0.0256	-0.5495	-0.1677	-1.5315	-0.1397	-0.0472	-0.9867	-0.0107	-0.175	0.0955	0.2199
A_42_P500837 Psma4 proteasome (prosome, macropain) subunit, alpha type 4 (Psma4)	0.2328	1.1692	1.3656	0.3001	0.3939	0.963	0.3638	0.4157	0.2013	0.2188	0.3876	1.2926	-0.2189	-0.261	0.2716	0.0209	0.08	0.1164	-0.2496	0.0237	0.3175	-0.3516	0.3316	-0.3032	-0.0568	-0.139	0.1013	-0.2561	0.2192	0.6597	-0.1315	0.2032	-0.0535	-0.1788	0.1333	0.1942	0.2468	-0.1237	0.0716	0.2416	-0.0338	-0.0828	0.0344	0.1106	0.5801	-0.2571	0.1482	-0.1427	0
A_42_P672480 Ugp2 similar to uridindiphosphoglucosepyrophosphorylase 2 (LOC289827)	0.2166	0.5558	0.5135	-0.2838	-0.3384	1.0272	0.3109	0.6185	0.5299	0.1601	0.4605	0.8564	-0.2166	-0.1789	0.3099	0.0811	0.2801	0.2793	0.5121	0.2539	0.6249	-0.2256	0.1131	-0.0752	0.7123	0.685	0.5356	0.0436	0.0851	0.1158	0.3007	0.1884	0.4655	0.2463	0.2318	0.3972	0.7568	0.8531	0.2594	-0.0491	0.2076	-1.2462	0.0604	0.1901	-0.789	0.1625	0.0256	0.2446	0.1287
A_43_P17038 Ppp1r3c_predicted protein phosphatase 1, regulatory (inhibitor) subunit 3C (predicted) (Ppp1r3c_predicted), mRNA.	-0.1279	-0.458	-0.406	-0.1822	-0.1901	-0.4252	-0.0942	-0.0693	0.2185	0.0611	-0.063	-0.0344	0.0221	0.0537	0.3471	0.1142	0.1814	0.1048	0.3303	-0.3982	-0.0392	0.0811	-0.2704	0.0096	0.0976	0.1873	0.3353	0.0649	-0.1042	-0.3315	-0.1076	0.0382	-0.1601	-0.3775	-0.0674	0.0686	-0.0517	-0.1545	0.116	-0.0554	0.0657	-0.2583	-0.0461	-0.0404	-0.9144	-0.0924	-0.0385	-0.2005	0.109
A_42_P641196 Btg1 B-cell translocation gene 1, anti-proliferative (Btg1)	-0.278	-0.9108	0.514	0.0639	-0.4313	-0.5956	0.048	-0.2217	-0.497	-0.7058	-0.4579	-2.1881	-0.5229	-0.7063	-1.3201	-0.3885	-0.6928	-1.1657	-0.9937	0.4074	-1.1714	0.016	-0.8656	-0.0849	-0.6542	-0.2101	-0.5442	0.7994	0.7404	0.9455	0.1788	0.2897	0.1036	0.3703	0.1134	0.0239	0.5089	0.96	-0.0518	-0.0672	-0.0481	-0.5855	-0.2258	-0.1243	-0.9639	-0.6745	0.0792	-1.2407	-0.0225
A_42_P705192 Dazap2_predicted DAZ associated protein 2 (predicted)	-0.0243	-0.6675	-0.4879	0.4477	0.0053	-0.6726	-0.1285	-0.3275	0.6108	-0.0499	-0.6535	-1.2028	0.1768	0.1257	-0.3106	-0.2268	-0.0133	0.21	0.1989	-0.3361	0.0402	0.2407	-0.5105	0.091	0.0817	-0.5072	-0.1699	-0.1202	-0.7453	-1.1725	-0.3055	-1.2234	-0.6889	-0.3928	-0.847	-0.3591	-0.2941	-1.0354	-0.0321	-0.1234	-0.0033	-0.5687	-0.1272	-0.0968	-0.7492	-0.5319	-0.0533	-0.0551	-0.1673
A_43_P20299 Cbx3 chromobox homolog 3 (HP1 gamma homolog, Drosophila)	-0.1225	1.0511	0.2595	0.5058	1.0848	2.1977	0.1073	-0.5664	-1.2798	-0.3617	-0.1652	0.0475	-0.5112	-0.3774	0.3377	-0.5142	-0.4622	-0.6527	-0.0791	0.6893	0.7793	-0.0539	1.6906	0.1038	-0.3194	-0.768	-0.5701	0.1659	0.3673	0.7328	0.2525	0.2943	0.6181	0.9829	0.3189	-0.2378	-0.2493	-0.436	-0.0933	0.326	-0.1784	0.7592	0.2908	0.1391	2.0243	0.0829	-0.0222	-0.2559	-0.2568
A_43_P14090 Per1 Period homolog 1 (Drosophila)	-0.1028	-0.1795	1.4222	-0.3321	0.0863	1.065	-0.3396	-0.7252	0.2054	-0.1963	-0.0274	-0.0573	0.1478	-0.1117	-0.9574	-0.0384	-0.5413	-0.3274	-0.7576	1.616	-0.497	-0.4342	0.4204	0.1706	-0.5479	0.3152	-0.84	0.954	0.4044	0.9336	-0.1754	1.3224	1.073	1.7001	0.112	0.4662	0.6028	1.4464	5e-04	-0.0266	-0.0736	1.1557	-0.2509	-0.099	1.0657	0.0239	-0.1532	-1.2752	0.0747
A_43_P12417 Hspa8 heat shock protein 8 (Hspa8)	-0.2787	1.1121	2.4305	0.1495	0.3792	2.126	-0.4822	0.3188	0.2638	-1.1616	-1.2228	1.2113	0.0687	-0.2145	-0.1563	-0.2569	-0.4342	-0.7407	-0.169	2.0919	0.0587	-0.3568	1.1502	-0.3709	0.6177	0.754	0.9263	-0.227	-0.4262	0.0378	0.0121	0.2361	0.2176	0.6313	-0.1719	-0.3377	0.8638	1.694	-0.2109	0.1819	-0.239	0.5506	-0.2808	-0.0745	1.2805	-1.3559	-0.1382	-1.0076	-0.0314
lalt.pool	-0.075	2.975	3.425	-0.2	2.325	6.4	-0.225	-0.025	-0.55	0.05	0.275	1.525	0.15	-0.125	1.575	0.15	0.025	0.15	0.275	7.1	1.975	-0.15	6.025	0.675	-0.35	0.15	0.475	-0.4333	1.4167	3.5833	-0.0667	-0.6333	0.2167	1.8	0.1167	-0.9333	0.35	2.8333	-1.1	1.675	1.025	5.325	-0.125	-0.25	8.425	2.35	-0.325	1.825	-0.95
[truncated: 25 more columns]
