# Supplementary material for: Gene set enrichment analysis for non-monotone association and multiple experimental categories
Source: BMC Bioinformatics. 2008 Nov 14;9:481. doi: 10.1186/1471-2105-9-481 (PMC2636811; doi:10.1186/1471-2105-9-481)
Supplement: Additional file 2 — Sets and Expression. The intermediate analysis results of NCT compendium data set. Sets directory contains lists of identified gene sets under different across-compound (category) selection criteria. Compound specific p-values, set size, etc are provided. Expression directory contains extracted expression data for respective identified gene sets. [file 1471-2105-9-481-S2.zip › SetsAndExpression/expression/C2-6of8bloodp1-Cfilter-3-blood-CYSTEINE_METABOLISM.txt]

geneids	1.2.Dich-24-15#-0.1	1.2.Dich-24-150#3	1.2.Dich-24-1500#3.4	1.2.Dich-48-15#-0.2	1.2.Dich-48-150#2.3	1.2.Dich-48-1500#6.4	1.2.Dich-6-15#-0.2	1.2.Dich-6-150#0	1.2.Dich-6-1500#-0.6	1.4.Dich-24-15#0	1.4.Dich-24-150#0.3	1.4.Dich-24-1500#1.5	1.4.Dich-48-15#0.2	1.4.Dich-48-150#-0.1	1.4.Dich-48-1500#1.6	1.4.Dich-6-15#0.2	1.4.Dich-6-150#0	1.4.Dich-6-1500#0.2	Brom-24-25#0.3	Brom-24-250#7.1	Brom-24-75#2	Brom-48-25#-0.2	Brom-48-250#6	Brom-48-75#0.7	Brom-6-25#-0.4	Brom-6-250#0.2	Brom-6-75#0.5	Diqu-24-10#-0.4	Diqu-24-20#1.4	Diqu-24-25#3.6	Diqu-24-5#-0.1	Diqu-48-10#-0.6	Diqu-48-20#0.2	Diqu-48-25#1.8	Diqu-48-5#0.1	Diqu-6-10#-0.9	Diqu-6-20#0.4	Diqu-6-25#2.8	Diqu-6-5#-1.1	Gala-24-100#1.7	Gala-24-25#1	Gala-24-400#5.3	Gala-48-100#-0.1	Gala-48-25#-0.2	Gala-48-400#8.4	Gala-6-100#2.4	Gala-6-25#-0.3	Gala-6-400#1.8	Mono-24-10#-1
A_42_P518156 Ldhb lactate dehydrogenase B (Ldhb)	-0.3045	-0.3034	-1.3672	-0.3258	0.0314	-0.6781	0.1599	0.0355	-0.1408	0.2064	-0.0115	0.1118	0.3327	0.3288	0.5172	-0.316	-0.481	-0.8849	-0.0248	-0.8819	-0.1868	0.0531	-0.2145	-0.1068	0.1886	-0.332	0.3351	-1.6665	-1.6947	-0.7434	-1.4752	0.0145	0.2152	-0.7914	0.1845	-0.3301	-1.2026	-1.6981	-0.3066	-0.3477	0.1644	0.1053	-0.1358	-0.4845	-1.0139	-0.2993	-0.0332	-0.237	-0.0038
A_43_P14088 Ldhb lactate dehydrogenase B (Ldhb)	-0.2932	-0.3448	-2.4903	-0.2726	0.1164	-0.7395	0.0086	-0.7598	-0.9407	-0.1144	-0.374	-0.3541	-0.2074	-0.1842	0.1203	-0.3644	-0.7141	-1.6088	-0.0422	-1.9646	-0.1091	0.2014	0.0576	0.2599	0.0056	-1.1069	0.1081	-1.2809	-1.5263	-1.5222	-0.6355	0.1672	0.3223	-0.3774	0.1378	-0.7358	-1.1514	-1.7171	-0.8218	-0.8023	0.0644	0.041	-0.6152	-0.9226	-0.8818	-0.6861	-0.1671	-0.7713	0.0609
A_42_P628803 Ldhc lactate dehydrogenase 3, C chain (Ldhc)	0.8372	0.5725	0.6752	-0.093	-0.1619	0.7651	-0.1246	-0.2056	-0.5292	0.7241	0.493	0.3705	0.6647	0.5004	0.697	0.5649	0.3305	0.4142	-0.17	0.4401	-0.0709	0.5446	0.5483	0.5008	-0.3459	-0.6339	-0.5931	-0.6916	-0.7168	-0.5764	-0.8569	0.05	4e-04	0.5425	-0.6687	-0.4034	-0.518	-0.7665	-0.1615	1.5262	1.297	0.2543	-0.0411	-0.4042	-0.1547	-0.0289	-0.1466	0.0229	-1.1347
A_43_P14988 Got2 glutamate oxaloacetate transaminase 2 (Got2)	-0.242	-0.1195	-1.1503	-0.1375	0.1771	0.0127	0.0185	-0.578	-0.8152	-0.3389	-0.5309	-0.3273	-0.1768	-0.2588	0.0472	-0.176	-0.391	-1.1136	0.1088	-0.516	0.0786	0.2081	0.4756	0.2741	-0.0968	-0.8252	-0.0406	-0.566	-0.6827	-0.7866	-0.2818	0.0792	0.2676	0.4582	0.1684	-0.5635	-0.6165	-1.0418	-0.623	-0.6024	-0.1359	0.1073	-0.4316	-0.1668	-0.1043	-0.4058	0.0294	-0.4698	0.1881
A_42_P820701 Ldha lactate dehydrogenase A (Ldha)	-0.4779	0.0597	-0.0904	-0.3429	0.1058	0.3948	0.3417	0.1256	0.216	0.2875	0.0312	0.228	0.1103	0.0734	0.2492	-0.3995	-0.3661	-0.7667	-0.0616	-0.1881	-0.2519	-0.0958	0.6404	-0.0148	0.4037	0.0532	0.3872	-1.6847	-1.6784	0.1667	-1.4489	0.2086	0.3527	-0.0344	0.0697	-0.4251	-0.8684	-1.6592	-0.4339	-0.0927	-0.0371	0.3089	-0.0568	0.3756	-0.4364	-0.0685	-0.0024	-0.129	-0.2709
A_43_P11468 Got1 glutamate oxaloacetate transaminase 1 (Got1)	0.1091	0.0314	0.0442	-0.0275	-0.035	-0.0667	0.1731	0.2182	0.3295	0.0398	0.0936	0.1722	0.2673	0.2892	0.3122	-0.0284	0.007	0.3005	-0.0298	0.0437	-0.0185	-0.046	-0.175	-0.17	0.071	0.0688	0.1028	-0.3123	-0.3544	0.1258	-0.2225	-0.1492	-0.0858	-0.3571	0.0068	0.1461	-0.0928	-0.2698	0.1602	0.178	0.0885	0.2428	0.2498	0.2081	-0.0854	0.1662	-0.067	0.1967	0.1266
A_42_P566772 Got2 glutamate oxaloacetate transaminase 2 (Got2)	-0.0202	0.0318	-0.1373	-0.0034	-0.0646	-0.211	-0.0547	-0.0275	-0.094	-0.0109	-0.1632	-0.0236	-0.048	-0.0576	0.0684	0.0451	0.0397	-0.0676	0.0759	-0.1021	0.0179	0.0054	0.0759	0.0258	-0.1081	-0.0348	-0.0666	-0.0889	-0.1314	-0.2064	-0.0846	0.0312	0.1348	0.0661	-0.0036	-0.1166	-0.143	-0.1805	-0.1035	-0.0258	0.0178	0.0375	-0.15	-0.0806	-0.2497	-0.037	-0.0083	-0.0518	-0.0472
A_42_P576497 Mpst mercaptopyruvate sulfurtransferase (Mpst)	-0.1321	0.2374	-0.0536	-0.0556	0.1942	0.8584	0.0636	-0.1208	-0.0768	-0.1671	-0.155	-0.4078	-0.5315	-0.5132	-0.1216	-0.5734	-0.506	-0.4488	-0.0975	-0.1899	-0.1638	-0.1342	0.0392	0.332	0.3849	0.1551	0.3514	-1.1361	-1.485	0.2691	-0.885	0.2824	0.3586	0.0851	0.1059	-0.0494	-0.4717	-1.0983	-0.1113	0.0461	-0.0148	-0.2716	-0.016	-0.461	-0.7075	-0.0733	-0.0684	-0.0504	-0.622
A_43_P10611 Cars_predicted similar to cysteine-tRNA ligase isoform b; cysteine translase; cysteine-tRNA synthetase (LOC293638)	0.0227	0.3454	0.3498	-0.1552	0.019	0.1625	0.0578	0.3493	0.4515	0.0819	0.5265	0.0704	0.3535	0.2464	0.3904	0.0783	-0.0148	0.2044	-0.1483	0.0805	-0.0185	-0.212	-0.0841	-0.2243	0.2166	0.1546	0.1166	-0.3806	-0.2051	0.2451	-0.0178	-0.0475	-0.0908	-0.1047	-0.084	0.1395	0.0553	-0.0812	0.2549	0.102	0.0374	-0.4335	0.2676	-0.1837	0.034	0.2029	-0.0565	-0.0178	0.205
lalt.pool	-0.075	2.975	3.425	-0.2	2.325	6.4	-0.225	-0.025	-0.55	0.05	0.275	1.525	0.15	-0.125	1.575	0.15	0.025	0.15	0.275	7.1	1.975	-0.15	6.025	0.675	-0.35	0.15	0.475	-0.4333	1.4167	3.5833	-0.0667	-0.6333	0.2167	1.8	0.1167	-0.9333	0.35	2.8333	-1.1	1.675	1.025	5.325	-0.125	-0.25	8.425	2.35	-0.325	1.825	-0.95
[truncated: 25 more columns]
