# Supplementary material for: Gene set enrichment analysis for non-monotone association and multiple experimental categories
Source: BMC Bioinformatics. 2008 Nov 14;9:481. doi: 10.1186/1471-2105-9-481 (PMC2636811; doi:10.1186/1471-2105-9-481)
Supplement: Additional file 2 — Sets and Expression. The intermediate analysis results of NCT compendium data set. Sets directory contains lists of identified gene sets under different across-compound (category) selection criteria. Compound specific p-values, set size, etc are provided. Expression directory contains extracted expression data for respective identified gene sets. [file 1471-2105-9-481-S2.zip › SetsAndExpression/expression/C2-6of8bloodp1-Cfilter-3-liver-CYSTEINE_METABOLISM.txt]

geneids	1.2.Dich-24-15#-0.1	1.2.Dich-24-150#3	1.2.Dich-24-1500#3.4	1.2.Dich-48-15#-0.2	1.2.Dich-48-150#2.3	1.2.Dich-48-1500#6.4	1.2.Dich-6-15#-0.2	1.2.Dich-6-150#0	1.2.Dich-6-1500#-0.6	1.4.Dich-24-15#0	1.4.Dich-24-150#0.3	1.4.Dich-24-1500#1.5	1.4.Dich-48-15#0.2	1.4.Dich-48-150#-0.1	1.4.Dich-48-1500#1.6	1.4.Dich-6-15#0.2	1.4.Dich-6-150#0	1.4.Dich-6-1500#0.2	Brom-24-25#0.3	Brom-24-250#7.1	Brom-24-75#2	Brom-48-25#-0.2	Brom-48-250#6	Brom-48-75#0.7	Brom-6-25#-0.4	Brom-6-250#0.2	Brom-6-75#0.5	Diqu-24-10#-0.4	Diqu-24-20#1.4	Diqu-24-25#3.6	Diqu-24-5#-0.1	Diqu-48-10#-0.6	Diqu-48-20#0.2	Diqu-48-25#1.8	Diqu-48-5#0.1	Diqu-6-10#-0.9	Diqu-6-20#0.4	Diqu-6-25#2.8	Diqu-6-5#-1.1	Gala-24-100#1.7	Gala-24-25#1	Gala-24-400#5.3	Gala-48-100#-0.1	Gala-48-25#-0.2	Gala-48-400#8.4	Gala-6-100#2.4	Gala-6-25#-0.3	Gala-6-400#1.8	Mono-24-10#-1
A_42_P518156 Ldhb lactate dehydrogenase B (Ldhb)	0.0527	0.9437	0.1222	0.3353	0.7152	0.3994	-0.2464	0.0027	-0.2078	-1.0525	-0.7258	-0.3341	-0.8534	-0.6699	-0.6796	-0.6648	-0.8516	-1.0152	-0.2188	0.545	0.4614	-0.3352	1.0633	0.0477	-0.3149	-0.1655	-0.1987	-0.0446	0.2611	0.5336	0.2343	-0.0346	0.5025	0.9501	0.4985	-0.2565	0.1022	0.3365	-0.0954	0.3396	-0.3256	1.3593	0.0482	-0.0476	1.7774	0.496	-0.139	0.3042	-0.062
A_43_P14088 Ldhb lactate dehydrogenase B (Ldhb)	2e-04	0.6187	-0.4144	0.3028	0.9167	0.097	-0.0087	-0.0024	-0.1612	-0.148	0.1061	-0.1479	-0.4722	-0.2844	-0.6228	-0.4786	-0.371	-0.0978	-0.293	0.4297	0.2817	-0.2952	1.1227	0.188	-0.2169	-0.065	-0.1339	0.1245	0.3139	0.3515	0.06	0.2598	0.5225	0.6803	0.1971	-0.0841	-0.0047	0.0779	-0.0536	0.5804	-0.1118	1.8544	0.1248	-0.1317	1.8832	0.5603	-0.0745	0.3521	-0.0566
A_42_P628803 Ldhc lactate dehydrogenase 3, C chain (Ldhc)	0.752	-0.0303	0.3897	-0.7735	-0.5237	-0.6093	0.1045	0.519	1.489	0.4099	-0.3291	0.2678	0.7687	1.55	1.0355	1.7522	1.9477	1.4274	0.477	0.1133	-0.1738	0.0308	-0.3856	-0.0407	0.2156	0.3454	0.1634	0.1598	-0.1776	-0.542	-0.4105	-0.5128	-0.3276	-0.5364	-0.4768	0.5776	-0.0293	0.15	0.5661	-0.314	-0.2408	-0.0632	0.0776	-0.4017	-0.9106	0.5041	-0.1519	0.0663	0.2939
A_43_P14988 Got2 glutamate oxaloacetate transaminase 2 (Got2)	-0.0549	-0.0526	-0.5589	-0.1576	0.103	-0.0975	-0.0244	-0.2541	-0.1609	0.012	0.0512	-0.2994	0.1471	0.1735	0.0349	0.1502	0.0586	-0.0414	0.1207	-0.6347	0.1311	0.2356	0.1725	0.3072	0.0788	-0.1141	-0.0225	-0.2726	-0.0584	0.0263	0.0394	-0.1695	0.0874	0.1024	0.0398	0.0757	0.1204	-0.0645	0.0254	-0.0328	-0.0766	-0.18	-0.046	0.018	-0.3284	-0.1934	-0.032	-0.2433	0.0266
A_42_P820701 Ldha lactate dehydrogenase A (Ldha)	0.1775	0.4977	1.0085	0.2855	0.3754	0.3667	-0.1212	-0.0791	0.0672	-1.2625	-1.1473	-0.7579	-0.266	-0.4768	-0.3737	-0.5429	-0.6428	-0.932	-0.1492	0.4332	-0.0135	-0.029	-0.3104	-0.1624	-0.2601	-0.3483	-0.3219	-0.8763	0.0737	0.6911	-0.0743	-0.5965	-0.173	0.2512	-0.041	-0.2204	0.0777	0.0887	-0.1565	-0.6347	-0.2756	-1.6776	-0.1318	-0.1356	-0.5361	-0.3101	-0.1159	-0.3081	0.1986
A_43_P11468 Got1 glutamate oxaloacetate transaminase 1 (Got1)	0.0409	-0.7397	1.5171	-0.1631	-0.1717	0.3298	-0.5916	0.8826	1.8104	0.107	-0.083	-0.7235	0.17	-0.0985	-0.7109	-0.1898	-0.1423	0.2712	0.0797	1.505	-0.2798	-0.0398	-0.7158	0.1923	0.3204	1.7588	0.0224	-0.074	-0.2746	-0.1584	-0.0576	-0.0337	0.4467	0.3617	-0.0054	0.6558	0.8341	1.3771	0.3565	-0.3879	0.2117	-0.8806	0.0948	0.1765	-1.4211	-0.1678	0.1549	-0.0889	-0.0084
A_42_P566772 Got2 glutamate oxaloacetate transaminase 2 (Got2)	0.0769	-0.104	-0.6732	-0.086	0.2156	-0.4446	-0.1369	-0.3656	-0.261	-0.5652	-0.6335	-0.8341	0.2225	0.2401	0.0438	0.1114	-0.039	-0.3774	0.2211	-0.7362	0.078	0.3066	-0.1558	0.3434	0.0615	-0.1536	-0.1883	-0.3333	-0.2744	-0.1211	0.0333	-0.421	-0.0461	0.1526	-0.1148	0.0172	0.1208	-0.0782	-0.0508	-0.1442	-0.0835	-0.3485	0.0081	-0.0444	-0.967	-0.21	-0.1425	-0.2535	0.1073
A_42_P576497 Mpst mercaptopyruvate sulfurtransferase (Mpst)	-0.0813	-0.3873	-1.6028	0.0682	0.3106	-0.3597	-0.4333	-0.6871	-0.6105	-0.9271	-1.3402	-1.371	0.0488	0.1428	0.2294	-0.1724	-0.1514	-0.3353	0.355	-1.4463	0.2367	0.0789	-0.3754	0.1808	-0.1113	-0.3974	-0.6504	-0.3012	-0.3849	-0.3204	-0.233	-0.4163	-0.1866	-0.1626	-0.0733	0.0371	-0.3201	-0.2876	-0.0358	-0.1549	-0.0467	-1.3441	0.139	-0.1098	-1.4863	-0.5437	-0.1314	-0.324	0.165
A_43_P10611 Cars_predicted similar to cysteine-tRNA ligase isoform b; cysteine translase; cysteine-tRNA synthetase (LOC293638)	-0.0374	-0.317	0.2455	0.3376	-0.0049	-0.0605	-0.0799	0.0365	0.4604	-0.5558	-0.9675	-1.0977	-0.0081	-0.0682	-0.2839	-0.503	-0.6719	-0.7007	0.4975	-0.0383	0.304	0.4902	-0.1412	0.3667	0.4326	0.2806	0.3874	-0.1331	-0.2656	-0.3796	0.0468	-0.5197	-0.3685	0.0668	-0.3578	-0.689	0.245	0.3686	-0.3275	-0.0037	0.1874	-0.0503	-0.0479	0.0108	-0.4589	-0.017	-0.0044	-0.2584	-0.2644
lalt.pool	-0.075	2.975	3.425	-0.2	2.325	6.4	-0.225	-0.025	-0.55	0.05	0.275	1.525	0.15	-0.125	1.575	0.15	0.025	0.15	0.275	7.1	1.975	-0.15	6.025	0.675	-0.35	0.15	0.475	-0.4333	1.4167	3.5833	-0.0667	-0.6333	0.2167	1.8	0.1167	-0.9333	0.35	2.8333	-1.1	1.675	1.025	5.325	-0.125	-0.25	8.425	2.35	-0.325	1.825	-0.95
[truncated: 25 more columns]
