# Supplementary material for: Gene set enrichment analysis for non-monotone association and multiple experimental categories
Source: BMC Bioinformatics. 2008 Nov 14;9:481. doi: 10.1186/1471-2105-9-481 (PMC2636811; doi:10.1186/1471-2105-9-481)
Supplement: Additional file 2 — Sets and Expression. The intermediate analysis results of NCT compendium data set. Sets directory contains lists of identified gene sets under different across-compound (category) selection criteria. Compound specific p-values, set size, etc are provided. Expression directory contains extracted expression data for respective identified gene sets. [file 1471-2105-9-481-S2.zip › SetsAndExpression/expression/C2-6of8bloodp1-Cfilter-4-blood-GLYCOLYSIS_AND_GLUCONEOGENESIS.txt]

geneids	1.2.Dich-24-15#-0.1	1.2.Dich-24-150#3	1.2.Dich-24-1500#3.4	1.2.Dich-48-15#-0.2	1.2.Dich-48-150#2.3	1.2.Dich-48-1500#6.4	1.2.Dich-6-15#-0.2	1.2.Dich-6-150#0	1.2.Dich-6-1500#-0.6	1.4.Dich-24-15#0	1.4.Dich-24-150#0.3	1.4.Dich-24-1500#1.5	1.4.Dich-48-15#0.2	1.4.Dich-48-150#-0.1	1.4.Dich-48-1500#1.6	1.4.Dich-6-15#0.2	1.4.Dich-6-150#0	1.4.Dich-6-1500#0.2	Brom-24-25#0.3	Brom-24-250#7.1	Brom-24-75#2	Brom-48-25#-0.2	Brom-48-250#6	Brom-48-75#0.7	Brom-6-25#-0.4	Brom-6-250#0.2	Brom-6-75#0.5	Diqu-24-10#-0.4	Diqu-24-20#1.4	Diqu-24-25#3.6	Diqu-24-5#-0.1	Diqu-48-10#-0.6	Diqu-48-20#0.2	Diqu-48-25#1.8	Diqu-48-5#0.1	Diqu-6-10#-0.9	Diqu-6-20#0.4	Diqu-6-25#2.8	Diqu-6-5#-1.1	Gala-24-100#1.7	Gala-24-25#1	Gala-24-400#5.3	Gala-48-100#-0.1	Gala-48-25#-0.2	Gala-48-400#8.4	Gala-6-100#2.4	Gala-6-25#-0.3	Gala-6-400#1.8	Mono-24-10#-1
A_42_P518156 Ldhb lactate dehydrogenase B (Ldhb)	-0.3045	-0.3034	-1.3672	-0.3258	0.0314	-0.6781	0.1599	0.0355	-0.1408	0.2064	-0.0115	0.1118	0.3327	0.3288	0.5172	-0.316	-0.481	-0.8849	-0.0248	-0.8819	-0.1868	0.0531	-0.2145	-0.1068	0.1886	-0.332	0.3351	-1.6665	-1.6947	-0.7434	-1.4752	0.0145	0.2152	-0.7914	0.1845	-0.3301	-1.2026	-1.6981	-0.3066	-0.3477	0.1644	0.1053	-0.1358	-0.4845	-1.0139	-0.2993	-0.0332	-0.237	-0.0038
A_43_P14088 Ldhb lactate dehydrogenase B (Ldhb)	-0.2932	-0.3448	-2.4903	-0.2726	0.1164	-0.7395	0.0086	-0.7598	-0.9407	-0.1144	-0.374	-0.3541	-0.2074	-0.1842	0.1203	-0.3644	-0.7141	-1.6088	-0.0422	-1.9646	-0.1091	0.2014	0.0576	0.2599	0.0056	-1.1069	0.1081	-1.2809	-1.5263	-1.5222	-0.6355	0.1672	0.3223	-0.3774	0.1378	-0.7358	-1.1514	-1.7171	-0.8218	-0.8023	0.0644	0.041	-0.6152	-0.9226	-0.8818	-0.6861	-0.1671	-0.7713	0.0609
A_42_P681628 Pfkm Phosphofructokinase, muscle	-0.2048	-0.3161	-0.8153	-0.1186	0.0658	-0.2244	-0.0983	-0.0314	-0.1561	-0.2047	-0.3372	-0.2181	0.0648	-0.0699	0.0468	-0.2019	-0.4791	-0.6976	0.0856	-0.2347	-0.0806	0.0577	0.0745	0.0867	0.0673	-0.1015	0.0076	-0.2454	-0.3132	-0.6098	-0.1987	0.1039	0.0975	-0.0586	-0.0088	-0.263	-0.1693	-0.4255	-0.1672	-0.2681	-0.064	0.1117	-0.2455	-0.4113	-0.5859	-0.2246	-0.0614	-0.2822	-0.0394
A_42_P589366 Pck1 phosphoenolpyruvate carboxykinase 1 (Pck1)	-0.1463	0.0599	-0.0743	0.2147	0.008	-0.1927	0.052	0.22	0.0964	-0.1109	-0.04	0.3548	-0.874	0.3121	0.2945	-0.1092	-0.5133	-0.3712	0.4821	0.248	-0.1651	0.1596	-0.1629	-0.1132	0.0142	-0.0786	-0.4641	-0.2854	-0.2385	-1.0306	-0.2915	-0.3776	-0.2454	-0.165	-0.9883	-0.7468	-0.0745	0.1646	-0.4697	-0.1842	-0.2441	-0.1446	0.0097	0.2107	0.2072	0.1004	0.0171	-0.2371	-0.1544
A_43_P11919 Pgam2 phosphoglycerate mutase 2 (Pgam2)	0.0368	0.0604	0.0245	0.0151	-0.0271	-0.0605	-0.1223	-0.0416	-0.0454	0.0959	0.1221	0.0231	-0.0796	-0.0521	-0.1579	-0.1691	0.0015	0.0281	0.003	-0.0451	0.0104	-6e-04	-0.013	0.0278	0.0582	0.0823	-0.0227	0.084	0.0931	0.0916	0.0749	-0.1721	-0.0741	-0.1166	-0.0842	0.047	0.055	0.2013	-0.0539	0.1114	-0.1327	-0.2146	-0.0708	-0.1782	-0.0092	-0.1247	0.0296	0.1013	-0.1587
A_43_P12371 Gapds glyceraldehyde-3-phosphate dehydrogenase, spermatogenic (Gapds)	-0.2301	0.13	0.303	-0.3146	-0.0901	0.3323	-0.0291	-0.1643	-0.1233	-0.5928	-0.8452	-0.702	-0.297	-0.3434	-0.1742	-0.967	-0.963	-1.4121	-0.1143	-0.033	-0.2214	0.084	0.3097	-0.0057	0.0631	-0.1389	0.0019	-1.3346	-1.3139	0.1734	-0.9643	0.3423	0.3209	0.1633	0.1276	-0.2655	-0.4956	-1.3095	-0.3927	-0.1882	-0.2803	-0.1236	-0.1663	0.0712	-0.5081	-0.2199	-0.1536	-0.2976	-0.136
A_43_P11772 Gapd similar to glyceraldehyde-3-phosphate dehydrogenase (LOC315534)	-0.1858	0.1103	0.1307	-0.3347	0.1254	0.2078	0.147	0.1347	0.3364	0.1302	-0.1652	-0.0205	0.1987	0.1454	0.1874	-0.6259	-0.5289	-0.7582	-0.1222	0.0782	-0.3398	-0.1068	0.1559	-0.0719	-0.092	0.1188	0.0335	-1.1959	-0.9685	0.3669	-0.7303	0.0909	0.21	0.0382	0.0958	-0.1041	-0.2389	-0.8921	-0.1553	-0.0472	-0.1355	0.045	0.2347	0.314	-0.3186	-0.0936	-0.0054	-0.1368	-0.08
A_43_P11710 G6pc Glucose-6-phosphatase, catalytic	0.1374	-0.0388	0.0854	0.0102	-0.058	-0.0308	0.0207	0.1534	0.2294	-0.073	0.042	0.1005	0.151	0.0278	-0.104	0.0021	-0.1416	-0.0841	-0.0517	0.0637	-0.1202	0.0385	-0.1185	-0.0346	-0.0012	-0.0138	-0.0152	0.1717	0.1504	-0.1258	0.1473	-0.1946	-0.2834	-0.1822	-0.0137	-0.0412	0.124	0.2262	-0.0297	-0.1175	-0.1408	-0.1126	0.0282	0.0861	0.237	0.0552	-0.033	0.1206	0.1488
A_42_P748948 Gck glucokinase (Gck)	0.0707	0.1039	0.2203	0.0639	-0.0229	-0.1676	-0.064	-0.0266	-0.0624	0.1402	0.1829	0.0798	-0.1464	-0.0972	-0.1932	0.1355	0.1006	0.259	0.0808	0.0114	0.0974	-0.0457	-0.0616	-0.0544	-0.2272	0.1524	-0.1365	0.3647	0.2663	0.2359	0.3208	-0.1748	-0.0834	0.0335	-0.069	0.1011	0.1671	0.4725	0.1177	8e-04	-0.1328	-0.3937	-0.0181	-0.1362	0.0623	0.0225	-6e-04	0.0191	-0.1061
A_43_P11539 Hk2 hexokinase 2 (Hk2)	0.0867	0.027	0.0471	-0.0262	0.1048	0.0152	-0.0864	0.0763	0.1534	0.1961	0.0839	-0.0188	0.1318	-0.0279	0.1353	0.0597	0.1969	0.4159	0.0259	0.1537	0.0144	-0.0054	-0.2434	-0.1141	-0.0596	0.0299	-0.1531	0.2178	0.1649	0.3391	-0.0232	0.008	-0.1192	-0.0648	-0.0769	0.0631	0.1003	0.1573	0.2913	0.0791	0.1858	0.0224	0.1624	0.1664	0.1453	0.1423	-0.0912	0.0662	0.1038
A_42_P628803 Ldhc lactate dehydrogenase 3, C chain (Ldhc)	0.8372	0.5725	0.6752	-0.093	-0.1619	0.7651	-0.1246	-0.2056	-0.5292	0.7241	0.493	0.3705	0.6647	0.5004	0.697	0.5649	0.3305	0.4142	-0.17	0.4401	-0.0709	0.5446	0.5483	0.5008	-0.3459	-0.6339	-0.5931	-0.6916	-0.7168	-0.5764	-0.8569	0.05	4e-04	0.5425	-0.6687	-0.4034	-0.518	-0.7665	-0.1615	1.5262	1.297	0.2543	-0.0411	-0.4042	-0.1547	-0.0289	-0.1466	0.0229	-1.1347
A_43_P11538 Hk1 hexokinase 1 (Hk1)	0.0081	-0.1132	-0.0536	-0.0151	-0.1546	-0.0388	-0.0105	-0.0379	-0.2568	0.1034	0.1698	-0.0352	-0.3067	-0.4226	-0.3545	-0.3424	-0.3093	-0.3189	0.0932	-0.7692	-0.0128	-0.0988	0.0518	-0.1232	0.0678	0.1011	0.1611	-0.0076	0.0752	0.1326	-0.2609	0.0885	0.2107	0.1338	0.0093	-0.1554	-0.0421	-0.0308	-0.1482	-0.2887	-0.3455	-0.2841	-0.1572	-0.2575	-0.2271	-0.1437	-0.0021	-0.1516	-0.2764
A_42_P533312 Pc Pyruvate carboxylase	-0.0796	-0.1999	-0.2365	4e-04	0.0722	0.1188	0.0384	-0.0974	-0.1097	0.0085	-0.0033	-0.1829	0.1179	0.1237	-0.1599	-0.201	-0.2543	-0.4426	-0.0585	0.2979	-0.1965	0.1895	0.1102	0.3334	-0.0048	-0.0058	-0.0161	-0.4618	-0.4514	-0.8448	-0.5309	-0.1232	-0.1001	-0.1315	-0.4503	-0.5755	-0.0734	-0.4064	-0.5258	-0.191	-0.0462	-0.1226	0.0592	-0.0518	-0.0917	-0.1818	-0.0551	-0.067	-0.2427
A_43_P14969 Fbp1 fructose-1,6- biphosphatase 1 (Fbp1)	0.0913	-0.0596	0.1219	0.0709	0.0595	0.0943	0.0919	0.1709	0.1312	0.129	0.0603	0.1014	0.2937	0.1031	0.0015	0.0444	-0.0492	0.1523	0.0457	0.4026	-0.0969	0.0677	-0.1387	0.0251	0.2281	-0.0364	-0.0393	-0.0587	0.0483	-0.1206	0.0046	0.0072	-0.1724	-0.1208	-0.2063	0.0178	0.1082	0.2782	0.1564	0.0921	-0.0062	-0.0678	0.1413	0.0828	0.1616	0.0562	0.1236	9e-04	-0.066
A_43_P14988 Got2 glutamate oxaloacetate transaminase 2 (Got2)	-0.242	-0.1195	-1.1503	-0.1375	0.1771	0.0127	0.0185	-0.578	-0.8152	-0.3389	-0.5309	-0.3273	-0.1768	-0.2588	0.0472	-0.176	-0.391	-1.1136	0.1088	-0.516	0.0786	0.2081	0.4756	0.2741	-0.0968	-0.8252	-0.0406	-0.566	-0.6827	-0.7866	-0.2818	0.0792	0.2676	0.4582	0.1684	-0.5635	-0.6165	-1.0418	-0.623	-0.6024	-0.1359	0.1073	-0.4316	-0.1668	-0.1043	-0.4058	0.0294	-0.4698	0.1881
A_43_P12754 Pgk1 Phosphoglycerate kinase 1	-0.3285	0.0184	-0.3508	-0.1662	0.1813	0.596	0.1018	-0.338	-0.5528	-0.0622	-0.1923	0.017	-0.2605	-0.3341	0.0092	-0.0022	-0.0872	-0.8236	0.0013	-0.0162	-0.0709	0.0346	0.8794	0.1681	-0.1551	-0.4728	0.0478	-0.2373	-0.0169	-0.326	-0.108	0.2099	0.3453	0.9312	0.1447	-0.595	-0.2694	-0.5655	-0.7515	-0.5067	-0.3252	0.1639	-0.3209	0.1142	0.3287	-0.1041	0.0673	-0.345	0.2817
A_43_P12756 Pkm2 Pyruvate kinase, muscle	-0.0373	0.0986	0.3405	-0.3579	-0.0754	0.336	0.0665	-0.0108	0.0096	0.1016	-0.1761	-0.0426	0.2078	0.1	0.2503	-0.5232	-0.426	-0.8902	-0.192	-0.2226	-0.2772	0.0704	0.2277	-0.0861	-0.1102	-0.1724	-0.0354	-0.9178	-1.0411	0.0277	-0.698	0.3099	0.3873	0.194	0.0922	-0.2517	-0.4035	-1.0247	-0.396	-0.054	-0.1575	0.1056	0.0461	0.2786	-0.1384	-0.0053	-0.0291	-0.0941	-0.1555
A_43_P12734 Mdh1 Malate dehydrogenase 1, NAD (soluble)	-0.4734	-0.1016	-1.4796	-0.1431	0.3158	0.0868	0.1506	-0.601	-1.1324	-0.3788	-0.5332	-0.317	-0.3492	-0.3675	-0.0188	-0.0781	-0.368	-1.1231	0.1592	-0.8634	0.2188	0.2488	0.8967	0.4226	-0.1625	-0.9084	0.2058	-0.1486	-0.1495	-0.853	-0.103	0.323	0.4695	0.8208	0.3124	-0.5944	-0.6228	-0.9432	-0.7165	-0.6198	0.041	0.3034	-0.5539	-0.0245	0.3268	-0.4505	0.0668	-0.4851	0.2443
A_43_P15712 Dlat Dihydrolipoamide S-acetyltransferase (E2 component of pyruvate dehydrogenase complex)	0.2215	0.0297	0.1023	0.174	-0.1867	0.1816	-0.0649	0.2384	0.2487	0.1094	0.1467	0.0764	0.351	0.1363	0.0375	0.3182	0.0483	0.3088	0.0905	0.1567	0.0676	0.1006	-0.1665	0.0116	-0.1748	-0.1888	-0.1539	-0.0438	-0.1318	-0.0838	0.06	-0.1697	-0.1497	-0.0683	-0.0955	0.0553	0.3576	0.086	0.1702	0.2716	0.1048	0.2915	0.1462	0.2192	0.2255	0.2089	0.0702	0.1493	0.1672
A_42_P469551 Aldoa aldolase A (Aldoa)	-0.0796	0.0324	-0.065	-0.2016	0.1042	0.5374	0.1077	-0.0542	-0.2658	-0.2342	-0.2546	-0.1137	-0.1189	-0.2392	0.1346	-0.1252	-0.0995	-0.4756	0.0593	0.0957	-0.1407	0.1482	0.7066	0.1308	-0.1305	-0.3566	-0.1095	-0.6938	-0.675	-0.3553	-0.5189	0.0209	0.1821	0.6179	-0.1385	-0.3927	-0.3005	-0.6769	-0.4645	-0.1813	-0.3112	0.0827	-0.0785	0.2632	0.157	-0.1635	0.0064	-0.2132	0.2656
A_42_P579864 Hk3 Hexokinase 3	-0.0824	-0.0028	0.0567	0.1031	-0.0121	0.1061	-0.0425	-0.0921	-0.0316	-0.1792	-0.1062	-0.2914	-0.4179	-0.3005	-0.4604	0.0163	6e-04	0.0596	0.0633	0.127	0.0423	-0.1106	0.0256	-0.0345	-0.013	0.1182	0.0551	0.8201	0.8571	0.3162	0.5624	0.139	0.0728	0.452	0.1461	0.164	0.2344	0.6069	0.1471	-0.0805	-0.0875	-0.2048	-0.0993	-0.1054	0.1598	0.0421	0.0226	-0.0664	0.0112
A_42_P820701 Ldha lactate dehydrogenase A (Ldha)	-0.4779	0.0597	-0.0904	-0.3429	0.1058	0.3948	0.3417	0.1256	0.216	0.2875	0.0312	0.228	0.1103	0.0734	0.2492	-0.3995	-0.3661	-0.7667	-0.0616	-0.1881	-0.2519	-0.0958	0.6404	-0.0148	0.4037	0.0532	0.3872	-1.6847	-1.6784	0.1667	-1.4489	0.2086	0.3527	-0.0344	0.0697	-0.4251	-0.8684	-1.6592	-0.4339	-0.0927	-0.0371	0.3089	-0.0568	0.3756	-0.4364	-0.0685	-0.0024	-0.129	-0.2709
A_43_P11434 Aldob aldolase B (Aldob)	0.0084	0.0012	0.0032	0.0316	0.1098	0.0241	0.0851	-0.1186	0.026	-0.0317	0.0436	-0.4235	-0.0824	-0.3314	-0.1605	-0.5193	-0.0518	-0.1012	-0.2958	-0.0849	-0.0468	-0.098	0.2398	-0.0453	-0.0046	-0.0056	-0.25	0.3497	0.3074	0.3188	-0.204	-0.2119	-0.2406	0.0707	-0.0073	0.4731	0.3176	0.4615	-0.1839	0.2974	0.108	-0.2666	-0.1823	0.3336	0.0943	-0.1562	-0.0059	0.5259	0.4935
A_43_P11468 Got1 glutamate oxaloacetate transaminase 1 (Got1)	0.1091	0.0314	0.0442	-0.0275	-0.035	-0.0667	0.1731	0.2182	0.3295	0.0398	0.0936	0.1722	0.2673	0.2892	0.3122	-0.0284	0.007	0.3005	-0.0298	0.0437	-0.0185	-0.046	-0.175	-0.17	0.071	0.0688	0.1028	-0.3123	-0.3544	0.1258	-0.2225	-0.1492	-0.0858	-0.3571	0.0068	0.1461	-0.0928	-0.2698	0.1602	0.178	0.0885	0.2428	0.2498	0.2081	-0.0854	0.1662	-0.067	0.1967	0.1266
A_42_P728925 Gpi glucose phosphate isomerase (Gpi)	-0.3323	-0.0917	-0.3298	-0.4713	-0.043	-0.0551	0.0781	-0.2406	-0.2225	-0.3172	-0.6422	-0.5564	-0.0452	-0.0974	0.1974	-0.6952	-0.8112	-1.3131	-0.0153	0.0329	-0.1544	0.0485	0.3258	0.1116	0.2829	-0.0598	0.1541	-0.8797	-0.9719	-0.2762	-0.8966	0.1569	0.3848	-0.0235	-0.0409	-0.4269	-0.8453	-0.9443	-0.451	-0.3678	-0.117	0.0638	-0.2273	-0.0125	-0.7859	-0.3948	-0.0599	-0.4178	-0.3014
A_43_P18293 Dld Dihydrolipoamide dehydrogenase (E3 component of pyruvate dehydrogenase complex, 2-oxo-glutarate complex, branched chain keto acid dehydrogenase complex)	-0.2071	-0.0507	-0.0511	-0.0186	0.0996	0.0126	-0.0135	-0.1878	-0.2433	-0.156	-0.224	-0.1592	-0.3864	-0.0506	-0.1862	-0.2976	-0.0374	-0.177	0.0948	-0.2125	-0.0582	-0.1035	-0.0896	-0.0922	0.0627	0.2328	-0.1169	-0.0944	-0.0588	0.202	0.0376	0.166	0.012	-0.0523	0.1483	0.0608	0.1261	-0.1099	-0.0067	-0.4472	-0.0293	-0.2396	-0.0514	0.1995	-0.2402	4e-04	0.1879	-0.0057	-0.0923
A_43_P15520 Aldoc aldolase C, fructose-biphosphate (Aldoc)	0.0485	0.0661	0.1763	-0.0769	-0.1196	0.0582	0.0677	0.0613	0.1417	-0.0673	-0.0091	-0.0945	-0.1452	-0.1382	-0.26	-0.0936	-0.0391	-0.057	-0.1334	-0.1348	-0.1461	-0.0583	-0.0876	-0.1115	-0.046	0.0815	0.0224	0.154	0.1088	0.1421	0.1077	0.1106	0.0208	0.1121	0.0651	0.0852	0.0867	0.2181	-0.0089	-0.0674	-0.181	-0.2198	0.0017	0.0618	0.085	-0.0257	-0.0474	-0.0956	0.0146
A_43_P15568 Mor1 Malate dehydrogenase, mitochondrial	-0.2432	-0.0886	-0.9153	-0.2422	0.0863	-0.1064	0.1401	-0.2714	-0.6395	-0.3837	-0.5311	-0.3402	-0.2732	-0.2469	0.0894	-0.3451	-0.5029	-0.8781	0.1658	-0.7361	0.1458	0.1756	0.5564	0.1853	0.0532	-0.3463	0.1514	-0.5598	-0.5547	-0.6442	-0.5171	0.2304	0.2879	0.314	0.1808	-0.5006	-0.7435	-1.0676	-0.5346	-0.4984	-0.1164	0.1164	-0.2724	0.0518	0.0532	-0.2033	0.0705	-0.3542	0.0144
A_42_P566772 Got2 glutamate oxaloacetate transaminase 2 (Got2)	-0.0202	0.0318	-0.1373	-0.0034	-0.0646	-0.211	-0.0547	-0.0275	-0.094	-0.0109	-0.1632	-0.0236	-0.048	-0.0576	0.0684	0.0451	0.0397	-0.0676	0.0759	-0.1021	0.0179	0.0054	0.0759	0.0258	-0.1081	-0.0348	-0.0666	-0.0889	-0.1314	-0.2064	-0.0846	0.0312	0.1348	0.0661	-0.0036	-0.1166	-0.143	-0.1805	-0.1035	-0.0258	0.0178	0.0375	-0.15	-0.0806	-0.2497	-0.037	-0.0083	-0.0518	-0.0472
A_43_P15614 PFK-C Rattus sp. phosphofructokinase C (PFK-C) mRNA, complete cds.	0.0591	-0.2973	-0.5977	-0.2631	0.0182	-0.4334	0.215	-0.1023	0.1386	-0.1226	-0.0846	-0.072	0.1486	0.1607	0.3048	-0.2816	-0.3752	-0.3768	-0.0053	-0.4713	0.0457	-0.0082	-0.0536	0.0151	0.298	0.1074	0.1578	-1.2739	-0.5471	-0.4726	-0.6631	0.1703	0.2275	-0.2664	-0.0586	-0.1481	-0.3156	-0.3089	-0.2809	-0.3413	-0.4552	0.0718	-0.1681	-0.0311	-0.5616	-0.3807	-0.0287	-0.1874	0.1359
A_42_P673370 Tpi1 triosephosphate isomerase 1 (Tpi1)	-0.3784	0.0662	0.0644	-0.2732	0.0673	0.8572	0.0914	-0.2214	-0.213	-0.1122	-0.3184	-0.2024	-0.3698	-0.4887	-0.1602	-0.5442	-0.5729	-0.9371	-0.0352	0.8663	-0.3151	-0.1349	1.2424	0.1207	0.197	-0.0754	-0.0124	-1.2133	-1.1582	-0.1404	-0.8172	0.1226	0.4316	0.4428	-0.105	-0.8468	-0.8066	-1.3581	-0.6778	-0.4236	-0.535	0.0209	-0.13	0.5454	0.0039	-0.0258	0.1212	-0.0391	-0.1534
A_43_P16782 Dld similar to dihydrolipoamide dehydrogenase (LOC298942)	-0.3392	-0.0454	-0.7262	0.1472	0.2962	0.4471	0.0124	-0.1914	-0.4791	-0.0757	-0.1378	0.1522	-0.3733	-0.1979	0.0587	-0.0116	0.1273	-0.1229	0.1085	-0.5898	0.1666	-0.0206	0.8148	0.237	-0.0367	-0.623	0.4996	0.19	0.0044	-0.4942	0.1898	-0.0679	0.243	0.6974	0.4205	-0.1255	0.0901	0.0013	-0.1402	-0.3344	0.1498	0.5442	-0.4293	0.2346	0.4779	-0.0336	-0.0493	-0.2768	0.4547
A_42_P547847 Fbp2 Fructose-1,6-bisphosphatase 2	0.1533	0.0597	0.1691	0.1246	-0.0946	-0.1621	-0.1486	0.0204	-0.0071	0.2418	0.142	0.1592	-0.0114	0.1261	-0.0439	0.2154	0.2487	0.269	0.0258	0.0104	0.0553	-0.0032	-0.1579	-0.0758	-0.2695	-0.0505	-0.2872	0.2328	0.2468	0.2171	0.2466	-0.0586	-0.1181	-0.099	-0.0726	0.165	0.1891	0.3122	0.1783	0.2567	0.1954	-0.0648	0.1715	0.0396	0.0804	0.107	0.003	0.0687	0.0568
A_42_P774710 Pdha2 Unknown	-0.0612	0.0171	0.0741	-0.2254	-0.0088	0.2171	0.1618	0.081	0.2025	0.0718	-0.0045	-0.0814	-0.0224	-0.0798	0.0091	-0.3527	-0.3318	-0.4163	-0.1238	-0.2096	-0.1128	-0.1241	4e-04	-0.1037	0.4643	0.159	0.3966	-0.7139	-0.7415	0.3794	-0.6643	0.181	0.2304	-0.0432	0.2346	0.0569	-0.2926	-0.5829	-0.0069	-0.0266	-0.0075	-0.0118	0.0176	0.0499	-0.394	-0.0437	-0.0638	-0.0488	-0.2239
A_43_P13510 Gpi Glucose phosphate isomerase	-0.0819	0.0146	0.0868	0.1166	0.0107	0.0358	-0.0569	-0.1102	0.0622	-0.3385	-0.2058	-0.4004	-0.3914	-0.3049	-0.5101	-0.0082	-0.0351	0.1279	0.0034	0.1168	-0.0024	-0.0648	-0.0771	-0.0486	0.1154	0.1438	0.1645	0.6983	0.6885	0.4421	0.6157	0.0844	0.0696	0.4084	0.2259	0.3806	0.5397	0.7595	0.3221	-0.0681	-0.0678	-0.2979	-0.0588	-0.0821	-0.0202	0.0053	-0.0172	-0.0131	-0.0269
A_42_P549890 Fbp1 fructose-1,6- biphosphatase 1 (Fbp1)	0.0734	-0.0395	0.0603	0.0172	-0.0206	0.0195	0.0229	0.0152	0.1584	0.0567	0.0319	0.0642	0.2633	0.3099	-0.0923	-0.0146	-0.114	-0.0922	0.0938	0.4384	-0.11	0.1892	-0.1394	0.1384	0.0521	-0.0616	-0.0477	-0.1914	-0.1212	-0.2435	-0.0775	-0.1361	-0.1181	-0.1427	-0.1224	-0.0961	0.1565	0.288	-0.0136	-0.0183	-0.1116	0.0143	0.0732	0.0679	0.1637	-0.0478	-0.0372	-0.0592	-0.0218
A_42_P560053 Pfkl phosphofructokinase, liver, B-type (Pfkl)	0.0039	0.0694	0.1253	0.1152	-0.0189	0.0932	-0.0633	-0.0378	-0.0173	-0.0992	-0.0235	-0.1943	-0.3012	-0.1776	-0.3545	0.0599	0.0703	0.1376	0.0927	0.186	0.1277	-0.078	0.0348	-0.0418	-0.0409	0.1492	0.0114	0.7642	0.8578	0.3027	0.5027	0.0372	-0.0115	0.2984	0.0293	0.12	0.1897	0.541	0.1056	-0.0226	-0.0341	-0.1521	-0.0639	-0.1293	0.1194	0.0425	0.0297	-0.0183	0.024
A_42_P606525 Pklr pyruvate kinase, liver and RBC (Pklr)	0.1354	-0.0151	0.2647	0.0292	-0.123	-0.2144	-0.0665	0.003	0.0222	-0.0217	0.1056	0.1172	-0.0826	-0.0137	-0.1896	0.077	0.119	0.2424	0.0214	-0.0315	0.0352	-0.058	-0.1183	0.0166	-0.2196	0.0667	-0.1588	0.1602	-0.0054	0.1331	0.0886	-0.1541	-0.0669	-0.1017	-0.1938	-0.0236	-0.0458	0.1821	0.0244	0.111	0.0315	-0.1897	0.0118	-0.0851	-0.0091	0.0377	-0.0879	-0.2956	-0.1986
A_43_P17074 LOC311254 hypothetical protein LOC311254	-0.0397	0.043	0.0941	0.1199	0.0316	0.1803	-0.0303	-0.0846	-0.0399	-0.1048	-0.1231	-0.2333	-0.2822	-0.268	-0.3597	0.101	-0.0112	0.13	0.0659	0.1513	0.1386	-0.0839	0.0475	0.0413	0.0027	0.134	0.0311	0.7145	0.8183	0.2679	0.4968	0.0565	0.0099	0.3239	0.1452	0.154	0.3152	0.5928	0.1249	0.0521	0.0063	0.1283	-0.1126	0.031	0.2183	0.0125	0.0498	0.0802	0.0271
A_43_P19428 Mdh1 UI-R-A0-ar-g-09-0-UI.r1 UI-R-A0 cDNA clone UI-R-A0-ar-g-09-0-UI 5', mRNA sequence.	-0.1688	0.0993	0.0561	-0.0522	0.5507	0.2076	0.0831	0.0527	0.1432	-0.338	-0.1748	-0.0965	0.306	-0.1913	0.0926	0.0344	-0.1813	-0.3045	0.5298	0.2577	0.0223	0.1646	-0.1954	-0.0116	-0.1606	0.234	-0.1884	-0.033	0.0247	0.6595	0.0109	0.1768	-0.3094	-0.6167	-0.3204	-0.0815	0.1533	0.8854	-0.2848	0.0018	-0.6458	0.1038	0.2823	0.4676	-0.0053	-0.2224	-0.003	0.0135	-0.203
A_43_P19414 Pck1 Phosphoenolpyruvate carboxykinase 1	-0.3705	-0.1213	-0.3964	0.0778	0.3042	0.2689	9e-04	0.0015	0.3572	-0.1389	-0.1625	-0.0697	0.0894	-0.4055	-0.5042	-0.5101	-0.0256	0.2103	-0.1128	0.4028	-0.2058	0.107	0.1696	0.1704	0.0747	0.105	-0.0703	-0.1917	-0.0054	5e-04	0.1875	0.0782	0.0199	0.5833	-0.0057	0.0111	0.8359	0.1869	0.0258	0.3644	0.5138	-0.1179	0.0141	-0.015	0.0517	-0.3859	-0.3105	-0.3133	0.1009
A_42_P813660 Eno1 Enolase 1, alpha	0.0699	-0.0158	0.0496	0.0054	-0.073	0.053	0.0396	0.138	0.1105	0.0522	0.0408	0.157	0.2403	0.24	0.2327	0.1543	0.1659	0.2616	-0.0277	0.0835	0.0112	0.0602	-0.0553	-0.0546	-0.1775	-0.0661	-0.1603	-0.1548	-0.2096	0.0064	-0.0686	-0.1438	-0.1038	-0.1362	-0.0864	0.0908	-0.0645	-0.1638	0.1111	0.1213	0.1311	0.2125	0.2875	0.3562	0.0172	0.1763	0.036	0.2074	0.193
lalt.pool	-0.075	2.975	3.425	-0.2	2.325	6.4	-0.225	-0.025	-0.55	0.05	0.275	1.525	0.15	-0.125	1.575	0.15	0.025	0.15	0.275	7.1	1.975	-0.15	6.025	0.675	-0.35	0.15	0.475	-0.4333	1.4167	3.5833	-0.0667	-0.6333	0.2167	1.8	0.1167	-0.9333	0.35	2.8333	-1.1	1.675	1.025	5.325	-0.125	-0.25	8.425	2.35	-0.325	1.825	-0.95
[truncated: 25 more columns]
