# Supplementary material for: Gene set enrichment analysis for non-monotone association and multiple experimental categories
Source: BMC Bioinformatics. 2008 Nov 14;9:481. doi: 10.1186/1471-2105-9-481 (PMC2636811; doi:10.1186/1471-2105-9-481)
Supplement: Additional file 2 — Sets and Expression. The intermediate analysis results of NCT compendium data set. Sets directory contains lists of identified gene sets under different across-compound (category) selection criteria. Compound specific p-values, set size, etc are provided. Expression directory contains extracted expression data for respective identified gene sets. [file 1471-2105-9-481-S2.zip › SetsAndExpression/expression/C2-6of8bloodp1-Cfilter-4-liver-GLYCOLYSIS_AND_GLUCONEOGENESIS.txt]

geneids	1.2.Dich-24-15#-0.1	1.2.Dich-24-150#3	1.2.Dich-24-1500#3.4	1.2.Dich-48-15#-0.2	1.2.Dich-48-150#2.3	1.2.Dich-48-1500#6.4	1.2.Dich-6-15#-0.2	1.2.Dich-6-150#0	1.2.Dich-6-1500#-0.6	1.4.Dich-24-15#0	1.4.Dich-24-150#0.3	1.4.Dich-24-1500#1.5	1.4.Dich-48-15#0.2	1.4.Dich-48-150#-0.1	1.4.Dich-48-1500#1.6	1.4.Dich-6-15#0.2	1.4.Dich-6-150#0	1.4.Dich-6-1500#0.2	Brom-24-25#0.3	Brom-24-250#7.1	Brom-24-75#2	Brom-48-25#-0.2	Brom-48-250#6	Brom-48-75#0.7	Brom-6-25#-0.4	Brom-6-250#0.2	Brom-6-75#0.5	Diqu-24-10#-0.4	Diqu-24-20#1.4	Diqu-24-25#3.6	Diqu-24-5#-0.1	Diqu-48-10#-0.6	Diqu-48-20#0.2	Diqu-48-25#1.8	Diqu-48-5#0.1	Diqu-6-10#-0.9	Diqu-6-20#0.4	Diqu-6-25#2.8	Diqu-6-5#-1.1	Gala-24-100#1.7	Gala-24-25#1	Gala-24-400#5.3	Gala-48-100#-0.1	Gala-48-25#-0.2	Gala-48-400#8.4	Gala-6-100#2.4	Gala-6-25#-0.3	Gala-6-400#1.8	Mono-24-10#-1
A_42_P518156 Ldhb lactate dehydrogenase B (Ldhb)	0.0527	0.9437	0.1222	0.3353	0.7152	0.3994	-0.2464	0.0027	-0.2078	-1.0525	-0.7258	-0.3341	-0.8534	-0.6699	-0.6796	-0.6648	-0.8516	-1.0152	-0.2188	0.545	0.4614	-0.3352	1.0633	0.0477	-0.3149	-0.1655	-0.1987	-0.0446	0.2611	0.5336	0.2343	-0.0346	0.5025	0.9501	0.4985	-0.2565	0.1022	0.3365	-0.0954	0.3396	-0.3256	1.3593	0.0482	-0.0476	1.7774	0.496	-0.139	0.3042	-0.062
A_43_P14088 Ldhb lactate dehydrogenase B (Ldhb)	2e-04	0.6187	-0.4144	0.3028	0.9167	0.097	-0.0087	-0.0024	-0.1612	-0.148	0.1061	-0.1479	-0.4722	-0.2844	-0.6228	-0.4786	-0.371	-0.0978	-0.293	0.4297	0.2817	-0.2952	1.1227	0.188	-0.2169	-0.065	-0.1339	0.1245	0.3139	0.3515	0.06	0.2598	0.5225	0.6803	0.1971	-0.0841	-0.0047	0.0779	-0.0536	0.5804	-0.1118	1.8544	0.1248	-0.1317	1.8832	0.5603	-0.0745	0.3521	-0.0566
A_42_P681628 Pfkm Phosphofructokinase, muscle	0.016	0.3747	-0.6142	0.0838	0.1696	0.8592	-0.1354	-0.3806	-0.3492	-0.1069	-0.0291	0.0392	0.0159	-0.1947	-0.1284	0.0832	-0.0192	0.0188	-0.0377	-0.614	0.3545	-0.1349	0.4048	0.0535	-0.3254	-0.1494	-0.4051	0.0686	-0.0074	0.2604	0.2776	0.1078	0.1279	0.2444	0.0572	0.0512	-0.132	-0.1697	-0.0369	-0.0346	-0.0107	0.1368	0.1476	0.0424	0.9206	-0.2141	-0.0172	0.0868	-0.0637
A_42_P589366 Pck1 phosphoenolpyruvate carboxykinase 1 (Pck1)	0.8767	-0.0237	-0.3289	0.3713	-0.6193	-0.407	-0.0078	-0.0401	0.3763	0.4359	0.2733	-0.8271	0.0471	0.0654	-2.3311	-0.0732	-0.5296	0.1903	-1.7392	0.261	-1.6117	-0.116	-2.0414	-0.1544	-1.0985	-0.2869	-1.6569	0.4758	0.0562	0.1462	0.0545	0.1573	0.3821	0.6537	-0.0534	0.2123	-0.1465	0.8146	-0.1024	0.29	-0.352	-3.1671	-0.4608	0.0101	-3.5648	-0.8773	-0.2206	-0.8367	0.7964
A_43_P11919 Pgam2 phosphoglycerate mutase 2 (Pgam2)	-0.0026	0.1067	0.2287	-0.0444	-0.0568	0.032	0.022	0.0076	0.0504	-0.1404	-0.0144	0.0798	0.1069	-0.0197	0.2336	0.1105	0.1198	0.1344	0.1126	0.1882	0.1008	0.0458	-0.0646	0.0699	0.0526	0.0772	0.0656	-0.0957	0.0281	0.1738	0.1588	-0.1393	-0.0341	-0.1746	-0.0244	0.0593	0.1011	0.0753	0.0131	-0.0102	0.0238	-0.1065	-0.0141	-0.1232	0.0444	0.0439	0.1051	0.0504	-0.1459
A_43_P12371 Gapds glyceraldehyde-3-phosphate dehydrogenase, spermatogenic (Gapds)	0.1118	0.3422	0.618	-0.2513	0.3033	0.6388	-0.2595	0.0124	0.0524	-0.7158	-0.9066	-0.2674	-0.0849	-0.1286	0.2524	0.1856	0.1806	0.0057	0.5375	0.9191	0.5468	0.1643	0.4168	0.5725	0.2664	0.2455	0.2457	-0.5178	0.0154	0.464	-0.1298	-0.5761	-0.1673	0.0231	-0.074	-0.1051	0.1509	0.1714	-0.2415	-0.506	-0.0607	-0.5215	-0.2033	-0.2034	-0.115	-0.1114	-0.1287	-0.2552	0.1545
A_43_P11772 Gapd similar to glyceraldehyde-3-phosphate dehydrogenase (LOC315534)	0.0082	0.208	0.4806	-0.2179	0.0687	0.2587	-0.2167	-0.0935	0.1528	-1.38	-1.1777	-0.8938	-0.6674	-0.7261	-0.1851	-0.4546	-0.4837	-0.7316	0.4806	0.7242	0.5345	0.0506	0.0522	0.3109	0.149	0.1779	0.164	-0.576	-0.0271	0.2763	-0.0722	-0.6562	-0.2356	-0.06	-0.0495	-0.1743	0.0742	0.0643	-0.2929	-0.6395	-0.0832	-0.7962	-0.2637	-0.3217	-0.4464	0.0802	0.0301	0.0296	0.103
A_43_P11710 G6pc Glucose-6-phosphatase, catalytic	-0.1404	-1.6942	-2.4606	0.3016	-0.4292	-2.5967	0.0521	0.4952	1.5654	0.3104	-0.0994	-2.9212	0.4191	0.5347	-1.0185	0.2837	-0.5004	0.7666	0.0165	-3.7222	-0.4314	-0.0337	-3.7953	0.0658	-1.9278	0.3451	-2.2149	-0.85	-0.7977	-0.7085	-0.3642	-0.5563	-0.2188	-0.1251	-0.4193	0.1248	0.4744	1.4252	-0.255	-0.4128	0.0289	-4.4943	-0.2258	-0.0616	-5.893	-1.2869	-0.3673	-1.9747	0.0807
A_42_P748948 Gck glucokinase (Gck)	-0.4771	-1.368	-3.46	-0.2086	-0.1751	-3.3685	-0.6408	-1.2161	-2.2771	-0.7815	-0.9128	-1.729	0.5028	0.125	-0.3492	0.1711	-0.1702	-1.559	0.3472	-2.9058	0.1672	0.0034	-1.9635	-0.3346	0.0831	-0.5939	-0.7469	-0.4498	-1.4051	-2.0774	0.4117	-0.3857	-0.8844	-1.2892	0.1103	-0.8741	-1.8041	-1.3894	-0.688	-0.4258	-0.2404	-2.549	-0.43	-0.3037	-4.2255	-1.452	-0.3352	-1.9768	0.067
A_43_P11539 Hk2 hexokinase 2 (Hk2)	-0.061	-0.1385	0.1457	-0.0927	-0.1718	-0.3117	-0.0524	0.1767	0.1065	0.214	0.3642	0.6606	0.0067	-0.0482	-0.04	0.057	-0.0925	0.2182	-0.0416	0.3758	0.1334	-0.005	0.2219	0.0953	0.0414	0.0077	0.0313	0.1087	0.2192	0.1317	0.1483	0.0959	0.1698	-0.0389	0.0692	0.0666	-0.0466	0.224	0.0303	0.163	0.0372	0.6098	-0.0147	0.0222	0.3991	0.2205	-0.0496	0.2784	0.0534
A_42_P628803 Ldhc lactate dehydrogenase 3, C chain (Ldhc)	0.752	-0.0303	0.3897	-0.7735	-0.5237	-0.6093	0.1045	0.519	1.489	0.4099	-0.3291	0.2678	0.7687	1.55	1.0355	1.7522	1.9477	1.4274	0.477	0.1133	-0.1738	0.0308	-0.3856	-0.0407	0.2156	0.3454	0.1634	0.1598	-0.1776	-0.542	-0.4105	-0.5128	-0.3276	-0.5364	-0.4768	0.5776	-0.0293	0.15	0.5661	-0.314	-0.2408	-0.0632	0.0776	-0.4017	-0.9106	0.5041	-0.1519	0.0663	0.2939
A_43_P11538 Hk1 hexokinase 1 (Hk1)	-0.1917	0.2749	0.8384	-0.0699	0.2464	0.7452	0.0675	-0.1045	-0.1067	0.3008	0.3875	0.3937	-0.0597	-0.0278	-0.1788	0.032	0.125	0.3124	-0.1416	1.8863	0.1019	-0.1139	1.7373	0.0962	-0.0912	0.0213	0.1326	0.1472	0.574	0.8966	0.084	0.2217	0.5586	0.6831	0.0705	0.0167	0.2821	0.732	-0.0761	0.402	-0.0746	1.9845	-0.0179	0.016	2.4733	0.5811	-0.0143	0.5634	-0.0924
A_42_P533312 Pc Pyruvate carboxylase	-0.1356	-1.003	-1.4414	-0.0428	-0.3494	-1.0093	-0.3361	-0.4888	-0.1589	-0.5155	-1.0619	-1.1439	0.1485	0.1124	-0.8701	-0.0956	-0.0201	-0.0175	-0.3735	-2.7086	-0.9238	0.0823	-1.639	-0.2043	-0.1173	-0.2095	-0.3702	-0.4461	-0.4237	-0.6578	0.5106	-0.4545	0.1882	0.642	0.0221	-0.0813	0.0732	0.6788	-0.1213	-1.0458	-0.2477	-0.8852	-0.0045	-0.0159	-3.3932	-0.1747	-0.0622	-0.2401	0.0104
A_43_P14969 Fbp1 fructose-1,6- biphosphatase 1 (Fbp1)	0.0586	-0.385	-0.2836	0.0602	-0.2084	-0.4808	0.0193	-0.1093	0.4502	0.1257	-0.2012	-0.2294	0.3519	0.2842	-0.3404	0.0062	-0.0062	0.0763	-0.0902	-2.5134	-0.628	0.0024	-1.1237	-0.0868	0.0602	0.1106	0.0243	-0.2044	-0.4811	-0.8995	-0.075	-0.5713	-0.2677	-0.2952	-0.3776	-0.1017	-0.1228	-0.0405	-0.073	-0.3323	0.137	-2.0682	-0.1193	0.031	-4.9513	-0.2514	-0.067	-0.2066	-0.044
A_43_P14988 Got2 glutamate oxaloacetate transaminase 2 (Got2)	-0.0549	-0.0526	-0.5589	-0.1576	0.103	-0.0975	-0.0244	-0.2541	-0.1609	0.012	0.0512	-0.2994	0.1471	0.1735	0.0349	0.1502	0.0586	-0.0414	0.1207	-0.6347	0.1311	0.2356	0.1725	0.3072	0.0788	-0.1141	-0.0225	-0.2726	-0.0584	0.0263	0.0394	-0.1695	0.0874	0.1024	0.0398	0.0757	0.1204	-0.0645	0.0254	-0.0328	-0.0766	-0.18	-0.046	0.018	-0.3284	-0.1934	-0.032	-0.2433	0.0266
A_43_P12754 Pgk1 Phosphoglycerate kinase 1	0.3996	0.5572	0.7151	0.1843	0.2452	0.6557	0.2536	0.4512	0.3332	0.0546	0.2462	0.3894	0.0492	-0.1006	0.3768	-0.1198	-0.1428	-0.0484	0.1082	0.213	0.1196	-0.0566	0.4702	0.0683	0.0209	0.096	0.1256	-0.2664	0.0421	0.0659	-0.0903	-0.365	-0.1735	-0.2714	-0.0059	0.0117	0.1616	0.3711	-0.0397	-0.2424	0.0991	0.126	0.0355	0.0543	0.5246	0.2806	0.0522	0.2279	-0.1145
A_43_P12756 Pkm2 Pyruvate kinase, muscle	0.0377	0.5476	0.6195	-0.0219	0.8578	1.6515	0.0181	-0.0737	-0.1847	0.0725	-0.1238	-0.1131	-0.2838	-0.2034	-0.1694	-0.0332	0.0332	0.0121	-0.0286	2.5987	0.2152	-0.0375	2.2566	0.0676	-0.2053	-0.0372	0.0039	0.0058	0.556	1.3371	0.1262	-0.0393	0.7023	1.3227	-0.0669	-0.0256	0.1782	0.906	-0.034	0.4526	0.039	2.2216	-0.0337	0.0217	3.2244	0.3902	-0.0227	0.3828	-0.0118
A_43_P12734 Mdh1 Malate dehydrogenase 1, NAD (soluble)	0.1395	0.1495	0.5731	0.0218	0.1065	0.496	0.1484	0.4042	0.8327	0.2884	0.2883	0.0934	0.1393	-0.0661	0.0796	0.0932	0.0219	0.0222	0.2171	-0.7832	-0.0354	0.0885	0.1225	0.3678	0.1611	0.2143	0.1431	-0.0572	0.0257	-0.133	-0.2901	-0.3014	-0.3757	-0.4563	-0.2306	0.1207	-0.0268	-0.5017	0.0786	-0.1254	0.2549	-1.1953	-0.0531	0.1365	-0.8121	0.0496	0.0937	0.1764	-0.1085
A_43_P15712 Dlat Dihydrolipoamide S-acetyltransferase (E2 component of pyruvate dehydrogenase complex)	-0.333	-0.3663	0.0987	0.0814	0.5472	0.565	0.3785	0.3867	0.5651	-0.3641	-0.1086	-0.286	-0.3347	-0.2818	0.7019	-0.4139	-0.2999	-0.0379	0.0562	-0.771	-0.1675	-0.0082	0.4172	0.5465	0.0836	0.2796	0.2786	-0.5832	-0.0488	-0.0241	-0.3744	-0.0421	-0.0391	-0.1907	0.1408	0.1832	0.2472	0.1795	0.1809	-0.6698	0.1266	-0.7568	0.0705	0.1008	0.5273	-0.1509	0.0596	0.0053	-0.2008
A_42_P469551 Aldoa aldolase A (Aldoa)	0.2287	1.9292	3.0982	0.008	0.7596	2.7237	0.182	1.4193	1.7569	0.0765	-0.1442	2.0156	0.2779	0.2531	0.7993	0.3462	0.6198	0.949	0.0974	3.2497	1.341	-0.0066	2.3385	0.1512	1.1081	1.5782	1.6638	-0.0452	0.4547	1.2054	0.1282	0.0913	0.6545	0.8818	-0.0771	0.2057	1.1657	1.2684	-0.103	0.3774	-0.0315	2.0577	0.0077	-0.0492	2.9635	0.0166	0.0445	-0.0206	-0.0534
A_42_P579864 Hk3 Hexokinase 3	0.0104	-0.2653	0.1816	0.0877	-0.1561	-0.1695	-0.0738	-0.1928	-0.111	0.1791	0.0675	-0.0064	0.2121	-0.0309	-0.2128	0.3749	0.1182	0.3203	-0.0642	-0.0173	-0.4311	-0.0156	-0.2494	-0.2124	-0.1819	-0.1164	-0.1115	0.1912	0.197	0.0621	-0.0491	0.0904	0.0357	0.1878	0.161	-0.0068	0.0725	0.0458	0.1021	-0.1559	-0.0314	0.0551	0.0727	0.1083	-0.1466	0.203	0.1512	0.1526	-0.0366
A_42_P820701 Ldha lactate dehydrogenase A (Ldha)	0.1775	0.4977	1.0085	0.2855	0.3754	0.3667	-0.1212	-0.0791	0.0672	-1.2625	-1.1473	-0.7579	-0.266	-0.4768	-0.3737	-0.5429	-0.6428	-0.932	-0.1492	0.4332	-0.0135	-0.029	-0.3104	-0.1624	-0.2601	-0.3483	-0.3219	-0.8763	0.0737	0.6911	-0.0743	-0.5965	-0.173	0.2512	-0.041	-0.2204	0.0777	0.0887	-0.1565	-0.6347	-0.2756	-1.6776	-0.1318	-0.1356	-0.5361	-0.3101	-0.1159	-0.3081	0.1986
A_43_P11434 Aldob aldolase B (Aldob)	0.3122	0.1492	-1.0464	0.2359	0.403	-0.4344	0.1424	-0.0437	0.1207	-0.5118	-0.7965	-1.4002	-0.1242	-0.2184	-0.32	-0.2113	-0.4092	-0.5814	0.0718	-2.7824	-0.1523	0.0846	-0.7986	0.2637	-0.2026	-0.3219	-0.4248	-0.6641	-0.4191	-0.3471	-0.1347	-0.121	-0.0593	-0.0084	0.0606	-0.2319	-0.0732	-0.2904	-0.1842	-0.2885	0.051	-2.3913	-0.0812	-0.0369	-3.2584	-0.4503	-0.0121	-0.3513	0.034
A_43_P11468 Got1 glutamate oxaloacetate transaminase 1 (Got1)	0.0409	-0.7397	1.5171	-0.1631	-0.1717	0.3298	-0.5916	0.8826	1.8104	0.107	-0.083	-0.7235	0.17	-0.0985	-0.7109	-0.1898	-0.1423	0.2712	0.0797	1.505	-0.2798	-0.0398	-0.7158	0.1923	0.3204	1.7588	0.0224	-0.074	-0.2746	-0.1584	-0.0576	-0.0337	0.4467	0.3617	-0.0054	0.6558	0.8341	1.3771	0.3565	-0.3879	0.2117	-0.8806	0.0948	0.1765	-1.4211	-0.1678	0.1549	-0.0889	-0.0084
A_42_P728925 Gpi glucose phosphate isomerase (Gpi)	-0.196	-0.4779	-0.2726	-0.0346	0.5556	0.4734	-0.4706	-0.4562	-0.1578	-1.0288	-1.5082	-1.2179	0.2324	0.1087	0.3516	0.1908	0.1505	-0.0714	0.2657	0.2373	-0.0997	0.216	0.2867	0.5145	-0.0284	0.0409	-0.2257	-0.6617	-0.2418	-0.0014	0.0225	-0.5618	0.0652	0.5115	-0.1695	-0.0776	0.2546	0.7643	-0.1057	-0.5903	0.1211	-0.3078	-0.2032	-0.1538	0.4326	-0.047	-0.1278	0.0157	0.0565
A_43_P18293 Dld Dihydrolipoamide dehydrogenase (E3 component of pyruvate dehydrogenase complex, 2-oxo-glutarate complex, branched chain keto acid dehydrogenase complex)	0.0147	0.3707	0.5174	0.3124	0.4626	0.1438	-0.0583	-0.1697	-0.2911	-0.9346	-0.154	-0.3864	-0.5749	-0.5328	-0.1413	-0.6299	-0.9428	-1.1755	-0.3	-0.8377	-0.2416	-0.0487	-0.5258	0.0315	-0.2381	-0.259	-0.2098	-0.6249	-0.1518	0.1102	0.0915	-0.2211	0.0833	0.1774	0.363	-0.3001	0.1148	-0.1521	-0.3156	-0.3807	-0.1974	-0.7293	-0.0336	0.0594	-0.815	0.0566	0.0697	-0.0438	0.0221
A_43_P15520 Aldoc aldolase C, fructose-biphosphate (Aldoc)	-0.0518	-0.1632	-0.2898	-0.1543	0.0088	0.021	-0.0218	-0.1981	0.0458	0.2246	0.045	-0.0743	0.0901	0.0801	0.2749	0.1911	0.2487	0.24	-0.0838	-0.0262	-0.217	-0.085	0.1102	0.1454	-0.217	-0.0644	-0.239	0.3186	-0.1365	-0.3032	0.0024	0.5424	0.3702	0.5341	0.1139	0.0832	-0.0303	-0.0503	0.0922	0.1545	0.0255	0.0837	0.0818	0.0514	0.7588	0.0586	0.0256	0.12	0.0811
A_43_P15568 Mor1 Malate dehydrogenase, mitochondrial	-0.0537	0.1561	-0.1381	-0.041	0.2912	0.752	-0.1741	-0.2018	0.0154	0.0262	-0.073	0.1726	0.2252	0.2016	0.6246	-0.0258	-0.0391	7e-04	0.3612	-0.0669	0.4972	0.1352	0.5641	0.3327	-0.0367	-0.0732	-0.0785	-0.0718	0.0406	-0.0411	-0.0144	-0.2766	-0.11	0.0599	-0.2145	-0.0699	-0.161	-0.2832	2e-04	0.2056	0.0951	0.1018	0.0346	0.115	0.5359	-0.048	0.054	0.0279	0.034
A_42_P566772 Got2 glutamate oxaloacetate transaminase 2 (Got2)	0.0769	-0.104	-0.6732	-0.086	0.2156	-0.4446	-0.1369	-0.3656	-0.261	-0.5652	-0.6335	-0.8341	0.2225	0.2401	0.0438	0.1114	-0.039	-0.3774	0.2211	-0.7362	0.078	0.3066	-0.1558	0.3434	0.0615	-0.1536	-0.1883	-0.3333	-0.2744	-0.1211	0.0333	-0.421	-0.0461	0.1526	-0.1148	0.0172	0.1208	-0.0782	-0.0508	-0.1442	-0.0835	-0.3485	0.0081	-0.0444	-0.967	-0.21	-0.1425	-0.2535	0.1073
A_43_P15614 PFK-C Rattus sp. phosphofructokinase C (PFK-C) mRNA, complete cds.	-0.1094	0.8642	-0.0368	0.0333	0.5387	0.9318	-0.2812	-0.1609	-0.661	-0.3715	-0.2516	-0.0629	-0.3634	-0.4061	-0.2866	-0.403	-0.497	-0.372	-0.33	1.3657	0.3847	-0.3365	2.1085	-0.0957	-0.469	-0.3014	-0.1669	0.1706	0.6653	1.1895	0.2211	0.3361	0.8985	1.0542	0.4548	-0.0306	0.2133	0.5232	-0.1074	0.3755	-0.1949	1.9667	0.0574	-0.1847	2.8018	0.5778	-0.2634	0.4804	-0.0545
A_42_P673370 Tpi1 triosephosphate isomerase 1 (Tpi1)	0.1957	0.681	0.4632	0.1298	0.592	1.2182	-0.3671	-0.3543	-0.1248	-0.2886	-0.4427	-0.013	0.0015	-0.0099	0.7334	-0.0608	0.0826	0.1212	0.5508	1.3137	0.8983	0.0422	0.8466	0.3183	0.0739	0.049	-0.0181	-0.2725	0.0354	0.3016	0.227	-0.3379	0.1395	0.56	-0.1451	-0.0489	0.1469	0.6394	-0.04	0.0091	-0.1061	-0.2904	0.0157	-0.0449	0.396	-0.1553	-0.0708	-0.0674	0.083
A_43_P16782 Dld similar to dihydrolipoamide dehydrogenase (LOC298942)	0.2812	-0.0104	0.0874	0.218	0.2325	-0.181	0.3335	0.357	0.3827	0.0744	0.2009	-0.0753	-0.2422	-0.1327	0.0292	-0.2972	-0.3374	-0.3049	-0.1018	-1.0633	-0.5285	-0.0039	-0.406	0.1251	-0.1379	-0.1289	-0.1253	-0.222	-0.0562	-0.1635	-0.1243	-0.0404	-0.196	-0.4618	0.12	-0.0314	-0.1461	-0.5617	-0.0253	-0.2952	0.0264	-0.5091	0.0394	0.0897	-0.8088	0.2434	0.1332	0.201	-0.0287
A_42_P547847 Fbp2 Fructose-1,6-bisphosphatase 2	-0.123	0.6908	0.1456	-0.1375	0.1618	0.938	0.1521	0.0255	-0.0182	0.2999	0.4629	0.906	-0.1063	0.0932	0.883	0.1752	0.2264	0.2657	0.3573	0.448	0.387	0.0581	0.5988	0.1977	-0.0623	0.1655	-0.0233	0.1942	0.4902	0.3695	0.0658	0.2413	0.2856	0.3961	0.1007	0.1344	-0.1183	-0.1434	0.0074	0.0928	-0.231	0.2148	0.1324	-0.0208	0.2802	0.0284	-0.1146	0.0392	-0.0985
A_42_P774710 Pdha2 Unknown	-0.2945	-0.0159	0.1658	-0.003	0.1066	0.2753	-0.511	-0.6746	-0.6102	-1.0072	-0.6941	-0.395	-0.0337	-0.052	0.112	-0.0602	-0.2578	-0.4915	0.2652	0.2545	0.2932	0.0087	0.0521	0.1146	-0.1077	-0.0448	-0.1745	0.145	0.1643	0.4459	0.1429	0.1789	0.1874	0.2964	0.1646	0.1034	0.0741	0.2989	0.0792	0.03	-0.185	-0.2834	-0.1359	-0.0537	0.5845	0.0071	-0.1412	-0.063	0.1811
A_43_P13510 Gpi Glucose phosphate isomerase	-0.0594	-0.1748	-0.1589	0.0286	-0.1691	-0.1804	0.1278	-0.1294	-0.0514	0.1335	0.116	-0.1009	0.0612	0.0766	0.0223	0.1307	0.1444	0.2048	-0.0527	-0.2435	-0.152	0.0402	-0.1916	0.0368	0.0224	-0.0303	-0.0471	-0.0018	0.085	-0.1102	0.1023	-0.0286	0.0056	-0.1084	0.0019	-0.0167	0.0074	-0.0768	-1e-04	0.0064	0.0775	0.0819	0.1032	0.0208	-0.3491	0.036	0.027	0.1987	-0.1168
A_42_P549890 Fbp1 fructose-1,6- biphosphatase 1 (Fbp1)	0.0336	-0.311	-0.3083	0.0853	-0.2106	-0.4132	0.0235	-0.0854	0.3851	0.0775	-0.2406	-0.2057	0.25	0.2325	-0.3289	-0.0529	-0.0219	0.0406	-0.107	-2.4758	-0.5754	0.004	-1.0505	-0.0885	0.0999	0.0886	0.037	-0.215	-0.5036	-0.8678	-0.0536	-0.5673	-0.2566	-0.2802	-0.4202	-0.1058	-0.1737	-0.0284	-0.0627	-0.3689	0.1061	-2.0943	-0.0889	0.0306	-4.9497	-0.2376	-0.0467	-0.2136	-0.0726
A_42_P560053 Pfkl phosphofructokinase, liver, B-type (Pfkl)	-0.0454	-2e-04	-0.0103	-0.0444	-0.0316	0.0149	-0.1653	-0.2253	-0.1638	-0.3974	-0.3209	-0.1704	-0.3119	-0.3453	-0.155	-0.1084	-0.1835	-0.1824	0.116	0.6511	0.0757	0.0382	0.1994	0.0226	-0.1239	-0.0391	-0.2082	-0.0518	0.2087	0.2424	0.0189	0.0074	0.0654	0.1518	0.0499	-0.0489	-0.0586	0.1962	-0.0765	-0.0064	-0.022	0.0931	0.024	0.0252	0.2503	0.0536	0.0605	0.1318	-0.0451
A_42_P606525 Pklr pyruvate kinase, liver and RBC (Pklr)	-0.0368	-2.0558	-1.9755	0.0219	0.0947	-1.6496	0.0067	-0.1597	-0.0927	-0.5184	-1.1888	-2.1291	0.4448	0.3706	-0.0796	0.129	-0.0124	-0.0735	0.0788	-2.0253	-1.1254	0.1902	-1.567	0.3168	-0.2027	-0.3162	-0.3931	-0.964	-0.7639	-1.176	-0.1999	-0.5028	-0.455	-0.7154	-0.2298	0.1068	-0.1957	-0.2629	0.0858	-0.972	0.215	-1.2534	-0.146	-0.1086	-2.6139	0.2402	0.0805	0.2505	-0.0482
A_43_P17074 LOC311254 hypothetical protein LOC311254	0.16	0.6612	1.1142	0.0446	0.2718	0.5762	0.3046	0.5748	0.5228	0.1235	0.3291	0.5744	0.0578	0.0772	0.5513	0.106	-0.0809	-0.1376	0.151	-0.1462	0.1825	0.1521	0.542	0.3746	0.2088	0.0862	0.3258	-0.2717	-0.0623	0.1294	-0.2609	-0.1279	-0.1308	-0.2129	0.0248	0.121	0.062	-0.2198	0.1569	-0.302	0.0966	-0.3047	0.0027	0.105	0.1769	-0.1396	0.1307	0.0391	-0.2721
A_43_P19428 Mdh1 UI-R-A0-ar-g-09-0-UI.r1 UI-R-A0 cDNA clone UI-R-A0-ar-g-09-0-UI 5', mRNA sequence.	-0.0477	0.028	-0.1927	0.2619	0.1474	-0.0978	0.4491	0.3226	0.1204	-0.0399	-0.0853	-0.0015	0.0948	0.0076	-0.2152	-0.3368	-0.0496	-0.2099	-0.213	-0.1547	0.0574	0.2536	-0.1936	-0.007	0.2212	0.0878	-0.1216	-0.0971	-0.0971	0.0782	0.1751	0.0441	9e-04	-0.6004	-0.1653	-0.1567	0.2364	0.3465	-0.3009	-0.1365	-0.4562	-0.1959	-0.32	0.7425	-0.4806	0.0616	-0.0214	-0.2338	0.1476
A_43_P19414 Pck1 Phosphoenolpyruvate carboxykinase 1	0.9804	-0.037	-0.2099	0.3476	-0.5051	-1.1675	-0.8666	-1.0133	0.2197	-1.0515	-0.9468	-1.9619	-0.2878	-0.3535	-2.518	-0.4661	-1.2084	-1.1207	-0.8546	0.1814	-1.0891	0.5317	-2.0038	0.4605	-0.4799	-0.111	-1.3505	0.3559	-0.1581	0.0944	0.7359	-0.3717	0.6572	1.5688	-0.0363	-0.0788	-0.0346	1.5039	-0.2841	-0.1822	-0.4592	-2.5672	-0.4559	-0.2885	-3.9837	-0.6432	-0.2784	-0.5484	0.7491
A_42_P813660 Eno1 Enolase 1, alpha	-0.0937	0.4084	1.0831	-0.2309	0.3498	1.3798	-0.7526	-0.5677	-0.2598	-1.3724	-1.5167	-0.4733	0.1404	-0.0188	0.5251	-0.0093	-0.0667	-0.3859	0.7464	1.9556	0.9228	0.2443	0.702	0.4564	0.1228	0.1827	0.0972	-0.6035	-0.0755	0.6039	0.1059	-0.568	0.0932	0.5123	-0.0779	-0.0067	0.4061	0.8107	-0.1371	-0.4732	-0.1513	-0.0167	-0.1959	-0.1879	0.8491	0.0256	-0.1425	-0.0512	0.2622
lalt.pool	-0.075	2.975	3.425	-0.2	2.325	6.4	-0.225	-0.025	-0.55	0.05	0.275	1.525	0.15	-0.125	1.575	0.15	0.025	0.15	0.275	7.1	1.975	-0.15	6.025	0.675	-0.35	0.15	0.475	-0.4333	1.4167	3.5833	-0.0667	-0.6333	0.2167	1.8	0.1167	-0.9333	0.35	2.8333	-1.1	1.675	1.025	5.325	-0.125	-0.25	8.425	2.35	-0.325	1.825	-0.95
[truncated: 25 more columns]
