# Supplementary material for: Gene set enrichment analysis for non-monotone association and multiple experimental categories
Source: BMC Bioinformatics. 2008 Nov 14;9:481. doi: 10.1186/1471-2105-9-481 (PMC2636811; doi:10.1186/1471-2105-9-481)
Supplement: Additional file 2 — Sets and Expression. The intermediate analysis results of NCT compendium data set. Sets directory contains lists of identified gene sets under different across-compound (category) selection criteria. Compound specific p-values, set size, etc are provided. Expression directory contains extracted expression data for respective identified gene sets. [file 1471-2105-9-481-S2.zip › SetsAndExpression/expression/C2-6of8bloodp1-Cfilter-5-liver-MITOCHONDRIAL_FATTY_ACID_BETAOXIDATION.txt]

geneids	1.2.Dich-24-15#-0.1	1.2.Dich-24-150#3	1.2.Dich-24-1500#3.4	1.2.Dich-48-15#-0.2	1.2.Dich-48-150#2.3	1.2.Dich-48-1500#6.4	1.2.Dich-6-15#-0.2	1.2.Dich-6-150#0	1.2.Dich-6-1500#-0.6	1.4.Dich-24-15#0	1.4.Dich-24-150#0.3	1.4.Dich-24-1500#1.5	1.4.Dich-48-15#0.2	1.4.Dich-48-150#-0.1	1.4.Dich-48-1500#1.6	1.4.Dich-6-15#0.2	1.4.Dich-6-150#0	1.4.Dich-6-1500#0.2	Brom-24-25#0.3	Brom-24-250#7.1	Brom-24-75#2	Brom-48-25#-0.2	Brom-48-250#6	Brom-48-75#0.7	Brom-6-25#-0.4	Brom-6-250#0.2	Brom-6-75#0.5	Diqu-24-10#-0.4	Diqu-24-20#1.4	Diqu-24-25#3.6	Diqu-24-5#-0.1	Diqu-48-10#-0.6	Diqu-48-20#0.2	Diqu-48-25#1.8	Diqu-48-5#0.1	Diqu-6-10#-0.9	Diqu-6-20#0.4	Diqu-6-25#2.8	Diqu-6-5#-1.1	Gala-24-100#1.7	Gala-24-25#1	Gala-24-400#5.3	Gala-48-100#-0.1	Gala-48-25#-0.2	Gala-48-400#8.4	Gala-6-100#2.4	Gala-6-25#-0.3	Gala-6-400#1.8	Mono-24-10#-1
A_43_P14110 Acsl4 acyl-CoA synthetase long-chain family member 4 (Acsl4)	0.1442	0.4368	0.8401	0.0424	-0.1767	0.246	0.2252	0.5912	0.2987	0.4641	0.5704	0.998	-0.323	-0.1034	-0.0417	-0.0228	0.1451	0.247	-0.1062	-0.3479	-0.1291	-0.3086	-0.4433	-0.5036	0.0807	0.2679	0.246	0.3589	-0.5308	-0.7704	0.1939	0.773	0.3204	0.1071	0.3709	0.5092	0.64	0.5617	0.2626	0.0564	0.1362	-1.0302	-0.1716	0.0181	-1.212	0.0675	0.2796	0.1265	-0.1893
A_43_P14184 Acadl acetyl-Coenzyme A dehydrogenase, long-chain (Acadl)	0.022	-0.0881	-0.1043	0.2032	0.2758	0.0047	-0.07	-0.1781	-0.09	-0.244	-0.266	-0.1224	-0.1396	0.1158	0.0732	-0.2968	-0.383	-0.3194	-0.2071	-1.1893	-0.2984	0.1011	-0.7308	-0.021	-0.1118	-0.2121	-0.1568	-0.0739	-0.0451	0.0544	-0.0768	-0.0593	0.0374	0.2056	-0.0604	-0.1114	-0.2481	-0.2365	-0.0094	-0.4198	-0.1721	-0.3893	0.0088	-0.026	-1.006	-0.0726	-0.0682	-0.0722	0.0249
A_43_P12232 Acads Acyl-coenzyme A dehydrogenase, short chain	0.3067	-0.1922	-0.3918	0.2093	0.3012	-0.2087	-0.0692	-0.0672	0.0144	0.0384	-0.1247	-0.256	0.3769	0.5982	0.3002	0.1815	0.2734	0.4853	-0.3032	-1.5284	-0.8924	0.1876	-0.9017	0.1214	-0.1954	0.0927	-0.2488	0.1599	0.0856	0.0492	0.5614	0.2446	0.4926	0.8218	0.3798	0.1161	0.085	0.6292	-0.0208	-0.3206	-0.0866	0.2882	0.1271	-0.0327	-1.4494	0.1759	0.0245	0.0499	0.174
A_43_P12587 Cpt1a Carnitine palmitoyltransferase 1, liver	0.6452	0.3839	0.8908	0.2372	0.114	-0.624	-0.427	-0.2711	0.2606	-0.2214	-0.86	-0.0223	0.3843	0.3319	-0.3062	-0.433	-0.2182	0.1911	0.2296	-1.1318	-0.0401	0.1404	-0.8601	0.0906	-0.2654	-0.3037	-0.5953	-0.1821	-0.2256	-0.2281	0.3064	-0.473	0.1455	1.1793	-0.3616	-0.0569	0.1234	0.6667	0.2458	-0.1972	-0.2783	-2.0156	-0.1743	-0.0445	-0.5387	-1.3187	-0.2103	-0.2749	0.4128
A_42_P654061 Acsl4 acyl-CoA synthetase long-chain family member 4 (Acsl4)	0.2094	0.3496	0.5811	0.145	0.0098	0.1786	0.2146	0.5951	0.0632	0.2515	0.4072	0.943	-0.5139	-0.2811	-0.132	0.0173	0.1724	0.1888	-0.256	-0.6924	-0.532	-0.5863	-0.8002	-0.744	-0.1939	0.0593	-0.1138	0.4189	-0.4858	-0.6928	0.0881	0.9562	0.2951	-0.0704	0.4954	0.6944	0.5452	0.5528	0.3904	-0.091	0.037	-1.0793	-0.1521	0.0774	-1.3075	0.0677	0.1968	0.032	-0.0837
A_42_P783389 Acadl acetyl-Coenzyme A dehydrogenase, long-chain (Acadl)	-0.0194	-0.0926	-0.0906	0.1847	0.2658	0.0192	-0.0818	-0.2169	-0.1024	-0.2366	-0.2961	-0.0953	-0.1125	0.1142	0.058	-0.2779	-0.3482	-0.2887	-0.2006	-1.1793	-0.2859	0.1067	-0.7262	-0.0097	-0.1147	-0.2104	-0.1546	-0.0568	-0.0381	0.0595	-0.0841	-0.0664	0.0487	0.221	-0.0556	-0.0788	-0.2216	-0.2432	-0.0282	-0.4193	-0.1725	-0.3662	-0.0258	-0.0292	-0.9792	-0.0737	-0.0938	-0.072	0.0242
A_42_P629760 Pecr peroxisomal trans-2-enoyl-CoA reductase (Pecr)	-0.1638	-0.0798	-0.537	-0.1896	-0.3177	-0.5749	0.1894	0.002	-0.0894	-0.4259	-0.1858	0.1574	0.0137	-0.045	0.1655	0.0844	-0.015	-0.0537	0.1172	-1.2921	0.0722	-0.0436	-1.0519	-0.0544	0.0894	-0.1328	-0.0531	-0.1352	-0.3906	-0.456	-0.1531	-0.1944	-0.2022	-0.2896	-0.0165	0.0241	-0.1177	-0.2261	0.0357	-0.0808	-0.0059	-2.6346	-0.1218	-0.0405	-2.052	-0.1475	-0.0116	-0.1482	-0.0119
A_43_P13054 Hadhsc L-3-hydroxyacyl-Coenzyme A dehydrogenase, short chain	-0.0255	-0.9458	-1.7443	0.1381	0.0661	-0.8064	-0.0185	-0.2461	-0.1887	-0.0146	-0.3284	-0.9554	0.0095	0.0822	-0.3548	-0.373	-0.3784	-0.1908	-0.4491	-2.6425	-1.0237	-0.0068	-1.1046	-0.2006	-0.3411	-0.4121	-0.5275	-0.0882	-0.1052	-0.2389	-0.0464	-0.1423	-0.0116	-0.044	-0.0688	-0.0125	-0.3209	-0.2767	0.0173	-0.5137	0.0646	-0.2003	0.0977	0.0056	-2.0594	0.066	4e-04	0.0012	0.0231
A_43_P13000 Slc25a20 solute carrier family 25 (carnitine/acylcarnitine translocase), member 20 (Slc25a20)	0.2376	0.5905	0.9885	0.0837	0.3122	0.4214	-0.0668	0.1065	0.292	-0.5853	-0.3137	0.7549	-0.2024	-0.2392	0.6682	-0.0604	-0.0507	-0.1572	0.3056	-0.4424	0.2639	-0.0288	-0.444	0.0345	0.029	0.1234	-0.0962	0.0871	0.1232	0.3259	-0.1581	3e-04	0.0042	0.2074	0.0389	0.1648	0.0209	-0.1139	0.1386	-0.1308	-0.112	-1.7564	0.0499	-0.0223	-1.0214	-0.0895	-0.09	-0.067	0.1292
A_43_P13029 Acsl3 acyl-CoA synthetase long-chain family member 3 (Acsl3)	0.0425	-0.6933	-0.569	0.2071	0.1863	0.5466	0.2434	-0.4178	-1.1379	0.1681	0.1578	-0.7377	-0.2892	-0.1353	-0.0263	-0.2522	-0.4303	-1.1597	-0.4047	-1.1408	-0.5637	-0.047	0.1467	-0.0156	-0.2282	-0.7457	0.007	0.143	-0.1375	-0.4694	-0.0317	0.5015	0.0869	0.0394	0.1493	-0.579	-0.4475	-0.1069	-0.5475	0.0148	-0.1574	-0.8694	0.1284	-0.062	-0.4547	0.729	-0.1389	-0.2453	0.0777
A_42_P540774 Acadm acetyl-coenzyme A dehydrogenase, medium chain (Acadm)	-0.399	-0.9647	-0.9886	0.0814	-0.1601	-1.1226	-0.3186	-0.4551	-0.5705	-0.9616	-0.8072	-1.2107	-0.4878	-0.4247	-0.9885	-0.359	-0.6007	-0.7661	-0.3547	-1.7975	-0.746	0.1873	-1.5625	-0.0919	-0.1961	-0.1749	-0.3184	0.0758	-0.1914	-0.0845	0.3234	-0.263	0.1524	0.5038	0.1312	0.0035	-0.085	0.4674	0.0097	-0.6898	0.086	-0.2914	0.0037	-0.0722	-2.5694	0.1705	-0.0552	0.1548	0.1122
A_43_P13230 Ehhadh Enoyl-Coenzyme A, hydratase/3-hydroxyacyl Coenzyme A dehydrogenase	-0.1105	-1.4249	-2.5229	0.0242	0.1758	-1.2624	-0.4395	-0.8	-0.5114	-0.799	-0.4996	-0.7924	0.0334	0.2703	0.4442	-0.3669	-0.5147	-0.2312	0.0312	-2.7951	-0.6239	0.2849	-1.8308	0.0316	-0.0791	-0.262	-0.6309	0.21	-0.3234	-0.6563	0.3579	-0.1403	0.2739	0.7425	-0.0276	-0.0185	-0.0321	0.375	0.0163	-0.4036	0.3048	-1.2723	-0.1642	-0.2387	-3.5258	0.3087	-0.1294	0.1763	-0.0015
A_42_P606073 Acadvl acyl-Coenzyme A dehydrogenase, very long chain (Acadvl)	-0.029	-0.6204	-0.6161	-0.1206	-0.0112	-0.5936	-0.2026	-0.2524	-0.0316	-0.1059	-0.328	-0.2801	0.2053	0.3154	0.3286	0.1159	0.2496	0.3383	0.0675	-1.0609	-0.4212	0.1384	-0.9439	0.0739	0.0344	-0.0099	-0.1448	0.0364	-0.0132	-0.084	0.2934	0.1026	0.226	0.3991	0.0765	0.016	0.0415	0.169	0.0014	-0.301	-0.0696	-0.4412	0.0525	-0.0021	-1.9876	0.0048	-0.069	-0.0627	0.1201
A_42_P794865 Hadha hydroxyacyl-Coenzyme A dehydrogenase/3-ketoacyl-Coenzyme A thiolase/enoyl-Coenzyme A hydratase (trifunctional protein), alpha subunit (Hadha)	0.0568	-0.1008	-0.0527	0.1292	0.2693	-0.1148	-0.556	-0.6595	-0.1452	-0.4978	-1.1041	-0.906	0.2921	0.4114	0.3891	-0.6574	-0.2996	-0.2915	0.0918	-0.2731	0.0559	0.2629	-0.3736	0.1468	-0.0798	-0.0508	-0.2562	-0.0464	-0.2053	-0.0655	0.4935	-0.551	0.2483	1.0457	-0.1311	-0.3999	-0.0788	0.5479	-0.1862	-0.2335	-0.034	-0.3494	0.1127	-0.1315	-0.835	0.2004	0.0579	0.3833	0.0262
A_42_P672217 Scp2 sterol carrier protein 2 (Scp2)	-0.4001	-0.515	-1.0558	-0.1834	-0.271	-0.7386	-0.0016	-0.1416	-0.2164	-0.1656	0.0146	-0.4298	-0.095	-0.1	-0.4595	-0.157	-0.211	-0.2707	-0.0303	-1.2066	-0.1212	0.0698	-0.5588	-0.0976	0.2324	-0.1455	0.1079	-0.0846	-0.2234	-0.5428	0.0368	-0.1154	-0.1785	-0.0874	-0.4307	-0.088	-0.2848	-0.267	0.0069	-0.1021	0.078	-0.1861	-0.2255	-0.1833	-1.9213	-0.3058	-0.0572	-0.1456	-0.0257
A_43_P13860 Acsl1 Acyl-CoA synthetase long-chain family member 1	0.1783	-0.0219	-0.3818	-0.2486	-0.093	-0.2964	0.1381	-0.0532	-0.1018	0.1508	0.1301	0.1819	0.4311	0.3213	0.4904	0.155	0.5969	0.4415	0.3293	-0.6312	0.1818	0.1338	-0.8298	-0.0798	-0.0473	-0.2822	-0.2599	0.0301	-0.1257	-0.2941	-0.0446	-0.0028	0.0171	-0.1528	-0.1171	-0.0221	-0.1965	-0.2317	-0.0104	-0.0557	0.1502	-0.2669	0.1093	-0.1189	-0.8595	0.0011	0.0572	-0.0655	-0.2614
A_42_P601920 Cpt2 carnitine palmitoyltransferase 2 (Cpt2)	0.1478	0.5546	0.1653	-0.2102	0.1052	0.4358	0.3902	0.6726	0.7281	0.2544	0.4048	1.1443	0.2288	0.3816	1.1352	0.5818	0.8136	0.9758	0.326	-0.9702	0.282	0.1134	-0.1726	0.2438	0.3287	0.5872	0.2587	0.1129	-0.264	-0.2341	-0.1386	0.4688	0.2433	0.3884	0.168	0.3363	0.2404	-0.158	0.1925	-0.1406	-0.0202	-1.4822	0.0073	0.0598	-0.7219	-0.456	0.056	-0.2111	-0.1092
A_43_P14632 Acsl1 acyl-CoA synthetase long-chain family member 1 (Acsl1)	0.0758	-0.5477	-2.7984	-0.0961	-0.3773	-2.4876	0.4707	-0.0796	-0.131	0.0446	0.3007	-0.9457	-0.0804	-0.05	-0.3565	0.1391	0.0468	0.0269	-0.3182	-4.9347	-0.7197	-0.0845	-1.6115	-0.3404	-0.4011	-0.6393	-0.753	-0.1302	-0.4402	-0.6195	0.0564	0.2629	0.2077	0.1763	0.2356	0.1844	-0.3747	-0.1964	0.0937	-0.6461	0.1454	-3.1425	0.0431	0.0583	-4.5817	-0.1434	0.1978	0.0619	-0.1648
lalt.pool	-0.075	2.975	3.425	-0.2	2.325	6.4	-0.225	-0.025	-0.55	0.05	0.275	1.525	0.15	-0.125	1.575	0.15	0.025	0.15	0.275	7.1	1.975	-0.15	6.025	0.675	-0.35	0.15	0.475	-0.4333	1.4167	3.5833	-0.0667	-0.6333	0.2167	1.8	0.1167	-0.9333	0.35	2.8333	-1.1	1.675	1.025	5.325	-0.125	-0.25	8.425	2.35	-0.325	1.825	-0.95
[truncated: 25 more columns]
