# Supplementary material for: Gene set enrichment analysis for non-monotone association and multiple experimental categories
Source: BMC Bioinformatics. 2008 Nov 14;9:481. doi: 10.1186/1471-2105-9-481 (PMC2636811; doi:10.1186/1471-2105-9-481)
Supplement: Additional file 2 — Sets and Expression. The intermediate analysis results of NCT compendium data set. Sets directory contains lists of identified gene sets under different across-compound (category) selection criteria. Compound specific p-values, set size, etc are provided. Expression directory contains extracted expression data for respective identified gene sets. [file 1471-2105-9-481-S2.zip › SetsAndExpression/expression/C2-6of8bloodp1-Cfilter-7-blood-MRNA_PROCESSING_REACTOME.txt]

geneids	1.2.Dich-24-15#-0.1	1.2.Dich-24-150#3	1.2.Dich-24-1500#3.4	1.2.Dich-48-15#-0.2	1.2.Dich-48-150#2.3	1.2.Dich-48-1500#6.4	1.2.Dich-6-15#-0.2	1.2.Dich-6-150#0	1.2.Dich-6-1500#-0.6	1.4.Dich-24-15#0	1.4.Dich-24-150#0.3	1.4.Dich-24-1500#1.5	1.4.Dich-48-15#0.2	1.4.Dich-48-150#-0.1	1.4.Dich-48-1500#1.6	1.4.Dich-6-15#0.2	1.4.Dich-6-150#0	1.4.Dich-6-1500#0.2	Brom-24-25#0.3	Brom-24-250#7.1	Brom-24-75#2	Brom-48-25#-0.2	Brom-48-250#6	Brom-48-75#0.7	Brom-6-25#-0.4	Brom-6-250#0.2	Brom-6-75#0.5	Diqu-24-10#-0.4	Diqu-24-20#1.4	Diqu-24-25#3.6	Diqu-24-5#-0.1	Diqu-48-10#-0.6	Diqu-48-20#0.2	Diqu-48-25#1.8	Diqu-48-5#0.1	Diqu-6-10#-0.9	Diqu-6-20#0.4	Diqu-6-25#2.8	Diqu-6-5#-1.1	Gala-24-100#1.7	Gala-24-25#1	Gala-24-400#5.3	Gala-48-100#-0.1	Gala-48-25#-0.2	Gala-48-400#8.4	Gala-6-100#2.4	Gala-6-25#-0.3	Gala-6-400#1.8	Mono-24-10#-1
A_43_P14540 Dnajc8_predicted DnaJ (Hsp40) homolog, subfamily C, member 8 (predicted)	-0.0269	-0.1467	-0.2123	-0.0448	0.2944	-0.1648	0.0013	-0.1203	-0.1122	0.0247	-0.0066	-0.1018	-0.2181	-0.1466	-0.138	-0.206	-0.2022	-0.3978	-0.0478	-0.5972	-0.0474	0.0106	0.6398	0.307	0.0728	0.0122	0.1087	-0.2318	-0.3083	-0.2093	-0.3342	0.0591	0.1908	0.1008	0.062	-0.0722	-0.1903	-0.2088	-0.1385	-0.1748	-0.1779	0.1674	-0.1648	-0.0346	-0.1552	-0.2752	-0.1231	-0.1406	-0.244
A_43_P20621 LOC361811 similar to serine/arginine-rich protein specific kinase 1 (LOC361811)	0.1396	0.0402	0.0426	-0.1598	0.0921	-0.3512	0.1245	0.0311	0.324	0.1802	0.0195	0.0158	0.3025	0.1097	0.1597	-0.1434	0.0275	-0.0884	0.1648	-0.0085	-0.0792	-0.0907	-0.0013	-0.2788	0.0258	0.3403	-0.2286	-0.4582	0.062	0.0187	-0.1087	-0.1258	-0.0117	-0.0473	-0.0496	-0.0461	-0.3689	0.0634	0.1688	0.1164	0.004	-0.5018	0.2046	0.2961	0.0663	0.2035	0.1058	-0.0588	0.0014
A_43_P10831 LOC362251 similar to RNA-binding region (RNP1, RRM) containing 2; splicing factor (CC1.3); coactivator of activating protein-1 and estrogen receptors (LOC362251)	-0.3148	-0.0807	-0.5482	-0.1859	0.2975	0.6559	0.0338	-0.0718	-0.2982	0.4654	0.1595	0.4366	-0.0397	0.1022	0.1526	-0.0181	-0.0692	-0.3602	-0.2148	0.0555	-0.2461	-0.069	0.2656	-0.1595	0.3544	0.1022	-0.0346	-1.4996	-1.2347	0.2628	-1.3365	0.54	0.3004	-0.1982	0.1426	-0.214	-0.7511	-2.3875	-0.0212	0.0812	0.0212	0.3873	0.0648	0.2694	-0.3312	0.0434	0.0081	-0.2931	-0.2248
A_42_P641234 Snrpa_predicted Small nuclear ribonucleoprotein polypeptide A (predicted)	0.1242	0.0451	0.1386	0.0222	-0.0036	-0.0821	-0.0542	0.0207	0.0401	-0.0733	0.0023	0.0443	-0.0887	0.083	-0.0489	0.176	0.1531	0.2254	0.002	0.0101	0.0684	0.0153	-0.0668	-0.0882	-0.155	0.0055	-0.1682	0.3106	0.2639	0.2442	0.2113	-0.0713	-0.0406	-0.0017	0.0669	0.1829	0.2398	0.4501	0.2643	0.2125	0.0553	-0.0546	0.0214	0.1654	-0.0063	0.045	-0.0668	0.1366	0.0284
A_43_P20689 Ddx16 DEAH (Asp-Glu-Ala-His) box polypeptide 16	-0.0173	-0.0888	-0.0105	-0.0083	-0.1391	-0.1468	-0.2215	-0.0158	0.0892	0.073	-0.0736	0.0132	0.1312	-0.0215	0.0135	-0.0465	0.0822	0.0802	-0.0332	0.1669	0.0509	0.1082	0.0253	0.0158	-0.055	0.0221	-0.0769	-0.19	0.0378	-0.3297	-0.3369	-0.1985	-0.1601	-0.2689	-0.3149	-0.2235	-0.2629	-0.0443	-0.1372	0.0463	0.0092	-0.092	-0.0309	-0.058	-0.1468	-0.031	-0.0117	0.051	-0.1366
A_43_P14240 Col2a1 Procollagen, type II, alpha 1	0.0458	0.1377	0.254	0.1201	0.1723	-0.0906	0.0394	0.067	0.1869	-0.4051	-0.2011	-0.3187	-0.6021	-0.4818	-0.5714	-0.132	0.1582	0.3458	-0.0363	0.2264	0.0698	-0.3034	-0.0511	-0.1985	0.251	0.3304	0.1936	0.4059	0.2518	0.4908	0.5221	0.0854	-9e-04	0.18	0.0537	0.5521	0.4007	0.4498	0.4501	-0.0188	-0.0485	-0.382	-0.0401	-0.271	-0.1172	-0.0093	-0.2027	-0.0061	0.2623
A_43_P22125 Hnrpab Heterogeneous nuclear ribonucleoprotein A/B	0.2154	0.0372	0.1953	0.154	0.0206	-0.1847	0.0244	0.1044	0.2501	0.1332	0.2743	0.2058	0.1096	0.1791	0.0176	0.2386	0.3429	0.4814	-0.0167	0.0673	0.0457	-0.0358	-0.2274	-0.1862	-0.183	-0.0227	-0.2285	0.1978	0.121	0.3176	0.1734	-0.0074	-0.1962	-0.1726	-0.0574	0.3395	0.1122	0.232	0.2849	0.333	0.0354	-0.034	0.2366	0.0881	0.1364	0.1597	0.0617	0.0287	0.1759
A_43_P20997 Xrn2_predicted similar to 5-3 exoribonuclease 2; Dhm1-like protein (mouse homolog) (LOC362229)	-0.0891	-0.0983	0.0074	0.0818	0.043	0.1475	-0.074	-0.0058	-0.0062	0.0594	0.0084	-0.1487	-0.0716	0.0556	0.1039	-0.0255	-0.0476	0.0542	-0.0147	0.1413	-0.0611	0.0123	-0.0245	0.029	0.0548	0.0021	-0.0156	0.0656	0.1744	-0.119	0.0028	-0.017	0.0684	0.0624	-0.0801	-0.0706	0.1254	0.1318	-0.0567	-0.0244	-0.0384	0.0978	0.1207	0.06	0.0323	-0.0183	-0.0018	0.0474	-0.0683
A_43_P20915 Sf4_predicted splicing factor 4 (predicted) (Sf4_predicted), mRNA.	0.1426	0.0301	0.1252	0.0742	-0.1064	-0.1483	-0.0209	0.124	0.1363	0.3329	0.3464	0.3492	0.3398	0.3128	0.2023	0.1536	0.2056	0.2871	-0.0309	-0.0176	0.0017	0.001	-0.1135	-0.0528	-0.2116	-0.079	-0.1915	-0.0846	-0.0319	0.0402	-0.0391	-0.1692	-0.1585	-0.2521	-0.1737	0.044	-0.068	-0.0338	0.0984	0.2509	0.2148	0.0262	0.2538	0.1124	-0.0243	0.1054	0.0624	0.1414	-0.1194
A_42_P667954 Lsm7_predicted similar to RIKEN cDNA 0910001B06 (LOC362829)	-0.1013	-0.1242	-0.4747	-0.0463	0.0769	0.0236	-0.1399	-0.2106	-0.228	-0.1142	-0.1664	-0.0736	-0.2496	-0.1963	-0.1671	-0.0414	-0.0183	-0.2066	-0.0516	-0.3295	-0.0263	0.0386	0.4347	0.0642	0.2778	-0.0049	0.2278	-0.4408	-0.5391	0.0134	-0.1546	0.0628	0.083	0.0873	0.311	0.0686	-0.11	-0.4569	0.0165	0.1251	0.1881	0.296	-0.1287	0.0843	0.1809	-0.0279	-0.0057	0.0511	-0.1206
A_43_P11313 Rbm17_predicted RNA binding motif protein 17 (predicted)	-0.2526	-0.0622	-0.3569	-0.0747	0.084	0.1696	0.0394	-0.1615	-0.174	-0.2453	-0.375	-0.3902	-0.3627	-0.2883	-0.1075	-0.1337	-0.163	-0.3474	0.002	-0.1546	0.0141	-0.032	0.3688	0.081	0.3111	0.0161	0.262	-0.1202	-0.1081	-0.1011	0.034	0.2894	0.284	0.422	0.3002	-0.111	0.0501	-0.1649	-0.177	-0.3534	-0.1694	-0.0304	-0.3435	-0.0528	0.0236	-0.1134	0.0104	-0.1933	0.0288
A_42_P708723 Sf4_predicted splicing factor 4 (predicted) (Sf4_predicted), mRNA.	0.0125	-0.124	-0.3356	-0.1646	0.0511	-0.3234	0.0355	-0.116	-0.0834	-0.0138	-0.1006	6e-04	0.0645	-0.0224	0.1592	-0.2698	-0.198	-0.3353	0.0056	-0.4586	0.0179	0.0102	0.3674	0.0666	0.1883	-0.0953	0.162	-0.5433	-0.6611	-0.2565	-0.4687	0.0035	0.0477	-0.1346	0.0053	-0.0818	-0.3578	-0.5524	-0.0638	-0.0675	-0.0403	0.1514	0.0102	0.046	-0.2418	-0.1156	-0.0928	-0.0426	-0.0454
A_43_P18230 Prpf8_predicted similar to splicing factor Prp8 (LOC287530)	-0.0951	0.0279	-0.0405	0.0079	0	-0.3964	-0.1849	0.0958	-0.0367	-0.0058	0.1053	-0.1514	0.105	-0.0965	-0.0904	0.1717	0.0774	0	-0.0183	0.0024	0.0458	0.0553	-0.2781	0	0.0074	0.2814	-0.0198	0.3406	-0.0254	0.248	0.2018	-0.2598	-0.1217	-0.0195	0.0499	0.1958	0.0171	0.2919	0.1576	0.4458	0.0783	-0.0244	-0.1329	0.2108	-0.0291	-0.0795	-0.1174	0.134	-0.1348
A_42_P493250 Ier3 chromosome 20, major histocompatibility complex, assembled from 40 BACs, strain Brown Norway (BN/ssNHsd), RT1n haplotype; segment 7/11.	-0.3918	-0.271	-1.611	-0.0753	0.1298	-0.1603	-0.16	-0.244	-0.9395	-0.2641	-0.4688	-0.1587	-0.2613	-0.1736	0.1813	0.3042	-0.0811	-0.4625	0.3558	-1.0096	0.1753	0.0674	0.1904	0.1206	0.05	-0.7529	0.0869	0.1505	-0.3111	-0.4647	0.0414	0.2435	0.2641	0.3666	0.3385	-0.1783	-0.0717	-0.378	-0.3882	-0.3866	0.2161	0.373	-0.5265	-0.5537	-0.0516	-0.4433	-0.0214	-0.3198	0.2203
A_42_P616400 Papola_predicted similar to poly(A) polymerase V (LOC314417)	-0.3913	-0.1342	-0.6081	-0.1918	0.274	0.5297	0.165	-0.4622	-0.561	-0.041	-0.0959	0.0872	-0.0791	-0.1132	0.2129	-0.2486	-0.3419	-0.6894	0.026	-0.6406	0.0494	-0.054	0.8109	0.1402	0.3509	-0.1472	0.3114	-0.6562	-0.7299	-0.4096	-0.5357	0.281	0.3681	0.5075	0.1194	-0.5739	-0.5674	-0.8472	-0.4589	-0.4043	-0.1552	0.1756	-0.3739	0.1277	0.1573	0.0013	0.1477	-0.3951	-0.0191
A_43_P21997 Dhx38_predicted similar to RIKEN cDNA 5730550P09 (LOC292007)	-0.0111	0.0358	0.0512	-0.0091	0.2299	-0.5275	-0.2044	-0.2911	0.061	-0.2634	0.0978	-0.1776	0.0116	-0.1467	0.0424	-0.2087	0.0615	-0.0412	0.0814	-0.0481	-0.1309	-0.1942	-0.243	0.0797	0.405	0.228	-0.206	0.0551	0.0624	0.3216	0.0501	0.0857	0.1467	0.0126	-0.183	-0.1366	0.0604	0.1571	0.1629	0.0463	-0.3487	-0.6323	-0.1312	-0.2308	-0.1472	-0.2821	0	1e-04	-0.0903
A_42_P479312 Rbm5_predicted similar to RNA binding motif protein 5 (LOC300996)	-0.2808	0.0038	-1.1027	-0.1395	0.209	0.3677	0.0684	-0.4342	-0.7155	-0.1476	-0.2882	0.0271	-0.301	-0.2961	0.0974	-0.1887	-0.236	-0.8087	0.2744	-0.659	0.1682	0.0545	0.5592	0.1983	0.0787	-0.3917	0.2733	-0.5381	-0.5093	-0.6044	-0.2784	0.3306	0.417	0.5232	0.3059	-0.5031	-0.4139	-0.9818	-0.5704	-0.7141	-0.3183	0.1622	-0.661	-0.2754	-0.2596	-0.1374	0.0852	-0.4041	0.2914
A_43_P18910 LOC313583 similar to RIKEN cDNA 4930512K19 (LOC313583)	-0.1674	-0.0512	-0.0506	-0.042	0.0943	0.2374	0.2322	0.1259	0.1655	0.1866	0.2564	-0.13	-0.1073	-0.0932	-0.1486	-0.2891	-0.1754	-0.0843	-0.0208	0.2448	0.055	0.0187	0.0981	0.0639	0.2397	0.1372	0.3114	-0.4923	-0.497	-0.3574	-0.5917	-0.0205	0.0586	-0.1508	-0.0564	-0.0596	-0.1178	-0.4172	0.0355	-0.0669	-0.1669	-0.0551	0.0401	0.1693	-0.0702	-0.0363	-0.0504	-0.1735	-0.1594
A_42_P627731 Dhx8_predicted similar to ATP-dependent helicase DDX8 (RNA helicase HRH1) (DEAH-box protein 8) (LOC287727)	0.0853	-0.0044	-0.0267	0.0509	0.0434	-0.0804	-0.0424	0.0104	-0.0161	-0.2192	-0.2121	-0.0291	-0.0681	-0.1323	0.027	0.0438	0.0764	-0.0472	0.0998	-0.2082	0.0497	-0.0278	0.0654	-0.0316	-0.1875	-0.0383	-0.1409	0.1101	0.1261	-0.0765	0.2588	-0.0623	-0.007	0.1063	0.1041	0.058	0.1563	0.3244	0.0231	-0.1076	-0.0385	0.1025	-0.1958	-0.0116	-0.0584	-0.042	-0.0251	0.0092	0.1092
A_43_P18848 LOC365842 similar to CDC-like kinase 2 (LOC365842)	0.0855	-0.0249	0.1589	0.107	-0.0285	0.0201	0.0552	0.022	0.1379	-0.0484	0.0676	-0.0083	0.0796	0.1107	0.0112	0.0389	-0.0431	0.1365	-0.029	0.0415	0.0356	-0.0484	-0.1992	-0.0922	0.1494	0.0487	0.0908	0.0622	0.0099	0.3631	0.0049	7e-04	-0.0707	-0.0999	0.0148	0.232	0.0938	0.1087	0.2389	0.1342	-0.0668	-0.0675	0.2695	0.0193	0.0929	0.1331	0.0207	0.1567	-0.0016
A_43_P12234 Ptbp1 polypyrimidine tract binding protein 1 (Ptbp1), transcript variant 2	-0.2358	-0.1441	-0.9308	-0.2643	0.0436	-0.048	-0.0035	-0.6002	-0.7894	-0.3435	-0.4035	-0.2632	-0.0055	-0.0667	0.3615	-0.3455	-0.503	-1.0839	0.1147	-1.04	-0.0786	0.0236	0.523	0.1842	0.0458	-0.6997	0.1804	-1.1545	-1.2978	-0.8449	-0.4842	-0.0029	0.2482	0.0606	0.0896	-0.5584	-0.7817	-1.3049	-0.5978	-0.5854	-0.112	0.2774	-0.3867	-0.0198	-0.2135	-0.2554	0.0241	-0.0995	0.1181
A_42_P587188 Sfrs9_predicted Splicing factor, arginine/serine rich 9 (predicted)	-0.4322	-0.2289	-1.3545	-0.2242	0.1336	0.0074	-0.1649	-0.6458	-0.9492	-0.5319	-0.5915	-0.3442	-0.4219	-0.371	0.0512	-0.6336	-0.7588	-1.4439	0.2437	-0.89	0.0473	0.0651	0.4819	0.2404	0.2853	-0.3589	0.1942	-1.326	-1.4116	-0.8994	-1.0961	0.1312	0.4029	-0.2765	-0.1383	-0.8052	-1.0461	-1.6331	-0.7102	-1.0952	-0.481	0.1553	-0.819	-0.4194	-0.8061	-0.3793	0.0391	-0.331	0.106
A_43_P23256 Rngtt_predicted RNA guanylyltransferase and 5'-phosphatase (predicted)	-0.2032	-0.3835	0.0933	0.1444	0.381	0.7406	0.1416	-0.2685	-0.2254	-0.3375	0.0651	0.2237	-0.1636	-0.0846	0.371	0.0172	-0.2498	0.1823	0.0657	-0.1358	0.1924	-0.0328	0.4274	0.2557	-0.0659	0.398	0.2762	0.3438	-0.0463	-0.4623	-0.1096	-0.0166	0.2797	0.6137	0.378	-0.1046	-0.1888	-0.253	-0.2802	-0.3423	-0.2001	0.3196	-0.2957	0.2008	-0.1765	0.1071	0.0175	-0.1906	0.1816
A_43_P12400 Ddit3 DNA-damage inducible transcript 3 (Ddit3)	-0.1675	0.328	0.2227	-0.0272	0.553	0.6881	-0.1113	-0.3154	-0.4277	-0.2563	-0.2873	-0.2888	-0.5147	-0.6445	-0.2621	-0.2205	-0.2441	-0.7217	-0.0029	-0.424	0.0336	-0.0493	1.0403	0.2831	-0.0264	-0.0307	0.0684	0.223	0.2067	0.0731	0.1562	0.4236	0.3807	1.0763	0.3659	-0.1075	0.1301	0.0178	-0.273	-0.3593	-0.3296	0.0649	-0.444	-0.1023	-0.0614	-0.2059	-0.0364	-0.3386	0.2887
A_42_P722447 Srpk2_predicted similar to serine/arginine-rich protein specific kinase 2 (LOC296753)	-0.3058	-0.3093	-1.135	-0.1631	0.0707	-0.3463	-0.0823	-0.4025	-0.7287	0.1212	-0.1385	-0.0888	0.0831	-0.0462	0.2208	0.0463	-0.1562	-0.5244	-0.0562	-1.3018	-0.3209	-0.0173	-0.0058	0.1169	-0.1588	-0.8396	-0.2973	-0.9396	-0.9581	-0.6073	-0.7267	0.0434	0.1154	-0.2012	0.1282	-0.3732	-0.7457	-1.2607	-0.3349	-0.259	0.2026	-0.041	-0.1935	-0.2438	-0.2507	-0.3592	-0.1248	-0.4527	0.1617
A_42_P671502 Tmp21 Transmembrane trafficking protein 21	-0.0942	-0.0578	-0.4888	-0.3104	0.0991	0.3065	0.1289	-0.2037	-0.4099	-0.0995	-0.1309	0.0915	-0.3071	-0.3099	0.1478	-0.2635	-0.3244	-0.7065	0.1119	-0.7788	0.0258	-0.059	0.5502	0.0949	0.0383	-0.2149	0.2736	-0.6762	-0.71	-0.3693	-0.5649	0.1989	0.3438	0.5726	0.1463	-0.3644	-0.5682	-1.0657	-0.4696	-0.5112	-0.2956	0.0332	-0.4114	0.1977	0.0337	-0.201	0.0386	-0.336	0.1028
A_43_P18263 LOC362160 similar to CUG triplet repeat RNA-binding protein 1 (CUG-BP1) (RNA-binding protein BRUNOL-2) (Deadenylation factor CUG-BP) (Deadenylation factor EDEN-BP) (Brain protein F41) (LOC362160)	0.183	0.113	0.1982	-0.0022	-0.0293	-0.071	0.0638	0.1706	0.263	0.2661	0.4222	0.2224	0.3742	0.2585	0.0739	-0.0121	-0.0035	0.2393	-0.0344	0.0636	-0.0204	-0.0303	-0.1382	-0.059	0.0306	0.068	0.0108	-0.1709	-0.2658	0.2124	-0.2581	-0.1358	-0.1506	-0.2656	-0.1159	0.1154	-0.0189	-0.1858	0.1691	0.2382	0.0584	-0.0039	0.2094	0.1695	-0.0263	0.1187	0.0602	0.1684	-0.1186
A_42_P454277 Ptbp2 similar to polypyrimidine tract binding protein 2; neural polypyrimidine tract binding protein; PTB-like protein (LOC310820)	-0.448	0.2392	-0.168	-0.108	0.1757	0.8448	-0.2126	0.1197	-0.2746	0.1523	0.1527	0.2712	-0.1417	0.0639	0.4076	-0.0889	0	-0.0636	-0.027	-0.6338	0.0121	-0.1861	0.6047	0.767	0.2525	0.0329	-0.05	-0.147	-0.207	-0.4216	-0.2489	0.1918	0.1035	0.0453	0.0759	-0.267	-0.0987	-0.3465	-0.279	-0.4082	-0.1858	0.3685	-0.6474	0.3397	0.4196	0.3427	0.2659	0.1695	0.2092
A_43_P14848 Tmp21 Transmembrane trafficking protein 21	-0.1015	-0.05	-0.457	-0.3228	0.0947	0.2927	0.1368	-0.176	-0.399	-0.0774	-0.1267	0.1312	-0.3287	-0.2696	0.1352	-0.2642	-0.3383	-0.7252	0.0886	-0.797	0.0489	-0.0499	0.534	0.0874	0.057	-0.1957	0.2854	-0.6679	-0.6972	-0.3847	-0.5918	0.1797	0.3273	0.5522	0.1333	-0.3627	-0.5843	-1.0505	-0.4445	-0.5384	-0.2899	0.0422	-0.3903	0.1923	0.0297	-0.1747	0.0233	-0.395	0.1158
A_43_P15713 Hnrpl heterogeneous nuclear ribonucleoprotein L (Hnrpl)	-0.1474	-0.1348	-0.3974	-0.4961	0.0109	0.1597	0.165	-0.0857	-0.0574	0.0433	-0.0287	-0.0016	0.016	0.0302	0.3051	-0.4658	-0.5276	-0.7924	-0.0432	-0.8922	-0.2166	-0.0956	0.2427	0.044	0.6166	0.0793	0.5388	-1.9191	-1.8693	-0.3038	-1.4561	0.1359	0.4195	-0.2837	0.118	-0.3122	-1.0417	-1.7733	-0.3253	-0.1129	0.0678	0.2223	-0.1599	0.0307	-0.6688	-0.2343	-0.0577	-0.102	-0.3838
A_43_P15734 Sf3b1 splicing factor 3b, subunit 1, 155kD (Sf3b1)	-0.0621	0.0354	0.1122	-0.1394	-0.052	-0.1009	0.1784	0.0074	0.0347	0.112	-0.08	0.1384	0.3815	0.3618	0.3687	0.0213	0.1367	-0.0192	-0.124	0.0337	-0.1013	0.2572	0.0443	0.0324	0.242	-0.214	0.1516	-0.4575	-0.2342	0.0516	-0.4841	0.0744	0.0177	-0.1422	0.239	0.0235	-0.3616	-0.6557	0.0835	0.0938	0.4441	0.1143	0.1897	0.2442	-0.1938	0.1491	0.1596	0.106	-0.1758
A_43_P15771 Cpsf4 Cleavage and polyadenylation specific factor 4	-0.0329	-0.049	-0.0597	0.0906	0.0366	-0.2644	-0.1517	-0.1307	-0.113	0.2006	0.1681	-0.013	-0.1091	-0.1061	-0.201	0.152	0.0834	0.0481	0.0739	-0.0048	0.0156	0.1169	-0.0938	0.0826	-0.0756	0.0791	-0.0418	0.2523	0.4124	0.1596	0.3418	0.1031	0.0782	-0.0276	0.1283	0.0931	0.2694	0.614	0.091	0.0811	-0.0546	-0.1666	-0.0124	-0.3246	-0.0493	-0.0708	0.0196	0.0462	-0.1105
A_42_P697344 Hnrpd Heterogeneous nuclear ribonucleoprotein D	-0.3224	-0.2713	-0.6027	-0.3514	-0.038	-0.0648	0.2339	-0.3585	-0.3379	-0.2064	-0.3223	-0.1698	-0.0192	-0.0359	0.3985	-0.2454	-0.4255	-0.5807	-0.0524	-0.6984	0.0838	0.1728	0.295	0.135	0.2527	-0.4329	0.4016	-1.1012	-1.2312	-0.4632	-0.8324	0.1081	0.3164	-0.069	0.1469	-0.276	-0.5718	-1.1344	-0.3389	-0.5016	-0.077	0.1648	-0.2685	0.0831	-0.2318	-0.1277	-0.0591	-0.1849	-0.0135
A_43_P18060 Dhx8_predicted similar to ATP-dependent helicase DDX8 (RNA helicase HRH1) (DEAH-box protein 8) (LOC287727)	0.1646	0.1295	0.2964	0.198	-0.1151	0.019	-0.2237	-0.0096	-0.0433	0.1672	0.2636	0.0594	0.0501	-0.069	-0.0648	0.2637	0.0197	0.3332	0.0761	0.0719	0.1162	-0.0335	-0.153	-0.0379	-0.1449	0.0407	-0.1631	0.2903	0.2957	0.1909	0.1091	0.2359	-0.0028	-0.0726	-0.0667	0.1426	0.0433	0.3313	-0.0156	0.2225	0.1236	-0.4532	0.1871	-0.1952	0.0309	0.0255	-0.1356	0.0888	-0.0764
A_43_P16550 Sf3a1_predicted Splicing factor 3a, subunit 1 (predicted)	0.0278	-0.0755	-0.47	-0.2165	0.056	-0.1223	0.1285	-0.0768	-0.1739	-0.0366	-0.2325	0.08	0.2622	0.1341	0.5347	0.2495	-0.5816	-0.368	0.0936	-0.6598	0.0448	0.1643	0.0061	0.0529	0.0578	-0.4842	0.0918	-0.6671	-0.928	-0.5264	-0.436	-0.005	0.0337	-0.1773	0.0647	-0.2487	-0.5164	-1.5269	-0.14	-0.3276	0.0032	0.7177	-0.0309	0.0388	-0.0805	-0.1258	-0.0857	-0.3329	0.3912
A_43_P16534 Sf3b2_predicted similar to Splicing factor 3b, subunit 2 (LOC293671)	0.1907	0.0188	-0.3874	-0.1876	-0.0501	-0.4729	0.1154	0.0325	-0.3822	0.1842	-0.2225	-0.2814	0.5089	0.1534	0.3042	-0.5136	-0.3355	-0.6992	-0.1062	-0.3101	-0.3191	0.1278	-0.049	0.0021	0.0588	-0.3967	-0.382	-0.6919	-0.6116	-0.4275	-0.8272	-0.0743	0.0643	-0.4052	-0.1015	-0.5752	-0.8122	-1.1452	-0.2098	0.31	0.7221	0.0533	0.2827	0.1069	0.0763	-0.2834	0.013	0.0299	-0.2736
A_42_P789646 Polr2a similar to DNA-directed RNA polymerase II largest subunit (RPB1) (LOC363633)	0.012	-0.0137	0.0229	0.0143	-0.0376	-0.0458	0.0139	0.0221	0.0341	0.0842	0.0267	-0.0258	-0.0311	0.0359	-0.0851	-0.0491	-0.0479	0.0026	-0.031	0.0534	-0.016	-0.0052	-0.0461	-0.0236	-0.0422	-0.0148	-0.0513	-0.0672	-0.1056	-0.0402	-0.0358	0.0286	-0.0232	-0.0458	-0.0239	0.0791	0.021	-0.0358	0.0644	-0.0593	-0.0054	-0.0855	0.0675	-0.0334	-0.03	0.0064	-0.0152	-0.0158	-0.0365
A_43_P18203 LOC313583 similar to RIKEN cDNA 4930512K19 (LOC313583)	0.0905	-0.0291	0	-0.1369	0.1867	0.0564	-0.0339	-0.1396	-0.7148	0.1851	0.0022	0.257	0.513	0.6642	0.8304	0.3356	0.2121	-0.0514	-0.1376	-0.2766	-0.0966	0.5802	0.1551	0.2603	-0.3347	-0.7153	-0.6868	-0.3182	-0.3904	-0.7105	-0.6159	0.4902	0.3234	0.2634	0.2834	-0.1778	-0.4574	-0.6239	-0.1948	0.5204	1.2086	1.1777	0.3674	0.1263	0.6399	-0.4611	-1.2523	0.5614	0.0489
A_43_P18735 LOC298916 similar to cleavage and polyadenylation specificity factor 3 (LOC298916)	0.1315	-0.052	-0.0632	0.1042	-0.1494	-0.0546	0.0928	0.2208	0.2572	0.1426	0.2315	0.436	0.0721	0.3536	0.4136	-0.0955	0.0458	0.2369	-0.1068	0.0682	0.1293	-0.092	-0.3224	-0.173	0.1958	0.0069	0.1488	-0.2799	-0.2273	0.0928	-0.3542	-0.068	0.0556	-0.1652	-0.0038	0.122	-0.1619	-0.1607	0.1731	0.1165	0.2281	0.0527	0.1099	0.0401	-0.322	-0.0528	-0.1782	0.0145	-0.0961
A_43_P18720 Ddx20 DEAD/H (Asp-Glu-Ala-Asp/His) box polypeptide 20, 103kD	0.0487	0.0129	0.0458	0.0586	-0.0315	-0.0084	-0.0178	0.0352	0.07	0.0848	0.088	0.02	0.0191	0.0661	-0.0172	0.0653	0.0208	0.1425	-0.026	0.0257	0.0352	-0.0299	-0.0853	-0.0583	-0.0587	-0.0053	-0.0459	0.1588	0.1728	0.1729	0.0948	-0.0155	-0.1052	-0.0121	-0.0073	0.1551	0.2281	0.1918	0.1421	0.1132	0.1069	0.0631	0.1505	0.0183	0.1202	0.069	-0.0064	0.0925	0.0302
A_43_P16404 RGD1307103_predicted similar to RIKEN cDNA 1190003A07 (LOC366276)	0.0173	-0.0741	0.0074	-0.2113	-0.0561	-0.0308	0.2443	0.3597	0.4783	0.4108	0.2505	0.144	0.3546	0.3817	0.4835	-0.0786	-0.3084	0.0734	-0.1858	0.1002	0.0531	0.1297	-0.32	-0.1205	0.3991	0.0993	0.4316	-0.5977	-0.4491	-0.2838	-0.667	0.1738	0.0633	-0.3126	-0.072	-0.0141	-0.2672	-0.6987	0.0043	0.1663	-0.0304	0.1007	0.2286	0.0748	-0.1376	0.0943	0.036	-0.017	-0.1826
A_43_P15623 Ddx1 DEAD/H (Asp-Glu-Ala-Asp/His) box polypeptide 1 (Ddx1)	-0.0836	-0.0636	0.0603	-0.2377	-0.0997	-0.0522	0.0499	0.2088	0.4303	-0.0164	0.0702	0.2792	-0.0176	0.7237	0.512	-0.1085	-0.0888	0.2199	0.1742	0.002	0.0747	-0.1359	-0.1906	-0.2297	0.6337	0.2735	0.3192	-0.6611	-1.2727	0.2669	-0.7093	-0.1355	0.0398	-0.3923	0.1353	0.3965	-0.4482	-0.7186	0.4631	-0.0129	-0.2817	0.1539	0.3186	0.3966	-0.282	0.3042	0.1678	-0.1884	0.1268
A_43_P23434 Hnrpa2b1 Heterogeneous nuclear ribonucleoprotein A2/B1 (predicted)	0.0311	0	0.2323	-0.044	0.042	-0.1297	0.1165	0.1335	0.0956	-0.007	0.0038	-0.2168	0.0991	-0.1928	0.1049	0.0177	0.105	0.046	0.0536	-0.0027	-0.1066	-0.0238	0.0165	-0.0316	0.0213	0.0428	-0.2735	0.1105	0.0538	0.0465	-0.0638	0.0198	-0.1124	-0.1596	0.0935	0.0978	-0.0035	0.1089	0.1826	0.1908	-0.4229	-0.1554	-0.3541	0.2092	0.1221	0.1166	-0.3056	0.0672	-0.3224
A_43_P16758 Prpf3_predicted similar to U4/U6-associated RNA splicing factor (LOC361995)	0.0035	-0.1843	0.1739	0.0962	0.0012	0.1074	0.1092	-0.0131	-0.0104	-0.1254	0.0204	-0.1765	-0.0052	-0.1184	-0.2632	0.0796	0.0137	0.2469	-0.0549	0.1396	0.064	0.0057	-0.0066	0.039	0.0214	0.0139	0.0601	0.3783	0.3264	0.0626	0.3048	-0.0106	0.0281	0.2802	-0.0169	0.1434	0.3341	0.3816	0.1638	-0.1358	-0.1471	-0.0503	0.0424	-0.1319	0.0866	0.0346	-0.0522	-0.0953	-0.0371
A_43_P18523 Sfrs8_predicted similar to splicing factor, arginine/serine-rich 8 isoform 1 (LOC304431)	0.0746	-0.0674	-0.146	-0.0042	0.0033	-0.0721	0.0144	0.0217	-0.0443	0.3534	0.1181	0.0982	0.5585	0.3384	0.2921	0.085	0.0854	-0.0594	-0.0244	-0.0157	-0.0952	0.2204	-0.0577	0.0784	-0.0668	-0.201	-0.1909	0.0238	-0.039	-0.2206	-0.0976	-0.0602	-0.0691	-0.1768	-0.203	-0.1498	-0.0597	-0.0429	-0.1135	0.1276	0.1822	0.092	0.2583	-0.0044	0.1306	-0.0594	-0.0076	0.0328	-0.058
A_42_P519887 Sfrs8_predicted Splicing factor, arginine/serine-rich 8 (suppressor-of-white-apricot homolog, Drosophila) (predicted)	-0.0058	-0.26	-0.3372	-0.0078	-0.2797	-0.4666	-0.2995	-0.5214	-0.306	-0.0679	-0.4465	-0.1184	-0.2878	-0.3115	-0.1092	0.1347	0.127	-0.2712	0.0605	-1.0324	0.0457	0.2152	-0.1434	-0.0234	-0.2882	-1.0013	-0.3221	-0.1697	-0.4198	-0.8829	0.1795	0.0273	-0.0393	0.1826	0.1138	-0.4105	-0.2965	-0.3818	-0.2644	-0.3743	0.2756	0.123	-0.4301	-0.1273	-0.1283	-0.2061	-0.0105	0.008	0.2353
A_43_P16631 Cd2bp2_predicted similar to CD2 antigen (cytoplasmic tail) binding protein 2 (LOC293505)	-0.0543	0.096	0.1196	-0.0028	0.0715	-0.0918	-0.1048	0.0606	0.0972	-0.2199	-0.0691	0.0295	-0.2713	-0.0362	0.3193	0.0543	-0.1514	-0.1741	0.0424	-0.0123	-0.0056	-0.2204	0.109	0.256	0.0463	-0.0325	0.1772	0.3125	0.1076	-0.0397	0.1618	0.0859	0.1327	0.2006	-0.0037	-0.0441	0.1718	0.3088	-0.0405	-0.0914	-0.1541	-0.0123	-0.0897	-0.1539	0.0244	-0.2112	-0.0227	-0.3412	0.0517
A_43_P18769 LOC362251 similar to RNA-binding region (RNP1, RRM) containing 2; splicing factor (CC1.3); coactivator of activating protein-1 and estrogen receptors (LOC362251)	-0.4148	-0.1105	-0.6544	-0.2134	0.1697	0.6209	0.1276	-0.1346	-0.6961	0.0457	-0.0709	0.1548	-0.2286	-0.2621	-0.0781	0.213	-0.1815	-0.7051	-0.2648	-0.0958	-0.4604	-0.0104	0.3254	-0.0995	0.4969	-0.4732	0.5167	-1.1388	-1.9065	-0.3175	-0.7519	0.696	0.4234	0.2008	0.4011	-0.5142	-0.5533	-1.0746	-0.3939	-0.3929	-0.0902	0.5806	-0.2907	0.1413	-0.1513	0.0198	0.0852	-0.5284	-0.025
A_43_P11855 Cugbp2 CUG triplet repeat,RNA-binding protein 2 (Cugbp2)	0.0723	-0.0304	-0.0881	0.0482	-0.0054	-0.0372	-0.0698	0.0112	0.0324	0.1043	0.1248	0.0924	0.0679	0.113	0.0189	0.1241	0.1263	0.1069	-0.0199	0.0038	0.0286	0.0487	-0.0586	0.0196	-0.1724	-0.087	-0.1801	0.0544	0.0802	0.0398	0.1145	-0.093	-0.1099	-0.0228	-0.0323	0.0717	0.0844	0.0882	0.0574	0.0209	0.0035	0.0416	0.1447	0.057	0.1531	0.0398	0.0184	0.0125	0.0935
A_43_P16870 LOC298916 similar to cleavage and polyadenylation specificity factor 3 (LOC298916)	0.1526	0.0167	0.0686	-0.0835	-0.0909	0.2482	-0.0547	0.0488	0.2911	-0.0616	0.0572	-0.167	0.2284	0.1558	-0.008	-0.1221	-0.093	-0.1584	-0.2148	0.092	0.0588	0.2395	0.1022	0.1146	0.22	0.0922	0.1174	-0.2395	-0.1139	0.127	-0.0651	0.0221	0.0563	-0.1524	-0.0592	0.0429	0.0637	0.079	0.1081	0.0563	0.1282	0.0614	0.1401	0.1328	-0.0357	-0.1864	-0.0672	0.0524	-0.1718
A_42_P798319 Sf3b2_predicted Splicing factor 3b, subunit 2 (predicted)	-0.0061	-0.0474	-0.2482	-0.0344	0.0554	0.0352	0.0052	-0.0484	-0.1076	0.1404	0.049	0.0958	0.2115	0.1666	0.2904	0.0492	0.0252	-0.1585	0.0037	-0.0741	-0.0224	0.0677	0.0427	0.0644	-0.1518	-0.142	-0.1465	-0.3348	-0.3237	-0.4472	-0.3276	0.0445	0.0972	-0.0197	-0.0533	-0.3595	-0.1752	-0.4432	-0.2963	-0.0947	0.0326	0.2173	-0.038	0.0348	-0.1456	-0.0606	0.002	-0.0162	0.0424
A_42_P552233 Hnrpd similar to CCT (chaperonin containing TCP-1) zeta subunit (LOC288620)	-0.2375	0.018	-0.9647	-0.07	0.0831	0.4904	0.0116	-0.4666	-0.6534	-0.0756	-0.0268	0.1255	-0.0167	-0.0847	0.2964	-0.077	-0.2739	-0.4443	0.1323	-0.5503	0.1826	0.0165	0.6946	0.1975	-0.1831	-0.3808	0.0793	-0.4428	-0.3778	-0.8138	-0.3197	0.1645	0.287	0.1976	-0.0643	-0.5763	-0.5247	-0.7804	-0.5426	-0.8795	-0.4728	0.0779	-0.5889	-0.2382	0.0346	-0.2439	0.0066	-0.2469	0.2356
A_43_P15252 Col2a1 procollagen, type II, alpha 1 (Col2a1)	0.1012	-0.0411	0.0582	0.0019	-0.1939	0.035	0.0946	0.2179	0.2046	-0.0752	0.111	0.0106	0.3191	0.1864	0.0727	-0.0611	0.0292	0.1868	-0.0588	0.0325	-0.1101	-0.0083	-0.2107	-0.1332	-0.042	0.0095	-0.032	-0.1323	-0.046	0.1039	-0.0624	-0.1779	-0.1969	-0.2858	-0.1588	0.1326	0.1194	0.1494	0.1268	0.0354	0.0879	0.0474	0.3624	0.2826	0.0943	0.1874	0.0832	0.2646	0.1596
A_42_P714133 Snrpd2_predicted similar to Small nuclear ribonucleoprotein Sm D2 (snRNP core protein D2) (Sm-D2) (LOC292688)	-0.1485	-0.0726	-0.5356	-0.0594	-0.0088	0.1206	0.171	0.0503	-0.0818	-0.3193	-0.2596	-0.4111	-0.119	-0.0721	0.0214	-0.2682	-0.2479	-0.2832	-0.0288	-0.2684	-0.082	-0.0562	0.0676	-0.1448	0.493	0.0584	0.3914	-0.7642	-0.8754	0.0679	-0.4544	0.0069	0.0474	0.023	0.3021	0.0529	-0.4958	-0.7111	0.0486	-0.0486	0.136	0.3077	0.0502	0.1205	-0.0073	0.028	0.1074	0.1889	0.0956
A_43_P18423 Sf3b1 splicing factor 3b, subunit 1, 155kD (Sf3b1)	-0.0495	0.044	0.0388	0.0775	0.0156	0.0997	-0.1754	-0.0733	-0.0429	0.1377	0.0708	0.022	-0.0099	-0.0226	0.0304	-0.0038	0.0884	0.0181	0.066	0.0536	0.0397	-0.0696	-0.0114	0.0048	0.1206	0.1777	0.0555	0.1836	0.2629	0.0808	0.0671	0.1002	0.092	0.2058	-0.0936	-0.122	-0.0186	0.0891	-0.0476	-0.1247	0.084	0.0336	-0.0761	0.0619	0.0709	-0.0225	0.068	0.0571	-0.1689
A_42_P629394 Smc1l1 structural maintenance of chromosomes 1 like 1 (S. cerevisiae) (Smc1l1)	0.0966	0.0425	0.0069	0.0116	-0.0759	-0.2282	-0.0394	0.0151	0.0714	0.1607	0.1179	0.2077	0.2342	0.2074	0.1972	0.1188	0.2057	0.1287	-0.0018	-0.0373	0.0673	-0.015	-0.0795	-0.0948	-0.2006	-0.0901	-0.1894	-0.151	-0.1087	-0.0689	-0.1134	-0.1282	-0.0907	-0.2437	-0.1058	0.0444	-0.1075	-0.148	0.1026	0.233	0.2485	0.036	0.1562	0.1322	-0.1354	0.0932	0.0032	0.1359	0.1035
A_42_P611141 LOC308650 Similar to Murine homolog of human ftp-3	-0.4487	-0.1105	-0.0967	-0.4448	0.1312	0.6258	0.0259	0.1096	-0.4516	-0.0482	-0.0821	0.2148	-0.0054	-0.0794	0.376	-0.1933	-0.6303	-0.6591	0.1587	-0.3737	-0.1271	-0.0209	0.5446	0.2021	0.7947	-0.42	1.1925	-1.6932	-2.1563	-0.194	-2.0999	0.3449	0.2743	0.1466	0.3959	-0.4472	-0.9084	-2.2911	-0.5522	-0.6927	0.0273	0.4342	-0.3114	0.2148	-0.2739	-0.0175	-0.0394	-0.5172	0.1716
A_42_P503531 RGD1307103_predicted similar to RIKEN cDNA 1190003A07 (LOC366276)	0.0668	0.0262	0.0138	0.0016	-0.0616	-0.1659	-0.0322	-0.0096	0.0213	0.1567	0.1158	0.0658	0.0616	0.0404	0.069	0.0862	0.1096	0.0917	0.0697	-0.0563	-0.0275	-0.0333	-0.064	-0.0591	-0.0179	-0.0353	-0.1181	-0.0252	-0.0443	0.0635	-0.0657	-0.0022	0.0456	-0.0729	0.0062	0.0698	-0.0932	-0.0111	0.0324	0.0481	0.1549	0.0316	0.0544	-0.0367	-0.1632	-0.0295	-0.023	-0.0518	-0.0113
A_43_P17586 Cpsf1_predicted similar to cleavage and polyadenylation specificity factor 1 (LOC366952)	0.0198	0.0188	0.1288	0.0419	-0.0716	-0.1059	0.115	0.1086	0.2225	-0.0752	-0.0668	-0.1278	-0.0663	0.0211	-0.1402	-0.1424	-0.086	0.1138	-0.0555	0.0872	-0.041	-0.172	-0.153	-0.2238	0.3646	0.1694	0.2821	0.2239	0.1155	0.5546	0.1657	-0.0442	-0.0658	-0.0831	0.1422	0.3459	0.1652	0.3733	0.3512	0.039	-0.1204	-0.245	0.153	0.107	0.1096	0.0487	-0.0316	0.0813	0.0057
A_43_P19982 Clk4_predicted CDC like kinase 4 (predicted)	0.2074	-0.0047	0.3152	0.0257	0.0663	0.3656	0.0068	0.0378	0.0935	0.3065	0.1269	0.2271	-0.09	-0.0809	0.0409	0.2736	-0.019	0.3395	-0.1302	0.0401	0.1127	0.0098	-0.0647	0.0339	0.0446	0.0616	-0.0678	0.2274	0.0549	0.1425	0.1965	0.0451	-0.0472	-0.0381	0.0162	0.1948	0.1404	0.3303	0.1539	0.1295	0.0244	-0.0745	0.1282	-0.0517	-0.017	0.0105	-0.1364	0.0161	-0.0075
A_43_P13323 Phf5a transcription factor INI (Phf5a)	-0.3169	-0.0286	-0.817	-0.1158	0.0817	0.0234	-0.0167	-0.4056	-0.6856	-0.5788	-0.5872	-0.3108	-0.5224	-0.5964	-0.1866	-0.2274	-0.3706	-0.7463	0.2056	-0.6742	0.1875	0.1312	0.7462	0.3228	-0.0156	-0.404	0.2232	0.0624	0.1165	-0.5421	0.173	0.1106	0.24	0.6939	0.3524	-0.2442	-0.0698	-0.2411	-0.3772	-0.6932	-0.3104	0.1253	-0.6226	-0.0155	0.1755	-0.2028	0.0351	-0.4657	0.182
A_43_P12553 Hnrpab heterogeneous nuclear ribonucleoprotein A/B (Hnrpab)	0.2248	-0.0015	0.4448	-0.0424	-0.3435	0.0607	0.238	0.1122	0.3411	-0.1472	0.3633	3e-04	0.208	0.1328	0.0719	-0.0761	0.2961	0.1292	-0.2324	0.2463	0.0078	0.0228	-0.1469	-0.1364	-0.0464	0.0875	0.1444	-0.1179	0.01	0.203	0.0359	0.0743	-0.0999	-0.2865	0.091	0.3497	0.3001	-0.1486	0.2392	0.0831	-0.1055	0.1059	0.0271	0.3875	0.0256	0.048	-0.1044	-0.0759	0.1715
A_43_P13035 Sfrs10 splicing factor, arginine/serine-rich 10 (transformer 2 homolog, Drosophila) (Sfrs10)	-0.3552	-0.0176	-0.9813	-0.0175	0.3804	0.6606	-0.1641	-0.7618	-1.0083	-0.4744	-0.4498	0.031	-0.9315	-0.629	-0.1841	-0.0677	-0.1494	-0.5283	0.3806	-0.3674	0.3674	-0.0381	0.8793	0.2354	-0.1434	-0.1799	0.3877	0.8042	0.6984	-0.2441	0.7305	0.404	0.4267	1.2232	0.4812	-0.1085	0.1762	0.2535	-0.1143	-0.8228	-0.3963	0.5008	-1.0221	-0.0011	0.209	-0.0678	0.1522	-0.4396	0.4505
A_43_P13044 Hnrpu heterogeneous nuclear ribonucleoprotein U (Hnrpu)	0.0225	-0.0201	0.4817	0.3587	-0.2814	0.2968	-0.0591	-0.0028	0.043	-0.2499	-0.1026	-0.1674	-0.3355	-0.2929	-0.2716	-0.0451	-0.068	0.2988	-0.0811	0.121	0.0449	-0.1555	0.115	-0.0592	0.4865	0.1795	0.1804	0.5167	0.43	0.5644	0.4899	0.3178	0.0789	0.1593	0.2256	0.4298	0.3258	0.7936	0.3481	0.0449	-0.1655	-0.2296	-0.0318	-0.3168	0.201	-0.0127	-0.1404	0.0861	-0.0078
A_42_P514419 RGD1307679_predicted Similar to ATP/GTP-binding protein (predicted)	-0.1776	-0.0779	-0.0523	-0.1372	0.1173	0.2304	0.085	0.0906	-0.158	-0.32	-0.3646	-0.2165	-0.1826	-0.2722	0.0712	0.131	-0.4959	-0.4206	0.1113	-0.1732	0.2169	0.114	0.2599	0.154	0.163	-0.1955	0.2814	-0.2932	-0.4013	-0.0242	-0.2053	0.2369	0.1964	0.4154	0.4496	0.0192	0.123	-0.5877	-0.1786	-0.1968	0.0481	0.4275	-0.3352	-0.1601	0.1412	0.003	0.1094	0.1556	0.1079
A_42_P638200 Cstf3_predicted Cleavage stimulation factor, 3' pre-RNA, subunit 3, 77kDa (predicted)	0.0399	-0.1104	-0.1605	-0.0623	0.0936	0.3117	0.2621	0.1782	0.1103	-0.3888	-0.3766	0.2916	0.3035	0.2451	0.6446	0.0317	-0.3012	-0.0842	-0.1072	-0.237	0.2136	0.1833	0.1165	-0.1656	-0.1963	-0.1758	0.5024	-0.1427	-1.2895	-0.107	-0.2758	0.0664	-0.0267	0.2765	0.2042	0.057	-0.1896	-2.0976	-0.0256	-0.0473	-0.0696	1.6979	-0.2433	0.4171	0.2138	0.1225	0.144	0.0651	0.3229
A_43_P17749 Fus_predicted fusion (involved in t(12;16) in malignant liposarcoma) (predicted) (Fus_predicted), mRNA.	0.147	-0.1017	0.3766	-0.1633	-0.077	0.077	0.2122	0.1665	0.775	-0.0776	0.3285	0.2735	0.5453	0.475	0.4722	-0.2179	-0.0585	0.3131	-0.2303	-0.0086	-0.0914	-0.1921	-0.4599	-0.3297	0.5358	0.1881	0.4514	-0.7734	-0.7687	0.5293	-0.346	-0.1051	-0.1496	-0.503	0.072	0.4349	-0.2013	-0.5224	0.364	0.0284	-0.0965	0.0859	0.5064	0.2451	-0.0217	0.3773	-0.0727	0.2679	0.1352
A_43_P22450 Prpf8_predicted similar to splicing factor Prp8 (LOC287530)	-0.0018	0.0322	-0.1714	0.0181	0.0094	-0.1611	0.1569	0.1118	0.0994	0.2262	0.1703	0.123	0.666	0.4792	0.3988	0.0501	0.0612	0.1433	-0.1446	-0.1757	-0.0553	0.2133	-0.1665	0.0085	0.2593	-0.1854	-0.0435	-0.3435	-0.437	-0.0059	-0.3857	0.0094	-0.152	-0.3856	-0.0526	-0.0686	-0.3806	-0.4768	0.0379	0.2112	0.3268	0.1596	0.5307	0.2466	0.1547	0.141	0.0404	0.1185	0.0493
A_42_P546653 LOC298075 similar to 80 kDa nuclear cap binding protein (NCBP 80 kDa subunit) (CBP80) (LOC298075)	0.3335	-0.2486	0.2258	0.0098	0.1058	0.3418	0.1676	0.5746	0.622	0.3251	0.2802	0.3141	0.3979	0.1704	0.5178	-0.1716	-0.3053	0.1133	-0.0339	-0.299	-0.1794	0.1228	0.0656	-0.1122	0.4926	-0.0098	-0.124	-0.5459	-0.6222	0.4339	-0.888	-0.0938	-0.042	-0.2407	0.2486	0.3773	-0.3788	-0.3555	0.2653	-0.1263	-0.2477	-0.1973	0.3525	0.518	0.4959	0.2948	-3e-04	0.0194	0.1303
A_43_P15732 Srpk2_predicted similar to serine/arginine-rich protein specific kinase 2 (LOC296753)	0.0364	0.0328	0.1482	0.1626	-0.2313	-0.1619	-0.2509	-0.0236	0.2902	0.127	0.3108	0.1451	0.2025	-0.0017	0.1693	0.1644	0.1532	0.5778	-0.2279	-0.029	0.0028	0.0023	-0.1574	-0.2114	-0.0303	0.2256	0.1602	-0.0654	-0.0627	0.3055	0.1593	0.5095	0.0688	-0.018	0.5039	0.1234	0.1328	0.0893	0.4662	0.2513	0.1228	0.2344	0.2046	0.0386	0.0331	0.1636	0.2037	0.5916	-0.0554
A_43_P22574 Fnbp3_predicted similar to formin binding protein 11 (LOC295607)	-0.4685	-0.1726	-0.8691	-0.1786	0.2568	0.1563	0.1657	-0.4423	-0.8272	0.529	0.3581	0.2202	0.3639	0.3476	0.5858	0.0038	-0.0867	-0.7298	-0.1502	-0.4354	-0.366	0.351	0.2948	0.1957	0.5236	-0.5053	0.1395	-0.6498	-1.0022	-0.4248	-0.945	0.1229	0.3067	-0.0668	-0.099	-0.6092	-0.8234	-1.2487	-0.4396	0.1271	0.5882	0.6443	0.1461	0.2677	0.2424	-0.3059	-0.0407	-0.242	-0.1795
A_43_P21057 Dicer1_predicted similar to Endoribonuclease Dicer (Double-strand-specific ribonuclease mDCR-1) (LOC299284)	0.2117	0.0852	0.1478	0.0694	-0.3788	-0.0796	0.0428	0.5178	0.1165	0	0.0068	-0.0126	-0.1461	0.3696	0.1001	-0.025	0.0809	0.251	0.0311	0.0388	0.092	0.591	0.0147	0.3771	-0.4359	-0.1485	-0.0594	-0.1357	-0.0535	0.1379	-0.1506	-0.8466	-0.0827	0.1441	-0.1378	0.2255	0.0507	-0.0605	-0.0205	0.0771	-0.3116	-0.0789	0.1116	-0.1652	-0.0366	0.1928	0.0563	-0.1287	0.0267
A_43_P13286 Pprf18 PRP18 pre-mRNA processing factor 18 homolog (yeast) (Pprf18)	-0.0735	-0.0672	-0.0345	7e-04	0.1585	-0.3094	0.0146	-0.001	0.0026	0.1768	0.2288	0.0788	-0.151	-0.146	-0.2183	-0.1846	-0.1686	-0.1992	-0.0077	-0.3714	0.0284	-0.1232	0.4498	0.063	0.1711	0.2493	0.2462	-0.2007	-0.2464	0.0084	-0.2895	-0.0122	0.07	-0.1626	0.0834	0.0586	-0.2333	-0.103	0.0673	-0.0412	-0.2534	-0.0212	0.0272	-0.0556	-0.193	-0.0665	-0.0368	-0.0216	-0.284
A_43_P15949 Supt5h suppressor of Ty 5 homolog (S. cerevisiae)	0.2151	0.0838	0.2671	-0.0296	-0.0137	-0.0665	0.1548	0.0894	0.1814	-0.1028	0.4856	-0.06	0.2036	0.1345	0.0931	0.1101	0.0386	0.2483	0.0471	0.1353	-0.0594	-0.1806	-0.0993	-0.0872	-0.0147	0.1415	0.0133	0.0741	0.0432	-0.0073	0.0322	-0.0867	-0.0286	-0.1186	-0.0452	0.0538	0.0473	0.3322	0.0824	0.0591	-0.0055	-0.0921	0.0272	0.0701	-0.1816	0.1314	0.1875	0.116	-0.0728
A_43_P13752 Cugbp2 CUG triplet repeat,RNA-binding protein 2	-0.0649	-0.08	-0.1479	0.0136	0.0246	0.057	-0.0296	-0.0852	-0.1055	-0.2031	-0.1964	-0.241	-0.0754	-0.0355	-0.1347	-0.0707	-0.0789	-0.1973	4e-04	0.0925	-0.0376	0.1056	0.1312	0.1331	0.0812	-0.0513	0.0174	0.1641	0.2021	-0.1043	0.1696	0.0639	0.0223	0.1623	0.042	-0.0124	0.1584	0.2201	-0.054	-0.0701	-0.0119	-0.0942	-0.0743	-0.0974	0.0598	-0.0543	-0.0302	-0.0893	-0.1091
A_42_P598137 Dnajc8_predicted DnaJ (Hsp40) homolog, subfamily C, member 8 (predicted)	-0.1674	-0.1146	-0.089	-0.1984	0.265	-0.0921	0.0196	-0.1105	-0.0272	0.2909	0.1989	0.1512	-0.132	-0.1028	-0.0842	-0.4154	-0.3801	-0.5704	-0.1462	-0.5224	-0.1199	-0.2816	0.566	0.1345	0.2402	0.1377	0.2939	-1.1727	-1.2311	0.1338	-1.0318	0.0668	0.3001	-0.3058	0.1945	0.0501	-0.6474	-1.149	-0.0518	-0.0548	-0.2291	0.1978	-0.0073	0.142	-0.4516	-0.2752	-0.1378	-0.0825	-0.5015
A_42_P680605 Sf3b1 splicing factor 3b, subunit 1, 155kD (Sf3b1)	-0.3173	-0.108	-0.4713	-0.3264	0.2404	0.4714	0.2086	-0.2334	-0.3336	-0.0247	-0.1113	0.1814	-0.0192	-0.0356	0.219	-0.1544	-0.1765	-0.5609	0.003	-0.6217	-0.1234	-0.1226	0.5243	0.0698	0.4325	-0.2592	0.4904	-1.3692	-1.4952	-0.2835	-0.9241	0.251	0.3084	0.0696	0.2578	-0.5608	-0.7194	-1.4029	-0.5202	-0.4293	-0.0322	0.2896	-0.4346	0.1066	-0.2205	-0.0511	0.1281	-0.0954	-0.0861
A_43_P21140 Cstf2t_predicted similar to Cstf2t-pending protein (LOC309338)	0.0534	-0.0636	-0.0094	0.0522	-0.065	-0.0528	0.0628	0.1067	0.0962	0.028	0.0295	0.1504	0.1924	0.1898	0.0366	0.0017	-0.0131	-0.0316	-0.0179	0.1234	-0.0805	0.0766	-0.0402	-0.0103	-0.069	-0.0525	-0.0697	0.1226	0.0732	-0.1133	0.0314	-0.026	-0.1399	-0.1704	-0.0716	0.0283	0.1936	0.1765	0.0069	0.0653	0.0209	0.0149	0.0707	0.0834	0.1468	0.0863	-0.0092	0.1473	0.0647
A_42_P520271 Sfrs5 splicing factor, arginine/serine-rich 5 (Sfrs5)	-0.1199	-0.0189	-0.7956	-0.2744	-0.0194	0.1998	0.0426	-0.5065	-0.7166	-0.0484	-0.2059	0.1658	-0.0711	-0.1448	0.2032	-0.3048	-0.2182	-0.8046	0.1686	-0.9906	-0.04	-0.0272	0.4893	0.171	0.3269	-0.1497	0.3792	-0.9674	-1.0269	-0.6501	-0.564	0.2454	0.3954	0.2288	0.3835	-0.6471	-0.6914	-1.1335	-0.7114	-0.6975	-0.1468	0.2507	-0.2794	0.229	0.0562	-0.0846	0.0783	-0.1433	0.0318
A_42_P775698 Hrmt1l2 heterogeneous nuclear ribonucleoproteins methyltransferase-like 2 (S. cerevisiae) (Hrmt1l2)	-0.3054	-0.2613	-1.3625	-0.3068	0.0988	-0.0152	-0.1114	-0.6896	-1.1114	-0.2228	-0.3928	-0.3298	-0.464	-0.4568	-0.1088	-0.3973	-0.6233	-1.3102	0.1184	-0.8697	0.0748	0.1233	0.5137	0.2451	0.282	-0.8127	0.4036	-0.7949	-0.927	-0.7467	-0.345	0.1862	0.3414	0.072	0.2216	-0.661	-0.7276	-1.002	-0.6797	-0.6818	0.0149	0.2151	-0.4522	-0.1746	-0.198	-0.4068	-0.0325	-0.4863	0.1198
A_42_P683472 Sfrs12 Splicing factor, arginine/serine-rich 12	0.0217	0.0228	0.0503	0.0991	-0.1083	-0.2238	-0.0403	0.0447	0.0253	0.0717	0.123	6e-04	0.0199	0.0598	-0.0547	0.0271	0.0847	0.1848	0.0562	-0.0376	-6e-04	-0.0276	-0.1002	-0.0811	0.0256	0.0457	-0.0389	0.2414	0.2789	0.179	0.2536	-0.0853	-0.0772	-0.1821	-0.0326	0.1621	0.1446	0.3828	0.1958	0.1039	0.0201	-0.0992	0.151	-0.0323	0.0374	0.0688	0.0134	0.071	0.0012
A_43_P22996 RGD1307679_predicted Similar to ATP/GTP-binding protein (predicted)	0.0856	0.0558	0.1723	0.1478	-0.0022	0.0697	-3e-04	0.1115	0.1519	0.0624	0.0738	0.1569	0.2215	0.1406	0.0138	0.0076	0.1241	0.2605	0.031	0.1846	0.0416	-0.023	-0.1427	-0.0522	-0.1452	0.0484	-0.1161	0.261	0.2824	0.1283	0.1796	-0.1275	-0.119	0.0311	-0.1192	0.0739	0.196	0.3879	0.1396	0.138	0.0809	0.0237	0.1889	0.1857	0.1585	0.1414	0.0757	0.147	0.0848
A_42_P657176 LOC298916 similar to cleavage and polyadenylation specificity factor 3 (LOC298916)	-0.2244	-0.1121	-1.2729	-0.2556	0.0202	-0.2609	-0.08	-0.5328	-0.619	-0.1207	-0.3895	-0.3377	-0.35	-0.253	0.079	-0.1934	-0.5546	-0.7696	0.0238	-0.876	-0.0638	0.1924	0.339	0.1135	0.1544	-0.8444	0.2036	-0.9046	-1.0797	-0.7565	-0.3878	0.1159	0.3206	0.1831	0.1362	-0.2812	-0.6049	-1.1239	-0.2896	-0.408	0.084	-0.2703	-0.6172	-0.3532	-0.3386	-0.5138	-0.1708	-0.5486	0.0699
A_43_P21369 Dhx8_predicted similar to ATP-dependent helicase DDX8 (RNA helicase HRH1) (DEAH-box protein 8) (LOC287727)	0.1014	-0.0137	0.4551	0.077	-0.0381	0.1004	0.1178	0.3411	0.2562	-0.0105	0.0017	0.0495	0.2473	0.0443	-0.2136	0.3097	0.1179	0.4263	-0.0224	0.1036	0.051	-0.065	-0.1816	-0.1755	-0.0915	-0.0652	-0.2079	0.1113	0.1453	0.0437	0.037	0.0583	-0.0772	-0.1887	-0.1544	0.2494	0.2269	0.1542	0.1579	0.1072	0.1238	0.0605	0.0541	0.2272	-0.0796	0.0629	0.0681	0.2891	0.0011
A_42_P822360 Polr2a Polymerase (RNA) II (DNA directed) polypeptide A	9e-04	-0.0723	-0.3252	-0.0251	0.0216	-0.03	-0.0295	-0.0227	-0.0403	-0.023	-0.2158	0.038	0.2119	0.2024	0.3158	0.0091	0.058	-0.1832	0.1292	-0.1028	-0.0113	0.1104	0.0461	0.0692	-0.0303	-0.2023	-0.0698	-0.3969	-0.5472	-0.6114	-0.17	-0.0975	-0.0339	0.0122	-0.066	-0.2815	-0.0749	-0.3867	-0.3025	-0.1082	0.0556	0.174	-0.0055	0.0686	0.0749	-0.0858	-0.019	-0.0763	0.094
A_43_P10264 Sf3b2_predicted similar to Splicing factor 3b, subunit 2 (LOC293671)	-0.2457	-0.0092	-0.2616	-0.219	0.0744	-0.0995	-0.0154	-0.4386	-0.5853	0.2587	0.231	0.0024	0.7079	0.4636	0.7804	0.23	0.0049	-0.2692	-0.0528	1.0408	-0.301	0.1637	-0.049	0.1446	0.3785	-0.4308	-0.1878	-0.2786	-0.0109	-0.1158	-0.8136	0.2101	0.153	-0.2574	0.1472	-0.3039	-0.6785	-0.6543	-0.2023	0.1938	0.5176	0.3328	0.5694	0.1011	0.2	-0.254	-0.2572	0.454	-0.2784
A_43_P17297 Rnmt_predicted RNA (guanine-7-) methyltransferase (predicted)	0.101	0.3308	0.0325	-0.2958	-0.098	0.5122	0.004	0.241	0.0072	-0.0104	-0.117	-0.1114	-0.2112	0.0241	0.0361	0.2316	0.0741	-0.0363	0.0268	-0.1164	-0.0092	0.0865	0.0958	0.0572	-0.396	-0.0146	0.0019	0.2989	0.0718	-0.0993	0.6033	-0.097	-0.0404	0.0373	-0.1122	0.1242	0.1333	0.1327	-0.2394	0.0242	-0.152	-0.1232	0.0282	0.1238	0.5866	-0.2166	-0.0797	0.3517	0.1474
A_43_P10172 LOC362264 Similar to dJ862K6.2.2 (splicing factor, arginine/serine-rich 6 (SRP55-2)(isoform 2))	-0.2152	0.0359	0.3073	-0.1342	-0.0524	-0.1896	-0.1569	-0.2408	0.0332	0.0212	-0.1564	-0.2613	-0.0425	0.0439	-0.2006	-0.4534	0.1779	-0.284	-0.0237	0.1735	-0.1898	-0.0938	0.2366	-0.0639	0.1428	0.6271	-0.3842	0.151	0.3358	0.0414	0.1332	0.1636	-0.1133	-0.1131	-0.0249	0.2591	0.1733	0.2954	-0.1056	0.0548	0.025	0.1455	-0.0952	0.1244	0.0027	-0.0208	-0.009	0.0089	0.058
A_43_P10166 Spop_predicted Speckle-type POZ protein (predicted)	0.0507	0.0167	-0.1621	-0.1839	-0.0429	-0.0091	0.0453	-0.0166	-0.2228	0.3881	0.2215	0.0481	0.4656	0.4278	0.4457	-0.2153	-0.2573	-0.5256	-0.2068	-0.3546	-0.259	0.1549	0.0874	0.1357	0.2362	-0.2549	0.0128	-0.9216	-0.7954	-0.3871	-0.896	0.0712	0.1287	-0.3272	-0.2503	-0.3682	-0.6663	-0.9829	-0.3083	0.3963	0.4623	0.3337	0.2802	-0.1066	-0.2263	-0.1256	-0.0374	0.2154	-0.6425
A_43_P22104 Dicer1_predicted similar to Endoribonuclease Dicer (Double-strand-specific ribonuclease mDCR-1) (LOC299284)	-0.0118	0.2714	0.0869	-0.0205	0.1388	-0.1442	-0.2083	0.0701	0.0694	0	0.0123	-0.0163	-0.0137	0.1128	0.0622	0.0966	0.0311	-0.106	0.2866	0.4298	0.017	-0.1369	-0.0995	-0.1626	-0.2644	0.3044	-0.4948	0.1554	0.2762	0.1041	0.2467	0.036	0.0719	-0.1428	-0.2295	0.0767	0.0709	0.2394	0.2412	0.0238	-0.0117	-0.1381	-0.0854	0.357	0.1096	-0.0568	-0.0312	0.4378	0.0543
A_43_P17172 Prpf8_predicted similar to splicing factor Prp8 (LOC287530)	0.024	0.0144	0	0.0672	0.4228	-0.1864	-0.0359	-0.071	0	-0.008	-0.0024	-2e-04	-0.0229	0.0334	0.0876	-0.0808	0	-0.049	0.2628	0.0744	0.183	-0.0285	0.2072	0.0485	-0.0302	0.0021	0.1024	0.1124	0.117	-0.0405	-0.2065	-0.0251	0.0877	-0.1472	0.314	-0.0226	-0.0087	-0.0051	0.2623	0.0282	-0.1086	-0.0849	-0.1027	-0.0924	0.0574	-0.091	-0.0076	0.1407	-0.0932
A_42_P772356 Dhx15_predicted similar to Putative pre-mRNA splicing factor RNA helicase (DEAH box protein 15) (LOC289693)	-0.3083	-0.1215	-1.0851	-0.1489	0.188	0.1389	0.2459	-0.3963	-0.5996	-0.3402	-0.3733	-0.0608	-0.1095	-0.1112	0.1634	0.369	0.0784	-0.5422	0.1428	-0.7887	0.0915	-0.1149	0.5893	0.1463	-0.02	-0.6437	0.2873	-0.1757	-0.4937	-0.355	0.0485	0.2201	0.1543	0.3988	0.3617	-0.3816	-0.0679	-0.6134	-0.2496	-0.4184	0.1237	0.5724	-0.5674	-0.0371	0.1023	-0.1878	0.0976	-0.0255	0.0885
A_43_P22198 Polr2a similar to DNA-directed RNA polymerase II largest subunit (RPB1) (LOC363633)	0.3249	-0.0791	0.4696	0.1436	-0.2092	-0.0912	0.4952	0.2784	0.0849	-0.0494	0	0.2097	-0.2077	-0.2045	-0.353	0.1934	0.0538	0	-0.2438	0.2607	0.1402	-0.1898	-0.2839	-0.0108	-0.3298	-0.2351	0.182	0.1054	0.0202	-0.1771	-0.1105	-0.4229	-0.2486	-0.4658	-0.2233	0.0734	0.2058	0.0578	-0.1832	-0.156	0.112	0.1431	-0.0713	-0.0267	0.0296	0.0514	-0.3074	0.1515	0.0767
A_42_P715799 LOC361811 similar to serine/arginine-rich protein specific kinase 1 (LOC361811)	-0.1582	-0.1408	-0.5487	-0.0115	0.013	-0.0534	-0.0888	-0.2878	-0.37	-0.216	-0.1977	-0.157	-0.1248	-0.2573	0.0412	0.0109	-0.0826	-0.4145	0.0445	-0.5039	-0.0689	0.0906	-0.0272	0.0398	-0.1533	-0.2132	-0.1237	0.2032	0.1398	-0.3191	0.3228	0.206	0.1734	0.2649	0.1489	-0.1059	0.015	-0.0417	-0.1202	-0.1985	-0.0965	-0.0636	-0.4467	-0.4134	-0.2084	-0.1975	-0.0231	-0.1696	0.1084
A_42_P784026 Hnrph1 Heterogeneous nuclear ribonucleoprotein H1	-0.1703	-0.0366	-0.4089	0.0083	0.1948	0.2401	-0.0047	-0.1538	-0.1692	-0.058	-0.1185	0.0264	-0.2682	-0.3375	-0.1176	0.0171	-0.0477	-0.1785	0.0961	-0.3461	0.0224	-0.1046	0.5389	0.1107	0.1487	-0.0148	0.1657	0.0741	-0.1645	-0.243	0.0313	0.2515	0.2618	0.3599	0.2582	-0.2459	-0.2468	-0.1739	-0.2154	-0.3431	-0.0073	0.0742	-0.4003	-0.1985	0.0769	-0.0113	0.0697	-0.0598	0.0153
A_43_P19053 Pskh1_predicted similar to protein serine kinase Pskh1 (LOC364993)	-0.0873	-0.1896	0.0965	-0.0392	0.2225	-0.2414	0.0773	-0.0551	0.0839	-0.1518	0.0534	-0.1558	0.0881	-0.1516	-0.1602	-0.0512	-0.1361	0.0265	0.0704	0.3465	0.1992	-0.065	-0.1694	0.0421	-0.0158	0.0804	0.0019	0.1244	0.1796	0.2334	0.2112	-0.1574	0.0469	-0.1772	0.1888	-0.0382	0.1173	0.1911	0.0955	0.1536	0.4517	-0.416	-0.2601	0.1842	0.0789	0.2153	-0.1038	-0.138	-0.1544
A_43_P19511 Dhx9_predicted similar to RNA helicase A (LOC304859)	0.0205	0.1912	-0.0532	0.031	-0.0229	0.1309	-0.0381	-0.0628	0.0807	-0.1055	0.2625	-0.0728	0.1052	-0.0082	0.0219	-0.0592	-0.0207	-0.0154	0.0583	0.0607	-0.029	0.0997	-0.2349	-0.2624	0.117	0.1328	0.1024	0.0025	0.0659	0.6312	0.0218	0.0313	0.0323	-0.1415	0.0397	0.1746	0.284	0.0511	0.1474	-0.3808	0.3594	0.0806	-0.0113	-0.2147	0.1036	0.0262	0.0709	0.6831	-0.1114
A_42_P599303 Spop_predicted Speckle-type POZ protein (predicted)	-0.1094	-0.1408	-0.2769	-0.0386	-0.1884	-0.0708	-0.0251	0.0869	-0.042	0.394	0.2777	0.3203	0.0253	-0.0333	0.0331	-0.2112	-0.3274	-0.317	-0.1895	-0.5773	-0.1587	-0.2082	-0.25	-0.3813	0.2936	0.1817	0.1959	-1.1674	-1.5584	-0.0093	-1.0041	0.2921	0.1655	-0.4819	0.1887	-0.1534	-0.5749	-1.2577	-0.1109	-0.2446	-0.2156	0.2527	-0.0771	-0.0179	-0.3423	0.051	0.129	-0.0292	-0.2597
A_43_P10633 Ier3 chromosome 20, major histocompatibility complex, assembled from 40 BACs, strain Brown Norway (BN/ssNHsd), RT1n haplotype; segment 7/11.	0.1236	0.0696	0.1661	0.1002	-0.0206	-0.0812	-0.0917	0.0757	0.0957	0.2283	0.2	0.1597	0.1217	0.1452	-0.0589	0.1256	0.2095	0.4032	0.0236	0.0256	0.0938	-0.0256	-0.2199	-0.1554	-0.1492	0.0169	-0.1771	0.2436	0.2339	0.3132	0.3293	-0.0209	-0.1778	-0.0916	-0.07	0.2519	0.211	0.4016	0.2964	0.1582	0.0946	-0.1283	0.2891	0.1706	0.1813	0.1695	-0.0167	0.1544	0.1398
A_42_P839795 Cugbp1_predicted CUG triplet repeat, RNA binding protein 1 (predicted)	-0.1222	-0.1113	-0.556	-0.2524	-0.0535	-0.0606	0.0742	-0.1507	-0.4135	0.0692	-0.0531	-0.119	0.0484	-0.0554	0.1236	-0.1033	-0.16	-0.3905	0.0365	-0.5631	-0.0518	0.141	-0.0443	0.0531	0.2512	-0.176	0.155	-0.4517	-0.6081	-0.331	-0.4833	0.3585	0.3538	0.0433	0.1548	-0.32	-0.4759	-0.8058	-0.3725	-0.174	0.0214	0.0068	-0.0857	-0.3249	-0.3384	-0.206	0.0297	-0.254	-0.1566
A_43_P20085 Snrp70_predicted similar to U1 small nuclear ribonucleoprotein 70 kDa (U1 snRNP 70 kDa) (snRNP70) (U1-70K) (LOC361574)	-0.057	3e-04	0.2232	-0.0025	0.0226	0.1196	-0.1387	-0.1138	0.1109	-0.2267	-0.1169	-0.2745	0.0305	0.1206	0.102	0.0552	0.0778	0.0347	0.0686	0.0464	-0.04	-0.086	-0.0954	0.048	-0.0937	0.0912	-0.1116	0.1611	0.0285	0.0889	0.3481	-0.0898	-0.1301	-0.1438	0.0483	-0.1209	0.0601	0.0522	0.0324	0.0153	0.0133	-0.3764	0.0335	0.2842	-0.1273	-0.0255	-0.2317	0.1243	0.0491
A_43_P10692 Sfrs14_predicted Splicing factor, arginine/serine-rich 14 (predicted)	-0.2224	-0.0838	-0.8047	-0.1066	0.0059	-0.3498	-0.048	-0.1725	-0.3391	-0.3108	-0.4126	-0.1499	-0.182	-0.0879	0.1503	-0.0548	-0.147	-0.2312	0.1568	-0.4897	0.1965	0.0782	0.2467	0.1307	0.067	-0.1534	0.0596	-0.4593	-0.4151	-0.5955	-0.25	0.0474	0.0864	-0.1805	0.155	-0.2259	-0.3244	-0.601	-0.2264	-0.3319	-0.0585	0.0613	-0.4912	-0.6111	-0.4373	-0.1122	0.0349	-0.0484	0.0342
A_42_P612220 Ddx20 DEAD/H (Asp-Glu-Ala-Asp/His) box polypeptide 20, 103kD	-0.0407	-0.2225	-0.5092	-0.0998	0.0563	0.1131	0.1216	-0.0042	-0.2454	-0.1786	-0.2555	-0.1756	0.1202	-0.0179	0.297	-0.0544	-0.2246	-0.4952	-0.0108	-0.1611	-0.0034	0.2033	0.1873	0.0664	0.1259	-0.2422	0.2143	-0.4561	-0.4733	-0.5246	-0.2314	0.0694	0.2039	0.0267	0.1448	-0.1113	-0.1514	-0.4161	-0.2452	-0.4342	-0.0791	0.0672	-0.3356	-0.2864	-0.176	-0.2448	-0.0109	-0.3263	-0.018
A_43_P13243 Clk3 CDC-like kinase 3 (Clk3)	-0.279	-0.1535	-0.8282	-0.1653	0.1273	0.0588	-0.0042	-0.3611	-0.6676	-0.2393	-0.297	-0.2703	-0.4977	-0.4858	-0.1753	-0.422	-0.5106	-0.9416	0.1394	-0.9696	0.0578	0.1097	0.7412	0.2586	0.1374	-0.3253	0.348	-0.3054	-0.372	-0.5611	-0.1679	0.2715	0.3475	0.3968	0.1476	-0.3998	-0.2257	-0.54	-0.3858	-0.6838	-0.2527	0.1007	-0.4489	-0.2813	-0.07	-0.2563	0.0399	-0.4077	0.1402
A_43_P23042 Prpf8_predicted similar to splicing factor Prp8 (LOC287530)	0.0508	0.2307	0.2258	0.2031	0.0884	-0.0475	-0.0056	0.1722	0.1174	-0.1897	-0.0528	-0.1454	0.3625	0.0162	0.1127	-0.0621	-0.0627	0.0587	-0.3795	0.177	0.2784	0.2066	-0.0183	-0.3113	-0.2021	0.2246	-0.0805	0.1773	0.1393	0.1912	0.2086	-0.3435	-0.1189	0.1455	0.1073	0.0207	0.3075	0.2682	0.1397	0.8098	0.2885	-0.0516	0.1145	-0.323	-0.241	0.3511	-0.0076	-0.0634	-0.0308
A_42_P557653 Hnrpa2b1 Heterogeneous nuclear ribonucleoprotein A2/B1 (predicted)	-0.3781	-0.0613	-1.9947	-0.2474	0.2482	0.2164	-0.0641	-0.7671	-1.1947	-0.2618	-0.4492	-0.2415	-0.252	-0.3188	0.0613	-0.3682	-0.4559	-1.2214	-0.066	-1.3917	-0.0733	0.0589	0.9476	0.3167	0.3163	-0.9175	0.4778	-1.0527	-1.1212	-0.7609	-0.3843	0.2285	0.4042	0.2752	0.4386	-0.5342	-0.6692	-1.3752	-0.7291	-0.8116	-0.1947	0.2418	-0.5252	-0.2955	0.0223	-0.359	0.0159	-0.3966	0.287
A_43_P10408 Sf3a1_predicted Splicing factor 3a, subunit 1 (predicted)	0.2614	0.0185	0.2717	0.0885	-0.1251	-0.2596	0.034	0.2269	0.2575	0.2064	0.2283	0.2496	0.3425	0.2844	0.301	0.3396	0.2768	0.4972	0.0038	-0.0135	-0.0358	0.0859	-0.2071	-0.1835	-0.2975	-0.0958	-0.3031	0.0469	-0.0494	0.3289	0.0029	-0.2779	-0.2454	-0.2712	-0.1841	0.3385	0.1209	0.1507	0.3012	0.3823	0.217	0.3037	0.4726	0.3774	0.2918	0.2988	-0.0776	0.4042	0.1293
A_43_P19471 Srpk1_predicted Serine/arginine-rich protein specific kinase 1 (predicted)	-0.3754	-0.0488	-0.7589	-0.1127	0.1535	0.3064	0.035	-0.2356	-0.7212	0.9444	0.3994	0.188	1.1645	1.3231	1.6123	0.5292	0.2905	-0.1218	-0.3206	-0.6566	-0.3901	0.4453	-0.2209	0.1191	0.1906	-1.0553	-0.1674	-0.6949	-1.2091	-0.7347	-1.3546	0.3092	-0.0197	-0.3698	0.2513	-0.6125	-1.0798	-1.6043	-0.4048	0.6599	1.3755	0.8705	0.9074	0.3952	0.8059	-0.0793	-0.0807	0.2056	-0.0785
A_43_P20363 Sf4_predicted splicing factor 4 (predicted) (Sf4_predicted), mRNA.	-0.0706	0.0822	0.0202	-0.3492	-0.11	-0.1576	0.0421	-0.1227	-0.065	0.008	-0.2013	-0.1079	-0.1091	-0.2457	-0.0997	-0.5384	-0.516	-0.874	-0.0535	-0.2168	0.0779	-0.1824	0.0694	0.223	0.2162	0.5802	0.3397	0.133	-0.0822	-0.3529	0.0605	0.0141	0.1185	-0.1451	0.0822	-0.3231	-0.1466	0.232	-0.236	-0.2803	-0.1332	-0.2895	-0.182	-0.1533	-0.2047	-0.3294	-0.1599	-0.2689	-0.1641
A_43_P20355 Cpsf1_predicted similar to cleavage and polyadenylation specificity factor 1 (LOC366952)	0.1947	-0.0094	0.2341	0.0564	-0.1751	-0.1715	0.1684	0.3776	0.4371	-0.0252	0.2508	0.195	0.3848	0.3041	0.255	-0.1632	0.0254	0.371	-0.0888	0.0966	-0.0783	-0.1062	-0.3739	-0.0925	0.2706	0.0309	0.1097	-0.2585	-0.2516	0.509	-0.0318	-0.2921	-0.2585	-0.3454	-0.0217	0.3912	0.1104	-0.0036	0.4239	0.2074	-0.0446	0.2496	0.4163	0.1448	0.0589	0.1712	0.0215	0.2871	0.1666
A_42_P720197 Cugbp1_predicted CUG triplet repeat, RNA binding protein 1 (predicted)	-0.2573	-0.3109	-1.389	-0.1262	0.0359	-0.1397	-0.1246	-0.5883	-0.9705	-0.0816	-0.3315	-0.2558	-0.0336	-0.1106	0.1559	0.063	-0.0042	-0.7079	0.0925	-1.0559	-0.0281	0.1724	0.1477	0.1669	-0.2936	-1.0191	-0.2112	-0.1709	-0.2587	-0.8185	0.0888	0.2011	0.2627	0.4336	0.2622	-0.5659	-0.3081	-0.5953	-0.6808	-0.4235	0.0926	0.1528	-0.4352	-0.451	-0.0591	-0.4043	-0.0228	-0.4393	0.1634
lalt.pool	-0.075	2.975	3.425	-0.2	2.325	6.4	-0.225	-0.025	-0.55	0.05	0.275	1.525	0.15	-0.125	1.575	0.15	0.025	0.15	0.275	7.1	1.975	-0.15	6.025	0.675	-0.35	0.15	0.475	-0.4333	1.4167	3.5833	-0.0667	-0.6333	0.2167	1.8	0.1167	-0.9333	0.35	2.8333	-1.1	1.675	1.025	5.325	-0.125	-0.25	8.425	2.35	-0.325	1.825	-0.95
[truncated: 25 more columns]
