# Supplementary material for: Gene set enrichment analysis for non-monotone association and multiple experimental categories
Source: BMC Bioinformatics. 2008 Nov 14;9:481. doi: 10.1186/1471-2105-9-481 (PMC2636811; doi:10.1186/1471-2105-9-481)
Supplement: Additional file 2 — Sets and Expression. The intermediate analysis results of NCT compendium data set. Sets directory contains lists of identified gene sets under different across-compound (category) selection criteria. Compound specific p-values, set size, etc are provided. Expression directory contains extracted expression data for respective identified gene sets. [file 1471-2105-9-481-S2.zip › SetsAndExpression/expression/C2-6of8bloodp1-Cfilter-7-liver-MRNA_PROCESSING_REACTOME.txt]

geneids	1.2.Dich-24-15#-0.1	1.2.Dich-24-150#3	1.2.Dich-24-1500#3.4	1.2.Dich-48-15#-0.2	1.2.Dich-48-150#2.3	1.2.Dich-48-1500#6.4	1.2.Dich-6-15#-0.2	1.2.Dich-6-150#0	1.2.Dich-6-1500#-0.6	1.4.Dich-24-15#0	1.4.Dich-24-150#0.3	1.4.Dich-24-1500#1.5	1.4.Dich-48-15#0.2	1.4.Dich-48-150#-0.1	1.4.Dich-48-1500#1.6	1.4.Dich-6-15#0.2	1.4.Dich-6-150#0	1.4.Dich-6-1500#0.2	Brom-24-25#0.3	Brom-24-250#7.1	Brom-24-75#2	Brom-48-25#-0.2	Brom-48-250#6	Brom-48-75#0.7	Brom-6-25#-0.4	Brom-6-250#0.2	Brom-6-75#0.5	Diqu-24-10#-0.4	Diqu-24-20#1.4	Diqu-24-25#3.6	Diqu-24-5#-0.1	Diqu-48-10#-0.6	Diqu-48-20#0.2	Diqu-48-25#1.8	Diqu-48-5#0.1	Diqu-6-10#-0.9	Diqu-6-20#0.4	Diqu-6-25#2.8	Diqu-6-5#-1.1	Gala-24-100#1.7	Gala-24-25#1	Gala-24-400#5.3	Gala-48-100#-0.1	Gala-48-25#-0.2	Gala-48-400#8.4	Gala-6-100#2.4	Gala-6-25#-0.3	Gala-6-400#1.8	Mono-24-10#-1
A_43_P14540 Dnajc8_predicted DnaJ (Hsp40) homolog, subfamily C, member 8 (predicted)	-0.0798	0.2226	0.1133	-0.053	0.052	0.3682	-0.2968	-0.2419	-0.1902	-0.3739	-0.3785	0.0494	0.092	0.0884	0.1808	-0.0546	-0.0133	-0.0584	0.2325	0.2149	0.407	-0.0137	0.2824	-0.1134	0.1133	0.0646	0.1325	-0.1255	-0.1048	-0.003	0.013	0.1178	0.1491	0.1595	0.0597	0.0493	0.1199	0.1683	0.0029	3e-04	-0.0709	0.0392	-0.0737	-0.0793	0.5042	-0.1503	-0.0824	-0.2696	0.0513
A_43_P20621 LOC361811 similar to serine/arginine-rich protein specific kinase 1 (LOC361811)	-0.0555	0.5228	0.9662	0.3401	0.0705	0.0353	-0.0219	-0.4232	-0.2339	-0.0918	0.1698	-0.1121	-0.0055	-0.171	0.261	-0.0036	-0.4768	0.0129	-0.2396	0.8209	0.3313	0.0977	0.3195	-0.1571	0.1295	0.0893	0.5241	-0.3274	0.1259	0.1114	0.297	-0.2105	0.2287	0.5704	0.0244	-0.288	0.481	0.3749	-0.3186	0.1057	0.0434	0.2007	-0.1998	-0.1902	0.8248	0.0981	-0.122	0.0727	0.0849
A_43_P10831 LOC362251 similar to RNA-binding region (RNP1, RRM) containing 2; splicing factor (CC1.3); coactivator of activating protein-1 and estrogen receptors (LOC362251)	0.111	0.6983	1.2419	0.7313	0.5136	0.9682	-0.4682	-0.0532	0.0472	-0.8193	-0.9608	-0.9802	-0.3602	-0.5032	-0.549	-1.5561	-1.4641	-1.243	-0.3601	0.2442	0.1688	0.0216	0.023	-0.1239	0.2463	0.2355	0.4557	-0.285	-0.1297	0.2879	0.2534	-0.2525	0.0237	0.397	0.2906	-0.4812	0.3392	0.5279	-0.3484	-0.2506	-0.1566	0.1035	-0.0198	-0.1426	0.09	-0.2798	0.0171	-0.477	-0.109
A_42_P641234 Snrpa_predicted Small nuclear ribonucleoprotein polypeptide A (predicted)	-0.0289	0.736	1.0365	-0.1304	0.1755	0.997	-0.101	0.0771	-0.1074	-0.2555	-0.0846	0.8366	-0.275	-0.2507	0.4294	0.0399	0.0312	-0.0238	0.0982	0.9204	0.588	-0.2124	1.2564	3e-04	0.118	-0.2279	0.0714	-0.542	0.2623	0.6401	-0.2371	-0.0743	-0.0625	-0.3406	0.1666	-0.0556	0.1498	-0.2768	-0.0868	0.3146	-0.0781	0.5377	-0.113	0.0449	1.2658	0.0387	0.0733	-0.0561	-0.1248
A_43_P20689 Ddx16 DEAH (Asp-Glu-Ala-His) box polypeptide 16	0.0472	-0.1212	-0.0914	0.0454	-0.096	-0.0868	-0.0416	-0.1044	0.1759	0.3211	0.1971	0.1919	0.1231	0.1848	0.2614	0.213	0.284	0.4162	0.0706	0.1742	0.1451	-0.0699	-0.2276	-0.2509	0.0316	0.015	0.0339	-0.032	-0.1711	-0.2506	-0.0448	0.0194	-0.1031	-0.1707	-0.1273	-0.0382	-0.0477	-0.1552	0.0468	0.0222	0.0222	0.1558	-0.0284	0.0183	-0.0226	0.1824	0.0743	-0.1378	0.074
A_43_P14240 Col2a1 Procollagen, type II, alpha 1	0.0583	-0.4136	-0.0848	-0.2644	-0.2924	-0.0268	-0.1117	0.1038	-0.0682	0.2085	0.099	0.4851	-0.0154	-0.1452	-0.526	-0.0108	0.0895	-0.0176	0.1405	-0.0704	-0.1483	-0.0161	-0.1268	0.0015	0.0623	0.1606	-0.0793	-0.0554	-0.025	-0.2048	-0.0887	0.6052	0.2488	-0.185	-0.2773	0.0583	-0.0856	-0.1908	-0.1603	0.0826	-0.1677	-0.0526	-0.0407	0.4134	0.1109	-0.2232	-0.1032	0.1249	-0.3306
A_43_P22125 Hnrpab Heterogeneous nuclear ribonucleoprotein A/B	0.0839	-0.4292	-1.3129	0.2144	0.2222	-1.1531	-0.0322	-0.3248	-0.4077	-0.2704	-0.3455	-0.7203	-0.0668	0.0034	-0.1592	-0.1155	-0.246	-0.3008	-0.0616	-1.7809	-0.438	0.2081	-0.9866	0.3543	-0.4202	-0.3892	-0.5129	7e-04	-0.2954	-0.4601	0.1243	-0.0334	-0.0222	0.1163	0.1367	0.0455	-0.1825	-0.1766	-0.0356	-0.3555	0.0209	-0.7604	0.2584	0.0887	-1.7787	-0.0696	-0.0309	0.1514	0.1387
A_43_P20997 Xrn2_predicted similar to 5-3 exoribonuclease 2; Dhm1-like protein (mouse homolog) (LOC362229)	0.0329	0.1676	0.3372	0.194	0.1668	0.2234	-0.2216	-0.2414	-0.1464	-0.591	-0.5048	-0.5396	-0.3027	-0.2954	-0.2822	-0.4458	-0.4988	-0.5373	-4e-04	0.058	0.1507	0.0299	-0.2069	-0.0414	-0.0127	0.0066	0.126	-0.1913	-0.1222	0.1755	0.2477	-0.3257	0.0385	0.3627	-0.1304	-0.3077	0.2651	0.5138	-0.1628	-0.0976	-0.0753	-0.0914	-0.1532	-0.0889	-0.0762	-0.1237	-0.0756	-0.0538	-0.0473
A_43_P20915 Sf4_predicted splicing factor 4 (predicted) (Sf4_predicted), mRNA.	0.1188	-0.2115	-0.1471	-0.2532	-0.131	-0.4432	-0.2594	-0.2737	0.1543	-0.3962	-0.3871	-0.2461	0.2586	0.343	0.3211	0.1116	0.3223	0.2519	0.1656	-0.2583	-0.2857	-0.0622	-0.5199	-0.136	0.0117	0.0563	-0.1375	0.0064	-0.1721	-0.2163	0.111	-0.103	0.0212	0.304	-0.0258	0.0776	0.0943	0.2927	0.0659	-0.2676	-0.0553	-0.3173	0.0738	-0.1627	-0.6371	-0.1845	-0.0916	0.1	0.0482
A_42_P667954 Lsm7_predicted similar to RIKEN cDNA 0910001B06 (LOC362829)	-0.3708	-0.0591	-0.2548	-0.1295	-0.1027	0.3319	-0.2682	-0.3182	-0.3619	-0.2064	-0.3906	0.2317	0.031	0.0341	0.2603	0.179	0.2407	0.2492	0.1792	0.3179	0.4532	-0.0969	0.5183	-0.1512	0.1324	-0.1697	0.0934	-0.1599	0.0482	-0.0602	-0.6304	-0.0721	-0.451	-0.9808	-0.2773	0.1714	-0.0887	-0.9336	0.2008	0.3053	0.0074	0.2134	-0.0054	0.02	0.5324	0.0229	-0.0227	0.0066	0.0169
A_43_P11313 Rbm17_predicted RNA binding motif protein 17 (predicted)	-0.2844	0.3021	0.9052	0.01	-0.0308	0.7152	-0.0793	0.3155	0.0702	-0.0416	0.052	0.6047	-0.0327	-3e-04	-0.1449	-0.2194	-0.1381	-0.0191	-0.2267	0.641	0.1873	-0.0876	0.7454	-0.1383	0.2831	0.1428	0.6185	0.0916	0.1893	0.34	-0.0615	0.2076	0.0716	0.1099	0.0088	-0.0456	0.2963	-0.0394	0.0072	0.2664	-0.0089	0.9883	-0.0626	0.0023	0.7686	-0.1763	-0.0156	-0.3714	-0.0276
A_42_P708723 Sf4_predicted splicing factor 4 (predicted) (Sf4_predicted), mRNA.	-0.2676	-0.1892	0.3026	-0.055	-0.0201	0.2644	-0.2945	-0.0106	0.1296	-0.3186	-0.4818	-0.0469	0.0887	0.1475	0.1386	-0.0483	0.0284	0.2057	-0.0183	0.5324	0.1453	-0.005	0.1228	-0.0593	0.2696	0.1113	0.2354	-0.2092	-0.1092	-0.0324	0.083	-0.0489	0.0188	0.032	0.0891	0.0383	0.3395	-0.1018	-0.057	-0.0629	-0.0967	-0.1254	-0.07	-0.0315	0.2482	-0.7849	-0.0656	-0.6231	0.0634
A_43_P18230 Prpf8_predicted similar to splicing factor Prp8 (LOC287530)	0.2401	-0.1074	0.5012	-0.3007	-0.1227	-0.1972	-0.0218	0.1533	-0.0827	0.0952	0.0935	0.493	-0.0253	0.166	0.1765	0.318	0.5288	0.1461	-0.2093	0.0727	0.2231	0.1501	-0.1696	-0.0244	0.0513	-0.021	0.1816	0.0469	-0.1224	0.1459	-0.0292	0.1121	-0.0351	0.1401	0.1928	0.05	0.2197	0.1429	0.1776	0.4931	0.0518	-0.0491	0.0164	0.1082	-0.1235	-0.1541	0.1118	0.0987	-0.1118
A_42_P493250 Ier3 chromosome 20, major histocompatibility complex, assembled from 40 BACs, strain Brown Norway (BN/ssNHsd), RT1n haplotype; segment 7/11.	0.0408	0.905	0.6332	0.133	0.6764	1.4924	0.3412	0.3322	0.2632	0.2009	0.3472	1.1366	-0.1627	-0.1929	0.5249	-0.041	-0.1345	-0.0017	-0.1523	0.4222	0.6597	-0.2412	2.1003	-0.0174	0.0771	-0.4797	-0.2546	-0.1746	0.2684	0.4597	-0.1797	-0.0808	0.1552	0.2332	0.009	0.0378	0.0055	-0.9245	0.0021	0.3577	0.0413	0.4024	0.1534	0.0252	1.3308	-1.2767	0.104	-0.3995	-0.0543
A_42_P616400 Papola_predicted similar to poly(A) polymerase V (LOC314417)	-0.1508	0.0403	-0.3442	-0.0065	-0.2648	-0.1561	0.0478	-0.1899	-0.4134	-0.067	0.0652	0.3084	-0.0638	-0.0137	-0.1861	0.0962	0.0229	0.0714	0.0445	-0.6466	0.2296	-0.0561	-0.1732	-0.3291	0.1084	-0.405	0.1316	9e-04	-0.0634	-0.0392	0.0711	0.0086	-0.0922	-0.0837	0.0613	-0.0356	0.0602	-0.0408	0.0467	0.2187	0.1339	0.0089	-0.1408	-0.042	-0.1448	-0.0615	-0.0284	-0.1766	0.1472
A_43_P21997 Dhx38_predicted similar to RIKEN cDNA 5730550P09 (LOC292007)	-0.1614	-0.1584	-0.1455	-0.1679	-0.3624	0.2813	-0.0267	-0.032	-0.2789	-0.2414	-0.0399	0.0247	0.2756	0.1722	0.3086	0.2247	0.5145	0.1175	0.215	-0.0134	0.0888	0.0872	-0.0658	0.113	0.2879	0.0578	0.1764	-0.1115	-0.1523	-0.1017	0.1096	-0.0796	0.0706	0.6037	0.001	0.0389	-0.1295	0.3466	-0.2806	0.0304	-0.3794	-0.0812	-0.2513	-0.0436	0.0594	0.263	0.2473	-0.1214	0.29
A_42_P479312 Rbm5_predicted similar to RNA binding motif protein 5 (LOC300996)	-0.0103	-0.115	-0.6073	0.1636	0.0882	-0.0862	-0.0822	-0.2625	-0.1419	0.1303	0.218	-0.1279	0.1348	0.1442	-0.1929	0.123	0.0757	0.1585	-0.2116	-0.1288	-0.2764	-0.0894	-0.1266	-0.246	-0.1597	-0.4073	-0.3985	-0.047	-0.1273	-0.1465	0.1645	0.1534	0.1846	0.2936	0.1054	0.0644	0.1196	-0.1471	0.0562	0.1005	0.0384	0.1058	-0.0506	0.0741	0.1996	-0.5027	0.0906	-0.9166	-0.0369
A_43_P18910 LOC313583 similar to RIKEN cDNA 4930512K19 (LOC313583)	0.1498	1.2826	1.4649	0.235	0.5524	1.0509	0.0033	0.1763	-0.1058	-0.9432	-0.6497	0.0843	-0.5296	-0.7134	-0.3744	-0.5962	-0.7629	-1.3491	-0.0753	0.7235	0.592	-0.1273	0.6519	-0.1985	0.0709	-0.2732	0.1085	-0.1397	0.1014	0.5708	0.0782	0.0928	0.2012	0.2684	0.3847	-0.1154	0.378	-0.0107	-0.2882	0.1147	-0.1574	-0.1017	0.0234	0.1044	1.1985	-0.4271	0.0465	-0.279	-0.0046
A_42_P627731 Dhx8_predicted similar to ATP-dependent helicase DDX8 (RNA helicase HRH1) (DEAH-box protein 8) (LOC287727)	-0.0212	0.0658	0.533	-0.2324	-0.3687	0.0838	0.1627	0.4009	0.1494	0.114	0.3014	0.4029	-0.0693	-0.14	-0.1589	0.1579	0.1202	0.25	-0.1162	0.1287	-0.2273	-0.0587	-0.247	-0.2761	0.009	0.1018	0.1127	0.0019	0.1843	0.2087	0.1454	0.6502	0.2519	-0.0448	0.4306	0.0912	0.3581	0.35	0.0103	-0.1286	-0.0672	0.5179	0.0409	0.0648	0.5076	0.1964	0.1173	-0.0355	0.0976
A_43_P18848 LOC365842 similar to CDC-like kinase 2 (LOC365842)	0.1253	-0.1569	-0.0226	-0.0992	-0.1659	-0.3512	-0.0161	-0.0198	0.033	-0.1079	-0.1846	-0.1216	0.1116	0.1288	-0.1164	-0.0569	-0.07	-0.0115	-0.0597	-0.0124	-0.0967	0.0125	-0.223	-0.091	0.0911	-0.0748	-0.0817	0.0462	-0.1351	-0.2335	-0.0095	-0.0472	-0.0971	-0.1138	-0.1548	0.0058	-0.0653	0.0378	0.0657	-0.0595	-0.0167	0.2558	-0.0476	-0.0125	-0.301	0.2384	-0.1206	0.0138	-0.0183
A_43_P12234 Ptbp1 polypyrimidine tract binding protein 1 (Ptbp1), transcript variant 2	0.1407	0.5801	1.678	0.0764	0.4333	1.0002	0.056	0.6488	0.2175	-0.1801	-0.3828	0.4416	0.0248	0.0558	0.4862	-0.1435	-0.0428	0.273	-0.0295	1.0215	0.2363	-0.0806	1.0103	0.1324	-2e-04	0.6838	0.5174	-0.2344	0.0485	0.204	0.1327	-0.0027	0.2104	0.4419	0.039	-0.0882	0.3781	1.0201	-0.0018	0.1461	-0.1078	0.6248	0.0246	-0.0389	0.9989	0.2219	-0.0214	-0.6685	0.001
A_42_P587188 Sfrs9_predicted Splicing factor, arginine/serine rich 9 (predicted)	0.0694	0.0416	-0.1958	0.1083	0.0648	0.1558	-0.2594	-0.3566	-0.4721	0.0913	0.0025	-0.0741	0.2504	0.2553	-0.1751	-0.0695	0.0211	0.134	-0.489	-0.3018	-0.4899	-0.288	-0.0022	-0.3433	-0.3654	-0.3302	-0.269	-0.0534	-0.039	0.1633	0.3755	-0.075	0.1446	0.5324	0.129	-0.0876	-0.0397	0.5319	-0.1392	0.0768	-0.1062	0.359	-0.0321	0.0288	0.506	-0.0291	-0.0586	0.1256	0.0244
A_43_P23256 Rngtt_predicted RNA guanylyltransferase and 5'-phosphatase (predicted)	-0.1029	0.1271	0.3087	0.1046	0.1508	0.4915	-0.1198	0.1962	-0.1823	-0.0114	-0.2568	0.2121	-0.3996	-0.1262	0.1751	-0.6089	-0.5426	-0.1396	-0.1534	0.5858	0.4172	0.2084	0.5631	0.2281	0.0877	-0.0645	0.1946	-0.0623	0.0022	-0.0025	0.1272	0.1945	0.0294	0.0618	0.1213	0.0787	-0.0106	0.1018	0.0919	-0.1272	-0.1006	0.1783	0.1083	0.0624	0.3684	-0.3594	-0.0195	0.0282	-0.0352
A_43_P12400 Ddit3 DNA-damage inducible transcript 3 (Ddit3)	0.0325	0.6465	2.3899	0.0128	0.2416	1.2902	-0.1683	2.1685	0.9312	0.0471	0.2104	0.7992	0.1283	-0.0201	0.4673	-0.1367	-0.0735	0.1022	-0.2646	1.862	-0.3759	-0.2152	0.5521	-0.11	-0.4027	2.9152	0.9606	0.4025	0.9385	1.7976	0.05	0.5076	0.4296	0.4478	0.2746	-0.377	0.2374	1.3178	-0.1896	-0.0327	-0.1911	1.916	0.0019	-0.0656	0.6416	2.0438	-0.137	-0.1857	-0.0227
A_42_P722447 Srpk2_predicted similar to serine/arginine-rich protein specific kinase 2 (LOC296753)	0.0223	0.4267	0.3603	0.2698	0.362	0.9576	0.1714	0.3744	0.2461	-0.119	-0.2536	0.0724	-0.115	-0.1002	0.0655	-0.5156	-0.4576	-0.5011	-0.0652	-0.0755	0.3335	-0.1485	0.2488	-0.0119	0.3472	0.123	0.4334	-0.1482	-0.0641	-0.0663	-0.3008	-0.603	-0.4448	-0.4693	-0.5389	-0.0174	0.1464	-0.4065	-0.0688	0.183	-0.0414	-0.316	-0.0471	-0.1311	0.3047	-0.8935	0.0361	-0.2082	-0.0108
A_42_P671502 Tmp21 Transmembrane trafficking protein 21	0.002	0.1519	0.1723	0.0647	0.221	0.4704	-0.0998	-0.1788	-0.3248	-0.0847	0.1368	0.0421	-0.2335	-0.2239	0.1	-0.0528	-0.0527	-0.196	-0.0762	0.2592	-0.1328	-0.1657	0.4995	-0.0555	-0.3515	-0.2049	-0.2619	-0.1307	0.2962	0.6032	0.1441	0.0825	0.2758	0.4234	0.163	0.0392	0.1385	0.2955	-0.0578	-0.035	-0.1636	0.1207	0.1364	0.1206	0.8283	0.158	0.0032	0.0677	0.0622
A_43_P18263 LOC362160 similar to CUG triplet repeat RNA-binding protein 1 (CUG-BP1) (RNA-binding protein BRUNOL-2) (Deadenylation factor CUG-BP) (Deadenylation factor EDEN-BP) (Brain protein F41) (LOC362160)	-0.0945	-0.1272	-0.2983	-0.0902	-0.08	0.032	-0.1564	-0.2257	-0.2738	-0.3012	-0.1778	-0.0718	0.1619	0.0331	0.0844	0.3687	-0.0359	0.0236	0.1477	-0.0566	-0.0061	0.0837	-0.361	-0.021	-0.0396	-0.0262	-0.0213	-0.0927	-0.0251	-0.0514	0.1565	-0.0021	-0.0254	0.08	0.0826	0.0517	0.137	0.1822	-0.0323	0	-0.0028	-0.1205	-0.052	0.0014	-0.3388	-0.0791	-0.1191	0.0889	-0.0768
A_42_P454277 Ptbp2 similar to polypyrimidine tract binding protein 2; neural polypyrimidine tract binding protein; PTB-like protein (LOC310820)	-0.0478	0.0502	0.8462	0.263	0.4418	0.8636	0.2504	0.388	0.1061	0.1324	0.0675	-0.1343	0.0269	-0.2074	0.0101	-0.3663	-0.259	0.2153	-0.1601	0.2699	0.181	-0.1718	0.4597	0.0559	0.0786	0.2996	0.4377	0.0662	-0.0258	0.0384	0.2202	0.2068	0.2204	0.4165	0.2078	-0.0136	0.3452	0.9129	0.0258	0.2868	0.0848	0.3015	0.2356	0.1708	0.9375	0.3081	0.0921	0.1971	0.1578
A_43_P14848 Tmp21 Transmembrane trafficking protein 21	0.0099	0.1276	0.17	0.0774	0.2121	0.4462	-0.075	-0.1415	-0.31	-0.0942	0.1321	0.0224	-0.2342	-0.2287	0.1191	-0.0528	-0.0706	-0.2167	-0.0853	0.2351	-0.164	-0.1636	0.4681	-0.0561	-0.3433	-0.2047	-0.2601	-0.1209	0.2874	0.6006	0.1283	0.0761	0.2852	0.4248	0.1682	0.066	0.156	0.2812	-0.0452	-0.0638	-0.1595	0.1147	0.1358	0.1332	0.7921	0.1755	-0.0054	0.0738	0.0623
A_43_P15713 Hnrpl heterogeneous nuclear ribonucleoprotein L (Hnrpl)	-0.0586	0.3669	0.1537	0.0658	0.2813	0.8345	-0.4834	-0.5039	-0.2777	-1.2186	-1.039	-0.6412	-0.0994	-0.1624	-0.1204	-0.3259	-0.2777	-0.3426	0.191	0.4118	0.7439	-0.163	0.5798	-0.2439	-0.274	-0.0682	-0.2916	-0.3572	-0.1019	0.2469	0.1307	-0.1611	0.2908	0.5257	0.0025	0.1454	0.2964	0.7982	0.0372	0.258	-0.139	0.0813	-0.016	-0.0756	1.0499	0.0597	-0.0368	0.0215	0.193
A_43_P15734 Sf3b1 splicing factor 3b, subunit 1, 155kD (Sf3b1)	0.024	0.3291	0.7709	0.1259	-0.0544	0.5479	-0.3893	-0.2159	0.5193	-0.6999	-0.951	-1.0492	-0.1135	-0.19	-0.0401	-0.941	-0.7298	-0.7412	0.4821	1.1559	0.9764	0.2102	0.4729	0.1042	0.6319	0.5425	0.7573	-0.1843	-0.156	-0.1804	-0.0965	-0.2988	-0.2758	-0.3404	-0.2612	-0.2086	0.225	0.42	-0.0843	0.1727	-0.1196	-0.03	-0.2266	-0.194	0.3262	-0.5382	0.0072	-0.4114	-0.0982
A_43_P15771 Cpsf4 Cleavage and polyadenylation specific factor 4	0.0458	0.0798	0.1077	0.5205	0.0163	-0.0891	0.2831	-0.262	-0.1264	0.0145	0.217	-0.1129	-0.2045	0.2112	-0.024	0.0461	0.1227	-0.1597	0.0506	0.1504	0.2121	0.1906	0.0015	0.1516	0.2472	0.1158	0.1713	0.2186	-0.2913	-0.1957	0.1023	-0.1702	-0.1357	-0.0443	-0.2408	0.0602	-0.0999	0.1636	0.0053	0.0993	0.2398	-0.0152	-0.2317	-0.6847	-0.354	0.1082	-0.2871	-0.1034	-0.2825
A_42_P697344 Hnrpd Heterogeneous nuclear ribonucleoprotein D	0.0476	0.7105	1.0838	0.0966	-0.0629	0.3141	-0.0179	0.1886	0.21	-0.3507	-0.3876	0.3063	-0.4102	-0.3967	-0.5415	-0.492	-0.3324	-0.218	-0.1801	0.7631	0.5106	-0.3338	0.5144	-0.6809	0.0561	-0.0812	0.2944	-0.37	0.029	0.5762	0.1476	-0.0919	0.0313	0.171	0.1779	-0.1375	0.2561	0.7368	-0.1497	0.0253	-0.0944	0.3673	-0.1792	-0.1182	0.794	-0.496	-0.1192	-0.2223	0.1056
A_43_P18060 Dhx8_predicted similar to ATP-dependent helicase DDX8 (RNA helicase HRH1) (DEAH-box protein 8) (LOC287727)	0.0295	-0.1022	-0.1113	-0.1068	-0.1742	-0.0036	0.0127	0.0935	-0.0821	0.344	-0.0486	-0.2587	0.233	0.1664	-0.3154	0.2909	0.3316	0.2583	-0.216	-0.3289	-0.3945	-0.0072	-0.5496	-0.0996	-0.1108	-0.0037	0.0685	0.0427	-0.0719	-0.3098	0.0721	0.0981	0.0545	-0.5458	-0.0194	0.0671	-0.1406	0.2057	0.1231	-0.0401	-0.0315	0.1595	-0.0692	-0.1883	0.1288	0.2522	-0.1168	0.1296	-0.0322
A_43_P16550 Sf3a1_predicted Splicing factor 3a, subunit 1 (predicted)	0.191	1.0066	1.4634	0.02	0.3886	1.2285	0.1621	0.3984	0.4069	-0.026	-0.1246	0.8354	-0.0536	-0.1019	0.2852	-0.1622	-0.1342	-0.0112	-0.0288	1.3283	0.7779	0.1289	1.5272	0.1922	0.3306	-0.0202	0.204	-0.2041	0.2873	0.603	0.0828	0.1957	0.1897	0.2498	0.194	-0.0926	0.4156	0.0119	-0.0978	0.4785	-0.0046	0.6663	0.1283	0.1472	1.4212	-0.6	0.0873	-0.804	0.1207
A_43_P16534 Sf3b2_predicted similar to Splicing factor 3b, subunit 2 (LOC293671)	-0.2282	0.0074	0.0853	0.2617	0.3901	0.6402	-0.703	-1.0115	-0.0102	-1.0098	-1.7078	-1.4681	0.2091	0.1872	0.2767	-0.9376	-0.9754	-1.0837	0.749	0.7632	1.1462	0.2911	0.65	0.2303	0.745	-0.1338	0.5418	-0.3789	-0.3384	-0.4292	-0.3686	-0.9109	-0.5176	-0.2116	-0.7217	-0.5614	-0.0443	-0.5254	-0.2344	0.4584	-0.0219	0.1083	-0.2138	-0.2788	0.4188	-0.8704	-0.2294	-0.4162	-0.0592
A_42_P789646 Polr2a similar to DNA-directed RNA polymerase II largest subunit (RPB1) (LOC363633)	-0.0093	-0.301	-0.1775	-0.0746	-0.1664	-0.4428	-0.0782	-0.1659	0.1066	0.0827	-0.0852	-0.2031	0.1502	0.1267	0.0177	0.3133	0.2461	0.1214	0.1677	-0.1394	-0.1166	0.101	-0.3554	0.0254	0.0341	0.0708	0.0033	0.0847	-0.0704	-0.2112	3e-04	-0.0456	-0.0092	0.0088	-0.0732	0.0402	-0.0115	-9e-04	0.0194	-0.0648	-0.0098	-0.069	0.0163	-0.066	-0.6108	0.0749	-0.0339	0.0494	-0.0259
A_43_P18203 LOC313583 similar to RIKEN cDNA 4930512K19 (LOC313583)	-0.4035	0.0864	0.7288	0.0371	0.378	1.1313	-0.5666	-0.5103	0.1858	-0.6359	-1.327	-0.9524	0.0094	0.0204	0.6654	-1.3208	-1.3324	-1.286	0.5735	0.9527	0.9867	0.2196	1.402	0.3751	1.0941	-0.004	0.9292	-0.1822	-0.101	-0.4585	-0.3462	-0.4873	-0.5494	-0.5846	-0.613	-0.2971	-0.0155	-0.8805	-0.055	0.3038	-0.1564	0.1371	-0.2363	-0.1643	0.956	-0.8762	-0.04	-0.8425	-0.1705
A_43_P18735 LOC298916 similar to cleavage and polyadenylation specificity factor 3 (LOC298916)	0.1256	1.4307	0.6472	-0.1008	0.4592	0.9947	0.023	-0.279	-0.5115	-1.0002	-0.3507	0.5844	-0.3352	-0.4135	0.165	0.1719	-0.3666	-0.7165	0.1508	0.6372	0.9508	0.0245	0.6863	0.1425	-0.2312	-0.317	-0.0881	-0.3956	-0.0484	0.5044	0.1766	-0.1972	0.1737	0.7832	0.313	-0.1666	0.2778	-0.1986	-0.1578	-0.1437	-0.2284	-0.299	-0.0764	-0.0213	0.6459	-0.7698	-0.1447	-0.5788	0.2333
A_43_P18720 Ddx20 DEAD/H (Asp-Glu-Ala-Asp/His) box polypeptide 20, 103kD	-0.0241	-0.3557	-0.256	-0.126	-0.1807	-0.4174	-0.2008	-0.1751	-0.1205	0.0388	0.0497	0.0089	0.1334	0.1141	-0.0267	0.1695	0.1987	0.13	0.0262	-0.1744	-0.0701	0.005	-0.3079	-0.0481	-0.0427	0.0133	-0.0492	0.074	-0.0103	-0.1739	0.0073	0.0148	-0.0824	-0.2837	-0.004	0.0706	-0.0337	-0.0801	0.1588	-0.0019	-0.0104	-0.0345	-0.0442	-0.0514	-0.4299	-0.0307	-0.0438	0.053	0.0168
A_43_P16404 RGD1307103_predicted similar to RIKEN cDNA 1190003A07 (LOC366276)	-0.1043	0.5412	0.3724	0.218	0.4846	0.6642	-0.4718	-0.6528	-0.2928	-1.3056	-1.4642	-0.6904	-0.1579	-0.2259	-0.4441	-0.8832	-0.7392	-0.9892	0.1204	0.617	0.4634	0.0874	0.0334	-0.0315	0.4888	-0.3044	-0.1194	-0.4216	-0.2858	0.1333	0.4764	-0.4089	0.4136	0.9479	0.2594	-0.2764	0.5036	0.8101	-0.2235	-0.1849	-0.1658	-0.2278	-0.0483	-0.2023	0.3557	-0.6314	-0.171	-0.4368	0.068
A_43_P15623 Ddx1 DEAD/H (Asp-Glu-Ala-Asp/His) box polypeptide 1 (Ddx1)	-0.0384	1.1291	1.3964	0.5952	0.7526	1.3147	-0.4454	-0.536	-0.3772	-1.3363	-0.8109	-0.1693	-0.6885	-0.7553	-0.603	-0.9384	-1.3747	-1.3911	-0.2958	0.509	0.7484	-0.2155	0.6949	-0.1124	-0.0669	-0.4153	-0.0052	-0.6606	0.1148	0.8382	0.4092	-0.2637	0.3739	0.9482	0.6149	-0.3259	0.4472	0.519	-0.3482	-0.0467	-0.3909	-0.8014	-0.0583	-0.0993	0.455	-0.7361	-0.0246	-0.0857	0.0462
A_43_P23434 Hnrpa2b1 Heterogeneous nuclear ribonucleoprotein A2/B1 (predicted)	0.354	-0.237	0.1367	0.3344	-0.0661	-0.2951	-0.1388	0.0534	0.1719	0.1682	0.0776	0.5396	-0.5182	0.0504	-0.0209	0.5814	-0.05	0.1281	-0.1432	-0.031	-0.2568	0.2231	-0.0414	-0.0898	-0.0612	-0.0845	0.1109	-0.0064	0.0314	-0.0645	-0.035	0.3888	0.2159	-0.0056	0.1305	-0.0069	0.0922	0.1378	-0.0911	0.0224	-0.2805	0.6404	0.1013	-0.9294	-0.0659	0.0975	-0.0415	0.0952	0.284
A_43_P16758 Prpf3_predicted similar to U4/U6-associated RNA splicing factor (LOC361995)	0.0748	-0.3443	-0.1481	0.0065	-0.1585	-0.7756	-0.0219	0.106	-0.0296	0.1949	-0.2959	-0.4154	-0.0226	0.1046	-0.5675	0.0722	0.0596	-0.0429	0.0668	-0.163	-0.1458	0.1508	-0.4034	0.1069	-0.09	-0.1017	-0.3481	-0.0091	-0.2249	-0.2688	-0.0074	0.041	-0.1246	-0.2096	-0.0273	-0.0208	-0.1481	-0.092	0.0086	-0.2426	-0.041	-0.1554	-0.0134	0.028	-0.7779	-0.0874	-0.0626	-0.1004	0.0362
A_43_P18523 Sfrs8_predicted similar to splicing factor, arginine/serine-rich 8 isoform 1 (LOC304431)	-0.3027	-0.722	-0.2244	0.068	0.1396	-0.1841	-0.4026	-0.3623	0.2498	-0.0456	-0.7062	-1.1762	0.6061	0.622	0.5555	-0.9894	-0.8568	-0.5731	0.3273	0.0602	0.3031	0.1142	-0.0173	-0.0925	0.2858	0.1944	0.4089	-0.202	-0.5592	-0.91	-0.4469	-0.9583	-0.7101	-0.6707	-0.9206	-0.4702	-0.2646	-0.5419	-0.2198	0.0638	0.0126	-0.2457	-0.1748	-0.1588	-0.2991	-0.2026	-0.0165	-0.2016	-0.2693
A_42_P519887 Sfrs8_predicted Splicing factor, arginine/serine-rich 8 (suppressor-of-white-apricot homolog, Drosophila) (predicted)	0.1963	0.2774	0.7746	0.2706	0.1564	0.1768	0.0829	0.0959	0.3812	0.2056	-0.0073	-0.037	-0.1213	-0.0669	-0.2496	-0.1835	0.1451	0.2042	-0.1462	0.2921	0.2634	-0.2388	-0.1966	-0.4297	-0.2841	-0.2843	-0.1865	-0.193	-0.3515	-0.4674	-0.0437	-0.1119	-0.1948	-0.1177	-0.176	-0.0492	0.0689	-0.0506	0.027	0.0679	0.1387	0.0343	-0.1678	0.2906	0.1245	-0.0936	0.0727	-0.8938	-0.0388
A_43_P16631 Cd2bp2_predicted similar to CD2 antigen (cytoplasmic tail) binding protein 2 (LOC293505)	-0.0306	0.3517	0.2103	0.1007	0.229	0.6276	-0.0278	-0.0499	-0.0454	-0.173	-0.1583	-0.1036	0.0537	0.1619	-0.0118	0.0443	-0.0822	-0.0782	0.0153	-0.1098	0.1537	0.1407	-0.3711	0.0182	-0.0848	-0.0874	-0.1757	-0.1366	0.1698	0.4932	0.1104	0.0211	-0.0322	-0.031	0.1324	-0.0052	0.1293	0.031	0.0182	0.1075	0.1487	0.238	-7e-04	0.0588	0.3585	0.1204	-0.0314	0.0924	0.1153
A_43_P18769 LOC362251 similar to RNA-binding region (RNP1, RRM) containing 2; splicing factor (CC1.3); coactivator of activating protein-1 and estrogen receptors (LOC362251)	0.5183	0.4324	1.0333	0.6747	0.5155	0.6742	-0.0193	0.4527	0.2028	-0.6562	-0.7064	-1.0274	-0.438	-0.4343	-0.5662	-1.3243	-1.2857	-1.1889	-0.3504	0.223	0.1058	0.0722	-0.0776	-0.0541	0.2514	0.2227	0.5115	-0.1222	-0.1355	0.0431	-0.0406	-0.1577	-0.1803	-0.026	-0.025	-0.312	0.204	0.3013	-0.2218	-0.2328	0.0065	0.1376	0.0184	-0.0325	-0.1952	-0.0806	-8e-04	0.0015	-0.0683
A_43_P11855 Cugbp2 CUG triplet repeat,RNA-binding protein 2 (Cugbp2)	-0.1423	-0.3744	-0.4069	-0.2012	-0.1799	-0.485	0.0264	-0.1726	-0.0457	0.2851	0.125	0.0857	-0.0078	0.1433	0.0589	0.2109	0.3186	0.4047	0.1796	0.0331	0.1206	0.1377	0.1013	0.1464	0.0748	0.1181	0.1275	0.1268	-0.0454	-0.1307	-0.0845	-0.0324	0.0326	-0.0537	-0.0698	0.0322	-0.1345	-0.0268	-0.0081	-0.0226	0.0556	0.221	0.0356	0.1138	0.0584	0.1126	0.1074	0.1014	-0.0358
A_43_P16870 LOC298916 similar to cleavage and polyadenylation specificity factor 3 (LOC298916)	-0.0526	0.2097	-0.1387	-0.0198	-0.0145	0.2648	-0.4238	-0.3425	-0.2838	-0.4019	-0.4507	0.0021	0.1373	-0.0776	0.5313	0.163	0.145	-0.0346	0.1282	0.3387	0.42	0.0271	0.0547	-0.078	-0.1534	-0.0768	0.011	-0.1233	0.0768	0.22	0.053	-0.1388	0.1205	0.3234	-0.0094	0.0468	0.0092	-0.1286	-0.0871	-0.0776	-0.1177	-0.169	-0.1253	0.0038	0.2364	-0.3424	-0.0159	-0.2199	0.4271
A_42_P798319 Sf3b2_predicted Splicing factor 3b, subunit 2 (predicted)	0.1468	0.6348	0.6696	0.1132	0.1808	0.1954	0.1474	0.1065	0.0048	-0.2608	-0.1274	0.2811	-0.1297	-0.1601	-0.1684	0.0481	-0.1148	-0.2243	0.0012	0.1725	0.3279	-0.0345	0.2937	-0.067	0.0574	-0.1397	-0.0139	-0.2333	-0.0038	0.2176	0.0551	-0.0058	0.1885	0.2493	0.1501	-0.056	0.172	-0.0406	-0.0073	0.3364	-0.0498	0.0612	-0.02	-0.0413	0.6263	-0.2648	0.0132	-0.1152	0.0238
A_42_P552233 Hnrpd similar to CCT (chaperonin containing TCP-1) zeta subunit (LOC288620)	0.075	1.369	1.5039	0.204	0.1804	1.3578	0.1236	0.5072	0.1844	0.1079	0.3593	1.6897	-0.035	-0.1107	0.3643	-0.2012	-0.1351	0.0517	0.0929	0.642	0.7245	-0.4178	1.0338	-0.3138	0.2537	0.1955	0.5251	-0.2882	0.1027	0.4747	-0.0112	0.3199	0.1968	0.2311	0.3403	0.1243	0.441	0.3522	0.065	0.933	0.0755	0.4318	-0.0891	-0.0296	1.1278	-0.4728	0.0745	-0.2686	-0.0722
A_43_P15252 Col2a1 procollagen, type II, alpha 1 (Col2a1)	-0.0394	-0.0819	-0.029	-0.0804	-0.195	-0.1083	0.0322	0.1919	-0.0074	0.0845	0.0908	-0.1066	-0.1403	-0.0468	0.1257	0.2072	0.1431	-0.1618	-0.301	-0.0324	-0.1972	0.1907	-0.2562	0.0085	0.1603	-0.0474	-0.1921	-0.2535	0.1682	-0.1425	0.0188	-0.062	0.061	0.032	0.1196	-0.0618	-0.0858	-0.0782	-0.0741	0.1287	-0.0055	-0.1932	0.174	-0.0051	-0.2253	-0.0385	0.1004	0.0773	-0.507
A_42_P714133 Snrpd2_predicted similar to Small nuclear ribonucleoprotein Sm D2 (snRNP core protein D2) (Sm-D2) (LOC292688)	-0.311	-0.2699	-0.3932	-0.0671	0.1914	0.7048	-0.3368	-0.3564	-0.3501	-0.5373	-0.5189	-0.2869	-0.1792	-0.1861	0.5278	-0.059	-0.0876	-0.1129	0.4568	0.5654	0.5453	0.2489	0.9124	0.479	0.1888	0.1844	0.1909	-0.1062	0.2172	0.3057	-0.1116	-0.329	-0.1716	-0.1689	-0.1054	-0.1384	-0.1357	-0.2115	-0.0864	0.34	-0.017	0.4642	0.0948	-0.004	0.6541	0.416	0.0451	0.2337	-0.0019
A_43_P18423 Sf3b1 splicing factor 3b, subunit 1, 155kD (Sf3b1)	-0.1573	0.2991	0.8712	0.3324	0.3008	0.6947	-0.6644	-0.4623	-0.1682	-1.188	-1.0124	-0.7269	-0.634	-0.4401	-0.4208	-0.554	-1.114	-1.085	-0.1507	0.8561	0.5835	0.0188	0.2726	-0.0707	-0.0204	0.1135	0.1526	-0.3141	-0.0377	0.3653	0.4742	-0.0986	0.3348	0.7014	0.2059	-0.2736	0.4848	1.1622	-0.238	-0.0204	-0.1802	0.0168	-0.1216	-0.149	0.4315	-0.6184	-0.0523	-0.452	-0.0032
A_42_P629394 Smc1l1 structural maintenance of chromosomes 1 like 1 (S. cerevisiae) (Smc1l1)	0.0703	-0.1758	-0.2906	0.1446	0.2996	0.1741	-0.359	-0.6316	-0.1592	-0.6845	-0.8317	-0.5082	-0.21	-0.2186	-0.0595	-0.0914	-0.1455	-0.3416	0.2938	-0.0949	0.317	0.105	0.0566	0.0402	-0.194	-0.2701	-0.3967	-0.1195	-0.1589	-0.1033	0.0463	-0.3811	-0.151	0.0058	-0.237	-0.2343	-0.0688	-0.1832	-0.124	0.1443	0.0132	-0.419	-0.0017	-0.1192	-0.105	-0.6334	-0.0367	-0.1552	0.1686
A_42_P611141 LOC308650 Similar to Murine homolog of human ftp-3	0.1134	-0.1458	0.2594	0.2204	0.0881	0.3421	-0.4684	-0.3333	0.1343	-0.5583	-1.4239	-0.8183	-0.7069	-0.5542	-0.4663	-0.8146	-0.5606	-0.4344	-0.1481	0.6018	0.0558	0.0023	0.2478	-0.0038	-0.1215	0.0619	-0.0743	1e-04	0.2968	0.5837	0.2494	0.5923	0.4194	0.2946	0.4589	-0.0361	0.3539	0.855	0.0349	-0.0845	-0.1993	-0.2168	0.1506	-0.0544	0.4722	-0.2668	-0.0885	-0.0348	0.0428
A_42_P503531 RGD1307103_predicted similar to RIKEN cDNA 1190003A07 (LOC366276)	0.0442	0.2702	0.2198	0.2093	0.2834	0.4704	-0.2854	-0.2981	-0.0964	-0.5634	-0.8362	-0.2918	0.098	0.0995	0.0776	-0.2705	-0.2218	-0.226	0.0318	0.2275	0.2181	-0.0971	-0.1468	-0.1799	0.004	-0.2219	-0.1995	-0.24	-0.1773	-0.0059	0.1224	-0.1932	0.1054	0.3243	-0.029	-0.0339	0.201	0.174	-0.0764	0.0668	-0.0542	-0.0428	0.0193	-0.1519	0.112	-0.5516	-0.0737	-0.4538	0.087
A_43_P17586 Cpsf1_predicted similar to cleavage and polyadenylation specificity factor 1 (LOC366952)	-0.0076	-0.0544	-0.1269	0.1064	-0.0324	-0.2008	-0.0486	0.1285	0.0304	0.0237	-0.1546	0.2578	0.223	-0.1712	0.1571	0.3762	0.052	0.0161	-0.15	-0.2982	-0.1313	0.1091	-0.0151	-0.1124	-0.1563	0.0149	-0.0258	0.0254	-0.0683	-0.1121	0.0034	-0.0062	-0.0118	-0.0396	0.0356	-0.0288	0.114	0.0341	-0.1506	-0.0332	-0.0531	-0.028	-0.117	-0.0687	-0.2138	-0.2663	-0.2045	0.0879	0.0217
A_43_P19982 Clk4_predicted CDC like kinase 4 (predicted)	-0.0941	-0.3101	-0.4624	-0.1822	-0.2625	-0.558	0.0105	-0.0584	-0.018	0.1004	0.0314	0.2285	-0.0787	-0.0017	-0.0136	0.4056	0.3418	0.2871	-0.0559	-0.3807	-0.1464	-0.0863	-0.4342	-0.1755	-0.0463	-0.0484	-0.0331	0.1793	0.0114	-0.1637	-0.0184	0.2491	-0.1576	-0.392	0.058	0.1704	-0.0879	-0.0822	0.1009	-0.1634	-0.0671	0.046	-0.0284	0.1078	-0.5126	0.0903	-0.0045	0.1213	0.0068
A_43_P13323 Phf5a transcription factor INI (Phf5a)	0.3093	1.6458	2.2357	-0.068	0.1077	1.0348	0.7772	1.0853	0.3392	0.0566	0.9837	2.0496	-0.2781	-0.2738	0.018	0.7205	0.3723	0.0578	-0.2202	0.6018	0.1766	-0.0085	1.1585	0.1509	0.0628	0.2254	0.3641	-0.0142	0.5177	0.8628	0.1463	0.7492	0.5495	0.4428	0.6361	0.3894	0.3764	0.2257	0.2451	0.3574	-0.1378	0.6806	0.1508	0.1403	1.3787	-0.0638	0.1439	-0.149	0.0301
A_43_P12553 Hnrpab heterogeneous nuclear ribonucleoprotein A/B (Hnrpab)	-0.0954	0.383	1.0902	-0.2763	-0.0924	0.3386	-0.1892	0.2856	0.0973	0.1213	0.3914	1.2782	8e-04	-0.0374	0.1522	0.0298	0.3093	0.234	0.0104	0.7406	0.3618	-0.0765	0.6936	0.1073	0.2011	0.3244	0.5282	-0.117	0.2741	0.2854	-0.0465	0.2671	0.1195	-0.0791	0.1394	0.0967	0.1552	0.1187	0.1617	-0.2638	0.0872	0.1984	-0.0402	0.2058	0.7059	0.0406	-0.0305	-0.107	0.0984
A_43_P13035 Sfrs10 splicing factor, arginine/serine-rich 10 (transformer 2 homolog, Drosophila) (Sfrs10)	-0.0678	0.495	0.791	-0.015	-0.0768	0.483	0.0942	0.2474	0.0173	0.3727	0.6096	0.9318	-0.2953	-0.3493	-0.0603	0.1536	0.2297	0.4303	-0.1619	0.4223	0.2112	-0.3546	0.6566	-0.4405	-0.3428	0.4085	0.0066	0.0539	0.4101	0.5937	0.0977	0.4119	0.2074	0.0537	0.3483	0.3908	0.4692	0.5841	0.2641	0.4647	-0.0201	0.6275	-0.0388	0.2041	1.1104	-0.1235	0.225	-0.1532	0.0164
A_43_P13044 Hnrpu heterogeneous nuclear ribonucleoprotein U (Hnrpu)	0.1983	-0.1538	-0.08	-0.7995	0.1566	0.4663	-0.2707	-0.0087	-0.075	-0.0633	-0.2416	0.3029	-0.282	-0.1106	-0.259	-0.0186	0.2047	0.2805	0.1251	-0.1762	0.1588	-0.0453	-0.2612	0.0066	0.2892	0.1911	-0.2329	-0.1476	-0.0522	-0.0962	0.1186	0.1891	-2e-04	-0.2925	0.2213	0.1356	0.1814	-0.0849	0.0112	0.1299	-0.1828	-0.5812	0.0244	-0.0533	-0.2888	0.1364	-0.09	0.5103	-0.2052
A_42_P514419 RGD1307679_predicted Similar to ATP/GTP-binding protein (predicted)	0.212	0.7756	2.1419	-0.1942	-0.034	0.9976	0.4716	1.2026	0.6006	0.1902	0.6489	1.2555	-0.2235	-0.2186	-0.1025	0.2661	0.0623	-0.0499	-0.1226	1.1489	-0.0463	-0.0534	0.4259	-0.0188	0.383	1.312	0.801	0.2972	0.4279	0.6979	0.0752	0.127	0.0014	-0.1127	0.1118	0.1852	0.4689	0.8127	0.1106	0.1946	0.265	1.5044	-0.286	0.1935	0.4583	1.238	0.1232	-0.5953	-0.084
A_42_P638200 Cstf3_predicted Cleavage stimulation factor, 3' pre-RNA, subunit 3, 77kDa (predicted)	-0.121	0.868	1.5807	0.0246	0.6676	1.6191	-0.0444	0.911	0.0146	0.2072	0.4726	0.9657	-0.4336	-0.1382	0.6204	-0.3045	-0.1776	0.0368	0.1781	1.4185	0.9977	0.2996	1.7635	0.6401	0.5797	0.6943	1.3864	0.1024	0.5006	1.005	0.3141	0.6686	0.642	0.655	0.4606	0.0133	0.1491	0.2819	0.0251	0.4247	-0.1193	1.0584	0.5261	0.1707	1.8036	-0.2568	0.1834	-0.3368	0.1202
A_43_P17749 Fus_predicted fusion (involved in t(12;16) in malignant liposarcoma) (predicted) (Fus_predicted), mRNA.	0.1423	0.9381	1.2169	0.279	0.499	0.9554	-0.214	-0.3981	0	-1.4996	-1.1582	-0.4326	-0.3411	-0.4386	0.1379	-0.4486	-0.699	-0.7169	0.0053	0.9341	0.6887	-0.0358	0.5992	-0.1782	0.0973	-0.0352	0.0101	-0.5567	-0.1067	0.5324	-0.1636	-0.4278	0.0568	-0.0115	-0.0084	-0.1808	0.2839	0.3632	-0.2168	0.0182	-0.1834	-0.0883	-0.1145	-0.0048	1.2078	0.067	-0.0314	0.0229	-0.1043
A_43_P22450 Prpf8_predicted similar to splicing factor Prp8 (LOC287530)	0.6652	0.7668	0.9107	0.3366	-0.269	-0.2416	0.7883	0.703	1.2937	0.1639	-0.0617	-0.4786	0.3081	0.0283	-0.1364	-0.1711	-0.443	-0.7097	0.6917	0.0741	0.5791	0.5754	0.151	0.4058	0.9693	0.2152	0.764	-0.1399	-0.5347	-0.8374	-0.6892	-1.6171	-1.2533	-1.3158	-1.2109	-0.7644	-0.5092	-1.259	-0.2174	0.6777	0.1089	-0.4048	-0.1758	-0.168	-0.4706	-0.4235	-0.3761	-0.3958	-0.6506
A_42_P546653 LOC298075 similar to 80 kDa nuclear cap binding protein (NCBP 80 kDa subunit) (CBP80) (LOC298075)	0.142	0.6016	0.955	0.5541	0.1479	0.8927	-0.3198	0.3703	-0.0566	-0.5105	-0.205	-0.0449	-0.6834	-0.5227	-0.8566	-0.5837	-0.6593	-0.5814	-0.3335	0.0431	0.3717	-0.0348	-0.2636	-0.1458	0.0371	-0.1649	-0.0837	-0.3185	-0.1377	0.1136	0.2728	-0.2276	0.134	0.3849	0.2444	-0.2615	0.5204	0.6755	-0.0774	-0.0535	-0.1212	-0.272	-0.0386	0.0584	0.364	-0.5493	-0.1452	-0.1846	0.0013
A_43_P15732 Srpk2_predicted similar to serine/arginine-rich protein specific kinase 2 (LOC296753)	0.3876	0.5068	1.0091	-0.0962	0.0188	0.6804	-0.0922	0.4226	0.3327	-0.2989	-0.3459	-0.0724	0.4562	0.257	-0.0568	-0.342	-0.2617	-0.3099	0.108	0.4981	0.9235	0.5296	0.6316	0.2352	0.2769	0.3132	0.302	-0.0214	-0.4101	-0.1174	0.1759	-0.8165	-0.0319	0.7617	-0.1602	-0.085	0.1811	0.4559	-0.1399	0.0778	0.6011	-0.2164	-0.1575	-0.0766	0.8248	-0.4283	0.0201	0.0826	-0.1962
A_43_P22574 Fnbp3_predicted similar to formin binding protein 11 (LOC295607)	0.191	0.3467	0.8246	0.4146	0.37	0.8638	0.3213	0.0804	0.8167	-0.4492	-0.5298	-1.0203	0.1251	0.072	0.0763	-0.6844	-0.8694	-1.2593	0.5166	0.6748	1.0768	0.6054	0.6699	0.6146	0.8938	0.0864	0.7852	-0.1264	-0.2195	-0.2955	-0.3499	-0.9609	-0.6802	-0.4959	-0.8166	-0.4586	-0.4102	-0.7198	-0.096	0.1808	0.0102	0.1551	-0.0188	-0.2365	0.2182	-0.5791	-0.0714	-0.3321	-0.1662
A_43_P21057 Dicer1_predicted similar to Endoribonuclease Dicer (Double-strand-specific ribonuclease mDCR-1) (LOC299284)	0.059	-0.1614	-0.2678	-0.4828	0.088	-0.0294	-0.178	0.0309	0.0878	-0.2588	-0.1819	-0.3502	-0.0941	0.174	-0.1871	-0.4771	-0.2226	-0.0967	0.481	-0.2468	0.0725	0.2484	-0.5574	-0.0304	0.1994	-0.0464	-0.1898	0.1062	-0.2242	-0.4261	-0.0545	-0.001	0.0132	-0.2131	-0.2858	0.2314	0.2657	0.0356	0.0223	-0.189	-0.4379	-0.749	-0.3519	-0.2759	-0.3894	-0.3278	-0.0998	-0.2893	0.1938
A_43_P13286 Pprf18 PRP18 pre-mRNA processing factor 18 homolog (yeast) (Pprf18)	0.1446	0.2845	-0.0857	0.0443	0.0634	0.4182	0.0026	0.0856	0.1665	0.2761	0.2754	0.5754	0.1151	0.1412	0.3526	0.1158	0.1146	0.2597	0.2442	0.0205	0.351	0.1435	0.0975	0.1902	-0.0241	-0.0353	0.0331	0.0408	-0.1479	-0.4524	-0.0168	-0.0677	-0.1816	-0.3096	-0.0795	0.068	0.2032	0.322	0.0246	0.437	0.1424	-0.009	-0.1208	0.1369	-0.4608	-0.188	-0.0681	0.1246	0.1408
A_43_P15949 Supt5h suppressor of Ty 5 homolog (S. cerevisiae)	-0.1645	-0.0645	-0.0586	-0.0159	-0.0414	0.2565	-0.2846	-0.1807	-0.1598	-0.3354	-0.5069	0.1232	-0.3008	-0.1106	-0.2289	-0.0837	-0.0621	-0.1512	0.1859	0.287	0.2058	0.1082	-0.117	0.0398	0.1387	-0.0468	0.0316	-0.1975	-0.0763	0.1184	0.2229	-0.2375	-0.0266	0.2167	0.0547	-0.185	0.2184	0.1014	-0.142	-0.1203	-0.1947	-0.0377	-0.0928	0.2223	-0.0086	-0.2021	0.0705	-0.0528	-0.0613
A_43_P13752 Cugbp2 CUG triplet repeat,RNA-binding protein 2	-0.0944	-0.3612	-0.3176	-0.2758	-0.2674	-0.49	-0.2137	-0.206	-0.0172	-0.0021	0.0437	-0.0492	0.1705	0.2408	0.1989	0.261	0.1985	0.2092	0.3106	0.1023	0.0492	0.1083	-0.1783	0.0159	0.1588	0.2324	0.1485	0.0908	-0.1023	-0.2207	-0.0157	-0.0453	-0.0592	-0.1096	-0.1	0.0242	-0.081	0.0166	-0.0299	-0.0931	0.0141	-0.0368	-0.0942	-0.0646	-0.5174	0.0672	-0.0424	0.0737	0.0654
A_42_P598137 Dnajc8_predicted DnaJ (Hsp40) homolog, subfamily C, member 8 (predicted)	-0.0179	0.7338	0.5844	0.1847	0.3172	0.8454	-0.2863	-0.2066	-0.3272	-0.8435	-0.6526	-0.0874	-0.2503	-0.2957	0.13	-0.6106	-0.6312	-0.7399	0.1363	0.3705	0.5335	-0.2238	0.3703	-0.1997	-0.0591	-0.0258	0.1066	-0.2809	-0.0436	0.2837	0.193	-0.0212	0.2413	0.4146	0.2086	0.0291	0.2028	0.4243	-0.0396	0.0602	-0.1117	0.0435	-0.0758	-0.0809	0.6207	-0.1425	-0.0885	-0.0163	0.1676
A_42_P680605 Sf3b1 splicing factor 3b, subunit 1, 155kD (Sf3b1)	-0.2821	0.0356	0.5895	0.2076	0.1339	0.5882	-0.5339	-0.2132	-0.103	-0.874	-0.8962	-0.526	-0.2095	-0.2021	-0.1757	-0.5792	-0.5412	-0.4431	-0.0705	0.7726	0.413	-0.0664	0.2183	-0.2232	-0.0547	0.1674	0.1757	-0.0964	-0.0839	0.2116	0.1984	-0.0737	0.1281	0.2909	0.0047	-0.1603	0.4224	0.8947	-0.1024	0.1067	-0.0746	0.2966	-0.0586	-0.1152	0.4739	-0.5924	-0.0946	-0.565	0.0681
A_43_P21140 Cstf2t_predicted similar to Cstf2t-pending protein (LOC309338)	-0.0303	-0.1886	-0.0263	-0.0353	-0.2428	-0.1486	-0.0205	0.0668	-0.013	0.0229	0.0082	-0.0079	0.2801	0.0649	0.0981	-0.0712	0.1759	0.1744	0.0747	-0.1437	0.0217	0.0286	-0.1988	0.0519	0.0198	0.1056	0.1144	-0.0013	0.0467	-0.1095	-0.1604	-0.0441	-0.2188	-0.2823	-0.103	-0.0438	-0.09	-0.207	0.0468	-0.0717	0.0245	-0.0151	-0.1905	-0.0177	-0.4722	0.1609	0.05	0.0569	-0.029
A_42_P520271 Sfrs5 splicing factor, arginine/serine-rich 5 (Sfrs5)	-0.1902	-0.1028	0.3203	0.2351	-0.1206	0.1286	0.4264	0.1899	-0.0229	-1.0334	-0.9663	-0.7022	-0.7363	-0.5854	-0.7046	-0.9918	-0.9751	-1.0606	-0.203	0.0537	-0.0486	-0.0228	-0.1334	-0.1748	0.3425	-0.3264	0.14	-0.0388	-0.2049	0.1146	0.3214	0.0886	0.2594	0.4185	0.3108	-0.2155	0.3738	0.7942	-0.1659	-0.4993	-0.1656	0.2368	-0.202	-0.2517	-0.1146	-0.0721	-0.0732	-0.1836	-0.0675
A_42_P775698 Hrmt1l2 heterogeneous nuclear ribonucleoproteins methyltransferase-like 2 (S. cerevisiae) (Hrmt1l2)	-0.0145	0.7819	1.479	0.142	0.3246	1.2419	-0.4472	-0.0983	0.0841	-0.0302	-0.4589	0.8846	-0.0204	0.0268	0.1352	-0.2738	-0.1249	-0.1742	-0.024	1.8089	0.8086	-0.1194	1.2329	-0.1913	0.4632	0.2306	0.6493	-0.1604	0.1993	0.6368	-0.0766	-0.021	0.0259	0.0803	-0.0428	-0.1436	0.1973	0.3185	-0.0604	0.4265	-0.1632	1.1705	-0.1446	-0.036	1.4929	-0.1606	-0.1286	-0.1616	-0.0426
A_42_P683472 Sfrs12 Splicing factor, arginine/serine-rich 12	-0.018	0.2046	0.553	0.3102	0.3293	0.9592	-0.2638	-0.1276	-0.2728	-0.7689	-0.3728	-0.6118	-0.0742	-0.2574	-0.1325	-0.4158	-0.7262	-0.8255	0.19	0.6963	0.5619	0.1373	0.4287	0.075	0.21	-0.0465	0.1511	-0.0804	-0.1461	-0.0278	0.2579	-0.1571	0.1022	0.5493	-0.062	-0.2547	0.1966	0.4336	-0.1143	-0.0613	-0.0735	0.0958	0.018	-0.1124	0.437	-0.2534	-0.0033	-0.2103	-0.0447
A_43_P22996 RGD1307679_predicted Similar to ATP/GTP-binding protein (predicted)	0.0904	0.2768	1.1554	-0.0516	-0.0155	0.5114	-0.1406	0.3124	0.0708	-0.3724	0.0391	0.3559	-0.1511	-0.3067	-0.5542	-0.0717	-0.2867	-0.3804	-0.1284	0.5382	0.022	-0.0811	0.0704	-0.0574	0.0449	0.4339	0.184	-0.0482	0.1746	0.4179	0.1969	-0.0539	0.0654	0.2557	0.1188	0.0727	0.3663	0.5668	-0.0757	-0.0232	0.012	0.353	-0.1739	-0.0112	0.1902	0.4278	-0.0073	-0.1443	-0.2626
A_42_P657176 LOC298916 similar to cleavage and polyadenylation specificity factor 3 (LOC298916)	0.1829	1.1184	0.3806	0.1099	0.3859	0.9207	0.2568	0.2856	-0.1611	-0.0952	0.2143	0.9776	-0.2424	-0.1967	0.2524	0.4061	0.181	-0.1574	0.0964	0.2888	0.6085	-0.0088	0.7178	0.0998	-0.0057	-0.2184	-0.0685	-0.157	0.1614	0.5214	-0.077	0.2061	0.1776	0.2455	0.3574	0.0283	-0.0757	-0.7229	0.0284	0.2592	-0.2091	-0.0441	0.0541	0.0066	0.7772	-1.0045	-0.0704	-0.5432	0.0466
A_43_P21369 Dhx8_predicted similar to ATP-dependent helicase DDX8 (RNA helicase HRH1) (DEAH-box protein 8) (LOC287727)	-0.0076	-0.1052	-0.2244	-0.1308	-0.1177	-0.2966	-0.0087	-0.2163	-0.187	0.1452	0.0599	0.1553	0.1485	-0.0122	-0.0667	-0.1131	0.1541	-0.0363	-0.0473	0.1228	-0.1884	-0.0303	-0.1662	-2e-04	0.1034	0.2064	-0.1241	0.0041	-0.0184	0.0113	0.1088	0.2173	0.0742	0.0415	0.0457	0.1927	-0.0277	0.3015	0.1298	-0.0657	0.104	-0.0547	-0.0942	0.2747	-0.1753	0.0768	-0.1492	-0.1611	0.2801
A_42_P822360 Polr2a Polymerase (RNA) II (DNA directed) polypeptide A	-0.0038	-0.0118	0.4984	-0.1047	-0.2233	-0.3845	0.1478	0.2367	0.1359	0.0563	-0.1616	-0.0532	0.0165	0.1016	-0.2512	-0.0532	-9e-04	0.01	-0.2947	0.5164	-0.0306	-0.0704	-0.1919	-0.3266	0.0166	0.23	0.1029	0.1416	-0.0774	-0.1087	0.0353	0.2269	0.083	-0.0671	0.0079	-0.0294	0.0174	-0.2742	-0.0458	-0.0498	-0.03	0.1919	-0.0982	-0.1205	0.247	-0.1527	0.0432	-0.667	-0.0148
A_43_P10264 Sf3b2_predicted similar to Splicing factor 3b, subunit 2 (LOC293671)	0.0201	0.559	0.7155	0.4439	0.4742	0.8486	-0.2306	-0.55	0.3049	-1.5177	-1.634	-1.5059	-0.1712	-0.299	-0.3233	-0.8181	-1.2659	-2.0081	0.7278	1.0464	1.6049	0.6846	0.6988	0.5658	0.9059	-0.132	0.5765	-0.3133	-0.3478	-0.3761	-0.147	-1.1007	-0.4416	0.1555	-0.686	-0.6842	-0.0207	-0.3461	-0.2516	0.4272	0.0748	-0.0334	-0.2088	-0.3001	0.2199	-0.9483	-0.0549	-0.354	-0.0828
A_43_P17297 Rnmt_predicted RNA (guanine-7-) methyltransferase (predicted)	0.0964	0.4457	1.169	-0.1151	0.1019	0.5344	-0.2557	0.1854	0.1016	-0.0626	-0.2014	0.3937	0.0822	-0.15	-0.5474	0.3563	-0.268	-0.5414	-0.2294	0.5988	-0.0012	-0.1729	0.24	-0.3149	-0.3521	0.4362	0.5252	-0.131	0.0761	0.2804	-0.1781	0.0434	0.1653	0.2355	0.1119	-0.156	0.5103	0.1872	-0.0911	-0.0582	-0.1706	0.6307	-0.0574	-0.0823	0.658	0.0826	-0.0925	0.1082	0.407
A_43_P10172 LOC362264 Similar to dJ862K6.2.2 (splicing factor, arginine/serine-rich 6 (SRP55-2)(isoform 2))	-0.417	0.1352	0.1552	0.0061	-0.0048	-0.1858	-0.0153	-0.2636	0.0074	-0.0851	-0.016	0.2013	-0.1488	-0.3219	-0.4266	-0.1151	-0.425	0.0604	-0.0626	0.1132	-0.0182	0.0825	0.0928	-0.0548	0.1078	-0.1641	0.2331	0.0026	0.1768	0.1037	0.5701	-0.1198	0.5045	0.7826	-0.0015	-0.0128	0.075	0.247	-0.1119	0.2154	0.1384	0.1714	-0.0018	0.1978	0.1003	-0.1891	0.1784	0.4358	-0.0939
A_43_P10166 Spop_predicted Speckle-type POZ protein (predicted)	0.1887	0.1831	0.3546	-0.1191	0.1535	0.1556	-0.1621	-0.0989	0.2615	-0.5001	-0.5667	-0.2318	0.3513	0.3725	0.4793	0.2715	0.1837	-0.1508	0.3136	0.2604	0.2446	0.1022	-0.0518	0.1748	0.1662	0.0707	0.025	-0.0517	-0.2012	-0.2961	-0.2356	-0.4967	-0.3466	-0.2263	-0.461	-0.0301	-0.0022	-0.0572	0.0774	-0.0236	0.0263	0.1846	0.0231	-0.0849	-0.2168	0.1526	-0.026	0.1678	0.1541
A_43_P22104 Dicer1_predicted similar to Endoribonuclease Dicer (Double-strand-specific ribonuclease mDCR-1) (LOC299284)	0.9128	0.0443	-0.0449	0.3352	0.237	-0.1864	0.1736	0.3502	0.4586	0.0049	0.3308	-0.2279	-0.1685	-0.1817	-0.6026	-0.6409	-0.5798	-0.7718	-0.175	-0.3	-0.0241	0.0964	-0.175	-0.1396	0.0029	-0.2799	-0.1392	0.0107	0.049	-0.474	-0.1246	-0.3678	-0.5705	-0.7972	-0.5821	-0.2082	-0.569	-0.624	-0.0639	-0.0618	0.1494	-0.0244	0.0184	0.0703	-0.901	0.603	0.5081	0.5501	-0.1252
A_43_P17172 Prpf8_predicted similar to splicing factor Prp8 (LOC287530)	-0.1626	-0.2438	-0.216	-0.0456	0.0354	0.1042	-0.0318	-0.341	-0.0958	2e-04	-0.1893	-0.0339	0.0373	0.4225	0.4434	0.3837	0.2675	0.5601	0.0257	0.0573	0.2526	-0.1717	-0.1552	-0.2919	0.0982	-0.0217	-0.2213	-0.1675	0.0094	-0.1798	0.6753	-0.1041	0.1264	0.5171	-0.1554	0.0686	0.3732	0.2923	-0.1357	0.3193	-0.4684	-0.2854	0.0903	-0.1744	0.1454	-0.31	-0.1238	-0.2302	-0.1518
A_42_P772356 Dhx15_predicted similar to Putative pre-mRNA splicing factor RNA helicase (DEAH box protein 15) (LOC289693)	-0.3115	0.139	0.5935	-0.0772	-0.1163	0.6416	-0.0081	0.4174	0.2075	-0.0521	-0.1569	0.5264	-0.1054	-0.123	0.0204	-0.1977	-0.1175	0.0877	-0.071	0.8638	0.3548	-0.1307	0.8098	-0.1164	0.4242	0.5154	0.7768	0.062	0.0652	0.1096	-0.1383	0.1375	-0.0499	-0.166	-0.0564	-0.0286	0.2167	-0.0408	0.0156	0.1054	-0.0122	0.4466	-0.2052	0.0163	0.526	-0.2092	-0.018	-0.2376	-0.0313
A_43_P22198 Polr2a similar to DNA-directed RNA polymerase II largest subunit (RPB1) (LOC363633)	-0.167	0.1766	0.6169	0.0603	0.0102	-0.0758	-0.0662	-0.0657	0.1064	0	0.0472	-0.2034	-0.1825	0.2074	0.1556	0.3496	0.0749	-0.0497	-0.0226	0.4291	0.1228	-0.0434	-0.205	-0.1157	0.2049	0.0554	-0.0367	0.1543	-0.1839	0.0854	-0.0466	0.0798	-0.0195	0.3673	0.0088	0.0161	-0.1046	0.1052	0.2227	0.0248	-0.159	0.0622	0.0147	-0.5243	0.1618	-0.4326	-0.0627	0.0669	0
A_42_P715799 LOC361811 similar to serine/arginine-rich protein specific kinase 1 (LOC361811)	-0.0385	0.7369	1.3153	-0.0286	0.1352	1.0412	0.0723	0.5472	0.1952	0.5419	0.5359	1.2425	-0.1359	-0.103	0.1922	-0.0016	0.0374	0.1504	0.1659	1.4577	0.8421	-0.0055	0.9829	0.0046	0.3308	0.5362	0.9357	-0.0547	0.1832	0.3216	-0.0086	0.2559	0.1251	-0.0067	0.1658	0.0649	0.286	0.2373	-0.0404	0.3512	-0.0306	1.0415	-0.0707	-0.0087	1.0975	-0.0787	0.0031	-0.0593	0.0737
A_42_P784026 Hnrph1 Heterogeneous nuclear ribonucleoprotein H1	-0.1345	0.1611	0.6888	0.3261	0.3687	0.8197	-0.1311	0.4454	0.1368	-0.2503	-0.4622	-0.1216	-0.3106	-0.2366	-0.0973	-0.6517	-0.4958	-0.2906	-0.4866	0.6632	-0.1124	-0.503	0.4628	-0.568	0.0775	0.473	0.4008	-0.1966	-0.1085	0.0808	-0.0175	0.0784	0.0728	0.1096	0.089	-0.1	0.4023	0.7022	-0.0501	-0.0803	-0.0958	0.7227	-0.1528	-0.0195	0.8618	0.328	-0.0479	-0.1278	-0.1387
A_43_P19053 Pskh1_predicted similar to protein serine kinase Pskh1 (LOC364993)	-0.0046	-0.0032	0.3232	0.0259	-0.0613	0.3974	0.325	0.0358	-0.0806	-0.1318	0.0907	0.1956	0.456	0.0011	0.5106	-0.0244	-0.038	0.239	-0.2292	0.0412	0.1254	-0.0092	-0.0608	-0.114	0.0938	0.0132	-0.2168	0.0206	0.0184	-9e-04	0.0048	-0.0328	-0.2632	0.0482	-0.1279	0.071	-0.1061	-0.4022	-0.0454	-0.0213	0.2076	-0.2075	0.0598	-0.3689	-0.0912	0.2068	-0.1233	-0.0176	-0.0043
A_43_P19511 Dhx9_predicted similar to RNA helicase A (LOC304859)	-0.0574	-0.3412	0.0107	-0.0574	-0.2605	-0.4654	0.0046	0.0932	0.2106	-0.2001	-0.1235	-0.3077	0.0677	-0.033	0.0559	-0.2576	-0.4506	-0.5625	0.0386	-0.2445	-0.0942	0.1758	-0.1988	0.1551	0.2251	-0.0158	0.0869	0.0732	0.015	-0.1549	-0.0877	-0.1844	-0.2069	-0.2229	-0.0975	-0.0297	-0.1766	-0.3281	0.0276	0.0971	0.1069	-0.1023	-0.0385	-0.2932	-0.482	-0.207	-0.0999	-0.1336	-0.029
A_42_P599303 Spop_predicted Speckle-type POZ protein (predicted)	-0.118	-0.1688	-1.4864	0.3823	0.2231	-0.0317	-0.1381	-0.2333	-0.5429	-0.3947	-0.5279	-0.6361	-0.1943	-0.2734	-0.1892	-0.6556	-0.611	-0.6644	-0.0887	-0.4666	-0.2634	-0.0271	0.062	0.0015	-0.1628	-0.2291	-0.3898	-0.1317	-0.003	-0.1877	0.1699	0.056	0.1213	0.1592	0.0639	-0.2955	-0.3641	-0.408	-0.1766	-0.0988	-0.0864	0.1392	-0.0389	-0.0437	-0.3852	-0.2021	-0.0312	0.0559	-0.1537
A_43_P10633 Ier3 chromosome 20, major histocompatibility complex, assembled from 40 BACs, strain Brown Norway (BN/ssNHsd), RT1n haplotype; segment 7/11.	-0.102	-0.1832	-0.1818	0.0437	0.0559	-0.0268	-0.2843	0.0631	0.0452	-0.1559	-0.1744	0.2158	-0.2516	0.0096	0.055	-0.0197	-0.006	0.0637	0.0348	-0.105	-0.1917	0.085	-0.3552	-0.2127	0.389	-0.0659	-0.1599	0.0586	-0.2076	0.2264	0.3096	-0.1619	0.2237	0.4567	0.0614	-0.0234	0.0978	0.4019	0.0945	0.0346	-0.1242	-0.1773	-0.2808	-0.1963	0.2551	-0.0015	0.0645	0.0629	0.1474
A_42_P839795 Cugbp1_predicted CUG triplet repeat, RNA binding protein 1 (predicted)	-0.044	-0.089	0.1317	0.1383	0.0684	-0.0102	-0.0109	-0.2101	-0.0866	-0.4449	-0.2824	-0.4807	0.2071	0.2968	-0.0572	-0.3093	-0.5464	-0.734	0.413	0.0836	0.4554	0.0877	0.0336	0.015	0.272	-0.1738	0.328	-0.1367	-0.369	-0.4958	-0.0291	-0.6801	-0.3568	-0.2341	-0.6313	-0.2356	-0.0575	-0.0736	-0.0621	0.24	0.0019	-0.1832	-0.0081	-0.1474	0.0598	-0.5954	-0.1036	-0.2912	-0.1028
A_43_P20085 Snrp70_predicted similar to U1 small nuclear ribonucleoprotein 70 kDa (U1 snRNP 70 kDa) (snRNP70) (U1-70K) (LOC361574)	0.3686	0.7032	0.9254	0.1864	0.1529	0.7525	-0.0164	-0.0354	0.4087	-0.2928	-0.5626	-0.2177	0.0946	0.2484	0.4287	0.0751	0.0026	-0.1543	0.5068	0.9622	1.0194	0.2881	0.2987	0.1846	0.5197	0.032	0.5247	-0.1953	-0.1162	-0.0191	-0.0192	-0.1359	-0.1485	-0.0826	-0.1367	-0.3151	0.1012	0.0156	-0.1712	0.2306	0.0886	0.2457	0.038	0.0607	0.4839	-0.277	-0.067	-0.0652	-0.1902
A_43_P10692 Sfrs14_predicted Splicing factor, arginine/serine-rich 14 (predicted)	-0.1587	-0.166	-0.4328	-0.121	-0.1074	-0.199	0.0933	0.2744	-0.0028	0.0305	0.2905	0.3664	0.0685	-0.0067	0.002	0.3644	0.1412	0.2335	-0.0604	-0.0594	-0.1822	-0.176	0.267	-0.1089	0.1231	0.1297	-0.0171	-0.1927	0.0188	-0.046	-0.0703	-0.0699	0.0323	-0.1689	0.2229	0.107	0.0326	-0.3079	0.0147	-0.0236	-0.0694	0.2796	-0.0025	-0.0479	0.5297	-0.3327	-0.0272	-0.1037	-0.0294
A_42_P612220 Ddx20 DEAD/H (Asp-Glu-Ala-Asp/His) box polypeptide 20, 103kD	0.1032	0.2463	0.852	0.0852	0.3484	0.7402	0.1046	0.6766	0.4081	-0.025	-0.194	0.1001	-0.1635	-0.1438	-0.2034	-0.2928	-0.2368	-0.0273	-0.1591	0.5276	0.1562	-0.1097	0.4796	-0.0903	0.2708	0.5474	0.8121	-0.0302	-0.0584	-0.0061	0.0658	0.1199	-0.0323	-0.0109	0.0327	-0.0827	0.2908	0.3838	-0.1016	0.0402	0.069	0.5682	-0.059	-0.0192	0.4804	-0.1742	-0.0438	-0.5205	0.145
A_43_P13243 Clk3 CDC-like kinase 3 (Clk3)	0.002	-0.166	0.1976	0.0266	0.0138	0.0782	-0.1244	0.103	0.0924	0.232	0.0579	-0.041	0.2147	0.1555	-0.0235	0.1516	0.164	0.3606	-0.223	0.2232	-0.2466	-0.1191	-0.1382	-0.1092	-0.1328	-0.0631	-0.2435	0.1765	-0.0648	-0.1674	0.0346	0.1375	0.1332	0.3159	-0.0085	-0.0066	0.0834	0.2415	0.0408	0.0262	-3e-04	0.175	0.0626	0.0554	-0.0708	-0.4046	-0.0625	-0.6057	0.0816
A_43_P23042 Prpf8_predicted similar to splicing factor Prp8 (LOC287530)	0.5894	0.3822	0.8836	-0.1276	0.1596	-0.236	-0.141	0.3336	0.737	-0.2487	-0.1889	-0.3965	-0.1551	-0.0862	-0.4283	-0.1566	-0.4744	-0.7097	0.6664	0.3967	0.7595	0.4934	0.3778	0.2622	0.0181	0.0698	0.1409	-0.3332	-0.2955	-0.156	-0.2253	-0.5697	-0.1485	-0.2008	-0.2665	-0.766	-9e-04	-0.2274	-0.089	0.4986	0.0547	-0.723	-0.0957	-0.0167	0.0054	-0.3311	-0.3643	-0.3058	-0.462
A_42_P557653 Hnrpa2b1 Heterogeneous nuclear ribonucleoprotein A2/B1 (predicted)	0.3071	0.5126	-0.3256	0.2168	0.327	0.6612	0.1538	0.1583	-0.0669	-0.4315	-0.0404	0.0041	-0.2624	-0.5335	-0.111	-0.4484	-0.4685	-0.5121	-0.0616	-0.3885	0.0868	-0.4996	0.7144	-0.3852	-0.2841	-0.1643	-0.1414	-0.1776	0.0476	0.1892	0.1154	0.105	0.1519	0.1724	0.3318	-0.2063	-0.0587	0.1114	-0.1369	0.2284	-0.1193	0.5265	-0.011	0.0276	0.8846	0.1922	0.0586	0.0857	0.1334
A_43_P10408 Sf3a1_predicted Splicing factor 3a, subunit 1 (predicted)	0.003	0.0163	0.1958	-0.1818	-0.1311	0.0179	0.1678	-0.1267	0.1496	-0.0264	0.2977	0.2733	0.0857	0.2847	0.4667	0.012	0.2105	0.1095	-0.0543	0.1054	-0.1492	0.0051	0.0292	-0.1044	0.0529	0.065	0.1597	-0.0204	-0.1528	-0.0479	-0.0499	-0.0302	-0.0692	-0.1447	-0.0274	0.047	-0.0111	-0.0472	0.0615	0.1401	0.0643	0.0142	0.0328	0.0924	-0.1405	0.0011	-0.0843	0.1374	0.1842
A_43_P19471 Srpk1_predicted Serine/arginine-rich protein specific kinase 1 (predicted)	0.0196	0.7472	1.504	0.2802	0.368	1.2457	0.1368	0.2994	0.4025	-1.0721	-0.634	-0.362	-0.1355	-0.1202	0.1852	-0.8426	-1.3031	-1.8136	0.7728	1.582	1.6913	0.7271	1.2835	0.7848	1.1986	0.5927	1.3527	-0.1016	0.0102	-0.0242	-0.757	-1.2042	-1.1242	-1.278	-1.0169	-0.4926	-0.1529	-0.7436	-0.0972	0.3595	-0.0034	0.2243	-0.2492	-0.3844	0.3494	-0.6974	-0.1428	-0.1786	0.0092
A_43_P20363 Sf4_predicted splicing factor 4 (predicted) (Sf4_predicted), mRNA.	-0.0789	0.1067	0.3039	0.2406	0.4563	0.4911	-0.6375	-0.4736	-0.1851	-1.2309	-1.4943	-0.7601	-0.0291	-0.0405	0.0772	-0.5554	-0.538	-0.5426	-0.0507	0.4177	0.1823	-0.1562	-0.1961	-0.1933	-0.0333	-0.1708	-0.0783	-0.3302	-0.2929	0.0444	0.2514	-0.1936	0.1494	0.5519	0.0839	-0.0021	0.4136	0.335	-0.0807	-0.0759	-0.1443	-0.4399	-0.0878	-0.1659	0.1098	-0.86	-0.0604	-0.5101	0.246
A_43_P20355 Cpsf1_predicted similar to cleavage and polyadenylation specificity factor 1 (LOC366952)	-0.0663	-0.258	-0.2424	-0.2196	-0.2124	-0.2742	0.1548	0.1077	-0.0146	0.1512	0.0977	-0.2708	0.1931	0.0483	-0.0256	0.3213	0.248	0.2902	0.1591	-0.2144	-0.171	0.0535	-0.2045	-0.0466	0.0362	0.0842	-0.0665	0.0445	-0.0334	-0.1436	-0.1288	0.2462	-0.0955	0.0338	0.0778	0.2062	-0.0962	-0.0596	0.0782	-0.1964	-0.0357	-0.0182	0.5681	-0.3453	-0.2313	-0.0696	-0.04	-0.0908	0.2043
A_42_P720197 Cugbp1_predicted CUG triplet repeat, RNA binding protein 1 (predicted)	-0.1312	0.024	0.1909	0.0446	-0.1186	0.2298	0.072	-0.1677	-0.1127	0.2806	0.0753	-0.0512	-0.0267	0.125	-0.3333	-0.108	-0.1045	-0.088	-0.1452	1.0149	0.1312	-0.1202	0.0339	-0.3736	-0.1453	-0.5348	0.1087	0.0056	-0.0149	0.0908	0.0733	-0.1231	-0.0063	-0.034	-0.1599	-0.0353	0.1145	-0.1195	-0.0147	-0.0088	0.0304	1.2347	-0.0844	0.0208	0.54	0.5714	-0.0114	-0.019	-0.1519
lalt.pool	-0.075	2.975	3.425	-0.2	2.325	6.4	-0.225	-0.025	-0.55	0.05	0.275	1.525	0.15	-0.125	1.575	0.15	0.025	0.15	0.275	7.1	1.975	-0.15	6.025	0.675	-0.35	0.15	0.475	-0.4333	1.4167	3.5833	-0.0667	-0.6333	0.2167	1.8	0.1167	-0.9333	0.35	2.8333	-1.1	1.675	1.025	5.325	-0.125	-0.25	8.425	2.35	-0.325	1.825	-0.95
[truncated: 25 more columns]
