# Supplementary material for: Gene set enrichment analysis for non-monotone association and multiple experimental categories
Source: BMC Bioinformatics. 2008 Nov 14;9:481. doi: 10.1186/1471-2105-9-481 (PMC2636811; doi:10.1186/1471-2105-9-481)
Supplement: Additional file 2 — Sets and Expression. The intermediate analysis results of NCT compendium data set. Sets directory contains lists of identified gene sets under different across-compound (category) selection criteria. Compound specific p-values, set size, etc are provided. Expression directory contains extracted expression data for respective identified gene sets. [file 1471-2105-9-481-S2.zip › SetsAndExpression/expression/C2-6of8bloodp1-Cfilter-8-liver-PDGFPATHWAY.txt]

geneids	1.2.Dich-24-15#-0.1	1.2.Dich-24-150#3	1.2.Dich-24-1500#3.4	1.2.Dich-48-15#-0.2	1.2.Dich-48-150#2.3	1.2.Dich-48-1500#6.4	1.2.Dich-6-15#-0.2	1.2.Dich-6-150#0	1.2.Dich-6-1500#-0.6	1.4.Dich-24-15#0	1.4.Dich-24-150#0.3	1.4.Dich-24-1500#1.5	1.4.Dich-48-15#0.2	1.4.Dich-48-150#-0.1	1.4.Dich-48-1500#1.6	1.4.Dich-6-15#0.2	1.4.Dich-6-150#0	1.4.Dich-6-1500#0.2	Brom-24-25#0.3	Brom-24-250#7.1	Brom-24-75#2	Brom-48-25#-0.2	Brom-48-250#6	Brom-48-75#0.7	Brom-6-25#-0.4	Brom-6-250#0.2	Brom-6-75#0.5	Diqu-24-10#-0.4	Diqu-24-20#1.4	Diqu-24-25#3.6	Diqu-24-5#-0.1	Diqu-48-10#-0.6	Diqu-48-20#0.2	Diqu-48-25#1.8	Diqu-48-5#0.1	Diqu-6-10#-0.9	Diqu-6-20#0.4	Diqu-6-25#2.8	Diqu-6-5#-1.1	Gala-24-100#1.7	Gala-24-25#1	Gala-24-400#5.3	Gala-48-100#-0.1	Gala-48-25#-0.2	Gala-48-400#8.4	Gala-6-100#2.4	Gala-6-25#-0.3	Gala-6-400#1.8	Mono-24-10#-1
A_43_P12945 Csnk2a1 casein kinase II, alpha 1 polypeptide (Csnk2a1)	0.5155	0.8017	0.715	-0.2828	-6e-04	0.2818	-0.1213	0.0359	0.3519	0.2864	0.4052	0.9701	0.8741	0.8497	0.7764	0.7195	0.5825	0.5218	0.4839	0.3734	0.4336	0.2197	0.2705	0.1919	0.5291	0.1779	0.3167	-0.1969	-0.2644	-0.0058	-0.136	-0.6207	-0.4544	-0.3712	-0.2821	0.023	-0.0297	-0.4109	0.1412	0.2126	-0.0274	0.1274	-0.1081	-0.137	-0.0936	-0.3191	-0.0563	-0.0238	0.1071
A_43_P14238 Csnk2a1 Casein kinase II, alpha 1 polypeptide	-0.0168	-0.3131	-0.0578	-0.4073	-0.0597	-0.466	0.062	0.0063	0.2393	0.2017	0.0871	0.2932	0.4053	0.413	0.0926	0.324	0.3929	0.3448	0.1394	-0.0583	-0.1356	0.0955	-0.2702	0.0913	0.1019	0.202	0.1328	-0.0456	-0.0849	-0.1276	0.0784	-0.1381	-0.0619	-0.2186	-0.0759	0.0823	-0.0223	0.0619	0.1124	-0.226	0.0125	0.3734	-0.0286	-0.0586	-0.5775	0.17	-0.0451	0.2242	0.0483
A_43_P11653 Pik3r1 Phosphatidylinositol 3-kinase, regulatory subunit, polypeptide 1	-0.5509	-1.2115	-1.4827	0.2201	0.1386	-1.0141	-1.1304	-1.6844	-1.0421	-1.7826	-2.2561	-2.3549	-0.2975	-0.3374	-1.2258	-1.6351	-1.9685	-2.3334	-0.1865	-0.5278	-0.2015	0.2022	-0.5907	-0.262	-0.7535	-0.7832	-0.692	-0.2194	-0.3591	-0.2629	0.4026	-0.0959	0.021	0.2803	-0.0575	-0.1446	0.2015	1.4745	-0.1569	-0.7215	-0.318	-1.3242	-0.2408	-0.1596	-0.9354	-1.2696	-0.4126	-1.6538	-0.0574
A_43_P17840 Prkca Protein kinase C, alpha (Prkca)	0.0988	0.0576	-0.3032	-0.612	0.1248	-0.2035	0.0456	0.0947	-0.2491	0.0184	-0.0055	0.1258	-0.1691	-0.074	0.1785	0.1744	0.0885	-0.0697	-0.1214	0.0417	0.1749	-0.0569	0.0552	-0.067	0.0657	-0.0544	-0.1486	0.2113	-0.161	0.03	-0.0666	0.0605	0.0311	0.0055	0.0689	0.0633	0.0134	0.1734	0.0977	-0.2292	0.0618	-0.3641	0.1833	0.3004	-0.2796	0.0575	-0.1362	0.07	-0.0985
A_43_P14930 Grb2 Growth factor receptor bound protein 2	-0.1692	-0.2658	-0.1183	0.0021	0.0119	-0.576	-0.1889	-0.2224	-0.1646	0.0942	0.1759	0.1879	0.0456	0.0232	-0.148	-0.1081	-0.242	-0.3072	0.1198	-0.3763	-0.0944	0.1352	-0.0461	0.295	-0.0772	-0.1489	-0.0076	-0.0201	0.0737	-0.026	0.1523	-0.2162	0.1335	0.1934	0.0303	0.1628	0.1825	0.0955	0.1255	0.024	0.1161	-0.07	0.0928	0.1049	0.2492	-0.5458	0.109	-0.1403	-0.0968
A_43_P11349 Jak1 Janus kinase 1	-0.0878	-0.0547	-0.1756	-0.3266	0	0.0106	0.0806	-0.193	0.0762	0.2249	0.5346	0.5228	0.4254	0.0325	0.7044	0.649	0.4862	0.7518	-0.0662	-0.272	-0.087	-0.1286	0.016	-0.0493	-0.14	-0.1047	0.0052	-0.2425	-7e-04	-0.2496	0.2623	-0.2723	0.0753	0.195	-0.0041	0.088	0.0644	0.2028	-0.0375	0.2585	-0.0199	-0.2024	0.3615	-0.1418	0.1235	0.2726	-0.0111	0.0396	0.3362
A_42_P716492 Sos1 Acid phosphatase 1, soluble	0.304	0.3929	0.82	0.0654	0.0204	0.3584	0.625	0.8923	0.3452	0.306	0.6185	0.545	-0.221	-0.2486	-0.3957	0.1423	-0.0967	-0.077	-0.1979	0.0811	-0.2458	-0.0375	0.2405	0.0997	0.0282	0.2846	0.3644	0.2061	0.1754	0.1128	-0.0134	0.0956	0.0162	-0.0918	0.0596	0.0444	0.116	-0.0779	0.0696	0.058	0.1661	0.4338	0.0569	0.0735	0.385	-0.1394	0.1738	-0.2778	-0.0068
A_43_P18976 Shc1 SHC (Src homology 2 domain-containing) transforming protein 1 (Shc1)	-0.0217	-0.092	0.2821	-0.0576	-0.0714	0.0274	-0.1913	-0.0856	0.1947	-0.783	-0.9052	-0.635	0.0032	-0.0505	0.201	-0.184	-0.2442	-0.3728	0.2136	0.2967	0.2627	0.1593	-0.1522	-0.017	0.1344	0.139	0.111	-0.2367	-0.1359	-0.0154	0.1784	-0.3804	-0.0912	0.1749	-0.1617	-0.2342	0.173	0.2525	-0.1662	-0.2016	-0.0753	-0.2723	-0.1543	-0.051	-0.323	-0.2004	-0.0553	-0.0981	0.0522
A_43_P11730 Rasa1 RAS p21 protein activator 1	0.2214	0.1978	0.4656	0.4223	0.202	0.309	0.2298	0.2174	0.5333	-0.0329	-0.1488	-0.0392	-0.7472	-0.1826	-0.449	-0.9089	-0.5506	0.1014	0.7641	0.6808	0.6519	0.5044	0.6815	0.4828	-0.0425	-0.2161	0.3478	-0.0672	-0.0757	-0.1846	0.1832	0.1734	0.2217	0.1188	-0.323	-0.141	0.1805	0.0648	-0.0079	-0.5444	-0.2161	0.1255	0.0898	0.1432	0.9011	0.0424	-0.0569	-0.072	-0.0253
A_42_P549603 Csnk2a1 Casein kinase II, alpha 1 polypeptide	-0.1304	-0.1084	-0.0747	-0.0216	-0.1582	0.1825	-0.1449	0.0744	0.3656	0.082	-0.2204	0.1458	-0.0119	-0.048	-0.1237	-0.2854	-0.1457	0.1553	0.1388	0.4978	0.4341	0.106	0.3666	0.0485	0.4469	0.1847	0.4718	-0.1581	-0.1639	-0.3003	-0.2189	-0.1994	-0.301	-0.4886	-0.2866	-0.1071	-0.003	-0.5296	-0.1336	0.1266	0.0818	0.1675	-0.1029	-0.0412	-0.0273	-0.28	-0.0478	-0.14	-0.029
A_43_P11545 Stat3 Signal transducer and activator of transcription 3	0.0583	-0.3259	-0.4528	-0.1316	-0.1846	-0.5704	0.1098	-0.0607	-8e-04	0.1196	0.1147	-0.2878	-0.002	0.0204	-0.0177	0.1412	0.0924	0.1294	0.0085	-0.5748	-0.3233	-0.036	-0.4709	-0.0114	-0.0574	-0.053	-0.1386	0.1163	-0.0822	-0.2576	-0.0378	0.0756	-0.0411	-0.2071	-0.0242	0.0935	-0.0823	-0.0756	0.0832	-0.1505	0.0477	-0.2221	0.048	0.0635	-0.8584	0.0856	-0.1044	0.2101	0.0798
A_43_P18724 Sos1_predicted Son of sevenless homolog 1 (Drosophila) (predicted)	0.3004	0.1808	0.3467	0.2036	0.3383	0.3359	0.086	0.2588	0.677	-0.1629	-1.0109	-1.2043	0.8195	0.8218	0.5642	-0.5468	-0.3436	-0.122	-0.2082	-0.6479	-0.4317	-0.196	-0.5378	-0.1386	0.226	0.0227	0.1063	-0.2754	-0.5404	-0.4856	0.0303	-0.5327	-0.4339	-0.1172	-0.3455	-0.188	-0.2267	-0.0787	0.0021	-0.2722	-0.0203	-0.9778	-0.0512	-0.1633	-0.9449	-0.7633	-0.0161	-1.0653	0.0668
A_43_P12727 Stat1 signal transducer and activator of transcription 1 (Stat1)	-0.1189	0.9341	-1.3307	0.3564	0.3049	-0.131	-0.3541	-0.9007	-0.8101	-0.8808	-0.7375	-0.6053	-0.4295	-0.2706	-0.6324	-0.5474	-0.6831	-0.9929	0.0528	0.577	1.0465	-0.0742	-0.1354	-0.1245	-0.3093	-0.4878	-0.3782	-0.3696	-0.1387	-0.008	0.5339	-0.3823	0.4627	0.8479	0.3409	-0.3903	-0.3021	-0.1781	-0.2631	0.1685	-0.102	-0.3172	-0.4688	-0.3108	-1.0998	-0.4228	-0.2537	-0.2159	-0.2215
A_43_P15745 Mapk8 mitogen-activated protein kinase 8 (Mapk8)	-0.0117	0.2542	0.8814	0.1474	-0.1082	0.6292	0.1421	0.3818	0.2784	-0.3022	-0.2073	-0.2695	-0.2233	-0.3956	-0.5067	-0.3129	-0.3266	-0.4307	-0.0105	0.553	0.1567	-0.2125	-0.1482	-0.184	-0.1856	-0.0429	-0.0723	-0.175	-0.1762	-0.1267	-0.3713	0.0576	-0.2792	-0.4184	-0.0696	-0.1135	-0.1044	-0.2003	-0.0817	-0.2174	-0.0949	-0.1913	-0.1583	0.0808	0.0446	0.0281	0.0811	0.0101	-0.1514
A_43_P15781 Jak1 similar to Tyrosine-protein kinase JAK1 (Janus kinase 1) (JAK-1) (LOC362552)	0.4991	0.0015	-0.276	0.3809	0.268	-0.1506	0.3252	-0.0703	0.8842	-0.3805	-0.4643	-1.5223	0.7614	0.6	0.3751	-0.7287	-1.0219	-1.4202	0.8469	-0.4192	0.9905	0.8872	0.2264	0.7622	0.9393	0.0075	0.6703	-0.4507	-0.7396	-1.2089	-0.2429	-1.4638	-0.7981	-0.5332	-1.0906	-0.8142	-0.11	0.2119	-0.3366	-0.043	-0.1554	-0.8628	-0.1704	-0.3733	-0.6867	-0.3644	-0.2736	-0.1464	-0.317
A_43_P11498 Raf1 murine leukemia viral (v-raf-1) oncogene homolog 1 (3611-MSV) (Raf1)	0.003	0.0496	0.4129	-0.1337	0.1067	0.212	-0.2194	-0.1479	-0.0217	-0.8821	-0.6218	-0.9333	0.2632	0.0661	0.2314	-0.56	-0.3119	-0.2781	0.0542	0.157	0.2193	0.1482	-0.0545	0.0338	0.8872	0.5337	0.9182	0.153	-0.1942	-0.2104	0.2708	-0.4787	-0.2124	0.1523	0.0143	-0.0923	0.1735	0.3626	-0.0951	-0.1194	-0.2169	-0.8115	-0.258	-0.1173	-0.4707	-0.3278	0.007	-0.1895	0.0473
A_43_P12971 Map3k1 mitogen activated protein kinase kinase kinase 1 (Map3k1)	0.0077	-0.3877	-0.3006	0.0275	-0.0873	-0.0878	-0.1006	0.2552	-0.0012	-0.2294	0.0928	0.028	-0.2719	-0.1159	-0.1622	0.2789	0.0297	0.04	0.0692	-0.2147	0.1547	-0.1109	-0.0931	-0.1082	-0.0128	0.0727	-0.2107	0.0591	0.0241	-0.3956	-0.2834	-0.073	0.1093	-0.3734	-0.1486	0.1124	-0.138	0.1292	0.0106	-0.2673	-0.393	0.0248	0.0895	-0.0896	-0.0358	0.1405	0.2582	-0.0714	0.3112
A_43_P11930 Mapk3 mitogen activated protein kinase 3 (Mapk3)	0.0145	-0.1207	-0.1845	-0.031	0.0686	0.03	-0.2051	-0.1894	-0.1034	-0.341	-0.2632	-0.145	-0.0256	0.0305	0.0524	0.0359	-0.0262	-0.1132	0.178	-0.1442	0.0639	0.0714	-0.238	-7e-04	0.0565	-0.0024	0.0258	-0.0133	-0.0785	-0.0016	0.0376	-0.0354	-0.012	0.0723	-0.0189	-0.0426	0.0059	0.0838	-0.0038	-0.0959	-0.0666	-0.1546	-0.0105	-0.0718	-0.2574	0.0038	-0.0465	-0.0772	0.0242
A_43_P15304 Grb2 growth factor receptor bound protein 2 (Grb2)	-0.4269	-0.3394	-0.2021	0.1539	0.3764	-0.1382	-0.8768	-1.0974	-0.7586	-1.43	-1.3191	-0.9947	-0.1781	-0.1511	-0.1865	-0.4619	-0.8173	-0.9968	0.2111	0.078	0.167	0.0701	-0.1109	0.1614	-0.185	-0.1309	-0.1417	-0.2748	-0.1575	-0.018	0.562	-0.3646	0.3604	0.8976	0.1176	-0.0424	0.4056	0.968	-0.1183	-0.271	-0.0961	-0.5799	-0.1286	-0.1268	-0.1587	-0.7595	-0.0782	-0.1915	0.1412
A_42_P552092 Fos Rat c-fos mRNA.	6e-04	1.0376	2.4916	-0.1343	0.1282	1.5612	0.821	1.8926	1.1972	0.2313	0.5333	0.488	-0.2131	-0.2518	0.0746	0.5022	0.1689	0.3355	-0.3916	3.1749	0.1692	-0.31	2.3161	-0.2886	-0.0142	4.5455	1.3695	1.4012	1.2809	2.0811	0.2192	0.6699	0.4705	0.4144	0.0087	-0.4814	1.4025	3.3713	-0.5501	0.0295	0.106	2.3716	0.061	0.0354	3.393	3.7254	-0.0586	1.3868	-0.128
A_42_P457003 Pdgfra similar to Alpha platelet-derived growth factor receptor precursor (PDGF-R-alpha) (LOC289575)	0.4119	0.1932	0.1567	0.1531	-0.0814	-1.6515	0.5089	0.7367	0.5519	0.3618	0.1873	-0.2711	-0.2118	-0.3051	-1.0106	-0.1943	-0.1899	0.0217	-0.6014	-1.1185	-0.4795	-0.2186	-0.0275	-0.1532	-0.1273	0.2821	0.0522	0.3238	0.282	0.1275	0.1082	0.1363	0.079	0.2792	-0.0551	-0.2453	0.126	0.5257	-0.0395	0.5075	0.1281	0.3359	-0.0463	0.0371	1.6106	1.1423	0.0432	0.867	0.0392
A_43_P20765 PKC Rat protein kinase C (PKC) type beta-I gene, exon X.	0.1165	-0.1976	0.138	0.1737	0.2938	-0.1052	-0.3552	0.0994	-0.2221	-0.3345	-0.3056	0.1186	0.0987	-0.21	-0.6487	-0.241	-0.1806	-0.2575	-0.0035	0.1773	0.5132	0.0018	0.9552	0.4052	0.0187	0.0217	0.2249	-0.2415	-0.2152	-0.1727	0.336	0.0996	0.4066	0.8192	0.0759	-0.1586	-0.0758	0.239	-0.2517	0.304	0.0736	0.8503	0.1875	0.0238	1.1786	-0.0748	-0.0769	0.3212	0.1636
A_42_P741027 Jun v-jun sarcoma virus 17 oncogene homolog (avian) (Jun)	0.463	1.3042	3.4162	-0.2539	-0.1003	1.3529	1.1778	2.7659	3.2484	0.557	1.1464	1.3038	-0.104	0.2277	0.2242	0.617	0.3083	0.5403	-0.2859	2.034	0.3713	-0.3712	0.1942	-0.908	0.8819	4.0076	2.5938	0.651	0.6834	1.1449	0.0495	-0.0885	0.0716	-0.2472	-0.1793	-0.456	0.6373	2.5841	-0.4263	0.5888	0.4292	2.2551	-0.7574	0.0277	1.0331	2.8734	0.1653	0.4778	-0.732
A_43_P10742 Stat3 Signal transducer and activator of transcription 3	0.1558	0.5173	0.6647	0.2149	0.0054	1.2007	-0.4426	-0.4772	-0.389	-0.4876	-0.3028	-0.5046	-0.7328	-1.037	-1.2998	-0.2765	-0.3556	-0.9074	-0.1459	1.416	0.1954	0.408	0.5779	-0.0029	-0.3384	0.1575	-0.416	0.4211	0.7708	0.7747	0.5419	0.0053	0.3586	0.7983	0.065	-0.321	0.4366	0.7339	-0.3334	0.4893	-0.0105	-0.207	-0.1044	-0.0686	0.745	0.2407	0.41	-0.1093	0.1097
A_42_P834330 Jun Rat RJG-9 gene for c-jun.	-0.1512	-0.1283	1.2924	-0.1052	-0.124	0.8185	-0.3862	0.8046	1.6162	-0.2035	-0.3719	-0.4355	-0.4785	-0.2847	-0.4536	-0.6618	-0.8449	-0.6965	0.2451	1.5116	0.4845	0.0554	-0.0413	-0.1708	0.7422	2.7304	1.803	0.495	0.2484	-0.0832	-0.1766	-0.4639	-0.5024	-0.7772	-0.6617	-1.0057	0.0188	1.25	-0.5603	0.5422	0.274	1.3851	-0.4203	0.1332	0.1774	2.1467	0.3227	0.5644	-0.6147
A_42_P464205 Map3k1 Mitogen activated protein kinase kinase kinase 1	0.1341	0.2753	-0.2413	0.0211	0.0528	-0.1096	0.2469	0.9381	0.5952	0.1038	0.0973	0.0898	-0.0807	0.0074	0.0862	-0.0225	0.0732	0.0328	0.0251	0.1336	0.5895	0.1476	0.4771	0.083	0.6304	0.8217	0.9843	0.1214	0.0453	0.0684	0.2504	-0.0757	0.1135	0.2274	0.0349	-0.3294	-0.1078	0.2236	-0.163	0.068	0.0621	0.8594	0.0192	0.0069	0.6768	1.0791	0.1872	-0.4435	-0.1416
A_42_P638191 Map2k1 mitogen activated protein kinase kinase 1 (Map2k1)	0.0093	0.7158	1.6589	-0.0658	0.0296	1.0131	0.3561	0.684	0.2627	0.3214	0.4358	0.9351	-0.1066	-0.1193	0.1007	0.1102	0.0407	0.1122	-0.1866	1.5379	0.2765	-0.0655	0.8654	-0.0198	0.0392	0.3313	0.6083	0.0797	0.3876	0.949	0.0598	0.0885	0.1689	0.2669	0.1104	0.1132	0.7252	1.008	0.0561	0.1014	0.1018	0.8062	-0.0161	0.0483	1.1785	8e-04	0.1354	0.1311	-0.016
A_43_P13955 Pik3r1 Phosphatidylinositol 3-kinase, regulatory subunit, polypeptide 1	0.0367	-0.9362	-0.9294	-0.2265	-0.3924	-1.9815	0.6089	-0.0311	-0.0296	1.0305	1.2364	-0.4479	0.4855	0.3958	-0.3638	0.7767	0.2856	-0.095	-0.9493	-1.7127	-1.2766	-0.1737	-1.0278	-0.3241	-0.4738	-0.7808	-0.427	-0.2814	-0.3591	-0.4611	-0.0414	-0.1826	-0.425	-0.4249	-0.152	-0.0981	-0.1039	0.7542	0.0352	0.0306	0.1138	-0.6622	-0.2052	0.1453	-1.2295	-1.122	-0.1118	-1.8984	-0.1107
A_42_P834965 Csnk2a1 Casein kinase II, alpha 1 polypeptide	-0.0221	0.2028	0.0092	-0.4356	-1.0494	-0.824	0.4765	0.6326	0.4506	0.328	0.3318	0.5768	-1.0686	-1.1276	-1.2675	0.204	0.2652	0.3122	0.0428	-0.0849	0.0371	-0.0998	-0.3056	-0.1924	-0.028	-0.14	-0.0709	0.2168	-0.0455	0.3546	0.0534	-0.2595	-0.4045	-0.5922	0.0926	0.0354	-0.2154	-0.5499	0.1525	0.8318	0.7946	0.1616	0.3524	0.5142	0.0324	-0.4686	-0.2441	-0.0599	-0.3819
A_42_P652586 Stat5a signal transducer and activator of transcription 5A (Stat5a)	-0.2638	-0.8847	-1.9579	0.1528	-0.2638	-0.7348	-0.033	-0.6383	-0.6526	-0.167	-0.2891	-1.0635	0.1028	-0.0474	-0.2576	-0.2241	-0.183	-0.1075	0.0708	-1.1677	-0.1659	0.0684	-0.4215	0.0298	-0.3223	-0.8951	-0.8159	-0.5138	-0.3391	-0.6778	-0.0097	-0.6939	-0.3045	-0.5296	0.0043	-0.1334	-0.4167	-0.75	-0.1637	-0.3377	0.0446	-0.4837	-0.1224	-0.1245	-0.2559	-0.658	-0.084	-0.4328	-0.037
A_43_P19148 Sos1_predicted similar to mouse Son of sevenless 1 (LOC313845)	-0.0568	-0.1292	-0.0237	-0.0992	-0.0095	-0.1079	-0.0591	-0.1228	0.0237	-0.0948	-0.0751	0.2538	-0.1118	0.0803	0.1375	0.0749	0.2655	0.1116	0.0268	-0.0347	-0.0826	0.0134	-0.1668	0.0196	-0.0158	0.0764	0.0855	0.0475	-0.0173	-0.202	-0.003	0.1064	-0.0489	-0.1353	-0.0476	0.0841	-0.005	-0.015	0.0512	-0.0748	-0.0129	-0.1888	-0.0475	0.0059	-0.3236	0.0681	-0.0646	0.0116	-0.027
A_43_P21311 Sos1_predicted Son of sevenless homolog 1 (Drosophila) (predicted)	-0.1979	-0.0029	0.6392	-0.1806	0.1859	-0.0168	0.025	1e-04	0.3653	0.1146	0.1644	0.0866	0.2043	0.1635	0.0094	-0.2643	0.0061	-0.3432	-0.0193	-0.3122	-0.114	0.0378	-0.0542	-0.2915	-0.027	0.0477	0.3136	-0.018	-0.0533	-0.3921	-0.0496	-0.0922	0.1416	0.2523	0.015	-0.1645	0.0047	0.3874	-0.0194	-0.0403	-0.0821	-0.5359	-0.1088	-0.2764	-0.0201	-0.2916	-0.1972	-0.3811	0.078
A_43_P21667 Shc1 SHC (Src homology 2 domain-containing) transforming protein 1 (Shc1)	0.0937	0.3756	0.6438	0.0352	0.1945	0.6495	-0.3043	-0.1148	0.7447	-1.5429	-1.4894	-0.6295	0.0834	-0.1272	0.2176	-0.4379	-0.6509	-0.8764	0.6235	0.7124	0.7928	0.3846	0.2343	0.3691	0.4992	0.2234	0.4878	-0.2007	-0.1338	0.0921	0.428	-0.7171	-0.0702	0.5305	-0.2258	-0.4682	0.3156	0.52	-0.3267	-0.2695	-0.1175	-0.5836	-0.137	-0.3088	-0.1832	-0.577	-0.1508	-0.2428	-0.0996
A_42_P553764 Plcg1 phospholipase C, gamma 1 (Plcg1)	-0.0031	-0.3103	-0.3087	-0.0101	-0.1111	-0.0623	-0.2573	-0.1446	-0.101	0.1487	-0.1283	-0.0167	0.1231	0.0989	-0.1076	0.007	0.1408	0.2692	-0.122	-0.2411	-0.3432	-0.1368	-0.0519	-0.1464	-0.1127	-0.0058	-0.1248	0.1803	-0.012	-0.0137	0.3389	0.0843	0.2744	0.5076	0.0144	0.067	0.1047	0.2151	-0.0142	-0.0254	-0.0938	0.0907	-0.0161	-0.058	-0.0036	0.107	-0.0665	0.0284	0.0762
A_42_P835950 Pik3r1 Phosphatidylinositol 3-kinase, regulatory subunit, polypeptide 1	-0.4168	-1.5062	-1.479	-0.1069	-0.3311	-1.8285	0.0989	-0.6356	-0.2741	-0.2104	-0.5452	-1.6894	0.2122	0.0312	-0.7914	-0.0103	-0.6205	-1.2219	-0.323	-1.1117	-0.6406	0.0859	-0.8978	-0.0993	-0.5588	-0.9974	-0.7187	-0.0819	-0.4578	-0.72	0.0528	-0.2148	-0.3255	-0.2778	-0.3322	-0.0938	-0.0072	0.9896	0.0758	-0.2612	0.1484	-0.9581	-0.1941	0.08	-1.0066	-0.9672	-0.0924	-1.6497	-0.171
A_43_P10731 Shc1 Src homology 2 domain-containing transforming protein C1	0.2236	0.5098	0.78	0.0602	0.2443	0.6714	0.3156	0.5763	0.4194	0.7295	0.8765	0.9502	0.0705	0.004	0.5642	0.2351	0.0191	-0.0956	0.0329	0.0665	0.0652	0.1478	1.0296	0.3603	-0.075	0.2506	0.1379	0.0533	0.3315	0.321	-0.1679	-0.1523	-0.2826	-0.4875	-0.1062	-0.3051	-0.4362	-0.8848	-0.1247	0.4158	0.2146	-0.4703	0.1719	0.3581	0.7334	0.0968	0.0037	0.0658	-0.0189
A_43_P21732 Elk1 similar to elk1 (LOC314436)	-0.0043	-1.1673	-1.1342	0.1774	0.1973	-0.1824	-0.3679	0.0561	-0.1009	-0.8982	-0.6272	-0.7748	-0.1821	-0.4288	0.1831	-0.4275	-0.3884	-0.6495	-0.1136	-1.2574	-0.4581	0.3881	-0.4413	0.2221	-0.3609	-0.2467	-0.3121	-0.5559	-0.452	-0.427	-0.1463	0.0405	-0.0949	-0.5015	0.1001	0.3486	-0.0512	-0.0051	-0.2394	-1.0966	0.2314	-0.8784	-0.2003	-0.6629	-0.4065	-0.8169	-0.2395	-0.2919	-0.1177
A_43_P19699 Prkca Protein kinase C, alpha (Prkca)	0.2704	0.4972	0.2189	0.0043	0.2347	0.6895	-0.1556	-0.201	0.023	-0.0844	-0.2992	0.0315	0.2641	0.0802	0.2439	-0.5575	-0.271	0.2188	0.1901	0.1698	0.4288	-0.1644	0.252	0.4043	-0.1777	-0.2417	-0.0559	-0.1735	-0.4813	-0.1448	0.2088	0.1396	0.2465	0.4104	-0.2318	0.0958	0.0453	0.4384	0.1581	-0.1649	-0.2047	-0.4572	-0.0026	0.1424	0.055	-0.2517	-0.0377	0.0398	0.0576
A_43_P19694 Pik3ca Phosphatidylinositol 3-kinase, catalytic, alpha polypeptide	-0.3	0.4005	0.2153	0.0696	-0.5389	0.0609	0.0402	-0.3443	-0.3924	0.0724	0.2101	-0.1908	0.0453	0	0.184	0.205	-0.1418	0.1217	-0.3588	-0.1651	-0.1096	0.1392	-0.0111	-0.2328	-0.129	-0.0595	0.14	-0.1178	0.0454	0.0392	0.0992	-0.1623	0.0668	0.0719	0.2065	0.0505	0.0531	-0.3353	-0.0227	0.2839	-0.0293	-0.1158	0.0942	0	-0.1196	0.2037	0	0.0355	0.4924
A_43_P10593 Stat1 Signal transducer and activator of transcription 1	-0.1112	0.7228	-1.6952	0.1146	-0.2041	-0.6876	0.2252	-0.424	-0.5519	0.1626	0.1978	0.152	-0.2092	-0.1422	-0.8471	-0.1676	-0.2555	-0.3532	-0.2454	0.4536	0.5492	-0.0913	-0.1532	-0.1717	-0.2483	-0.6604	-0.3977	-0.16	0.0398	-0.1145	0.0764	-0.2486	0.0356	-0.0281	0.1258	-0.2532	-0.6181	-1.1484	-0.02	0.565	0.3193	0.1628	-0.3738	0.0852	-0.5854	-0.1096	0.0511	-0.0784	-0.4681
A_43_P20278 Pik3ca Phosphatidylinositol 3-kinase, catalytic, alpha polypeptide	0.1522	0.1634	0.4991	0.0154	0.1841	0.414	-0.0212	0.0677	0.2079	-0.1074	-0.0571	-0.3837	0.1214	0.0825	0.1612	-0.1231	-0.3009	-0.5582	0.3722	0.8134	0.4756	0.3044	0.1454	0.2942	0.3164	0.3059	0.5197	0.0539	-0.0842	-0.2269	-0.0873	-0.2896	-0.2993	-0.3221	-0.3964	-0.3437	0.1995	0.4682	-0.084	0.1935	0.1678	0.4001	0.044	0.0178	0.0582	-0.0266	-0.0943	-0.0023	0.1659
A_43_P19450 Prkca Protein kinase C, alpha (Prkca)	0.2315	0.3323	0.2128	0.0068	0.1056	0.3177	-0.121	0.1864	0.0771	0.3099	0.3135	0.6885	0.0982	0.21	0.4124	0.1942	0.105	0.0948	0.3923	0.0631	0.5502	0.2015	0.2946	0.3782	0.2094	1e-04	0.2275	0.0898	-0.0989	-0.0996	-0.232	0.0027	-0.1108	-0.3994	-0.0881	0.0154	-0.0838	-0.2885	-0.073	-0.039	0.0054	-0.3127	-0.0128	0.1459	0.0969	0.0103	-0.0915	0.0188	-0.3611
A_43_P14798 Map3k1 Mitogen activated protein kinase kinase kinase 1	0.0591	0.1787	-0.3422	0.0041	0.0292	-0.1622	0.1935	0.8618	0.5727	0.0906	0.1576	0.1248	-0.0213	0.0634	0.1816	0.1037	0.2045	0.1322	0.0456	0.1211	0.5953	0.1567	0.5062	0.0937	0.6761	0.878	1.0197	0.1137	0.0741	0.0517	0.1948	-0.0797	0.1008	0.2018	0.0172	-0.3083	-0.1367	0.1219	-0.1656	0.1341	0.0336	0.9498	-0.0205	-0.006	0.7606	1.1003	0.2075	-0.5463	-0.176
lalt.pool	-0.075	2.975	3.425	-0.2	2.325	6.4	-0.225	-0.025	-0.55	0.05	0.275	1.525	0.15	-0.125	1.575	0.15	0.025	0.15	0.275	7.1	1.975	-0.15	6.025	0.675	-0.35	0.15	0.475	-0.4333	1.4167	3.5833	-0.0667	-0.6333	0.2167	1.8	0.1167	-0.9333	0.35	2.8333	-1.1	1.675	1.025	5.325	-0.125	-0.25	8.425	2.35	-0.325	1.825	-0.95
[truncated: 25 more columns]
