# Supplementary material for: Gene set enrichment analysis for non-monotone association and multiple experimental categories
Source: BMC Bioinformatics. 2008 Nov 14;9:481. doi: 10.1186/1471-2105-9-481 (PMC2636811; doi:10.1186/1471-2105-9-481)
Supplement: Additional file 2 — Sets and Expression. The intermediate analysis results of NCT compendium data set. Sets directory contains lists of identified gene sets under different across-compound (category) selection criteria. Compound specific p-values, set size, etc are provided. Expression directory contains extracted expression data for respective identified gene sets. [file 1471-2105-9-481-S2.zip › SetsAndExpression/expression/C2-6of8bloodp1-Cfilter-9-blood-TRANSLATION_FACTORS.txt]

geneids	1.2.Dich-24-15#-0.1	1.2.Dich-24-150#3	1.2.Dich-24-1500#3.4	1.2.Dich-48-15#-0.2	1.2.Dich-48-150#2.3	1.2.Dich-48-1500#6.4	1.2.Dich-6-15#-0.2	1.2.Dich-6-150#0	1.2.Dich-6-1500#-0.6	1.4.Dich-24-15#0	1.4.Dich-24-150#0.3	1.4.Dich-24-1500#1.5	1.4.Dich-48-15#0.2	1.4.Dich-48-150#-0.1	1.4.Dich-48-1500#1.6	1.4.Dich-6-15#0.2	1.4.Dich-6-150#0	1.4.Dich-6-1500#0.2	Brom-24-25#0.3	Brom-24-250#7.1	Brom-24-75#2	Brom-48-25#-0.2	Brom-48-250#6	Brom-48-75#0.7	Brom-6-25#-0.4	Brom-6-250#0.2	Brom-6-75#0.5	Diqu-24-10#-0.4	Diqu-24-20#1.4	Diqu-24-25#3.6	Diqu-24-5#-0.1	Diqu-48-10#-0.6	Diqu-48-20#0.2	Diqu-48-25#1.8	Diqu-48-5#0.1	Diqu-6-10#-0.9	Diqu-6-20#0.4	Diqu-6-25#2.8	Diqu-6-5#-1.1	Gala-24-100#1.7	Gala-24-25#1	Gala-24-400#5.3	Gala-48-100#-0.1	Gala-48-25#-0.2	Gala-48-400#8.4	Gala-6-100#2.4	Gala-6-25#-0.3	Gala-6-400#1.8	Mono-24-10#-1
A_42_P588036 LOC287444 similar to Eukaryotic translation initiation factor 5A (eIF-5A) (eIF-4D) (Rev-binding factor) (LOC287444)	-0.2277	-0.0168	-0.3992	-0.3515	0.0134	-0.0546	0.1745	0.0315	-0.0528	-0.2051	-0.4204	-0.1933	0.1553	0.0704	0.3252	-0.5563	-0.5608	-0.7388	0.0061	-0.1137	0.0084	0.0935	0.1614	0.0341	0.1908	4e-04	0.2047	-0.8708	-0.9135	-0.0905	-0.7894	0.1534	0.2405	-0.1204	0.1151	-0.2143	-0.6336	-0.9691	-0.2103	-0.0392	0.0808	0.2868	-0.0081	0.2327	-0.4477	0.0041	0.0458	-0.071	-0.1952
A_42_P583690 Eif2b4 Eukaryotic translation initiation factor 2B, subunit 4 delta	0.0392	0.0557	-0.0078	-0.5186	0.2189	-0.32	0.0407	-0.4236	-0.119	0.0183	-0.1768	0.0173	-0.0669	-0.0507	0.3402	-0.3696	-0.6888	-0.3001	0.2128	-0.0023	-0.0444	-0.3337	-0.15	0.4827	-0.068	0.0404	0.0756	-0.1679	-0.3951	0.0818	-0.3985	-0.0875	0.2415	-0.3377	0.2405	-0.2365	-0.0714	-0.3709	-0.0533	-0.2206	-0.0629	0.1068	-0.2603	-0.0333	-0.6237	-0.3274	-0.0058	-0.2489	-0.3615
A_43_P12037 Eif2s1 Eukaryotic translation initiation factor 2, subunit 1 alpha	-0.5669	-0.2368	-1.3235	-0.0096	0.3558	0.413	0.1776	-0.4043	-0.6719	-0.014	-0.0223	-0.0603	-0.3558	-0.3461	-0.0968	-0.0993	-0.0717	-0.4032	0.1555	-0.6334	0.1425	0.0161	0.6717	0.072	0.1472	-0.2197	0.083	-0.0039	-0.086	-0.3231	-0.0483	0.1423	0.237	0.3885	0.1008	-0.289	-0.3124	-0.3219	-0.3179	-0.139	0.0894	0.2601	-0.4729	0.0317	0.1039	-0.0853	0.0402	-0.1849	0.0103
A_42_P524402 Paip1_predicted Polyadenylate binding protein-interacting protein 1 (predicted)	-0.2899	-0.0013	-0.3482	0.0595	0.0872	0.2188	-0.4391	-0.2736	-0.4133	-0.1814	-0.0816	-0.0706	-0.0812	-0.3908	-0.2736	-0.2336	-0.0602	-0.4723	0.2446	0.1812	-0.1058	0.0468	0.1536	0.2116	-0.0435	0.3804	-0.3696	-1.2865	-0.999	-1.2897	-1.0086	-0.4156	-0.2107	-0.467	-0.774	-1.2617	-0.8646	-0.9411	-0.983	-0.4091	-0.1167	0.1601	0.2671	0.1652	0.078	-0.0934	0.298	0.2969	-0.3644
A_43_P11205 Eif5b similar to Translation initiation factor IF-2 (LOC308306)	-0.2167	-0.1187	-0.9857	0.1865	0.2617	0.1715	-0.0839	-0.5204	-1.1724	0.1748	-0.2386	-0.4259	0.3644	0.1083	0.2241	0.2768	0.1503	-0.6224	-0.1856	-0.5142	-0.2931	0.4714	0.1081	0.2096	-0.1886	-1.1161	-0.479	-0.0751	-0.2798	-0.5918	-0.5002	0.2854	0.2293	0.1058	0.1527	-0.5905	-0.5754	-0.4976	-0.6086	0.2882	0.8332	0.5203	0.4256	0.3008	0.519	-0.1766	-0.0105	0.0233	0.0751
A_43_P11246 Eif4a1 eukaryotic translation initiation factor 4A, isoform 1	-0.1934	-0.0391	-1.0041	-0.011	0.2079	0.2043	0.0594	-0.483	-0.8978	-0.0759	-0.2722	0.0854	-0.1913	-0.1374	0.2589	-0.2757	-0.1572	-0.9437	0.1481	-0.5201	0.1252	0.0247	0.7635	0.1498	-0.1048	-0.5434	0.0612	-0.4279	-0.5826	-0.8314	-0.3817	0.0365	0.2676	0.2759	0.0484	-0.6891	-0.6012	-0.844	-0.6587	-0.7244	-0.3203	0.273	-0.4856	0.047	-0.0159	-0.1441	0.0554	-0.4751	0.2472
A_42_P590577 Eif5 eukaryotic translation initiation factor 5 (Eif5)	-0.389	-0.112	-0.2942	0.0213	0.1213	0.1906	0.0785	-0.0911	-0.3736	0.1104	0.1748	0.1892	-0.297	-0.1871	0.0424	0.4506	0.3685	0.082	0.0769	-1.2915	0.0015	-0.1284	0.3446	0.0047	0.0895	-0.0746	0.137	0.5794	0.6008	0.2796	0.4211	0.2179	0.3694	0.9348	0.3026	-0.0949	0.2191	0.4429	-0.1303	-0.111	0.2594	0.3448	-0.3881	0.1493	0.4616	-7e-04	0.1756	0.0783	-0.0484
A_43_P22819 Eif3s10_predicted similar to eukaryotic translation initiation factor 3, subunit 10 theta, 150/170kDa; eukaryotic translation initiation factor 3, subunit 10 (theta, 170kD); Eukaryotic translation initiation factor 3, subunit 10, 170kD; eukaryotic...	-0.2784	-0.1558	-1.2061	-0.1831	0.1359	-0.0948	-0.175	-0.6302	-1.2705	0.5466	0.208	0.0156	0.5238	0.3727	0.5232	0.3535	0.1962	-0.5622	-0.4341	-1.0389	-0.5571	0.1322	0.2222	0.1161	-0.0596	-1.1538	-0.3949	-0.8426	-1.126	-0.7188	-0.9727	0.2104	0.331	-0.1642	-0.0773	-0.6058	-0.9803	-1.2804	-0.6262	0.2476	0.8772	0.6422	0.6612	0.4138	0.6069	-0.2179	-0.042	0.1231	0.0521
A_43_P11628 Eef2k eukaryotic elongation factor-2 kinase (Eef2k)	0.2211	0.0203	0.6754	0.2648	-0.1042	0.3948	0.06	0.5976	0.5329	-0.0128	0.4379	-0.0125	0.3662	0.0754	0.1111	0.1575	0.0505	0.3869	-0.1166	0.1856	0.0254	-0.1134	-0.1741	-0.1954	0.0062	-0.0648	-0.0038	-0.019	-0.0336	0.176	-0.0692	-0.0674	-0.0117	-0.21	-0.0514	0.3461	0.2495	0.1242	0.3557	0.154	-0.1399	-0.0712	0.2534	0.3426	0.0169	0.179	0.1951	-0.0094	-0.0399
A_43_P12713 Eif2b2 eukaryotic translation initiation factor 2B, subunit 2 beta (Eif2b2)	-0.1646	-0.0172	-0.0975	-0.0057	0.0727	0.1234	-0.069	-0.1954	-0.1747	-0.2905	-0.342	-0.4557	-0.5877	-0.5186	-0.3853	-0.1666	-0.1964	-0.3236	0.0021	-0.13	0.0263	-0.0329	0.2841	0.1081	0.1851	0.0285	0.1884	0.5302	0.5437	0.0946	0.3259	0.2958	0.3262	0.5638	0.2966	0.0642	0.177	0.4072	-0.0418	-0.3684	-0.2008	-0.157	-0.3995	-0.2475	-0.1827	-0.1843	-0.0054	-0.1716	-0.0706
A_42_P578238 Eif2b5 eukaryotic translation initiation factor 2B, subunit 5 epsilon (Eif2b5)	-0.3059	-0.2648	-0.9149	-0.2536	0.0235	-0.2743	-0.0153	-0.3261	-0.4993	-0.1926	-0.396	-0.273	-0.1738	-0.1948	0.1512	-0.1078	-0.2345	-0.5132	-0.0017	-0.4996	-0.0373	0.0122	0.2374	0.0572	0.2426	-0.2591	0.1863	-0.4723	-0.5211	-0.5483	-0.4241	0.3112	0.2472	0.0286	0.182	-0.1506	-0.463	-0.6738	-0.2591	-0.2597	0.0097	0.2295	-0.2877	-0.1855	-0.3637	-0.2892	-0.0374	-0.2976	0.0602
A_43_P12961 Eif4ebp1 eukaryotic translation initiation factor 4E binding protein 1 (Eif4ebp1)	0.107	0.2151	0.0754	0.027	0.1978	0.397	3e-04	0.044	-0.0124	-0.1797	-0.0042	-0.0456	-0.1957	-0.1936	0.0093	0.087	0.095	0.0801	0.0271	-0.1314	0.0016	0.0078	0.1434	0.1199	-0.173	-0.0544	-0.1224	0.1635	0.1194	0.0294	0.1237	0.0286	0.0384	0.3777	-0.0722	-0.0426	-0.0311	-0.0301	-0.0581	0.1081	-0.0497	0.0442	0.1707	0.2083	0.1972	0.0759	0.0542	0.089	0.158
A_42_P737123 Eif4e eukaryotic translation initiation factor 4E (Eif4e)	-0.0504	-0.0476	-0.8503	0.1097	0.3511	0.1263	0.0307	-0.2642	-0.4872	0.0636	0.1796	0.307	-0.5014	-0.1613	-0.0135	0.3717	0.0339	0.3049	0.1358	-0.1932	0.0972	-0.2578	0.4052	0.0838	-3e-04	-0.2642	0.2113	0.3898	-0.1453	-0.063	0.6589	0.2549	0.014	0.636	0.1216	-0.0885	0.3432	0.07	-0.1011	-0.251	0.2023	0.1826	-0.6075	-0.0435	0.5822	0.0692	0.1822	0.2464	0.2923
A_43_P16632 Eif2s2 eukaryotic translation initiation factor 2, subunit 2 beta, 38kDa	-0.541	-0.1265	-0.9018	0.1895	0.8579	1.1608	0.0519	-0.4229	-0.8212	-0.0793	0.0794	0.0761	-0.4442	-0.4286	0.0857	0.1866	0.1895	0.0813	0.1824	-0.8197	0.37	-0.0885	0.8602	0.3102	0.0277	0.1386	0.2939	0.9298	1.0064	0.2774	0.3873	0.2658	0.4824	1.1368	0.3414	-0.1082	0.1672	0.4501	-0.1869	-0.1866	-0.0169	0.7076	-0.5736	0.1402	0.5138	-0.0557	0.0294	-0.0141	-0.1869
A_43_P16682 Eif2s3x eukaryotic translation initiation factor 2, subunit 3, structural gene X-linked	-0.4804	-0.4074	-1.2716	0.0014	0.4375	0.1726	0.2423	-0.3742	-0.7099	0.1252	0.012	0.1631	0.0278	0.0222	0.3093	-0.1283	-0.3062	-0.5223	0.0078	-1.0195	0.0476	-0.0258	0.3662	0.019	0.1416	-0.4988	0.3957	-0.8692	-1.4402	-0.662	-0.8026	0.1764	0.2924	0.1239	-0.0236	-0.4593	-0.9117	-1.543	-0.3236	-0.3899	0.1265	0.6216	-0.1453	0.2032	0.0194	-0.0332	0.049	-0.1743	-0.0309
A_43_P11876 Eef2 eukaryotic translation elongation factor 2 (Eef2)	0.0637	0.1187	-0.1862	-0.3082	0.1534	0.2002	0.0212	-0.1682	-0.1146	0.6116	0.2762	0.4114	0.686	0.7754	1.0155	-0.4431	-0.4354	-0.6119	0.0385	-0.122	-0.1383	0.177	0.1604	0.3495	0.1356	-0.1156	0.0104	-0.9499	-0.9276	-0.2947	-0.7087	0.0645	0.2689	-0.1931	-0.1734	-0.4724	-0.4738	-0.7842	-0.2412	0.0865	0.1716	0.1876	0.2701	0.0295	-0.3062	-0.0633	0.0549	-0.2369	-0.8122
A_43_P15276 Stnl statin-like (Stnl)	0.1158	-0.024	0.0899	0.0365	-0.0869	-0.064	0.0103	0.0991	0.1425	0.0631	0.2553	0.1043	0.1869	0.1443	0.0461	0.0561	0.1025	0.1924	0.0016	-0.0142	-0.0425	-0.0125	-0.1631	-0.1254	-0.0948	-0.0226	-0.0909	0.0032	-0.0155	0.1423	0.0136	-0.1316	-0.1587	-0.2647	-0.0708	0.1299	0.0716	0.1103	0.1313	0.1853	0.1198	-0.0096	0.188	0.1294	0.0115	0.1229	-0.0353	0.189	0.0429
A_42_P629500 Eif2ak3 eukaryotic translation initiation factor 2 alpha kinase 3 (Eif2ak3)	-0.3818	-0.1539	-0.7455	0.079	0.1311	0.0619	0.0821	-0.3479	-0.4612	-0.1867	-0.1502	-0.0461	0.0093	0.0422	0.3479	0.0041	-0.3259	0.0238	0.0252	-0.5304	0.0124	0.0754	0.1098	0.1085	0.2805	-0.2875	0.085	0.0718	-0.0329	-0.2192	0.1579	0.0381	0.2293	0.2548	0.1897	-0.0621	-0.0806	-0.3458	-0.0718	-0.0683	0.0447	0.1849	-0.3592	-0.1825	0.2458	-0.0871	0.0648	0.055	-0.034
A_42_P841516 Eif2ak1 eukaryotic translation initiation factor 2 alpha kinase 1 (Eif2ak1)	0.4173	-0.4045	-0.8535	-0.2462	-0.1585	-0.7583	-0.0145	-0.0879	-0.5427	0.5545	0.4993	0.0823	0.144	0.1511	-0.0654	-0.4772	-0.5097	-0.6447	-0.3382	-1.6206	-0.5032	-0.0612	0.2677	-0.1525	0.4498	-0.1618	-0.0418	-1.5778	-1.6544	-0.3895	-1.7932	0.0212	0.2483	-0.4286	-0.0481	-0.1955	-0.8416	-1.2062	-0.0666	0.1478	0.0762	-0.0671	0.3834	-0.2707	-0.5709	-0.431	-0.1682	-0.0806	-1.1747
A_42_P649576 Eif4g3_predicted Eukaryotic translation initiation factor 4 gamma, 3 (predicted)	0.1355	-0.2144	-0.1068	0.317	-0.2258	0.0388	-0.0168	0.105	-0.2102	0.2189	0.3206	-0.0319	-0.0706	-0.063	-0.1963	0.4939	0.5406	0.5199	0.1826	-1.5801	0.0661	0.0625	-0.4577	-0.1753	-0.3339	-0.0236	-0.1288	1.5664	1.5254	0.3894	0.9117	0.143	0.1658	0.8347	0.246	0.134	0.5036	1.3451	0.0627	0.1621	0.3004	0.243	0.0355	-0.1797	0.5605	0.0918	0.1465	0.3994	-0.2335
A_43_P13003 Eif4e eukaryotic translation initiation factor 4E (Eif4e)	-0.2724	-0.2922	-0.8791	0.1056	0.4494	0.796	0.2424	-0.041	-0.3893	-0.0826	-0.0926	0.1884	0.2017	0.2754	0.534	0.0821	-0.2607	-0.1884	0.0313	-0.4043	0.0602	0.1656	0.5292	0.083	-0.0452	-0.6793	0.2466	-0.3299	-0.4505	-0.3102	-0.4827	-0.0137	0.1306	0.3334	-0.0359	-0.4686	-0.2593	-1.2642	-0.4182	-0.1883	-0.0026	0.7034	-0.214	0.3586	0.293	0.1876	0.0291	0.1493	0.1428
A_43_P15864 Eif5b similar to Translation initiation factor IF-2 (LOC308306)	-0.2282	-0.3506	-0.8903	-0.2691	0.123	-0.0108	-0.0928	-0.4363	-0.8839	0.1184	-0.0232	0.0988	-0.0695	-0.1388	0.3134	-0.1179	-0.2798	-0.5876	-0.2333	-0.7906	-0.3045	0.1479	0.1741	0.149	-0.2872	-1.1713	-0.2223	-0.3874	-0.6189	-0.2887	-0.7841	0.2753	0.2887	0.0959	0.3686	-0.1591	-0.432	-0.9822	-0.2128	-0.3497	0.118	0.3744	-0.51	-0.1368	-0.2915	-0.3944	-0.0507	-0.307	0.2013
A_43_P13245 Pabpc1 poly(A) binding protein, cytoplasmic 1 (Pabpc1)	0.1222	-0.4215	-1.2234	-0.0552	-0.1815	-0.7829	-0.0556	0.0118	-0.3284	0.0933	0.1006	-0.3512	0.1402	0.1368	-0.1414	-0.1028	-0.2146	-0.3031	-0.0983	-1.9163	-0.3852	0.0314	-0.1072	-0.0849	0.0357	-0.2851	-0.1288	-0.6091	-0.7638	-0.6195	-0.8727	-0.1071	-0.0736	-0.4525	-0.1643	-0.1677	-0.3967	-0.5653	-0.0943	0.1562	0.2384	0.1986	0.2302	-0.2945	-0.2043	-0.1033	0.0135	0.0639	-0.5951
A_43_P13416 Eif2b1 eukaryotic translation initiation factor 2B, subunit 1 alpha (Eif2b1)	0.0104	-0.0062	-0.1516	-0.1976	0.1169	-0.1402	0.0713	-0.0309	0.16	-0.021	-0.1195	0.133	0.0574	-0.0424	0.1866	-0.1592	-0.0872	-0.1816	-0.0114	-0.1184	0.0314	0.1641	-0.0222	0.0848	0.3189	0.052	0.2235	-0.4623	-0.6333	0.147	-0.4646	0.0554	0.0511	-0.1914	0.2661	-0.0448	-0.1768	-0.294	-0.0612	0.0228	0.0475	0.2154	-0.2273	-0.0805	-0.4121	0.002	-0.0893	0.0135	-0.1361
A_43_P10319 Eif3s8_predicted similar to RIKEN cDNA 3230401O13 (LOC293484)	0.1801	-0.064	0.298	-0.0046	-0.1274	0.1728	0.0123	0.4265	0.2354	0.0887	0.2092	0.2582	0.0831	0.1327	0.1115	0.2276	-0.0056	0.1998	-0.1228	0.0587	0.0204	0.1042	-0.1598	-0.0653	-0.0053	-0.0129	-0.1634	-0.014	-0.0645	-0.0073	-0.0834	0.0372	-0.0586	-0.2962	-0.1185	0.1485	0.2397	0.1542	0.2142	0.1316	0.0687	-0.0309	0.1629	-0.1679	0.1002	0.0408	-0.0372	-0.136	0.0032
A_42_P581158 Eif4a2_predicted Eukaryotic translation initiation factor 4A2 (predicted)	-0.7	-0.1414	-1.9143	-0.0421	0.4415	0.57	0.2889	-0.2766	-0.69	-0.0611	-0.1241	0.2828	-0.3428	-0.2059	0.1458	0.2646	-0.3382	-0.6435	0.0774	-1.0283	0.0828	-0.1826	0.8087	0.1493	0.3126	-0.5265	0.621	-0.9218	-1.1755	-0.726	-0.5064	0.1816	0.2595	0.2235	0.1979	-0.5773	-0.6904	-1.6052	-0.4796	-0.6288	-0.0241	0.5018	-0.396	-0.0296	0.1436	-0.014	0.1562	-0.1677	0.3858
A_43_P17750 Eif3s10_predicted similar to eukaryotic translation initiation factor 3, subunit 10 theta, 150/170kDa; eukaryotic translation initiation factor 3, subunit 10 (theta, 170kD); Eukaryotic translation initiation factor 3, subunit 10, 170kD; eukaryotic...	-0.1039	-0.2997	-0.1746	-0.1002	0.038	0.608	0.0395	-0.0528	-0.3019	0.5756	0.2859	-0.1988	0.8435	0.5336	0.679	-0.0322	0.1173	-0.264	-0.0654	-0.6048	-0.2097	0.0322	0.2659	-0.0772	0.2344	-0.273	0.072	-0.4397	-0.5622	-0.3176	-1.6695	-0.0772	0.1814	-0.6145	0.1333	-0.498	-1.09	-0.8592	-0.4797	0.0483	0.578	0.549	0.5089	0.0944	-0.0307	0.1234	-0.0176	-0.8085	-0.1868
A_43_P10252 Eif3s6_predicted eukaryotic translation initiation factor 3, subunit 6 (predicted) (Eif3s6_predicted), mRNA.	-0.3759	-0.2603	-0.8454	0.0583	0.3721	0.1134	0.0778	-0.142	-0.2203	-0.0536	-0.0998	0.0089	0.0703	0.0288	0.3199	0.2068	0.3088	-0.0027	-0.0317	-0.9478	-0.0715	-0.0534	0.2504	0.0476	0.1442	-0.1971	0.14	-0.9447	-0.8511	-0.3361	-0.4097	-0.0522	0.1116	0.0685	0.2648	-0.1005	-0.4582	-0.8657	-0.1165	-0.1693	0.32	0.5694	-0.3312	-0.0045	0.1309	-0.1691	0.0262	0.0414	0.1985
A_42_P739299 Eif3s4_predicted Eukaryotic translation initiation factor 3, subunit 4 (delta) (predicted)	-0.4001	-0.1908	-1.2151	-0.2233	0.1647	0.0032	0.0919	-0.4387	-0.7567	-0.5883	-0.8502	-0.673	-0.2448	-0.3039	0.078	-0.5104	-0.686	-1.3729	0.1728	-0.8236	-0.0321	0.2809	0.3732	0.3192	0.0633	-0.8382	0.0518	-1.2544	-1.4701	-0.903	-0.7278	0.1221	0.2367	0.1106	0.0673	-0.6575	-0.8717	-1.5844	-0.6974	-0.6278	-0.0298	0.139	-0.3976	-0.3183	-0.3615	-0.3742	-0.0564	-0.4386	0.1593
A_43_P10750 Eif4g3_predicted similar to eukaryotic translation initiation factor 4 gamma, 3 (LOC298573)	0.0382	-0.0451	0.0332	0.0963	-0.0788	0.053	-0.017	-0.036	-0.0682	0.087	0.1602	-0.0956	0.1757	0.12	0.0181	-0.0947	-0.0398	-0.0219	-0.1612	0.0116	-0.1845	0.0927	-0.1065	0.0388	-0.1105	-0.1139	-0.0694	0.0697	0.0825	-0.1285	0.0714	-0.0467	-0.0223	-0.1145	-0.0977	3e-04	0.0507	0.2176	-0.0136	-0.0346	-0.013	-0.0867	0.2063	0.0937	0.0129	-0.0608	0.04	0.0636	-0.0754
A_43_P10569 Eif3s10_predicted similar to eukaryotic translation initiation factor 3, subunit 10 theta, 150/170kDa; eukaryotic translation initiation factor 3, subunit 10 (theta, 170kD); Eukaryotic translation initiation factor 3, subunit 10, 170kD; eukaryotic...	-0.4607	-0.1287	-0.8657	-0.0407	0.3021	0.3226	-0.0626	-0.5062	-0.6763	-0.1062	-0.1796	0.099	-0.4333	-0.3404	0.0584	-0.0778	-0.2448	-0.4743	0.2081	-0.7218	0.1312	0.0472	0.722	0.2188	0.0204	-0.2798	0.2249	-0.1058	-0.2458	-0.7241	-0.0731	0.2926	0.3891	0.5806	0.017	-0.544	-0.236	-0.4372	-0.5205	-0.5683	-0.3765	0.1424	-0.7552	-0.232	0.0525	-0.2235	0.0551	-0.2887	0.1932
A_42_P498975 Eif3s7 eukaryotic translation initiation factor 3 subunit 7	-0.4287	-0.1973	-0.9428	-0.6094	0.0038	-0.3058	0.1688	-0.3248	-0.3806	-0.0501	-0.4003	-0.276	0.0318	0.0049	0.2994	-0.962	-1.0079	-1.5117	0.1463	-0.5643	-0.1417	0.1011	0.2752	0.1173	0.5249	-0.0775	0.3313	-2.1737	-2.0921	-0.7599	-2.045	0.2499	0.4747	-0.6522	0.0784	-0.8293	-1.5691	-2.3447	-0.6363	-0.4554	0.0446	0.0116	-0.373	-0.2061	-1.1986	-0.357	-0.0125	-0.3768	-0.5482
A_43_P10457 Eef1b2_predicted similar to eukaryotic translation elongation factor 1 beta 2 (LOC363241)	-0.5008	-0.2216	-1.81	-0.0852	0.13	0.1012	0.0573	-0.6971	-1.1218	-0.2386	-0.4137	-0.3019	-0.606	-0.5514	-0.27	0.2947	0.1194	-0.6072	0.2001	-1.2505	0.038	0.0893	0.4603	0.2378	-0.0263	-0.8492	0.2413	0.4329	0.3818	-0.7578	0.6185	0.2376	0.4246	1.0719	0.3999	-0.3781	-0.4362	-0.279	-0.499	-0.3649	0.2863	0.4776	-0.5634	-0.3232	0.357	-0.339	0.0358	-0.3977	0.1677
A_42_P536564 Etf1_predicted Eukaryotic translation termination factor 1 (predicted)	-0.501	-0.1975	-0.6863	-0.2271	0.3485	0.293	-0.0228	-0.5044	-0.7952	-0.1658	-0.2426	-0.051	-0.2137	-0.2259	0.1632	-0.2718	-0.3002	-0.8997	0.0797	-0.5009	0.0608	-0.0239	0.648	0.1029	0.1493	-0.3712	0.3025	-0.5797	-0.5392	-0.3559	-0.4451	0.3655	0.4305	0.4582	0.2945	-0.463	-0.4579	-0.6018	-0.4776	-0.5228	-0.1567	0.2018	-0.4758	0.1696	0.0188	-0.2938	-0.017	-0.3524	-0.1112
A_42_P705309 Eif3s6_predicted Eukaryotic translation initiation factor 3, subunit 6 (predicted)	-0.4508	-0.2204	-0.9117	0.1032	0.3263	0.0788	0.0069	-0.3206	-0.4425	-0.2752	-0.3145	-0.3486	-0.2244	-0.1072	0.1156	0.1026	0.0752	-0.2183	0.0314	-0.6782	0.0206	-0.0084	0.438	0.2002	0.1554	-0.1359	0.196	0.3619	0.293	-0.3185	0.3653	0.1092	0.2333	0.6522	0.2894	-0.1213	0.039	-0.0199	-0.2108	-0.1775	0.1211	0.4087	-0.376	-0.0522	0.5111	-0.1353	0.0422	-0.0742	0.0947
A_42_P594008 Eif2b3 Eukaryotic translation initiation factor 2B, subunit 3 gamma	-0.0449	0.018	-0.1757	-0.1046	0.0531	-0.0908	0.1254	0.2602	0.2805	0.1323	0.2632	0.3766	0.1084	0.1239	0.1501	-0.0085	-0.0515	0.175	-0.1427	-0.2259	0.0902	-0.2488	0.1036	-0.0375	0.4872	0.2136	0.4839	-0.8506	-0.9625	0.1812	-0.7072	-0.1186	-9e-04	-0.377	0.2206	0.1224	-0.3772	-0.5171	0.1431	0.1514	-0.0059	-0.0702	-0.0658	-0.0328	-0.3456	0.1374	-0.1147	0.2526	0.0437
lalt.pool	-0.075	2.975	3.425	-0.2	2.325	6.4	-0.225	-0.025	-0.55	0.05	0.275	1.525	0.15	-0.125	1.575	0.15	0.025	0.15	0.275	7.1	1.975	-0.15	6.025	0.675	-0.35	0.15	0.475	-0.4333	1.4167	3.5833	-0.0667	-0.6333	0.2167	1.8	0.1167	-0.9333	0.35	2.8333	-1.1	1.675	1.025	5.325	-0.125	-0.25	8.425	2.35	-0.325	1.825	-0.95
[truncated: 25 more columns]
