# Supplementary material for: Gene set enrichment analysis for non-monotone association and multiple experimental categories
Source: BMC Bioinformatics. 2008 Nov 14;9:481. doi: 10.1186/1471-2105-9-481 (PMC2636811; doi:10.1186/1471-2105-9-481)
Supplement: Additional file 2 — Sets and Expression. The intermediate analysis results of NCT compendium data set. Sets directory contains lists of identified gene sets under different across-compound (category) selection criteria. Compound specific p-values, set size, etc are provided. Expression directory contains extracted expression data for respective identified gene sets. [file 1471-2105-9-481-S2.zip › SetsAndExpression/expression/C2-6of8bloodp1-Cfilter-9-liver-TRANSLATION_FACTORS.txt]

geneids	1.2.Dich-24-15#-0.1	1.2.Dich-24-150#3	1.2.Dich-24-1500#3.4	1.2.Dich-48-15#-0.2	1.2.Dich-48-150#2.3	1.2.Dich-48-1500#6.4	1.2.Dich-6-15#-0.2	1.2.Dich-6-150#0	1.2.Dich-6-1500#-0.6	1.4.Dich-24-15#0	1.4.Dich-24-150#0.3	1.4.Dich-24-1500#1.5	1.4.Dich-48-15#0.2	1.4.Dich-48-150#-0.1	1.4.Dich-48-1500#1.6	1.4.Dich-6-15#0.2	1.4.Dich-6-150#0	1.4.Dich-6-1500#0.2	Brom-24-25#0.3	Brom-24-250#7.1	Brom-24-75#2	Brom-48-25#-0.2	Brom-48-250#6	Brom-48-75#0.7	Brom-6-25#-0.4	Brom-6-250#0.2	Brom-6-75#0.5	Diqu-24-10#-0.4	Diqu-24-20#1.4	Diqu-24-25#3.6	Diqu-24-5#-0.1	Diqu-48-10#-0.6	Diqu-48-20#0.2	Diqu-48-25#1.8	Diqu-48-5#0.1	Diqu-6-10#-0.9	Diqu-6-20#0.4	Diqu-6-25#2.8	Diqu-6-5#-1.1	Gala-24-100#1.7	Gala-24-25#1	Gala-24-400#5.3	Gala-48-100#-0.1	Gala-48-25#-0.2	Gala-48-400#8.4	Gala-6-100#2.4	Gala-6-25#-0.3	Gala-6-400#1.8	Mono-24-10#-1
A_42_P588036 LOC287444 similar to Eukaryotic translation initiation factor 5A (eIF-5A) (eIF-4D) (Rev-binding factor) (LOC287444)	0.0022	0.7048	1.1414	-0.1258	0.3467	1.1109	-0.5837	-0.2718	-0.0802	-1.0142	-1.2044	0.1392	-0.3142	-0.3943	0.2909	-0.3115	-0.3004	-0.4717	0.9503	1.7612	1.3288	0.4083	0.8738	0.4999	0.4435	0.6729	0.5801	-0.2376	0.1098	0.6126	0.1292	-0.2294	0.1284	0.4559	0.0014	-0.0355	0.4269	0.8072	-0.1793	0.0306	-0.212	0.128	-0.0867	-0.1602	0.5886	0.152	-0.0546	0.0245	0.2189
A_42_P583690 Eif2b4 Eukaryotic translation initiation factor 2B, subunit 4 delta	-0.1204	0.7537	0.8694	0.0588	0.3258	0.6904	-0.4211	-0.1656	-0.1025	-1.2333	-1.2109	0.1298	-0.1229	-0.1838	-0.2085	-0.316	-0.3775	-0.5704	0.1357	0.6984	0.6094	-0.0494	0.0205	-0.1415	0.1421	0.0075	0.0647	-0.3824	-0.0444	0.4917	0.3539	-0.1599	0.281	0.8258	0.3607	-0.0247	0.5656	0.6162	-0.1619	-0.0132	-0.2294	-0.4695	-0.2013	-0.0547	0.0156	-0.9454	-0.051	-1.2642	0.1858
A_43_P12037 Eif2s1 Eukaryotic translation initiation factor 2, subunit 1 alpha	-0.05	0.9067	1.5176	0.1392	0.376	1.4556	-0.0019	0.5233	0.4933	-0.1123	-0.1382	1.0805	-0.1384	-0.0759	0.3466	-0.2319	-0.1674	-0.0096	0.0345	1.3598	0.7623	-0.0958	1.1553	-0.0012	0.505	0.4318	0.8585	-0.2445	0.1121	0.4903	-0.3448	-0.1322	-0.1994	-0.2908	-0.1632	0.0197	0.3361	0.0089	0.0228	0.5984	0.0124	0.7923	-0.0768	-0.0211	1.3578	-0.2506	-0.0531	-0.2335	-0.0353
A_42_P524402 Paip1_predicted Polyadenylate binding protein-interacting protein 1 (predicted)	-0.1314	-0.3521	-0.3955	0.13	-0.2884	-0.544	0.1342	0.0768	-0.0355	-0.2659	-0.2921	-0.329	-0.3631	-0.3625	-0.4393	-0.5201	-0.6485	-0.6732	-0.3596	-0.526	-0.1914	-0.1896	-0.2321	-0.2831	-0.0614	-0.0821	-0.1055	-0.023	0.0888	0.1807	0.1908	0.2384	0.0827	-0.0649	0.1715	0.0243	-0.1238	0.085	0.0542	-0.0339	-0.057	-0.6472	-0.171	0.0866	-0.4632	-0.3851	0.0489	-0.0367	-0.0783
A_43_P11205 Eif5b similar to Translation initiation factor IF-2 (LOC308306)	0.2107	0.3396	1.0466	0.2818	0.2588	1.0058	0.2055	0.2804	0.8238	0.1265	-0.1872	-0.3995	0.1825	0.196	0.1625	-0.1901	-0.2368	-0.5302	0.4721	1.3097	0.811	0.4295	0.6989	0.4218	0.7684	0.3426	0.9395	-0.1338	-0.1323	-0.3228	-0.5097	-1.0101	-0.7321	-0.6742	-0.8297	-0.3879	0.2327	-0.0763	-0.0861	0.5802	0.2292	0.7534	-0.014	-0.0823	0.481	-0.1611	0.0037	-0.0868	-0.2123
A_43_P11246 Eif4a1 eukaryotic translation initiation factor 4A, isoform 1	-0.3491	0.8179	1.7054	-0.207	-0.2037	0.6828	0.205	0.7458	0.4995	0.0248	0.1312	1.3105	-0.0394	-0.0571	-0.0378	-0.0604	-0.0566	0.1617	-0.2437	1.4291	0.5016	-0.0841	1.1437	-0.2075	0.7056	0.7341	1.0763	-0.0637	0.286	0.6146	0.0862	0.1304	0.1702	0.3345	0.1522	0.0989	0.6109	0.4146	0.0202	0.4981	-0.034	0.8191	-0.1794	0.0882	1.4397	-0.1874	0.0856	-0.1712	-0.1279
A_42_P590577 Eif5 eukaryotic translation initiation factor 5 (Eif5)	0.2338	1.1604	2.1812	0.0816	-0.2048	0.2451	0.5434	1.0208	0.5251	-0.2152	0.2628	1.1803	-0.3972	-0.455	-0.6675	0.1539	-0.0925	-0.6046	-0.3972	0.4546	0.0564	-0.2717	-0.1955	-0.5476	0.2854	0.2875	0.6355	-0.0512	-0.0466	0.3256	-0.212	-0.0796	-0.2696	-0.3784	-0.0157	0.0711	0.4806	-0.0845	0.0792	-0.0359	-0.1476	-0.2925	-0.2864	-0.0814	0.0826	0.0987	-0.0467	-0.0472	-0.0906
A_43_P22819 Eif3s10_predicted similar to eukaryotic translation initiation factor 3, subunit 10 theta, 150/170kDa; eukaryotic translation initiation factor 3, subunit 10 (theta, 170kD); Eukaryotic translation initiation factor 3, subunit 10, 170kD; eukaryotic...	0.3184	0.8428	1.5393	0.4908	0.582	1.1882	0.5258	0.6082	1.1289	0.0193	-0.5128	-0.6332	0.0357	0.0876	0.2568	-1.0298	-0.9686	-1.0572	0.3408	0.8984	1.0751	0.4924	0.5976	0.4823	1.0075	0.6946	1.2685	-0.0143	-0.2133	-0.4781	-0.5255	-1.3698	-1.0217	-0.9224	-1.2677	-0.6064	-0.0058	-0.4537	-0.2037	0.4058	0.2317	0.5794	0.0798	-0.0555	0.2391	0.1278	0.0256	-0.0432	-0.0814
A_43_P11628 Eef2k eukaryotic elongation factor-2 kinase (Eef2k)	0.2802	-0.2328	-0.3595	-0.1256	-0.0743	0.0199	-0.3724	0.0418	0.0939	0.0606	-0.0362	0.0894	0.174	0.0608	-0.304	-0.2621	0.0604	-0.0791	0.2186	-0.2144	0.1066	0.0744	-0.3124	0.005	0.0123	-0.0847	-0.13	-0.0372	-0.2099	-0.1128	0.0088	0.1106	-0.0612	3e-04	0.0983	0.0451	0.0565	-0.1676	-0.0615	-0.1758	0.0075	-0.0948	0.0415	-0.3066	0.037	-0.0828	0.0187	-0.0784	0.0115
A_43_P12713 Eif2b2 eukaryotic translation initiation factor 2B, subunit 2 beta (Eif2b2)	-0.0266	0.9036	0.9879	-0.0173	0.5458	1.5542	-0.2408	0.1238	0.2728	0.0891	0.1242	1.289	0.1248	0.2195	1.1143	0.0637	0.2172	0.3224	0.2941	0.807	0.9247	0.0768	1.1756	0.3499	0.1202	-0.0422	0.0307	-0.1	0.3741	0.7819	-0.0294	0.0385	0.2623	0.458	0.021	0.2543	0.2704	-0.2858	0.19	0.5034	0.02	0.5056	0.1281	0.1131	1.3559	-0.579	0.0405	-0.4355	0.0211
A_42_P578238 Eif2b5 eukaryotic translation initiation factor 2B, subunit 5 epsilon (Eif2b5)	0.2697	0.841	0.627	0.3137	0.347	0.7608	-0.1002	-0.0514	0.0832	-0.527	-0.434	0.3192	-0.1645	-0.1223	0.1738	-0.2862	-0.2966	-0.3488	0.0594	0.252	0.521	-0.1079	0.2143	-0.1563	0.0236	-0.2062	-0.1134	-0.1939	-0.0284	0.2658	0.0758	-0.0707	-0.0135	0.0892	0.0392	2e-04	0.1304	0.0948	-0.0141	0.2299	-0.0427	-0.3007	0.0041	0.0315	0.2578	-0.4098	-0.0686	-0.1189	0.033
A_43_P12961 Eif4ebp1 eukaryotic translation initiation factor 4E binding protein 1 (Eif4ebp1)	0.2013	0.4636	1.0106	-0.1528	0.167	1.195	-0.0552	0.3035	0.2785	0.092	-0.0157	1.0023	0.133	0.0967	0.6585	0.3007	0.4331	0.5452	0.2436	1.421	0.6116	0.1712	1.1252	0.3662	0.2142	0.6831	0.6099	0.2577	0.4352	0.6076	-0.0191	0.1743	0.1879	0.1681	-0.084	-0.0886	0.5195	0.4422	-0.0691	0.3941	0.0622	0.4351	0.0496	0.0369	1.2408	0.259	0.0344	0.1963	-0.0361
A_42_P737123 Eif4e eukaryotic translation initiation factor 4E (Eif4e)	0.0096	0.816	1.0344	-0.0475	-0.1782	0.2849	0.4449	0.6386	0.3234	0.2448	0.4895	1.2083	-0.4066	-0.4353	-0.4267	-0.038	-0.1048	-0.1081	-0.4127	0.0753	-0.0095	-0.4007	0.4844	-0.5578	0.1915	-0.0921	0.2868	-0.0819	0.173	0.355	-0.1964	0.2756	-0.1225	-0.4967	0.2768	0.1454	0.222	-0.0952	0.1539	0.1218	0.0255	0.0948	-0.1311	0.0623	0.3492	-0.0602	0.144	0.0083	-0.083
A_43_P16632 Eif2s2 eukaryotic translation initiation factor 2, subunit 2 beta, 38kDa	0.1396	1.1984	1.9023	0.0626	0.022	1.1369	0.456	0.9977	0.7182	0.2697	0.3903	1.709	-0.1366	-0.0734	0.0461	0.1904	0.2092	0.2758	-0.0172	0.9995	0.618	-0.1434	0.8262	-0.1485	0.2916	0.5417	0.726	0.1636	0.2518	0.6593	-0.1047	0.34	0.0366	-0.1061	0.1519	0.1964	0.4341	0.3688	0.1924	0.4844	0.1355	0.8484	-0.0851	0.1166	1.2333	0.218	0.1426	0.0708	-0.0591
A_43_P16682 Eif2s3x eukaryotic translation initiation factor 2, subunit 3, structural gene X-linked	0.2351	1.1348	1.5593	0.1658	0.4779	1.3882	0.2585	0.53	0.5358	-0.0516	0.1246	0.9709	-0.333	-0.2635	0.3359	-0.3	-0.2494	-0.1136	0.1867	1.0149	0.901	-0.0022	1.1886	0.2554	0.0888	0.2544	0.364	-0.0951	0.3162	0.6708	0.0611	0.0401	0.204	0.3682	0.1903	-0.062	0.3311	0.1766	-0.0388	0.5435	-0.0304	0.7073	0.1734	0.0942	1.1811	0.2598	0.0902	0.2972	0.0815
A_43_P11876 Eef2 eukaryotic translation elongation factor 2 (Eef2)	0.2677	0.1511	0.3942	0.232	0.0248	0.4388	-0.823	-0.4696	0.5354	-0.3144	-1.5586	-0.8978	0.4087	0.5846	0.7901	-0.6833	-0.2004	0.2628	0.3605	0.7587	0.4145	-0.1435	-0.1282	-0.1645	0.0861	0.4072	0.2668	0.2605	-0.1416	-0.4104	0.3915	-0.0298	0.1082	0.1706	-0.4554	-0.0735	0.3976	1.1337	-0.1278	-0.2163	-0.1561	0.2273	0.069	-0.1966	-0.106	0.5354	-0.1491	0.4873	0.2266
A_43_P15276 Stnl statin-like (Stnl)	-0.0102	-0.1853	-0.0117	-0.303	-0.1142	-0.2684	-0.1302	0.1066	0.0552	0.0168	-0.0504	0.0422	0.1133	0.1395	0.3118	0.2652	0.2955	0.212	0.1827	0.0562	0.1405	0.0833	-0.2327	0.071	0.1144	0.1437	0.1809	-0.015	-0.0149	-0.1604	0.0199	-0.1575	-0.097	-0.2651	-0.0926	0.0583	0.0052	0.0449	0.0098	-0.0329	0.0526	0.2035	0.044	0.0718	-0.3281	0.1088	0.0016	0.1285	-0.1137
A_42_P629500 Eif2ak3 eukaryotic translation initiation factor 2 alpha kinase 3 (Eif2ak3)	0.4486	0.1741	0.418	0.1441	0.1972	0.2517	0.503	1.345	0.6872	0.8944	0.913	0.1414	-0.2957	-0.2123	0.0665	0.0323	-2e-04	-0.1242	-0.2716	-0.7666	-0.4496	-0.0411	-0.1291	-0.0356	-0.0644	0.8904	1.1178	0.2293	0.2982	0.2658	-0.0529	0.374	-0.0275	-0.1399	0.1088	-0.1821	0.0223	-0.0278	0.0679	0.0893	0.1715	0.8079	0.1409	0.1173	-0.1536	0.373	-0.1234	-0.6582	0.0999
A_42_P841516 Eif2ak1 eukaryotic translation initiation factor 2 alpha kinase 1 (Eif2ak1)	-0.1481	-0.4296	-0.491	0.0992	0.0299	-0.2788	-0.4644	-0.7162	-0.2121	-0.5616	-0.8115	-1.3912	0.3707	0.3818	0.0118	-0.6773	-0.6718	-0.7208	0.324	-0.2098	0.1922	0.3405	-0.4515	0.2495	0.3655	0.0213	0.1462	-0.0862	-0.4492	-0.725	0.0804	-0.7876	-0.3455	-0.101	-0.5648	-0.1971	-0.185	0.0475	-0.072	-0.148	0.021	-1.0091	-0.0812	-0.1919	-1.0993	-0.3151	-0.1574	-0.0383	-0.0619
A_42_P649576 Eif4g3_predicted Eukaryotic translation initiation factor 4 gamma, 3 (predicted)	0.1406	0.096	0.5455	-0.0481	-0.2717	-0.2112	0.6165	0.7638	1.0649	0.446	0.4175	0.585	0.026	-0.0677	-0.2678	0.0594	0.1327	0.2743	0.0406	0.4721	0.1628	0.0049	0.3708	0.0662	0.1987	0.1143	0.2905	0.0874	0.1189	-0.0724	-0.4088	-0.291	-0.3303	-0.7084	-0.1921	0.2256	-0.0128	-0.7546	0.2997	0.1604	0.2278	0.3414	0.0744	0.1371	0.4335	-0.1226	0.1458	0.2282	-0.0257
A_43_P13003 Eif4e eukaryotic translation initiation factor 4E (Eif4e)	0.2665	0.9759	1.6004	0.119	0.0225	0.6237	0.4152	0.9143	0.5414	0.227	0.3436	1.0155	-0.4342	-0.3935	-0.4458	-0.2617	-0.2637	-0.0161	-0.242	0.5936	0.1907	-0.0107	0.7933	0.0562	0.3232	0.4338	0.7811	-0.0175	0.1258	0.5275	-0.0029	0.1426	-0.026	-0.0934	0.243	0.0572	0.558	0.9507	0.0582	0.019	0.0273	0.4394	-0.0873	0.0973	0.4603	0.0468	0.1613	-0.0659	-0.0152
A_43_P15864 Eif5b similar to Translation initiation factor IF-2 (LOC308306)	0.0595	0.4996	1.2566	0.4037	0.4186	1.3196	-0.0489	0.1388	0.2728	-0.1251	-0.4946	-0.2915	-0.2224	-0.1047	0.0679	-0.4899	-0.361	-0.388	-0.0868	1.1951	0.4376	-0.1592	0.4334	-0.1203	0.191	0.1043	0.5268	-0.1746	0.1609	0.3206	0.0581	-0.196	0.01	0.2246	-0.003	0.0466	0.6007	0.8241	0.0813	0.1988	-0.0668	0.5559	0.0694	-0.0018	0.8077	-0.1446	0.0938	-0.1332	0.0175
A_43_P13245 Pabpc1 poly(A) binding protein, cytoplasmic 1 (Pabpc1)	-0.1078	0.533	1.4703	-0.3018	0.0434	1.3572	6e-04	0.3143	0.4045	0.1683	-0.0273	0.609	0.2755	0.2973	0.454	0.2429	0.3512	0.337	0.517	2.1187	1.0504	0.4299	1.4541	0.5801	0.7679	0.7998	1.174	0.0515	0.2221	0.3848	-0.2	-0.7466	-0.267	-0.1137	-0.8296	-0.0723	0.6698	0.5459	0.0488	0.5061	0.1045	1.1377	0.122	-0.008	1.3761	0.4091	-0.0033	0.3661	0.0398
A_43_P13416 Eif2b1 eukaryotic translation initiation factor 2B, subunit 1 alpha (Eif2b1)	-0.2225	0.2938	0.7804	0.1257	0.2357	1.0416	-0.1985	0.3874	0.169	-0.5582	-0.5162	0.5247	-8e-04	0.0293	0.2484	-0.0197	-0.0203	-0.0723	0.131	0.63	0.4325	0.052	0.5766	0.0392	0.473	0.4091	0.6382	-0.0785	0.0632	0.3248	-0.0798	0.0444	-0.0512	0.0478	0.1574	-0.0267	0.421	0.1548	0.047	0.1827	-0.0853	0.7425	-0.0301	-0.0134	0.606	-0.2457	-0.047	-0.5206	0.0256
A_43_P10319 Eif3s8_predicted similar to RIKEN cDNA 3230401O13 (LOC293484)	0.0444	-0.1431	0.2036	0.027	0.0626	0.2069	0.0518	0.3214	-0.0038	0.3436	-0.2629	0.1458	-0.3581	0.0371	-0.13	-0.018	0.141	0.072	0.0722	0.2791	0.1433	0.0469	0.0578	-0.2139	0.0894	0.1249	0.0331	-0.1192	-0.0504	-0.0687	-0.1478	-0.0747	-0.0903	-0.2739	0.0642	0.1281	0.0039	0.1732	0.2116	-0.0336	-0.0419	0.0376	-0.1732	-0.3982	-0.0503	0.3239	-0.0644	0.164	0.2497
A_42_P581158 Eif4a2_predicted Eukaryotic translation initiation factor 4A2 (predicted)	0.3214	1.0351	1.5252	0.3869	0.1688	0.5522	0.1842	0.6858	0.226	-0.3672	-0.228	0.0633	-0.4591	-0.348	-0.6458	-0.6273	-0.7611	-0.7037	-0.3492	1.0883	0.2952	0.0022	-0.1768	-0.0628	0.3676	0.5735	0.7831	0.0991	0.1093	0.4192	0.1516	0.0865	0.0139	-0.0834	0.3982	-0.1607	0.5585	1.1356	-0.1507	0.0491	0.04	0.6929	-0.0688	-0.0412	-0.1026	0.6081	-0.0606	0.2848	0.0524
A_43_P17750 Eif3s10_predicted similar to eukaryotic translation initiation factor 3, subunit 10 theta, 150/170kDa; eukaryotic translation initiation factor 3, subunit 10 (theta, 170kD); Eukaryotic translation initiation factor 3, subunit 10, 170kD; eukaryotic...	0.0133	0.8075	1.4036	0.5578	0.5482	0.9606	-0.1624	-0.0531	0.3736	-1.142	-0.9926	-0.84	-0.3142	-0.3587	-0.019	-1.3044	-1.421	-1.6074	0.354	1.0633	1.271	0.3338	0.333	0.3122	0.7792	0.5128	1.0075	-0.1792	-0.1927	-0.0462	-0.2504	-1.2846	-0.6727	-0.443	-0.8802	-0.6294	0.1088	-0.2496	-0.3008	0.1258	-0.0789	0.1525	-0.1334	-0.1503	-0.1919	0.0492	0.0014	-0.1967	-0.0106
A_43_P10252 Eif3s6_predicted eukaryotic translation initiation factor 3, subunit 6 (predicted) (Eif3s6_predicted), mRNA.	-0.0372	1.0668	1.4822	0.0652	0.162	0.913	0.4025	0.663	0.0212	-0.491	0.3182	0.9728	-0.4398	-0.4083	0.0189	0.0531	-0.179	-0.3198	0.0435	0.7648	0.8351	0.061	0.5385	0.0559	0.2228	0.2981	0.5063	0.1966	0.0014	0.393	-0.3562	0.045	-0.2176	-0.5053	0.0241	0.0774	0.1049	-0.1329	0.0917	0.377	0.1775	0.6002	-0.0558	0.1361	0.7128	0.3549	0.0883	0.381	-0.0011
A_42_P739299 Eif3s4_predicted Eukaryotic translation initiation factor 3, subunit 4 (delta) (predicted)	-0.1187	1.191	1.5885	-0.0872	0.2018	1.6813	-0.1042	0.3358	0.2338	-0.08	-0.1479	1.33	0.1529	0.2482	0.5164	0.1162	0.2266	0.3244	0.1808	1.4743	1.1199	-0.0129	0.9977	0.0476	0.4337	0.3073	0.6071	-0.094	0.167	0.661	-0.046	-0.0536	-0.0347	0.1066	-0.0732	-0.0916	0.4524	0.2917	-0.0315	0.6419	-0.0441	0.7974	-0.0797	-0.0167	1.4146	-0.3413	-0.1064	-0.3828	0.0039
A_43_P10750 Eif4g3_predicted similar to eukaryotic translation initiation factor 4 gamma, 3 (LOC298573)	0.7116	-0.0698	0.0794	0.2198	0.0363	-0.2922	0.3278	0.5047	0.9524	0.0113	-0.3043	-1.0006	-0.1304	-0.1652	-0.4553	-0.4026	-0.6462	-0.804	0.2042	-0.1639	0.1482	0.3927	-0.2274	0.3085	0.6239	0.0403	0.4085	0.0724	-0.2111	-0.637	-0.3656	-0.7663	-0.7243	-0.9026	-0.8127	-0.39	-0.4768	-0.8809	-0.1122	0.1894	0.2662	0.0212	0.0766	0.0654	-0.9749	0.3792	0.0809	0.4648	-0.3256
A_43_P10569 Eif3s10_predicted similar to eukaryotic translation initiation factor 3, subunit 10 theta, 150/170kDa; eukaryotic translation initiation factor 3, subunit 10 (theta, 170kD); Eukaryotic translation initiation factor 3, subunit 10, 170kD; eukaryotic...	-0.2766	0.3473	0.782	0.1556	0.2086	0.7308	0.103	0.4262	0.0727	0.2842	0.478	1.0716	-0.153	-0.0564	0.1988	0.0893	0.1629	0.2994	-0.1461	0.288	0.1692	-0.1861	0.4098	-0.1046	0.2768	0.2834	0.4798	0.1545	0.2436	0.4333	0.127	0.2699	0.1937	0.209	0.1626	0.0436	0.2722	0.168	0.0423	0.3222	0.0885	0.2663	0.038	0.1215	0.6947	-0.2114	0.0725	-0.4406	0.0547
A_42_P498975 Eif3s7 eukaryotic translation initiation factor 3 subunit 7	0.0483	1.0663	1.5591	0.2284	0.647	1.2972	-0.5435	-0.1244	-0.0229	-1.3541	-1.1938	0.1376	0.0227	0.0543	0.3042	-0.2745	-0.3496	-0.6958	0.2908	1.4023	1.0012	0.0887	0.7901	0.133	0.4409	0.2082	0.4296	-0.4491	-0.1162	0.5127	0.2368	-0.4955	0.1601	0.6861	0.0577	-0.236	0.5849	0.7777	-0.2492	0.206	-0.1057	0.3546	-0.0809	-0.1183	0.9381	-0.6531	-0.1592	-0.5757	0.1314
A_43_P10457 Eef1b2_predicted similar to eukaryotic translation elongation factor 1 beta 2 (LOC363241)	0.2372	1.566	1.8874	0.0739	0.2086	1.9352	0.3344	0.6066	0.391	0.2693	0.3802	1.4627	-0.0343	-0.0907	0.4879	-0.0256	0.0852	-0.0043	0.3233	1.6371	1.0126	-0.3352	1.2345	-0.3364	0.0536	0.1223	0.2915	-0.1253	0.2536	0.6041	-0.5298	-0.1133	-0.3554	-0.6511	-0.2078	0.0368	-0.0062	-0.5159	0.1436	0.6212	-0.1907	0.7545	-0.0445	0.1214	1.842	0.1817	0.1067	0.0751	-0.0468
A_42_P536564 Etf1_predicted Eukaryotic translation termination factor 1 (predicted)	-0.1541	0.3368	0.9376	0.0296	0.1417	0.8573	-0.1767	0.2849	0.1405	-0.088	-0.0393	0.6268	-0.1096	-0.066	0.1953	-0.3476	-0.2725	-0.0686	0.0786	0.9478	0.4404	-0.0744	0.6803	0.1072	0.0384	0.3452	0.4741	0.0175	0.1688	0.3366	0.1032	0.0599	0.2172	0.3333	0.0328	0.1745	0.5651	0.7222	0.1137	0.2312	-0.0708	0.586	0.0406	-0.0081	0.8533	-0.0174	-0.0246	-0.0059	0.0528
A_42_P705309 Eif3s6_predicted Eukaryotic translation initiation factor 3, subunit 6 (predicted)	0.2557	1.2579	1.7717	0.0538	0.0852	0.7942	0.576	0.8548	0.5254	0.0693	0.4202	1.1464	-0.2234	-0.1824	0.0922	0.0432	-0.0528	-0.0511	0.1201	0.8947	0.886	0.0664	0.7632	0.09	0.2733	0.3324	0.5812	0.1594	0.0574	0.263	-0.3325	0.0303	-0.2215	-0.4473	-0.1052	0.0272	0.1775	-0.1215	0.0787	0.5376	0.2498	0.8806	0.0259	0.1236	0.9423	0.4162	0.1493	0.3425	-0.005
A_42_P594008 Eif2b3 Eukaryotic translation initiation factor 2B, subunit 3 gamma	-0.1358	1.0788	2.0376	0.4261	0.459	2.0492	-0.0949	0.7139	0.5947	-0.8999	-0.5426	1.0551	-0.3713	-0.2351	0.0436	-0.4384	-0.4234	-0.4924	-0.1624	1.3916	0.8118	-0.2589	0.9444	-0.3245	0.7938	0.5154	1.1299	-0.3572	0.2253	0.8775	-0.0884	0.1625	0.0879	0.2823	0.494	0.1152	0.7069	0.3566	-0.0073	0.0811	-0.2405	0.695	-0.2164	0.0179	1.27	-0.1196	-0.0102	-0.1666	-0.0674
lalt.pool	-0.075	2.975	3.425	-0.2	2.325	6.4	-0.225	-0.025	-0.55	0.05	0.275	1.525	0.15	-0.125	1.575	0.15	0.025	0.15	0.275	7.1	1.975	-0.15	6.025	0.675	-0.35	0.15	0.475	-0.4333	1.4167	3.5833	-0.0667	-0.6333	0.2167	1.8	0.1167	-0.9333	0.35	2.8333	-1.1	1.675	1.025	5.325	-0.125	-0.25	8.425	2.35	-0.325	1.825	-0.95
[truncated: 25 more columns]
