# Supplementary material for: Gene set enrichment analysis for non-monotone association and multiple experimental categories
Source: BMC Bioinformatics. 2008 Nov 14;9:481. doi: 10.1186/1471-2105-9-481 (PMC2636811; doi:10.1186/1471-2105-9-481)
Supplement: Additional file 2 — Sets and Expression. The intermediate analysis results of NCT compendium data set. Sets directory contains lists of identified gene sets under different across-compound (category) selection criteria. Compound specific p-values, set size, etc are provided. Expression directory contains extracted expression data for respective identified gene sets. [file 1471-2105-9-481-S2.zip › SetsAndExpression/expression/C2-6of8liverp05-Cfilter-1-blood-PURINE_METABOLISM.txt]

geneids	1.2.Dich-24-15#-0.1	1.2.Dich-24-150#3	1.2.Dich-24-1500#3.4	1.2.Dich-48-15#-0.2	1.2.Dich-48-150#2.3	1.2.Dich-48-1500#6.4	1.2.Dich-6-15#-0.2	1.2.Dich-6-150#0	1.2.Dich-6-1500#-0.6	1.4.Dich-24-15#0	1.4.Dich-24-150#0.3	1.4.Dich-24-1500#1.5	1.4.Dich-48-15#0.2	1.4.Dich-48-150#-0.1	1.4.Dich-48-1500#1.6	1.4.Dich-6-15#0.2	1.4.Dich-6-150#0	1.4.Dich-6-1500#0.2	Brom-24-25#0.3	Brom-24-250#7.1	Brom-24-75#2	Brom-48-25#-0.2	Brom-48-250#6	Brom-48-75#0.7	Brom-6-25#-0.4	Brom-6-250#0.2	Brom-6-75#0.5	Diqu-24-10#-0.4	Diqu-24-20#1.4	Diqu-24-25#3.6	Diqu-24-5#-0.1	Diqu-48-10#-0.6	Diqu-48-20#0.2	Diqu-48-25#1.8	Diqu-48-5#0.1	Diqu-6-10#-0.9	Diqu-6-20#0.4	Diqu-6-25#2.8	Diqu-6-5#-1.1	Gala-24-100#1.7	Gala-24-25#1	Gala-24-400#5.3	Gala-48-100#-0.1	Gala-48-25#-0.2	Gala-48-400#8.4	Gala-6-100#2.4	Gala-6-25#-0.3	Gala-6-400#1.8	Mono-24-10#-1
A_42_P630562 Polr2h_predicted similar to polymerase (RNA) II (DNA directed) polypeptide H (LOC287988)	-0.1183	0.2901	-0.5077	-0.0482	0.2495	0.1546	0.0884	-0.1487	-0.3114	-0.4771	-0.4392	-0.1541	-0.5325	-0.4157	-0.086	0.0449	0.0356	-0.239	0.1071	-0.2553	0.0946	-0.0524	0.559	0.1319	0.163	-0.0724	0.1327	-0.1252	-0.1437	-0.1815	0.3155	0.109	0.184	0.4017	0.3203	-0.1019	0.1445	0.1537	-0.0044	-0.2368	-0.0153	0.0634	-0.3982	-0.0145	0.2069	-0.1352	0.0084	-0.1478	0.086
A_42_P740708 Hprt Hypoxanthine guanine phosphoribosyl transferase	-0.3361	0.1079	-1.1146	-0.205	0.2512	0.5182	-0.0183	-0.3273	-0.575	0.237	-0.0882	0.5441	0.1599	0.3106	0.7434	0.1429	0.1956	-0.0457	0.271	-0.4605	0.2635	0.0255	0.7985	0.2964	-0.5356	-0.562	0.0087	0.3366	0.3588	-0.4526	0.0811	0.2042	0.0796	0.6607	0.0415	-0.5713	-0.3002	-0.5457	-0.3532	-0.2372	0.2358	0.7982	-0.2352	-0.0692	0.525	0.1007	0.2148	-0.2412	0.2441
A_43_P16016 Dpde1 Phosphodiesterase 4C, cAMP-specific	-0.0273	-0.0087	0.1315	0.0709	-0.0642	-0.0976	0.0164	0.0091	0.1472	-0.1154	-0.0656	-0.1187	-0.1115	-0.0832	-0.25	-0.0105	0.0569	0.1964	-0.0212	0.0552	-0.058	-0.102	-0.122	-0.144	0.0316	0.046	0.061	0.3498	0.2848	0.3719	0.2578	0.1069	-0.0183	0.0149	0.0555	0.2762	0.256	0.4505	0.2788	0.0824	-0.0778	-0.2075	0.0888	-0.0362	0.062	0.0506	-0.0099	-0.0375	0.0474
A_42_P468662 Polr2d_predicted Polymerase (RNA) II (DNA directed) polypeptide D (predicted)	-0.0896	-0.0616	-0.2798	0.0087	0.1578	-0.0014	0.0257	-0.0659	-0.0277	-0.2414	-0.24	-0.0167	-0.0729	-0.085	0.0343	0.1645	0.1547	0.0617	0.0196	-0.0511	0.038	0.0156	0.044	-0.0174	-0.1005	-0.0697	-0.0588	-0.0334	-0.0304	0.1112	0.1761	-0.0343	0.0482	0.1469	0.3761	0.0795	0.026	0.0208	0.0726	0.1492	0.1363	0.1649	-0.0126	0.1297	0.284	0.1278	0.0846	0.0787	0.1066
A_43_P10810 Itpa Inosine triphosphatase (nucleoside triphosphate pyrophosphatase)	-0.0847	-0.1448	-0.6616	-0.0542	-0.1028	-0.3808	-0.2222	-0.1685	-0.5666	0.0722	-0.3605	-0.2568	-0.0983	0.1135	0.1367	0.1076	0.0131	-0.3782	-0.1542	-0.4698	-0.1445	0.2098	-0.1846	-0.0062	-0.1958	-0.4327	-0.1679	-0.5814	-0.7655	-0.8779	-0.7801	0.1739	0.0447	-0.1272	0.1686	-0.3484	-0.3977	-0.4262	-0.2175	0.0669	0.2318	0.4642	-0.1746	-0.5763	-0.2723	-0.2487	0.3102	-0.2787	-0.0404
A_43_P14482 Impdh2 IMP (inosine monophosphate) dehydrogenase 2	-0.3421	-0.291	-2.251	-0.1975	0.0933	-0.316	0.0039	-0.548	-1.019	-0.3196	-0.4932	-0.3306	-0.1742	-0.1431	0.1987	0.0207	-0.2406	-1.0599	0.0314	-1.45	-0.091	0.1764	0.361	0.218	-0.172	-1.143	-0.1118	-0.7086	-0.9184	-1.2029	-0.2108	-0.0074	0.1546	0.2189	0.1325	-0.6005	-0.9485	-1.3745	-0.64	-0.427	0.2854	0.3976	-0.2871	-0.3133	-0.0909	-0.4246	-0.0712	-0.4075	0.2042
A_43_P20764 MGC93997 similar to PRUNEM1	0.0936	0.0062	0.0824	0.0538	-0.0658	-0.0316	-0.0354	0.0538	0.0765	0.0797	0.1076	0.037	0.0398	0.0454	-0.0821	0.0648	0.0982	0.1723	-0.0172	0.0598	0.0238	-0.0128	-0.0668	-0.0453	-0.1105	-0.011	-0.0801	0.1611	0.1315	0.0951	0.1135	-0.0581	-0.0589	-0.0288	-0.0588	0.1233	0.0705	0.1283	0.1041	0.0991	-8e-04	-0.1013	0.1132	0.0074	0.0254	0.0827	0.0323	0.0544	-0.0166
A_43_P11555 Gucy1b2 Guanylate cyclase 1, soluble, beta 2	0.189	0.0464	0.2053	0.1768	-0.0902	-0.1827	-0.1074	0.0307	0.0259	0.1398	0.1387	0.1424	0.0358	0.0906	-0.0396	0.183	0.2358	0.3998	-0.0085	0.0268	0.0962	-0.0619	-0.1546	-0.0679	-0.256	-0.0084	-0.2443	0.3453	0.1703	0.3445	0.2342	-0.0645	-0.1173	-0.0562	-0.0334	0.2275	0.1823	0.3404	0.2759	0.2406	0.1676	0.0235	0.1138	-0.2375	0.0903	0.0555	-0.1075	0.0254	0.0377
A_43_P20895 Rrm1 Ribonucleotide reductase M1	0.1301	0.0323	0.1927	0.1569	-0.0756	0.0164	0.0456	0.1417	0.0315	0.0836	0.1002	-0.0038	0.014	0.0757	0.0893	0.1145	-0.1438	0.2821	0.0216	0.2637	0.0717	0.0035	-0.073	0.0735	0.064	0.0088	0.088	0.0606	0.2062	-0.0495	0.1172	-0.1408	-0.0686	0.0542	-0.1212	0.0995	0.1486	0.4496	0.0961	0.0775	0.1609	0.0302	0.0903	0.0885	0.1913	0.0281	-0.0777	0.091	-0.0764
A_42_P627169 Polr2j_predicted Polymerase (RNA) II (DNA directed) polypeptide J (predicted)	-0.3244	-0.1319	-1.0622	-0.0448	0.1122	-0.0358	-0.0358	-0.5585	-0.9781	-0.6214	-0.7749	-0.7502	-0.6326	-0.733	-0.3881	-0.1908	-0.3601	-0.8558	0.1484	-0.6847	0.079	0.2485	0.5724	0.2891	-0.0112	-0.6799	0.1265	0.1588	0.0098	-0.4567	0.4509	0.257	0.4218	0.8198	0.432	-0.128	0.0059	0.0035	-0.2469	-0.4461	-0.149	0.0627	-0.6927	-0.3966	0.0536	-0.3096	-0.0046	-0.3763	0.231
A_42_P614972 Nudt2 nudix (nucleoside diphosphate linked moiety X)-type motif 2	0.0488	0.0673	-0.0172	0.0446	0.1081	-0.074	-0.0045	0.053	0.1092	-0.0094	-0.0543	-0.0697	-0.0502	0.0635	0.0946	0.1158	0.1574	0.163	0.037	-0.069	0.0121	0.0598	-0.059	0.0322	-0.1633	-0.0219	-0.145	0.1038	0.0065	0.0166	0.062	-0.1106	-0.0331	0.1153	0.003	0.0653	0.0016	0.0842	0.1164	0.0517	0.1534	0.0194	0.0697	-0.0067	0.1264	0.0188	0.0115	-0.0931	0.1562
A_42_P810457 Adcy5 Adenylate cyclase 5	-0.0672	0.0644	0.1106	0.1062	0.026	0.1366	-0.0765	-0.089	-0.0429	-0.1868	-0.214	-0.2901	-0.5291	-0.375	-0.5612	0.0784	0.0599	0.0743	0.0399	0.1865	0.1394	-0.103	0.0651	0.0144	-0.0035	0.1468	0.0571	0.9447	1.0265	0.3627	0.6671	0.1522	0.0752	0.4863	0.1559	0.166	0.2925	0.7275	0.1043	-0.1246	-0.0854	-0.2267	-0.2024	-0.1606	0.1818	-0.0104	0.0195	-0.0948	5e-04
A_42_P743310 Atp5f1 ATP synthase, H+ transporting, mitochondrial F0 complex, subunit b, isoform 1 (Atp5f1)	-0.2128	-0.0305	-0.5361	-0.0654	0.1308	0.246	0.0328	-0.2511	-0.4975	-0.2254	-0.2159	-0.1833	-0.4161	-0.4252	-0.2502	-0.0864	-0.1398	-0.2861	0.1039	-0.6161	0.0842	-0.0393	0.5175	0.0855	0.1336	0.0404	0.2612	0.2577	0.3606	-0.0305	0.0913	0.2125	0.2645	0.7151	0.2896	-0.1481	-0.0209	0.033	-0.2306	-0.305	-0.1761	0.1229	-0.3877	-0.0174	0.2655	-0.1114	0.1031	-0.1891	-0.0528
A_43_P21878 Pfas_predicted similar to KIAA0361 (LOC287420)	-0.107	0.0086	0.144	-0.0419	0.2743	-0.1112	-0.0857	-0.0085	-0.0095	0.0224	0.0212	-0.3936	-0.1146	-0.3548	-0.0993	-0.0859	-0.0393	-0.0557	-0.0284	0.0655	0.0297	-0.0118	-0.0139	-0.0484	-0.1729	0.3412	-0.2561	0.4167	0.1106	0.2999	0.0142	-0.0115	-0.0076	-0.121	-0.1108	0.0864	0.115	0.0261	-0.2084	0.0172	-0.1456	-0.0718	-0.1048	-0.1621	0.0715	0.0307	-0.0629	0.4149	-0.2029
A_43_P18947 Gmps_predicted Guanine monphosphate synthetase (predicted)	-0.0423	-0.0517	-0.0276	-0.0439	0.0911	-0.054	0.0645	0.1015	0.1402	0.018	0.0674	-0.0912	0.0651	-0.0659	0.1734	-0.034	0.1284	-0.0972	-0.023	-0.0584	0.044	0.0297	-0.028	-0.0155	0.088	-0.032	0.0222	0.1193	-0.0085	0.048	-0.0302	0.0917	-0.0194	-0.0087	0.1366	0.0891	-0.0011	-0.009	0.1166	0.0445	-0.0474	0.1553	-0.0839	0.0125	-0.1881	0.1235	-0.1344	-0.0583	-0.0346
A_42_P726573 Npr2 natriuretic peptide receptor 2 (Npr2)	0.0102	0.0466	0.2627	0.1322	-0.0118	0.2726	-0.1621	0.038	-0.0456	-0.0128	0.0017	-0.1174	-0.1894	-0.213	-0.1298	0.1067	-0.145	0.2209	0.0106	0.2989	0.1506	-0.0474	0.1128	0.228	-0.117	0.1517	-0.0489	0.6043	0.5068	0.2313	0.4378	-0.0795	-0.1306	0.1895	-0.1103	0.0397	0.2689	0.5726	0.0688	-0.0195	-0.1284	-0.1672	-0.0253	-0.0607	0.0148	-0.0686	-0.1393	-0.1262	-0.0206
A_43_P14071 Prps2 Phosphoribosyl pyrophosphate synthetase 2	0.0052	-0.0165	-0.1118	0.1034	7e-04	-0.0802	0.0557	0.1513	0.1237	0.0297	0.1468	0.1611	0.2687	0.17	0.1939	0.2067	0.2037	0.2874	0.0151	-0.0852	0.0093	-0.0029	-0.0238	-0.0478	-0.1285	-0.0343	-0.1388	0.1714	0.178	0.0839	0.2111	-0.1458	-0.1774	-0.0423	-0.0022	0.178	0.0935	0.1506	0.2306	0.1927	0.1057	0.1738	0.1861	0.1136	0.3174	0.1166	0.0403	0.1833	0.1816
A_43_P14913 Atp5c1 ATP synthase, H+ transporting, mitochondrial F1 complex, gamma polypeptide 1 (Atp5c1)	-0.4093	-0.1554	-1.3549	-0.1921	0.1687	-0.045	0.0538	-0.7051	-1.1637	-0.4392	-0.6689	-0.4563	-0.444	-0.4642	-0.0986	-0.1788	-0.3588	-1.1251	0.1555	-0.8831	0.1096	0.2026	0.7404	0.3262	0.0725	-0.8366	0.2071	-0.461	-0.4943	-0.822	-0.1254	0.2109	0.4191	0.6881	0.28	-0.5608	-0.5568	-0.8779	-0.6422	-0.5537	-0.0381	0.128	-0.6984	-0.1897	0.0608	-0.534	0.0228	-0.5969	0.1399
A_43_P11307 Impdh1_predicted similar to Impdh1 protein (LOC362329)	-0.3915	-0.3565	-1.9074	-0.3274	0.1504	-0.4665	-0.0499	-0.5666	-0.903	-0.3153	-0.56	-0.2996	-0.2502	-0.1235	0.2598	-0.6488	-0.9811	-1.4322	0.1289	-1.5124	0.09	0.2144	0.1227	0.2574	-0.1034	-1.021	0.2399	-1.7153	-1.8082	-1.4444	-1.0189	0.0226	0.1868	-0.5053	-0.0429	-0.606	-1.1541	-2.0084	-0.6733	-1.0451	-0.3638	0.0381	-0.6269	-0.4428	-0.8226	-0.4724	-0.1456	-0.6525	0.2873
A_43_P11344 Np nucleoside phosphorylase (Np)	-0.0478	0.0908	-0.0275	0.0092	0.1206	0.0917	-0.0282	-0.087	-0.1383	-0.1123	-0.2291	-0.0272	-0.172	-0.239	-0.0252	0.0495	0.0607	-0.1043	0.0058	0.2551	0.1136	0.0391	0.3715	0.0983	-0.1144	-0.1072	-0.1008	-0.0296	0.017	-0.0456	0.0103	0.0359	0.1395	0.6659	0.099	-0.159	-0.0393	-0.1005	-0.1708	-0.0814	-0.0558	0.0197	-0.2483	0.4642	0.3825	-0.1212	0.0944	-0.0506	0.085
A_42_P726293 LOC498909 Polymerase (RNA) II (DNA directed) polypeptide C (predicted)	-0.0791	-0.0444	-0.7799	-0.1178	0.0741	-0.0082	0.0948	-0.2735	-0.5963	-0.2038	-0.309	-0.0737	-0.2492	-0.3978	-0.0104	0.016	-0.2637	-0.5529	0.1218	-0.7549	0.1516	0.0633	0.5029	0.2248	0.0274	-0.2008	0.3743	-0.1248	-0.1032	-0.689	0.0097	0.1645	0.273	0.4218	0.2123	-0.2976	-0.2191	-0.3722	-0.4071	-0.5754	-0.1303	0.293	-0.5628	-0.2271	0.0308	-0.4203	0.1231	-0.349	0.1646
A_43_P11495 Prps2 phosphoribosyl pyrophosphate synthetase 2 (Prps2)	-0.4372	-0.3159	-2.1384	-0.0254	0.0398	-0.3484	-0.1677	-0.6647	-0.8018	0.2443	-0.2317	0.0397	0.2466	0.242	0.4868	0.3212	0.0394	-0.4463	-0.0094	-1.3355	-0.1042	0.1918	0.2022	0.2435	-0.4992	-1.1104	-0.3616	0.114	-0.1318	-0.6075	0.4066	0.0819	0.2127	0.2852	0.2483	-0.3916	-0.4279	-0.6269	-0.3839	-0.0452	0.3768	0.3841	-0.1475	-0.2092	0.0772	-0.2156	-0.0582	-0.2388	0.0531
A_43_P12122 Fhit fragile histidine triad gene (Fhit)	0.1624	0.032	0.1724	0.129	-0.107	-0.2104	-0.0836	0.0634	0.0728	0.2015	0.1648	0.244	0.1147	0.221	0.1046	0.1957	0.248	0.3096	5e-04	-0.0123	0.02	0	-0.1506	-0.1202	-0.2338	-0.0942	-0.2663	0.1504	0.1302	0.27	0.1494	-0.1568	-0.1682	-0.1783	-0.0897	0.2141	0.0935	0.2656	0.2629	0.3208	0.1672	0.0085	0.34	0.1152	0.1081	0.1561	0.0078	0.154	0.1057
A_42_P466362 Adcy8 adenylyl cyclase 8 (Adcy8)	0.1522	-0.004	0.0815	-0.0248	-0.25	0.2551	0.5655	-0.2325	0.0033	-0.1337	0.0258	-0.4244	-0.6022	-0.4174	-0.4072	-0.7634	0.1456	0.1149	-0.0141	0.0986	-0.2706	0.2302	0.2326	-0.0442	-0.224	0.3521	-0.0974	0.1164	0.2574	0.2382	0.0423	-0.2575	0.0785	-0.3046	-0.3299	-0.0078	0.1694	0.257	0.033	-0.1967	-0.177	-0.1763	-0.0418	-0.0102	-0.6243	0.4738	-0.1567	-0.3179	-0.0046
A_43_P13713 Adsl_predicted similar to adenylosuccinate lyase (LOC315150)	0.0345	-0.0712	-0.2808	0.0321	0.0203	-0.0316	0.0292	-0.0542	-0.0956	-0.1193	-0.1384	-0.0606	-0.1478	-0.1481	-0.009	-0.2015	-0.132	-0.1292	0.1197	-0.1979	0.1316	0.0775	0.0569	-0.017	-0.0352	-0.1368	-0.006	0.1196	0.0423	-0.2268	-0.0255	-0.1498	-0.0683	-0.0648	-0.0453	-0.0302	-0.0022	-0.0175	0.0119	-0.207	-0.1002	-0.1045	-0.175	-0.1374	-0.0747	-0.0664	0.0608	-0.0655	0.0714
A_42_P671665 Atic 5-aminoimidazole-4-carboxamide ribonucleotide formyltransferase/IMP cyclohydrolase (Atic)	0.0559	-0.0272	-0.059	-0.108	-0.0552	-0.0985	0.191	0.2791	0.3544	0.0824	0.0608	0.1246	0.2936	0.2829	0.2941	-0.053	-0.043	0.0681	-0.079	-0.0501	-0.0454	-0.0833	-0.145	-0.1968	0.2947	0.1273	0.213	-0.7021	-0.7735	0.0453	-0.4331	-0.1445	-0.1226	-0.4051	0.038	0.0677	-0.2883	-0.5608	0.1092	0.0841	0.0629	0.1568	0.2431	0.2903	-0.0967	0.1244	0.039	0.1324	0.1402
A_43_P12048 Atp5h ATP synthase, H+ transporting, mitochondrial F0 complex, subunit d (Atp5h)	-0.2094	0.0054	-0.2561	0.0833	0.1773	0.3488	-0.0786	-0.2189	-0.3383	-0.1096	-0.0029	-0.13	-0.5678	-0.5246	-0.431	0.16	0.1862	0.1951	0.0643	-0.1793	0.0693	-0.0774	0.3202	0.0051	0.063	0.0219	0.0867	0.6648	0.6995	0.2874	0.4888	0.0335	0.1454	0.7158	0.3341	0.3783	0.3517	0.5595	0.2323	0.0225	0.0067	0.1826	-0.2042	-0.013	0.3561	-0.0828	0.019	-0.039	0.0748
A_43_P12090 Pold1 Polymerase (DNA directed), delta 1, catalytic subunit	-0.1316	-0.095	-0.5542	-0.1816	0.0803	-0.493	-0.0958	-0.2189	-0.361	-0.3538	-0.5416	-0.3808	-0.0836	-0.1296	0.1018	-0.1952	-0.1957	-0.5326	0.1117	-0.4229	0.0584	0.0367	0.173	0.0276	-0.0285	-0.1728	-0.0371	-0.3255	-0.3628	-0.339	-0.2518	-0.1591	0.0457	-0.1488	0.1051	-0.0639	-0.3168	-0.5095	-0.1329	-0.1072	0.1914	0.0645	-0.1654	-0.3452	-0.2388	-0.0976	-0.0783	-0.0418	0.0241
A_42_P602540 Nt5 5 nucleotidase	-0.2196	-0.0246	-0.06	-0.3357	0.0941	0.6045	0.2921	-0.1862	-0.317	0.148	0.2344	0.2707	-0.0487	-0.4101	0.0279	0.0029	-0.0708	-0.1013	-0.1212	-1.1777	-0.2251	0.1776	0.532	0.4102	0.1644	0.0568	0.5974	0.9114	0.8942	0.3243	0.4332	0.8281	0.5809	1.2632	0.3954	-0.3497	0.3007	0.1981	-0.4355	-0.2304	-0.2043	0.6046	-0.5507	-0.0876	0.3704	0.7391	0.1441	-0.1275	0.5297
A_43_P11257 Hprt Hypoxanthine guanine phosphoribosyl transferase	-0.4822	-0.0215	-0.5682	0.1276	0.5378	0.8962	-0.0176	-0.3422	-0.3161	0.0865	0.0311	0.3441	-0.197	-0.189	0.0328	0.0171	0.163	-0.148	0.09	-0.6158	0.2093	-0.0864	0.6415	0.0768	0.1989	0.2394	0.4092	0.5644	0.4296	0.2334	0.4046	0.496	0.2261	0.982	0.4452	-0.1477	0.2686	0.4283	-0.1682	-0.0421	0.1389	0.489	-0.3704	0.3627	0.6392	0.0061	0.0778	0.0798	0.1057
A_43_P11276 Itpa Inosine triphosphatase (nucleoside triphosphate pyrophosphatase) (Itpa)	-0.4408	-0.2138	-1.2669	-0.1782	0.2796	0.0164	0.1484	-0.575	-0.8559	-0.3249	-0.4086	-0.1573	-0.4878	-0.517	-0.0413	-0.3574	-0.5147	-1.2418	0.2365	-1.0123	0.1214	0.0976	0.6216	0.2645	0.1584	-0.5711	0.4316	-0.7417	-0.7531	-0.8186	-0.4245	0.1811	0.3405	0.4205	0.3151	-0.5282	-0.5932	-1.0104	-0.6316	-0.8834	-0.3932	0.1174	-0.7592	-0.0939	-0.1877	-0.4438	0.0272	-0.675	0.254
A_43_P12367 Gucy1a2 guanylate cyclase 1, soluble, alpha 2 (Gucy1a2)	-0.0059	-0.1284	0.1639	0.0272	0	0	-0.1103	-0.1461	0	0	0	-0.0091	-0.012	0	0.2464	0.1652	0	0	-0.0237	0	-0.0571	0.1751	-0.2154	0.0404	0.2112	-0.0664	0.0245	0.0508	0.0683	0	-0.0395	0.1362	0.0144	-0.1839	0.084	0	-0.0121	0	0.0095	0.1103	-0.3518	-0.6666	0.0351	0.0436	0	-0.0499	0	-0.3452	0.1409
A_43_P11712 Pde4a Phosphodiesterase 4A	-0.0224	-0.0967	-0.1232	-0.0893	-0.0296	0.0676	0.1323	0.1264	0.1577	-0.0199	0.0208	0.0229	0.2025	0.1947	0.0705	-0.1096	-0.105	-0.068	-0.0496	0.2105	-0.0766	0.0257	-0.0616	-0.0066	0.2573	0.0998	0.1974	-0.5	-0.5608	-0.1312	-0.3427	-0.0838	-0.1057	-0.2607	-0.1113	-0.1077	-0.1972	-0.4236	-0.0244	-0.0212	-0.03	0.0044	0.1856	0.125	-0.0839	0.0547	-0.0211	0.0681	0.0324
A_43_P11785 Pde4d phosphodiesterase 4D (Pde4d)	0.0363	-0.226	-0.0388	0.098	-0.0942	0.7886	0.1977	-0.2576	-0.3443	0.2794	0.1607	-0.3535	0.8312	0.5519	0.6341	-0.1153	-0.5808	-0.5736	0.0821	0.6034	0.2524	0.8643	-0.0699	0.4114	0.2052	-0.6878	-0.0467	-1.0004	-0.7124	-0.8532	-1.0616	0.0112	-0.0866	-0.5465	-0.7147	-0.5693	-0.9278	-0.9778	-0.4815	-0.2322	0.2284	-0.082	-0.0096	-0.0043	-0.385	-0.1554	-0.3271	-0.0302	-0.2195
A_43_P11784 Pde4b phosphodiesterase 4B (Pde4b)	-0.3189	-0.1207	-1.1191	0.0455	-0.1569	-0.3995	-0.0865	-0.5171	-0.6632	-0.3656	-0.5044	-0.4406	0.0622	-0.0823	0.1447	-0.0059	-0.0403	-0.329	-0.0265	-0.4924	0.0428	0.3218	-0.2327	0.1155	-0.1068	-0.9034	-0.1695	0.0394	0.1606	-0.4176	0.3983	0.0755	0.0609	0.2446	0.2972	-0.1258	-0.1005	-0.1415	-0.0302	-0.3181	0.1549	0.0214	-0.307	-0.4066	-0.2158	0.4803	0.0085	0.0425	0.0596
A_43_P12252 Entpd1 ectonucleoside triphosphate diphosphohydrolase 1 (Entpd1)	-0.2182	0.4128	0.4561	-0.1754	0.0993	0.4038	0.531	-0.0174	-0.5662	-0.1078	0.2569	0.4459	0.127	-0.2911	-0.0636	0.3465	-0.298	0.3012	-0.32	0.0686	0.0609	0.0234	-0.4506	-0.0067	-0.0124	-0.2047	0.0736	-0.4329	-0.4477	0.5786	-0.6038	0.8253	0.1367	0.4606	0.3387	-0.0923	-0.326	-1.5688	-0.2684	-0.324	-0.3716	0.3975	-0.2464	0.0351	-0.0319	0.5932	-0.0308	0.0778	-0.189
A_42_P702198 Nt5 5 nucleotidase (Nt5)	0.0638	-0.2368	-0.4875	-0.2856	-0.0723	-0.1318	0.1014	-0.1806	-0.3074	0.1685	-0.1364	0.015	-0.1297	-0.2908	0.0581	0.2654	0.1552	-0.3445	-0.0926	-0.7393	-0.3749	0.1542	-0.0052	0.169	-0.1606	-0.5943	-0.1832	0.0072	-0.2511	-0.1613	0.0698	0.5475	0.2595	0.3791	0.1622	-0.3873	0.0107	-0.3639	-0.3123	-0.1217	0.1842	0.5278	-0.184	-0.1657	0.0456	0.5472	-0.0027	0.0774	0.3169
A_43_P11815 Gucy1a3 Guanylate cyclase 1, soluble, alpha 3	-0.3581	0.3775	-0.0353	0.0459	0.2345	0.1674	-0.0819	-0.2069	0.0695	0.212	0.3478	0.4548	0.0437	0.0227	0.0744	-0.0334	0.0911	-0.0971	0.1547	-1.186	0.1845	-0.2046	-0.1401	-0.0042	-0.014	0.5463	0.0583	0.0741	0.0453	0.0917	0.2457	0.414	0.0459	0.0444	-0.11	-0.2247	0.2949	0.4213	-0.0844	-0.2637	-0.1298	0.0414	-0.1244	0.0123	-0.0459	0.0545	0.0103	0.4478	0.0542
A_43_P12557 Polr2f polymerase II	-0.1114	0.129	-0.6122	-0.0533	0.1359	0.02	-0.0913	-0.2626	-0.3847	-0.2401	-0.4366	-0.141	-0.3066	-0.1461	-0.2295	-0.1852	0.3746	-0.1218	-0.1579	-0.649	-0.0946	-0.0521	0.4282	-0.0224	0.1212	-0.4306	-0.2101	-0.0688	-0.2324	0.0897	0.2366	0.2216	0.059	0.1445	0.5944	0.35	4e-04	-0.0255	0.096	-0.1853	0.4123	0.2022	-0.1362	-0.456	0.071	-0.1902	-0.2711	-0.2924	0.268
A_42_P636566 Adcy3 Adenylate cyclase 3	-0.1982	-0.1004	-0.948	0.238	-0.0698	-0.0862	-0.0055	-0.1512	-0.5559	-0.2368	-0.4909	-0.0989	-0.06	-0.235	0.1108	0.1168	-0.24	-0.1907	-0.2007	-0.411	0.1844	0.0564	0.2749	0.0696	0.0392	-0.3466	0.0965	0.3183	-0.0783	-0.5839	0.2771	0.2085	0.2939	0.4263	0.2768	-0.2451	-0.1611	0.2156	-0.0482	-0.0463	-0.1035	0.4221	-0.57	-0.51	0.2451	-0.451	0.0031	-1.1859	-0.0127
A_43_P11576 Adcy6 Adenylate cyclase 6	0.0112	-0.0238	0.2564	0.173	-0.2152	0.1356	-0.098	0.0363	0.0681	-0.3032	-0.1191	-0.2798	-0.5516	-0.2233	-0.4225	0.0094	-0.1004	0.2892	0.0116	0.1043	0.1688	-0.0286	-0.1368	-0.07	0.2035	0.1395	0.0039	0.753	0.387	0.4437	0.3045	-0.123	-0.0057	0.2862	0.2174	0.4874	0.6056	1.0192	0.3667	-0.1612	-0.0884	-0.1979	-0.116	-0.1056	0.5406	0.1275	-0.1114	0.0504	0.0893
A_43_P12467 Pde1a phosphodiesterase 1A, calmodulin-dependent (Pde1a)	0.1405	0.0616	0.213	0.134	-0.0879	-0.2155	-0.0687	0.0106	0.0398	0.1954	0.2195	0.1896	0.0196	0.0944	-0.0528	0.2162	0.267	0.3303	0.032	-0.0091	0.0483	-0.0143	-0.1503	-0.1174	-0.2428	-0.0338	-0.2121	0.2658	0.2011	0.2994	0.2482	-0.0706	-0.1412	-0.1395	-0.0592	0.2294	0.1181	0.3489	0.1953	0.2662	0.0923	-0.0208	0.2082	0.0735	0.0774	0.1195	0.0318	0.125	0.0487
A_43_P12411 Dck deoxycytidine kinase (Dck)	0.5316	0.2513	0.0186	0.1252	-0.0116	0.7343	-0.0354	0.0444	0.0568	0.0697	-0.0794	0.0276	0.227	0.1794	-0.1951	-0.0465	0.0191	-0.0666	-0.2225	-0.0195	-0.2312	0.1878	0.3264	0.1894	-0.0865	-0.2682	-0.6447	-0.2001	0.1811	-0.311	-0.4684	0.3775	0.011	0.5299	-0.5176	-0.3394	-0.29	-0.3788	-0.1429	0.0322	-0.0044	0.2807	0.2109	0.3853	0.1069	0.2794	0.2565	0.1522	0.384
A_43_P12416 Ak1 adenylate kinase 1 (Ak1)	-0.0016	-0.1447	0.1939	0.1433	0.0764	0.046	-0.0945	-0.0663	0.0165	-0.0296	0.0048	-0.3653	-0.0082	0.0391	-0.1392	-0.0332	-0.0556	0.0089	-0.3328	0.1508	0.0597	0.077	-0.2816	0.0046	-0.0946	-0.0262	0.0038	0.1391	0.0798	0.1087	0.2097	0.0061	-0.0938	0.5227	-0.0939	0.0904	0.317	0.0765	-0.0734	0.254	0.0259	-0.0038	0.0063	0.3261	-0.24	-0.096	0.3194	0.0971	-0.1755
A_43_P12434 Gucy2e Guanylyl cyclase 2e	0.307	0.0811	0.0899	-0.0098	0.007	-0.255	-0.1373	0.1478	-0.1946	0	-0.1	-0.097	-0.3089	-0.2101	-0.0798	0.1848	-0.209	-0.0684	-0.102	-0.2444	0.0174	-0.0414	-0.3889	0.1374	-0.3669	-0.1007	0.2169	-0.1961	-0.1634	-0.092	-0.0096	-0.2079	0.0251	0.0816	0.213	0.0178	0.1111	0.0746	0.1242	-0.091	-0.3142	-0.1536	0.2581	-1.1278	-0.5008	-0.3352	-0.3127	0.5161	0.0516
A_43_P15604 Nme1 expressed in non-metastatic cells 1 (Nme1)	-0.3304	0.0505	-0.8188	-0.1612	0.1309	0.2123	0.1006	-0.2389	-0.3752	-0.2167	-0.2778	-0.1462	-0.3402	-0.3009	-0.0648	0.0095	-0.0295	-0.349	-0.0385	-0.6422	0.0418	-0.0932	0.6588	0.0615	0.1776	-0.2547	0.2961	-0.4936	-0.5014	-0.0041	-0.3039	0.168	0.1846	0.2798	0.2954	-0.0595	-0.2935	-0.5485	-0.1612	-0.1295	0.1904	0.1278	-0.3193	0.0174	0.0136	-0.2244	-0.0472	-0.2189	0.0795
A_42_P460021 LOC59320 soluble adenylyl cyclase	0.2565	-0.014	-0.3519	0.0348	0.1387	0.2273	0.0918	0.5167	-0.1324	0.0103	0	0.043	0.0906	-0.3685	0.0532	0.1354	0	0	0.0017	0.2578	0.0576	0.4614	-0.0632	0.0897	0.4154	0.0062	-0.1425	-0.1089	0.0713	0.1468	-0.0132	-0.0065	0.063	0.2997	0.2746	0.008	-0.0023	0.0174	-0.1622	-0.1132	-0.2565	-0.5342	-0.043	0.4086	0.3194	-0.0557	-0.4596	0.1549	-0.1638
A_43_P14987 Atp5j ATP synthase, H+ transporting, mitochondrial F0 complex, subunit F6 (Atp5j)	-0.268	-0.0876	-0.7887	0.0723	0.3783	0.264	-0.1316	-0.4548	-0.7986	-0.1412	-0.1548	-0.193	-0.5066	-0.4928	-0.2494	0.1258	0.0554	-0.2222	-0.059	-0.7606	0.0146	0.069	0.7056	0.2687	0.2415	-0.0775	0.3057	0.7505	0.7978	-0.0769	0.5847	0.1543	0.3196	0.9499	0.2325	0.0604	0.3645	0.63	-0.0725	0.1342	0.2214	0.3714	-0.476	-0.1026	0.4458	-0.2957	0.0158	-0.1523	-0.1886
A_43_P11606 Adk adenosine kinase (Adk)	-0.3646	0.2097	-0.0732	-0.2381	0.1768	-0.0316	0.0966	0.092	0.2303	0.3264	0.1463	0.3321	0.1368	0.2211	0.3034	-0.2904	-0.3261	-0.415	-0.0822	-0.7079	-0.0877	0.0728	-0.1829	0.0037	0.7092	0.0287	0.3394	-0.5474	-0.8604	0.2925	-0.5482	0.4252	0.1875	-0.1167	0.4266	0.158	-0.0127	-1.1334	-0.0687	-0.0224	-0.0649	-0.0409	0.057	0.0479	-0.19	-5e-04	-0.2369	-0.2408	-0.0344
A_43_P12756 Pkm2 Pyruvate kinase, muscle	-0.0373	0.0986	0.3405	-0.3579	-0.0754	0.336	0.0665	-0.0108	0.0096	0.1016	-0.1761	-0.0426	0.2078	0.1	0.2503	-0.5232	-0.426	-0.8902	-0.192	-0.2226	-0.2772	0.0704	0.2277	-0.0861	-0.1102	-0.1724	-0.0354	-0.9178	-1.0411	0.0277	-0.698	0.3099	0.3873	0.194	0.0922	-0.2517	-0.4035	-1.0247	-0.396	-0.054	-0.1575	0.1056	0.0461	0.2786	-0.1384	-0.0053	-0.0291	-0.0941	-0.1555
A_42_P624726 Entpd8 Ectonucleoside triphosphate diphosphohydrolase 8	0.0901	0.038	0.1098	0.0123	-0.0551	-0.1241	-0.0629	0.075	0.0668	-0.1566	-0.1579	-0.0195	-0.0208	-0.0646	0.089	0.0966	-0.0184	0.0878	0.0799	-0.0235	0.0504	-0.087	-0.0304	-0.044	-0.093	0.044	0.0492	0.2257	0.0163	0.1943	-0.0163	0.0898	0.0714	-0.0552	-0.0306	0.0703	-0.0124	0.1002	0.0922	0.1282	0.0712	0.0367	-0.0736	-0.1414	-0.2465	0.015	-0.1653	-0.0623	-0.0362
A_43_P14869 Adss2_predicted Adenylosuccinate synthetase 2, non muscle (predicted)	-0.2855	-0.2178	-1.0471	-0.034	0.2929	0.1912	0.105	-0.461	-0.6773	-0.3726	-0.3478	-0.0546	-0.2001	-0.22	0.2366	-0.1967	-0.386	-0.6338	0.2094	-0.6222	0.1756	0.2393	0.6938	0.3689	-0.2632	-0.4837	0.0291	-0.0742	-0.2038	-0.7401	-0.0823	0.0158	0.2862	0.457	0.1394	-0.563	-0.4171	-0.5614	-0.5802	-0.6492	-0.3366	0.1626	-0.6259	-0.1902	0.0896	-0.1732	0.0876	-0.3746	0.3661
A_43_P23345 LOC361767 Similar to DNA polymerase lambda	-0.0556	0.0077	-0.049	0.0678	-0.1058	-0.1652	-0.1554	-0.2312	-0.3125	0.1243	0.0439	-0.0677	-0.162	-0.2091	-0.3311	0.012	-0.0135	-0.0289	0.0793	-0.0458	0.0096	0.1285	0.131	0.1929	-0.0793	-0.0348	-0.0907	0.2174	0.2796	-0.191	0.1976	0.11	0.0462	0.0266	-0.0924	-0.1266	0.0635	0.3001	-0.1457	-0.0321	-0.0671	-0.252	-0.19	-0.349	-0.1541	-0.1246	-0.0126	-0.1367	-0.3325
A_43_P12674 Gda guanine deaminase (Gda)	0.0429	-0.532	0.0218	-0.0026	-0.5394	-1.0416	-0.1034	-0.1335	-0.3021	0.2473	0.2099	-0.0854	-0.3657	-0.3961	-0.8344	-0.0698	-0.0431	-0.0746	-0.1913	-1.2276	-0.3548	0.0091	-0.787	-0.3336	0.0989	-0.2064	-0.0122	0.4482	0.2965	-0.0958	-0.0646	0.0165	0.0263	-0.2249	-0.0582	0.1567	0.2267	0.5416	0.09	-0.0861	-0.1548	-0.2886	-0.2186	-0.3976	-0.1459	-0.3123	-0.1108	-0.2204	-0.4388
A_43_P12672 Rpo1-2 RNA polymerase 1-2 (Rpo1-2)	-0.0528	0	0.1374	0.021	0.0845	0.0726	0.2157	0.3782	-0.0924	-0.0309	0.0036	-0.1248	-0.1053	0.0413	0.424	0.1079	0.2324	0.1534	-0.0919	-0.0298	0.0089	0.3092	-0.2493	0	-0.0041	0.3145	-0.3711	-0.2742	-0.1767	0.1064	0.0478	0.0984	0.2177	0.3145	-0.1514	-0.1445	-0.0313	-0.0982	-0.0817	0.0286	0.0873	-0.3116	0.211	0.2895	-0.1546	-0.036	0.0244	0.2546	0.0614
A_42_P726185 Adss2_predicted Adenylosuccinate synthetase 2, non muscle (predicted)	-0.3888	-0.2018	-1.4108	-0.0638	0.2927	0.0237	0.1031	-0.3862	-0.7924	0.1817	-0.0339	0.2318	0.1638	0.1713	0.4854	0.3504	0.1921	-0.4626	0.1077	-0.7205	0.0739	0.2636	0.4346	0.2833	-0.0757	-0.8104	0.018	-0.4804	-1.0126	-1.1196	-0.4571	-0.0743	0.1369	0.261	0.0668	-0.5824	-0.8008	-1.4608	-0.5856	-0.2595	0.3214	0.532	-0.1458	0.0167	0.2425	-0.2308	0.0668	-0.1937	0.2149
A_43_P11430 Adsl_predicted similar to adenylosuccinate lyase (LOC315150)	-0.1711	-0.0496	-0.0472	-0.0225	0.0476	-0.194	-0.1631	-0.1812	-0.1544	0.0336	-0.2002	-0.299	-0.1399	0.0167	-0.0646	-0.2981	0.005	-0.2374	0.1421	-0.1254	-0.0483	-0.2566	-0.1001	-0.172	-0.0619	0.3192	-0.256	-0.0555	0.3277	-0.0878	-0.2043	0.0039	0.0727	-0.2032	-0.0302	-0.2766	-0.3444	-0.1848	-0.1939	0.0153	0.249	-0.2125	-0.0971	0.1362	-0.3078	-0.0025	0.0495	0.063	-0.1673
A_43_P11417 Atp5c1 ATP synthase, H+ transporting, mitochondrial F1 complex, gamma polypeptide 1	0.1381	0.0656	0.3965	-0.2309	-0.2025	0.261	0.1688	0.242	0.316	0.0565	0.0456	0.2015	0.1691	0.1207	0.0218	-0.1348	0.0564	0.1175	-0.0207	0.172	0.083	-0.0661	0.0638	-0.069	0.0646	0.1794	-0.0542	0.0271	0.0419	-6e-04	-0.1311	-0.1559	-0.0817	-0.39	-0.0586	0.1053	-0.1546	0.4593	-0.0556	0.1529	0.2338	0.3491	-0.3685	0.168	-0.2347	-9e-04	-0.045	-0.0038	-0.1021
A_43_P12991 Polr2g polymerase (RNA) II (DNA directed) polypeptide G (Polr2g)	-0.62	-0.2168	-1.5117	-0.0059	0.3978	0.4292	0.0729	-0.5781	-1.0286	-0.238	-0.458	-0.37	-0.4816	-0.4477	-0.1102	-0.0096	-0.1695	-0.8644	0.078	-1.1492	0.0371	0.0798	0.7059	0.3166	0.1158	-0.4572	0.2643	-0.0689	-0.0795	-0.4967	0.0126	0.2776	0.4216	0.8795	0.3234	-0.4666	-0.4565	-0.7746	-0.5128	-0.2967	0.1711	0.4676	-0.5459	-0.128	0.3086	-0.2499	0.1035	-0.1543	0.0643
A_42_P789646 Polr2a similar to DNA-directed RNA polymerase II largest subunit (RPB1) (LOC363633)	0.012	-0.0137	0.0229	0.0143	-0.0376	-0.0458	0.0139	0.0221	0.0341	0.0842	0.0267	-0.0258	-0.0311	0.0359	-0.0851	-0.0491	-0.0479	0.0026	-0.031	0.0534	-0.016	-0.0052	-0.0461	-0.0236	-0.0422	-0.0148	-0.0513	-0.0672	-0.1056	-0.0402	-0.0358	0.0286	-0.0232	-0.0458	-0.0239	0.0791	0.021	-0.0358	0.0644	-0.0593	-0.0054	-0.0855	0.0675	-0.0334	-0.03	0.0064	-0.0152	-0.0158	-0.0365
A_43_P12948 Gucy2f Guanylate cyclase 2f	0.1089	0.159	0.2248	0.1294	-0.0846	-0.231	-0.001	0.0663	0.1172	0.0281	-0.0808	0.268	-0.0998	0.0556	0.0163	0.1626	0.1314	0.2926	0.0899	0.0357	-0.0473	-0.0701	-0.2512	-0.0645	-0.1341	0.1314	-0.2043	0.3638	0.166	0.3293	0.3668	-0.0452	-0.1495	-0.0573	0.0644	0.353	0.263	0.3669	0.3455	0.2006	0.065	-0.1296	0.1483	0.1089	0.2947	0.1173	-0.0066	0.1793	0.0171
A_43_P11909 Atp5g1 ATP synthase, H+ transporting, mitochondrial F0 complex, subunit c (subunit 9), isoform 1	-0.264	-0.0441	-0.475	-0.158	-0.0108	-0.2833	0.0556	-0.1754	-0.2567	-0.029	-0.1928	-0.0054	-0.1288	-0.161	-0.0937	-0.0808	-0.1239	-0.5514	-0.0992	-0.8976	-0.1206	0.118	0.3011	0.0488	-0.0612	-0.2004	-0.008	-0.3356	-0.32	-0.4058	-0.1881	0.2171	0.1667	0.2275	0.0681	-0.2442	-0.0551	-0.2096	-0.4553	-0.4072	-0.0913	-0.0588	-0.2141	-0.2062	0.0827	-0.1938	-0.1245	-0.354	0.0665
A_43_P15589 Ppat phosphoribosyl pyrophosphate amidotransferase (Ppat)	0.1226	-0.0751	0.0528	-0.1165	-0.0141	-0.0826	0.1723	0.3731	0.4236	0.1452	0.1642	0.3143	0.1846	0.3516	0.3172	0.1269	0.0623	0.4209	-0.0473	0.0035	0.0481	-0.1456	-0.2207	-0.244	0.3265	0.0417	0.2293	-0.5266	-0.6221	0.458	-0.292	-0.1205	-0.2523	-0.3951	0.0745	0.2308	-0.0656	-0.2613	0.4046	0.2634	0.1963	0.5356	0.395	0.4081	0.1005	0.2663	0.0724	0.3552	0.1492
A_42_P513050 Papss2_predicted 3'-phosphoadenosine 5'-phosphosulfate synthase 2 (predicted)	0.0777	-0.0048	-0.1989	0.2569	-0.2311	-0.0071	-0.2137	0.1136	-0.151	0	-0.0304	0	-0.287	0.012	0.0663	0.0222	0.0921	-0.0084	0.1196	-0.1632	0.2319	0.0908	-0.016	-0.1836	0.0857	0.2305	-0.102	0.1421	0.056	0	0.6179	-0.1064	-0.0739	0.2615	0.0874	-0.0011	0.1281	0.0755	0.0189	0.0206	-0.0636	-0.2147	-0.0471	-0.1756	0.1845	0.1088	0.1204	0.1835	0.2695
A_43_P12841 Enpp1 ectonucleotide pyrophosphatase/phosphodiesterase 1 (Enpp1)	0.1694	-0.451	-0.5358	0.0803	0.1751	-1.128	0.2547	0.1489	-0.0286	0.5786	0.5658	-0.0658	0.4298	0.2439	0.061	0.043	-0.0858	-0.1678	-0.0809	-1.6	-0.1771	0.086	0.6602	0.2633	0.2016	-0.0786	-0.0891	-0.4668	-0.5007	-0.625	-0.6951	-0.1453	0.1011	-0.2493	-0.382	-0.1998	-0.5371	-0.518	-0.0432	0.0999	0.1935	0.1698	0.1888	-0.1136	-0.2087	-0.7007	-0.1222	-0.0776	-0.5881
A_43_P12838 Polg polymerase (DNA directed), gamma (Polg)	0.1233	-0.0224	0.3711	0.0062	-0.1433	0.0384	0.365	0.3387	0.2736	-0.0545	0.263	0.1396	0.3415	0.3841	0.567	-0.0924	-0.4272	0.1803	-0.222	-0.0809	-0.069	-0.193	0.0068	-0.1709	0.1512	-0.0561	0.3823	-0.076	-0.2331	0.7219	-0.1472	0.0257	-0.1546	-0.1933	0.0086	0.3314	-0.0317	-0.4249	0.3991	-0.0031	-0.1861	0.3547	0.662	-0.1178	0.2507	0.0516	0.038	0.2797	0.0934
A_42_P725551 Allc allantoicase (Allc)	0.1965	0.03	0.1684	0.0019	-0.0909	-0.0195	0.2004	0.3284	0.48	0.0773	0.2375	0.2585	0.4355	0.396	0.2347	0.0606	0.0352	0.309	-0.1432	0.1351	-0.0715	-0.0554	-0.3185	-0.2392	0.1834	-0.0023	0.1756	-0.1376	-0.3231	0.3541	-0.1547	-0.2401	-0.3741	-0.422	-0.1051	0.2807	-0.0016	-0.0024	0.3172	0.161	0.062	-0.103	0.3689	0.2874	0.292	0.2443	0.0408	0.1929	0.1949
A_43_P18090 Hprt Hypoxanthine guanine phosphoribosyl transferase	0.0548	0.0483	0.2452	0.1702	-0.1207	-0.0128	0.0986	0.0668	0.1674	-0.1575	0.1181	-0.1228	-0.0262	-0.0945	-0.2468	0.1614	0.0541	0.4211	0.0678	0.1678	-0.0363	-0.0142	-0.1002	-0.0328	0.1062	0.1009	-0.0522	0.3884	0.4286	0.2658	0.3034	0.0659	-0.0798	0.1079	0.04	0.3151	0.368	0.5928	0.307	0.1731	-0.0173	-0.0848	0.028	0.0966	0.175	0.1145	-0.0118	0.1386	-0.0471
A_42_P478550 Atp5j ATP synthase, H+ transporting, mitochondrial F0 complex, subunit F6	0.0901	-0.0194	0.1471	0.077	-0.0373	0.0884	-0.0776	0.0214	0.1752	-0.1486	-0.0217	0.0997	0.0803	0.0825	0.0896	0.0601	0.0516	0.1024	0.0087	0.0546	0.0092	0.052	-0.111	0.0174	-0.2484	-0.0658	-0.1732	0.0938	0.0858	0.2133	0.0358	-0.0368	-0.0475	-0.1191	-0.0246	0.1029	0.0383	0.1465	0.2	0.3057	0.1958	0.1711	0.1026	0.1269	0.2725	0.0964	0.0919	0.0912	-0.0199
A_43_P15344 Atp5g3 ATP synthase, H+ transporting, mitochondrial F0 complex, subunit c (subunit 9) isoform 3 (Atp5g3)	-0.404	-0.0019	-0.9654	-0.0692	0.2307	0.1121	0.3513	-0.225	-0.6782	-0.4409	-0.4428	-0.2671	-0.1454	-0.2094	0.0808	0.1601	-0.1333	-0.5688	-0.0164	-0.6827	-0.0251	0.1182	0.7648	0.2424	0.0553	-0.8564	0.1967	-0.2317	-0.3848	-0.4684	-0.0096	0.1995	0.1447	0.6101	0.3499	-0.2123	-0.1134	-0.3754	-0.3528	-0.3316	0.1245	0.3929	-0.2699	0.1037	0.4563	-0.1736	-0.0214	-0.1257	0.4389
A_43_P15361 Pde9a phosphodiesterase 9A (Pde9a)	0.063	0.0664	0	-0.0512	0.029	0.4644	-0.027	-0.3003	0.0306	-0.1394	0.2071	-0.1746	0.0638	-0.1869	-0.1657	-0.6477	-8e-04	-0.044	-0.0855	0	-0.0336	0.0302	-0.5285	0	-0.0095	0.0201	0.2043	-0.0771	0.1293	0.654	0.2962	0	0.0405	-0.0302	-0.4842	0.0668	0.1843	0.1891	0.0803	-0.0865	-0.1271	0.6085	-0.1356	0.0064	0	0	0	0.4137	-0.0443
A_43_P15311 Adcy2 adenylate cyclase 2 (Adcy2)	-0.1173	0.0213	0.3358	-0.0465	0.0753	0.2389	0.287	-0.1922	-0.02	-0.1358	0.0078	-0.0221	0.1048	-0.0703	-0.0606	0.112	-0.0728	0.2653	-0.1034	-3e-04	-0.1261	-0.1248	-0.07	-0.0441	0.0907	0.3329	0.1277	-0.045	0.0614	-0.1209	-0.1153	-0.0818	-0.2109	-7e-04	0.0156	0.0803	0.1036	0.1087	0.1591	-0.0401	-0.0693	-0.0125	-0.1222	0.016	0.068	0.1128	0.0579	0.401	0.0707
A_42_P764578 Polr2f polymerase II	-0.0196	0.1377	0.2347	0.0978	0.0078	-0.002	-0.0329	-0.0801	0.0687	-0.103	-0.2616	0.1074	-0.1857	-0.1668	0.1784	-0.0926	-0.1037	0.1527	0.0155	0.2038	0.1661	0.1158	-0.052	-0.0085	-0.1036	0.0428	0.0471	0.4131	0.4553	0.2482	0.3747	-0.0225	-0.0059	0.3437	0.1217	0.1155	0.0543	0.3464	0.0427	-0.2674	0.142	-0.0793	-0.0698	-0.1734	0.225	0.1355	0.1203	0.0251	0.0541
A_43_P15384 Adcy4 adenylate cyclase 4 (Adcy4)	0.0516	-0.0793	-0.0663	0.0223	-0.0601	-0.1102	-0.0334	-0.0316	-0.1491	0.0832	0.0306	0.137	0.1943	0.0782	-0.0466	0.0554	0.0196	-0.1382	-0.0335	0.1164	0.0044	0.0697	-0.0788	-0.0068	-0.2233	-0.1674	-0.1702	0.0952	0.0835	-0.4536	-0.0039	-0.0797	-0.0936	-0.0095	-0.1478	-0.1993	0.0272	0.0747	-0.2082	-0.0901	0.0396	-0.1523	0.0878	-0.1794	0.0296	-0.0514	-0.0456	-0.0456	0.0125
A_42_P632078 LOC295088 similar to GMP synthase [glutamine-hydrolyzing] (Glutamine amidotransferase) (GMP synthetase) (LOC295088)	-0.3839	-0.229	-1.246	-0.1619	0.124	-0.1668	-0.104	-0.5986	-0.8002	-0.0576	-0.2054	-0.0127	-0.4052	-0.3923	-0.071	0.0955	-0.1377	-0.5042	0.0374	-0.9091	0.0173	0.0366	0.5559	0.2119	-0.0344	-0.5199	0.1423	-0.0968	-0.3729	-0.7584	0.1652	0.2276	0.2351	0.3251	0.2092	-0.2647	-0.069	-0.323	-0.3092	-0.5118	-0.163	0.1113	-0.741	-0.456	-0.2001	-0.4336	-0.0486	-0.4594	0.0661
A_42_P659489 Pola1 Polymerase (DNA directed), alpha 1	-0.2062	-0.0578	-0.2434	-0.0356	0.0069	-0.1121	-0.004	-0.169	-0.1405	0.1099	-0.2291	-0.0744	-0.0964	0.1967	0.0506	0.0487	-0.0137	0.1103	0.2793	-0.2434	-0.0068	0.0592	0.1685	0.0078	0.0043	0.201	-0.1113	0.4914	0.2615	0.1349	0.2006	-0.0718	0.2113	0.1566	0.2047	0.0829	0.1762	0.1765	0.012	0.1445	0.0816	0.5535	-0.1273	-0.1221	0.1536	-0.0432	-0.1444	-0.2862	0.0056
A_43_P15466 Pde5a phosphodiesterase 5A, cGMP-specific (Pde5a)	0.0755	0.3332	0.3276	-0.2718	-0.0864	0.2594	0.1513	0.183	0.2019	0.5952	0.7834	0.6182	0.9225	0.8444	0.7504	0.0817	0.0937	-0.0096	-0.224	-0.4686	-0.0945	0.2117	-0.1028	-0.256	0.3133	-0.1137	-0.0844	-0.7652	-0.8636	0.3434	-1.0895	0.2302	-0.1158	-0.6388	-0.3636	0.0536	-0.4437	-0.7046	0.0833	0.5721	0.4446	-0.0114	0.8549	0.3155	0.0103	0.3032	-0.1046	0.1666	0.05
A_43_P16122 adenylyl cyclase type VII adenylyl cyclase type VII mRNA, partial cds.	0.3359	0.1015	0.1112	-0.6321	-0.396	-0.2034	0.0803	-0.0205	-0.0395	0.9318	0.6369	0.4473	1.3986	1.3483	1.18	-0.7578	-0.792	-1.0143	-0.1086	-0.0144	-0.3986	0.3307	0.155	0.3403	0.785	0.0512	0.5137	-1.971	-1.7345	-0.9416	-1.6946	-0.1845	0.0702	-0.937	-0.8111	-1.1209	-1.5279	-2.1116	-0.7387	0.8824	0.8986	0.4015	0.1268	-0.4097	-1.0146	-0.3449	-0.1357	0.2814	-1.8952
A_43_P16010 Adk Adenosine kinase	-0.0075	0	0	-0.0564	0.0197	-0.0267	0.0443	-0.0166	0	0.7278	0.1077	-0.456	-0.1204	-0.6332	-0.46	-0.6174	-0.0064	0	0.0771	-0.0682	0.0484	0	-0.1164	0	0.0564	0.258	0.0909	0.521	0.1879	0.0224	-0.0056	-0.4087	-0.0259	-0.1156	-0.017	-0.248	0.0424	0.4392	-0.0838	0.1596	0.3106	0.114	0.0845	-0.1517	0.0646	0.273	0.2435	-0.461	-0.0718
A_43_P23054 Nt5m_predicted similar to 5,3-deoxyribonucleotidase, mitochondrial (LOC287368)	-0.1361	0.0806	0.2471	-0.0393	0.1303	0.0388	-0.2021	0.0233	-0.0173	0.3149	0.0994	-0.0684	-0.2538	-0.1524	-0.1682	-0.0102	-0.0173	0.0618	-0.0096	0.3236	0.0329	-0.1451	0.0609	-0.1641	0.1575	0.2155	-0.0801	0.5968	0.4417	0.3617	0.1298	0.0907	0.0239	0.2101	-0.0436	0.1249	0.3135	0.5893	0.1435	0.2782	-0.2618	-0.2661	-0.0521	-0.1336	0.0099	-0.0507	0.0359	-0.3523	-0.1336
A_42_P698409 Enpp3 ectonucleotide pyrophosphatase/phosphodiesterase 3 (Enpp3)	0.1857	0.3178	0.071	0.006	0.0918	0.1524	0.0933	0.0496	0.1144	0.0356	0.0064	0.3266	0.2467	0.1407	0.1948	0.1075	0.1916	0.2397	-0.0927	0.0195	-0.0038	0.0984	0.3493	-0.0087	-0.1591	-0.1387	-0.1627	-0.191	-0.1008	-0.1254	-0.1285	-0.191	-0.1307	-0.069	-0.1593	-0.0579	-0.1004	-0.2233	0.0431	0.195	0.073	0.2756	0.1765	0.5433	0.5484	0.126	0.0254	0.1688	-0.0965
A_43_P15245 Npr1 natriuretic peptide receptor 1 (Npr1)	0.0837	0.0168	0.0377	0.0174	-0.0354	-0.0142	0.038	0.1711	0.1274	-0.0157	0.0897	0.0827	0.1051	0.0994	0.082	0.0957	0.0963	0.1528	-0.0236	-0.0088	-0.018	-0.0256	-0.0122	-0.0513	-0.0504	-0.0284	-0.0504	0.0183	0.0755	0.1404	0.0557	-0.0425	-0.106	-0.0084	-0.0082	0.1403	0.0282	0.0665	0.1552	0.1071	0.007	-0.021	0.2033	0.1473	0.166	0.1187	0.0544	0.1313	0.09
A_42_P841744 Gucy2c guanylate cyclase 2C (Gucy2c)	0.4513	-0.3251	0.8447	0.205	-0.1234	1.0428	0.5948	0.8308	0.3378	0.2094	0.0485	0.2366	0.4686	0.2593	0.3842	0.2127	0.0135	0.2193	-0.1582	0.0153	0.1166	0.5304	-0.0821	-0.5406	0.0361	-0.2427	0.5584	-0.2046	0.3752	-0.4441	0.3294	-0.5725	-0.4665	-0.4364	-0.155	0.1717	0.5784	0.1826	0.1212	0.1058	-0.0623	0.5344	0.0774	-0.2404	-0.1624	-0.0353	-0.4193	0.7479	1.0297
A_42_P841860 Atp5g2 ATP synthase, H+ transporting, mitochondrial F0 complex, subunit c (subunit 9), isoform 2 (Atp5g2)	-0.4195	-0.1115	-1.0767	-0.0396	0.0822	-0.2998	-0.0356	-0.4489	-0.67	-0.5231	-0.7741	-0.5523	-0.5547	-0.4347	-0.1458	-0.0182	-0.1459	-0.6467	0.1344	-0.9698	-0.087	0.0682	0.4504	0.2051	-0.0504	-0.5654	-0.0314	-0.4194	-0.449	-0.4974	0.2122	0.0671	0.1729	0.6195	0.2515	-0.1046	-0.1225	-0.3868	-0.1881	-0.2674	0.1951	0.0734	-0.5227	-0.1479	0.1174	-0.2242	0.0134	-0.1876	0.2449
A_43_P13102 Ada adenosine deaminase (Ada)	-0.0028	-0.137	-0.1374	-0.1921	-0.0351	-0.3127	-0.083	-0.0099	0.0674	-0.0897	-0.1989	-0.3198	-0.1109	-0.1139	0.0926	-0.316	-0.412	-0.2989	-0.008	0.1629	0.0562	0.2386	0.0906	0.1636	-0.0197	-0.0076	0.0414	-0.3237	-0.2944	-0.0136	-0.2092	0.015	0.2369	-0.0533	0.0341	-0.1581	-0.1918	-0.3798	-0.0163	-0.1464	0.0993	0.2808	-0.3174	-0.2563	-0.4094	-0.1006	-0.0633	-0.2438	-0.0284
A_43_P13101 Paics phosphoribosylaminoimidazole carboxylase, phosphoribosylaminoribosylaminoimidazole succinocarboxamide synthetase (Paics)	-0.6659	-0.2871	-1.8463	-0.0491	0.2938	0.0046	0.2762	-0.415	-1.0631	0.2665	-0.1024	-0.1721	0.2821	0.2086	0.5099	0.1115	-0.1445	-1.0082	-0.0231	-0.94	-0.0816	0.542	0.4255	0.4213	0.125	-1.1592	-0.1931	-0.6159	-0.929	-0.9252	-0.8965	0.2056	0.2981	0.1188	-0.0774	-0.7001	-1.0437	-1.5067	-0.6213	0.0072	0.6704	0.6429	-0.0252	-0.0927	0.019	-0.4354	-0.0472	-0.1496	-0.1479
A_43_P22152 Pde6c_predicted similar to Pde6c protein (LOC361752)	-0.2506	0.1958	0.1165	-0.1264	0.1707	0.6593	0.1532	0.0812	0.1167	-0.2094	-0.3326	-0.1423	-0.169	-0.2808	-0.1312	-0.0086	0.0288	-0.2551	-0.051	0.2811	-0.1394	0.0301	0.3663	0.118	0.0986	0.0152	0.0907	-0.2112	-0.2422	0.3624	-0.0068	0.0995	0.1606	0.538	0.2478	-0.1007	0.0752	-0.322	-0.1142	0.0678	0.005	0.2878	-0.049	0.1451	0.1168	0.2264	0.0486	0.1387	0.0656
A_42_P827093 Polrmt_predicted similar to mitochondrial DNA-directed RNA polymerase precursor; h-mtRPOL (LOC299604)	-0.0182	-0.0437	-0.0954	-0.1215	-0.0755	-0.1768	0.1688	0.126	0.2232	0.0027	0.0136	0.011	0.265	0.2617	0.261	-0.1751	-0.1598	-0.0649	-0.07	-0.1158	-0.0599	-0.0726	-0.1349	-0.1657	0.3921	0.1036	0.2838	-0.5553	-0.6153	0.1056	-0.3797	-0.0461	-0.0468	-0.4404	0.0275	0.072	-0.2569	-0.368	0.0739	-0.0607	-0.0779	0.0264	0.1702	0.0992	-0.164	0.0588	0.024	0.0522	0.0372
A_43_P12256 Adcy5 adenylate cyclase 5 (Adcy5)	0	0	0	-0.0746	0	7e-04	0.0298	0.0806	0	-0.0913	0.0196	-0.1848	0.0509	0.058	0.0689	0.3331	-0.0378	-0.342	0.0333	-0.034	-0.1383	0	-0.0034	0	-0.2876	-0.3274	-0.2634	-0.1207	-0.0057	-0.0756	0.0978	-0.0471	-0.0294	-0.1301	0.0444	0.0074	0.2631	0.2481	-0.139	0.1046	0.4226	-0.0894	-0.0227	0.2018	0.284	-0.2523	-0.1082	0.2498	-0.2606
A_43_P22669 Polr2e_predicted Polymerase (RNA) II (DNA directed) polypeptide E (predicted)	0.033	-0.0314	0.0261	-0.0745	-0.0568	-0.1132	0.0446	0.0114	0.119	0.1914	0.089	0.0487	0.2677	0.1682	0.1256	-0.1419	-0.0586	-0.0159	0.0335	0.1259	-0.1615	-0.0271	-0.1077	0.0648	0.0518	0.007	0.0705	-0.1567	-0.274	-0.0312	-0.1984	-0.1465	-0.0669	-0.1765	-0.1534	-0.0824	-0.1266	-0.1995	-0.0112	-0.0012	0.0138	0.0924	-0.0285	-0.0299	-0.2008	-0.1125	0.0324	0.2762	-0.0718
A_42_P592910 Adcy3 adenylate cyclase 3 (Adcy3)	0.0564	0.06	0.0657	0.087	-0.0312	-0.1778	-0.0146	0.0085	0.0343	0.0608	0.0645	0.0129	-0.0614	0.0228	-0.0348	0.1658	0.1347	0.193	0.0713	0.0123	0.0752	-0.0477	-0.1067	-0.0766	-0.0822	0.0257	-0.065	0.322	0.3231	0.1297	0.1938	-0.0031	-0.0746	-0.0511	-0.0371	0.1557	0.078	0.2318	0.1641	0.0776	0.0948	-0.0034	0.0682	-6e-04	0.0394	0.1056	0.0103	0.0413	0.0557
A_43_P13316 Ampd1 Adenosine monophosphate deaminase 1 (isoform M)	0.1324	0.0873	0.3505	0.1566	-0.0572	-0.0451	-0.1951	0.0642	-0.0244	-0.0397	0.2082	0.1191	-0.2276	-0.0457	-0.1505	0.095	-0.0541	0.3056	0.0689	-0.0125	0.0928	-0.0015	-0.0543	-0.0576	0.0093	0.0258	-0.073	0.3316	0.3114	0.3997	0.2412	-0.0993	0.0018	0.0238	0.0198	0.1832	0.2606	0.5618	0.1455	-0.0713	-0.1605	-0.1281	-0.1134	-0.2071	0.1019	-0.0336	-0.0329	0.047	-0.0827
A_43_P13397 Cant1 ectonucleoside triphosphate diphosphohydrolase 8 (Entpd8)	-0.0308	0.0296	0.0445	0.0626	-0.0113	0.1042	0.0111	-0.0253	0.0493	-0.1989	-0.1782	-0.2794	-0.2514	-0.1234	-0.2646	-0.0867	-0.1054	-0.078	0.031	0.1357	0.0396	-0.1447	-0.0048	-0.0458	0.1428	0.1074	0.1078	0.4119	0.4862	0.2538	0.2876	0.0038	-0.0464	0.1138	0.0283	0.0917	0.1097	0.4445	0.0967	-0.1072	-0.0833	-0.1749	-0.0538	-0.0414	0.0376	-0.015	-0.014	-0.0492	-0.0424
A_42_P835462 Ak1 Adenylate kinase 1	0.0515	0.0522	0.0548	0.0715	-0.0569	-0.0146	-0.0113	0.0219	0.0477	0.0036	0.019	-0.0387	-0.1388	-0.0222	-0.0981	0.0899	0.1127	0.1611	-0.0225	0.0014	0.0349	-0.0309	-0.0665	-0.0752	-0.0714	0.0105	-0.0506	0.1802	0.1798	0.1811	0.1748	-0.0045	-0.0769	0.0423	0.0213	0.1922	0.116	0.2056	0.166	0.0703	0.0083	-0.0426	0.0991	0.0197	0.078	0.0398	0.0128	0.0568	0.0761
A_43_P13072 Atp5i ATP synthase, H+ transporting, mitochondrial F0 complex, subunit e (Atp5i)	0.0024	0.1924	-0.5682	-8e-04	-0.1021	0.2654	-0.3621	-0.4566	-0.8543	-0.1638	-0.1419	-0.1917	-0.5322	-0.5736	-0.3832	0.1127	0.0502	-0.09	-0.1144	-0.2842	-0.147	0.0487	0.5387	0.1017	0.1117	-0.4015	0.0274	-0.2218	-0.2441	-0.0346	-0.1663	0.1531	0.2211	0.4138	0.2429	0.1844	-0.1123	-0.4187	0.1236	0.304	0.2994	0.2699	-0.289	-0.1255	0.1689	-0.1989	0.0053	-0.0526	-0.1496
A_43_P13092 Pde7b phosphodiesterase 7B (Pde7b)	-0.2453	0.0909	-0.1013	0.1351	0.0599	0.0066	-0.067	-0.1887	0.4421	0	-0.0647	0.0397	0.0057	-0.0741	-0.0064	-0.004	-0.0564	0.055	0.0626	-0.1075	-0.0218	-0.2453	-0.2562	-0.2145	0.3038	0.219	-0.2248	0.1815	0.4296	0.1005	0.1883	0.2456	-0.2137	-0.2149	0.085	-0.077	0.0483	0.1349	0.0214	0.4127	-0.1234	-0.1199	-0.1543	0.3315	0.1522	0.2209	0.0842	0.2372	-0.1165
A_42_P685906 Atp5d ATP synthase, H+ transporting, mitochondrial F1 complex, delta subunit (Atp5d)	-0.142	-0.0116	-0.094	-0.0236	0.0606	0.1197	0.0548	-0.0576	0.0324	-0.491	-0.487	-0.5497	-0.531	-0.436	-0.451	-0.1937	-0.2205	-0.2356	-0.0996	-0.0422	-0.0356	-0.1306	0.0875	-0.061	0.3446	0.1087	0.2314	0.0748	0.0622	0.3818	0.2043	0.2908	0.2135	0.3426	0.3474	0.3266	0.1566	0.1708	0.2139	-0.3204	-0.2422	-0.2216	-0.2145	-0.1284	-0.0622	-0.0381	0.0122	-0.1622	0.0911
A_43_P22423 Pole polymerase (DNA directed), epsilon (Pole)	-0.0806	-2e-04	0.1809	-0.0383	0.0107	0.1929	-0.2432	-0.1658	-0.1017	-0.1066	0.1126	0.143	0.021	0.1323	0.1195	-0.1235	-0.3065	0.105	0.1113	-0.141	-0.066	0.1475	0.0043	0.0522	0.378	-0.0231	0.181	0.0309	0.0382	0.2202	0.7649	0.0749	-0.0533	0.0099	0.0656	0.0048	0.1459	0.0057	-0.0499	0.2266	-0.1756	0.3046	-0.178	0.2914	0.2601	-0.2108	-0.1593	0.1796	-0.2062
A_42_P634850 Pde4b Phosphodiesterase 4B	-0.3428	0.0704	-0.8401	-0.0083	0.111	0.234	-0.0128	-0.2707	-0.4217	0.1051	-0.2266	0.1835	-0.0371	0.1774	0.2054	0.1746	-0.0589	-0.1487	0.1133	-0.1124	-0.0308	-0.1224	0.2927	0.0569	-0.1615	-0.0169	0.0221	-0.546	-0.5019	-0.264	-0.2154	-0.2357	-0.1492	0.0337	-0.1814	-0.5206	-0.415	-0.8171	-0.3888	-0.3143	-0.126	0.1413	-0.4834	-0.5503	-0.2786	0.4307	0.1764	0.0997	0.1492
A_43_P20574 Pde8a phosphodiesterase 8A (Pde8a)	0.0491	-0.0072	0.0111	-0.0324	-0.0718	0.0216	0.0676	0.1476	0.2003	0.0762	0.1062	0.0595	0.1973	0.254	0.1355	0.0043	0.0302	0.0872	-0.0391	0.1263	-0.038	-0.0221	-0.115	-0.0751	0.0809	0.046	0.0433	-0.2646	-0.269	0.0228	-0.1751	-0.0987	-0.1401	-0.1823	-0.0694	0.0547	-0.0734	-0.1976	0.09	0.0771	0.0584	0.0921	0.2806	0.2345	0.0751	0.1158	0.0178	0.0896	0.1303
A_43_P16928 LOC501746 Similar to 5(3)-deoxyribonucleotidase	-0.2063	-0.2286	-1.7962	-0.2021	0.0835	-0.3646	-0.0441	-0.6773	-1.2413	-0.3842	-0.6338	-0.4107	-0.2642	-0.316	0.1162	-0.2784	-0.5208	-1.3124	0.0478	-1.6916	-0.0418	0.2142	0.306	0.2583	-0.1992	-1.0517	-0.102	-0.9592	-1.1396	-1.164	-0.5461	0.0465	0.1511	0.0864	0.0888	-0.59	-0.9435	-1.5776	-0.6727	-0.6753	-0.0614	0.0725	-0.4354	-0.338	-0.2168	-0.4472	-0.0243	-0.632	0.2694
A_43_P21056 Adsl_predicted similar to adenylosuccinate lyase (LOC315150)	0.0652	-0.0676	0.0265	0.0605	-0.069	-0.0678	0.0025	0.1086	0.1204	0.1322	0.1344	0.1853	0.2192	0.2071	0.0676	0.1375	0.1714	0.2787	-0.0411	0.1102	-0.067	0.0514	-0.106	0.0012	-0.1141	-0.067	-0.1303	-0.0246	-0.0582	0.1646	0.0453	-0.1154	-0.1026	-0.1308	-0.0042	0.2291	0.118	0.1455	0.1912	0.2449	0.1707	0.1078	0.2882	0.1977	0.1477	0.1787	0.0125	0.2056	0.1556
A_42_P510638 Entpd2 ectonucleoside triphosphate diphosphohydrolase 2 (Entpd2)	-0.0194	0.012	0.2795	0.0901	0.0512	0.147	-0.1645	0.09	0.183	-0.2651	-0.1559	-0.1329	-0.2408	-0.0782	-0.2081	0.2823	-0.077	0.002	0.0116	0.2254	0.0449	0.0129	0.0293	-0.0796	-0.0166	0.0372	0.0436	0.3384	0.3457	0.5435	0.255	0.025	0.0073	0.2926	0.0912	0.1322	0.244	0.1981	0.1436	-0.0082	-0.0865	-0.0315	-0.0741	-0.3375	-0.1491	0.0318	-0.142	0.2192	0.1315
A_42_P727040 Guk1_predicted Guanylate kinase 1 (predicted)	-0.0843	-0.0076	-0.3	-0.0153	0.1813	0.3103	-0.1022	-0.1004	-0.1707	-0.2036	-0.237	-0.0195	-0.3217	-0.3651	-0.0287	-0.1287	-0.1613	-0.377	0.0731	-0.4334	0.0099	0.0438	0.3406	0.1857	-0.1178	-0.1192	-0.0694	-0.2164	-0.2815	-0.286	-0.1243	0.1287	0.2614	0.389	0.0986	-0.1737	-0.1828	-0.3201	-0.2059	-0.2326	-0.1125	0.0807	-0.3435	-0.0224	-0.0545	-0.1198	0.0529	-0.1495	0.151
A_42_P769033 Gucy1b3 Guanylate cyclase 1, soluble, beta 3	0.1349	0.0349	-0.1835	-0.1328	0.0369	0.3244	0.1636	-0.0031	0.1797	0.3342	0.1513	0.3152	-0.0119	0.6208	0.2924	-0.1315	-0.1463	0.2425	-0.0542	-0.3378	0.1681	0.121	0.0813	-0.2618	0.1552	0.1018	-0.271	-0.5667	-0.3735	-0.1182	0.0938	0.0615	0.0276	-0.2058	0.139	0.1867	0.4157	-0.1471	0.1487	-0.2443	-0.2655	0.0341	0.3774	0.3451	-0.0956	0.1704	-0.0813	0.5372	0.4426
A_43_P23189 Paics phosphoribosylaminoimidazole carboxylase, phosphoribosylaminoribosylaminoimidazole succinocarboxamide synthetase (Paics)	-0.0356	-0.0142	-0.031	0.0288	0.0192	0.039	-0.0227	-0.0407	0.0102	-0.1337	-0.1192	-0.1116	-0.1848	-0.1262	-0.1797	-0.0074	-0.0171	-0.0657	0.0089	-0.0026	0.0472	-0.0297	0.056	-0.0094	0.0049	0.0208	0.026	0.2704	0.3255	0.0783	0.2109	0.0341	-0.0273	0.1845	0.0888	0.0587	0.1012	0.1967	0.0146	-0.1001	-0.088	-0.0784	-0.0833	-0.0364	0.0774	-0.0225	0.0099	-0.0614	0.0677
A_42_P610788 Ampd3 adenosine monophosphate deaminase 3 (Ampd3)	0.1096	0.338	1.1993	-0.1277	0.1083	1.3309	0.0521	0.2404	0.3788	-0.1617	-0.4726	0.1648	-0.2228	-0.379	0.0506	0.058	0.4014	0.1642	0.0348	1.0812	0.0589	-0.0954	1.1074	-0.09	-0.1913	0.2722	-0.0048	0.291	0.8037	1.0782	0.1304	0.4576	0.2671	1.4526	0.1382	-0.5454	0.1284	0.0587	-0.4674	0.0149	-0.5033	0.4868	0.1057	0.9892	0.7253	0.9325	0.361	0.5656	0.2762
A_42_P606605 Atp5a1 ATP synthase, H+ transporting, mitochondrial F1 complex, alpha subunit, isoform 1.	-0.323	-0.1098	-1.0701	-0.2089	0.1934	-0.0266	0.1326	-0.4391	-0.8856	-0.3718	-0.5814	-0.3177	-0.2649	-0.2698	0.1425	-0.1249	-0.3165	-0.9712	0.1879	-1.0037	0.1594	0.1779	0.8093	0.3247	-0.0429	-0.7544	0.1199	-0.3641	-0.3978	-0.7365	-0.1191	0.2916	0.3905	0.6805	0.319	-0.5067	-0.5102	-0.8859	-0.6597	-0.5844	-0.0408	0.1774	-0.4477	0.0472	0.2682	-0.4508	0.029	-0.4874	0.1432
A_43_P21260 Adcy1_predicted similar to brain adenylate cyclase 1; adenyl cyclase; ATP pyrophosphate-lyase; 3,5-cyclic AMP synthetase; adenylate cyclase type I; brain type I adenylyl cyclase (LOC305509)	0.0799	0.0018	0.1057	0.063	-0.0677	-0.0873	-0.0454	0.055	0.0777	0.1469	0.1858	0.1677	0.0919	0.1231	0.0436	0.1339	0.1102	0.2497	0.0036	0.0207	0.048	-0.0247	-0.143	-0.0807	-0.1752	-0.0298	-0.1488	0.1381	0.1559	0.1703	0.1086	-0.0861	-0.1246	-0.0554	-0.0137	0.1441	0.0767	0.1524	0.1602	0.196	0.1231	0.022	0.249	0.139	0.1453	0.1003	0.0504	0.1686	0.0856
A_42_P802988 Pde8a Phosphodiesterase 8A	0.2599	-0.0217	0.361	0.1716	-0.1027	0.4366	0.0837	0.2033	0.3993	0.1519	0.1638	0.0405	0.0588	-0.1079	0.2007	0.2798	0.0968	0.4028	-0.0715	0.1713	0.1083	0.0831	-0.1342	0.024	0.2807	0.0547	-0.0925	0.259	0.1662	0.4738	-0.0281	0.1238	0.0206	0.1817	0.0015	0.322	0.3731	0.5326	0.0888	0.289	0.1133	-0.1924	0.1909	0.6202	0.2997	0.3911	-0.1004	0.1869	0.0836
A_43_P19385 Adcy1_predicted similar to brain adenylate cyclase 1; adenyl cyclase; ATP pyrophosphate-lyase; 3,5-cyclic AMP synthetase; adenylate cyclase type I; brain type I adenylyl cyclase (LOC305509)	0.0531	-0.0184	0.0178	0.0741	-0.0574	0.0784	0.0277	0.1322	0.096	0.0188	0.1341	0.131	0.2533	0.2186	0.0825	0.0888	0.004	0.1258	0.0198	0.1018	-0.0421	0.0666	-0.1191	-0.0446	-0.101	-0.053	-0.1095	-0.1018	-0.155	-0.3404	-0.0802	-0.195	-0.211	-0.2231	-0.2701	-0.1188	0.0585	-0.0604	-0.0626	0.0752	0.0503	0.0392	0.2712	0.1434	0.1224	0.1063	0.0335	0.0923	0.0531
A_42_P606525 Pklr pyruvate kinase, liver and RBC (Pklr)	0.1354	-0.0151	0.2647	0.0292	-0.123	-0.2144	-0.0665	0.003	0.0222	-0.0217	0.1056	0.1172	-0.0826	-0.0137	-0.1896	0.077	0.119	0.2424	0.0214	-0.0315	0.0352	-0.058	-0.1183	0.0166	-0.2196	0.0667	-0.1588	0.1602	-0.0054	0.1331	0.0886	-0.1541	-0.0669	-0.1017	-0.1938	-0.0236	-0.0458	0.1821	0.0244	0.111	0.0315	-0.1897	0.0118	-0.0851	-0.0091	0.0377	-0.0879	-0.2956	-0.1986
A_42_P699187 Ak2 adenylate kinase 2 (Ak2)	0.0582	-0.0134	0.0551	0.0586	0.0452	-0.0517	-0.0731	-0.0076	-0.0382	0.1108	0.037	0.0678	-0.0688	-0.0898	-0.0406	0.1248	0.1947	0.0891	0.0654	0.1298	0.0256	-0.0023	-0.009	0.0548	-0.1624	-0.0159	-0.1921	0.2165	0.3935	0.0228	0.1152	-0.0786	-0.0145	0.0611	-0.0149	0.0692	0.1749	0.2436	0.0411	0.0894	0.0147	0.1546	0.109	0.068	0.0626	0.1035	-0.0642	0.0929	0.0388
A_43_P19295 Atp5j ATP synthase, H+ transporting, mitochondrial F0 complex, subunit F6	0.0525	-0.013	0.0505	0.0973	-0.1122	-0.1171	-0.0027	0.0921	0.0685	0.1081	0.2498	0.0926	0.1335	0.1652	0.0596	0.166	0.1593	0.34	0.0105	0.0403	-0.0033	-0.0322	-0.0738	-0.087	-0.0918	-0.0068	-0.0897	0.079	0.1236	0.1932	0.1054	-0.1121	-0.183	-0.1682	-0.042	0.2087	0.1665	0.2413	0.2369	0.2124	0.0769	0.0066	0.2496	0.2068	0.1699	0.1749	0.0504	0.144	0.1816
A_42_P822360 Polr2a Polymerase (RNA) II (DNA directed) polypeptide A	9e-04	-0.0723	-0.3252	-0.0251	0.0216	-0.03	-0.0295	-0.0227	-0.0403	-0.023	-0.2158	0.038	0.2119	0.2024	0.3158	0.0091	0.058	-0.1832	0.1292	-0.1028	-0.0113	0.1104	0.0461	0.0692	-0.0303	-0.2023	-0.0698	-0.3969	-0.5472	-0.6114	-0.17	-0.0975	-0.0339	0.0122	-0.066	-0.2815	-0.0749	-0.3867	-0.3025	-0.1082	0.0556	0.174	-0.0055	0.0686	0.0749	-0.0858	-0.019	-0.0763	0.094
A_42_P742856 Pole polymerase (DNA directed), epsilon (Pole)	0.1681	0.034	0.1558	0.0119	0.0306	-0.0596	-0.0788	0.2115	0.1238	0.2479	0.0718	0.138	0.1599	0.2856	0.2042	-0.0876	-0.3576	-0.0468	-0.1341	-0.2224	0.0087	0.0332	-0.0425	-0.1946	-0.1029	0.0356	-0.3893	0.1666	-0.0347	0.026	-0.2155	0.0307	0.0897	-0.2595	0.161	-0.066	0.3113	-0.1172	0.0759	0.5784	-0.1398	0.593	0.0987	0.1521	-0.2026	0.0262	-0.1896	-0.2373	0.0379
A_43_P19257 LOC361767 similar to DNA polymerase lambda (LOC361767)	-0.25	0.2289	0.1966	-0.2134	0.1288	0.7973	0.2199	0.1148	0.1255	-0.2338	-0.3609	-0.0331	-0.2173	-0.2603	-0.1158	-0.0494	0.034	-0.391	-0.04	0.3923	-0.1474	-0.0288	0.4488	0.0344	0.2381	0.1187	0.2	-0.6294	-0.6892	0.3622	-0.2779	0.2125	0.1538	0.5461	0.3229	-0.1497	-0.0072	-0.6022	-0.196	-0.0153	-0.0396	0.2304	-0.1402	0.1509	0.1475	0.2509	0.1598	0.0617	0.0731
A_42_P480972 Atp5c1 ATP synthase, H+ transporting, mitochondrial F1 complex, gamma polypeptide 1 (Atp5c1)	-0.4078	-0.1538	-1.2867	-0.1604	0.1959	-0.0424	0.0413	-0.7077	-1.1208	-0.3813	-0.5944	-0.4332	-0.428	-0.414	-0.0575	-0.1395	-0.3533	-1.1063	0.1596	-0.8838	0.0976	0.1912	0.6978	0.2923	0.0935	-0.773	0.176	-0.4134	-0.5182	-0.7877	-0.1325	0.1692	0.3953	0.6806	0.2672	-0.5187	-0.5792	-0.8724	-0.6081	-0.5115	0.006	0.1456	-0.6286	-0.1376	0.089	-0.484	-0.0116	-0.4989	0.1489
A_42_P768102 Polb polymerase (DNA directed), beta (Polb)	-0.0332	-0.0341	-0.1303	0.014	0.0017	0.0051	-0.0462	-0.0506	-0.0692	-0.0084	-0.0388	-0.0538	0.0555	0.0048	-0.0665	-0.0068	-0.047	-0.1405	0.0259	0.0323	-0.0121	0.059	0.053	0.0691	-0.0453	-0.0369	-0.0451	0.0439	0.0438	-0.1934	-0.023	0.0099	-0.0424	0.0528	-0.0714	-0.1288	-0.0234	-0.0525	-0.1204	-0.0831	0.0439	-0.0492	-0.0253	-0.0992	-0.0054	-0.0575	-0.0226	-0.0473	-0.0561
A_42_P626430 Nme2 Expressed in non-metastatic cells 2	-0.3752	-0.0418	-1.0316	-0.0774	0.2078	0.173	0.0126	-0.5606	-0.7573	-0.4392	-0.6114	-0.4056	-0.5845	-0.5748	-0.2435	-0.1276	-0.3048	-0.89	0.0829	-0.5341	0.055	0.1723	0.807	0.2449	0.0285	-0.6221	0.0289	-0.1434	-0.1973	-0.5264	0.144	0.1401	0.3075	0.7339	0.2407	-0.3351	-0.4132	-0.4372	-0.3948	-0.5342	-0.1202	0.1552	-0.6222	-0.1921	0.1062	-0.4598	-0.0981	-0.6813	0.127
A_43_P22198 Polr2a similar to DNA-directed RNA polymerase II largest subunit (RPB1) (LOC363633)	0.3249	-0.0791	0.4696	0.1436	-0.2092	-0.0912	0.4952	0.2784	0.0849	-0.0494	0	0.2097	-0.2077	-0.2045	-0.353	0.1934	0.0538	0	-0.2438	0.2607	0.1402	-0.1898	-0.2839	-0.0108	-0.3298	-0.2351	0.182	0.1054	0.0202	-0.1771	-0.1105	-0.4229	-0.2486	-0.4658	-0.2233	0.0734	0.2058	0.0578	-0.1832	-0.156	0.112	0.1431	-0.0713	-0.0267	0.0296	0.0514	-0.3074	0.1515	0.0767
A_43_P21590 Adsl_predicted similar to adenylosuccinate lyase (LOC315150)	-0.2613	-0.0073	-0.2991	-0.2189	0.132	-0.0811	-0.4024	-0.0324	0.032	0.2868	-0.2989	-0.0621	0.0394	-0.1567	-0.0277	-0.4864	-0.3774	-0.2678	-0.1129	0.1404	-0.1579	-0.2397	0.0984	0.093	9e-04	-0.0664	-0.2725	-0.1773	-0.0264	-0.3963	-0.2629	-0.1821	-0.0355	-0.1817	-0.1614	-0.4206	-0.0705	-0.0438	-0.2212	-0.0651	0.0733	-0.2867	0.1495	0.2148	-0.068	-0.0421	-0.0013	-0.0486	-0.0504
A_43_P21596 Polr2b_predicted similar to DNA-directed RNA polymerase II 140 kDa polypeptide (RNA polymerase II subunit 2) (RPB2) (LOC289561)	-0.0091	0	0	0.0187	0	0	0.0797	-0.1277	0	-0.1426	0.0696	-0.0409	-0.0344	0.1396	0.065	-0.3784	0	0	-0.2527	0	-0.1164	0.161	0.0966	0	0.0264	0.2204	0.186	0.1277	-0.0125	-0.0211	0.1444	0.1981	0.1899	-0.64	-0.6586	0.0646	0.1779	0.1688	0.0492	-0.1721	0.0593	0.2727	-0.0142	0.1042	-0.2654	0	-0.031	-0.0614	-0.05
A_43_P21599 Polr2b_predicted similar to DNA-directed RNA polymerase II 140 kDa polypeptide (RNA polymerase II subunit 2) (RPB2) (LOC289561)	-1.0361	-0.0126	-0.0477	0.1779	-0.1122	-0.1623	-0.1007	0.1161	-0.0759	0.2096	0.059	0.1305	0.108	-0.0913	0.3568	-0.055	-0.1278	0.1103	0.0329	0.0083	-0.026	0.0045	-0.1742	-0.0034	0.495	0.4583	0.961	0.1584	-0.1542	-0.0467	-0.0968	0.3388	0.0466	0.1672	0.1866	-0.0411	0.0754	-0.0463	0.0076	-0.1982	0.1014	0.0148	-0.2537	-0.2065	-0.3826	-0.1972	-0.1257	-0.1988	-0.2831
A_42_P756753 Ecgf1_predicted Endothelial cell growth factor 1 (platelet-derived) (predicted)	-0.1376	0.0592	-0.0373	-0.0208	0.1671	-0.226	-0.0675	-0.0573	0.1343	-0.2028	-0.2672	-0.2602	-0.1337	-0.1218	0.1288	-0.1528	-0.0621	0.082	0.0411	0.0551	-0.0268	-0.1132	-0.164	0.0524	0.106	0.1195	-0.1446	0.1876	0.2626	0.1034	0.2	0.0543	0.1476	0.2086	0.2056	0.1838	0.1878	0.3952	0.282	0.0505	0.0287	-0.028	-0.117	-0.0509	-0.2226	-0.1082	0.0554	0.1222	-0.0697
A_43_P17654 Adcy7 similar to adenylyl cyclase type VII (LOC307744)	-0.2832	-0.2954	-0.2682	0.0072	-0.069	0.2711	0.1488	-0.1904	-0.6656	0.6139	0.2817	0.1776	0.7412	0.2516	0.2811	0.7695	0.4965	-0.034	-0.044	1.3992	-0.3421	0.3777	0.2018	0.313	-0.2824	-0.7283	-0.3497	-0.1336	-0.1752	-0.9305	-0.3648	-0.301	-0.1713	-0.1042	-0.501	-0.7994	-0.4872	-0.1677	-0.7107	0.075	0.1369	-0.0639	0.021	-0.3951	0.0814	-0.1394	-0.0326	-0.0785	-0.0453
A_43_P21805 Adcy1_predicted Unknown	0.04	0.0734	0.1089	0.0956	-0.0808	-0.1492	-0.1095	-0.0607	-0.0982	0.1296	0.0624	0.004	-0.0648	-0.0932	-0.251	0.0988	0.0984	0.2132	0.0325	-0.021	0.0016	0.0083	-0.0782	0.0256	-0.0584	0.0782	-0.0601	0.2913	0.3662	0.2031	0.32	0.0193	0.0382	0.0131	-0.016	0.109	0.1797	0.4584	0.1317	0.0674	0.015	-0.063	-0.0293	-0.2596	0.0688	0.0156	-0.0321	-0.04	-0.1312
A_42_P651497 Prps2 Phosphoribosyl pyrophosphate synthetase 2	-0.3387	-0.2345	-1.2116	0.0782	0.2182	0.0953	0.0032	-0.2285	-0.224	-0.006	-0.1866	0.0042	0.0125	-0.031	0.1728	0.1932	0.1621	0.1021	0.072	-0.4236	0.1015	0.0324	0.2553	0.1346	-0.1169	-0.1806	-0.02	0.3244	0.1548	-0.1467	0.5442	0.0434	0.0621	0.3094	0.3608	0.0346	0.1043	0.0494	-0.0226	-3e-04	0.2526	0.3992	-0.1943	-0.0521	0.3147	-0.0154	0.0458	0.0379	0.152
A_43_P21756 Ak2 Adenylate kinase 2	0.0025	0.178	-0.2007	-0.2072	-0.0095	0.0451	-0.4135	-0.5672	-0.4958	0.3296	0.3558	0.1978	0.0335	-0.2928	0.2755	-0.1806	0.2435	-0.403	0.0857	0.1468	0.0383	0.5154	0.2686	0.3038	-0.4519	-0.0464	-0.4034	-0.7509	-0.3593	-0.4483	-0.5656	0.1607	0.0479	-0.2345	-0.3735	-0.3115	-0.5383	-1.533	-0.6889	-0.3951	0.007	0.2762	-0.1929	0.1651	-0.3025	-0.2466	0.0612	-0.0312	0.1672
A_42_P739060 Atp5j ATP synthase, H+ transporting, mitochondrial F0 complex, subunit F6	0	-0.1078	-0.0616	0.0999	-0.2221	0.3102	0.2538	0.1934	-0.046	-0.1675	-0.1734	-0.13	0.3933	0.3056	0.3746	0.1788	0.1124	0.2937	-0.124	-0.1019	0.0751	0.1917	-0.0738	0.0508	-0.0398	-0.3905	-0.1032	0.235	-0.0488	-0.1325	0.093	-0.0579	-0.184	-0.0267	-0.1102	0.1422	0.294	0.043	0.1002	0.1749	0.0061	0.4188	0.0011	-0.0672	0.3107	0.1368	0.0526	0.4916	0.2343
A_43_P10549 Adss2_predicted similar to ADENYLOSUCCINATE SYNTHETASE, NON-MUSCLE ISOZYME (IMP--ASPARTATE LIGASE) (ADSS) (AMPSASE) (LOC289276)	-0.0382	-0.1126	-0.131	-0.1317	-0.0152	0.0684	0.0782	-0.0269	-0.0601	0.3465	0.3637	0.3592	0.615	0.2801	0.3994	-0.0614	-0.0721	-0.147	-0.1876	0.006	-0.2072	0.2476	0.0993	0.1309	0.3838	0.0347	0.0427	-0.6824	-0.6215	-0.6346	-0.9332	0.0851	0.0893	-0.3706	-0.2199	-0.4513	-0.709	-0.7672	-0.2287	0.3184	0.3507	0.2497	-0.0082	0.0992	-0.448	-0.1927	-0.0823	0.1425	-0.5626
A_43_P17277 LOC303179 similar to guanylate kinase (LOC303179)	-0.0065	-0.069	-0.1918	0.0266	0.0264	0.1088	0.0882	0.1254	0.1692	-0.053	0.0209	-0.0638	0.1332	0.1178	-0.0523	-0.1545	-0.0452	-0.0501	-0.0589	0.2922	-0.0902	0.0058	-0.0876	0.0141	0.0661	-0.009	-0.0122	-0.2222	-0.1293	0.0034	-0.0634	-0.0812	-0.0991	-0.1645	-0.1354	0.0282	0.06	-0.0444	0.0195	-0.0965	-0.009	0.0852	0.1026	0.044	-0.0119	0.052	-0.0148	0.0354	0.0574
A_42_P569792 Prps1 phosphoribosyl pyrophosphate synthetase 1 (Prps1)	0.0867	0.0101	-0.012	0.0218	-0.0253	-0.0326	0.0594	0.1844	0.2008	0.0977	0.1062	0.1894	0.2796	0.259	0.2168	0.0738	0.086	0.1679	-0.0305	0.0383	0.0139	-0.0016	-0.0708	-0.0488	-0.026	0.0049	-0.0347	-0.1885	-0.2482	-0.0692	-0.1752	-0.1942	-0.1989	-0.2313	-0.143	0.0214	-0.0969	-0.2356	0.073	0.119	0.108	0.175	0.2046	0.1981	0.0548	0.1338	0.0263	0.1718	0.044
A_43_P20356 Pole polymerase (DNA directed), epsilon (Pole)	-0.1145	-0.1664	-0.3632	-0.0032	-0.0127	-0.0117	0.0185	-0.1252	-0.2156	-0.2144	-0.177	-0.1345	-0.1698	-0.1516	-0.0283	0.0524	-0.1409	-0.3298	0.0799	-0.3659	-0.1416	0.1999	0.1166	0.1897	-0.0427	-0.3242	-0.0635	-0.0093	-0.1277	-0.4451	-0.1869	0.107	0.0387	0.2012	0.0176	-0.2864	-0.0652	-0.2912	-0.2276	-0.3499	-0.033	0.2091	-0.2843	-0.1648	-0.0642	-0.2804	-0.0609	0.0315	0.017
A_43_P20459 Pole polymerase (DNA directed), epsilon (Pole)	0.1425	0.0491	0.134	0.06	-0.0522	-0.1772	-0.0414	0.0808	0.1309	0.1982	0.1562	0.2189	0.181	0.3191	0.104	0.13	0.1356	0.3184	-0.0413	0.0246	0.0756	-0.0948	-0.2112	-0.1284	-0.0271	0.035	-0.0083	0.0027	0.0235	0.3195	0.0963	-0.0797	-0.1102	-0.2678	0.0157	0.2502	0.0699	0.197	0.2771	0.2034	0.1135	-0.044	0.2835	0.0895	0.0301	0.1272	0.0869	0.098	0.048
lalt.pool	-0.075	2.975	3.425	-0.2	2.325	6.4	-0.225	-0.025	-0.55	0.05	0.275	1.525	0.15	-0.125	1.575	0.15	0.025	0.15	0.275	7.1	1.975	-0.15	6.025	0.675	-0.35	0.15	0.475	-0.4333	1.4167	3.5833	-0.0667	-0.6333	0.2167	1.8	0.1167	-0.9333	0.35	2.8333	-1.1	1.675	1.025	5.325	-0.125	-0.25	8.425	2.35	-0.325	1.825	-0.95
[truncated: 25 more columns]
