# Supplementary material for: Gene set enrichment analysis for non-monotone association and multiple experimental categories
Source: BMC Bioinformatics. 2008 Nov 14;9:481. doi: 10.1186/1471-2105-9-481 (PMC2636811; doi:10.1186/1471-2105-9-481)
Supplement: Additional file 2 — Sets and Expression. The intermediate analysis results of NCT compendium data set. Sets directory contains lists of identified gene sets under different across-compound (category) selection criteria. Compound specific p-values, set size, etc are provided. Expression directory contains extracted expression data for respective identified gene sets. [file 1471-2105-9-481-S2.zip › SetsAndExpression/expression/C2-6of8liverp05-Cfilter-1-liver-PURINE_METABOLISM.txt]

geneids	1.2.Dich-24-15#-0.1	1.2.Dich-24-150#3	1.2.Dich-24-1500#3.4	1.2.Dich-48-15#-0.2	1.2.Dich-48-150#2.3	1.2.Dich-48-1500#6.4	1.2.Dich-6-15#-0.2	1.2.Dich-6-150#0	1.2.Dich-6-1500#-0.6	1.4.Dich-24-15#0	1.4.Dich-24-150#0.3	1.4.Dich-24-1500#1.5	1.4.Dich-48-15#0.2	1.4.Dich-48-150#-0.1	1.4.Dich-48-1500#1.6	1.4.Dich-6-15#0.2	1.4.Dich-6-150#0	1.4.Dich-6-1500#0.2	Brom-24-25#0.3	Brom-24-250#7.1	Brom-24-75#2	Brom-48-25#-0.2	Brom-48-250#6	Brom-48-75#0.7	Brom-6-25#-0.4	Brom-6-250#0.2	Brom-6-75#0.5	Diqu-24-10#-0.4	Diqu-24-20#1.4	Diqu-24-25#3.6	Diqu-24-5#-0.1	Diqu-48-10#-0.6	Diqu-48-20#0.2	Diqu-48-25#1.8	Diqu-48-5#0.1	Diqu-6-10#-0.9	Diqu-6-20#0.4	Diqu-6-25#2.8	Diqu-6-5#-1.1	Gala-24-100#1.7	Gala-24-25#1	Gala-24-400#5.3	Gala-48-100#-0.1	Gala-48-25#-0.2	Gala-48-400#8.4	Gala-6-100#2.4	Gala-6-25#-0.3	Gala-6-400#1.8	Mono-24-10#-1
A_42_P630562 Polr2h_predicted similar to polymerase (RNA) II (DNA directed) polypeptide H (LOC287988)	-0.2416	0.4842	0.6515	-0.0521	-0.0361	0.668	0.0605	0.5335	-0.1379	-0.2012	-0.0671	0.7481	-0.1463	-0.1406	-0.2098	-0.0722	0.0552	0.1056	-0.0746	1.0389	0.2448	-0.2547	0.48	-0.3922	0.3879	0.3367	0.5546	-0.0188	0.1591	0.3201	-0.1164	0.2123	0.0174	-0.0772	0.0751	-0.0994	-0.0813	-0.3389	-0.0206	0.2452	-0.0466	0.8579	-0.1387	0.0141	0.5556	-0.2002	-0.0168	-0.087	-0.074
A_42_P740708 Hprt Hypoxanthine guanine phosphoribosyl transferase	0.2652	1.0236	1.2745	0.0315	0.2442	1.0888	0.578	0.6129	0.6365	0.3472	0.4379	1.4887	-0.1261	-0.1496	0.2001	0.0707	-0.0222	0.033	-0.1336	0.4675	0.3417	-0.1368	1.0343	0.0713	0.2263	-0.2151	0.0959	-0.0192	0.2338	0.214	-0.0364	-0.0388	0.0682	0.0116	0.0123	0.114	-0.0627	-0.7457	0.0621	0.2877	0.2685	0.1941	0.0654	0.1644	0.7609	-0.3435	0.3006	-0.1896	-0.0895
A_43_P16016 Dpde1 Phosphodiesterase 4C, cAMP-specific	-0.0366	-0.3296	-0.2351	0.0235	-0.2282	-0.5216	1e-04	-0.0503	0.0172	0.0376	0.1862	-0.2323	0.0262	-0.0046	-0.2248	0.1234	-0.0129	0.127	-0.0576	-0.5341	-0.3143	0.0491	-0.6032	0.0249	-0.0648	-0.0746	-0.1038	-0.0034	-0.0732	-0.1378	-0.0626	0.0809	-0.1026	-0.2058	0.0923	0.1719	-0.1019	-0.1032	0.0693	-0.0752	0.0299	-0.0401	-0.0405	-0.0911	-0.54	-0.0013	-0.0198	0.1218	0.1684
A_42_P468662 Polr2d_predicted Polymerase (RNA) II (DNA directed) polypeptide D (predicted)	-0.1573	0.1433	0.9898	-0.0369	-0.1709	0.3624	0.0665	0.3681	0.2534	-0.2658	-0.1474	0.1496	-0.4118	-0.4569	-0.4788	-0.221	-0.329	-0.3124	-0.0314	0.9078	0.2918	0.2874	0.6554	0.1926	0.5044	0.6285	0.7019	0.0695	0.3013	0.5602	-0.1736	0.7602	0.2317	-0.2747	0.4869	0.1644	0.1908	-0.1498	0.1191	0.1159	-0.1166	1.1391	-0.1009	-0.1107	0.682	0.3528	0.0287	-0.3531	-0.0192
A_43_P10810 Itpa Inosine triphosphatase (nucleoside triphosphate pyrophosphatase)	0.5254	0.7753	0.9669	0.5822	0.4378	1.1888	-0.0986	-0.1078	0.6532	0.0839	-0.543	0.2056	0.1016	0.2994	0.1812	-0.2836	-0.0237	0.0221	-0.0797	0.6901	0.3124	-0.4584	0.065	-0.6933	0.2566	-0.3934	0.164	-0.4292	-0.3488	-0.2358	-0.1731	-0.5126	-0.3529	-0.2982	-0.3717	-0.421	0.0023	-0.0806	-0.1683	0.0984	-0.315	1.3316	-0.5578	0.112	0.2553	1.4885	0.1688	-0.5307	-0.2268
A_43_P14482 Impdh2 IMP (inosine monophosphate) dehydrogenase 2	-0.1053	0.9428	1.5724	-0.1688	-0.0268	1.2633	0.08	0.7957	0.4205	-0.1227	0.0653	1.3838	-0.0094	-0.0628	0.1339	0.0102	0.0706	0.0046	0.1629	1.7231	0.9153	-0.0403	1.3221	-0.0442	0.7586	0.8003	1.0864	-0.1192	0.163	0.3607	-0.2851	0.1617	0.1068	0.0084	0.0011	0.0365	0.4734	-0.1731	0.0351	0.693	-0.0563	0.978	-0.0707	0.0253	1.5208	0.2848	-0.0228	-1e-04	-0.0437
A_43_P20764 MGC93997 similar to PRUNEM1	0.0689	-0.3638	-0.305	-0.425	-0.3328	-0.5918	-0.179	-0.0991	0.0897	0.0761	-0.0689	0.1644	0.2513	0.3913	0.3137	0.4382	0.3852	0.508	0.1756	-0.1588	-0.0497	0.1245	-0.3464	0.0037	0.1159	0.1392	0.0262	0.1031	-0.0638	-0.3639	-0.0249	-0.0918	-0.1399	-0.0909	-0.1581	0.1226	0.0154	0.0546	0.1227	-0.1588	-0.0255	-0.0875	0.0902	-0.1126	-0.5758	0.0562	-0.1122	0.1118	0.0628
A_43_P11555 Gucy1b2 Guanylate cyclase 1, soluble, beta 2	0.0451	-0.4713	-4.1839	0.3126	-0.2402	-1.7246	-0.0763	-1.827	-2.1986	-0.1805	-0.107	-1.8137	-0.1987	-0.0079	-0.3812	-0.3418	-0.541	-0.5651	-0.392	-3.2144	-0.7282	-0.1974	-1.4163	-0.7479	-0.891	-2.0189	-1.7121	-0.6639	-0.4285	-0.4839	-0.0682	-0.3891	-0.4042	-0.6204	0.0886	-0.4618	-1.283	-1.0304	-0.1211	-0.02	-0.0959	-3.2589	0.0348	0.0155	-3.5991	-2.2512	-0.0342	-0.7696	0.0406
A_43_P20895 Rrm1 Ribonucleotide reductase M1	-0.1126	-0.255	-0.3145	-0.0846	0.2129	0.4443	-0.5828	-0.1618	-0.244	-0.1298	-0.4239	-0.1241	0.0013	0.2919	0.3856	-0.007	-0.1075	0.0194	0.0514	0.0662	0.2917	0.0695	0.7588	0.1523	0.0065	-0.0017	-0.0544	-0.2861	-0.0457	0.0159	0.1646	-0.0608	0.1278	0.1846	-0.0137	0.0344	0.0253	0.022	0.0122	-0.0142	-0.182	0.1788	0.01	-0.004	1.0056	-0.0863	-0.0224	0.062	0.0318
A_42_P627169 Polr2j_predicted Polymerase (RNA) II (DNA directed) polypeptide J (predicted)	-0.0373	-3e-04	-0.3889	-0.0291	-0.0144	-0.0446	0.0235	-0.1326	-0.0085	0.3302	0.3174	0.2429	0.1024	0.0912	0.1242	0.2454	0.257	0.3044	0.2542	-0.4186	0.2172	0.0462	0.0298	0.068	0.0864	-0.0142	-0.0026	-0.0411	0.0051	-0.1318	-0.3258	0.2146	-0.122	-0.4316	-0.0317	0.0667	-0.3352	-0.5303	0.0319	0.2561	0.017	-0.4813	0.0138	0.0996	-0.0739	-0.268	-0.031	-0.1801	0.0036
A_42_P614972 Nudt2 nudix (nucleoside diphosphate linked moiety X)-type motif 2	0.2434	0.2795	-0.3215	0.1742	0.4524	0.5056	0.2137	0.0163	-0.098	0.2636	0.2126	-0.109	0.0657	0.1713	0.5864	0	-0.1138	-0.1284	0.2801	-0.1407	0.5868	0.2152	0.7316	0.3501	0.013	-0.2144	-0.1966	0.1031	9e-04	-0.1066	-0.3199	-0.1784	-0.1145	-0.1853	-0.2193	-0.0741	-0.1946	-0.5605	-0.0382	0.3762	0.092	0.2852	0.2916	0.113	0.6159	0.3756	0.0608	0.3916	-0.0092
A_42_P810457 Adcy5 Adenylate cyclase 5	0.0502	-0.2656	0.013	-0.0426	-0.2918	-0.777	0.101	0.0934	-0.0321	0.1854	0.2035	0.082	-0.0758	-0.0299	-0.3478	0.1689	0.147	0.1865	-0.2555	-0.311	-0.4147	-0.1994	-0.8342	-0.3054	-0.1308	-0.1868	-0.0779	-0.0072	-0.0741	-0.2157	0.0335	0.155	-0.0177	-0.132	0.0571	-0.0217	-0.0126	-0.0045	0.0032	-0.1049	-0.0276	0.1129	-0.0501	-0.0385	-0.2633	0.0568	-0.0866	-0.049	0.0723
A_42_P743310 Atp5f1 ATP synthase, H+ transporting, mitochondrial F0 complex, subunit b, isoform 1 (Atp5f1)	0.0558	0.1847	0.208	0.0607	0.1452	0.2546	0.2183	0.2174	0.1478	-0.0084	0.1132	0.1045	-0.1029	-0.0443	0.0019	-0.0701	-0.1503	-0.0703	-0.0673	-0.3286	-0.0681	0.0199	-3e-04	0.1769	-0.1111	-0.0174	-0.0229	0.0812	0.041	0.138	0.0479	0.0436	-0.0376	-0.1959	0.1141	0.1015	-0.0585	-0.0548	0.0562	0.0072	0.0894	0.198	0.0028	0.0779	0.0907	0.3234	0.1222	0.2599	0.0486
A_43_P21878 Pfas_predicted similar to KIAA0361 (LOC287420)	-0.1518	0.0387	-0.057	0.058	-0.0529	-0.0702	0.3479	-0.2187	-0.1523	0.1494	0.4285	0.1981	0.201	0.1933	0.1406	0.2536	0.0791	0.0716	-0.1352	-0.1522	-0.2503	0.049	-0.1645	-0.0079	-0.4764	-0.097	0.0922	-0.1764	0.3318	0.0057	0.0232	0.0529	-0.1044	0.1334	0.0971	-0.047	0.0158	-0.1176	-0.0499	0.0468	-0.0365	-0.1357	0.0349	0.054	0.1708	-0.0231	0.1683	0.1352	-0.109
A_43_P18947 Gmps_predicted Guanine monphosphate synthetase (predicted)	-0.0956	0.586	1.4072	0.3844	0.369	0.8847	-0.1992	0.1331	0.1189	-0.9764	-0.5614	-0.0279	-0.5464	-0.5226	-0.3477	-0.6306	-0.7523	-0.8436	-0.254	0.5048	0.335	-0.0893	0.3648	-0.0673	0.2145	0.1813	0.366	-0.074	0.1788	0.6926	0.1394	0.3596	0.208	0.3005	0.4659	-0.1206	0.447	0.3332	-0.1482	-0.1612	-0.1345	-0.1088	-0.0911	0.0172	0.3501	-1.0189	-0.1095	-0.6429	-0.0479
A_42_P726573 Npr2 natriuretic peptide receptor 2 (Npr2)	0.1736	-0.1761	-0.1146	-0.0531	0.1072	-0.0154	0.1919	0.2473	-0.1231	0.4159	-9e-04	-0.1678	0.1538	-0.243	-0.2059	0.0757	0.2474	0.56	-0.159	0.009	0.0321	0.0788	0.2417	0.063	-0.0767	0.1144	-0.0558	0.0428	-0.0409	0.235	0.1337	0.0983	0.0693	0.0862	0.0192	-0.1479	-0.1381	0.1137	-0.0289	0.0044	-0.1292	0.4234	0.0365	-0.3045	0.7748	0.1868	0.0294	0.2724	0.0208
A_43_P14071 Prps2 Phosphoribosyl pyrophosphate synthetase 2	-0.029	0.4009	0.2994	0.0779	0.0655	0.5162	0.3692	-6e-04	-0.3081	0.5824	0.7156	1.3204	-0.3029	-0.3261	-0.1019	-0.0343	-0.0121	-0.0698	0.0325	0.6772	0.452	-0.1386	1.4935	0.0496	-0.1726	-0.2402	0.0016	0.3328	0.4344	0.2135	-0.1837	0.5444	0.1426	-0.2243	0.1146	0.2023	0.0822	-0.6949	0.1052	0.5195	-0.0148	0.9109	0.031	0.0347	1.6887	0.0152	0.0105	0.1638	-0.0854
A_43_P14913 Atp5c1 ATP synthase, H+ transporting, mitochondrial F1 complex, gamma polypeptide 1 (Atp5c1)	0.0434	0.093	-0.1492	-0.0133	0.1826	0.2776	0.033	-0.0282	0.0732	0.0955	0.1369	0.1047	0.132	0.1652	0.2611	0.0364	0.044	0.0598	0.2288	-0.693	0.1195	0.184	-0.1411	0.3926	0.0939	0.0549	0.0885	0.0126	-0.1324	-0.31	-0.0919	-0.2754	-0.3125	-0.5197	-0.1756	0.0568	-0.1632	-0.3302	0.0235	0.1309	0.2407	0.0534	0.0699	0.0944	-0.2345	0.1696	0.0611	0.216	-0.0024
A_43_P11307 Impdh1_predicted similar to Impdh1 protein (LOC362329)	0.0053	2.0594	2.6707	-0.1144	0.9484	2.7583	-0.2533	0.4102	-0.057	0.4065	0.3561	2.8705	-0.3558	-0.1616	0.8881	0.0871	0.3505	0.4833	0.3117	2.6953	1.6665	-0.0844	2.5346	0.4411	0.0556	0.4793	0.9431	0.0884	0.8978	1.8452	0.3552	0.4072	1.0247	1.5031	0.4425	0.3192	1.3479	1.5693	0.0932	0.7163	-0.2592	1.8685	0.1652	-0.0284	2.5894	0.922	-0.0149	0.6809	0.0392
A_43_P11344 Np nucleoside phosphorylase (Np)	-0.0192	0.1536	-0.6091	-0.0295	0.149	0.081	0.1222	-0.2692	-0.3405	0.1038	0.2326	-0.2629	0.0096	-7e-04	-0.4218	0.538	0.2157	-0.0633	-0.102	-0.2246	0.0386	0.0891	0.2458	0.0902	-0.2181	-0.3273	-0.3363	-0.007	0.2182	0.2657	-0.1425	-0.1304	0.1091	0.2454	-0.0421	-0.0447	0.055	-0.1456	0.0196	0.1139	0.0837	0.0918	0.0025	0.0331	0.7884	-0.0099	-0.0426	-0.0868	-0.0104
A_42_P726293 LOC498909 Polymerase (RNA) II (DNA directed) polypeptide C (predicted)	-0.1197	-0.2215	-1.0847	-0.0964	-0.0393	-0.0585	-0.1624	-0.2215	-0.0659	0.1223	0.066	-0.0227	0.0955	0.128	0.4122	-0.023	0.0986	0.2632	0.1636	-0.967	0.1026	0.1117	-0.253	0.1454	-0.0075	-0.0858	-0.1844	-0.0659	-0.1232	-0.3234	-0.0013	-0.0707	-0.0782	-0.1472	0.0386	0.1108	-0.1283	-0.5472	0.1094	-0.0322	0.1046	-0.5746	0.0086	0.0751	-0.7974	-0.1016	0.0629	-0.1082	-0.045
A_43_P11495 Prps2 phosphoribosyl pyrophosphate synthetase 2 (Prps2)	0.1292	0.8051	0.49	0.3307	0.6047	1.0762	0.3033	0.047	-0.407	0.3318	0.1814	0.8226	-0.3013	-0.4618	-0.3016	-0.4296	-0.3354	-0.3723	-0.2256	0.785	0.4805	-0.1708	1.7145	-0.0626	-0.122	-0.396	-0.0102	0.1739	0.3214	0.2493	0.0284	0.3066	0.189	0.1952	-0.0023	-0.0595	0.2305	-0.5378	-0.0644	0.5398	-0.005	0.7847	0.1003	-0.0304	1.7831	0.0286	0.0455	0.233	-0.1569
A_43_P12122 Fhit fragile histidine triad gene (Fhit)	-0.4149	-0.4064	-0.4596	-0.0772	-0.0993	-0.548	-0.0402	-0.0468	-0.1136	-0.2122	-0.5149	-0.6375	-0.1702	-0.118	-0.2477	-0.0993	-0.0892	-0.2835	-0.0041	-0.3157	-0.1235	0.2158	-0.4332	0.186	-0.2097	-0.1341	-0.1599	0.1984	-0.0655	-0.1734	-0.0515	0.0082	-0.0281	0.0594	-0.0088	0.081	-0.0774	-0.3213	0.0323	-0.3653	0.0805	-0.2593	0.0972	0.0142	-0.5808	-0.1155	-0.093	-0.0856	-0.2709
A_42_P466362 Adcy8 adenylyl cyclase 8 (Adcy8)	-0.0755	-0.3475	-0.209	0.0214	0.0062	-0.0694	-0.1317	0.1871	0.0515	-0.143	0.281	0.3132	0.0044	0.0697	0.4001	-0.0012	0.0094	0.285	-0.1733	-0.4462	-0.3038	0.2876	-0.4974	0.1242	-0.0475	0.0283	-0.1873	0.2141	-0.0413	0.0225	-0.1614	0.0725	0.5508	-0.2633	0.017	0.1576	-0.0328	-0.0626	-0.1642	-0.3774	-0.6923	0.1864	-0.125	-0.1236	-0.2914	0.129	0.3715	-0.1408	0.4471
A_43_P13713 Adsl_predicted similar to adenylosuccinate lyase (LOC315150)	0.0959	0.8622	0.8315	-0.0385	0.166	0.8108	0.1364	0.5713	0.2851	0.2804	0.3268	1.2249	-0.0826	-0.1242	0.5194	-0.0686	0.188	0.5168	0.1008	0.6206	0.6838	-0.3014	0.5568	-0.2565	0.0361	0.2124	0.3342	-0.4057	0.0116	0.267	0.0476	0.2224	0.1844	0.121	0.2927	0.0767	0.5316	0.4417	-0.0992	0.3301	-0.1291	-0.0219	0.0256	0.0319	0.7062	-0.1042	-0.0215	-0.1716	0.0553
A_42_P671665 Atic 5-aminoimidazole-4-carboxamide ribonucleotide formyltransferase/IMP cyclohydrolase (Atic)	-0.2016	0.9104	1.0127	0.2678	0.4782	1.563	-0.244	-0.1429	-0.3164	-0.8198	-0.553	0.758	-0.2092	-0.1564	0.1353	-0.3494	-0.4578	-0.5572	0.117	1.1033	0.9247	-0.0084	0.9856	0.0093	0.4356	-0.0971	0.5937	-0.4617	-0.0642	0.2994	-0.0314	-0.1916	0.1546	0.4005	0.1012	-0.0849	0.5039	0.3536	-0.0842	0.2509	-0.1172	0.6797	-0.1111	-0.0937	1.1278	-0.6451	-0.1633	-0.5142	-0.0255
A_43_P12048 Atp5h ATP synthase, H+ transporting, mitochondrial F0 complex, subunit d (Atp5h)	0.2888	0.7816	0.8486	0.2142	0.2808	1.0539	0.3375	0.5606	0.4951	-0.0016	0.0445	0.5863	-0.2308	-0.2642	0.5056	-0.2854	-0.2462	-0.1408	0.0624	-0.1234	0.2731	-0.1654	0.114	0.1374	-0.061	0.0396	0.1453	0.0714	0.2283	0.2877	-0.2588	0.1482	-0.1826	-0.534	0.0331	0.0214	-0.0264	-0.3837	-0.0635	-0.1676	0.0499	-0.0785	0.0167	0.0224	-0.1138	0.2388	0.0755	0.1558	-0.0081
A_43_P12090 Pold1 Polymerase (DNA directed), delta 1, catalytic subunit	-0.1161	0.8278	-0.2835	-0.082	0.7921	1.5719	-0.1978	-0.5578	-0.6953	-0.2074	-0.105	0.6773	0.005	0.1166	0.8916	0.1709	0.0816	0.0263	0.4779	0.9665	1.4098	0.0753	2.6201	0.4806	-0.1995	-0.4204	-0.4056	-0.2354	0.1875	0.2793	0.0451	-0.1687	0.3541	0.5564	-0.0033	0.1127	-0.0058	-0.1922	0.0152	0.5341	0.0495	1.1323	0.1107	0.0208	2.1609	-0.5554	-0.0801	-0.3794	-0.1242
A_42_P602540 Nt5 5 nucleotidase	0.2907	-0.4434	-1.1666	0.3462	-0.1201	-1.0621	0.5117	-0.033	-0.0252	0.191	0.1466	-0.9762	-0.2302	-0.2308	-0.8633	-0.3707	-0.5052	-0.643	-0.2476	-0.8804	-0.8152	-0.015	-0.582	-0.1854	-0.3891	-0.6022	-0.7395	-0.0891	-0.1215	-0.2286	-0.253	-0.1464	-0.1837	-0.3848	0.0311	0.2383	-0.2045	-0.1579	0.1571	-0.2384	0.0744	-0.6986	0.18	0.0898	-0.2736	0.0683	0.0958	0.194	0.0576
A_43_P11257 Hprt Hypoxanthine guanine phosphoribosyl transferase	0.0368	0.3218	1.0306	0.0338	0.323	0.5088	0.1518	0.1734	0.0919	0.1271	0.1912	0.4676	-0.2548	-0.1338	0.2704	-0.241	-0.2354	-0.114	0.059	-0.0182	0.0185	-0.101	0.3549	0.0133	-0.1004	-0.0666	0.0293	0.6234	0.2955	0.2049	-0.1393	0.1438	0.0318	0.0187	-0.0373	0.1092	-0.0016	-0.1523	0.1368	0.3409	0.1403	0.3029	-0.0369	-0.0314	0.7179	0.4561	0.0062	0.3928	0.1556
A_43_P11276 Itpa Inosine triphosphatase (nucleoside triphosphate pyrophosphatase) (Itpa)	0.0792	0.6252	0.9986	0.1181	0.2996	0.7086	0.0037	0.165	0.3035	0.0777	0.2233	0.7483	0.1544	0.209	0.7237	-0.0268	0.0443	0.1112	0.0534	0.3106	0.4561	-0.0188	0.6182	0.0641	0.1077	0.101	0.1904	-0.1875	0.2846	0.7392	0.0251	0.2814	0.2754	0.3263	0.3952	0.1118	0.1158	0.2483	0.0481	0.333	-0.1368	-0.0476	0.0862	0.0726	1.0267	-0.3145	0.0252	-0.2448	0.0678
A_43_P12367 Gucy1a2 guanylate cyclase 1, soluble, alpha 2 (Gucy1a2)	0.0886	0.0099	-0.7679	0.0921	0.1598	0.0632	0	-0.0476	0.1868	-0.0715	0.0774	0.1737	0.0172	0.0366	-0.4598	-0.0152	-0.3208	-0.2639	-0.0406	-0.5602	0.3655	0.3456	-0.4905	-0.3124	-0.0096	-0.1503	-0.1555	-3e-04	-0.0208	-0.0798	-0.1513	0.0279	-0.0029	-0.2842	-0.0546	-0.1894	1.0931	-0.0288	0.2812	-0.1932	0.2254	-0.3482	-0.1004	0.0625	-0.4411	-0.3665	-0.2034	0.0955	0.2766
A_43_P11712 Pde4a Phosphodiesterase 4A	-0.0626	-0.1036	-0.9352	0.2502	0.1584	-0.3516	-0.5164	-0.6485	-0.6358	-0.458	-0.6294	-0.5278	0.07	0.319	-0.0196	-0.1532	-0.1829	-0.4559	0.1124	-0.5461	0.0335	0.0437	-0.3474	-0.2702	-0.0673	-0.1502	-0.1332	-0.0595	-0.5332	-0.688	0.0133	0.1601	0.1126	0.2238	0.0281	-0.2133	-0.2928	-0.0938	-0.1131	-0.1107	-0.0697	-0.4609	-0.2921	-0.1789	-1.0953	-0.1584	-0.0292	-0.2868	-0.1255
A_43_P11785 Pde4d phosphodiesterase 4D (Pde4d)	0.6677	0.4278	0.4416	-0.3698	-0.0723	0.0499	0.3129	0.4492	0.7964	1.1694	0.7194	0.7609	1.0208	1.1023	1.0963	0.7418	0.8617	1.281	0.5492	0.5488	0.0882	-0.2188	0.0395	-0.0301	0.1403	0.4724	-0.1588	0.1495	-0.3532	-0.3959	-0.0835	-0.0805	-0.1053	-0.059	-0.3917	0.3342	0.0305	0.3511	0.2518	0.3226	0.1545	0.1019	0.1422	0.258	0.0866	-0.5904	-0.2718	-0.3479	-0.1962
A_43_P11784 Pde4b phosphodiesterase 4B (Pde4b)	-0.0402	-0.1822	0.0897	0.2937	-0.1679	0.0908	0.2538	0.971	0.957	0.0706	0.3493	-0.6482	-0.0204	0.1317	-1.2629	-0.203	-0.0527	0.2649	-0.0266	2.2286	0.2485	0.0879	0.7986	0.172	-0.0437	0.0071	0.1238	-0.0904	-0.0658	0.3402	-0.1939	-0.341	-0.223	-0.4514	-0.0889	0.1203	0.5635	1.0416	-0.0836	-0.6356	-0.107	0.9084	0.3461	-0.2798	0.7647	2.2084	0.5243	0.2723	-0.2201
A_43_P12252 Entpd1 ectonucleoside triphosphate diphosphohydrolase 1 (Entpd1)	0.2791	0.2536	0.9123	0.0057	0.1957	0.8469	0.1759	-0.2978	-0.0899	-0.0201	-0.4592	-0.1427	-0.2917	-0.1472	-0.2628	-0.2959	-0.0772	-0.4286	0.11	0.7395	0.1681	-0.036	0.5831	-0.0688	-0.0277	-0.2875	0.2306	-0.0919	0.3274	0.1438	0.2655	0.0962	0.0747	0.0794	0.0695	0.1207	0.2548	0.3165	0.0515	0.098	0.0783	0.4732	0.1629	0.3496	1.323	0.1398	-0.0407	-0.0393	-0.0628
A_42_P702198 Nt5 5 nucleotidase (Nt5)	-0.1837	-1.212	-1.8564	0.218	-0.2072	-1.1329	-0.2192	-0.6624	-0.4025	-0.2898	-0.906	-2.0847	-0.0451	0.0298	-0.6104	-0.7386	-0.6274	-0.6302	-0.1088	-0.5654	-0.5226	0.0871	-0.6706	-0.1614	-0.1402	-0.4578	-0.5718	-0.1239	-0.3192	-0.6834	-0.0432	-0.3018	-0.1408	-0.2244	-0.3321	-0.0059	-0.19	-0.0022	-0.0173	-0.2463	-0.0369	-0.7433	0.1242	-0.0756	-0.4693	-0.1087	-0.0554	0.0017	0.055
A_43_P11815 Gucy1a3 Guanylate cyclase 1, soluble, alpha 3	-0.0266	-0.2362	-0.9252	0.11	-0.135	-1.0609	0.1752	0.1482	-0.3468	0.3341	0.5134	0.1099	-0.1476	-0.094	-0.4328	0.1496	-0.0363	-0.1867	-0.3612	-2.2809	-0.5276	-0.2483	-0.1516	-0.2386	-0.1841	-0.0873	-0.232	0.1524	-0.2126	-0.3511	-0.0943	0.0637	0.038	0.1137	-0.0221	-0.0295	-0.2417	-0.4669	0.0944	0.0622	0.0522	0.317	-0.0572	-0.0116	0.5763	-0.8178	-0.0427	-0.5912	-3e-04
A_43_P12557 Polr2f polymerase II	0.0582	0.5994	0.5453	-0.1366	-0.0547	0.4362	0.3607	0.3652	-0.0485	-0.4091	-0.1957	0.4157	-0.4151	-0.5094	0.2145	0.0072	-0.2024	-0.3394	0.0908	0.0443	0.1938	-0.2835	0.4974	-0.1525	-0.1768	-0.3259	-0.2839	-0.0104	0.224	0.2007	-0.5135	0.4059	0.0175	-0.6365	0.2134	0.1352	-0.239	-0.8553	0.0986	0.2789	0.0229	0.1132	0.1086	0.1211	0.7617	0.0379	0.0513	0.1411	0.0321
A_42_P636566 Adcy3 Adenylate cyclase 3	0.0994	1.0644	0.8639	-0.2489	0.5071	1.6156	-0.0755	0.2449	-0.9486	0.466	0.8504	1.3355	-0.347	-0.2658	0.2224	0.1004	-0.036	-0.0892	0.1701	0.6837	0.6205	-0.071	2.3562	0.165	-0.2851	-0.579	-0.2534	-0.3932	0.1611	0.4594	-0.162	0.34	0.4604	0.415	0.2975	0.0077	0.3084	-0.3206	-0.0852	0.2798	-0.1266	0.48	0.2174	0.105	2.2482	-0.9093	0.2604	-0.2365	0.3278
A_43_P11576 Adcy6 Adenylate cyclase 6	0.0264	-0.1856	-0.2151	0.1266	-0.3298	-0.3977	-0.2216	0.1076	-0.1028	0.2723	0.1813	-0.1491	-0.1705	-0.0025	-0.3218	0.0678	0.1608	0.3453	-0.0074	-0.1753	-0.2653	0.018	-0.1342	-0.0561	-0.0912	-0.0493	-0.1328	0.1163	-0.33	-0.3035	0.3809	0.1338	0.1538	0.4764	-0.04	0.0831	0.1034	0.1313	0.182	-0.0302	-0.1399	-0.2995	0.0712	-0.118	-0.4276	-0.0769	-0.0624	0.2099	-0.0061
A_43_P12467 Pde1a phosphodiesterase 1A, calmodulin-dependent (Pde1a)	0.2508	-0.3281	-0.3398	-0.1629	-0.1014	-0.3473	0.0125	-0.0486	0.2892	0.2794	-0.2398	-0.6714	0.1718	0.2668	-0.13	0.0361	-0.0768	0.0277	0.1278	-0.5859	-0.1278	0.101	0.1934	0.0432	0.1174	-0.1886	0.0373	0.1491	0.1115	-0.1815	-0.2404	-0.3954	-0.1677	-0.3611	-0.3147	-0.0446	-0.3456	-0.3456	0.0523	0.2185	0.2723	0.8377	0.0878	0.0948	1.2764	0.0468	0.117	0.1212	-0.039
A_43_P12411 Dck deoxycytidine kinase (Dck)	0.2633	-0.0166	0.9679	-0.0118	-0.0813	0.3578	0.0772	-0.0012	-0.1373	0.1802	0.4496	0.2208	-0.0615	0.0274	0.2986	0	-0.0094	-0.0208	-0.2029	0.4048	0.1339	0.1224	1.9785	-0.0458	-0.0509	0.0422	-0.0837	-0.0242	0.0826	0.1229	0.0137	0.0847	0.0346	0.0363	-0.0223	-0.0058	0.1132	0.8616	0.0429	0.0682	-0.0934	0.1145	0.0611	0.1329	1.0774	0.0082	-0.0032	0.1965	0.3001
A_43_P12416 Ak1 adenylate kinase 1 (Ak1)	0.048	-0.0853	0.1502	0.0284	0.0981	-0.3389	-0.2842	0.28	0.1673	0.2095	0.2045	0.3157	0.1061	-0.0187	0.11	-0.2181	0.1891	0.1917	-0.3797	0.336	0.2112	0.063	0.1206	-0.1903	0.0864	-0.0809	-0.0992	-0.3931	0.1261	-0.0316	0.0985	0.1018	0.1042	0.235	0.2406	-0.0049	-0.0972	0.0917	0.1067	0.3207	-0.209	-0.2709	0.1161	0.0449	0.6884	0.1937	-0.0999	-0.0888	-0.2687
A_43_P12434 Gucy2e Guanylyl cyclase 2e	-0.0487	-0.2506	-0.1884	-0.2235	0.0831	-0.1212	-0.2727	-0.2032	-0.1306	0.4896	-0.1232	0.1123	0.1641	-0.1775	-0.7151	-0.0532	-0.0187	0.0704	0.0059	-0.3146	-0.3377	-0.127	-0.1807	-0.1526	0.2673	-0.041	-0.2045	-0.0947	0.0319	-0.1128	0.312	-0.0774	0.1175	0.8932	-0.0085	-0.0588	0.1439	0.6836	-0.0852	0.1899	-0.0274	-0.1675	0.0813	-0.2724	0.0542	-0.0461	-0.0982	0.1101	0.2591
A_43_P15604 Nme1 expressed in non-metastatic cells 1 (Nme1)	0.1548	0.4634	0.174	0.1102	0.5611	0.8641	-0.0347	0.2196	0.0033	-0.4592	-0.147	0.1505	-0.1698	-0.206	0.687	-0.1301	-0.2053	-0.4126	0.3217	0.4372	0.4264	-0.1247	0.6292	0.2933	0.0087	0.0273	0.1201	-0.3334	0.0332	0.0958	-0.3811	-0.2641	-0.0463	-0.2316	-0.0142	0.1495	-0.0423	-0.345	0.1005	0.3206	-0.2095	0.2214	0.2345	0.0246	0.8517	0.2198	0.0366	0.017	0.1
A_42_P460021 LOC59320 soluble adenylyl cyclase	-0.0654	0.079	0.7312	-0.1116	0.2647	0.538	0.4208	1.0573	1.1805	0.5684	0.0017	2.0365	-0.4498	0.1041	1.1484	0.2826	0.5998	1.621	-0.0338	0.1363	-0.0703	0.2442	0.74	0.2161	-0.0152	0.7237	0.0057	0.3929	0.114	0.145	0.0289	0.4265	0.2983	0.2535	0.2542	0.4446	0.1794	0.1512	0.6752	-0.0834	-0.0898	0.7283	-0.0234	0.2954	1.5055	0.3891	-0.1516	0.2581	0.3415
A_43_P14987 Atp5j ATP synthase, H+ transporting, mitochondrial F0 complex, subunit F6 (Atp5j)	-0.1572	-0.4769	-0.6332	-0.1069	-0.0128	-0.0124	0.0262	-0.027	0.018	0.1236	0.0396	-0.1618	0.0414	0.0532	0.0677	0.0574	0.0464	0.087	-0.0636	-0.9272	-0.4035	-0.1928	-0.3635	-0.0864	-0.0624	-0.1457	-0.0954	0.038	-0.0982	-0.3615	-0.4006	-0.1763	-0.3954	-0.7768	-0.2299	0.0668	-0.3408	-0.7115	0.0654	-0.1155	0.0178	-0.4254	0.0114	-0.0706	-0.4679	0.1204	-0.0458	0.0485	0.0027
A_43_P11606 Adk adenosine kinase (Adk)	-0.2858	-0.5624	-0.3054	0.2151	-0.1328	-0.4327	-0.6118	-0.5202	-0.3798	-1.6591	-1.1924	-1.6748	-0.6957	-0.8638	-1.1036	-0.9777	-1.1348	-1.3264	-0.2262	-0.762	-0.5369	-0.1129	-1.2726	-0.1609	-0.361	-0.0274	-0.5077	0.3359	0.3094	0.7402	0.372	0.1134	0.1492	0.3823	0.3024	0.1425	0.0896	0.3298	0.05	-0.7044	-0.2493	-1.4458	-0.1533	-0.1275	-2.859	0.086	-0.1018	-0.0046	0.0894
A_43_P12756 Pkm2 Pyruvate kinase, muscle	0.0377	0.5476	0.6195	-0.0219	0.8578	1.6515	0.0181	-0.0737	-0.1847	0.0725	-0.1238	-0.1131	-0.2838	-0.2034	-0.1694	-0.0332	0.0332	0.0121	-0.0286	2.5987	0.2152	-0.0375	2.2566	0.0676	-0.2053	-0.0372	0.0039	0.0058	0.556	1.3371	0.1262	-0.0393	0.7023	1.3227	-0.0669	-0.0256	0.1782	0.906	-0.034	0.4526	0.039	2.2216	-0.0337	0.0217	3.2244	0.3902	-0.0227	0.3828	-0.0118
A_42_P624726 Entpd8 Ectonucleoside triphosphate diphosphohydrolase 8	0.1018	0.192	-0.0661	0.1328	0.2535	0.0172	-0.2323	-0.3962	-0.3913	-0.5358	-0.65	-0.0543	0.2143	0.2331	-0.0837	0.2531	0.1199	-0.1486	-0.0694	-0.1148	-0.0844	0.1227	-0.09	0.087	-0.0528	-0.294	-0.411	-0.0662	-0.1921	-0.0676	0.2372	-0.2022	0.0723	0.3354	0.0041	0.0156	0.1076	-0.0289	-0.0193	-0.0756	-0.2387	-0.5206	-0.0176	-0.1168	-0.1227	-1.0316	-0.1631	-0.9124	0.199
A_43_P14869 Adss2_predicted Adenylosuccinate synthetase 2, non muscle (predicted)	0.0431	0.0602	-0.1498	-0.0318	0.0168	0.2156	0.0662	0.1049	-0.0266	0.1749	0.3223	0.4265	-0.1078	-0.1955	0.0136	0.0247	-0.0444	0.0204	0.2152	-0.1787	0.2669	-0.0212	0.4862	0.1188	-0.1157	-0.1177	-0.0414	-0.0481	0.0934	0.0563	0.0049	-0.0239	0.0534	0.0252	0.0433	0.1792	0.2387	0.1527	0.138	0.2333	0.1261	-0.1609	0.0429	0.164	0.116	0.0178	0.1154	0.1554	0.0181
A_43_P23345 LOC361767 Similar to DNA polymerase lambda	0.4626	-0.1052	-0.1908	-0.5949	-0.2601	-0.5824	-0.1178	-0.0705	0.6932	0.2739	-0.2108	0.0124	0.9358	1.1007	0.8505	0.7935	1.1363	1.0612	0.5356	-0.0315	-0.1758	0.0989	-0.6279	-0.131	0.3013	0.2402	-0.029	-0.0253	-0.34	-0.6746	-0.0923	-0.4848	-0.2632	-0.0384	-0.486	0.1209	-0.0336	0.3709	0.0943	-0.24	-0.0389	0.0533	0.0906	-0.2017	-0.8328	0.0608	-0.1066	0.2046	0.1006
A_43_P12674 Gda guanine deaminase (Gda)	0.0601	0.1054	-0.0197	0.1246	0.1435	0.5688	-0.1164	-0.3494	-0.0027	0.069	-0.0012	-0.2492	-0.0347	0.0387	0.3168	-0.2671	-0.2848	-0.0072	0.4174	1.0451	0.5242	0.1932	0.7395	0.1739	0.2413	-0.0198	0.1986	0.5498	0.4272	0.5079	-0.0111	0.0894	0.0566	0.3297	-0.3139	-0.0691	0.0986	0.0251	-0.0235	0.565	-0.0469	0.6404	-0.1156	-0.2356	0.7923	0.5758	-0.1124	0.3338	-0.0175
A_43_P12672 Rpo1-2 RNA polymerase 1-2 (Rpo1-2)	0.0195	0.5455	0.8946	0.1374	-0.0686	0.4146	-0.0585	0.4955	0.1573	-0.0265	-0.582	0.0606	-0.0525	-0.7363	-0.4216	-0.1865	-0.5146	-0.1603	0.0474	0.6722	0.5647	0.1652	0.1997	-0.0348	0.3042	0.5129	0.5242	-0.2586	-0.1459	0.0248	0.0505	0.0589	0.0458	0.2507	0.3529	-0.2581	0.6103	0.9609	-0.0961	0.0096	-0.0286	0.1752	-0.0946	0.0048	0.4092	0.1625	-0.2307	-0.2624	0.0663
A_42_P726185 Adss2_predicted Adenylosuccinate synthetase 2, non muscle (predicted)	-0.0447	0.201	0.3733	0.1024	0.0561	0.4012	0.216	0.26	0.244	-0.0224	-0.0067	0.0509	0.2517	0.1159	0.2518	-0.2024	-0.314	-0.2836	0.2188	0.4696	0.6966	0.0494	0.4703	0.0427	0.2938	0.1002	0.4492	-0.1052	-0.0588	-0.0872	-0.2326	-0.305	-0.3165	-0.4041	-0.2295	-0.1727	-0.0028	0.0219	-0.0697	0.2076	0.0946	0.0436	0.0188	-0.069	0.1155	0.0047	0.0585	0.184	-0.0457
A_43_P11430 Adsl_predicted similar to adenylosuccinate lyase (LOC315150)	-0.1213	0.7225	0.7321	0.1337	0.3887	0.9997	-0.4324	-0.2429	0.0194	-0.9572	-0.8748	0.246	0.0044	-0.017	0.497	-0.2406	-0.311	-0.4798	0.6278	0.9682	1.3401	0.1086	0.704	0.1554	0.4459	0.1371	0.5183	-0.4937	-0.2074	0.1844	0.1198	-0.3398	0.0581	0.4478	0.015	-0.1948	0.4754	0.5519	-0.1386	0.3961	-0.1108	-0.1648	-0.0625	-0.0958	0.2342	-0.2931	-0.093	-0.2513	0.1111
A_43_P11417 Atp5c1 ATP synthase, H+ transporting, mitochondrial F1 complex, gamma polypeptide 1	0.2308	0.2952	-0.0687	-0.174	0.2284	1.0865	-0.0273	0.2969	0.0469	0.1097	0.2377	0.494	-0.0553	0.1114	0.159	0.1122	0.2293	0.5288	0.4274	0.3066	0.3737	0.0724	0.6489	0.0514	0.1547	-0.0204	0.1139	-0.0235	0.2852	0.3032	-0.1015	-0.0712	0.2546	-0.037	-0.0461	0.1379	-0.1175	-0.09	0.4165	-0.2896	0.071	0.4224	0.1287	-0.129	0.5754	0.1316	0.0469	0.202	0.0819
A_43_P12991 Polr2g polymerase (RNA) II (DNA directed) polypeptide G (Polr2g)	0.3466	1.1759	1.3433	0.0668	0.285	1.0456	0.5406	0.7798	0.2907	0.4017	1.0069	1.4186	-0.1322	-0.2405	-0.0134	0.7106	0.3047	-0.1186	0.0301	0.82	0.428	0.0503	1.031	0.1512	0.0672	0.2143	0.2557	0.195	0.2866	0.6699	-0.2027	-0.3318	-0.2303	-0.2987	-0.0709	0.1427	0.1707	0.2165	0.0682	0.3189	0.1267	0.9254	-0.0209	0.101	1.087	0.0522	0.0267	0.1462	-0.0547
A_42_P789646 Polr2a similar to DNA-directed RNA polymerase II largest subunit (RPB1) (LOC363633)	-0.0093	-0.301	-0.1775	-0.0746	-0.1664	-0.4428	-0.0782	-0.1659	0.1066	0.0827	-0.0852	-0.2031	0.1502	0.1267	0.0177	0.3133	0.2461	0.1214	0.1677	-0.1394	-0.1166	0.101	-0.3554	0.0254	0.0341	0.0708	0.0033	0.0847	-0.0704	-0.2112	3e-04	-0.0456	-0.0092	0.0088	-0.0732	0.0402	-0.0115	-9e-04	0.0194	-0.0648	-0.0098	-0.069	0.0163	-0.066	-0.6108	0.0749	-0.0339	0.0494	-0.0259
A_43_P12948 Gucy2f Guanylate cyclase 2f	-0.099	-0.1587	-0.2321	-0.2064	-0.109	-0.5462	0.1554	-0.0206	-0.0463	0.3232	0.4222	0.1632	-0.0029	-0.0857	-0.4598	-0.2181	0.0612	-0.0455	-0.0266	-0.3047	-0.2189	-0.0781	-0.2106	-0.0613	-0.043	-0.0162	-0.224	0.1194	0.076	-0.117	-0.0681	-0.0377	-0.102	-0.246	0.0461	0.056	-0.0527	-0.2421	0.0625	-0.058	0.0627	-0.2758	0.0457	0.1724	-0.541	-0.054	-0.0224	0.04	-0.0657
A_43_P11909 Atp5g1 ATP synthase, H+ transporting, mitochondrial F0 complex, subunit c (subunit 9), isoform 1	0.0133	0.0806	-0.0472	-0.0584	0.1504	0.6566	-0.0349	0.0929	0.248	-0.0055	-0.0267	-0.0208	0.0452	-0.038	0.0907	0.3501	0.3133	0.2307	0.1243	-0.6705	0.0439	0.0061	-0.0878	0.0874	0.2312	0.1616	0.1934	-0.3604	-0.1774	-0.1985	-0.2787	-0.2681	-0.3389	-0.548	-0.1998	0.0199	-0.1167	-0.3354	-0.0249	-0.261	0.0199	-0.6498	-0.1377	-0.0274	-0.716	-0.1434	-0.0509	-0.1252	-0.093
A_43_P15589 Ppat phosphoribosyl pyrophosphate amidotransferase (Ppat)	-0.2626	0.2729	1.0426	0.2612	0.1564	1.0882	0.4973	1.4031	1.3723	-0.4764	-0.3336	0.7471	-0.2391	-0.2511	0.038	-0.4615	-0.121	0.06	-0.2892	0.3696	0.1839	-0.1332	0.602	-0.0948	1.279	2.1817	1.8441	-0.0806	0.1409	0.2553	-0.0737	0.0309	-0.0421	-0.1033	0.1287	-0.1229	0.4131	0.923	-0.1266	-0.0368	0.0086	0.6804	0.0085	0.0919	0.2803	-0.4185	-0.0578	-0.7493	-0.0289
A_42_P513050 Papss2_predicted 3'-phosphoadenosine 5'-phosphosulfate synthase 2 (predicted)	-0.1667	-1.0163	-1.0782	-0.1763	-0.7379	-1.9122	0.2862	0.3104	0.0454	0.1261	0.0955	-0.1585	-0.1959	-0.275	-0.8807	-0.1888	-0.1777	-0.0936	-0.2424	-1.2247	-0.9286	-0.2477	-1.5977	-0.5137	0.299	0.0079	0.2839	-0.0774	-0.6627	-1.049	-0.0483	-0.0358	-0.1754	-0.5335	-0.0518	0.3038	0.1324	0.0676	0.1056	-0.9057	-0.0943	-1.5481	-0.0769	-0.0088	-2.2193	-0.3353	-0.0626	-0.1734	-0.2134
A_43_P12841 Enpp1 ectonucleotide pyrophosphatase/phosphodiesterase 1 (Enpp1)	0.151	-0.4712	-0.267	0.1896	0.0429	-0.5936	0.1296	-0.0261	0.0741	-0.0843	-0.0308	-0.888	0.2904	0.1639	-0.059	-0.1805	-0.3162	-0.5011	0.0349	-0.962	-0.3419	0.005	-0.4781	0.072	0.0239	-0.066	-0.143	-0.0442	-0.162	-0.3518	0.0062	-0.5001	-0.287	-0.2893	-0.2436	-0.0716	-0.2269	-0.2431	-0.0497	-0.4219	0.1595	-1.0025	-0.096	-0.0335	-1.1918	0.0555	-0.0286	0.0868	-0.1417
A_43_P12838 Polg polymerase (DNA directed), gamma (Polg)	0.199	-0.0945	-0.2129	0.1303	0.1257	-0.0262	-0.3388	-0.2403	-0.0086	-0.5934	-0.4453	-0.2178	-0.3084	0.0324	0.0456	-0.1894	-0.3505	-0.2756	0.0602	-0.0871	0.1776	0.1307	-0.1372	0.0219	-0.0889	0.1794	0.0654	-0.2319	-0.2682	-0.1437	0.9964	-0.5022	0.3679	1.0997	0.0927	-0.0755	0.3792	1.0404	-0.0482	-0.2829	-0.2199	-0.5226	-0.0182	-0.1787	-0.5458	0.0298	-0.0064	0.0802	0.3663
A_42_P725551 Allc allantoicase (Allc)	-0.0441	-0.4239	-0.2921	-0.2017	-0.1604	-0.5586	0.0927	0.055	-0.0462	0.1543	0.1182	-0.1193	0.0644	0.0019	-0.2624	0.0551	0.2229	0.1962	-0.023	-0.2664	-0.2327	-0.0622	-0.1727	-0.0222	0.0165	0.0125	0.0089	0.1244	0.045	-0.1803	0.0528	0.0687	-0.1463	-0.4852	0.0599	0.0835	-0.1188	-0.1955	0.0598	-0.0335	0.0399	-0.0929	-0.0817	0.1106	-0.9569	0.058	-0.0038	0.092	0.1704
A_43_P18090 Hprt Hypoxanthine guanine phosphoribosyl transferase	0.1024	-0.1213	0.0043	-0.1748	-0.0282	-0.1338	0.036	-0.046	-0.0566	0.0684	0.3566	0.4248	-0.0135	0.0112	0.0638	-0.0268	0.2435	0.0184	0.0508	0.1687	0.0652	-0.0378	-0.1136	0.1043	0.0439	0.1609	-0.0983	0.1084	-0.0677	-0.0146	-0.1208	0.0797	-0.0538	-0.2586	-0.0108	0.139	-0.1343	-0.2632	0.1179	0.0743	0.0376	-0.0904	-0.0116	0.156	-0.2965	0.2259	0.0138	0.138	0.0568
A_42_P478550 Atp5j ATP synthase, H+ transporting, mitochondrial F0 complex, subunit F6	0.0375	0.3883	0.6514	0.1284	0.2211	0.5455	-0.2583	-0.0098	-0.2228	-0.5867	-0.504	-0.0023	-0.141	-0.292	-0.176	-0.187	-0.0861	-0.376	0.4437	0.5571	0.2926	0.137	0.4079	0.1752	0.2379	-0.0096	0.1632	-0.0047	0.0519	0.289	0.169	-0.0129	0.0712	0.139	0.1368	-0.037	0.229	0.4648	0.0263	-0.1482	-0.2278	0.0075	-0.1041	-0.2464	0.1206	0.0518	-0.181	-0.0768	0.0414
A_43_P15344 Atp5g3 ATP synthase, H+ transporting, mitochondrial F0 complex, subunit c (subunit 9) isoform 3 (Atp5g3)	0.0094	-0.0517	0.1787	0.0495	0.091	0.1852	0.1466	0.1273	0.2586	-0.1067	0.109	-0.1263	-0.0972	-0.1591	0.1977	0.0324	-0.1066	-0.2685	0.131	-0.3447	0.0673	-0.0292	-0.2203	0.0998	-0.0067	0.0367	0.0855	-0.0632	0.029	-0.1141	-0.351	-0.2578	-0.4436	-0.6474	-0.2389	-0.062	-0.2711	-0.6357	-0.0338	-0.0932	0.0942	-0.7898	0.0272	0.0841	-0.5949	0.1464	0.0097	0.1119	0.0055
A_43_P15361 Pde9a phosphodiesterase 9A (Pde9a)	0.0495	-0.3197	-0.0145	-0.15	-0.0581	-0.0302	0.4829	0	0.0292	0	0.0357	0.0741	-0.3517	0	0.1131	0	-0.3957	-0.2896	-0.2174	-0.2721	0.0683	0.0914	0.1049	-0.1961	0.1402	0	-0.0672	0.0718	-0.1756	0.0637	-0.0871	-0.3418	0.0825	0.1524	-0.2176	0.1477	0.0347	0.2466	-0.1646	0.1884	0.5564	-0.8832	-0.3722	-0.1638	-0.4169	0	-0.0203	0.0398	0.0158
A_43_P15311 Adcy2 adenylate cyclase 2 (Adcy2)	0.1056	-0.3613	0.3246	0.059	0.1025	0.0203	-0.132	0.1746	0.1284	0.0211	0.096	0.4141	-0.2685	0.1005	-0.4973	0.4564	8e-04	0.742	-0.0695	0.2617	0.047	0.053	0.4118	-0.035	0.2226	-0.0552	-0.161	0.0476	0.164	0.166	0.1066	0.2584	0.0304	0.2558	0.0696	0.1637	0.1258	0.1142	0.1919	0.0252	0.0176	0.8529	0.1852	-0.0893	0.8791	0.0201	-0.1489	0.1853	0.1735
A_42_P764578 Polr2f polymerase II	0.107	0.6708	1.3976	0.0244	-0.0524	0.4844	0.1507	0.2496	0.3113	-0.0581	-0.0517	0.6413	-0.0201	1e-04	0.2346	0.0022	0.0699	-0.0675	-0.0197	0.7734	0.3145	0.0298	0.051	-0.1584	0.2844	-0.079	0.25	-0.1422	-0.0764	-0.018	-0.1152	0.0598	-0.0848	-0.1524	0.0762	0.1438	0.1361	-0.1945	0.076	0.1631	0.1271	0.1509	-0.0781	0.1175	0.2922	0.0793	-0.0089	0.1253	0.2089
A_43_P15384 Adcy4 adenylate cyclase 4 (Adcy4)	0.0104	-0.2593	-0.4102	-0.129	-0.1569	-0.365	0.2735	-0.1394	0.0821	0.0712	-0.0765	0.063	-0.0216	0.0273	-0.1615	0.2015	0.0055	0.0169	0.0678	-0.1925	-0.1893	0.1202	-0.2542	0.0293	-0.009	-0.0533	-0.1004	0.0742	-0.0327	-0.0846	-0.0811	-0.0215	0.0581	0.1839	0.0329	0.0933	-0.0907	-0.0599	0.1365	-0.0686	-0.0142	0.3711	-0.0065	-0.1139	-0.2195	0.0941	-0.0177	0.2377	-0.0055
A_42_P632078 LOC295088 similar to GMP synthase [glutamine-hydrolyzing] (Glutamine amidotransferase) (GMP synthetase) (LOC295088)	0.1701	0.7502	1.652	0.2768	0.2354	0.8508	0.2628	0.7386	0.6894	0.0403	0.0981	0.8326	-0.2504	-0.2031	-0.1239	-0.1795	-0.1758	-0.0715	-0.3282	0.2537	0.005	-0.2548	0.415	-0.2071	0.2688	0.0506	0.4555	0.0315	0.1865	0.4485	-0.1404	0.4605	0.1059	-0.0699	0.3217	0.1188	0.469	-0.0079	0.0223	0.0072	0.0135	0.306	-0.0358	0.0824	0.6033	-1.2135	-0.0116	-0.7013	-0.084
A_42_P659489 Pola1 Polymerase (DNA directed), alpha 1	0.1449	0.5798	0.0112	-0.0034	0.0397	0.16	0.3526	0.0796	0.0531	0.4045	0.7553	0.5733	-0.4932	-0.3481	-0.3703	0.2319	0.0942	-0.1111	-0.0425	0.0451	0.3847	-0.0148	2.1234	0.1912	-0.2835	-0.309	-0.2162	0.0234	0.313	0.2269	-0.0903	0.1729	0.2417	0.1366	0.1208	-0.0898	-0.5043	-0.8474	0.0284	0.5811	0.125	1.0474	0.2153	0.2514	1.8825	-0.4084	0.054	-0.1779	-0.0094
A_43_P15466 Pde5a phosphodiesterase 5A, cGMP-specific (Pde5a)	0.2808	0.2922	0.8689	-0.1832	0.2258	-0.6212	-0.0764	-0.055	-0.126	0.117	0.11	-0.1452	0.3045	0.0128	0.0986	-0.0567	-0.1504	0.3027	0.0473	0.59	0.484	0.023	0.816	0.0762	0.1325	-0.4137	-0.0056	-0.3199	-0.0435	0.4045	0.0218	0.1565	-0.0196	0.1352	0.1536	0.1159	0.3198	0.1879	-0.1438	0.1443	-0.1241	0.0584	0.1246	0.0438	0.9897	0.356	-0.1739	0.2237	0.2669
A_43_P16122 adenylyl cyclase type VII adenylyl cyclase type VII mRNA, partial cds.	0.1084	-0.7214	-0.8659	-1.051	-0.5168	-1.1431	-1.213	-1.2779	0.2612	-1.5932	-1.9382	-1.0588	1.5234	1.725	1.3899	0.8758	0.6285	-0.3256	1.4895	0.9243	0.9764	0.8679	-0.2735	0.5039	0.9466	0.5985	0.4905	-0.016	-0.5952	-0.8697	-0.0688	-0.9007	-0.1867	0.2512	-0.6774	0.0567	-0.0977	0.4101	0.0616	-0.6401	-0.3326	-0.3461	0.0229	-0.4903	-1.1273	-0.0404	-0.1071	0.2119	0.3399
A_43_P16010 Adk Adenosine kinase	0.0744	-0.1478	0.2201	-0.2468	-0.216	-0.1494	-0.2371	0.2351	0.0999	0.2275	0.0484	0.1495	0.0311	0.1816	0.1317	0.1597	-0.1222	0.1662	-0.1261	-0.239	0.0314	0.234	0	0.023	0.1056	-0.0057	0.0055	0.1152	-0.1804	-0.1454	0.076	0.0291	0.0703	0.0701	-0.1056	-0.0377	-0.0636	-0.1974	-0.2816	0.1103	0.7648	-0.1431	-0.1884	-0.224	-0.1287	0.2274	0.086	-0.2251	0.0857
A_43_P23054 Nt5m_predicted similar to 5,3-deoxyribonucleotidase, mitochondrial (LOC287368)	-0.0825	0.1406	-0.0345	0.0285	-0.1149	-0.3782	-0.0191	-0.0529	-0.183	-0.1123	0.0458	0.1193	0.1333	-0.0787	0.0192	-0.0434	-0.0107	0.108	0.1002	-0.1164	0.2461	0.0937	-0.0994	0.1275	0.2182	0.0926	0.0813	0.0227	0.0275	0.0943	0.084	-0.0256	0.0699	-0.0547	0.0896	0.1717	0.0175	0.1228	0.0444	0.1279	-0.0858	-0.1846	0.0124	0.021	-0.1339	-0.0334	0.117	-0.0196	0.063
A_42_P698409 Enpp3 ectonucleotide pyrophosphatase/phosphodiesterase 3 (Enpp3)	-0.3366	-1.0711	-1.4325	-0.0793	-0.1917	-0.5856	-0.2794	-0.4471	-0.3816	-0.293	-0.345	-1.196	-0.0132	-0.162	-0.2256	-0.0191	0.0333	0.0804	0.1659	-0.7278	0.0726	0.1375	-0.2328	0.0785	-0.0549	0.126	-0.126	0.2953	-0.1045	-0.4556	0.0715	-0.1942	-0.0324	-0.0331	-0.1252	-0.1161	-0.0744	-0.0635	-0.1981	-0.0216	0.39	-0.2897	-0.1421	0.0064	-0.7348	0.2913	0.153	0.3794	-0.1096
A_43_P15245 Npr1 natriuretic peptide receptor 1 (Npr1)	-0.1273	-0.177	-0.363	-0.0936	-0.1284	-0.2825	-0.1298	-0.1018	-0.2097	0.0153	0.1391	-0.1338	-0.0557	-0.104	-0.5879	0.0672	0.1399	0.3192	-0.1243	0.1921	-0.1229	-0.0083	0.1922	-0.1072	-0.0408	0.0452	0.0477	0.0739	0.0327	-0.0314	0.1404	0.241	0.279	0.2804	0.1072	-0.2029	0.0856	0.0316	-0.184	0.1137	-0.0726	1.0926	-0.1079	-0.0526	0.7781	0.1143	-0.0575	0.0093	-0.096
A_42_P841744 Gucy2c guanylate cyclase 2C (Gucy2c)	0.3165	1.0506	2.4981	0	0.1455	1.9702	-0.2376	0.1784	0.0978	0	0.046	1.7507	-0.3872	0	1.926	0	0	0	-0.276	4.796	0.7182	0.2064	4.7289	0.4598	0	0	0	0.7336	1.4315	2.069	0.2606	0.1639	0.5206	0.1487	-0.0026	0.8304	2.2569	0.6164	-0.1276	1.6364	-0.5377	-0.6446	0	0	3.3616	0	-0.1691	0.1401	-0.1284
A_42_P841860 Atp5g2 ATP synthase, H+ transporting, mitochondrial F0 complex, subunit c (subunit 9), isoform 2 (Atp5g2)	0.2763	0.0132	-0.28	-0.0686	0.0568	-0.2532	0.2566	0.2189	0.1529	0.0228	-0.0735	-0.1686	0.0262	0.0519	0.0724	0.3764	0.3399	0.2052	-0.1853	-0.6804	-0.3564	-0.0363	-0.303	0.0388	-0.0212	0.041	-0.0568	-0.0453	-0.036	-0.1082	-0.3813	0.2542	-0.1389	-0.4976	0.0389	0.0448	-0.2581	-0.5081	-0.0222	-0.1101	0.0179	0.2655	0.1375	0.0478	-0.2997	0.2078	-0.0058	0.0972	0.0765
A_43_P13102 Ada adenosine deaminase (Ada)	-0.0219	0.7398	0.0021	0.1353	0.5107	1.0783	-0.0211	-0.1397	-0.3982	-0.2787	-0.0806	0.0966	-0.0512	0.0068	0.0756	0.0699	0.0848	0.0509	-0.0173	1.2103	0.504	-0.1392	1.7756	0.0372	-0.1257	-0.2	-0.1026	-0.1619	0.366	0.669	0.0801	-0.0283	0.4876	0.8135	0.2615	0.0654	0.0949	0.1944	0.0881	0.2722	-0.0709	1.2755	0.0736	0.0082	2.5075	-0.1281	0.396	0.0424	0.0854
A_43_P13101 Paics phosphoribosylaminoimidazole carboxylase, phosphoribosylaminoribosylaminoimidazole succinocarboxamide synthetase (Paics)	0.106	0.3151	0.0368	0.1378	0.277	1.1001	0.3359	0.552	1.1244	0.1479	-0.2033	0.2112	0.3108	0.2842	0.6586	-0.2869	-0.1537	-0.1727	0.9459	0.1886	1.4323	0.3919	0.6442	0.3372	1.4403	0.9406	1.1887	-0.2087	-0.4405	-0.6823	-0.6451	-1.104	-0.8482	-0.9071	-0.999	-0.3644	-0.0671	-0.6444	-0.0365	0.3279	0.1453	-0.094	-0.0278	-0.1782	-0.1198	-0.1922	-0.1833	-0.0211	-0.1217
A_43_P22152 Pde6c_predicted similar to Pde6c protein (LOC361752)	0.1373	0.52	0.6281	0.0558	0.3349	0.585	0.1383	0.1264	0.0924	0.1621	0.3097	0.3382	-0.0873	-0.0293	0.4937	0.1057	0.0778	0.0164	0.1038	0.821	0.3159	-0.1205	0.6346	0.0091	-0.0646	0.1295	0.1473	-0.0403	0.346	0.5119	-0.0962	0.1751	0.1174	0.0545	0.0606	-0.0038	0.0896	0.0901	-0.0386	0.2312	-0.0567	0.7769	0.0832	0.0755	1.1823	0.2688	-0.0143	0.1697	-0.0652
A_42_P827093 Polrmt_predicted similar to mitochondrial DNA-directed RNA polymerase precursor; h-mtRPOL (LOC299604)	-0.0717	-0.0443	-0.131	-0.0975	-0.107	0.033	-0.1098	0.0862	0.2599	-0.0808	-0.3421	0.1458	0.2367	0.1978	0.1692	0.2357	0.4332	0.5551	0.0654	-0.3546	0.1002	-0.1219	-0.4737	-0.1835	0.1994	-0.1221	-0.144	-0.245	-0.2096	-0.2348	0.1072	-0.1204	0.0413	0.2234	-0.0224	0.0702	0.2911	-0.0035	0.0303	-0.0452	0.0585	-0.6506	-0.019	-0.0519	-0.7069	-0.9332	-0.0077	-0.6037	0.1435
A_43_P12256 Adcy5 adenylate cyclase 5 (Adcy5)	0.2104	0.2961	-0.4461	0.1636	0.1378	0.2156	-0.0989	-0.1161	-0.5022	0.4457	-0.1188	-0.2028	0.1137	0.2616	-0.2631	-0.2592	-0.1208	0.0506	0.1209	0.504	0.2569	-0.0292	0.3209	-0.02	-0.1328	-0.4405	-0.1113	0.022	0.0908	0.0829	0.0758	0.0353	0.1059	0.0723	-0.057	-0.1889	-0.2604	-0.1998	-0.0636	0.0257	-0.1256	0.6154	-0.034	0.1104	1.2685	0.0734	-0.1411	-0.1931	0.0245
A_43_P22669 Polr2e_predicted Polymerase (RNA) II (DNA directed) polypeptide E (predicted)	0.1546	-0.0662	0.0781	0.0232	0.03	0.1214	0.0106	-0.0279	0.3156	-0.1953	-0.2184	-0.0438	0.2706	0.2583	0.2948	0.0085	-0.0654	-0.1418	0.258	-0.0075	0.1834	0.0548	-0.1636	0.0344	0.2517	0.0116	0.0892	-0.0548	-0.1425	-0.1584	-0.0153	-0.2577	-0.1702	-0.1095	-0.2661	-0.2047	-0.142	-0.1434	-0.0517	0.0604	0.0389	0.5647	-0.0496	-0.0795	-0.3052	0.3942	0.0676	0.1419	0.1379
A_42_P592910 Adcy3 adenylate cyclase 3 (Adcy3)	2e-04	-0.3379	-0.3686	0.0053	0.0026	-0.1266	0.1213	0.0738	0.1716	0.2173	0.1884	-0.2796	0.1006	-0.0315	-0.3384	0.088	0.0519	0.2641	-0.0995	-0.5586	-0.2542	-0.0356	0.6044	0.0535	-0.1598	0.153	-0.1196	0.1436	0.1466	0.0129	0.0924	0.1381	0.3366	0.3037	0.1822	0.1055	-0.0712	-0.0571	0.1128	0.0633	0.0061	0.497	0.0121	0.1427	0.9565	0.1344	0.0364	0.0403	0.2064
A_43_P13316 Ampd1 Adenosine monophosphate deaminase 1 (isoform M)	4e-04	-0.3936	-0.4034	-0.1662	-0.1945	-0.4184	0.0132	-0.1888	0.028	0.3012	0.1667	-0.0456	-0.2205	0.0286	-0.138	0.1824	0.1647	0.3236	-0.1238	-0.4644	-0.3612	-0.0346	-0.3702	-0.0741	-0.1169	-0.0805	-0.0359	0.0727	0.0091	-0.2116	-0.0159	0.1137	-0.034	0.0637	0.0166	-0.1151	-0.0629	-0.0957	-0.0137	-0.0219	-0.1924	-0.4293	0.1959	0.0645	-0.1761	-0.0909	-0.0338	0.1272	0.1668
A_43_P13397 Cant1 ectonucleoside triphosphate diphosphohydrolase 8 (Entpd8)	0.0044	-0.0783	0.0232	0.08	0.044	0.0153	-0.0874	-0.2347	-0.0338	-0.046	-0.1166	-0.0191	0.0472	0.1056	0.1666	0.0072	0.0495	0.1046	0.0274	0.0293	0.1501	-0.0057	-0.2925	-0.1139	-0.0682	-0.0506	-0.0546	-0.0544	-0.0954	-0.162	0.0294	-0.0548	-0.0395	0.0351	-0.0342	-0.0498	0.018	0.0371	-0.0376	-0.0716	-0.0779	-0.1315	-0.0888	-0.0446	-0.1004	0.0016	0.0133	-0.2892	0.0419
A_42_P835462 Ak1 Adenylate kinase 1	-0.0402	-0.3953	-0.4681	-0.029	-0.1739	-0.5833	-0.2188	-0.238	-0.2006	-0.1403	-0.2181	-0.3874	-0.0362	0.0093	-0.307	-0.022	0.0542	0.0658	-0.0707	-0.33	-0.33	-0.0972	-0.2015	-0.1776	-0.1114	-0.1482	-0.1753	0.0836	-0.0147	-0.0341	0.0676	0.1337	0.1666	0.241	0.058	0.0508	-0.0243	-0.0163	0.0469	-0.063	-0.0773	0.1038	0.0408	0.0076	0.9836	0.0213	-0.0782	-0.0189	0.0114
A_43_P13072 Atp5i ATP synthase, H+ transporting, mitochondrial F0 complex, subunit e (Atp5i)	0.2722	-0.1434	-0.4248	0.0285	0.1022	-0.1202	0.1316	0.128	0.3048	-0.2094	-0.6265	-0.6041	0.2246	0.238	0.1565	0.1048	0.1466	0.1385	-0.1264	-1.0284	-0.4443	-0.1123	-0.6246	-0.1006	-0.1295	-0.2549	-0.3827	-0.0328	-0.2599	-0.6505	-0.5394	-0.4872	-0.6499	-1.1012	-0.4337	0.0682	-0.4484	-0.846	0.0882	-0.1338	0.1432	0.1648	0.0649	0.028	-0.8407	0.2356	0.0698	0.1708	0.0381
A_43_P13092 Pde7b phosphodiesterase 7B (Pde7b)	-0.3292	-0.6576	-0.4964	-0.3704	-0.0589	-0.2321	0.2255	-0.434	0.0606	0.0946	0.1142	-0.198	0.6488	0.0793	0.1691	0.0069	-0.1347	0.2064	0.0846	-0.1423	-0.1548	0.1091	-0.0786	-0.0618	0.0076	-0.0669	-0.1973	0.0294	0.2222	-0.3365	-0.2745	-0.0485	0.1672	-0.0787	-0.0207	-0.014	-0.1577	0.358	-0.0864	-0.0599	-0.3009	0.2412	0.2294	-0.0078	-0.1839	0.1324	0.0918	-0.0284	-0.0924
A_42_P685906 Atp5d ATP synthase, H+ transporting, mitochondrial F1 complex, delta subunit (Atp5d)	-0.0485	0.0345	0.0835	-0.1413	0.1008	0.3577	-0.2609	-0.1287	-0.052	-0.3274	-0.5456	-0.1876	0.2544	0.1942	0.5585	0.2696	0.3152	0.2575	0.3581	0.1082	0.2019	0.0458	-0.0493	0.2475	0.1735	0.1412	0.0475	0.0355	-0.0293	-0.0225	-0.2877	-0.201	-0.3594	-0.5188	-0.1815	0.185	-0.1557	-0.3637	0.1025	0.044	-0.0137	0.0662	-0.035	-0.0135	-0.218	0.0887	-0.1339	-0.0311	0.145
A_43_P22423 Pole polymerase (DNA directed), epsilon (Pole)	0.3704	-0.1888	0.0083	0.1499	-0.0591	-0.2112	-0.1525	-0.0998	-0.3648	0.1085	-0.1167	-0.2403	0.4332	-0.2349	0.1017	-0.1604	0.0055	0.3562	0.185	-0.1605	0.0581	-0.0518	-0.2646	-7e-04	0.0821	0	0.0576	-0.291	0.3945	0.2751	-0.0651	-0.3082	0.2692	-0.3736	-0.1869	-0.1998	0.0943	0.0595	-0.3568	0.0709	0.422	0.3022	0.0699	-0.4914	-0.2994	-0.2237	0.3298	0.3255	-0.0281
A_42_P634850 Pde4b Phosphodiesterase 4B	-0.2106	-0.3375	0.8692	0.2496	-0.4369	-0.1122	0.2291	0.7646	0.7751	-0.1393	0.0452	-0.3313	-0.1572	-0.2017	-0.7757	-0.0327	-0.3632	-0.082	-0.6562	1.4992	-0.3508	-0.1891	0.448	-0.0639	0.004	0.6366	0.3145	0.0232	0.2181	0.4438	-0.1606	-0.3154	-0.1336	-0.5721	0.0484	0.2904	0.5942	1.5224	-0.062	-0.4791	-0.1536	1.1694	0.177	-0.1801	0.6734	2.0457	0.2249	0.1377	-0.0968
A_43_P20574 Pde8a phosphodiesterase 8A (Pde8a)	-0.1328	-0.099	-0.7512	0.2254	0.193	-0.0737	-0.5341	-0.6541	-0.6736	-0.6423	-0.625	-0.504	0.0446	0.1223	-0.0915	-0.251	-0.2645	-0.513	0.0852	-0.3082	0.0084	0.0817	-0.2843	-0.1044	-0.0676	-0.0794	-0.1438	0.0478	-0.2719	-0.2416	0.1544	0.136	0.1439	0.3219	0.0534	-0.1277	-0.1084	0.0035	-0.1131	-0.0848	-0.0725	-0.5312	-0.2203	-0.1011	-0.9334	-0.1719	-0.0179	-0.1504	-0.1096
A_43_P16928 LOC501746 Similar to 5(3)-deoxyribonucleotidase	0.2302	0.5784	0.1536	0.0634	0.3459	0.3272	0.0544	0.0632	-0.1589	0.0861	0.2172	0.2273	0.042	-0.0304	-0.3621	-0.1379	0.2051	0.106	0.0932	0.5868	0.3025	-0.0777	0.7471	0.184	-0.0809	-0.046	-0.0491	0.156	0.534	0.6893	-0.031	0.1961	0.3512	0.4438	0.1296	0.1165	0.3633	3e-04	0.0244	0.4158	-0.084	0.8764	0.1152	0.1154	1.4096	-0.3167	0.0151	-7e-04	0.1462
A_43_P21056 Adsl_predicted similar to adenylosuccinate lyase (LOC315150)	0.0154	0.5782	0.5212	-0.2057	0.0381	0.5483	-0.1175	-0.0895	0.1541	-0.483	-0.5975	0.6452	0.1751	0.0357	0.6485	0.0844	0.3866	0.0824	0.4104	0.5346	0.8262	0.0734	0.0167	-0.1006	0.2949	0.1819	0.2852	-0.2981	-0.0505	0.1227	-0.036	-0.2026	-0.0529	-0.0476	0.0563	0.0436	0.2276	0.1679	-0.0338	0.1939	-0.0491	-0.1984	-0.0659	-0.1476	0.2899	-0.1025	-0.1991	-0.1482	0.0239
A_42_P510638 Entpd2 ectonucleoside triphosphate diphosphohydrolase 2 (Entpd2)	-0.0179	0.8708	1.0129	0.017	0.2086	1.3053	-0.2037	-0.1007	-0.1385	0.016	-0.0486	0.6701	-0.2354	-0.1591	0.1739	0.1221	0.0445	-0.0034	0.0942	1.3594	0.7368	-0.181	0.734	-0.0784	-0.296	-0.1552	-0.143	0.0914	0.4595	0.627	0.1586	0.1554	0.2323	0.3864	0.0696	-0.0723	0.0274	0.0132	-0.1396	0.3558	-0.0897	0.988	0.0882	-0.3017	1.5761	0.4654	0.0544	0.3364	0.0218
A_42_P727040 Guk1_predicted Guanylate kinase 1 (predicted)	0.156	0.6626	0.7896	0.1264	0.3303	0.769	-0.0537	0.2729	0.2022	0.0458	0.0514	0.7452	0.0532	0.1315	0.4104	0.0529	0.1282	0.16	-0.0075	0.4959	0.2001	-0.1014	0.7109	-0.0247	0.0074	0.1774	0.1668	-0.0063	0.221	0.4209	0.0234	0.2628	0.1878	0.2581	0.1121	0.072	0.1211	0.2484	0.0472	0.344	-0.145	0.6373	-0.01	0.0162	0.9532	0.2393	-0.0493	-0.0045	0.0606
A_42_P769033 Gucy1b3 Guanylate cyclase 1, soluble, beta 3	2e-04	-0.1322	-0.2446	0.0864	-0.2685	-0.4818	-0.0543	0.0848	-0.141	0.01	-0.1179	-0.6841	-0.5305	-0.2746	-0.6643	-0.134	-0.3501	-0.2743	-0.3337	-0.6485	-0.6182	-0.1994	0.5875	-0.2248	-0.1328	-0.1856	0.0189	0.0794	0.1548	-0.0179	-0.0725	0.2241	0.2386	0.1413	0.1749	-0.209	-0.226	-0.044	0.0255	-0.1157	-0.1073	0.7088	0.2067	-0.0328	1.8342	-0.3913	-0.0946	-0.2003	0.2956
A_43_P23189 Paics phosphoribosylaminoimidazole carboxylase, phosphoribosylaminoribosylaminoimidazole succinocarboxamide synthetase (Paics)	0.1398	0.511	0.0412	-0.0453	0.1446	0.8284	0.3188	0.5544	0.36	0.196	0.5025	1.1496	-0.0919	-0.0211	0.4559	0.3374	0.5293	0.6315	0.2174	-0.3126	0.4553	-0.0499	0.4148	0.0736	0.5024	0.5808	0.4688	-0.0572	0.1067	0.1773	-0.0767	0.208	0.1421	-0.071	0.2045	0.2762	0.3287	-0.0267	0.157	0.1376	0.0196	-0.084	0.0849	0.0492	0.0282	-0.053	0.0057	-0.0777	0.1185
A_42_P610788 Ampd3 adenosine monophosphate deaminase 3 (Ampd3)	0.1091	0.9222	2.8658	-0.1108	0.2432	2.3022	0.1706	0.1642	-0.0354	0.4481	0.4035	-0.0652	-0.1572	0.149	-0.1219	0.1658	0.0183	0.2438	0.0077	2.6293	0.3743	-0.0238	2.1161	0.0684	0.0924	0.13	0.1904	0.198	1.2489	2.465	0.1345	-0.1388	0.5947	0.6571	-0.0491	-0.0154	1.009	0.9632	0.0502	0.3887	-0.1384	1.4817	0.1732	0.156	2.7766	0.6393	-0.0963	0.5228	-0.1083
A_42_P606605 Atp5a1 ATP synthase, H+ transporting, mitochondrial F1 complex, alpha subunit, isoform 1.	-0.1053	-0.1257	-0.1752	-0.1358	0.0026	0.0774	-0.0842	-0.0828	-0.0468	-0.0463	-0.0428	-0.0188	0.14	0.1959	-0.034	0.0739	0.0715	0.0848	0.0062	-0.5179	-0.0553	0.1594	0.0115	0.1728	-0.1218	-0.0672	-0.0698	-0.0648	-0.1292	-0.3202	0.0051	-0.3	-0.1028	-0.1282	-0.1539	0.0375	0.0086	-0.3828	0.0631	0.0144	0.0837	-0.1114	0.0582	0.1059	0.3042	-0.0641	0.0335	-0.0318	-0.0642
A_43_P21260 Adcy1_predicted similar to brain adenylate cyclase 1; adenyl cyclase; ATP pyrophosphate-lyase; 3,5-cyclic AMP synthetase; adenylate cyclase type I; brain type I adenylyl cyclase (LOC305509)	-0.1596	-0.3787	-0.3698	-0.1302	-0.2573	-0.4362	-0.0472	-0.124	-0.188	0.0352	0.1983	0.049	-0.056	0.0888	-0.1429	0.126	0.1605	0.0679	0.0413	-0.194	-0.1671	0.0294	-0.3176	0.0425	-0.0253	0	-0.0845	0.0575	0.0041	-0.1811	-0.0078	0.0361	-0.0312	-0.1131	0.0466	0.0851	-0.0566	-0.11	0.0502	-0.0142	-0.018	-0.1409	-0.0257	-0.0599	-0.7653	0.0582	0.0094	0.122	0.003
A_42_P802988 Pde8a Phosphodiesterase 8A	0.0154	0.0152	-0.2178	-0.0107	-0.0546	-0.0283	0.1873	0.2221	0.1267	0.0331	0.3337	0.049	0.0083	-0.1352	-0.1612	0.1302	0.044	0.0393	-0.0889	-0.3775	-0.1277	-0.0044	-0.0912	0.1281	-0.1354	0.0772	-0.2096	0.308	0.166	0.2078	0.1651	0.2394	0.2487	0.3444	0.1141	0.1804	0.0902	-0.0573	0.0915	-0.0606	0.2008	-0.3702	0.0179	0.211	-0.3833	-0.0514	0.2017	0.1228	-0.0586
A_43_P19385 Adcy1_predicted similar to brain adenylate cyclase 1; adenyl cyclase; ATP pyrophosphate-lyase; 3,5-cyclic AMP synthetase; adenylate cyclase type I; brain type I adenylyl cyclase (LOC305509)	-0.066	-0.7959	-0.6699	0.038	-0.1081	-1.1828	-0.1058	-0.2555	-0.1722	-0.5168	-0.2769	-0.9382	0.0588	0.1102	-0.6739	0.1863	-0.0397	-0.2955	0.0443	-0.6151	-0.3514	0.2287	-1.0716	-0.0134	-0.1008	-0.0665	-0.238	0.029	-0.2007	-0.3003	-0.0134	-0.132	-0.1868	-0.2465	0.001	0.0124	-0.1055	-0.0906	-0.0019	-0.1838	0.0628	-0.0484	-0.0806	-0.0153	-1.2998	0.1999	-0.105	0.0576	0.0141
A_42_P606525 Pklr pyruvate kinase, liver and RBC (Pklr)	-0.0368	-2.0558	-1.9755	0.0219	0.0947	-1.6496	0.0067	-0.1597	-0.0927	-0.5184	-1.1888	-2.1291	0.4448	0.3706	-0.0796	0.129	-0.0124	-0.0735	0.0788	-2.0253	-1.1254	0.1902	-1.567	0.3168	-0.2027	-0.3162	-0.3931	-0.964	-0.7639	-1.176	-0.1999	-0.5028	-0.455	-0.7154	-0.2298	0.1068	-0.1957	-0.2629	0.0858	-0.972	0.215	-1.2534	-0.146	-0.1086	-2.6139	0.2402	0.0805	0.2505	-0.0482
A_42_P699187 Ak2 adenylate kinase 2 (Ak2)	0.1435	0.3316	-0.0379	0.321	0.267	0.2118	-0.2424	-0.3135	-0.1052	-0.9372	-0.6123	-0.4217	0.0199	-0.0022	0.2338	-0.1687	-0.3	-0.4168	0.0441	-0.9156	-0.0781	-0.0954	-0.4392	-0.0834	-0.3303	-0.3781	-0.432	-0.5182	-0.193	-0.0586	-0.1662	-0.1871	-0.1971	-0.1714	0.0812	-0.1153	-0.1239	0.0339	-0.0298	-0.0382	-0.0622	-0.6103	-0.134	-0.0691	-0.7988	-0.2368	-0.046	-0.2474	0.0222
A_43_P19295 Atp5j ATP synthase, H+ transporting, mitochondrial F0 complex, subunit F6	0.1773	0.9312	1.9933	0.2951	0.3863	1.0073	0.0094	0.0627	0.3344	-0.0202	-0.1143	0.3526	0.117	-0.1256	-0.0729	-0.3355	-0.1437	-0.0346	-0.2072	0.8238	0.248	-0.0635	0.6424	-0.04	0.2061	0.0456	0.5097	-0.0677	0.2304	0.7311	0.1588	0.0829	0.1458	0.2651	0.1837	-0.1041	0.4982	0.5986	-0.0065	0.1958	-0.1583	0.5808	0.044	0.0324	1.2096	-0.0045	-0.0322	-0.0014	0.1178
A_42_P822360 Polr2a Polymerase (RNA) II (DNA directed) polypeptide A	-0.0038	-0.0118	0.4984	-0.1047	-0.2233	-0.3845	0.1478	0.2367	0.1359	0.0563	-0.1616	-0.0532	0.0165	0.1016	-0.2512	-0.0532	-9e-04	0.01	-0.2947	0.5164	-0.0306	-0.0704	-0.1919	-0.3266	0.0166	0.23	0.1029	0.1416	-0.0774	-0.1087	0.0353	0.2269	0.083	-0.0671	0.0079	-0.0294	0.0174	-0.2742	-0.0458	-0.0498	-0.03	0.1919	-0.0982	-0.1205	0.247	-0.1527	0.0432	-0.667	-0.0148
A_42_P742856 Pole polymerase (DNA directed), epsilon (Pole)	0.0601	0.1247	-0.6867	-0.0018	0.9218	1.2365	-0.2041	-0.0573	-0.3087	-0.2245	-0.3002	-0.1274	-0.0365	-0.0447	0.6495	0.0351	-0.1099	-0.2116	0.2538	-0.4209	0.6909	0.1532	1.8925	0.3741	-0.1448	-0.157	-0.3629	-0.1679	-0.1644	-0.0913	0.2274	0.0018	0.3919	0.8966	0.0651	0.1847	-0.0997	0.2039	-0.0462	-0.1178	-0.0182	-0.2664	0.2189	-0.1285	1.2361	-0.4596	-0.0347	-0.0739	0.0073
A_43_P19257 LOC361767 similar to DNA polymerase lambda (LOC361767)	-0.033	-0.0204	0.1242	-0.0588	0.015	-0.1186	-0.2853	-0.1584	-0.0994	-0.2101	-0.1091	-0.0933	-0.0584	0.0187	0.0472	0.1682	0.1401	0.0252	0.0578	0.8361	0.0548	0.0175	0.1654	-0.0156	0.041	0.0132	-0.02	-0.0036	0.3309	0.4706	0.0227	0.0585	0.1125	0.1242	-0.0056	-0.0859	0.1524	0.3641	0.0148	0.0437	-0.0532	0.7717	0.0626	-0.1593	0.9143	0.1976	0	0.1597	-0.0766
A_42_P480972 Atp5c1 ATP synthase, H+ transporting, mitochondrial F1 complex, gamma polypeptide 1 (Atp5c1)	0.0462	-0.0029	-0.194	-0.0134	0.1513	0.1324	0.0809	-0.0068	0.0986	0.0774	0.122	0.0508	0.1359	0.1707	0.2636	0.0368	0.0385	0.0634	0.2109	-0.7107	0.0846	0.1816	-0.1842	0.3918	0.0869	0.0759	0.0818	-0.0077	-0.1504	-0.3544	-0.1157	-0.2632	-0.3397	-0.5588	-0.1616	0.0224	-0.202	-0.3943	0.0138	0.0933	0.2375	0.0228	0.048	0.0837	-0.3054	0.1852	0.0734	0.2264	-0.009
A_42_P768102 Polb polymerase (DNA directed), beta (Polb)	-0.0064	0.0264	-0.3054	0.0163	-0.0682	-0.0463	0.1301	0.1896	0.1095	0.047	0.1046	0.3674	-0.0055	0.0268	-0.0919	0.0653	0.0407	0.0187	0.0227	-0.3727	-0.0089	0.0565	-0.3736	-0.0928	0.175	-0.0385	0.1599	-0.131	-0.1327	-0.2206	-0.1702	-0.1217	-0.2447	-0.4158	-0.0664	-0.0393	-0.0982	-0.3018	0.028	0.0616	0.0552	-0.0437	-0.0359	0.0044	-0.3518	0.1004	-0.0191	-0.0491	0.0522
A_42_P626430 Nme2 Expressed in non-metastatic cells 2	0.2072	0.7574	0.864	0.0238	0.4022	1.1665	0.1971	0.3092	0.1657	0.1275	0.2694	0.6302	-0.0762	-0.0195	0.4453	0.1389	0.1643	0.0923	0.0712	0.7712	0.3002	0.0113	1.1011	0.3154	0.068	0.0135	0.1566	-0.131	0.1213	0.2699	-0.1767	-0.0445	0.0428	-0.0596	0.0354	0.0934	-0.1264	-0.2067	0.0522	-0.1205	-0.2925	0.2999	0.1136	0.0357	1.1117	0.0785	0.0632	0.01	-0.0723
A_43_P22198 Polr2a similar to DNA-directed RNA polymerase II largest subunit (RPB1) (LOC363633)	-0.167	0.1766	0.6169	0.0603	0.0102	-0.0758	-0.0662	-0.0657	0.1064	0	0.0472	-0.2034	-0.1825	0.2074	0.1556	0.3496	0.0749	-0.0497	-0.0226	0.4291	0.1228	-0.0434	-0.205	-0.1157	0.2049	0.0554	-0.0367	0.1543	-0.1839	0.0854	-0.0466	0.0798	-0.0195	0.3673	0.0088	0.0161	-0.1046	0.1052	0.2227	0.0248	-0.159	0.0622	0.0147	-0.5243	0.1618	-0.4326	-0.0627	0.0669	0
A_43_P21590 Adsl_predicted similar to adenylosuccinate lyase (LOC315150)	-0.0862	0.9704	0.9127	0.1458	0.386	1.003	-0.2366	-0.3618	-0.0728	-1.0127	-0.6251	0.2737	0.0046	-0.1274	0.4627	-0.3392	-0.4395	-0.6576	0.4174	0.8302	1.2165	8e-04	0.4561	-0.0975	0.2579	0.1054	0.3282	-0.4594	-0.1577	0.1998	0.1217	-0.1827	0.115	0.4034	0.0576	-0.1932	0.517	0.5588	-0.1313	0.2932	-0.1847	-0.3796	-0.1327	-0.0424	0.4709	-0.303	-0.0322	-0.089	0.0192
A_43_P21596 Polr2b_predicted similar to DNA-directed RNA polymerase II 140 kDa polypeptide (RNA polymerase II subunit 2) (RPB2) (LOC289561)	0.2758	0.2036	0.042	0.2329	0.2919	0.1144	0.2614	-0.0392	-0.1094	-0.7507	-0.774	-0.3178	-0.0244	-0.227	0.0425	-0.9633	-0.9209	-0.7257	0.1515	-0.0875	0.3616	0.28	0.0938	0.0183	0.0674	-0.0836	-0.0511	-0.2945	-0.1461	0.4029	0.3387	-0.4294	0.0842	0.6122	0.0747	-0.2647	0.0891	0.0282	0.0187	-0.3115	0.2108	0.0339	-0.1139	-0.6283	-0.3182	-0.1477	0.0569	-0.0149	-0.0766
A_43_P21599 Polr2b_predicted similar to DNA-directed RNA polymerase II 140 kDa polypeptide (RNA polymerase II subunit 2) (RPB2) (LOC289561)	0.1557	0.4308	0.2477	0.2961	0.3144	0.1477	-0.0523	-0.1184	-0.0302	-0.8926	-0.0571	-0.5416	-0.4207	-0.4036	-0.162	-0.2324	-0.5758	-0.9195	-0.0284	-0.145	0.3238	0.0999	-0.0427	0.1208	-0.0936	-0.2833	-0.0049	-0.3013	-0.026	0.3645	0.3129	-0.3947	0.0774	0.5272	0.2281	-0.2509	0.0995	-0.0804	-0.2552	-0.0572	-0.0213	-0.4098	-0.0091	-0.0272	-0.2688	-0.528	-0.0165	-0.1602	0.016
A_42_P756753 Ecgf1_predicted Endothelial cell growth factor 1 (platelet-derived) (predicted)	0.0848	0.6162	0.7926	-0.0366	0.2625	0.625	0.004	-0.1886	-0.0194	-0.5593	-0.1498	0.3432	0.446	0.3252	0.3756	0.4744	0.2806	-0.1201	0.022	0.4108	0.1669	-0.0769	0.4476	-0.2588	-0.1134	-0.0453	-0.0168	-0.248	-0.0334	0.205	0.347	-0.4138	0.1438	0.54	0.0076	0.035	0.3859	0.0548	-0.0861	0.0593	0.1096	0.1212	0.0263	0.216	0.7806	-0.1142	0.1333	-0.2754	-0.0252
A_43_P17654 Adcy7 similar to adenylyl cyclase type VII (LOC307744)	1.0493	0.0406	-0.4614	0.7635	0.4696	-0.5869	0.4919	0.2734	0.8519	-0.0886	-0.3756	-2.0064	-0.12	-0.0924	-0.631	-1.0733	-1.3962	-1.4424	-0.0496	-1.1628	-0.1572	0.3164	-0.8556	0.2346	0.1523	-0.202	0.0813	0.0862	-0.287	-1.0205	-0.3113	-1.0573	-0.8223	-1.0934	-0.9478	-0.4114	-0.5775	-0.9604	-0.2364	0.0474	0.3991	-0.1324	0.1093	0.0341	-2.4749	0.5888	0.1916	0.5814	-0.1791
A_43_P21805 Adcy1_predicted Unknown	-0.1277	-0.2154	-0.2963	-0.089	0.0171	0.0418	-0.0887	-0.1247	-0.1556	-0.083	-0.0799	0.1573	-0.0022	0.071	0.397	0.1832	0.1464	0.2122	0.1058	-0.1488	-0.0981	-0.0127	-0.0915	-0.0814	-0.0752	0.0418	-0.0804	0.0839	-0.0073	-0.0615	0.0366	0.1376	0.1067	-0.162	0.079	0.106	-0.058	-0.0873	0.0472	-0.0884	-0.0041	-0.1478	-0.0493	-0.0517	-0.1194	0.0188	-0.0963	0.068	-0.1122
A_42_P651497 Prps2 Phosphoribosyl pyrophosphate synthetase 2	-0.0748	0.3519	0.2068	0.0747	-0.0011	0.4896	0.2588	0.0107	-0.3073	0.3089	0.5608	1.0327	-0.3998	-0.5029	-0.1168	-0.1353	-0.1832	-0.286	-0.0516	0.6274	0.441	-0.1627	1.3267	-0.0075	-0.0746	-0.2306	0.0622	0.2694	0.3684	0.2054	-0.1753	0.5379	0.1332	-0.216	0.06	0.1323	0.1175	-0.7352	0.0096	0.3776	-0.0015	0.8424	0.0168	-0.0462	1.61	-0.0265	0.0321	0.105	-0.1528
A_43_P21756 Ak2 Adenylate kinase 2	0.8202	0.765	0.7578	0.2973	0.3919	0.2394	-0.0655	0.1582	0.7508	0.2312	-0.36	-0.1294	1.0732	1.1417	1.0073	0.1884	0.3809	0.6411	-0.1193	-0.6646	-0.2654	-0.3895	-0.3484	-0.4292	-0.3126	-0.334	-0.431	-0.4894	-0.3253	-0.0326	-0.2469	-0.5427	-0.4525	-0.1755	-0.3107	0.1615	-0.3505	-0.1004	0.3758	0.1184	0.0043	-0.7418	-0.0442	-0.0249	-0.7142	-0.5498	-0.094	-0.2814	0.0383
A_42_P739060 Atp5j ATP synthase, H+ transporting, mitochondrial F0 complex, subunit F6	-0.0776	-0.258	0.1846	-0.1393	-0.2668	-0.5097	0.4806	0.508	0.2788	0.1812	0.3245	0.2753	-0.0238	-0.0528	-0.1296	0.2066	-0.1632	-0.2272	0.1196	-0.3696	0.0763	0.2888	0.3903	0.1636	0.7266	-0.0628	0.6633	0.0681	-0.1865	-0.4124	-0.2933	-0.0889	-0.3761	-0.7555	-0.266	-0.1719	-0.1786	-0.6776	0.0821	0.1786	0.1956	-0.108	-0.1653	-0.0128	-0.2944	-0.3428	0.0522	0.1168	-0.1013
A_43_P10549 Adss2_predicted similar to ADENYLOSUCCINATE SYNTHETASE, NON-MUSCLE ISOZYME (IMP--ASPARTATE LIGASE) (ADSS) (AMPSASE) (LOC289276)	-0.1316	-0.3728	-0.3124	0.0613	-0.1999	-0.5859	-0.2217	-0.3004	-0.3081	-0.4989	-0.4861	-0.719	-0.1302	-0.2802	-0.589	-0.0706	-0.0213	-0.1114	-0.1776	-0.3084	-0.468	-2e-04	-0.5368	-0.0819	-0.1177	0.0325	-0.1611	-0.0614	-0.121	0.0359	0.1395	0.0829	0.1599	0.4461	0.1842	-0.0345	0.0693	0.2658	-0.1502	-0.326	-0.1846	-0.2434	0.0081	-0.055	-1.0872	0.1301	-0.0509	0.0177	-0.009
A_43_P17277 LOC303179 similar to guanylate kinase (LOC303179)	-0.0152	-0.0219	-0.1646	0.0929	-0.0634	-0.2202	-0.3077	-0.3396	-0.4919	-0.1604	-0.1999	-0.1206	-0.0691	0.134	-0.188	-0.1026	-0.207	-0.3623	-0.0485	-0.2791	-0.0879	0.0312	-0.2759	-0.1988	-0.0584	-0.0841	-0.0522	-0.0472	-0.2189	-0.1913	0.0923	0.0755	0.0936	0.1701	0.1438	-0.1466	-0.1428	0.1008	-0.146	-0.0915	-0.0502	-0.3539	-0.3001	-0.0382	-0.6038	-0.1214	0.0227	-0.1177	-0.0528
A_42_P569792 Prps1 phosphoribosyl pyrophosphate synthetase 1 (Prps1)	0.098	1.0378	1.4773	0.0254	0.165	1.2992	0.1066	0.3874	0.1804	0.0728	0.3369	1.3662	-0.1142	-0.0608	0.4228	-0.0175	-0.0078	-0.0161	0.304	0.93	0.6739	-0.1019	0.8489	-0.0962	0.2916	0.2527	0.6472	-0.089	0.2708	0.8312	-0.0855	0.2252	0.0224	-0.0351	0.1069	0.1857	0.5477	0.3517	0.0833	0.3025	-0.0532	0.842	-0.1007	-0.0157	1.1657	0.2776	0.0304	0.1628	0.0697
A_43_P20356 Pole polymerase (DNA directed), epsilon (Pole)	0.0227	-0.1428	-0.3936	-0.096	-0.0695	-0.066	0.0052	0.0226	0.0229	0.1563	0.273	-0.0036	-0.1679	0.0676	-0.1104	0.1352	0.2532	0.2027	-0.0682	0.0589	-0.1145	-0.1023	0.3358	-0.0872	-0.1018	-0.07	-0.1251	0.0132	0.1634	0.2396	0.0826	0.1213	0.1174	0.2322	0.0114	0.0551	-0.016	-0.0015	0.1183	0.1355	-0.0598	0.4826	0.1011	-0.221	0.9514	-0.0206	-0.1045	0.0311	-0.04
A_43_P20459 Pole polymerase (DNA directed), epsilon (Pole)	-0.065	-0.2864	-0.3901	-0.1333	0.1774	0.2642	-0.6532	-0.2464	-0.1568	0.0281	-0.098	-0.1252	-0.2873	0.0474	-0.026	-0.1043	0.0498	0.0826	0.1622	-0.2289	-0.031	0.1053	0.2352	0.1359	0.1121	-0.0667	-0.2055	-0.1527	-0.0134	-0.0906	0.1062	-0.0797	0.1227	0.2093	0.0094	0.0788	-0.0708	0.05	0.1072	-0.1121	-0.0804	-0.0317	-0.0213	-0.0336	0.2522	-0.137	0.069	0.0478	-0.1415
lalt.pool	-0.075	2.975	3.425	-0.2	2.325	6.4	-0.225	-0.025	-0.55	0.05	0.275	1.525	0.15	-0.125	1.575	0.15	0.025	0.15	0.275	7.1	1.975	-0.15	6.025	0.675	-0.35	0.15	0.475	-0.4333	1.4167	3.5833	-0.0667	-0.6333	0.2167	1.8	0.1167	-0.9333	0.35	2.8333	-1.1	1.675	1.025	5.325	-0.125	-0.25	8.425	2.35	-0.325	1.825	-0.95
[truncated: 25 more columns]
