# Supplementary material for: Gene set enrichment analysis for non-monotone association and multiple experimental categories
Source: BMC Bioinformatics. 2008 Nov 14;9:481. doi: 10.1186/1471-2105-9-481 (PMC2636811; doi:10.1186/1471-2105-9-481)
Supplement: Additional file 2 — Sets and Expression. The intermediate analysis results of NCT compendium data set. Sets directory contains lists of identified gene sets under different across-compound (category) selection criteria. Compound specific p-values, set size, etc are provided. Expression directory contains extracted expression data for respective identified gene sets. [file 1471-2105-9-481-S2.zip › SetsAndExpression/expression/C2-6of8liverp05-Cfilter-10-blood-RIBOSOMAL_PROTEINS.txt]

geneids	1.2.Dich-24-15#-0.1	1.2.Dich-24-150#3	1.2.Dich-24-1500#3.4	1.2.Dich-48-15#-0.2	1.2.Dich-48-150#2.3	1.2.Dich-48-1500#6.4	1.2.Dich-6-15#-0.2	1.2.Dich-6-150#0	1.2.Dich-6-1500#-0.6	1.4.Dich-24-15#0	1.4.Dich-24-150#0.3	1.4.Dich-24-1500#1.5	1.4.Dich-48-15#0.2	1.4.Dich-48-150#-0.1	1.4.Dich-48-1500#1.6	1.4.Dich-6-15#0.2	1.4.Dich-6-150#0	1.4.Dich-6-1500#0.2	Brom-24-25#0.3	Brom-24-250#7.1	Brom-24-75#2	Brom-48-25#-0.2	Brom-48-250#6	Brom-48-75#0.7	Brom-6-25#-0.4	Brom-6-250#0.2	Brom-6-75#0.5	Diqu-24-10#-0.4	Diqu-24-20#1.4	Diqu-24-25#3.6	Diqu-24-5#-0.1	Diqu-48-10#-0.6	Diqu-48-20#0.2	Diqu-48-25#1.8	Diqu-48-5#0.1	Diqu-6-10#-0.9	Diqu-6-20#0.4	Diqu-6-25#2.8	Diqu-6-5#-1.1	Gala-24-100#1.7	Gala-24-25#1	Gala-24-400#5.3	Gala-48-100#-0.1	Gala-48-25#-0.2	Gala-48-400#8.4	Gala-6-100#2.4	Gala-6-25#-0.3	Gala-6-400#1.8	Mono-24-10#-1
A_43_P17958 TC487605 Transcribed locus, strongly similar to NP_080046.2 autophagy 10-like [Mus musculus]	-0.1343	-0.2736	-0.5238	-0.0841	0.004	-0.0822	0.3103	0.0511	-0.1926	-0.11	-0.1632	-0.0049	0.066	0.0134	0.1296	0.1011	-0.1129	0.0354	-0.0421	-0.1511	0.0231	0.1786	-0.0357	0.0055	0.0104	-0.2947	-0.0241	-0.0595	-0.3499	-0.5239	-0.023	-0.0282	-0.0855	0.0711	0.0188	-0.174	-0.0166	-0.3418	-0.1662	8e-04	0.074	0.1869	-0.068	-0.055	0.1737	-0.0535	-0.109	0.0636	0.0759
A_42_P494634 Rpl27 ribosomal protein L27 (Rpl27)	-0.4612	0.0081	-1.1235	0.0083	0.318	0.0316	0.0719	-0.488	-0.7493	-0.4782	-0.6646	-0.479	-0.4152	-0.3222	0.0644	0.0887	-0.1242	-0.6944	0.243	-0.5418	0.2032	0.3583	0.6575	0.5098	0.0159	-0.6621	0.1802	0.341	0.4142	-0.6616	0.4272	0.1572	0.263	0.8927	0.3445	-0.4607	-0.3124	-0.2406	-0.5988	-0.5463	0.0918	0.2837	-0.505	-0.2148	0.3475	-0.3213	0.0786	-0.4035	0.1398
A_42_P789727 Rpl36 ribosomal protein L36 (Rpl36)	-0.3299	0.0753	-0.7491	0.0461	0.2242	0.216	-0.0212	-0.3369	-0.529	-0.4415	-0.6089	-0.6427	-0.415	-0.4778	-0.1586	0.4536	0.322	-0.0694	0.0542	-0.5194	-0.0582	0.2801	0.4018	0.4716	-0.1326	-0.6591	-0.1378	0.2696	0.1277	0.0968	0.7302	0.2538	0.3616	1.2899	0.6455	0.1968	0.1425	0.0111	-0.0267	0.1467	0.5687	0.4524	-0.3254	-0.2676	0.387	-0.2761	-0.0122	-0.1553	0.0071
A_42_P793008 Rps13 Ribosomal protein S13	-0.3855	-0.0222	-1.0334	0.0552	0.1809	0.0038	0.0635	-0.3048	-0.4968	-0.2963	-0.4279	-0.3757	-0.0869	-0.062	0.2698	0.7076	0.565	0.1223	0.1317	-0.6869	0.0564	0.2596	0.3971	0.3855	-0.1744	-0.7423	-0.0206	0.8332	0.8165	-0.1192	1.104	0.1438	0.2453	1.273	0.6337	0.0241	0.2327	0.477	-0.1572	0.1201	0.5908	0.5637	-0.091	-0.0814	0.8145	-0.2311	0.0492	0.0037	0.3529
A_43_P20093 Rps6ka2 Ribosomal protein S6 kinase, polypeptide 2	0.1636	0.0644	0.416	0.0586	-0.0866	-0.1144	-0.077	0.0536	0.1248	0.1916	0.3006	0.1904	0.1441	0.0686	-0.1974	0.1594	0.259	0.4764	0.0567	0.1406	0.0356	-0.0984	-0.2031	-0.0615	-0.2642	-0.0464	-0.2738	0.361	0.2138	0.3327	0.2421	-0.087	-0.103	-0.0963	-0.0888	0.22	0.17	0.4391	0.2078	0.2316	0.1068	-0.2796	0.0871	0.0054	-0.151	0.0222	-0.0605	0.0182	-0.0027
A_43_P14183 Rps8 ribosomal protein S8 (Rps8)	-0.3098	0.298	-0.2334	-0.0886	0.3164	0.8481	0.0728	-0.3231	-0.2096	-0.3722	-0.4644	-0.2658	-0.871	-0.7734	-0.3875	0.1432	0.0859	-0.1614	0.2172	-0.5668	0.1002	-0.1987	0.5377	0.2642	0.0858	0.0087	0.2336	0.8566	0.9322	0.2546	0.7818	0.428	0.4681	1.4016	0.5701	0.0381	0.3765	0.6186	-0.2126	-0.4856	-0.1024	-0.1812	-0.7393	-0.5264	-0.0665	-0.3294	-0.0491	-0.4268	-0.0037
A_43_P14034 Rps6kb1 Ribosomal protein S6 kinase, polypeptide 1	0.0185	0.0275	-0.1868	-0.1026	0.086	0.1338	0.582	-0.136	0.2371	-0.5486	0.161	-0.2445	-0.2103	-0.144	-0.4853	0.0162	0.2674	0.3661	0.2653	0.0011	-0.0076	0.1478	-0.4193	-0.1704	0.1306	0.3173	0.0847	-0.1516	0.259	0.2759	0.0662	0.1459	0.1908	0.0346	-0.1975	-0.0564	0.1916	-0.151	-0.2803	-0.8083	-0.6288	0.3135	-0.4473	-0.161	0.1696	-0.0649	0.1293	0.2186	-0.412
A_43_P14014 Rpl27 ribosomal protein L27 (Rpl27)	-0.4721	-0.0407	-1.187	-0.0734	0.2743	0.0628	0.2477	-0.2967	-0.5723	-0.5891	-0.6908	-0.5411	-0.2706	-0.2594	0.1265	0.0844	-0.1246	-0.6488	0.1349	-0.5403	0.1413	0.2843	0.584	0.4144	0.1899	-0.623	0.3007	-0.4567	-0.5697	-0.4949	0.0619	0.1475	0.2776	0.713	0.5113	-0.3181	-0.4833	-0.8812	-0.447	-0.4655	0.1144	0.3726	-0.3873	-0.1112	0.3082	-0.1714	0.0754	-0.3094	0.2102
A_43_P11361 Il6st Interleukin 6 signal transducer	-0.0737	0.0686	-0.135	-0.0559	0.0284	0.053	0.0956	-0.2084	-0.2948	-0.5374	-0.4284	-0.2059	-0.2653	-0.2849	-0.0487	-0.1335	-0.2663	-0.5712	0.0961	-0.0991	0.3253	0.1339	0.2856	0.1691	-0.072	-0.383	0.1516	-0.0416	0.1302	-0.4238	0.2036	0.2124	0.314	0.1876	0.1586	-0.1186	0.1784	0.2642	-0.2679	-0.399	-0.0241	0.3132	-0.4687	-0.1179	0.0287	0.1212	-0.0391	0.0072	0.2517
A_42_P567286 MGC73017 Unknown (protein for MGC:73017)	-0.0571	-0.0598	-0.3539	0.1783	-0.0651	0.2558	0.0472	-0.1164	-0.1735	0.2146	-0.2587	-0.36	0.2191	0.0584	0.2114	0.18	0.1653	0.0706	-0.2597	-0.1481	-0.0874	0.164	0.1538	0.1386	0.0078	-0.4129	-0.0568	0.1708	0.0699	-0.2922	0.2936	0.1113	0.0969	0.2279	0.0735	-0.2631	0.0709	-0.123	0.0135	0.2175	0.3298	0.4788	0.3859	0.3084	0.555	0.3634	0.0555	0.2565	0.0207
A_43_P12078 Rpl35a ribosomal protein L35a (Rpl35a)	-0.289	0.116	-0.483	0.1668	0.3067	0.776	0.0841	-0.2159	-0.3546	-0.1177	-0.1278	-0.1698	-0.4663	-0.3553	-0.1743	0.6525	0.6444	0.4544	0.212	0.1249	0.1565	0.0511	0.4808	0.2153	0.0286	-0.1897	0.1769	1.5456	1.6678	0.2658	1.4511	0.2378	0.3697	1.5357	0.4414	0.2398	0.6738	1.4398	0.0718	0.2235	0.4165	0.6038	-0.172	-0.0143	0.9914	0.0301	0.1099	0.1112	0.0393
A_43_P11259 LOC297372 similar to mitochondrial ribosomal protein L19; DNA segment, Chr 6, ERATO Doi 157, expressed; ribosomal protein, mitochondrial, L15; 9030416F12Rik (LOC297372)	-0.089	-5e-04	-0.2035	-0.1198	0.0872	-0.1392	0.1678	-0.0336	-0.1103	0.0152	-0.0197	-0.0168	-0.0598	-0.0622	-0.0024	0.2477	-0.0551	-0.0334	0.0192	-0.212	0.1255	0.0563	0.1459	0.0213	0.0545	-0.1182	0.0173	-0.0011	-0.0489	-0.2677	-0.0274	0.0073	0.0074	0.1034	0.2188	0.0496	-0.165	-0.1785	0.0322	0.0182	0.0188	0.3087	-0.2384	0.0788	0.093	-0.0907	-0.0325	0.0609	0.0185
A_43_P12303 Rpl30 ribosomal protein L30 (Rpl30)	-0.5286	-0.2285	-1.0119	0.3685	0.7677	0.9099	0.047	-0.3412	-0.4408	-0.3129	-0.3406	-0.3107	-0.2445	-0.198	0.1377	0.6746	0.621	0.3535	0.091	-0.1235	0.0963	0.28	0.4843	0.3622	-0.1745	-0.5061	-0.0858	1.2107	1.2498	0.4201	0.9913	0.1401	0.2444	1.3238	0.5222	0.2311	0.3891	0.6158	0.0361	0.2223	0.4196	0.9821	-0.0404	0.2558	0.983	-0.0677	0.0482	0.1184	0.1797
A_43_P11759 Rps26 ribosomal protein S26 (Rps26)	-0.3942	0.0139	-0.9938	0.1559	0.1957	0.0918	-0.0392	-0.3135	-0.5752	-0.6338	-0.7574	-0.7018	-0.746	-0.7612	-0.4601	0.4955	0.3338	-0.0384	0.2437	-0.3708	0.1727	0.4063	0.5725	0.5272	-0.4008	-0.6836	-0.26	1.0582	1.0711	-0.1981	1.198	0.162	0.2998	1.3491	0.5431	0.2529	0.4872	0.7116	-0.083	-0.1449	0.2985	0.261	-0.4866	-0.3168	0.471	-0.202	0.0437	-0.1731	0.4085
A_43_P11760 Rpl32 ribosomal protein L32 (Rpl32)	-0.1686	0.0744	-0.6462	-0.0327	0.2745	0.2776	0.0331	-0.3707	-0.5129	-0.4197	-0.4808	-0.4328	-0.3485	-0.3639	-0.1325	-0.0813	-0.2086	-0.5313	0.2013	-0.1209	0.1252	0.2191	0.3687	0.3327	-0.0453	-0.3306	0.1046	0.2294	0.4024	-0.4268	0.1683	0.2642	0.2827	0.6664	0.1937	-0.2723	-0.2562	-0.1315	-0.4111	-0.5072	-0.0876	0.0976	-0.389	-0.2466	0.1173	-0.1776	0.0157	-0.4366	0.2739
A_43_P12229 Rpl31 ribosomal protein L31 (Rpl31)	-0.4093	-0.2258	-0.7136	0.4796	1.0894	1.8684	-0.0626	-0.4742	-0.6217	-0.1876	-0.1555	-0.1834	-0.7088	-0.6322	-0.4299	0.2283	0.3851	0.2217	0.1641	0.5896	0.3688	0.2072	0.4233	0.1947	-0.3336	-0.2191	-0.3545	1.5122	1.6918	0.4861	0.7062	0.3418	0.3892	1.4745	0.148	0.1471	0.2358	0.7173	0.111	0.2728	0.4688	1.043	-0.2401	0.2329	0.8431	-0.07	0.0642	0.1323	0.285
A_43_P12230 Rpl4 ribosomal protein L4 (Rpl4)	-0.5774	-0.1545	-0.8209	-0.359	0.3187	0.6185	0.4419	-0.152	-0.1733	0.3046	0.0862	0.1162	-0.1779	-0.1567	0.0952	-0.6592	-0.648	-1.0193	-0.0079	-0.5048	-0.2683	-0.0948	0.1756	0.04	0.8791	0.1755	0.7691	-2.5001	-2.6944	-0.1611	-2.045	0.4861	0.5871	-0.3896	0.2425	-0.4296	-1.469	-2.4927	-0.4603	-0.3984	-0.0896	0.242	-0.2125	-0.0834	-0.8922	-0.1302	-0.0446	-0.2801	-0.2537
A_43_P12517 Rps21 ribosomal protein S21 (Rps21)	-0.2594	0.0395	-0.7264	0.2794	0.4706	0.626	0.0083	-0.2622	-0.5188	-0.4267	-0.5176	-0.3961	-0.79	-0.7003	-0.4706	0.3692	0.3206	0.0325	0.2854	0.0718	0.2707	0.3466	0.5686	0.4705	-0.2339	-0.2354	0.0741	1.1517	1.3032	-0.0337	0.9942	0.2629	0.3842	1.345	0.4877	0.0256	0.252	0.6985	-0.1174	-0.0393	0.3177	0.6357	-0.3026	0.0496	0.8278	-0.0321	0.1388	0.0271	0.2961
A_43_P12515 Rps9 ribosomal protein S9 (Rps9)	-0.3588	-0.1521	-0.454	0.0175	0.1808	0.248	-0.011	-0.3354	-0.529	-0.1393	-0.2025	-0.255	-0.6589	-0.5996	-0.4432	-0.0403	-0.0399	-0.2714	0.1436	-0.38	0.0283	0.0395	0.3462	0.1586	0.0935	-0.103	0.1547	0.5074	0.5666	-0.1387	0.3103	0.3032	0.3918	0.8548	0.2643	-0.0932	0.071	0.2977	-0.1703	-0.3211	-0.1577	0.1117	-0.3886	-0.1912	0.2217	-0.2056	0.0789	-0.2466	-0.0688
A_43_P12514 Rps6ka1 ribosomal protein S6 kinase polypeptide 1 (Rps6ka1)	-0.0286	-0.012	-0.0017	0.0728	-0.0362	-0.0333	-0.0284	0.043	-0.0734	-0.0806	-0.2631	-0.2581	0.0806	0.0928	0.2065	0.1033	-0.007	-0.1674	0.0107	-0.1476	-0.0389	0.107	-0.046	-0.0055	-0.0854	-0.1374	-0.0771	0.0639	0.0371	-0.1559	-0.0188	0.066	0.106	0.0895	0.0178	-0.3335	-0.117	-0.1307	-0.0537	0.1208	0.4561	0.2668	0.0505	0.0426	0.0869	-0.1219	0.0345	0.1018	-0.0854
A_43_P12518 Rps24 ribosomal protein S24 (Rps24)	-0.5423	-0.3209	-0.8574	0.591	1.4201	2.7055	-0.1623	-0.8436	-0.9445	-9e-04	0.0074	0.0184	-0.8419	-0.7974	-0.5778	-0.0362	0.2088	0.0227	0.249	0.6804	0.4739	0.129	0.678	0.1472	-0.0411	0.1758	-0.1589	1.7267	1.9089	0.4498	0.6082	0.7798	0.9045	1.807	0.0722	-0.2342	0.0097	0.7808	-0.048	-0.1232	0.0388	1.1726	-0.7451	0.1782	0.5459	-0.0959	0.1113	-0.0694	-0.1307
A_43_P12513 Rpl37 ribosomal protein L37 (Rpl37)	0.0295	0.418	0.1468	0.2276	0.3242	0.9901	-0.0669	0.0153	-0.0747	-0.2844	-0.2325	-0.1444	-0.4884	-0.5033	-0.1238	0.4446	0.5246	0.391	0.2782	0.8282	0.1226	0.2982	0.624	0.555	-0.335	-0.1502	-0.0873	0.6978	0.8264	-0.0213	0.5301	0.1804	0.1431	0.933	0.0372	-0.0843	0.1319	0.5326	-0.2444	0.1298	0.1684	0.5254	0.2916	0.4082	0.7824	0.3678	0.1089	0.2246	0.2176
A_43_P11597 Rpl39 ribosomal protein L39 (Rpl39)	-0.0871	0.0532	-0.5785	0.7002	0.7241	1.5026	-0.0509	-0.1196	-0.279	-0.032	0.0342	0.1991	-0.3312	-0.2277	-0.009	0.6839	0.6298	0.6101	0.3066	0.301	0.3902	0.3786	0.5582	0.4914	-0.7174	-0.3397	-0.654	1.6277	1.7657	-0.3238	0.9326	-0.4106	-0.1804	1.045	-0.6605	-0.1343	0.3604	1.0031	0.083	0.0675	0.2111	0.9128	0.0996	0.6022	1.1564	0.4053	0.2242	0.4812	0.3173
A_43_P11598 Rps29 ribosomal protein S29 (Rps29)	-0.0299	0.1816	-0.0035	0.3637	0.3123	0.4101	-0.0758	-0.054	-0.0662	-0.2915	-0.2885	-0.3442	-0.2837	-0.3516	-0.1172	0.1586	0.1337	0.0926	0.2206	0.202	0.159	0.3345	0.1584	0.3964	-0.5224	-0.1654	-0.3863	1.0372	1.2494	-0.1123	0.6667	0.0789	0.0095	0.66	0.0212	0.0401	0.4526	0.7645	-0.0565	-0.2176	-0.1416	0.0814	-0.026	0.0336	0.4061	0.0837	0.0904	0.0377	0.4006
A_43_P14985 Rpl19 ribosomal protein L19 (Rpl19)	-0.353	0.033	-0.8533	-0.0873	0.3894	0.2828	0.0956	-0.3137	-0.4824	-0.3994	-0.5838	-0.5482	-0.3502	-0.3262	0.138	0.0781	-0.0402	-0.495	0.0342	-0.7685	-0.1004	0.1834	0.3528	0.4421	0.2048	-0.5698	0.1673	-0.768	-1.0054	-0.2196	-0.2331	0.1957	0.2961	0.6997	0.4751	-0.1477	-0.6235	-1.1028	-0.3241	-0.2721	0.2462	0.2326	-0.3011	-0.3383	-0.0464	-0.389	-0.0595	-0.3009	0.1485
A_43_P12711 Rps6kb1 ribosomal protein S6 kinase, polypeptide 1 (Rps6kb1)	-0.3182	-0.1681	-0.5158	-0.1437	0.2743	0.3145	0.1613	-0.1823	-0.1232	0.2276	-0.0149	0.3595	-0.131	-0.0713	0.2062	-0.054	-0.1809	0.0503	-0.096	-0.3965	0.0571	-0.0499	0.13	0.1589	0.2954	-0.0442	0.0273	-0.0464	0.2119	-0.7612	-0.0869	0.1504	0.1302	0.3337	0.0319	-0.2326	-0.2355	-0.5271	-0.2728	-0.3489	-0.3565	0.0508	-0.2442	0.0568	0.2747	-0.0739	-0.0093	-0.2341	0.3215
A_43_P12637 Uba52 ubiquitin A-52 residue ribosomal protein fusion product 1 (Uba52)	-0.0144	0.1796	0.1386	0.1378	0.1491	0.3817	-0.0778	-0.0819	-0.075	-0.386	-0.4819	-0.3869	-0.3434	-0.2988	-0.1536	0.144	0.1373	0.1347	0.1582	0.2612	0.0383	0.1393	0.0297	0.1459	-0.1171	0.0391	-0.014	0.8238	0.9253	0.2625	0.5814	0.1155	0.0524	0.7342	0.2075	0.0899	0.2607	0.6381	0.0339	0.1523	0.1283	0.1383	0.0585	0.1023	0.418	0.0284	0.0386	0.0731	0.118
A_43_P18339 Dgki Diacylglycerol kinase, iota	0.0421	-0.0525	0.0475	0.2097	0.1265	-0.2508	-0.1532	-0.1976	0.1406	-0.3519	-0.1	-0.3591	-0.448	-0.1667	0.0453	0.1436	0.2613	0.1595	0.195	0.0784	-0.1474	-0.1321	-0.0823	0.0721	0.0307	0.1825	-0.0802	0.3234	0.2222	0.2508	0.4343	-0.1256	0.0381	0.1739	0.1568	0.5096	0.4246	0.7215	0.2886	0.1189	-0.0089	-0.5668	-0.0452	-0.0712	-0.2008	-0.1802	-0.1116	0.0858	-0.1862
A_43_P11426 Pigk_predicted phosphatidylinositol glycan, class K (predicted) (Pigk_predicted), mRNA.	-0.347	-0.2295	-0.7936	-0.1653	0.1194	0.1842	0.1084	-0.298	-0.6632	-0.236	-0.2656	-0.1524	-0.146	-0.2403	-0.1722	-0.0802	-0.2182	-0.6898	0.035	-0.0129	-0.2595	0.3093	0.5893	0.3881	-0.0636	-0.3498	0.0304	-0.0206	-0.1785	-0.7056	-0.053	0.0512	0.176	0.4439	0	-0.486	-0.096	-0.1536	-0.5289	-0.2264	-0.0437	-0.0114	-0.3164	-0.0615	0.2575	-0.2485	0.0388	-0.2177	-0.0614
A_43_P15621 Rpl26_predicted similar to 60S ribosomal protein L26 (LOC287417)	-0.7873	-0.3185	-0.8941	0.7612	1.5725	2.7162	-0.0395	-0.7421	-0.847	-0.0856	-0.137	-0.1305	-0.5698	-0.5606	-0.2229	0.2486	0.3591	0.1258	0.2861	1.0058	0.4227	0.1945	0.7575	0.2423	-0.0956	-0.0608	-0.0995	1.7677	1.9903	0.6258	0.8035	0.6893	0.7717	1.7589	0.0927	-0.1911	0.2421	0.9919	-0.16	0.0761	0.2354	1.254	-0.5563	0.2773	0.8689	-0.0702	0.0096	-0.0019	-0.0747
A_43_P15678 LOC307135 Similar to ribosomal protein L34	0.1216	-0.2086	-0.0109	0.0751	0.0202	-0.1693	-0.0421	-0.0255	0.0231	-0.4801	0.206	-0.2861	0.0382	-0.0089	0.0481	0.0808	0.1234	0.4239	-0.184	-0.2166	0.2107	-0.3662	-0.1468	0.0242	-0.1394	0.0341	0.0694	0.0219	0.2626	0.0022	0.5602	0.2398	-0.0604	-0.2502	0.1479	0.0056	-0.1818	0.0418	0.1082	0.4746	-0.2446	-0.0706	-0.1401	0.203	-0.1354	-0.0682	-0.0895	0.2634	-0.374
A_43_P15685 Rps3 Ribosomal protein S3	-0.2747	-0.1952	-0.5493	-0.0314	0.0407	0.2442	-0.2339	-0.2972	0.0235	0.0363	-0.3835	-0.263	-0.0897	0.0776	0.1492	-0.0397	-0.234	-0.3419	0.0652	-0.1491	-0.2409	-0.131	0.3563	-0.1231	0.0389	0.1664	-0.1372	-0.2926	-0.2919	-0.048	-0.2356	0.0056	0.051	-0.098	0.2335	0.0915	0.0328	-0.3193	-0.0272	-0.1488	0.229	-0.0898	-0.0155	-0.0129	-0.4206	0.0799	0.1052	-0.2676	0.316
A_42_P697450 Il6st Interleukin 6 signal transducer	-0.1063	-0.0262	-0.5988	-0.0102	0.1173	0.0286	0.0567	-0.1944	-0.2087	-0.1352	-0.1854	-0.2096	0.035	0.0231	0.1791	0.0843	-0.1184	-0.3154	-0.0014	-0.3754	0.1474	0.0554	0.0876	0.116	-0.2451	-0.2262	0.0857	-0.0236	0.0137	-0.8354	0.1133	0.0321	0.0974	0.0724	0.0368	-0.2638	-0.0422	-0.0171	-0.3501	-0.3865	-0.0041	0.1361	-0.3366	-0.3157	-0.2725	-0.1957	-0.0682	-0.1348	0.1659
A_43_P15062 Rpl3l_predicted similar to 60S ribosomal protein L3-like (LOC287122)	-0.0465	-0.1664	0.2236	-0.0474	0.1144	-0.2115	0.0056	0.0407	0.2319	-0.0426	-0.0834	-0.0539	0.0515	-0.0998	-0.3149	-0.0736	0.1823	0.0068	-0.0643	0.1027	0.0508	-0.2023	-0.0028	-0.1468	0.0927	0.0977	-0.0786	0.3624	0.2142	0.7968	0.2315	0.198	0.0729	-0.1044	0.0246	0.2612	0.2068	0.5291	0.1428	-8e-04	0.0566	0.5244	0.0749	-0.0466	-0.4014	0.0626	-0.3228	0.2248	-0.0161
A_43_P11834 Lamr1 laminin receptor 1 (67kD, ribosomal protein SA) (Lamr1)	-0.4416	-0.1721	-0.7561	0.0404	0.4244	0.3917	0.1839	-0.0103	-0.1128	-0.3898	-0.5221	-0.5738	-0.7884	-0.7318	-0.3856	-0.0013	-0.072	-0.2348	0.0232	-0.5938	-0.1435	0.0125	0.1373	0.231	0.0765	-0.0989	0.0893	-0.9434	-1.2139	0.3404	-0.3403	0.4986	0.6028	0.612	0.6519	0.2728	-0.4508	-1.0172	0.0384	-0.2074	0.0421	0.0206	-0.4772	-0.4038	-0.397	-0.2254	-0.032	-0.198	-0.0926
A_43_P16823 TC472301 Transcribed locus	0.2065	0.3479	0.1729	0.1019	0.2677	0.0932	0.2522	0.3772	0.1686	-0.2757	-0.0958	-0.0827	0.1653	0.0961	0.4796	0.1615	-0.0064	0.1951	-0.0031	-0.009	0.0993	-0.173	-0.0618	-0.101	-0.1524	-0.2241	0.1078	-0.0057	-0.1289	0.1626	0.0853	0.158	0.0095	0.1012	0.2407	0.2851	0.3293	0.0596	0.5156	-0.2964	-0.3748	-0.0029	0.009	0.1865	0.1358	-0.1838	-0.2825	0.1365	0.1786
A_43_P15268 Rps15 ribosomal protein S15 (Rps15)	-0.1981	0.166	-0.4016	-0.3982	-0.0105	0.2286	0.2572	0.0443	0.1089	-0.221	-0.432	-0.4584	0.2796	0.26	0.5555	-0.3937	-0.3991	-0.6427	-0.0997	-0.111	-0.1788	0.0434	0.172	0.222	0.4656	-0.2612	0.2798	-1.4824	-1.2865	-0.1888	-1.1314	0.1	0.1934	-0.0588	0.2388	-0.1469	-1.1693	-1.819	-0.2013	-0.0466	0.1993	0.2263	0.038	-0.1984	-0.4609	-0.1922	0.0224	-0.1204	-0.5846
A_42_P471239 Rps11 ribosomal protein S11 (Rps11)	-0.3621	-0.1285	-1.027	-0.048	0.2379	-0.1292	-0.0211	-0.5039	-0.681	-0.479	-0.6496	-0.5156	-0.452	-0.4211	-0.1012	0.0561	-0.0997	-0.5452	0.0343	-0.7577	-0.0034	0.2581	0.3617	0.4357	-0.1227	-0.6536	-0.0644	0.3262	0.3336	-0.6015	0.5002	0.3005	0.2732	0.7981	0.3316	-0.3155	-0.1037	3e-04	-0.4433	-0.3889	0.138	0.0618	-0.5205	-0.4889	0.1629	-0.3505	-0.027	-0.3896	0.1224
A_43_P15882 Rps6ka2 ribosomal protein S6 kinase, 90kD, polypeptide 2 (Rps6ka2)	0.3684	0.0591	0.4117	-0.0688	-0.0077	-0.1698	0.0815	0.4372	0.5673	0.0181	0.2569	0.3403	0.4017	0.4779	0.2354	0.2935	0.2714	0.5222	-0.145	0.2187	0.0088	0.0982	-0.3799	-0.143	-0.0729	0.021	-0.0617	0.0631	-0.1239	0.5265	-0.0345	-0.3182	-0.3209	-0.3665	-0.0624	0.4863	0.1992	0.1459	0.3953	0.4217	0.1168	0.0659	0.1811	0.0077	0.062	0.2926	0.1727	0.563	0.2603
A_43_P13327 Ubb polyubiquitin (Ubb)	-1.3158	-0.5322	-0.5948	-0.2392	-1.0375	-0.3297	-0.6376	-1.0569	-1.154	-1.4691	-1.4085	-1.6022	-0.9157	-1.4339	-1.3449	-1.2585	-1.5819	-1.1087	1.3009	-1.0962	NA	0.1229	-0.8046	-0.8592	-0.2517	-0.7565	-0.8481	1.5065	1.3384	-0.0346	1.3789	1.1258	0.4908	1.7641	1.6718	-0.7683	1.181	1.1015	NA	-0.3574	-0.6586	-0.5274	-1.2744	-1.0186	-0.0599	1.3962	0.7258	-0.0991	-1.392
A_43_P22400 Rps27 UI-R-E0-br-a-08-0-UI.s1 UI-R-E0 cDNA clone UI-R-E0-br-a-08-0-UI 3', mRNA sequence.	0.0607	0	0.3402	-0.1694	0.071	0.3588	0.2048	0.3478	0.0644	0	0.0058	0.179	0.1578	-0.1552	-0.196	-0.1736	0.0495	-0.0508	-0.0775	0.1678	0.1808	0.1326	-0.1864	0.3036	-0.1633	-0.2712	-0.1403	-0.6635	-0.2076	-0.1439	-0.1781	-0.2825	-0.2945	-0.131	-0.4977	-0.2685	0.0032	-0.0246	-0.3983	-1.2234	-0.0042	-0.1244	0.2135	0.3138	1.128	0.0595	0.9799	-0.4054	0.1224
A_43_P22489 Dgki Diacylglycerol kinase, iota	0.1024	-0.135	0.3269	-0.0469	0.055	0.0788	0.2827	-0.0506	0.0848	-0.1634	0	0.0714	-0.1499	0.101	-0.428	0.212	0.3191	0	0.1877	0.0273	0.1346	0.0816	-0.0834	-0.2033	0.2936	0.2231	0.0483	0.4248	0.1836	0.0394	0.52	-0.05	0.0526	0.0914	0.0168	0.0614	0.0174	0.0992	0.2956	0.1226	0.0824	0.1667	-0.023	0.2533	0.2129	0.0054	0	-0.5544	-0.1056
A_42_P692926 B3galt4 UDP-Gal:betaGlcNAc beta 1,3-galactosyltransferase, polypeptide 4 (B3galt4)	-0.2956	-0.1765	-0.992	-0.0838	0.08	-0.2821	0.0399	-0.3811	-0.4865	-0.4238	-0.5692	-0.4726	-0.1871	-0.2583	-0.0146	-0.4238	-0.2789	-0.6743	0.1262	-0.5921	-0.0396	0.1783	0.0665	0.2339	-0.0859	-0.2553	-0.0475	-0.5003	-0.2613	-0.6357	-0.1849	0.0322	0.0964	-0.0781	-0.0086	-0.3453	-0.1767	-0.4249	-0.4015	-0.3016	0.0584	-0.0012	-0.2523	-0.4217	-0.348	-0.3514	-0.1587	-0.28	0.1506
A_42_P762064 Rps12 ribosomal protein S12 (Rps12)	-0.0966	0.2468	-0.0455	0.1533	0.4355	0.9468	0.0413	-0.0783	-0.155	-0.2862	-0.3482	-0.305	-0.4786	-0.5351	-0.1756	0.2182	0.2426	0.0392	0.1161	0.4002	0.0181	0.2614	0.6039	0.5428	-0.0118	-0.0488	0.093	0.561	0.6365	0.0163	0.3974	0.3953	0.3424	1.1009	0.222	-0.0992	0.0636	0.3029	-0.2593	-0.0154	0.0968	0.3577	-0.0603	0.159	0.4903	0.0327	0.0691	0.0232	0.1961
A_43_P13765 Rpl31 Ribosomal protein L31	-0.1304	0.171	0.0647	-0.0809	-0.0686	-0.1035	-0.2431	-0.122	-0.0939	-0.064	0.0302	-0.2794	-0.1836	-0.0012	7e-04	-0.0882	-0.3066	0.1254	-0.0546	0.0476	-0.1589	0.2084	-0.1793	0.172	0.4634	0.1669	-0.31	0.1789	0.0615	0.07	0.6601	0.0028	-0.1084	0.0643	0.0092	-0.0721	0.1086	0.1072	0.1963	0.113	-0.5234	-0.0946	0.247	0.0078	-0.0403	-0.3636	-0.3734	-0.7894	0.0116
A_42_P552949 Rpl10 ribosomal protein L10 (Rpl10)	-0.2925	0.0361	-0.4701	0.0501	0.244	0.259	0.0206	-0.1846	-0.3163	-0.5362	-0.6761	-0.6083	-0.383	-0.392	0.0336	0.0674	0.0866	-0.015	0.0902	-0.289	-0.1298	0.2821	0.4644	0.4471	0.1418	-0.3493	0.0835	0.4455	0.3726	0.0986	0.613	0.0991	0.1849	0.9926	0.2335	0.0594	0.2101	0.3961	-0.036	0.1524	0.2624	0.3417	-0.2311	-0.0675	0.47	-0.1988	0.0232	-0.0441	-0.0115
A_42_P591057 Rpl9 ribosomal protein L9 (Rpl9)	-0.5087	-0.2124	-1.2808	0.1964	0.5598	0.8846	0.0762	-0.4882	-0.7762	-0.2828	-0.5404	-0.4157	-0.6207	-0.4489	-0.226	0.0918	0.0457	-0.4291	0.0638	-0.5394	-0.0846	-0.0443	0.4128	0.1219	0.2018	-0.3352	0.518	0.6272	0.654	-0.1142	0.5372	0.51	0.6245	1.2998	0.3645	-0.3368	-0.3728	-0.0488	-0.3183	-0.1505	0.2093	0.7811	-0.4192	-0.0235	0.5134	-0.1282	0.1235	-0.0891	-0.0082
A_43_P21193 Ank2 similar to hypothetical protein (LOC362036)	0.1767	0.0041	0.2584	0.0447	-0.1516	-0.1484	-0.0738	0.0899	0.1546	0.112	0.1989	0.1521	-0.1448	-0.069	-0.2068	0.0461	0.2502	0.3077	-0.0138	0.0251	0.0364	-0.0455	-0.1278	-0.0992	-0.0776	-0.0051	-0.073	0.2724	0.4284	0.1083	0.318	-0.0213	-0.1031	-0.1799	-0.04	0.2818	0.2268	0.4228	0.2054	0.1571	0.0258	-0.1732	0.2026	0.0749	0.1718	0.097	0.0285	0.1151	0.0913
A_43_P15829 Ank2 similar to hypothetical protein (LOC362036)	0.0829	0.2775	0.2911	0.2379	-0.0081	-0.2762	-0.0576	-0.0358	0.388	-0.1301	0.1424	-0.2405	-0.087	-0.0428	-0.3022	0.1251	0.0578	0.0593	-0.061	-0.0274	0.0178	-0.182	-0.0027	0.1251	0.008	0.2802	-0.2274	0.0877	0.2376	0.1173	0.5538	0.126	-0.1833	0.1514	-0.0907	0.3362	0.0535	0.4117	0.1411	-0.0122	0.0128	-0.3607	0.3839	-0.0394	-0.0888	0.045	0.23	0.3053	0.1845
A_43_P17783 Ank2 similar to ankyrin 2 isoform 1; ankyrin-2, nonerythrocytic; ankyrin-B; ankyrin, brain; ankyrin, neuronal; ankyrin, nonerythroid; Long QT syndrome-4; long (electrocardiographic) QT syndrome 4 (LOC310885)	0.0974	0.0196	0.0977	0.0822	-0.0568	-0.0792	-0.0792	-0.0046	0.0245	0.0935	0.1439	0.0779	0.057	0.0846	-0.0068	0.1314	0.1526	0.1816	0.0125	0.0255	0.0266	0.0025	-0.1223	-0.0638	-0.1894	-0.0864	-0.1976	0.0792	0.0622	0.0501	0.1163	-0.0779	-0.106	-0.0378	-0.0354	0.1322	0.0858	0.1154	0.1036	0.0858	0.0775	-0.0128	0.1634	0.0931	0.0957	0.0755	0.0151	0.0575	0.1096
A_43_P19228 Ank2 similar to ankyrin 2 isoform 1; ankyrin-2, nonerythrocytic; ankyrin-B; ankyrin, brain; ankyrin, neuronal; ankyrin, nonerythroid; Long QT syndrome-4; long (electrocardiographic) QT syndrome 4 (LOC310885)	-0.0926	0.101	0.0802	0.0505	0.05	0.0326	0.0681	0.007	0.1224	-0.2184	-0.2133	-0.3244	-0.566	-0.2753	-0.5648	-0.0452	-0.044	0.0419	-0.0945	0.2162	0.0952	-0.1276	-0.0266	-0.0646	0.3848	0.1953	0.2758	0.3535	0.2749	0.3582	0.4169	0.2118	0.0666	0.1827	0.1668	0.4769	0.2853	0.4448	0.3336	-0.2159	-0.1282	-0.2201	-0.0924	-0.1304	-0.0048	-0.0236	-0.0221	-0.2112	0.1654
A_42_P606938 Rpl18 ribosomal protein L18 (Rpl18)	-0.2009	-0.112	-0.4254	-0.1768	-0.0741	-0.1966	0.0852	-0.0916	-0.1602	0.0638	-0.0051	-0.0652	-0.0449	-0.0416	-0.1178	-0.2106	-0.2635	-0.4551	-0.0197	-0.302	-0.1347	0.0498	0.1361	0.0624	0.2941	-0.0327	0.2532	-0.5734	-0.7047	-0.2251	-0.3958	0.0903	0.1542	-0.0598	0.115	-0.1396	-0.3439	-0.6708	-0.1724	-0.1404	0.0337	-0.0313	-0.1593	-0.2079	-0.1319	-0.1422	-0.037	-0.0862	-0.2954
A_42_P656468 Rps8 ribosomal protein S8 (Rps8)	-0.2439	0.2098	-0.3556	-0.2308	0.3294	0.8864	0.2039	-0.208	-0.2203	-0.1604	-0.3074	-0.2154	-0.1042	-0.2633	0.141	0.1991	0.1694	-0.1703	-0.0198	0.0427	-0.1528	0.1923	0.3288	0.2687	0.2188	-0.3264	0.1064	-0.9125	-1.1466	0.0986	-0.4178	0.4406	0.4786	0.88	0.6472	-0.0807	-0.42	-0.826	-0.2764	-0.2463	0.1735	0.2215	-0.0543	-0.0858	0.1221	-0.1161	0.0332	-0.1697	0.2148
A_43_P10050 Rps6 ribosomal protein S6 (Rps6)	-0.3826	-0.0918	-1.269	-0.0768	0.3392	0.3274	0.0573	-0.5834	-0.8906	-0.3432	-0.5186	-0.3052	-0.5547	-0.5472	-0.1932	-0.1103	-0.1863	-0.7854	0.2008	-1.0671	0.1532	0.1349	0.498	0.2924	0.0307	-0.6681	0.1644	0.0165	-0.0195	-0.8317	0.0313	0.2599	0.4646	0.8522	0.1627	-0.532	-0.5598	-0.5281	-0.5943	-0.634	-0.1683	0.1674	-0.6492	-0.4165	-0.0326	-0.3604	0.0284	-0.503	0.0564
A_43_P12302 Rpl28 ribosomal protein L28 (Rpl28)	-0.1115	0.0609	-0.5806	-0.1015	0.2666	0.3909	0.0386	-0.2288	-0.3736	-0.4419	-0.5618	-0.5567	-0.2086	-0.22	0.1478	-0.3458	-0.4295	-0.6152	-0.0309	-0.1433	0.0028	0.2834	0.252	0.3807	0.0349	-0.4444	-0.0781	-1.1643	-1.391	-0.461	-0.6189	0.2174	0.2382	0.2251	0.0595	-0.2896	-0.7076	-1.1184	-0.3612	-0.2693	0.0402	0.1554	-0.1742	-0.1958	-0.2192	-0.1397	0.0067	-0.148	0.1219
A_42_P468038 Rps25 ribosomal protein s25 (Rps25)	-0.3711	-0.0731	-0.5765	0.2587	0.5277	1.2688	0.0059	-0.3589	-0.4636	-0.0835	-0.1838	-0.1769	-0.5273	-0.4142	-0.2298	0.0185	0.0925	-0.185	0.095	0.2502	0.0494	0.0464	0.5292	0.1802	0.0234	-0.1895	0.123	0.4631	0.4834	0.2316	0.4096	0.4414	0.583	1.0267	0.3228	-0.0026	-0.1056	0.1568	-0.0981	-0.108	0.0601	0.589	-0.3588	0.1412	0.4355	-0.0491	0.052	-0.0532	0.1338
A_42_P585285 BF544514 UI-R-BT0-px-a-01-0-UI.r1 UI-R-BT0 cDNA clone UI-R-BT0-px-a-01-0-UI 5', mRNA sequence.	0.3006	0.4094	-1.3245	0.2648	-0.2363	1.0488	-0.2998	-0.8423	-1.7579	-0.35	-0.4658	0.0286	-0.0664	-0.1924	0.0274	0.3116	0.2463	0.3058	0.0271	-1.5274	-0.2433	-0.1506	0.8646	0.1489	0.0245	-0.6486	0.4858	1.1963	0.8573	-0.2129	1.0234	0.4062	0.3419	1.2644	0.3647	-0.2871	0.4432	0.2327	-0.3524	-0.1731	0.3962	0.7682	-0.7001	-0.3978	0.6466	0.2377	0.0103	0.0011	0.5804
A_43_P14083 Ubc Ubiquitin C	-0.0377	0.124	0.1591	-0.0024	0.0849	0.1585	-0.1082	0.3637	0.2004	0.0524	-0.061	-0.2943	0.2118	-0.0876	-0.317	-0.4191	0.2152	0	-0.3013	0.1076	-0.1037	-0.0933	-0.1146	-0.1127	0.4668	0.2216	0.1767	-0.2108	0.1442	0.2195	-0.3776	0.2153	0.1423	-0.0269	0.1634	0.0484	0.0446	0.6245	0.0137	-0.2827	0.0862	-0.104	-0.0335	0.1402	0.1042	0	0.0517	0.1141	0.0408
A_43_P14724 Il6st Interleukin 6 signal transducer	-0.1123	-0.1604	-1.1198	-0.2595	-0.0656	-0.5252	0.1305	-0.4613	-0.6664	-0.1611	-0.4614	-0.4272	0.3045	0.196	0.2881	-0.2581	-0.5662	-1.2528	-0.0902	-0.6826	-0.1314	0.1447	-0.0067	0.0728	-0.2236	-1.1849	-0.2788	-1.349	-1.4852	-1.2912	-0.9981	0.0305	0.1371	-0.4996	-0.1498	-0.7723	-0.7964	-1.403	-0.7161	-0.3047	0.2557	0.3093	-0.0014	-0.3057	-0.4791	-0.238	-0.1994	-0.3135	-0.0541
A_42_P669501 Rpl6 ribosomal protein L6 (Rpl6)	-0.4486	-0.1807	-1.4746	-0.1674	0.1092	-0.2858	0.0677	-0.5969	-0.9472	-0.542	-0.7774	-0.5334	-0.3981	-0.3732	0.034	-0.1798	-0.3924	-1.0768	0.0978	-1.2481	-0.1154	0.213	0.3122	0.2868	-0.1047	-1.0997	-0.0034	-0.7046	-0.8076	-0.9769	-0.2119	-0.0363	0.2224	0.4366	0.2046	-0.4504	-0.6662	-1.1196	-0.5996	-0.6801	-0.0336	0.1378	-0.5785	-0.404	-0.1569	-0.4503	-0.0098	-0.611	0.2552
A_42_P485092 Rpl22 Ribosomal protein L22	0.0644	0.0063	0.0382	0.0456	-0.0564	-0.1541	0.0413	0.1505	0.1677	0.04	0.1319	0.0968	0.2137	0.2078	0.1574	0.1472	0.1271	0.2502	-0.0136	-0.0445	0.0146	-0.005	-0.1384	-0.0877	-0.097	-0.0012	-0.096	-0.0866	-0.0837	0.0847	0.0125	-0.1176	-0.1869	-0.1955	-0.0315	0.1751	0.0365	0.0677	0.2021	0.1492	0.106	0.1789	0.2599	0.1673	0.0784	0.1566	0.0166	0.1834	0.1823
lalt.pool	-0.075	2.975	3.425	-0.2	2.325	6.4	-0.225	-0.025	-0.55	0.05	0.275	1.525	0.15	-0.125	1.575	0.15	0.025	0.15	0.275	7.1	1.975	-0.15	6.025	0.675	-0.35	0.15	0.475	-0.4333	1.4167	3.5833	-0.0667	-0.6333	0.2167	1.8	0.1167	-0.9333	0.35	2.8333	-1.1	1.675	1.025	5.325	-0.125	-0.25	8.425	2.35	-0.325	1.825	-0.95
[truncated: 25 more columns]
