# Supplementary material for: Gene set enrichment analysis for non-monotone association and multiple experimental categories
Source: BMC Bioinformatics. 2008 Nov 14;9:481. doi: 10.1186/1471-2105-9-481 (PMC2636811; doi:10.1186/1471-2105-9-481)
Supplement: Additional file 2 — Sets and Expression. The intermediate analysis results of NCT compendium data set. Sets directory contains lists of identified gene sets under different across-compound (category) selection criteria. Compound specific p-values, set size, etc are provided. Expression directory contains extracted expression data for respective identified gene sets. [file 1471-2105-9-481-S2.zip › SetsAndExpression/expression/C2-6of8liverp05-Cfilter-10-liver-RIBOSOMAL_PROTEINS.txt]

geneids	1.2.Dich-24-15#-0.1	1.2.Dich-24-150#3	1.2.Dich-24-1500#3.4	1.2.Dich-48-15#-0.2	1.2.Dich-48-150#2.3	1.2.Dich-48-1500#6.4	1.2.Dich-6-15#-0.2	1.2.Dich-6-150#0	1.2.Dich-6-1500#-0.6	1.4.Dich-24-15#0	1.4.Dich-24-150#0.3	1.4.Dich-24-1500#1.5	1.4.Dich-48-15#0.2	1.4.Dich-48-150#-0.1	1.4.Dich-48-1500#1.6	1.4.Dich-6-15#0.2	1.4.Dich-6-150#0	1.4.Dich-6-1500#0.2	Brom-24-25#0.3	Brom-24-250#7.1	Brom-24-75#2	Brom-48-25#-0.2	Brom-48-250#6	Brom-48-75#0.7	Brom-6-25#-0.4	Brom-6-250#0.2	Brom-6-75#0.5	Diqu-24-10#-0.4	Diqu-24-20#1.4	Diqu-24-25#3.6	Diqu-24-5#-0.1	Diqu-48-10#-0.6	Diqu-48-20#0.2	Diqu-48-25#1.8	Diqu-48-5#0.1	Diqu-6-10#-0.9	Diqu-6-20#0.4	Diqu-6-25#2.8	Diqu-6-5#-1.1	Gala-24-100#1.7	Gala-24-25#1	Gala-24-400#5.3	Gala-48-100#-0.1	Gala-48-25#-0.2	Gala-48-400#8.4	Gala-6-100#2.4	Gala-6-25#-0.3	Gala-6-400#1.8	Mono-24-10#-1
A_43_P17958 TC487605 Transcribed locus, strongly similar to NP_080046.2 autophagy 10-like [Mus musculus]	0.129	-0.3128	-1.2831	-0.0532	0.0648	-0.6265	0.2536	-0.0759	-0.0393	0.4511	0.4545	-0.337	-0.0809	-0.0282	0.1808	-0.2849	-0.2346	-0.1906	0.041	-1.5576	-0.1952	-0.1354	-0.3083	-0.0499	-0.3245	-0.4517	-0.5224	-0.1842	-0.0056	-0.2239	-0.3112	-0.0357	0.0121	-0.3262	-0.0547	0.2979	-0.3269	-0.5498	0.2102	-0.1482	0.038	-0.8912	0.2904	0.0503	-0.3118	-0.6699	0.0296	-0.0568	-0.0312
A_42_P494634 Rpl27 ribosomal protein L27 (Rpl27)	0.0788	0.8984	0.9746	-0.0595	0.2633	1.5818	0.1441	0.3357	0.2661	0.3302	0.4424	0.9876	0.1714	0.1422	0.8374	0.1133	0.1361	0.1388	0.4628	1.2026	0.9575	-0.0172	1.3561	0.2089	0.205	0.2271	0.3817	0.0293	0.3961	0.6226	-0.1979	-0.009	-0.0552	-0.1211	-0.1427	0.067	0.1138	-0.1573	0.0722	0.6652	0.0156	0.9076	0.0464	0.0289	1.8074	0.0549	0.0325	0.0109	0.0162
A_42_P789727 Rpl36 ribosomal protein L36 (Rpl36)	0.0506	0.2878	0.2706	-0.157	0.0558	0.804	0.234	0.391	0.2285	0.1803	-0.1044	0.3144	-0.1147	-0.1696	0.5187	0.0856	0.1374	0.1182	0.3663	0.5936	0.4307	-0.1488	0.733	0.0412	0.1516	0.2293	0.2486	0.1129	0.1235	0.0738	-0.6834	-0.0889	-0.5056	-1.016	-0.3018	0.1177	-0.2523	-0.816	0.0514	0.1621	-0.0881	0.7275	0.0706	0.013	0.8833	0.2468	0.0047	0.0872	0.0244
A_42_P793008 Rps13 Ribosomal protein S13	0.1788	0.7024	1.0598	-0.0374	0.0861	1.0481	0.5319	0.7285	0.5514	0.3269	0.4276	0.9336	-0.15	-0.2332	0.4636	0.1929	0.1602	0.0916	0.3024	0.938	0.5863	-0.1264	1.0184	0.0421	0.1412	0.2274	0.3881	0.0832	0.3303	0.3641	-0.6042	0.1475	-0.2662	-0.7618	-0.205	0.1808	0.0284	-0.618	0.1265	0.5089	0.0755	0.7058	0.1424	0.1276	1.1454	0.3672	0.1016	0.2592	-0.0537
A_43_P20093 Rps6ka2 Ribosomal protein S6 kinase, polypeptide 2	0.1021	-0.1526	0.1085	0.0424	-0.1219	-0.3592	-0.086	0.0487	0.1028	0.0394	-0.0335	-0.4209	-0.0688	0.0572	-0.0076	0.2303	0.0882	-0.0412	-0.1024	-0.3818	-0.4146	0.1013	-0.1142	0.0104	-0.0772	-0.0386	-0.11	-0.0303	-0.1641	-0.1129	-0.0071	0.003	-0.1633	-0.0421	-0.0528	-0.0055	-0.1614	-0.1596	0.0976	-0.0959	-0.0064	-0.0862	-0.045	-0.0949	-0.4265	0.0174	0.0032	0.0279	-0.0819
A_43_P14183 Rps8 ribosomal protein S8 (Rps8)	0.0267	1.1437	0.9878	0.1013	0.4244	2.1938	0.0776	0.3725	0.0259	0.0035	0.0982	1.073	-0.1871	-0.2208	0.6595	-0.2918	-0.1256	-0.0758	0.2716	1.3246	0.9649	-0.4709	1.489	-0.2604	0.0865	0.1506	0.3137	-0.0687	0.4209	0.6018	-0.213	0.2022	0.1858	0.1002	0.0156	0.0596	0.2438	-0.1019	0.0579	0.5135	-0.2003	0.974	0.062	0.0625	2.2023	-0.0836	0.0136	-0.114	0.0289
A_43_P14034 Rps6kb1 Ribosomal protein S6 kinase, polypeptide 1	0.1167	0.0145	0.0152	0.0718	-0.1515	-0.4111	-0.2861	0.5436	0.0425	-0.0706	0.44	0.398	0.0511	0.1481	-0.0316	0.0464	0.0723	-0.1365	-0.3543	0.1399	0.1083	0.0513	-0.1124	0.1324	0.0928	0.0349	-0.1072	0.0672	0.0053	0.1052	-0.283	-0.1698	0.0752	0.0345	-0.0439	0.0753	-0.0255	0.1055	0.1022	0.0963	0.0715	-0.1628	0.028	-0.1973	-0.4812	0.099	0.0494	0.082	-0.2371
A_43_P14014 Rpl27 ribosomal protein L27 (Rpl27)	-0.1493	0.4142	0.5432	-0.1794	0.0397	1.06	0.0513	0.2477	0.1073	-0.0229	0.0902	0.5968	-0.0974	-0.1787	0.5096	0.0739	0.0623	0.0178	0.5112	0.9962	0.8157	-0.0032	0.9917	0.1819	0.2075	0.2543	0.3258	0.1094	0.3841	0.4633	-0.2727	-0.0114	-0.1412	-0.324	-0.1956	0.0656	0.0251	-0.2916	0.0611	0.5492	0.0887	0.835	0.0476	0.103	1.1466	0.231	0.0798	0.1472	-0.0164
A_43_P11361 Il6st Interleukin 6 signal transducer	0.1678	0.2217	0.2915	0.1386	-0.2011	-0.32	0.0713	-0.1851	-0.0734	0.2686	0.2474	0.051	-0.0051	-0.005	-0.5247	0.0825	0.0301	0.126	-0.1966	-0.2004	-0.2007	-0.0391	-0.3568	-0.1501	-0.3143	-0.3697	-0.3405	0.2814	0.1406	0.1264	0.159	0.3237	0.2663	0.3273	0.2038	0.1074	0.4723	0.5822	0.0839	0.2907	0.3906	0.4077	-0.094	0.3144	0.1578	0.3562	0.0658	0.3164	-0.0184
A_42_P567286 MGC73017 Unknown (protein for MGC:73017)	0.3099	0.5001	0.3872	0.278	0.4039	0.5138	0.4916	0.3723	0.7576	0.2141	-0.0373	-0.1596	0.4935	0.3698	0.2768	-0.2912	-0.4365	-0.7646	-0.0129	-0.2279	0.1906	0.2646	0.5207	0.3847	0.5758	-0.2978	0.1578	-0.0459	-0.0945	-0.2401	-0.289	-0.4635	-0.4795	-0.6084	-0.3012	-0.514	-0.5457	-1.0691	-0.1491	0.1895	0.0502	-0.4675	0.045	0.0192	-0.1027	-0.4568	0.1058	-0.428	-0.2178
A_43_P12078 Rpl35a ribosomal protein L35a (Rpl35a)	0.2564	0.7476	0.7676	-0.0084	0.081	0.9354	0.4574	0.6548	0.5372	0.2684	0.2466	0.6903	-0.4781	-0.5329	0.141	-0.091	-0.0705	-0.0668	0.3567	0.883	0.7293	-0.2639	0.9594	-0.1805	0.0876	0.1947	0.3311	0.0945	0.3098	0.2017	-0.4785	0.467	-0.0564	-0.6618	-0.1085	0.1394	0.0282	-0.5237	0.1258	0.2013	-0.1262	0.6686	0.1266	0.0341	1.2171	0.345	0.0679	0.1569	-0.0683
A_43_P11259 LOC297372 similar to mitochondrial ribosomal protein L19; DNA segment, Chr 6, ERATO Doi 157, expressed; ribosomal protein, mitochondrial, L15; 9030416F12Rik (LOC297372)	0.0464	0.7509	0.6339	0.107	0.2656	0.6974	0.0542	0.0014	0.0654	0.1261	0.3606	0.9009	-0.1041	-0.0149	0.7076	-0.2278	-0.2037	-0.1012	0.3007	0.2427	0.7162	0.037	0.6609	0.0857	0.0489	-0.4181	0.0137	-0.2132	0.049	0.0542	-0.1236	-0.025	-0.0598	-0.2846	0.0857	0.2096	0.2332	-0.2512	0.1595	0.1108	-0.0218	-0.291	-0.0031	0.094	0.4202	-0.3301	0.0758	-0.1058	-0.116
A_43_P12303 Rpl30 ribosomal protein L30 (Rpl30)	0.2228	0.6624	0.7419	-0.0685	0.036	0.8608	0.5436	0.6891	0.5798	0.1783	0.1139	0.3834	-0.252	-0.3033	0.2423	-0.1316	-0.1145	-0.2053	0.239	0.7028	0.5137	-0.1375	0.8974	0.0616	0.1109	0.1328	0.2696	0.1245	0.275	0.1711	-0.5383	-0.1053	-0.3906	-0.7987	-0.4155	0.0217	-0.1333	-0.8226	0.0862	0.536	0.083	0.6177	0.2076	0.0418	1.0274	0.2389	0.1029	0.1992	-0.0638
A_43_P11759 Rps26 ribosomal protein S26 (Rps26)	0.4553	0.8598	0.9987	-0.0464	0.2094	0.9169	0.5071	0.6994	0.6653	0.6822	0.569	0.8632	0.0019	-0.0184	0.6306	0.2283	0.2985	0.3002	0.354	0.9413	0.6644	0.0241	0.9785	0.2473	0.292	0.3029	0.4068	-0.018	0.1461	0.1891	-0.4848	0.0487	-0.1969	-0.4998	-0.1571	-0.0659	-0.0912	-0.4508	-0.0447	0.3336	-0.0021	0.6532	0.1572	0.0221	0.8749	0.1643	0.0097	0.0756	0.0219
A_43_P11760 Rpl32 ribosomal protein L32 (Rpl32)	0.0584	0.9486	0.9266	-0.1976	0.2997	1.8214	-0.0115	0.143	-0.0236	0.4195	0.6594	1.2517	0.2094	0.1752	1.0293	0.4266	0.4782	0.3573	0.5462	1.2878	0.9992	0.0642	1.5545	0.3568	0.242	0.3474	0.5618	0.1753	0.318	0.5912	-0.0066	-0.1212	0.036	0.0369	-0.0665	0.288	0.2467	0.361	0.2538	0.4817	-0.0276	1.0123	0.1775	0.1373	1.9994	0.2132	0.0781	0.0917	0.051
A_43_P12229 Rpl31 ribosomal protein L31 (Rpl31)	0.1529	0.8189	0.8957	-0.1587	0.2372	1.5038	0.2557	0.4896	0.364	0.3848	0.2257	0.7281	0.0782	0.0799	0.8747	0.0082	0.1442	0.239	0.3611	1.1004	0.7407	-0.1268	1.5501	0.1925	0.2009	0.1684	0.3478	-0.0196	0.2695	0.3828	-0.531	0.0252	-0.1247	-0.484	-0.1986	0.116	-0.0018	-0.4887	0.1005	0.4534	-0.0463	0.9597	0.2848	0.0502	2.0686	0.2194	0.1184	0.1144	0.0166
A_43_P12230 Rpl4 ribosomal protein L4 (Rpl4)	-0.1116	0.7371	0.892	0.2953	0.5916	1.2199	-0.5109	-0.4025	-0.475	-1.1709	-0.4685	0.0396	-0.2705	-0.308	0.6698	-0.5726	-0.7948	-1.2035	0.6407	1.044	1.1385	0.0789	0.7351	0.2348	0.3435	0.2802	0.3885	-0.2792	0.2425	0.8417	0.1803	-0.1844	0.2275	0.5679	0.2395	-0.1813	0.2219	0.5564	-0.1239	0.0925	-0.2135	0.1684	0.0199	-0.0352	0.7719	0.111	-0.0532	0.0344	0.0153
A_43_P12517 Rps21 ribosomal protein S21 (Rps21)	0.2933	0.9067	0.9808	-0.1038	0.2698	1.3367	0.3663	0.5622	0.453	0.5545	0.5291	0.9809	0.1546	0.1924	0.8542	0.1271	0.2313	0.2922	0.3006	0.9455	0.5746	0.0505	1.1648	0.4447	0.0922	0.1949	0.2442	0.1373	0.367	0.3653	-0.3911	-0.044	-0.13	-0.4125	-0.2349	0.1449	0.0879	-0.3923	0.1261	0.5174	0.1378	0.7165	0.3255	0.1394	1.4421	0.2255	0.169	0.1976	0.066
A_43_P12515 Rps9 ribosomal protein S9 (Rps9)	0.3772	0.9961	1.1899	0.0954	0.3095	0.9098	0.4738	0.64	0.3908	0.3551	0.5485	0.9837	0.026	0.0126	0.5834	0.0739	0.0864	0.0369	0.1053	0.7646	0.3416	-0.1894	0.8629	0.0645	0.0048	0.1579	0.1758	0.0742	0.3017	0.5087	-0.1567	0.2049	0.1097	-0.0135	0.0518	0.0934	0.1148	0.0126	0.0766	0.3468	-0.0848	0.6703	0.155	0.0885	1.2043	0.1066	0.0396	0.0675	0.012
A_43_P12514 Rps6ka1 ribosomal protein S6 kinase polypeptide 1 (Rps6ka1)	-0.1406	-0.3737	0.0714	0.0744	0.1034	-0.0974	0.2882	0.2434	0.022	-0.0427	-0.0795	-0.5144	0.3802	0.3994	0.572	-0.3965	-0.367	-0.3304	0.0933	-0.182	0.0567	0.0234	0.1245	0.135	0.3248	-0.0292	0.1569	-0.3618	-0.443	-0.7252	-0.3264	-1.0849	-0.8144	-0.7518	-0.8878	-0.4472	-0.4466	-0.6998	-0.3237	0.0706	0.1152	-0.4625	-0.1104	-0.1528	-0.202	-1.4714	-0.0351	-0.9401	-0.1196
A_43_P12518 Rps24 ribosomal protein S24 (Rps24)	0.1347	0.9466	0.9713	0.0316	0.5703	2.0571	0.123	0.3369	0.2201	0.5605	0.3055	1.0716	0.1567	0.1973	0.9779	-0.0059	0.1246	0.2618	0.2301	1.203	0.6782	-0.2686	1.4552	0.108	0.0681	0.1162	0.288	-0.0589	0.308	0.3607	-0.181	-0.1711	0.032	0.0543	-0.2137	0.088	0.2324	0.0078	0.048	0.5836	0.0208	1.1056	0.2098	0.0824	2.1294	0.138	0.0904	0.087	0.0102
A_43_P12513 Rpl37 ribosomal protein L37 (Rpl37)	0.4608	1.4409	1.5901	-0.134	0.2346	1.6507	0.3862	0.6629	0.6274	0.425	0.3528	1.2059	0.1965	0.1537	0.9118	0.1817	0.261	0.268	0.4238	1.3317	1.1086	-0.1212	1.3333	0.0595	0.2047	0.206	0.3712	0.0408	0.187	0.3226	-0.1787	0.0322	-0.0822	-0.2513	-0.2493	0.0752	0.272	-0.1546	0.1064	0.7486	0.0478	0.9344	0.1201	0.1198	1.9267	0.183	0.1675	0.1014	0.0725
A_43_P11597 Rpl39 ribosomal protein L39 (Rpl39)	0.5808	0.6781	0.6813	-0.2977	0.0634	0.3184	0.7647	0.9794	0.7916	1.276	1.1161	1.1153	0.3416	0.4007	0.8414	0.8136	0.9863	1.1408	0.1336	0.4502	0.0578	0.0029	0.6966	0.1413	0.0328	0.2371	0.2048	0.1158	0.0723	-0.3189	-0.0568	-0.0713	-0.0805	-0.4059	-0.292	0.0674	0.0071	-0.3712	0.0964	0.3601	0.1168	0.7724	0.4165	0.0872	0.8354	0.4391	0.1019	0.3278	0.0185
A_43_P11598 Rps29 ribosomal protein S29 (Rps29)	0.1264	0.2412	0.4734	-0.1562	0.1013	0.7108	0.0398	0.1342	0.1	0.7834	0.3818	0.4801	0.2807	0.3363	0.491	0.3256	0.5536	0.7149	-0.026	0.6664	0.0557	0.1814	0.9705	0.379	0.2162	0.2886	0.3574	-0.0482	0.0798	0.0995	-0.0542	0.0531	0.1522	0.0235	-0.1391	0.0381	0.1032	0.0621	-0.0525	0.1054	-0.0228	0.6494	0.3969	0.1392	1.4206	0.3691	0.1327	0.157	-0.0296
A_43_P14985 Rpl19 ribosomal protein L19 (Rpl19)	0.1045	0.8115	0.8774	0.16	0.5382	1.4472	-0.0174	0.1715	0.0908	-0.4316	-0.5133	0.0966	-0.1577	-0.1381	0.5452	-0.2983	-0.3064	-0.3905	0.2696	0.9068	0.7027	-0.0848	1.0159	0.2718	0.0481	0.0474	0.089	0.0979	0.369	0.7546	-0.2487	-0.011	0.0463	-0.0395	-0.059	-0.0263	0.0281	-0.2503	0.0034	0.5201	-0.1309	0.6162	0.1944	-0.0414	1.4422	0.1183	0.0244	0.0082	0.3187
A_43_P12711 Rps6kb1 ribosomal protein S6 kinase, polypeptide 1 (Rps6kb1)	-0.0123	0.2114	0.9003	0.1193	0.0633	0.5264	0.2512	0.4346	-0.005	0.2673	0.3922	0.5414	-0.2867	-0.2581	-0.1836	-0.2169	-0.1856	-0.1222	-0.2834	0.3848	-0.2399	-0.1819	0.07	0.01	-0.115	0.1104	0.1615	0.195	0.2728	0.3069	0.0814	0.3121	0.1385	0.1461	0.1708	0.1656	0.2187	0.151	0.0465	-0.129	0.0746	0.5192	-0.0388	0.138	0.0892	0.3734	0.0861	0.29	-0.0234
A_43_P12637 Uba52 ubiquitin A-52 residue ribosomal protein fusion product 1 (Uba52)	0.0372	0.5818	0.7064	-0.1198	0.3587	1.2757	-0.0135	0.1675	0.1892	0.3094	0.2286	0.6353	0.1226	0.2968	0.7631	0.2372	0.2972	0.3897	0.3516	1.0557	0.8051	0.4321	0.975	0.6442	0.3488	0.3813	0.5481	0.0797	0.2276	0.3271	-0.1965	-0.1781	-0.0628	-0.2025	-0.2798	-0.0229	0.0925	-0.1423	-0.0512	0.2434	0.0238	0.7978	0.2447	0.0412	1.0945	0.2391	0.0629	0.1138	-0.0289
A_43_P18339 Dgki Diacylglycerol kinase, iota	-0.0701	-0.087	-0.0105	-0.1229	-0.2186	-0.041	0.1886	-0.2332	-0.2662	0.2845	0.3984	0.6273	-0.0285	-0.0826	0.2024	0.2316	0.1281	0.2452	-0.2636	-0.0066	-0.178	0.005	0.0907	-0.0469	0.0479	0.1556	0.2497	-0.0878	-0.1632	-0.01	0.0842	0.1014	3e-04	-0.0666	-0.1101	-0.1176	0.1052	0.1279	-0.0798	-0.0363	-0.1062	0.527	0.0599	0.294	0.023	-0.1569	0.1843	0.0429	-0.6858
A_43_P11426 Pigk_predicted phosphatidylinositol glycan, class K (predicted) (Pigk_predicted), mRNA.	0.3414	0.1588	-0.1531	0.1914	0.3559	0.1822	0.169	0.1501	0.3026	0.3373	0.3879	0.2432	-0.0368	-0.0567	0.3253	-0.0203	-0.024	-0.0364	0.0531	-0.9385	-0.235	-0.1038	-0.2074	0.1225	-0.0196	-0.0798	-0.0809	-0.0274	0.1119	-0.0125	-0.2109	-0.3245	-0.2252	-0.2849	-0.1509	0.0919	-0.3008	-0.6678	0.1044	-0.0538	0.1234	-0.055	0.127	0.1153	-0.5	0.173	0.03	0.188	-0.0274
A_43_P15621 Rpl26_predicted similar to 60S ribosomal protein L26 (LOC287417)	0.4124	1.1896	1.1743	0.1606	0.4666	1.7365	0.3078	0.4915	0.3833	0.4171	0.3954	0.9971	0.09	0.0825	0.703	0.1001	0.173	0.2024	0.1726	0.9648	0.6253	-0.2608	1.1315	-0.0658	-0.0129	0.008	0.1586	0.0913	0.3736	0.6037	-0.1904	0.1587	0.0244	-0.1863	-0.0283	0.0481	0.081	-0.2127	0.0464	0.5159	-0.0377	0.873	0.1971	0.0263	1.8891	0.1112	0.0703	0.0258	0.0618
A_43_P15678 LOC307135 Similar to ribosomal protein L34	-0.0706	-0.1686	0.2366	-0.1471	0.1659	-0.1436	-0.0767	0.1138	-0.2874	-0.0365	0.2077	0.257	0.0582	-0.0181	0.9835	0.676	0.0315	0.611	-0.2926	-0.2783	-0.1646	-0.0043	-0.4185	-0.0224	-0.0632	-0.1846	-0.0987	0.0444	-0.1714	-0.1165	0.1001	0.1526	0.5377	-0.2513	0.0737	-0.1354	-0.0103	-0.2241	0.3262	-0.0226	-0.1121	0.2043	0.2386	0.0873	0.1176	0.2918	0.0552	0.1221	0.1284
A_43_P15685 Rps3 Ribosomal protein S3	-0.2652	-0.2155	-0.6004	0.057	-0.0479	-0.1223	-0.2205	-0.4635	-0.5094	-1.1749	-0.6568	-0.8008	-0.421	-0.4632	-0.5392	-0.6697	-0.9502	-1.269	0.2488	0.0249	0.4562	0.2408	0.3442	0.2122	0.2513	0.0378	0.1774	0.0297	-0.0626	0.0445	0.0118	-0.2438	-0.0827	-0.0295	-0.1918	-0.4256	-0.2971	-0.3796	-0.2565	-0.1194	-0.1136	-0.3752	-0.1115	-0.1912	-0.039	-0.1262	-0.1437	0.0151	0.0038
A_42_P697450 Il6st Interleukin 6 signal transducer	0.0429	-0.1637	-0.4854	-0.0184	-0.3212	-0.7174	-0.0322	-0.0846	-0.1324	0.0516	0.0489	-0.2938	-0.2744	-0.1716	-0.8252	-0.0218	0.0783	0.1466	-0.4461	-0.3976	-0.5232	-0.0271	-0.5175	-0.1192	-0.3177	-0.0144	-0.2669	0.4689	0.149	-0.0774	0.2852	0.509	0.3492	0.409	0.1466	-0.0478	0.2621	0.5312	-0.0292	0.1076	-0.0354	0.8341	-0.2386	0.1354	0.0289	0.4714	0.0233	0.1663	-0.1137
A_43_P15062 Rpl3l_predicted similar to 60S ribosomal protein L3-like (LOC287122)	-0.0016	0.2235	0.6461	0.0618	-0.1574	0.1788	0.0558	0.0896	0.1456	0.025	0.0862	0.224	-0.1068	-0.1561	0.2357	0.2146	-0.0288	-0.1423	-0.403	0.336	-0.1153	0.0241	0.2414	0.194	0.1187	0.348	0.2548	0.2707	0.2952	-0.1356	0.4922	-0.3118	0.0788	0.2689	0.0172	0.0091	-0.3201	0.169	-0.2208	0.2214	-0.275	0.3155	0.2102	0.8546	0.5123	0.087	-0.0377	-0.2858	-0.5171
A_43_P11834 Lamr1 laminin receptor 1 (67kD, ribosomal protein SA) (Lamr1)	0.4507	1.2414	1.1985	0.0429	0.5516	1.0693	0.167	0.3075	0.1777	-0.3695	-0.2445	0.5602	-0.3867	-0.3443	0.5436	0.0796	-0.0042	-0.1825	0.4426	1.0452	0.7718	0.096	0.8235	0.3668	0.0632	0.23	0.1628	-0.0402	0.1874	0.3258	-0.4388	-0.0699	-0.212	-0.4703	-0.0714	-0.0454	0.0282	-0.4354	-0.1076	0.3017	-0.1148	0.6187	0.1994	0.1318	0.9311	0.2653	0.0262	0.186	0.0949
A_43_P16823 TC472301 Transcribed locus	0.5414	1.5388	1.367	-0.1061	0.687	1.3472	0.6343	0.6359	0.1693	0.4211	0.4333	0.8665	-0.3386	-0.195	0.8021	-0.4586	0.0567	0.0866	0.298	0.8873	0.844	0.0557	1.3919	0.3759	-0.7362	-0.6058	0.0598	-0.3593	0.0322	0.095	-0.303	0.0511	0.2445	-0.0565	0.2008	0.1426	0.231	-0.4094	0.4684	0.2295	-0.2106	1.0046	0.3444	0.0453	1.5484	-0.5061	-0.029	0.1838	-0.8587
A_43_P15268 Rps15 ribosomal protein S15 (Rps15)	0.2328	0.7014	0.6435	-0.1001	0.3871	0.9143	-0.1177	-0.0654	0.129	-0.6919	-0.7785	0.0667	0.035	-0.0754	0.6841	0.32	0.2976	0.0058	0.3968	0.5782	0.4448	-0.1481	0.602	0.1568	-0.0418	0.0154	-0.1324	-0.0319	0.1372	0.2998	-0.0652	-0.0933	0.0981	0.3305	-0.0392	0.2113	0.1602	0.2853	0.1566	0.1047	-0.1601	0.4049	0.0881	-0.0213	0.6643	0.0796	-0.0435	0.1628	0.1609
A_42_P471239 Rps11 ribosomal protein S11 (Rps11)	0.2037	1.0361	1.1289	-0.0277	0.3245	1.556	0.3294	0.418	0.1959	0.2289	0.4439	1.0746	-0.0177	-0.0441	0.7228	0.2113	0.1911	0.0612	0.255	1.1102	0.6006	-0.1019	1.3049	0.0889	0.129	0.1164	0.3	0.0333	0.3637	0.5986	-0.2985	0.0505	-0.0499	-0.2356	-0.078	0.0442	-0.0088	-0.2907	0.0896	0.3783	-0.103	0.8152	0.1621	0.028	1.614	0.0712	0.0108	-0.0128	0.0535
A_43_P15882 Rps6ka2 ribosomal protein S6 kinase, 90kD, polypeptide 2 (Rps6ka2)	-0.0036	0.2153	0.3664	0.3994	0.101	-0.0974	0.0436	-0.0272	0.2047	-0.0893	0.199	0.2556	0.4525	0.0621	0.3868	0.2076	0.0211	-0.3788	-0.072	0.051	-0.0781	0.1227	0.1065	-0.0353	-0.2625	0.1714	0.041	-0.1183	0.3107	-0.1751	0.24	0.1178	0.0388	-0.0898	-0.03	0.205	-0.0715	0.0095	-0.3401	-0.1142	-0.1256	0.5282	0.0397	0.0329	0.254	0.0488	-0.3176	0.0204	0.2097
A_43_P13327 Ubb polyubiquitin (Ubb)	-0.0558	0.0165	0.8819	0.0785	0.1393	0.7777	-0.3632	0.136	0.2721	-0.0541	-0.2124	-0.0903	0.0789	0.0914	-0.2093	-0.3245	-0.2552	-0.1059	-0.051	0.6217	0.1627	-0.0537	0.4662	-0.0394	-0.1178	0.5536	0.4906	-0.2145	-0.108	-0.2971	0.0449	0.1307	0.0744	0.092	0.039	-0.2803	0.4661	1.3763	-0.1091	0.2254	-0.0606	-0.2074	-0.0209	0.0778	1.0009	-0.8055	0.0286	-0.7285	-0.1372
A_43_P22400 Rps27 UI-R-E0-br-a-08-0-UI.s1 UI-R-E0 cDNA clone UI-R-E0-br-a-08-0-UI 3', mRNA sequence.	0.202	0.3264	2.3588	-0.1168	-0.1444	0.8462	0.5913	0.5712	0.7251	0.8431	0.0288	0.5312	0.084	-0.1362	-0.4487	-0.5336	0.1592	0.6333	-0.1781	2.0644	-0.0253	-0.0378	1.1205	0.0898	-0.2513	0.3827	0.0902	0.359	0.9117	1.9766	-0.0573	0.497	0.2572	0.0226	0.1402	0.2625	0.5328	0.9163	0.11	0.0881	-0.0595	1.0962	0.0975	-0.0617	1.9654	0.3982	0.1586	0.3838	-0.1135
A_43_P22489 Dgki Diacylglycerol kinase, iota	0.1611	-0.4717	0.6279	0.1892	0.1369	0	0.0837	0.1365	0.5812	0.0609	-0.0357	-0.1831	-0.1098	0	-0.152	0.0908	0	0.0333	-0.1855	0.0482	-0.3574	0.0683	-0.0246	-0.0451	0.0563	0.0934	0	0.0782	0.0968	0.1824	-0.0812	-0.0157	0.0216	0.1832	-0.0626	-0.1849	-0.0807	-0.0356	-0.0209	-4e-04	0.0643	0.1367	0.0577	0.1727	-0.2652	0	-0.0198	0.041	0.3797
A_42_P692926 B3galt4 UDP-Gal:betaGlcNAc beta 1,3-galactosyltransferase, polypeptide 4 (B3galt4)	-0.0304	0.3522	-0.3319	0.0344	0.0141	-0.121	-0.0964	-0.4886	-0.8434	0.1292	0.0648	0.2509	0.2374	0.2317	0.2585	0.1767	0.1016	0.0357	0.135	0.0228	0.5236	0.179	-0.6027	0.1758	0.0798	-0.7261	-0.5319	0.0136	0.0693	0.1397	0.0146	0.0521	0.0752	0.0731	0.1028	0.0389	-0.2398	-0.3728	-0.0561	0.035	-0.081	-0.2672	0.0864	-0.0432	-0.2956	-1.0225	-0.1485	-1.4117	0.016
A_42_P762064 Rps12 ribosomal protein S12 (Rps12)	0.17	1.074	1.0225	-0.026	0.6093	2.4255	0.0755	0.3784	0.2887	0.2524	0.224	1.0217	0.1949	0.2218	1.0879	0.014	0.142	0.117	0.4619	1.4508	1.0816	0.0264	1.4813	0.4428	0.3559	0.3446	0.64	-0.0303	0.2723	0.2765	-0.1998	-0.153	0.0824	0.0622	-0.2222	0.0466	0.3276	-0.0095	0.0541	0.4394	-0.0616	0.8592	0.232	0.0697	1.9669	0.0864	0.0594	0.0493	0.0111
A_43_P13765 Rpl31 Ribosomal protein L31	-0.0096	-0.2349	0.1538	0	0.1011	-0.003	0.0974	-0.022	-0.1461	0.1606	0.1605	-0.4417	0.3668	0.0546	0.0427	-0.2785	-0.1138	0.1611	-0.4133	0.132	0.0908	-0.0888	-0.0599	0	0.0604	-0.2181	0.0838	-0.1106	-0.0587	0.1709	0.0591	0.0642	0.1265	-0.3668	0.1488	-0.0859	-0.1133	0.2534	0.3443	0.0769	-0.0976	0.2932	-0.0511	-0.3452	-0.012	0.1765	0	0.06	0.2469
A_42_P552949 Rpl10 ribosomal protein L10 (Rpl10)	-0.1626	0.4344	0.6478	-0.2621	-0.1651	0.6549	0.1306	0.2318	-0.0521	-0.197	0.113	0.4548	-0.1702	-0.1286	1e-04	0.3355	0.2732	0.0901	0.2306	0.9498	0.5769	0.0985	0.661	0.0999	0.1451	0.2058	0.3485	0.1507	0.217	0.4374	-0.3364	0.2074	-0.2325	-0.6014	-0.0858	-0.0172	0.0208	-0.3087	-0.0442	0.1111	-0.0948	0.6586	-0.0255	-0.0266	0.7749	-0.0993	-0.1281	-0.1442	0.0783
A_42_P591057 Rpl9 ribosomal protein L9 (Rpl9)	0.1753	1.161	1.1718	0.1298	0.3739	1.8967	0.2657	0.4806	0.2423	0.188	0.4179	1.1241	-0.04	-0.0693	0.6403	0.1138	0.0917	-0.0068	0.3843	1.1459	0.9166	-0.1103	1.3984	0.0584	0.1607	0.2482	0.4622	0.0948	0.4238	0.7828	-0.2212	0.0969	-0.0078	-0.1311	-0.0246	0.0792	0.2256	-0.2127	0.0989	0.5329	-0.0938	0.7943	0.0432	-0.0056	1.8722	0.1056	0.06	0.1256	0.017
A_43_P21193 Ank2 similar to hypothetical protein (LOC362036)	-0.0874	-0.2233	-0.0322	-0.1696	-0.0105	-0.2201	-0.4066	0.0114	0.032	0.0018	-0.0965	0.2988	0.027	0.0125	0.1084	0.0133	0.213	0.2604	0.1871	-0.101	0.0366	-0.023	-0.1962	0.1404	-0.1298	0.029	0.1377	0.0872	-0.1393	-0.1289	-0.1246	0.1242	-0.0323	-0.0298	-0.0205	-0.0822	-0.0063	-0.1569	0.0894	0.0913	0.1677	-0.317	0.0499	-0.0284	-0.214	0.1428	-0.1226	0.0641	0.2977
A_43_P15829 Ank2 similar to hypothetical protein (LOC362036)	-0.0719	-0.1529	-0.1163	0.1138	-0.0618	-0.089	-0.1427	0.1207	-0.3696	0.1652	0.187	0.3383	-0.0846	0.0705	-0.0912	0.1898	-0.0253	-0.0241	-0.0764	-0.1833	-0.2436	-0.0791	-0.2	0.065	-0.0546	-0.1304	-0.2553	-0.0984	0.094	0.1023	0.1885	0.1028	0.0492	0.0829	0.0636	-0.1562	-0.015	-0.1426	0.2158	0.1062	-0.1442	-0.0515	-0.1033	-0.1814	0.0233	-0.0662	0.5569	0.2773	0.0994
A_43_P17783 Ank2 similar to ankyrin 2 isoform 1; ankyrin-2, nonerythrocytic; ankyrin-B; ankyrin, brain; ankyrin, neuronal; ankyrin, nonerythroid; Long QT syndrome-4; long (electrocardiographic) QT syndrome 4 (LOC310885)	-0.0889	-0.2856	-0.1949	-0.1649	-0.1703	-0.288	-0.0777	-0.1581	-0.1052	0.0378	-0.0016	0.0674	0.0968	0.0922	0.3911	0.135	0.1965	0.3358	0.1039	-0.0509	-0.0661	0.022	-0.3215	-0.0566	-0.0549	0.1187	0.039	0.039	-0.0106	-0.0389	9e-04	-0.0281	-0.0287	-0.1337	0.0222	0.1055	-0.0177	0.0208	0.0683	-0.1276	-0.0113	-0.1652	-0.0436	0.0118	-0.4132	0.054	-0.0107	0.1567	-0.0079
A_43_P19228 Ank2 similar to ankyrin 2 isoform 1; ankyrin-2, nonerythrocytic; ankyrin-B; ankyrin, brain; ankyrin, neuronal; ankyrin, nonerythroid; Long QT syndrome-4; long (electrocardiographic) QT syndrome 4 (LOC310885)	-0.1983	-0.383	-0.2246	0.0058	-0.1329	-0.2888	-0.1398	0.2353	0.0525	0.2078	0.072	0.0327	0.0894	-0.0434	-0.2977	0.175	0.157	0.1074	-0.0751	-0.2413	-0.3126	-0.0767	-0.5495	-0.1482	-0.0786	0.0334	-0.0319	0.0672	-0.0884	0.1326	-0.1856	0.159	-0.0234	-0.1573	0.0464	0.1226	-0.0216	-0.0338	0.0259	-0.0376	0.0391	-0.0373	0.1252	0.118	-0.3587	-0.092	-0.0138	0.0244	0.1737
A_42_P606938 Rpl18 ribosomal protein L18 (Rpl18)	-0.1276	0.5849	0.4982	-0.1593	-0.0091	1.0721	-0.0407	0.1213	0.0605	-0.397	-0.2926	0.5945	-0.0788	-0.1456	0.4684	0.2213	0.1831	0.0307	0.5273	0.9471	0.875	-0.1291	0.7892	-0.0837	0.1469	0.137	0.1574	-0.118	0.148	0.2925	-0.6108	-0.0076	-0.2744	-0.5908	-0.2432	0.1288	-0.1063	-0.5444	0.1567	0.3859	-0.1193	0.6009	0.0202	2e-04	1.103	-0.0439	-0.0721	-0.1082	0.0126
A_42_P656468 Rps8 ribosomal protein S8 (Rps8)	0.0155	0.9554	0.9859	0.0444	0.3369	1.8332	-0.1824	-0.0016	0.0936	-0.6023	-0.4392	0.3839	-0.2135	-0.2831	0.6114	-0.3211	-0.3777	-0.6875	0.7153	1.4895	1.4196	-0.0464	1.44	0.0956	0.4765	0.2159	0.5662	-0.0826	0.3689	0.7069	-0.3157	-0.0045	0.0291	-0.0724	-0.099	-0.0229	0.112	-0.312	0.0389	0.4467	-0.1647	0.7739	0.1001	0.0927	1.9804	0.1106	0.0703	0.0871	-0.0275
A_43_P10050 Rps6 ribosomal protein S6 (Rps6)	0.0249	1.0505	0.8748	-0.0036	0.4209	2.135	-0.006	0.2269	0.1733	0.0922	0.1342	0.9839	0.0828	0.06	0.6993	-0.1603	-0.0121	-0.0118	0.5325	1.3771	1.1601	-0.1795	1.405	-0.0322	0.2693	0.2001	0.4538	-0.0085	0.3683	0.4904	-0.1602	9e-04	0.0665	0.1499	-0.0715	0.0241	0.1475	-0.0126	0.0727	0.7391	-0.1198	0.9498	0.0704	0.0282	1.9792	-0.0583	-0.0094	-0.0557	0.0784
A_43_P12302 Rpl28 ribosomal protein L28 (Rpl28)	-0.2495	0.5611	0.6243	-0.1921	0.3156	1.5689	-0.2507	-0.0875	-0.2578	-0.0942	-0.2089	0.6567	0.0784	0.0599	0.7982	0.3544	0.3161	0.1446	0.6706	1.2793	1.0641	0.152	1.265	0.4122	0.433	0.2859	0.5024	-0.0409	0.1978	0.4772	-0.179	-0.1974	-0.0393	0.0513	-0.2526	-0.0919	0.1842	0.0117	-0.0201	0.4314	-0.0492	0.7106	0.0368	0.0205	1.3338	0.0726	0.0482	0.0286	0.0279
A_42_P468038 Rps25 ribosomal protein s25 (Rps25)	0.3164	0.8638	0.9235	0.0291	0.3638	1.2119	0.4135	0.6335	0.2844	0.2139	0.1726	0.5606	-0.1873	-0.2053	0.5774	-0.2614	-0.1476	-0.0756	0.0878	0.7744	0.3115	-0.3825	0.8833	-0.089	-0.065	0.0389	0.1066	-0.0578	0.2212	0.3618	-0.2758	0.1782	0.0523	-0.1017	-0.0917	0.0711	0.0479	-0.1777	0.0087	0.3645	-0.0486	0.7458	0.1994	0.0663	1.5121	0.2857	0.0934	0.1879	0.0629
A_42_P585285 BF544514 UI-R-BT0-px-a-01-0-UI.r1 UI-R-BT0 cDNA clone UI-R-BT0-px-a-01-0-UI 5', mRNA sequence.	0.0459	0.6236	-0.0329	0.0299	-0.1942	0.2936	1.1376	1.0897	0.5452	0.3994	0.6242	0.4987	-1.9317	-1.7938	-2.3488	-0.1832	-0.0458	0.1499	-0.5051	0.6936	-0.214	-0.3518	1.5607	-0.0908	-0.3917	-0.1562	0.0175	0.3994	0.68	0.7227	-0.0296	0.4823	0.4471	0.0406	-0.043	-0.0023	0.383	0.2086	0.0587	0.5877	0.293	2.0752	0.386	0.3507	2.4751	0.8968	0.0032	0.8621	-0.1748
A_43_P14083 Ubc Ubiquitin C	0.2656	0.265	0.1062	-0.061	-0.2975	0.5051	0.2467	1.325	1.1688	0.6408	-0.0453	0.7588	-0.3052	-0.272	-0.3952	-0.0611	0.4058	0.6952	0.1993	0.2646	0.5931	-0.1255	-0.7028	-0.3396	0.8278	0.6053	0.9055	0.0029	-0.1081	0.141	-0.171	-0.1014	-0.5202	-1.0861	-0.0789	-0.1997	0.4059	-0.0296	-0.111	-0.0206	0.019	-0.5179	-0.0308	0.0982	-0.7176	0.1158	0.2571	-0.0416	-0.1451
A_43_P14724 Il6st Interleukin 6 signal transducer	-0.0612	-0.4272	-0.5517	0.0575	-0.1356	-0.3961	-0.2715	-0.491	-0.2413	-0.0079	-0.527	-0.9639	0.0999	0.1902	-0.5573	-0.0386	0.0386	0.0912	-0.1989	-0.2201	-0.1578	0.1214	-0.4898	-0.024	-0.0863	-0.1528	-0.222	0.2529	-0.1277	-0.3114	0.2374	-0.3735	-0.1044	0.2866	-0.522	-0.2828	0.2666	0.7654	-0.1488	0.2865	0.0724	0.7796	-0.241	0.0792	-0.072	0.2752	-0.2007	0.1468	-0.0958
A_42_P669501 Rpl6 ribosomal protein L6 (Rpl6)	0.1867	1.2484	1.296	0.0508	0.3797	1.7418	0.1532	0.3965	0.198	0.0366	0.3843	1.0789	-0.0943	-0.1082	0.5254	0.0204	0.0195	-0.06	0.4913	1.4614	1.1339	-0.0568	1.4385	0.0898	0.3507	0.3324	0.5702	-0.1112	0.3936	0.8624	-0.162	0.0266	0.069	0.1065	-0.0165	-0.059	0.1906	0.0021	-0.0548	0.5114	-0.1816	0.904	-0.0026	0.0267	1.8366	-0.0213	-0.0011	-0.0549	0.0494
A_42_P485092 Rpl22 Ribosomal protein L22	0.1816	0.0644	0.0305	0.1472	-0.1086	-0.6534	0.0269	0.585	0.1835	-0.1731	-0.1967	0.1692	-0.0241	-0.0295	-0.4157	-0.1259	-0.1575	-0.1914	-0.2286	-0.1177	-0.3233	-0.222	-0.6056	-0.4712	0.3553	0.2186	0.4617	-0.0802	-0.2564	-0.4073	0.1075	0.0073	-0.0414	-0.2196	0.0872	0.1061	0.5425	0.3855	0.1148	-0.0221	0.0317	0.2797	-4e-04	-0.0116	-0.4339	0.7181	-0.004	0.4927	0.0497
lalt.pool	-0.075	2.975	3.425	-0.2	2.325	6.4	-0.225	-0.025	-0.55	0.05	0.275	1.525	0.15	-0.125	1.575	0.15	0.025	0.15	0.275	7.1	1.975	-0.15	6.025	0.675	-0.35	0.15	0.475	-0.4333	1.4167	3.5833	-0.0667	-0.6333	0.2167	1.8	0.1167	-0.9333	0.35	2.8333	-1.1	1.675	1.025	5.325	-0.125	-0.25	8.425	2.35	-0.325	1.825	-0.95
[truncated: 25 more columns]
