# Supplementary material for: Gene set enrichment analysis for non-monotone association and multiple experimental categories
Source: BMC Bioinformatics. 2008 Nov 14;9:481. doi: 10.1186/1471-2105-9-481 (PMC2636811; doi:10.1186/1471-2105-9-481)
Supplement: Additional file 2 — Sets and Expression. The intermediate analysis results of NCT compendium data set. Sets directory contains lists of identified gene sets under different across-compound (category) selection criteria. Compound specific p-values, set size, etc are provided. Expression directory contains extracted expression data for respective identified gene sets. [file 1471-2105-9-481-S2.zip › SetsAndExpression/expression/C2-6of8liverp05-Cfilter-11-blood-ARGININE_AND_PROLINE_METABOLISM.txt]

geneids	1.2.Dich-24-15#-0.1	1.2.Dich-24-150#3	1.2.Dich-24-1500#3.4	1.2.Dich-48-15#-0.2	1.2.Dich-48-150#2.3	1.2.Dich-48-1500#6.4	1.2.Dich-6-15#-0.2	1.2.Dich-6-150#0	1.2.Dich-6-1500#-0.6	1.4.Dich-24-15#0	1.4.Dich-24-150#0.3	1.4.Dich-24-1500#1.5	1.4.Dich-48-15#0.2	1.4.Dich-48-150#-0.1	1.4.Dich-48-1500#1.6	1.4.Dich-6-15#0.2	1.4.Dich-6-150#0	1.4.Dich-6-1500#0.2	Brom-24-25#0.3	Brom-24-250#7.1	Brom-24-75#2	Brom-48-25#-0.2	Brom-48-250#6	Brom-48-75#0.7	Brom-6-25#-0.4	Brom-6-250#0.2	Brom-6-75#0.5	Diqu-24-10#-0.4	Diqu-24-20#1.4	Diqu-24-25#3.6	Diqu-24-5#-0.1	Diqu-48-10#-0.6	Diqu-48-20#0.2	Diqu-48-25#1.8	Diqu-48-5#0.1	Diqu-6-10#-0.9	Diqu-6-20#0.4	Diqu-6-25#2.8	Diqu-6-5#-1.1	Gala-24-100#1.7	Gala-24-25#1	Gala-24-400#5.3	Gala-48-100#-0.1	Gala-48-25#-0.2	Gala-48-400#8.4	Gala-6-100#2.4	Gala-6-25#-0.3	Gala-6-400#1.8	Mono-24-10#-1
A_42_P543715 Maoa Monoamine oxidase A	0.3195	-0.0034	0.2786	-0.0672	0.0267	-0.1592	0.162	0.1755	0.0463	0.0056	0.0802	0.2793	0.1438	-0.0283	0.1303	0.1633	-0.0456	-0.1111	-0.0084	0.5011	0.1066	0.1791	0.0934	-0.0879	0.0447	0.1219	0.1506	-0.2927	0.0026	0.2527	-0.0069	0.2431	-0.0468	0.007	0.1358	0.1641	-0.0499	0.1966	-0.0604	0.2781	-0.0165	0.1062	-0.0588	-0.0779	0.4588	0.3678	0.1352	0.1841	0.1923
A_42_P735796 Otc ornithine transcarbamylase (Otc)	0.3364	-0.0373	0.3049	0.0773	-0.149	0.2724	0.2365	0.0925	0.0642	0.2	0.0265	0.1104	0.0212	0.1058	0.0815	0.2784	0.2864	0.3432	-0.0055	0.0562	-0.0436	-0.004	-0.005	-0.0901	-0.2184	0.1158	-0.0762	0.2663	0.2271	0.16	0.445	0.1353	-0.1416	-0.1249	-0.0835	0.256	0.2007	0.8789	0.2996	0.3611	0.1657	0.1961	0.3067	-0.1252	-0.0561	0.2576	0.009	0.3065	0.1814
A_43_P14163 Odc1 ornithine decarboxylase 1 (Odc1)	-0.0973	0.0389	0.452	-0.1674	-0.0766	-0.3329	-0.0436	-0.0816	0.1784	0.0846	0.0259	0.2003	-0.0591	-0.0179	-0.0975	-0.3185	-0.2817	-0.5137	-0.0861	-1.0843	-0.2532	-0.048	-0.3216	-0.354	0.0221	-0.0169	0.0064	-0.3574	-0.5553	0.3383	-0.2503	0.1594	0.0748	-0.1038	0.1593	0.1927	0.3518	0.3659	-0.0209	-0.007	0.0162	-0.0532	-0.2777	-0.1795	-0.4017	-0.1614	-0.1848	-0.2533	-0.2321
A_43_P14157 Glud1 glutamate dehydrogenase 1 (Glud1)	-0.1906	-0.3471	-1.0531	-0.2127	0.207	-0.0225	-0.074	-0.6551	-0.9457	-0.262	-0.2888	-0.1996	-0.202	-0.2294	0.1784	-0.209	-0.2449	-0.9204	0.117	-1.5131	-0.0276	0.0373	0.4589	0.1926	0.0308	-0.6827	0.1847	-0.5917	-0.683	-0.9321	-0.2575	0.1882	0.4208	0.5905	0.2196	-0.4543	-0.5028	-0.849	-0.5548	-0.7129	-0.2289	0.1423	-0.5636	-0.0799	0.0575	-0.7517	0.1158	-0.5085	0.0764
A_42_P832832 Ckm creatine kinase, muscle (Ckm)	-0.017	0.1226	0.3698	0.5441	-0.4023	0.191	-0.2494	-0.0825	0.0098	-0.1488	0.1609	-0.0311	-0.4725	-0.1636	-0.1329	0.1814	0.023	0.0318	0.0797	-0.2244	0.2818	-0.5664	-0.288	-0.1646	0.0355	0.3654	-0.1785	0.175	0.2481	0.4494	0.4362	-0.4751	-0.0169	0.1995	-0.0444	0.1967	0.1146	0.6146	0.1234	0.0517	-0.227	-0.5897	0.2289	-0.0703	-0.0849	-0.1659	-0.3552	-0.0859	0.0092
A_43_P11486 Nos2 Nitric oxide synthase 2, inducible	-0.0426	-0.1424	-0.2357	-0.0333	0.0527	0.081	-0.0152	-0.0602	-0.1998	0.0486	-0.0019	-0.0842	0.0658	0.0229	-0.0828	-0.1168	-0.1765	-0.3748	-0.0383	0.0896	-0.0453	0.2188	0.1617	0.2499	-0.126	-0.1485	-0.1046	0.07	0.0552	-0.3796	0.0546	0.0856	0.022	0.1106	-0.0904	-0.2785	-0.0031	0.0346	-0.3179	-0.289	-0.0113	-0.1357	-0.1859	-0.2172	0.0104	-0.18	-0.0558	-0.2259	-0.1459
A_43_P12194 Aldh9a1 Aldehyde dehydrogenase family 9, subfamily A1	-0.0678	0.0483	0.109	0.0184	-0.0514	0.0097	-0.0133	-0.0048	0.0788	-0.1221	-0.0656	-0.1736	-0.4201	-0.2282	-0.2499	-0.0073	-0.126	0.1785	-0.0219	0.0965	-0.0123	-0.0684	-0.0406	-0.0461	0.1442	0.2338	0.125	0.2283	0.2147	0.2236	0.231	0.4402	0.111	0.1504	0.162	0.36	0.2488	0.2688	0.3872	0.0255	-0.0516	-0.2171	0.0418	-0.0699	-0.1585	0.0536	-0.0493	-0.0091	0.1017
A_43_P11960 Arg2 arginase 2 (Arg2)	0.0353	0.2585	0.2443	0.0547	0.058	0.2712	-0.1338	0.0289	-0.0285	0.072	0.224	0.0907	-0.2846	-0.2481	-0.3056	0.1509	0.1787	0.2297	0.0371	0.2687	0.132	-0.0963	0.5317	-0.0032	-0.1933	0.146	-0.1098	0.2356	0.7452	0.3588	0.3982	0.1439	0.0043	0.3411	-0.0158	-0.1216	0.1762	0.4412	0.0608	-0.0591	0.1654	0.5939	0.244	-0.2388	0.1558	0.3678	0.0707	0.5817	-0.0664
A_43_P15741 Maoa monoamine oxidase A (Maoa)	0.0352	-0.0534	0.2588	0.0346	0.0687	0.2086	0.4173	0.2458	-0.086	0.0722	0.1646	0.1472	0.3536	-0.1313	0.1755	0.1868	-0.0718	0.102	-0.2414	0.5392	0.1337	0.1345	0.0748	-0.1613	0.5719	-0.1602	0.1972	-0.1938	-0.23	-0.1381	-0.4518	-0.1816	-0.1705	0.235	-0.1508	-0.1831	0.0298	-0.1852	-0.0765	-0.0338	-0.183	0.1362	-0.1855	0.6841	0.503	0.1456	0.1823	0.2575	0.2526
A_43_P11752 Maob monoamine oxidase B (Maob)	-0.0936	-0.0686	-0.0632	0.0448	-0.0139	0.2861	-0.1836	-0.1127	-0.0097	0.1724	0.0106	-0.0362	0.0208	0.07	-0.0543	-0.4596	-0.0055	-0.245	-0.0794	0.3804	-0.0903	0.0167	0.0442	0.2604	0.1091	0.0978	-0.0863	-0.5611	-0.411	-0.0197	-0.1136	-0.084	0.0256	0.1099	-0.6164	-0.2811	0.2734	-0.0698	-0.3028	-0.1943	-0.2049	-0.2918	0.0064	-0.1786	0.1028	-0.0703	-0.0597	0.1081	0.02
A_43_P12236 Oat ornithine aminotransferase (Oat)	-0.256	-0.0908	-0.255	-0.2877	0.2156	0.4884	0.3609	-0.4599	-0.7425	-0.1722	0.087	0.0499	-0.1334	-0.2443	0.188	-0.2889	-0.4423	-0.5388	-0.005	-0.3211	0.1465	-0.017	1.1394	0.2677	0.312	0.0179	0.406	-0.2641	-0.4831	-0.429	-0.0572	0.2253	0.445	0.6429	0.2808	-0.5019	-0.4127	-0.7657	-0.4749	-0.4914	-0.1728	0.4718	-0.31	0.6245	0.5267	-0.4565	0.1909	-0.191	0.2356
A_43_P11567 Gamt guanidinoacetate methyltransferase (Gamt)	0.0388	-0.0268	-0.033	-0.0387	-0.0578	-0.0759	-0.0085	0.0438	0.0657	-0.1465	-0.1451	-0.0448	-0.11	0.0014	-0.0915	-0.0116	-0.1937	-0.1756	-0.0212	-0.0778	-0.0679	0.0389	0.0232	-8e-04	0.0763	0.0011	0.0762	0.2007	0.1355	-0.1226	0.0738	-0.182	-0.1014	-0.0424	-0.0425	-0.0271	0.1213	0.1714	0.0106	-0.1199	-0.1294	-0.1423	-0.0284	-0.082	0.0314	-0.1397	-0.1155	-0.0478	8e-04
A_42_P642575 Agmat_predicted similar to Agmatinase, mitochondrial precursor (Agmatine ureohydrolase) (AUH) (LOC298607)	0.0658	-0.049	-0.1017	0.11	-0.2437	0.0053	0.1512	0.2633	-0.3421	-0.153	0.1122	-0.0913	0.0771	0.0756	-0.1107	-0.0485	-0.1587	-0.026	-0.0756	-0.0244	-0.1866	0.1064	-0.2284	0.3414	-0.5711	0.0802	-0.387	-0.6478	-0.1249	-0.5284	-0.4379	-0.0998	-0.007	0.023	-0.2552	-0.2458	0.389	-0.1779	0.1712	-0.1189	0.0417	-0.4579	0.1708	-0.0821	0.0984	-0.1972	-0.1338	-0.4116	0.0632
A_43_P14988 Got2 glutamate oxaloacetate transaminase 2 (Got2)	-0.242	-0.1195	-1.1503	-0.1375	0.1771	0.0127	0.0185	-0.578	-0.8152	-0.3389	-0.5309	-0.3273	-0.1768	-0.2588	0.0472	-0.176	-0.391	-1.1136	0.1088	-0.516	0.0786	0.2081	0.4756	0.2741	-0.0968	-0.8252	-0.0406	-0.566	-0.6827	-0.7866	-0.2818	0.0792	0.2676	0.4582	0.1684	-0.5635	-0.6165	-1.0418	-0.623	-0.6024	-0.1359	0.1073	-0.4316	-0.1668	-0.1043	-0.4058	0.0294	-0.4698	0.1881
A_42_P615423 Arg2 Arginase 2	0.0125	-0.0863	-0.0735	0.0388	-0.1345	0.005	0.0155	0.0893	0.0313	-0.0427	-0.1042	-0.0348	0.1597	0.1816	0.2153	0.0422	-0.079	-0.0595	-0.0262	-0.012	-0.0539	0.1907	-0.0316	0.0927	0.0638	-0.1111	0.0086	-0.2316	-0.3915	-0.551	-0.2803	-0.141	-0.2565	-0.3243	-0.2002	-0.3229	-0.2305	-0.098	-0.2102	-0.0138	0.2251	0.4235	0.0982	-0.1504	0.1138	-0.1376	0.0682	0.1286	0.0397
A_43_P11648 P4hb prolyl 4-hydroxylase, beta polypeptide (P4hb)	-0.2598	0.0461	-0.223	-0.1528	0.1587	0.0863	0.2404	-0.3003	-0.7808	0.0784	0.0174	0.4292	-0.1435	-0.1458	0.2873	0.2177	0.2005	-0.5406	0.0558	-0.428	0.0911	0.119	0.795	0.2217	-0.2231	-0.7024	0.0462	-0.2637	-0.2694	-0.4451	-0.1302	0.2323	0.3988	0.8513	0.2182	-0.4942	-0.4552	-0.5808	-0.6038	-0.4373	-0.2294	0.2102	-0.1795	0.498	0.587	-0.1951	0.1329	-0.2921	0.3262
A_43_P12705 Aldh3a1 aldehyde dehydrogenase family 3, member A1 (Aldh3a1)	-0.1858	-0.137	-0.2172	-0.1162	0.0605	0.0858	-0.0193	-0.2253	-0.3154	-0.3535	-0.4798	-0.3399	-0.2105	-0.3175	-0.2364	-0.243	-0.2828	-0.725	-0.0123	-0.096	-0.1237	0.1786	0.5857	0.1719	-0.0183	-0.2323	0.0248	-0.0022	-0.0755	-0.4349	0.0159	0.0625	0.0538	0.316	0.1033	-0.3492	0.0155	-0.0385	-0.436	-0.3234	-0.2339	-0.1027	-0.2265	-0.0417	0.0736	-0.1273	-0.0248	-0.2292	0.0716
A_43_P12726 Aldh2 Aldehyde dehydrogenase 2	-0.1044	0.0768	-0.0639	-0.1873	0.1264	0.5072	0.0449	-0.1697	-0.4213	-0.206	-0.3363	-0.1419	-0.3618	-0.4328	-0.0144	-0.2663	-0.2989	-0.5906	0.0253	-0.2292	0.0281	0.0665	0.7699	0.1662	0.1987	-0.0775	0.184	-0.4135	-0.3712	-0.1795	-0.4144	0.2993	0.4219	0.6781	0.0791	-0.391	-0.3294	-0.6056	-0.4014	-0.3133	-0.3004	-0.093	-0.2367	0.2407	0.1314	-0.239	0.0377	-0.3101	-0.083
A_42_P595591 Amd1 S-adenosylmethionine decarboxylase 1 (Amd1)	-0.134	0.219	-0.6256	-0.1237	0.2509	0.4065	0.0323	-0.1922	-0.03	0.1844	0.2073	0.3113	-0.0125	-0.0628	0.166	0.042	1e-04	-0.18	0.0208	-1.4496	0.195	-0.2708	0.1037	-0.1153	0.1253	0.0958	0.2414	-0.1564	-0.215	-0.1706	0.0061	0.3246	0.1576	0.2038	0.345	0.0128	0.0623	-0.0202	-0.2002	-0.3186	-0.2018	0.0355	-0.2647	-0.0497	0.0515	0.0069	-0.0262	-0.1716	0.398
A_42_P529904 Rars_predicted similar to Arginyl-tRNA synthetase (LOC287191)	-0.3338	-0.0684	-0.7435	-0.2548	0.1168	-0.1649	0.1338	-0.31	-0.4175	0.525	0.3115	0.3828	0.1416	0.2669	0.5435	0.0732	-0.2503	-0.3858	0.1586	-0.1619	-0.2007	0.0678	0.2586	0.1056	0.1465	-0.2504	0.1958	-1.1973	-1.8841	-0.8101	-1.2988	-0.0522	0.1651	-0.383	-0.0387	-0.6357	-0.8017	-1.7137	-0.4189	-0.0564	0.0145	0.1478	0.0514	0.2639	-0.3809	-0.0769	-0.0825	0.0378	-0.211
A_43_P11468 Got1 glutamate oxaloacetate transaminase 1 (Got1)	0.1091	0.0314	0.0442	-0.0275	-0.035	-0.0667	0.1731	0.2182	0.3295	0.0398	0.0936	0.1722	0.2673	0.2892	0.3122	-0.0284	0.007	0.3005	-0.0298	0.0437	-0.0185	-0.046	-0.175	-0.17	0.071	0.0688	0.1028	-0.3123	-0.3544	0.1258	-0.2225	-0.1492	-0.0858	-0.3571	0.0068	0.1461	-0.0928	-0.2698	0.1602	0.178	0.0885	0.2428	0.2498	0.2081	-0.0854	0.1662	-0.067	0.1967	0.1266
A_42_P566772 Got2 glutamate oxaloacetate transaminase 2 (Got2)	-0.0202	0.0318	-0.1373	-0.0034	-0.0646	-0.211	-0.0547	-0.0275	-0.094	-0.0109	-0.1632	-0.0236	-0.048	-0.0576	0.0684	0.0451	0.0397	-0.0676	0.0759	-0.1021	0.0179	0.0054	0.0759	0.0258	-0.1081	-0.0348	-0.0666	-0.0889	-0.1314	-0.2064	-0.0846	0.0312	0.1348	0.0661	-0.0036	-0.1166	-0.143	-0.1805	-0.1035	-0.0258	0.0178	0.0375	-0.15	-0.0806	-0.2497	-0.037	-0.0083	-0.0518	-0.0472
A_42_P812263 Sat spermidine/spermine N1-acetyl transferase (Sat)	-0.4746	0.0161	0.0834	-0.1289	0.5112	1.3304	0.1568	-0.4115	-0.5379	-0.1475	-0.1103	0.0968	-0.6342	-0.6261	-0.3209	0.1563	0.1523	-0.2564	-0.0786	0.2615	-0.1101	-0.3922	0.9009	-0.0531	0.514	0.0651	0.4578	-0.4994	-0.5538	0.666	-0.3533	0.4426	0.5438	1.2281	0.565	-0.1808	-0.3288	-0.8803	-0.0995	-0.2676	-0.2224	0.5269	-0.6173	0.4782	0.2993	0.03	0.243	-0.071	0.1568
A_42_P615837 Ckmt2 Rat mRNA for sarcomeric mitochondrial creatine kinase.	0.0011	-0.2523	0.1685	0.0546	0.2205	0.0796	0.0404	0.2184	0.0219	0.0025	0.1452	0.1087	0.2909	0.2669	0.3554	-0.0798	-0.234	0.0249	-0.0628	0.0805	-0.0929	0.1356	0.1958	0.4499	-0.1611	-0.1138	0.2298	0.3146	0.0759	-0.2866	-0.0806	0.3235	0.1237	0.1879	-0.2245	-0.2175	0.0662	-0.0188	-0.0248	-0.0139	-0.2535	0.2191	0.0597	0.0834	0.1928	-0.0769	-0.0054	-0.1935	-0.2674
A_42_P623688 Gatm glycine amidinotransferase (L-arginine:glycine amidinotransferase) (Gatm)	0.2102	0.2006	0.1364	-0.2978	0.0547	1.2288	0.1655	0.0381	0.0705	-0.151	-0.0071	0.1346	0.3525	0.0333	-0.0107	-0.0319	-0.0075	0	-0.0051	0.1053	-0.301	-0.0274	0.6432	-0.195	-0.115	0.0619	-0.2179	-1.5254	-0.2081	-0.1091	-0.9398	-0.2258	-0.0596	0.3687	0.0204	-0.484	-0.243	-0.2667	-0.151	-0.0264	-0.4982	0.3461	-0.0819	0.4318	0.4502	0.0694	0.2025	-0.2875	-0.1252
A_43_P15658 Aoc3 amine oxidase, copper containing 3 (Aoc3)	0.1294	0.1093	0.2086	0.1008	-0.0605	-0.191	-0.0801	0.0811	0.0896	0.1371	0.2301	0.1721	0.053	0.0672	0.0349	0.2371	0.242	0.448	0.0522	0.0146	0.0594	-0.0058	-0.1502	-0.1462	-0.1289	0.0035	-0.1941	0.2855	0.2629	0.3417	0.1876	-0.0672	-0.1468	-0.1928	-0.0726	0.2559	0.1873	0.4319	0.2334	0.2869	0.0728	-0.1068	0.2684	0.0446	0.0987	0.1264	0.004	0.1479	0.0477
A_43_P15412 Nos1 Nitric oxide synthase 1, neuronal	0.0484	0.2368	0.2837	0.1511	-0.1186	0.204	0.0023	0.1014	0.11	0.0177	-0.101	-0.127	0.0352	-0.2223	-0.5123	0.1595	0.1968	0.4692	0.0424	0.2171	0.0694	-0.0729	0.0736	-0.0687	0.0202	0.4134	0.0103	0.3546	0.2538	0.1317	0.4613	-0.0067	-0.1032	0.1122	-0.1008	0.3624	0.3081	0.481	0.4594	0.0103	-0.0074	-0.2525	-0.0099	-0.0394	0.104	0.037	0.1357	0.0034	-0.1166
A_43_P15482 Dao1 D-amino acid oxidase (Dao1)	-0.1591	0.1002	0.1519	0.0268	0.1995	-0.1973	0.0019	0.2328	0.4092	-0.1409	-0.0597	-0.0467	-0.1529	-0.1933	0.0922	0.0366	-0.1474	0.1202	0.0589	0.0653	-0.2118	0.0593	-0.0387	0.0435	-0.0362	0.1935	-0.0031	0.2614	0.2949	0.4686	0.4504	0.0354	-0.0313	0.4478	0.1929	0.272	0.0479	0.5349	0.2248	0.014	0.0277	-0.75	0.0265	0.3879	0.1108	-0.035	-0.1062	0.0273	0.0693
A_42_P714171 Cps1 Carbamoyl-phosphate synthetase 1, mitochondrial	0.1527	-0.1469	0.0615	-0.0455	-0.0089	-0.3056	-0.1264	0.3957	0.1014	0.0664	0.0291	0.2	0.3907	0.1558	0.6513	0.509	0.0085	0.1962	-0.0955	0.1891	-0.0224	0.0362	-0.1664	0.0151	0.1691	0.0468	0.1924	-0.2398	0.0731	0.095	0.0408	0.0298	0.0939	-0.1106	-0.1055	0.1489	0.1472	0.2977	0.0215	0.3455	0.0727	-0.189	0.2169	0.4733	0.7744	0.0989	-0.136	-0.3478	-0.193
A_42_P811368 Aldh1a2 aldehyde dehydrogenase family 1, subfamily A2 (Aldh1a2)	0.0994	0.0077	0.035	-0.1101	-0.0609	-0.0573	0.2039	0.2799	0.3753	0.0206	0.1322	0.1351	0.3764	0.4219	0.3054	-0.0364	-0.0307	0.181	-0.127	0.1056	-0.0552	-0.1216	-0.2696	-0.2307	0.4087	0.1646	0.3097	-0.6869	-0.8457	0.2033	-0.4791	-0.1642	-0.2661	-0.4768	-0.0208	0.1669	-0.2866	-0.5753	0.2388	0.0872	0.0593	0.1836	0.4816	0.3917	0.0595	0.182	0.0334	0.1947	0.1492
A_42_P464373 Ass Arginosuccinate synthetase	0.0632	0.0166	0.3876	-0.0171	0.0793	0.2198	-0.1045	0.015	0.1483	0.0075	-0.2644	-0.0762	-0.3065	-0.1472	-0.2444	-0.0134	-0.0713	-0.0277	0.045	0.1835	-0.0592	-0.0693	0.1176	-0.0169	-0.0128	0.174	-0.0193	0.306	0.088	0.346	0.2342	-0.0663	0.0717	0.2742	0.1103	0.155	0.133	0.4934	0.1762	0.2891	-0.0522	-0.1016	-0.1747	0.4828	0.117	-0.0434	-0.0865	-0.0532	-0.0979
A_42_P758222 Arg1 arginase 1 (Arg1)	-0.2037	0.0841	1.187	0.0617	0.0046	0.462	0.1043	0.1584	0.0758	-0.0047	0.0249	-0.0081	0.0698	-0.1014	0.1915	0.3807	0.1208	0.0765	0.1074	0.735	-0.071	0.1873	0.4277	0.0086	-0.0239	0.3089	-0.3619	0.1899	0.2608	0.3586	0.3474	-0.266	-0.0127	0.1655	0.1566	0.0465	0.2764	0.9845	0.0376	0.228	0.0825	-0.0756	0.259	0.8413	0.3191	0.0272	-0.0785	0.1501	0.314
A_42_P484593 Aldh3a2 aldehyde dehydrogenase family 3, subfamily A2 (Aldh3a2)	-0.329	-0.173	-0.5838	-0.0615	0.1582	0.258	0.0696	-0.4288	-0.7176	-0.2089	-0.3706	-0.1395	0.0923	-0.03	0.3405	-0.1276	-0.2903	-0.6786	0.0682	-0.7786	-0.1338	0.1562	0.4086	0.1898	0.0237	-0.4916	0.0854	-0.3724	-0.4491	-0.6898	-0.4624	0.2001	0.2935	0.3218	0.0246	-0.5516	-0.3376	-0.7246	-0.5613	-0.3593	0.0735	0.2427	-0.2644	0.1373	0.1092	-0.143	0.1176	-0.1876	0.1968
A_43_P15983 Nos3 Nitric oxide synthase 3, endothelial cell	0.0575	-0.0351	0.0507	-0.0581	0.1741	-0.0743	0.0139	0.1868	0.3113	0.0698	-0.1153	0.0552	0.2103	0.0926	0.0918	-0.5134	-0.2463	-0.2834	-0.098	0.0217	-0.0138	0.1156	0.2626	0.1618	0.106	-0.0282	0.1255	-0.1772	-0.1541	-0.1858	-0.173	0.0589	0.0289	-0.1004	-0.0138	-0.1386	0.1375	-0.0385	-0.1219	-0.1754	-0.1608	0.0715	-0.0067	-0.0513	-0.1802	0.0218	-0.085	-0.0114	-0.1595
A_43_P13716 Aldh1a1 Aldehyde dehydrogenase family 1, member A1	0.0106	-0.0985	0.3715	0.0593	-0.0587	0.0642	-0.149	-0.2344	0.109	0.0818	-0.0562	-0.0496	-0.033	-0.1526	-0.1093	-0.1847	-0.0839	0.0625	0.0611	0.1842	0.0694	-0.0068	-0.2262	-0.1232	0.4015	0.0185	0.0022	0.1352	0.3026	0.1212	0.1401	-0.2678	0.093	-0.0803	0.0046	0.2175	0.2374	0.1077	0.4895	0.1331	-0.1842	-0.5389	-0.1326	-0.2928	0.0664	0.2729	0.0192	0.1745	-0.0476
A_43_P13978 Amd1 S-adenosylmethionine decarboxylase 1 (Amd1)	-0.1775	0.2686	-0.6608	-0.0954	0.2658	0.492	-0.0207	-0.2799	-0.2329	0.259	0.1476	0.3037	-0.1704	-0.1673	0.1129	0.1278	0.1152	-0.3703	0.0739	-1.5838	0.3031	-0.154	0.1622	0.0328	-0.1372	0.0171	0.1565	0.1727	0.1609	-0.3787	0.1933	0.4836	0.2533	0.4806	0.3052	-0.1052	0.236	0.1936	-0.3909	-0.5095	-0.2752	0.0308	-0.3763	-0.2624	0.0357	-0.1749	-0.0359	-0.4055	0.379
A_42_P592385 Abp1 amiloride binding protein 1 (Abp1)	0	0	0	-0.0117	0.0373	0	0.0514	0	0	-0.1973	0.0316	-0.0084	0.1248	-0.0575	0.017	0.0515	0	0	0.0944	0	0.0492	0.0265	-0.2514	0	-0.0405	0.0134	-0.0491	-0.0315	-0.2046	-0.2994	0.1878	-0.0282	-0.1454	-0.2141	-0.0856	-0.011	-0.0126	0.0309	-0.1048	-0.0466	0	0.2061	-0.5589	-0.043	0.2205	-0.3833	0	0.3158	-0.023
A_42_P560974 Aldh1a3 Aldehyde dehydrogenase family 1, subfamily A3	0.0814	-0.0125	0.0332	0.0052	-0.2663	0.0429	-0.1787	-0.0571	-0.1143	-0.1241	0.1326	-0.4233	0.2226	-0.0869	0.1066	0.0445	-0.2151	0.0365	-0.0024	-0.0416	0.0874	-0.2788	-0.049	-0.1626	0.0184	0.2963	0.0694	0.2805	0.0391	-0.0157	-0.1844	-0.2262	-0.0132	-0.2822	0.0021	0.2129	0.0969	0.0592	-0.0958	-0.0013	-0.1926	-0.1473	-0.0701	0.0543	-0.0257	-0.0108	0.1465	-0.0848	-0.0942
A_42_P691409 Odc1 ornithine decarboxylase 1 (Odc1)	-0.2891	0.1911	0.6051	-0.186	0.2226	-0.0574	0.1139	-0.0631	0.1171	0.2378	0.1861	0.3907	-0.1882	-0.1149	-0.0651	-0.3004	-0.2629	-0.6123	-0.0215	-1.1434	0.0065	-0.0946	0.0394	-0.2022	-0.0046	0.3794	0.3788	-0.1077	-0.0666	0.0202	-0.295	0.4528	0.3129	0.2924	0.2224	0.0577	0.2662	0.3056	-0.2558	-0.4306	-0.3795	-0.0034	-0.3269	-0.0221	-0.1901	-0.105	-0.0783	-0.3172	0.2051
A_43_P17015 Rars_predicted Arginyl-tRNA synthetase (predicted)	-0.0772	0.0074	0.0305	0.1083	-0.0539	0.0581	-0.1102	-0.1064	-0.0756	-0.135	-0.1002	-0.3249	-0.3742	-0.3414	-0.4731	0.0142	-0.0799	0.0174	0.0135	0.0577	0.0411	-0.0477	-0.0669	0.0216	-0.0548	0.1031	0.0596	0.6292	0.7198	0.2999	0.4033	0.1156	0.0505	0.285	0.1363	0.214	0.256	0.5466	0.1431	-0.0506	-0.0699	-0.155	-0.0612	-0.173	0.1126	-0.0498	0.006	-0.0134	-0.1227
A_43_P17030 P4ha2_predicted similar to Prolyl 4-hydroxylase alpha IIa subunit (LOC360526)	0.0877	0.0628	0.0698	-0.0567	-0.0029	-0.1672	-0.0272	0.097	0.1483	0.1039	0.1244	0.1593	0.2055	0.2123	0.0806	0.022	0.0346	0.171	-0.0112	0.0225	-0.0672	-0.075	-0.0234	-0.0486	-0.0036	0.0451	0.0256	-0.0532	-0.0518	0.1809	-0.0162	-0.0658	-0.1279	-0.2149	-0.1017	0.1453	0.0163	0.0402	0.2053	0.1471	-0.0159	-0.0546	0.2582	0.123	0.0484	0.0734	-0.0478	-0.1125	0.0649
A_42_P470887 cps carbamyl phosphate synthetase I precursor (cps) gene, exon 13 and complete cds; nuclear gene for mitochondrial product.	0.0692	-0.1379	0.0525	-0.014	0.0144	0.0154	0.0045	0.2564	0.2398	0.0916	0.1284	0.2453	0.2905	0.2395	0.115	-0.0333	-0.0483	0.0822	-0.0304	0.2845	-0.0279	-0.0472	-0.1765	0.052	0.0971	0.0243	0.1074	-0.1605	-0.2509	-0.1612	-0.2182	-0.1352	-0.2667	-0.2638	-0.166	-0.0416	0.0879	-0.1333	0.0431	-0.0446	0.0364	0.0203	0.135	0.078	0.1285	0.051	-0.0119	-0.038	0.0568
A_42_P660048 Glud1 glutamate dehydrogenase 1 (Glud1)	-0.2138	-0.3771	-1.121	-0.2051	0.2329	-0.0172	0.1214	-0.6381	-0.9689	-0.2571	-0.3418	-0.1533	-0.1388	-0.2891	0.1906	-0.1093	-0.317	-0.8142	0.1333	-1.4386	-0.0514	0.0246	0.4572	0.222	0.0116	-0.9257	0.2266	-0.5264	-0.667	-0.9217	-0.2595	0.1715	0.4183	0.5938	0.2478	-0.4641	-0.5343	-0.8766	-0.5943	-0.6007	-0.2905	0.063	-0.5648	-0.0238	0.0248	-0.7057	0.1688	-0.5084	0.0467
lalt.pool	-0.075	2.975	3.425	-0.2	2.325	6.4	-0.225	-0.025	-0.55	0.05	0.275	1.525	0.15	-0.125	1.575	0.15	0.025	0.15	0.275	7.1	1.975	-0.15	6.025	0.675	-0.35	0.15	0.475	-0.4333	1.4167	3.5833	-0.0667	-0.6333	0.2167	1.8	0.1167	-0.9333	0.35	2.8333	-1.1	1.675	1.025	5.325	-0.125	-0.25	8.425	2.35	-0.325	1.825	-0.95
[truncated: 25 more columns]
