# Supplementary material for: Gene set enrichment analysis for non-monotone association and multiple experimental categories
Source: BMC Bioinformatics. 2008 Nov 14;9:481. doi: 10.1186/1471-2105-9-481 (PMC2636811; doi:10.1186/1471-2105-9-481)
Supplement: Additional file 2 — Sets and Expression. The intermediate analysis results of NCT compendium data set. Sets directory contains lists of identified gene sets under different across-compound (category) selection criteria. Compound specific p-values, set size, etc are provided. Expression directory contains extracted expression data for respective identified gene sets. [file 1471-2105-9-481-S2.zip › SetsAndExpression/expression/C2-6of8liverp05-Cfilter-11-liver-ARGININE_AND_PROLINE_METABOLISM.txt]

geneids	1.2.Dich-24-15#-0.1	1.2.Dich-24-150#3	1.2.Dich-24-1500#3.4	1.2.Dich-48-15#-0.2	1.2.Dich-48-150#2.3	1.2.Dich-48-1500#6.4	1.2.Dich-6-15#-0.2	1.2.Dich-6-150#0	1.2.Dich-6-1500#-0.6	1.4.Dich-24-15#0	1.4.Dich-24-150#0.3	1.4.Dich-24-1500#1.5	1.4.Dich-48-15#0.2	1.4.Dich-48-150#-0.1	1.4.Dich-48-1500#1.6	1.4.Dich-6-15#0.2	1.4.Dich-6-150#0	1.4.Dich-6-1500#0.2	Brom-24-25#0.3	Brom-24-250#7.1	Brom-24-75#2	Brom-48-25#-0.2	Brom-48-250#6	Brom-48-75#0.7	Brom-6-25#-0.4	Brom-6-250#0.2	Brom-6-75#0.5	Diqu-24-10#-0.4	Diqu-24-20#1.4	Diqu-24-25#3.6	Diqu-24-5#-0.1	Diqu-48-10#-0.6	Diqu-48-20#0.2	Diqu-48-25#1.8	Diqu-48-5#0.1	Diqu-6-10#-0.9	Diqu-6-20#0.4	Diqu-6-25#2.8	Diqu-6-5#-1.1	Gala-24-100#1.7	Gala-24-25#1	Gala-24-400#5.3	Gala-48-100#-0.1	Gala-48-25#-0.2	Gala-48-400#8.4	Gala-6-100#2.4	Gala-6-25#-0.3	Gala-6-400#1.8	Mono-24-10#-1
A_42_P543715 Maoa Monoamine oxidase A	0.0674	-0.1333	-0.1749	-0.1656	-0.1567	-0.8384	0.5413	0.5716	0.3858	0.8368	0.7456	0.7576	-0.3218	-0.2666	0.1656	0.1404	0.2997	0.6109	0.0931	-1.3821	-0.3807	-0.0863	-0.4864	0.0722	0.0407	0.0789	0.202	0.1726	0.0661	0.0334	0.1297	0.185	0.0591	-0.016	0.1191	0.0477	0.0544	2e-04	0.0203	-0.3237	0.2066	-1.3611	0.11	0.0593	-1.7002	0.2708	0.2809	0.4748	0.1764
A_42_P735796 Otc ornithine transcarbamylase (Otc)	-0.0576	-1.27	-2.2212	-0.1337	-0.347	-2.3716	-0.0457	-0.3309	-0.6331	0.2388	0.3981	-0.9946	-0.0751	0.113	-0.7199	0.4441	0.2396	0.1699	-0.3146	-2.8466	-1.0936	0.0972	-2.0212	-0.1556	-0.4987	-0.3169	-0.4292	0.2521	-0.2487	-0.8485	0.3043	-0.0677	-0.2014	-0.607	0.1453	0.5651	0.0667	0.3975	0.3757	-0.4517	0.3213	0.0087	-0.0302	0.0386	-4.6893	0.319	0.1246	0.3205	0.0682
A_43_P14163 Odc1 ornithine decarboxylase 1 (Odc1)	-0.1695	0.6524	1.0599	-0.2364	0.2054	1.3666	-0.1922	0.2056	0.1598	-0.1726	-0.1809	0.699	-0.0836	-0.1723	0.6148	-0.0388	0.0768	0.0847	0.4099	1.7814	1.0976	-0.1045	1.2488	0.1539	0.3026	0.2215	0.3225	-0.5291	0.0815	0.5382	-0.1998	0.0392	0.0446	0.1583	0.1862	0.0826	0.4528	0.7338	0.0504	0.0489	-0.2683	-0.1712	-0.1436	-0.135	0.7404	0.2802	-0.0722	-0.043	-0.0851
A_43_P14157 Glud1 glutamate dehydrogenase 1 (Glud1)	-0.2297	-0.2766	-0.4107	-0.14	0.015	-0.6179	-0.0316	0.1346	-0.1608	0.0558	0.0591	-0.4537	-0.0477	-0.1022	-0.2573	0.0673	0.0733	0.0954	-0.0895	-0.638	-0.0935	-0.1068	-0.7127	0.0113	-0.3258	0.0621	-0.3256	0.1516	0.0651	0.4658	0.2229	0.1953	0.1026	0.1042	0.2329	0.0833	0.247	-0.0279	0.0551	-0.0121	-0.0336	-0.163	-0.0532	0.002	-0.1487	-0.1898	0.0591	-0.0991	0.084
A_42_P832832 Ckm creatine kinase, muscle (Ckm)	0.0267	-0.4128	-0.1891	-0.1628	0.265	0.136	0.1114	0.2734	-0.012	-0.0146	-0.1551	0.6835	-0.2251	0.4009	0.6765	0.3905	0.1015	-0.1726	-0.1818	-0.124	0.2505	-0.1564	0.3684	0.1872	-0.1722	0.0478	0.1239	0.1597	-0.0565	0.2392	0.7062	-0.0813	0.0891	0.1412	0.0493	-0.0252	0.046	-0.0786	0.0138	0.0698	0.1368	-0.1468	0.0232	-0.3156	-0.0461	0.12	0.6586	0.114	-0.5021
A_43_P11486 Nos2 Nitric oxide synthase 2, inducible	-0.0648	-0.4648	-0.4042	-0.1945	-0.2313	-0.4198	-0.1893	-0.1718	0.0447	0.2558	0.1822	-0.0426	0.1561	0.1842	0.0315	0.3315	0.3895	0.4315	0.149	-0.1342	-0.0691	0.0889	-0.3435	-0.0202	0.1064	0.1209	0.0597	0.0734	-0.1344	-0.3706	-0.0036	-0.1568	-0.1538	-0.2182	-0.2069	0.0489	-0.136	0.0469	0.0932	-0.0235	0.0706	0.0174	0.0511	0.0105	-0.6489	0.1184	-0.0046	0.0661	0.002
A_43_P12194 Aldh9a1 Aldehyde dehydrogenase family 9, subfamily A1	-0.012	-0.3344	-1.2156	0.2101	0.4081	-0.4351	-0.8393	-1.2613	-0.5604	-1.5542	-1.3146	-1.8689	-0.061	-0.0926	-0.0349	-0.4704	-0.6154	-1.0127	0.3718	-1.2702	0.2811	0.3648	-0.8515	0.2912	-0.0604	-0.2201	-0.4322	-0.5042	-0.5953	-0.4462	0.6143	-0.5931	0.2679	0.962	0.0495	-0.3441	-0.0798	0.7261	-0.3842	-0.668	-0.0032	-2.2401	-0.1189	-0.2857	-2.5622	-0.3476	-0.0842	0.0947	0.162
A_43_P11960 Arg2 arginase 2 (Arg2)	-0.0311	0.2981	1.2883	0.0754	-0.1404	0.4238	0.2707	0.5382	0.3145	0.2267	0.3289	0.61	-0.2605	0.0215	0.0069	0.2892	0.0422	-0.1834	0.0208	1.5409	0.1689	0.0174	0.484	-0.0426	0.0094	0.4135	0.134	0.0497	0.1512	0.4981	-0.0582	0.2522	-0.1385	-0.0569	-0.025	0.2346	0.2532	0.3621	0.2038	0.1671	0.0661	0.4632	0.124	-0.0714	0.7874	0.1441	0.1021	0.1624	-0.3272
A_43_P15741 Maoa monoamine oxidase A (Maoa)	-0.1755	-0.7382	-0.68	-0.0564	-0.1428	-0.6862	-0.2861	-0.2755	0.3279	0.4093	0.2089	-0.1869	0.359	0.3548	0.6684	-0.3033	-0.3398	-0.0455	0.6868	-0.8108	0.3786	0.4328	-0.1124	0.5647	0.7854	0.3336	0.9174	-0.0098	-0.1608	-0.743	-0.0792	-0.379	-0.394	-0.4118	-0.6015	-0.116	0.0766	-0.0968	0.0494	-0.0085	0.3072	-1.0978	0.1455	0.1155	-1.2638	0.1878	0.0805	0.3045	-0.2264
A_43_P11752 Maob monoamine oxidase B (Maob)	-0.1926	-0.5108	-1.3191	0.3012	0.2548	-0.7424	-0.4495	-0.7024	-0.6342	-1.2687	-0.8506	-1.6569	-0.3836	-0.3278	-0.3054	-0.7077	-1.0833	-1.3123	0.0138	-1.352	-0.2145	0.1891	-0.3438	0.2924	-0.1946	-0.194	-0.2028	-0.2897	-0.4485	-0.4648	0.6881	-0.2259	0.3775	0.7261	0.2756	-0.3033	-0.033	0.7379	-0.3687	-0.8358	-0.0237	-1.4684	-0.0504	-0.2213	-2.6728	-0.0629	0.0336	0.065	-0.022
A_43_P12236 Oat ornithine aminotransferase (Oat)	-0.5923	-3.4426	-2.1092	0.1534	-1.8304	-3.8056	-0.2177	-0.2644	-0.0739	-0.3806	-0.5135	-3.3748	-0.1767	-0.3372	-4.362	-0.3229	-0.6309	-0.3996	-1.3506	-2.7849	-3.2304	-0.4516	-3.4623	-1.7424	-0.3492	-0.1457	-0.5478	-0.2486	-0.9226	-1.4692	-0.0623	-0.1531	-0.556	-1.2205	0.0457	0.092	0.1486	0.4277	-0.0562	-1.513	0.2242	-0.8221	-0.2438	-0.248	-2.9395	-0.0294	-0.0592	0.086	-0.4955
A_43_P11567 Gamt guanidinoacetate methyltransferase (Gamt)	0.0348	-0.9153	-1.8338	-0.0445	0.0158	-1.6343	-0.0238	-0.247	-0.251	-0.5442	-0.7084	-1.079	-0.0737	-0.1079	-0.3382	0.1594	-0.0304	-0.1668	-0.0853	-2.9215	-0.7662	0.0594	-1.5591	0.1238	-0.2409	-0.308	-0.5694	-0.2244	-0.5697	-0.9296	-0.2031	-0.2156	-0.2646	-0.3248	0.1211	0.11	-0.19	-0.2258	-5e-04	-0.4664	-0.0014	-1.3673	0.1058	-0.1045	-3.53	-0.1006	-0.092	-0.1494	0.1038
A_42_P642575 Agmat_predicted similar to Agmatinase, mitochondrial precursor (Agmatine ureohydrolase) (AUH) (LOC298607)	0.0927	-0.4878	-1.4377	-0.0166	-0.0057	-0.6365	-0.0054	-0.2076	-0.1112	-0.1337	-0.3259	-0.3218	0.2696	0.203	0.0453	0.4272	0.226	0.0871	-0.0948	-1.9757	-0.4839	0.1064	-1.0294	0.0777	-0.0496	-0.0381	-0.3305	0.0239	-0.3086	-0.4648	0.0073	-0.6762	-0.1536	0.2218	-0.3203	-0.1343	-0.1524	0.1486	-0.117	-0.4075	0.0404	-0.2398	0.1077	-0.0357	-2.5773	0.0082	-0.0637	0.0692	0.0881
A_43_P14988 Got2 glutamate oxaloacetate transaminase 2 (Got2)	-0.0549	-0.0526	-0.5589	-0.1576	0.103	-0.0975	-0.0244	-0.2541	-0.1609	0.012	0.0512	-0.2994	0.1471	0.1735	0.0349	0.1502	0.0586	-0.0414	0.1207	-0.6347	0.1311	0.2356	0.1725	0.3072	0.0788	-0.1141	-0.0225	-0.2726	-0.0584	0.0263	0.0394	-0.1695	0.0874	0.1024	0.0398	0.0757	0.1204	-0.0645	0.0254	-0.0328	-0.0766	-0.18	-0.046	0.018	-0.3284	-0.1934	-0.032	-0.2433	0.0266
A_42_P615423 Arg2 Arginase 2	-0.0588	-0.1796	-0.186	-0.1205	-0.1396	-0.174	-0.0482	0.2218	0.1068	0.2606	0.2219	-0.1238	0.1768	-0.0086	-0.213	-0.0159	0.1126	0.1055	0.0749	-0.031	0.006	0.0539	-0.0854	0.0866	0.1623	0.0737	0.203	0.0432	-0.1485	-0.0972	-0.1686	-0.0072	-0.2171	-0.3154	-0.1517	0.0175	-0.1893	-0.3714	0.0952	0.0169	0.1001	0.059	-0.0093	0.0042	0.0565	0.2076	-0.0298	0.0623	-0.1611
A_43_P11648 P4hb prolyl 4-hydroxylase, beta polypeptide (P4hb)	0.1324	0.0744	0.0054	-0.1242	0.2827	0.2236	0.0331	0.0122	0.0686	0.4439	0.2693	-0.2164	-0.0151	0.0297	0.3797	-0.0978	-0.0951	-0.2432	0.2519	0.202	0.1033	0.1785	0.6148	0.3811	0.0014	-0.0899	0.0658	-0.2689	0.1733	0.0368	0.0513	-0.32	0.1676	0.3952	-0.2563	-0.1499	-0.0188	0.1094	-0.1388	-0.2497	-0.209	-0.4574	0.0232	0.1332	-0.2578	0.3171	0.0876	0.0885	-0.1262
A_43_P12705 Aldh3a1 aldehyde dehydrogenase family 3, member A1 (Aldh3a1)	-0.029	0.1178	0.5065	-0.092	0.0119	-0.0546	0.1024	0.2482	0.1685	0.3508	0.2518	0.483	0.0278	0.0722	0.0506	0.2154	0.2898	0.2822	0.0105	0.6253	0.1318	0.0477	0.4689	0.0739	0.0084	0.3886	0.363	0.0282	0.0985	0.171	-0.0756	0.0174	-0.0564	-0.1088	-0.0285	-0.0374	0.2041	0.4228	-0.0339	0.1114	0.0289	0.9498	0.0055	0.0529	0.7466	0.6022	-0.0135	0.2272	0.07
A_43_P12726 Aldh2 Aldehyde dehydrogenase 2	-0.0272	-0.1178	-0.3276	0.0938	-0.1687	-0.4176	-0.2025	-0.0891	-0.1356	-0.348	-0.3938	-0.2812	0.0413	0.1311	-0.3913	-0.1765	-0.1863	-0.1467	-0.104	-0.354	-0.0167	0.1168	-0.9838	-0.2864	0.2446	0.0957	0.1438	0.0366	-0.115	-0.2148	0.2224	-0.1251	-0.0316	0.0296	-0.0861	0.0024	0.0982	0.3306	0.0039	-0.0643	0.0331	0.4498	-0.1848	-0.1562	-0.8688	-0.0224	-0.0461	-0.047	-0.0631
A_42_P595591 Amd1 S-adenosylmethionine decarboxylase 1 (Amd1)	-0.0355	0.5423	1.1036	0.0879	0.2852	1.0058	0.0964	0.3777	0.1853	-0.0431	0.1691	1.0529	-0.0829	-0.2516	0.1655	0.0595	0.1938	0.2575	-0.3676	0.5045	-0.1727	-0.0434	0.9301	0.0892	0.1926	0.4734	0.3717	0.3638	0.2673	0.3129	0.1137	0.7203	0.3153	0.4218	0.274	0.0472	0.2261	0.2855	-0.01	-0.2104	0.0592	0.373	0.0708	0.0881	0.421	-0.113	0.2896	-1.3259	0.0774
A_42_P529904 Rars_predicted similar to Arginyl-tRNA synthetase (LOC287191)	0.2609	1.3041	1.8228	0.472	0.6923	1.659	-0.1311	0.4341	0.702	-0.7558	-0.8865	0.219	-0.0988	-0.1	0.2091	-0.472	-0.5936	-0.9221	0.072	1.323	1.03	0.2044	0.7099	0.0777	0.7669	0.3218	0.9164	-0.3856	-0.1033	0.4554	0.0375	-0.4603	-0.066	0.2146	0.0422	-0.2735	0.6454	0.6452	-0.1963	0.1935	-0.064	0.476	-0.1827	-0.2214	0.6481	0.0527	-0.0422	-0.4311	-0.026
A_43_P11468 Got1 glutamate oxaloacetate transaminase 1 (Got1)	0.0409	-0.7397	1.5171	-0.1631	-0.1717	0.3298	-0.5916	0.8826	1.8104	0.107	-0.083	-0.7235	0.17	-0.0985	-0.7109	-0.1898	-0.1423	0.2712	0.0797	1.505	-0.2798	-0.0398	-0.7158	0.1923	0.3204	1.7588	0.0224	-0.074	-0.2746	-0.1584	-0.0576	-0.0337	0.4467	0.3617	-0.0054	0.6558	0.8341	1.3771	0.3565	-0.3879	0.2117	-0.8806	0.0948	0.1765	-1.4211	-0.1678	0.1549	-0.0889	-0.0084
A_42_P566772 Got2 glutamate oxaloacetate transaminase 2 (Got2)	0.0769	-0.104	-0.6732	-0.086	0.2156	-0.4446	-0.1369	-0.3656	-0.261	-0.5652	-0.6335	-0.8341	0.2225	0.2401	0.0438	0.1114	-0.039	-0.3774	0.2211	-0.7362	0.078	0.3066	-0.1558	0.3434	0.0615	-0.1536	-0.1883	-0.3333	-0.2744	-0.1211	0.0333	-0.421	-0.0461	0.1526	-0.1148	0.0172	0.1208	-0.0782	-0.0508	-0.1442	-0.0835	-0.3485	0.0081	-0.0444	-0.967	-0.21	-0.1425	-0.2535	0.1073
A_42_P812263 Sat spermidine/spermine N1-acetyl transferase (Sat)	0.0939	2.0988	3.6732	0.3277	0.2096	0.8054	0.4853	2.0433	0.7531	-0.683	0.5722	0.9521	-0.8695	-0.9731	-1.2433	0.0405	-0.3024	-0.8112	-0.6974	1.9768	0.0606	-0.363	0.25	-0.3195	-0.3436	1.3303	1.6961	-0.0618	0.3223	1.2362	-0.2093	0.1761	0.3471	0.1931	0.5283	0.1106	1.6242	2.3878	0.062	0.0412	-0.0785	1.1826	-0.0515	0.1414	1.5684	1.527	-0.0373	0.5291	-0.1278
A_42_P615837 Ckmt2 Rat mRNA for sarcomeric mitochondrial creatine kinase.	-0.0552	-0.4258	-0.5517	0.0073	-0.0692	-0.6081	-0.2794	-0.1464	-0.0414	-0.0036	-0.0014	-0.7114	-0.0135	0.0554	-0.6998	0.0275	-0.0042	-0.0845	-0.1196	-0.5763	-0.3152	0.2482	-0.7951	0.0184	-0.1483	-0.0516	-0.183	0.0879	-0.2321	-0.1099	0.4872	0.0099	-2e-04	-0.2641	0.1586	0.0031	0.0697	-0.1982	0.0739	0.0077	0.0728	-0.0167	-0.0373	-0.0683	-1.0117	0.1002	0.0202	0.1032	-0.5256
A_42_P623688 Gatm glycine amidinotransferase (L-arginine:glycine amidinotransferase) (Gatm)	0.4642	0.1959	0.0761	0.2278	0.0333	-0.1419	0.1135	-0.0085	-0.1148	-0.5198	-0.1936	-0.0434	-0.8628	-0.8893	-0.9444	-0.4284	-0.5761	-0.4745	-0.3369	-1.5324	-0.0147	0.0256	0.5307	0.1701	-0.092	-0.3017	0.0497	-0.0595	-0.0765	0.0934	0.0451	0.289	0.554	0.6434	0.2261	-0.1872	0.1525	0.2807	-0.0997	-0.1255	-0.2242	0.6615	0.0782	0.0798	1.7718	-0.0475	0.0517	-0.0635	0.1401
A_43_P15658 Aoc3 amine oxidase, copper containing 3 (Aoc3)	-0.0442	-0.2176	-0.2516	-0.2731	-0.2312	-0.7143	0.0348	-0.0675	-0.0493	0.013	0.2933	0.1404	0.2393	0.1765	0.1895	-0.0536	0.1648	0.3342	0.0148	-0.1578	-0.1965	-0.0045	-0.27	-0.0058	0.0722	0.0546	0.045	0.1457	-0.0137	-0.1964	0.0292	0.0982	-0.0104	-0.2093	-0.0172	0.0549	-0.0418	0.0062	0.0533	0.051	0.1138	-0.2296	-0.1858	0.0773	-0.53	0.1501	-0.007	0.0903	0.2528
A_43_P15412 Nos1 Nitric oxide synthase 1, neuronal	-0.031	0.013	0.0322	-0.1613	-0.185	-0.0379	0.1196	0.2611	0.0225	0.4694	0.2847	0.7535	0.3139	-0.0795	-0.2461	0.5842	0.3479	0.1993	0.0453	-0.2463	0.5571	-0.0384	0.084	-0.1313	-0.0723	0.1954	-0.2098	-0.2247	-0.1991	-0.0771	-0.3627	0.1121	-0.3264	-0.282	-0.0633	0.1724	-0.1591	-0.2673	0.0296	0.0503	0.2675	-0.077	-0.1286	0.1717	-0.5201	-0.0842	-0.0463	0.0573	0.0541
A_43_P15482 Dao1 D-amino acid oxidase (Dao1)	0.4234	0.3843	-1.1222	0.1183	-0.0049	0.1542	-0.0613	-0.5121	-0.348	-0.8774	-0.9577	-0.6371	-0.2004	-0.3862	0.3304	-0.4783	-0.6566	-0.6996	0.0748	-3.1086	0.1028	-0.3225	-1.001	-0.423	-0.2642	-0.5274	-0.6725	-0.318	-0.2763	-0.2066	0.1712	-0.401	-0.0563	0.0881	0.0899	0.0153	0.0835	0.2782	-0.0704	-0.8404	0.1451	-2.2799	0.2042	0.1368	-3.2588	-0.2058	0.1168	0.2609	-0.0419
A_42_P714171 Cps1 Carbamoyl-phosphate synthetase 1, mitochondrial	0.187	-0.7116	-1.1017	-0.2517	-0.2173	-1.051	-0.1901	-0.3062	0.7917	-0.2676	-0.1609	-1.4375	0.7394	0.632	-0.1545	0.7302	0.4574	0.0619	0.7834	-0.7407	0.0787	0.3718	-0.9136	0.4204	0.3867	0.4949	0.0509	0.1609	-0.1357	-0.4672	0.6263	-0.6031	0.2178	0.925	-0.2776	-0.0476	0.0597	0.5587	-0.1292	-0.3298	0.0626	-1.4065	-0.0052	-0.2214	-3.7942	-0.3057	0.0575	0.0973	0.0408
A_42_P811368 Aldh1a2 aldehyde dehydrogenase family 1, subfamily A2 (Aldh1a2)	-0.1298	-0.0436	-0.6482	0.2523	0.265	-0.2899	-0.5502	-0.7628	-0.8023	-0.2922	-0.3405	-0.0761	-0.034	0.2716	-0.0315	-0.0685	-0.0612	-0.3639	0.1165	-0.348	-0.0405	-0.0557	-0.2723	-0.3382	-0.1106	-0.1179	-0.1403	0.0244	-0.2997	-0.4823	0.0043	0.2865	0.0278	0.0706	0.1423	-0.0885	-0.1675	-0.1612	-0.0705	-0.0374	-0.0506	-0.5516	-0.1692	-0.0389	-0.8728	-0.176	0.008	-0.1599	-0.1961
A_42_P464373 Ass Arginosuccinate synthetase	-0.2124	-0.6534	0.3005	-0.1771	-0.4362	-0.4148	-0.6098	-0.2688	0.3239	-1.5194	-1.7129	-2.1689	-0.0854	-0.3644	-1.4698	-0.0813	-0.3867	-0.5932	0.1886	-0.2534	-0.4571	0.1874	-1.7229	0.0536	0.2196	0.6595	-0.0165	-0.1904	-0.5808	-0.4152	0.0154	-0.6406	-0.2453	-0.0282	-0.1805	-0.0267	0.3706	0.5875	-0.2968	-1.0884	0.1774	-1.4616	-0.486	-0.3874	-3.3323	-0.5126	-0.1577	-0.1986	-0.0526
A_42_P758222 Arg1 arginase 1 (Arg1)	0.1101	0.8786	1.0139	0.0752	0.0166	1.7597	0.3748	0.6758	0.9189	-0.3177	-0.0923	0.1522	0.0098	-0.4082	0.0535	-0.1574	-0.1828	0.0194	0.0747	0.8418	0.6178	-0.0824	0.3947	0.022	0.4397	0.3442	0.0094	0.097	0.2268	0.3979	-0.1443	-0.0754	0.0496	0.1813	-0.0443	0.2423	0.2734	0.2364	0.1221	0.4866	0.3398	-2.468	-0.0327	0.0985	-0.8388	-1.4692	0.0506	-0.4563	0.0625
A_42_P484593 Aldh3a2 aldehyde dehydrogenase family 3, subfamily A2 (Aldh3a2)	-0.0394	-0.3724	-1.2558	0.0302	0.25	-0.5674	0.2164	-0.0757	0.0094	-0.0344	0.145	-0.3239	0.2663	0.2275	0.4551	0.1442	0.1001	0.1861	0.1964	-2.4808	0.1698	0.1756	-0.45	0.4109	-0.1242	-0.4711	-0.3978	-0.2493	-0.3092	-0.1994	0.0101	-0.1527	0.0037	0.2131	-0.0882	0.0389	-0.3779	0.0303	0.0838	-0.0034	0.0165	-2.8536	0.0482	-0.002	-1.783	-0.7748	-0.0732	-0.2769	0.0243
A_43_P15983 Nos3 Nitric oxide synthase 3, endothelial cell	-0.2386	-0.5534	-0.4306	0.0964	0.0125	-0.4524	-0.6497	-0.5362	-0.3192	-0.8177	-0.879	-0.6827	-0.0568	-0.1773	-0.2942	-0.3479	-0.3943	-0.4549	0.3072	-0.0378	-0.0114	0.1169	-0.4272	0.1186	-0.1773	0.0795	-0.1142	-0.0651	-0.0572	-0.0187	0.5276	-0.3587	0.1974	0.5507	-0.0129	0.0273	0.3242	0.9121	-0.0858	-0.3983	-0.0139	-0.4665	-0.0366	-0.0318	-1.0151	0.24	-0.0561	0.2853	0.134
A_43_P13716 Aldh1a1 Aldehyde dehydrogenase family 1, member A1	-0.1116	-0.0497	-0.2221	0.0512	-0.0619	0.1857	-0.0964	-0.0911	-2e-04	-0.2965	0.195	0.0923	0.0094	0.0757	0.642	-0.0902	0.3245	0.3907	0.0534	-0.274	0.1071	0.0453	-0.086	-0.1841	0.2488	0.1266	0.0755	0.1452	-0.0632	-0.1442	0.1127	0.2949	-0.0375	0.1601	-0.026	0.1945	-0.0327	-0.1546	0.0654	0.2026	0.0515	-0.1796	0.1746	0.147	-0.3808	0.0311	-0.2248	-0.0134	0.1513
A_43_P13978 Amd1 S-adenosylmethionine decarboxylase 1 (Amd1)	-0.0788	0.4341	1.0411	0.0625	0.2708	0.929	0.1675	0.4102	0.232	0.3312	0.4551	1.2763	0.0863	-0.067	0.3086	0.2809	0.4535	0.5316	-0.2587	0.4256	-0.2162	0.0146	0.8916	0.2031	0.2017	0.4649	0.3802	0.4232	0.2664	0.2762	0.0602	0.6349	0.2228	0.3149	0.1922	0.0605	0.1732	0.139	0.0433	-0.0862	0.1064	0.3968	0.1154	0.1039	0.3698	-0.0993	0.2725	-1.1332	0.0428
A_42_P592385 Abp1 amiloride binding protein 1 (Abp1)	0.5247	0.3441	0.5354	0.089	0.1821	0.0089	0	-0.0804	0	0.0169	-0.2616	0.0819	-0.356	0.0972	0.0416	-0.0531	0.2675	0.1566	0.1763	2.789	0.3043	0	2.0007	0.1181	0.013	3e-04	0.0361	-0.3137	0.2155	0.4191	0.239	-0.128	0.0175	0.5948	0.1147	0.0357	-0.0558	0.1928	0.1246	0.6193	0	2.1945	0.2103	0	3.3285	1.5014	-0.0333	1.1979	-0.1984
A_42_P560974 Aldh1a3 Aldehyde dehydrogenase family 1, subfamily A3	0.1521	0.2394	0.2851	0.131	0.0796	-1.0285	0.3259	0.2167	0.2512	0.0984	-0.0292	0.0108	-0.0582	-0.124	-0.6457	-0.0125	0.1388	0.4653	-0.4108	-1.503	-0.2377	-0.2158	-0.2177	-0.194	-0.1538	-0.02	-0.0755	0.278	0.079	0.0322	0.1107	0.1802	0.1958	0.2178	-0.0509	0.0369	0.183	0.131	0.1105	0.4688	0.1337	0.7405	0.169	-0.0155	0.8181	0.4525	0.0174	0.4316	-0.002
A_42_P691409 Odc1 ornithine decarboxylase 1 (Odc1)	-0.1681	1.288	2.1893	-0.0205	0.3081	1.5822	0.1156	0.5082	0.4801	0.2224	0.6617	1.7759	0.0561	-0.042	0.7159	0.3818	0.3177	0.2245	0.2197	2.1995	1.3148	-0.0782	1.6404	0.2123	0.3148	0.2903	0.4214	-0.4574	0.1988	0.7485	-0.1671	0.103	0.1578	0.2146	0.366	0.3069	0.6849	1.2532	0.1096	0.2985	-0.0927	0.5667	-0.045	0.161	1.5121	0.4754	0.079	0.0189	-0.1367
A_43_P17015 Rars_predicted Arginyl-tRNA synthetase (predicted)	0.0036	-0.3184	-0.4364	-0.001	-0.0374	-0.6408	-0.0132	0.1082	-0.1226	0.2825	0.1066	-0.2327	-0.0562	0.0024	-0.3289	0.2594	0.0935	0.0328	-0.139	-0.7684	-0.3368	-0.0217	-0.6278	0.0837	-0.1143	-0.1518	-0.105	-0.0446	0.0279	-0.3023	0.0012	0.0353	-0.0607	-0.2015	0.0205	0.0344	-0.1565	0.0218	0.1091	-0.1338	-0.0015	0.1125	-0.0095	0.0703	-0.2986	0.1394	0.0212	0.1418	0.1519
A_43_P17030 P4ha2_predicted similar to Prolyl 4-hydroxylase alpha IIa subunit (LOC360526)	-0.1885	-0.1366	0.0534	0.1245	-0.0448	0.2462	-0.2956	0.0472	0.3114	-0.5216	-0.5386	-0.2844	0.0855	0.0378	-0.1491	-0.2508	-0.2279	-0.3144	0.1223	0.0832	0.0264	0.0165	-0.0683	-0.0369	0.0612	0.3259	0.067	0.0162	-0.1366	-0.1002	0.0447	-0.0831	-0.0014	0.1812	-0.071	-0.1802	0.2042	0.4168	-0.1308	0.0378	0.0546	0.0135	-0.1222	-0.1757	0.0203	-0.1049	0.0341	-0.0351	0.0442
A_42_P470887 cps carbamyl phosphate synthetase I precursor (cps) gene, exon 13 and complete cds; nuclear gene for mitochondrial product.	-0.2719	-0.936	-1.0946	0.0249	-0.06	-0.602	-0.4265	-0.3186	0.0352	-0.3402	-0.2932	-1.9046	-0.1118	-0.1838	-1.1608	-0.1296	-0.2495	-0.1635	-0.0371	-0.5272	-0.3181	0.0059	-0.7789	0.001	-0.1036	0.1588	-0.2352	0.2788	0.0845	0.1836	0.0977	0.0837	0.1454	0.2787	-0.0364	0.0926	0.0422	-0.0592	-0.0664	-0.2212	0.0424	-1.282	-0.0521	-0.0473	-3.7635	-0.4464	-0.0417	-0.2713	0.0971
A_42_P660048 Glud1 glutamate dehydrogenase 1 (Glud1)	-0.2169	-0.2892	-0.3574	-0.1468	0.0873	-0.5948	-0.1381	0.1086	-0.086	0.051	0.096	-0.4613	0.005	-0.1652	-0.2475	0.0633	0.0102	0.171	-0.0805	-0.6367	-0.1178	-0.1097	-0.7236	0.0154	-0.3381	0.0666	-0.245	0.1559	0.0524	0.4509	0.2428	0.1838	0.114	0.1683	0.2303	0.1243	0.2773	-0.0182	0.0452	-0.0239	-0.0282	-0.1982	-0.09	-0.0087	-0.1437	-0.1865	0.081	-0.0947	0.14
lalt.pool	-0.075	2.975	3.425	-0.2	2.325	6.4	-0.225	-0.025	-0.55	0.05	0.275	1.525	0.15	-0.125	1.575	0.15	0.025	0.15	0.275	7.1	1.975	-0.15	6.025	0.675	-0.35	0.15	0.475	-0.4333	1.4167	3.5833	-0.0667	-0.6333	0.2167	1.8	0.1167	-0.9333	0.35	2.8333	-1.1	1.675	1.025	5.325	-0.125	-0.25	8.425	2.35	-0.325	1.825	-0.95
[truncated: 25 more columns]
