# Supplementary material for: Gene set enrichment analysis for non-monotone association and multiple experimental categories
Source: BMC Bioinformatics. 2008 Nov 14;9:481. doi: 10.1186/1471-2105-9-481 (PMC2636811; doi:10.1186/1471-2105-9-481)
Supplement: Additional file 2 — Sets and Expression. The intermediate analysis results of NCT compendium data set. Sets directory contains lists of identified gene sets under different across-compound (category) selection criteria. Compound specific p-values, set size, etc are provided. Expression directory contains extracted expression data for respective identified gene sets. [file 1471-2105-9-481-S2.zip › SetsAndExpression/expression/C2-6of8liverp05-Cfilter-12-blood-CELL_PROLIFERATION.txt]

geneids	1.2.Dich-24-15#-0.1	1.2.Dich-24-150#3	1.2.Dich-24-1500#3.4	1.2.Dich-48-15#-0.2	1.2.Dich-48-150#2.3	1.2.Dich-48-1500#6.4	1.2.Dich-6-15#-0.2	1.2.Dich-6-150#0	1.2.Dich-6-1500#-0.6	1.4.Dich-24-15#0	1.4.Dich-24-150#0.3	1.4.Dich-24-1500#1.5	1.4.Dich-48-15#0.2	1.4.Dich-48-150#-0.1	1.4.Dich-48-1500#1.6	1.4.Dich-6-15#0.2	1.4.Dich-6-150#0	1.4.Dich-6-1500#0.2	Brom-24-25#0.3	Brom-24-250#7.1	Brom-24-75#2	Brom-48-25#-0.2	Brom-48-250#6	Brom-48-75#0.7	Brom-6-25#-0.4	Brom-6-250#0.2	Brom-6-75#0.5	Diqu-24-10#-0.4	Diqu-24-20#1.4	Diqu-24-25#3.6	Diqu-24-5#-0.1	Diqu-48-10#-0.6	Diqu-48-20#0.2	Diqu-48-25#1.8	Diqu-48-5#0.1	Diqu-6-10#-0.9	Diqu-6-20#0.4	Diqu-6-25#2.8	Diqu-6-5#-1.1	Gala-24-100#1.7	Gala-24-25#1	Gala-24-400#5.3	Gala-48-100#-0.1	Gala-48-25#-0.2	Gala-48-400#8.4	Gala-6-100#2.4	Gala-6-25#-0.3	Gala-6-400#1.8	Mono-24-10#-1
A_42_P586939 Adra1b Adrenergic receptor, alpha 1b	-0.0447	-0.1695	-0.1264	0.1182	0.0533	0.3865	0.0545	0.1916	-0.0587	0.1842	0.1263	0.2796	0.207	0.3194	0.1858	-0.0359	-0.1628	-0.051	-0.088	0.2354	-0.0441	0.1108	-0.0238	0.0105	-0.0722	-0.1356	-0.1354	-0.1135	-0.3837	-0.6698	-0.3505	-0.2176	-0.2242	-0.2312	-0.5022	-0.4426	-0.0743	-0.208	-0.3361	-0.0024	-0.037	-0.0379	0.2488	0.1281	0.0704	-0.0292	-0.0961	0.0269	-0.032
A_43_P20583 Cbfa2t3_predicted Core-binding factor, runt domain, alpha subunit 2; translocated to, 3 (predicted)	0.2302	0.0249	0.5082	0.1205	0.049	0.0141	0.2136	0.1847	0.5074	-0.1786	0.3893	-0.4848	0.238	-0.1694	0.1613	-0.2448	0.0896	0.0319	-0.2861	-0.0782	-0.1746	-0.1269	-0.324	-0.1318	-0.2905	0.2137	-0.0041	-0.2582	-0.2788	0.213	0.2971	-0.2443	-0.0119	-0.0535	-0.1258	0.2726	0.1356	0.1964	-0.0105	0.0378	0.044	-0.6794	-0.0478	-0.0431	-0.1047	0.2336	-0.1694	0.1716	0.0811
A_43_P12999 Bin1 Bridging integrator 1	-0.3369	-0.4126	-2.7552	-0.2216	0.0437	-0.6353	-0.0263	-0.6504	-1.2212	-0.25	-0.3914	-0.3694	-0.1092	-0.0748	0.3038	-0.2235	-0.4304	-1.2246	0.1842	-2.0276	0.025	0.2475	0.069	0.1912	-0.0807	-1.1657	0.0072	-1.0752	-1.2842	-1.2452	-0.6141	0.1403	0.2017	-0.237	0.2074	-0.6376	-1.0768	-1.7548	-0.7809	-0.8116	-0.0472	0.0495	-0.5167	-0.7964	-0.6133	-0.4341	-0.0525	-0.5923	0.2402
A_43_P14402 Clk1_predicted similar to protein kinase STY (EC 2.7.1.-) - mouse (LOC301434)	-0.4964	0.0048	-1.1973	0.0241	0.4643	1.106	0.0699	-0.4367	-0.831	-0.168	-0.1773	0.1806	-0.4263	-0.35	-0.0792	0.1028	0.0419	-0.6225	0.1158	-0.9144	0.0652	-0.3334	1.0537	0.2401	0.052	-0.0465	0.5107	0.2479	0.2249	-0.2778	0.2616	0.3556	0.5859	1.1985	0.4524	-0.3544	0.1531	-0.189	-0.3803	-0.4395	-0.1904	0.624	-0.7636	-0.0027	0.3934	-0.0127	0.2256	-0.1437	0.1715
A_43_P14460 Prg4_predicted similar to This gene is isolated by means of differential display method using ttw, an excellent mouse model for ectopic ossification.~similar to megakaryocyte stimulating factor precursor and cartilage superficial zone protein...	-0.0977	0.2592	0.8367	-0.2545	-0.1219	0.3696	-0.1656	0.0949	-0.026	-0.3438	-0.8426	0.27	-0.5974	-0.5618	-0.6088	-0.1684	0.236	-0.1226	0.132	0.0688	-0.2364	-0.4541	0.8016	-0.2623	0.058	0.3289	-0.0482	-0.2914	0.0101	-0.0231	0.0494	0.3267	0.1643	0.5558	-0.0432	-0.2224	-0.2842	-0.4695	-0.1127	0.23	-0.3663	-0.1324	0.3374	0.181	0.4482	-0.2629	0.3051	-0.1967	-0.1858
A_43_P20644 Aprin_predicted similar to androgen-induced prostate proliferative shutoff associated protein AS3 (LOC304218)	0.2436	-0.4823	0.1135	0.1977	-0.3454	0.178	0.1212	0.2174	0.1288	0.0508	-0.2241	0.4239	0.2653	0.2282	0.3448	0.2034	-0.0326	-0.0944	-0.0837	-0.1618	-0.0186	0.4239	-0.2239	-0.1209	0.1176	-0.0711	0.0102	-0.0902	-0.4635	-0.3089	-0.2281	-0.2059	-0.0194	-0.5278	-0.3508	0.0179	0.0506	-0.304	0.1115	0.2686	-0.1434	0.4567	0.557	-0.4527	-0.126	0.1938	0.0652	0.4902	0.1083
A_42_P557394 Isg20_predicted Interferon-stimulated protein (predicted)	0.0321	0.0862	-0.1069	-0.0598	0.588	0.06	0.031	-0.0136	0.007	0.0381	-0.1496	-0.1658	-0.2012	-0.1999	-0.0987	-0.2671	-0.2265	-0.2436	-0.0347	0.0455	-0.0293	-0.2283	1.7214	0.2459	0.1565	0.0463	0.1314	-0.5858	-0.6492	0.2623	-0.5414	-0.0748	0.1875	0.2731	0.1903	-0.006	-0.3963	-0.6515	0.0239	0.0874	-0.0416	0.0618	0.0887	-0.0277	-0.3368	-0.2019	-0.1658	-0.0202	-0.2774
A_43_P10809 Gab1_predicted Growth factor receptor bound protein 2-associated protein 1 (predicted)	-0.039	-0.0777	-0.0786	0.0059	0.0239	0.1498	0.1011	-5e-04	0.025	-0.048	-0.0226	-0.1519	0.0489	0.0344	-0.0881	-0.0173	-0.0911	-0.0743	-0.0544	0.2042	-0.0504	0.0102	0.0213	0.0951	0.1581	1e-04	0.1355	-0.091	-0.1744	-0.3063	-0.0877	-0.0207	-0.0652	0.0132	-0.1258	-0.1503	-0.0165	-0.0723	-0.1224	-0.1028	-0.042	-0.0788	0.0679	0.0959	0.043	-0.057	-0.0414	-0.0848	0.0336
A_43_P16361 CSF-1 receptor Rat mRNA for CSF-1 receptor.	0.0366	-0.0567	0.122	0.107	0.0197	-0.2889	-0.0639	-0.1461	-0.0743	-0.0693	0.1328	-0.2007	0.0126	0.0495	-0.1494	0.2349	-0.0357	0.1104	0.0247	0.3724	-0.1277	0.021	-0.1742	0.1199	-0.0564	-0.1355	0.3113	0.0945	-0.0105	0.151	-0.0815	0.021	0.1006	0.1207	-0.0137	-0.0524	-0.0501	0.1873	-0.1227	-0.0175	0.084	-0.406	0.2248	0.1685	0.073	-0.1418	-0.2202	-0.3829	-0.184
A_43_P11827 Grn granulin (Grn)	-0.0138	0.0509	0.0801	0.0506	-0.009	0.2453	0.0196	0.0047	0.0777	-0.0234	-0.0347	-0.1665	0.0758	-0.0568	-0.0369	0.011	-0.0434	0.0232	0.0019	0.055	-0.0019	-0.057	-0.0011	-0.0173	0.0391	0.0759	-0.0074	0.2402	0.1397	0.2589	0.1732	0.0685	0.0754	0.1654	0.0151	0.0703	0.0528	0.1658	0.0354	-0.052	-0.0418	-0.1597	-0.0457	0.107	-0.0194	0.0234	0.0416	0.0612	-0.0758
A_42_P708819 Thpo thrombopoietin (Thpo)	0.1654	-0.0135	0.2565	0.1162	-0.0855	-0.1299	0.2684	0.2148	0.3853	0.0415	-0.0214	0.0871	-0.0769	-0.0554	-0.1866	-0.0885	0.1623	0.0644	-0.1887	0.3206	-0.2533	-0.1766	-0.3192	0.0612	0.0474	0.154	-0.0216	7e-04	0.1421	0.2717	0.1909	-0.1462	-0.1216	-0.1504	-0.0629	0.3157	0.0866	0.4315	0.2972	0.1172	-0.3269	-0.3835	-0.0059	-0.2334	-0.1833	-0.203	-0.0675	0.0451	0.0042
A_43_P22060 Bub1_predicted similar to Budding uninhibited by benzimidazoles 1 homolog (LOC296137)	0.1213	-5e-04	-0.0478	-0.1616	-0.1907	0.1079	0.02	0.1233	0.0945	0.0306	-0.0278	0.1045	0.1646	0.2436	0.065	-0.142	-0.1108	-0.0572	-0.1525	0.1129	-0.1862	7e-04	-0.1021	-0.0522	0.0853	0.0394	0.0986	-0.3716	-0.2326	-0.2472	-0.3946	-0.1833	-0.0932	-0.2496	-0.3276	-0.0608	-0.2124	-0.2359	-0.0078	0.0051	-0.0317	0.0243	0.1861	0.0441	-0.0428	0.0904	0.0362	-0.0273	-0.0528
A_43_P11511 Tgfa transforming growth factor alpha (Tgfa)	0.0386	0.0968	0	-0.2723	0	0	-0.3525	0.3768	0.112	-0.096	0.029	0.1016	0.3665	-0.1968	0.0152	0.0764	0.0142	0	-0.0173	0.1384	-0.0285	0.1994	-0.1902	-0.055	0.0419	-0.1136	0.0082	-0.1437	0.2078	-0.0492	-0.4677	0.2621	-0.022	-0.0427	-0.0527	-0.1856	-0.2069	-0.1339	0.0317	0.1678	0.3445	0.3292	-0.0419	0.3568	0.1085	0.291	0.31	0.0995	-0.4648
A_42_P505798 Tcf8 transcription factor 8 (Tcf8)	0.0781	-0.0109	0.054	0.0084	-0.2084	0.4239	-0.1147	-0.0058	0.1284	-0.0542	0.0907	-0.0801	0.0887	-0.095	0.0103	0.081	-0.0234	0	0.0012	0.0012	0.0602	0.1343	-0.1551	0.1842	0.4499	-0.0808	-0.0132	0.2009	-0.2165	0.2225	0.0928	0.152	0.0083	-0.0788	0.1327	-0.2076	0.0641	-0.2316	0.2087	0.0746	-0.3803	0.2676	0.0267	0.0904	-0.2415	-0.1112	-0.4081	-0.6065	-0.1402
A_42_P547001 Plekhc1_predicted pleckstrin homology domain containing, family C (with FERM domain) member 1 (predicted) (Plekhc1_predicted), mRNA.	0.1122	0.04	0.2307	-0.2171	0.0288	0.6824	-0.1628	-0.1152	-0.0622	-0.1342	0.1173	-0.2948	-0.071	-0.5055	-0.0448	-0.0884	-0.0163	0.2098	0.1889	0.9119	-0.0644	0.075	0.096	0.0015	0.0181	-0.2214	0.0564	0.281	-0.0225	0.5574	0.3239	-0.0118	-0.0952	0.0826	0.0331	0.0272	0.3537	0.6458	0.158	-0.2194	-0.119	-0.1203	-0.37	0.3064	0.0424	0.0038	0.1107	0.4239	0.1894
A_43_P17840 Prkca Protein kinase C, alpha (Prkca)	0.1749	0.0765	0.4378	0.1336	0.0995	-0.0239	-0.3096	0.2014	0.0589	-0.1785	-0.1513	-0.1773	-0.0021	-0.0494	1.0668	-0.1576	-0.0964	0.3552	0.04	0.2424	0.0748	-0.0121	-0.1926	0.0181	0.0574	-0.0144	0.1303	0.3395	0.465	0.166	0.4482	-0.1304	0.0515	0.1818	0.0077	0.1474	0.2712	0.6859	-0.0091	0.2214	0.0751	0.3614	0.0456	-0.3658	0.1463	0.2571	-0.0856	-0.0066	-0.1631
A_42_P537793 Pdzk1 PDZ domain containing 1	0.1051	0.0268	0.0746	0.0199	-0.0777	-0.1246	0.0632	0.1581	0.1932	0.1192	0.175	0.1373	0.2373	0.2444	0.177	0.1289	0.1304	0.2794	-0.0282	0.0023	0.0096	-0.0469	-0.1624	-0.1388	-0.0081	0.0341	-0.0282	-0.1537	-0.1964	0.179	-0.0754	-0.1404	-0.2083	-0.2776	-0.0355	0.1703	-0.0371	-0.0937	0.2087	0.1605	0.0865	0.1072	0.34	0.2338	0.0954	0.1392	0.0435	0.1604	0.154
A_43_P14111 Kitl Kit ligand	0	0	0	0	0	0	-0.0184	0.1059	0	-0.0622	0	-0.086	0	0	0	-0.057	0	0	0.0332	-0.0277	0	0.075	0.0192	0	0	0	-0.1849	-0.1137	-0.0104	0	0.0252	0.1175	-0.0677	0.0194	-0.0668	0.0649	-0.0163	-0.2002	0.06	-0.1492	0	0.0166	-0.1011	0.2201	0.1772	-0.0211	-0.0351	0	-0.0118
A_42_P729472 Cdk5 cyclin-dependent kinase 5 (Cdk5)	-0.0812	-0.2787	-0.2388	-0.1852	0.0279	-0.2264	0.148	-0.0192	0.033	-0.3897	-0.5114	-0.1067	0.1861	-0.1039	0.2464	-0.2492	-0.3259	-0.3037	-0.126	-0.1496	-0.1066	0.0024	0.0487	-0.0615	0.0751	-0.0027	-0.0011	-0.6779	-0.5998	-0.9393	-0.7229	0.0964	0.1011	-0.2064	0.0366	-0.02	-0.2084	-0.5427	-0.0248	-0.0068	-0.129	0.0984	-0.1686	0.1681	-0.1948	-0.0168	-0.1867	-0.0199	0.0355
A_43_P14194 Prdx1 peroxiredoxin 1 (Prdx1)	-0.2557	-0.0428	-0.4119	0.0829	0.4201	0.7084	-0.2115	-0.4895	-0.6865	-0.6267	-0.6493	-0.3748	-0.622	-0.6244	-0.277	-0.2339	-0.2766	-0.5146	0.147	-0.2384	0.2042	0.0384	0.7622	0.1105	0.0743	-0.0738	0.1448	-9e-04	-0.0028	0.2686	0.0979	0.3019	0.4398	1.121	0.6007	-0.0281	-0.0952	-0.2948	-0.11	-0.2208	-0.2124	0.1672	-0.5813	0.4387	0.5189	-0.3033	0.0806	-0.2398	-0.1783
A_42_P589418 Bcar1 breast cancer anti-estrogen resistance 1 (Bcar1)	0.0534	0.07	0.2356	0.0299	0.0619	0.1632	-0.0183	0.0655	0.1178	0.3437	0.0949	0.1654	0.0462	0.1977	-0.0862	0.0524	0.0707	0.4409	0.0016	0.1172	0.1002	-0.1095	-0.1254	0.0105	-9e-04	0.1378	-0.1029	0.3678	0.1701	0.4811	0.1262	-0.0871	-0.0036	-0.1187	0.1493	-0.0649	0.1533	0.6996	0.041	0.2884	0.2074	-0.2563	0.1022	-0.0515	-0.2577	-0.1253	-0.0972	0.3122	-0.2545
A_43_P14062 Btg1 B-cell translocation gene 1, anti-proliferative (Btg1)	-0.539	-0.0606	-1.2471	-0.1923	0.2573	0.2935	0.1841	-0.3958	-0.787	-0.339	-0.4157	0.0962	0.039	0.1025	0.5381	-0.0455	-0.2723	-0.9504	0.2493	-1.1919	0.2832	0.0714	0.5941	0.263	-0.0433	-0.6622	0.411	-1.1804	-1.3685	-0.9388	-0.8666	0.1267	0.1069	0.37	0.2035	-0.8353	-1.261	-2.3634	-0.8691	-0.7544	0.0399	0.6076	-0.3164	0.016	0.1601	0.0251	0.1192	-0.1818	0.3157
A_43_P21755 Erbb2 V-erb-b2 erythroblastic leukemia viral oncogene homolog 2, neuro/glioblastoma derived oncogene homolog (avian)	-0.1144	-0.0624	0.225	-0.0514	0.1262	-0.29	-0.1692	-0.0092	0.3055	-0.1847	-0.0721	-0.254	-0.1915	-0.1746	-0.0541	0.1903	0.1798	0.1098	0.017	0.0132	-0.101	-0.1605	0.059	-0.317	-0.1805	-0.0376	0.0043	0.2192	0.3006	0.1221	0.3852	-0.3355	-0.0527	-0.1789	-0.1268	0.2881	0.1863	0.1702	0.107	-0.273	-0.1302	-0.5134	-0.2256	0.3815	0.0441	-0.1432	-0.424	0.5141	-0.0083
A_43_P21717 Cbfa2t3_predicted similar to ETO/MTG8-related protein ETO-2 (LOC361431)	0.1137	0.1872	0.0766	0.188	-0.1613	-0.544	-0.2764	-0.3144	0.1881	-0.2078	0.0774	0.0351	-0.2995	-0.324	-0.3288	-0.316	0.2044	-0.2215	-0.1512	0.0595	0.14	-0.0342	-0.0809	-0.3638	-0.1119	0.069	-0.0972	0.2954	0.245	-0.1022	0.2907	-0.0848	-0.2	-0.1594	-0.1194	-0.0336	0.2921	0.5896	0.0163	-0.3223	-0.193	-0.2419	-0.0553	0.2806	-0.0684	-0.1252	-0.0214	0.0152	-0.1137
A_43_P14911 Il1b interleukin 1 beta (Il1b)	-0.206	0.7988	0.5134	-0.0952	0.0942	1.3723	0.0712	-0.0543	-0.3506	-0.0291	-0.1931	0.4317	-0.4025	-0.6455	-0.3016	0.2174	0.3018	-0.6181	-0.1037	-0.2936	-0.2033	-0.4505	0.3411	-0.2012	-0.3913	0.1867	0.0584	0.6221	0.8574	0.4638	0.3405	0.6527	0.514	1.5661	0.2023	-0.5782	0.2831	-0.0608	-0.6255	-0.504	-0.7622	0.4648	-0.295	0.0168	0.7646	1.8649	0.8149	1.1062	0.2556
A_43_P11324 Mapre1 Microtubule-associated protein, RP/EB family, member 1	-0.0561	0.0639	-0.0576	0.0681	0.0538	0.0242	-0.1006	-0.157	-0.121	0.0026	-0.1381	-0.0712	-0.1254	-0.0259	-0.0247	0.105	0.1367	0.0986	0.0971	-0.0807	0.1062	-0.039	0.1939	0.0402	-0.1465	0.0261	-0.0503	0.5732	0.4636	0.2297	0.4774	0.0911	0.0382	0.3445	0.1725	0.0706	0.1883	0.39	0.0589	-0.0324	0.0776	-0.1312	-0.3276	-0.2916	0.115	-0.0546	-0.0262	-0.0054	-0.0585
A_42_P517272 LOC290875 similar to CDC16 homolog; cell division cycle 16; anaphase-promoting complex, subunit 6 (LOC290875)	0.1749	0.0571	0.0846	0.0189	-0.058	-0.2358	0.0465	0.189	0.262	0.1251	0.1674	0.3323	0.3128	0.3202	0.2436	0.216	0.2289	0.3719	-0.025	0.0149	-0.0112	-0.0428	-0.1774	-0.1485	-0.1967	-0.0673	-0.1758	-0.0538	-0.0126	0.2361	3e-04	-0.194	-0.1696	-0.2442	-0.0887	0.2438	0.0297	0.0414	0.2704	0.338	0.287	0.1803	0.3006	0.2648	0.0445	0.2118	0.0289	0.2535	0.1439
A_43_P11475 Il6 interleukin 6 (Il6)	-0.0914	-0.1536	0.1642	-0.2894	0.3784	-0.0524	0.485	0.5018	0.1889	0.0722	0	0.3804	0.6073	0.2706	0.6192	-0.2761	0.4666	0.0882	-0.3306	0.3084	0.2436	0.0117	-0.0087	-0.2215	0.067	-0.2246	0.419	-0.5445	-0.3589	-0.0642	-0.7042	-0.3411	-0.0542	-0.3114	-0.0179	0.3747	0.5897	0.1355	0.3117	0.0737	-0.2652	1.3872	0.448	0.2007	0.0373	0.4002	-0.0326	-0.1717	0.3616
A_42_P609527 Syk spleen tyrosine kinase (Syk)	-0.2158	-0.0756	-0.5214	-0.0035	-0.0128	0.211	-0.0475	-0.2677	-0.4655	-0.3499	-0.5583	-0.3661	-0.2	-0.2715	0.0127	-0.245	-0.2215	-0.6845	0.1529	-0.5646	-0.0209	0.1107	0.3366	0.0951	0.0321	-0.292	-0.0037	-0.0187	-0.0808	-0.4909	-0.0729	0.1898	0.2196	0.3545	0.0336	-0.4346	-0.1276	-0.2543	-0.4561	-0.3555	-0.1765	0.1533	-0.302	-0.1992	0.0812	-0.1017	0.0788	-0.1971	0.0634
A_43_P11492 Prl prolactin (Prl)	0.2012	0.0013	0.1049	-0.0621	-0.1265	-0.1346	0.2305	0.3899	0.472	0.1162	0.3014	0.1788	0.4248	0.4661	0.3834	0.0168	0.0806	0.3299	-0.1038	0.0612	-0.0243	-0.2092	-0.4097	-0.3358	0.3103	0.1478	0.2128	-0.651	-0.6299	0.4507	-0.4196	-0.2009	-0.2985	-0.5847	-0.0251	0.3058	-0.2666	-0.3916	0.3691	0.2264	0.091	0.2026	0.5773	0.4327	0.1211	0.2487	0.0542	0.2237	0.2119
A_42_P790551 Ly86_predicted similar to MD-1 (LOC291359)	-0.313	-0.0893	-1.1758	-0.0023	0.1299	-0.2958	0.0934	-0.3975	-0.8923	-0.3751	-0.5336	-0.3855	-0.1294	-0.0453	0.212	-0.0373	-0.0883	-0.5687	0.1911	-0.5876	0.2691	0.2606	0.3996	0.284	0.0339	-0.5962	-0.0219	-0.1089	-0.2488	-0.7731	-0.0605	-0.1021	0.0135	0.3448	0.1227	-0.4896	-0.5746	-0.9006	-0.461	-0.1485	0.1633	0.2084	-0.1437	0.0414	0.4537	-0.301	0.1096	-0.1062	0.1061
A_43_P12106 Arhgef1 Rho guanine nucleotide exchange factor (GEF) 1	0.0674	-0.0828	-0.1011	-0.0274	0.009	-0.0688	0.0028	0.0161	-0.0283	0.1455	0.048	0.0134	0.4188	0.2568	0.1822	0.0673	-3e-04	-0.0634	-0.032	-0.0155	-0.0859	0.218	-0.0853	0.0542	-0.1604	-0.1648	-0.2188	-0.1275	-0.0824	-0.2525	-0.1084	-0.0317	-0.1061	-0.147	-0.1489	-0.1182	-0.0494	-0.0936	-0.0738	0.115	0.1784	0.0429	0.1698	-0.0053	0.0599	-0.0215	-0.047	0.0086	0.0015
A_43_P12103 Erbb4 v-erb-a erythroblastic leukemia viral oncogene homolog 4 (avian) (Erbb4)	0	-0.0117	0.0901	-0.1519	0.1147	0	-0.4	-0.0338	0	-0.0409	0.0466	-0.0281	0.0999	-0.1554	-0.1059	-0.4365	-0.2029	0	-0.0734	-0.115	-0.1244	-0.1374	-0.0256	0.0143	0.415	0.1329	0.099	0.07	-0.1861	0.1247	0.3057	0.3507	-0.1129	-0.007	0.0806	0.0278	0.2684	0.1484	0.0401	-0.4688	0.0515	-0.4062	-0.0981	0.0016	0.1238	0	-0.2866	-0.0974	-0.1864
A_42_P466321 Matk megakaryocyte-associated tyrosine kinase (Matk)	-0.1469	-0.0608	-0.483	-0.0612	0.115	0.1954	-0.0427	-0.3458	-0.5247	-0.3206	-0.4061	-0.3449	-0.2758	-0.3526	-0.178	-0.1398	-0.3422	-0.5561	0.0987	-0.2944	-0.0392	0.3615	0.2982	0.4554	-0.0411	-0.4106	-0.0986	0.217	0.2088	-0.4499	0.2408	0.049	0.0792	0.338	0.068	-0.3151	0.0152	0.1958	-0.3666	-0.2145	-0.0624	-0.0274	-0.3902	-0.1804	-0.067	-0.2733	-0.0185	-0.165	-0.1144
A_43_P12163 Fgf5 fibroblast growth factor 5 (Fgf5)	-0.0154	0	0	-0.1994	0	0	0.0168	0.0803	-0.0047	0	-0.0926	-0.0263	-0.2107	-0.0442	0.0289	-0.1792	0.1305	0.0891	0.0103	0	0.0605	0.1773	-0.0349	0.0685	0.0103	-0.0532	-0.5031	0.0742	-0.0741	0.1899	0.5445	0.2271	-0.134	-0.2668	0.1624	0.1384	0.2022	0.3228	-0.0798	0.2825	-0.0186	-0.0852	-0.3283	-0.1313	-0.1968	0.0928	0.1044	-0.8158	-0.0544
A_43_P11937 Chrm5 cholinergic receptor, muscarinic 5 (Chrm5)	0.0364	-0.12	0.1519	-0.014	-0.1084	-0.046	-0.1973	0.6636	0.0742	0.1276	-0.3048	-0.0258	0.271	0.1523	0.0441	0.1651	0.1236	0.1185	-0.1105	0.3808	-0.0906	0.2993	-0.0766	0.1592	-0.3699	0.0033	-0.1103	0.1333	-0.0038	-0.2485	0.0333	-0.1911	-0.1487	-0.1649	-0.0724	-0.0415	0.4085	0.076	-0.1308	0.097	-0.1307	-0.2808	0.0796	0.0749	0.039	0.0925	-0.1724	-0.0557	0.1037
A_42_P517399 Emp3 epithelial membrane protein 3 (Emp3)	-0.0284	-0.0841	-0.4274	-0.1331	0.0231	-0.2385	-0.0211	-0.1667	-0.2438	-0.4215	-0.503	-0.2048	-0.0726	-0.1286	0.1406	-0.1103	-0.2097	-0.6254	-0.0105	-0.4935	-0.0904	0.1766	0.2336	0.1186	-0.0806	-0.3566	-0.0515	-0.6092	-0.7801	-0.4927	-0.2416	-0.051	0.0227	0.14	0.033	-0.2358	-0.3257	-0.7156	-0.2836	-0.3054	0.0588	0.087	-0.2101	0.0723	0.0791	-0.1175	0.033	-0.1308	0.2746
A_43_P11106 Dab2 Disabled homolog 2 (Drosophila)	-0.0523	0.0106	0.2215	0.1288	-0.023	0.2708	-0.0513	-0.1012	-0.018	-0.1447	-0.0497	-0.1652	-0.4454	-0.3048	-0.4533	0.2321	0.0778	0.2408	0.014	0.2382	0.1383	-0.1075	0.0715	-0.0268	-0.0851	0.1203	0.0494	0.9188	1.0625	0.4318	0.6429	0.1553	0.0521	0.4609	0.1407	0.2753	0.4103	0.7702	0.231	0.0986	-0.0847	0.1094	-0.0701	0.3368	0.427	0.1134	0.0466	-0.0708	0.0545
A_43_P11158 Fth1 Ferritin, heavy polypeptide 1	-0.1784	0.0127	-0.6576	-0.2218	0.0045	-0.0081	0.0698	-0.3751	-0.6059	-0.1422	-0.3751	-0.036	-0.2147	-0.1198	0.1192	-0.1638	-0.193	-0.8792	0.1457	-0.4774	-0.0694	0.0567	0.4316	0.1698	0.1343	-0.2522	0.2371	-0.5947	-0.636	-0.6916	-0.3468	0.2363	0.2854	0.3337	0.0968	-0.5395	-0.4668	-0.8774	-0.5406	-0.5256	-0.193	0.1488	-0.4997	-0.0857	-0.2166	-0.2779	0.0104	-0.403	0.19
A_43_P11152 Tm4sf1_predicted similar to L6 antigen (LOC295061)	-0.042	-0.2275	-0.0036	0.0811	0.0517	0.0812	0.2082	-0.0791	-0.0708	-0.0658	-0.1412	-0.049	0.0772	0.1028	-0.229	-0.2426	0.0995	-0.3714	-0.0042	0.4791	-0.2391	0.3806	0.2806	0.1859	0.3438	-0.0399	0.213	0.1264	0.2192	-0.1594	-0.0182	0.0424	-0.1865	0.0408	-0.1232	0.1237	0.0402	-0.0828	-0.2423	-0.0876	0.0248	-0.1932	0.0284	0.1071	-0.1127	0.1604	-0.2187	-0.0392	-0.0411
A_42_P518830 A_42_P518830 UI-R-C1-lb-g-01-0-UI.s1 UI-R-C1 cDNA clone UI-R-C1-lb-g-01-0-UI 3', mRNA sequence.	-0.1064	-0.0463	-0.0079	0.1301	0.066	0.0353	-0.0588	-0.0264	-0.0461	-0.147	-0.2617	-0.2881	-0.4154	-0.3136	-0.3509	0.0188	-0.0351	0.1237	-0.0282	0.0593	-0.1122	-0.113	0.0706	0.0934	0.0568	0.07	0.0774	0.2008	0.2803	-0.4444	0.1217	0.0675	0.055	0.3242	-0.1213	-0.1871	0.2288	0.247	-0.1852	-0.0299	-0.0775	-0.0623	-0.0218	0.1106	0.1102	-0.0733	-0.0856	-0.2909	-0.0274
A_43_P11212 Bub3_predicted Budding uninhibited by benzimidazoles 3 homolog (S. cerevisiae) (predicted)	0.0941	0.0223	0.1951	0.0716	-0.138	0.0732	-0.1017	0.1881	0.0826	0.1718	0.296	0.0866	-0.22	-0.0667	-0.0961	0.2935	0.072	0.3233	0.0032	0.1516	0.122	0.0352	-0.0237	-0.0641	-0.1432	0.0572	-0.2129	0.4162	-0.0381	0.1982	0.0728	-0.0918	-0.0139	0.0313	-0.0272	0.0596	0.3901	0.3853	0.1775	0.043	0.0665	0.1177	-0.0126	0.1119	0.0667	0.1266	-0.0967	-0.0784	-0.0501
A_43_P10829 Nab2 Ngfi-A binding protein 2 (predicted)	-0.4589	-0.201	-1.1918	0.0562	0.2473	0.303	0.2915	0.6784	-0.8459	-0.362	-0.3443	0.3056	-0.1525	0.0618	1.242	0.9075	-0.2351	-0.4114	0.0866	-1.0642	0.642	0.9948	1.1417	0.1203	-0.111	-0.8523	0.5276	-1.3634	-1.1958	-0.5901	-0.4344	0.9948	0.5051	0.0393	0.6995	-0.4666	-1.363	-3.6106	-0.7991	-0.7701	-0.232	0.933	-0.6622	0.126	-1.1972	0.149	-0.4034	-0.6432	0.2451
A_42_P688802 Tcf8 Transcription factor 8 (represses interleukin 2 expression)	-0.3819	-0.2369	-0.614	0.0794	0.0441	0.7666	-0.2804	0.1257	-0.2773	-0.1687	-0.0346	0.3016	0.4927	0.1516	0.5467	0.2132	0.1849	0.0242	-0.1284	-0.0497	0.1859	0.7964	0.1215	0.0985	0.1689	-0.4313	0.1894	-0.4685	-1.1114	-0.2479	-0.6263	0.0044	0.0511	0.2576	0.1636	-0.3399	-0.2436	-1.1031	-0.5833	-0.2213	0.5877	1.4766	-0.4733	-0.0528	0.1574	0.2596	-0.2099	0.2865	-0.0036
A_43_P12381 Csf1 colony stimulating factor 1 (macrophage) (Csf1)	0.0907	0.0986	0.0335	-0.0803	0.1256	-0.1944	-0.1888	-0.0714	0.0163	0.0289	-0.1655	0.0147	-0.3232	0.1852	-0.0274	0.2763	-0.1003	0.3788	0.1603	-0.1494	0.0335	-0.0401	-0.0813	0.176	-0.3256	0.3815	-0.292	0.4574	0.3672	0.2758	0.4858	0.0661	-0.0783	0.0193	0.0446	0.0459	0.2761	0.4164	-0.0467	-0.0215	-0.1795	-0.3935	-0.341	-0.0691	0.3572	0.0218	-0.1576	-0.0376	-0.2055
A_42_P534103 Azf8 Similar to piggyBac transposable element derived 1	-0.12	-0.1768	-0.7965	-0.1429	0.049	0.7889	0.0551	-0.1296	-0.2061	-0.1557	-0.1501	-0.2195	-0.0293	-0.0701	0.2438	0.0323	-0.0968	-0.0584	0.0794	-0.4408	-0.0257	0.333	0.289	-0.1617	0.1032	0.0418	0.1455	0.1418	0.1239	-4e-04	0.0057	-0.1154	0.2378	0.4865	0.4186	-0.0747	0.2414	0.4416	-0.0783	0.0374	-0.4513	0.8106	-0.6882	-0.074	0.219	-0.333	0.5153	0.0981	0.0503
A_43_P18871 Ptch1_predicted Patched homolog 1 (predicted)	0.0154	-0.0954	-0.1178	-0.07	-0.0148	0.1662	0.149	0.1564	0.1644	0.0034	0.0276	0.0867	0.2328	0.2718	0.1762	-0.098	-0.201	-0.1419	-0.0486	0.1144	-0.1237	0.0956	-0.0818	0.0532	0.1482	-0.0132	0.096	-0.5535	-0.6156	-0.3814	-0.5181	-0.1562	-0.1742	-0.2614	-0.2501	-0.2941	-0.1402	-0.5693	-0.2505	-0.0651	-0.0288	0.0841	0.1626	0.078	-0.0942	-0.0418	-0.0471	-0.0323	-0.025
A_43_P11778 Hgf Hepatocyte growth factor	0.0033	-0.097	6e-04	-0.034	0.0089	0.5322	-0.0154	-0.0497	-0.0971	0	0	-0.0322	0.2619	0.2168	-0.2191	0	-0.1129	0	0.1011	0.0699	-0.0405	-0.0945	0.294	-0.0473	0.1269	-0.0753	-0.1502	-0.4382	-0.282	-0.934	-0.5435	-0.2323	-0.1945	-0.27	-0.5645	-0.4923	-0.0412	-0.0541	-1.1436	-0.1006	-0.3417	0.1153	0.1397	-0.2137	0.6659	-0.0225	-0.1002	0.1078	0.0178
A_43_P11779 Il9r interleukin 9 receptor (Il9r)	0.0077	-0.3284	-0.2356	0.0962	0.095	0.3257	0.0701	0.2221	-0.0874	0.1349	-0.0417	0.234	0.3039	0.1142	0.3442	0.1366	0.0383	0.1587	-0.0733	-0.0512	0.1281	0.5754	0.0471	0.3233	-0.1203	-0.397	-0.0932	-0.1007	-0.3225	-0.7417	-0.005	0.3147	-0.0435	0.0759	-0.0886	-0.1973	-0.023	-0.1474	-0.1634	-0.1991	-0.0743	0.2	-0.0103	-0.1564	0.3075	-0.0159	-0.1163	0.7627	0.117
A_43_P11742 Cckbr cholecystokinin B receptor (Cckbr)	0.0114	-0.0208	0.174	-0.0409	-0.1396	0.2476	0.025	0.055	0.0403	-0.3092	0.251	-0.0178	-0.0868	-0.025	0.2333	-0.0283	-0.0475	0.1164	-0.1931	0.598	0.063	0.1385	0.1611	0.1882	-0.0475	-0.0279	-0.0828	0.2883	0.1233	0.0177	0.1847	0.0631	0.0076	0.2137	-0.0452	0.0852	0.1937	0.4141	-0.0437	0.0083	0.0705	-0.2302	-0.1662	-0.5228	0.0277	-0.051	-0.0925	-0.0148	-0.0212
A_43_P11741 Il2ra interleukin 2 receptor, alpha chain (Il2ra)	0.053	0.1898	0.0984	0.1478	-0.0819	-0.0616	-0.1409	-0.0558	-0.027	-0.0225	-0.1369	-0.1736	-0.2772	-0.043	-0.2168	0.0698	0.1388	0.3426	0.0102	0.0667	0.0535	-0.0835	-0.0066	-0.145	-0.1431	0.1586	-0.0312	0.5854	0.4382	0.2911	0.5619	0.0377	-0.0275	0.2727	0.0807	0.3148	0.3786	0.7176	0.1584	0.2106	0.0519	-0.018	-0.0954	-0.1338	-0.2486	0.0089	0.0751	0.078	-0.0991
A_43_P11704 Cd81 CD 81 antigen (Cd81)	-0.2386	-0.0738	-0.2506	-0.0397	0.0176	-0.3746	0.0708	-0.1094	-0.0312	-0.2561	-0.3882	-0.3325	-0.4614	-0.4541	-0.1951	-0.0874	-0.069	-0.3052	0.1242	-0.1601	-0.0609	-0.0807	0.0867	0.0088	0.2286	0.2032	0.1587	-0.2264	-0.1645	0.0377	-0.2121	0.215	0.268	-0.0288	0.2654	0.1319	-0.0559	-0.0499	0.0224	-0.3077	0.0509	0.1387	-0.5176	-0.2768	-0.1222	-0.1263	0.0533	-0.0581	0.0508
A_43_P18893 CB544951 AMGNNUC:MRPE4-00155-A10-A mrpe4 (10380) cDNA clone mrpe4-00155-a10 5', mRNA sequence.	0.2161	0.0968	0.2074	-0.0465	-0.0461	-0.2659	-0.0953	0.073	0.1406	0.1222	-0.0327	0.2164	0.0274	0.4379	-0.1064	0.2943	0.1461	0.0992	-0.3254	-0.1346	0.0333	-0.142	-0.3225	-0.1311	0.1941	0.0375	-0.2162	0.3093	0.1134	0.1628	0.1291	0.1595	-0.1121	-0.054	-0.1225	0.1297	0.0914	0.202	0.1162	0.6193	-0.0522	-0.1142	0.1911	-0.0894	0.1625	0.2218	-0.0027	-0.1122	0.1133
A_43_P11769 Erbb2 V-erb-b2 erythroblastic leukemia viral oncogene homolog 2, neuro/glioblastoma derived oncogene homolog (avian)	-0.2308	-0.4231	-0.9657	-0.1925	0.141	0.3062	0.1123	-0.2771	-0.7125	-0.0139	-0.2311	-0.1712	0.4489	0.305	0.0722	-0.4293	-0.5939	-1.336	-0.0594	0.4176	-0.5072	0.6553	0.3953	0.5834	-0.0564	-0.628	-0.178	-0.9498	-1.0349	-1.4155	-0.7922	-0.1321	-0.1548	-0.196	-0.5503	-1.091	-0.4729	-0.8835	-1.0699	-0.4786	-0.0412	-0.143	-0.0689	-0.179	-0.1808	-0.3394	-0.104	-0.2988	-0.3056
A_43_P11728 Il15 interleukin 15 (Il15)	0.2562	-0.0148	0.5684	0.2627	-0.2264	0.2265	-0.0318	0.333	0.144	-0.1671	0.4067	-0.1271	0.008	-0.314	-0.3273	-0.1246	0.0969	0.4776	-0.0682	0.4513	0.2367	-0.1669	-0.095	-0.0544	-0.2692	0.0902	0.0659	0.3007	0.6526	0.0663	0.6957	0.0607	0.0975	0.2727	-0.0222	0.252	0.2599	0.7043	0.2023	-0.1117	0.0629	-0.2483	-0.0498	-0.0986	0.038	0.0624	0.1715	0.2045	0.0273
A_43_P12220 Insig1 insulin induced gene 1 (Insig1)	-0.185	-0.0719	-0.2198	0.0996	-0.0102	-0.2102	-0.208	-0.0421	-0.275	0.03	0	-0.0215	-0.2066	0.1864	0.5872	0.2362	0	-0.0276	0.1859	0	0.0496	0.0522	0.0471	-0.1094	0.0169	0.0078	-0.0315	0.3712	-0.084	0.144	-0.2712	-0.7403	0.2016	0.4111	0.31	0.0412	-0.0117	0.0436	-0.408	-0.0422	-0.0676	0.4504	-0.0719	-0.6665	0.14	0.0957	0.0532	0.6338	0.1992
A_43_P11725 Cd28 CD28 antigen (Cd28)	0.0816	0.1721	0.5561	-0.01	0.2125	-0.2428	0.1379	0.2205	0.2888	0	-0.0093	-0.0692	-0.0158	-0.0957	-0.0325	-0.027	-0.1097	0.1362	0.1004	0.0472	-0.1282	0.1209	-0.3166	0.0561	0.4098	0.0256	0.1728	0.0635	0.2371	0	0.2984	-0.4828	-0.0654	-0.0013	0.1666	0	0.0129	0.1776	0.1158	0.1776	-4e-04	0.3053	0.9816	0.0713	0	-0.0646	-0.4755	-0.4715	0.0971
A_42_P731510 Mnt_predicted Max binding protein (predicted)	-0.4136	-0.294	-0.6268	-0.1186	-0.0526	-0.3648	0.1063	-0.4406	-0.6919	-0.265	-0.375	-0.3281	0.0748	-0.0291	0.3441	-0.2482	-0.2374	-0.9766	0.1489	-1.2184	-0.0881	0.3039	0.1069	0.1808	-0.2826	-0.9245	-0.2521	-1.025	-1.2122	-1.1609	-0.8156	0.0878	0.2623	-0.0115	0.0341	-0.6826	-1.0357	-1.6247	-0.7408	-0.4988	-0.2256	0.0458	-0.1893	-0.0692	-0.2745	-0.4603	0.0374	-0.319	0.1893
A_43_P12210 Pcna proliferating cell nuclear antigen (Pcna)	-0.3067	-0.0964	-0.73	-0.118	0.3149	0.0833	0.0722	-0.3645	-0.4994	-0.2185	-0.4368	-0.2471	-0.165	-0.1746	0.0212	-0.2361	-0.2342	-0.8258	0.0528	0.1924	-0.047	0.255	0.7419	0.491	-0.064	-0.3558	0.088	-0.4668	-0.4528	-0.8813	-0.258	0.1092	0.1827	0.3439	0.1268	-0.6286	-0.3587	-0.5459	-0.6964	-0.5645	-0.0538	0.2292	-0.374	-0.0744	0.0889	-0.3358	-0.0517	-0.396	0.0906
A_43_P12255 Pdap1 PDGFA associated protein 1 (Pdap1)	-0.3311	-0.0301	-0.4559	0.076	-0.0742	0.3783	-0.0243	-0.2306	-0.4354	-0.1288	-0.1365	-0.2662	-0.2207	-0.2387	-0.061	-0.1156	-0.1597	-0.3217	0.1744	-0.506	0.0501	0.0798	0.3765	0.0549	0.0284	-0.1102	0.0479	0.1923	0.2994	-0.2102	-0.063	0.068	0.068	0.3316	0.0328	-0.1934	0.0052	-0.0039	-0.2266	-0.1186	0.0466	0.1972	-0.1328	0.0916	0.1904	-0.0433	0.0174	0.0121	0.0326
A_43_P12259 Il12b interleukin 12b	0.0295	0.2591	0.3378	-0.0216	0.072	-0.4756	-0.2068	-0.233	0.155	0.126	-0.4717	-0.1002	-0.3992	0.0924	-0.2334	-0.1049	0.1597	-0.0797	0.2723	-0.0413	-0.1506	-0.3148	0.0936	-0.2332	-0.1643	0.3231	-0.4278	0.2011	0.343	0.1991	0.2608	-0.0575	0.0076	-0.072	-0.1972	0.0607	0.0206	0.412	-0.0186	0.0753	0.2249	-0.5122	-0.1071	-0.3519	-0.3553	0.0577	0.0734	-0.2325	-0.271
A_43_P11881 Bcat1 Branched chain aminotransferase 1, cytosolic	-0.2468	0.3921	0.1377	0.1499	0.3171	0.0732	-0.1418	-0.0376	-0.1223	-0.1838	0.417	-0.0449	0.0521	-0.6768	-0.3135	-0.1542	0.4112	-0.1056	0.103	0.1009	0.0904	0.0297	-0.2116	-0.1799	-0.0242	0.4951	-0.1144	-0.1399	0.2366	0.7318	-0.1982	0.0211	0.1078	-0.1099	-0.0251	0.1484	-0.0494	0.1756	-0.0788	-0.3044	0.0606	0.1559	-0.0255	0.3956	0.6216	0.0817	-0.1033	0.1537	-0.5038
A_42_P725318 Cdk5r cyclin-dependent kinase 5, regulatory subunit 1 (p35) (Cdk5r)	-0.1648	-0.4051	-0.2599	0.0553	0.2234	0.6556	0.17	0.372	0.041	-0.1368	0.0418	-0.1832	0.4872	0.0834	0.0782	0.3424	-0.0781	-0.3271	-0.1127	0.2217	0.0175	0.5513	0.1571	0.3983	-0.1532	-0.3928	0.1434	-0.0131	-0.176	-0.7742	-0.0733	-0.2662	-0.077	-0.0871	-0.4443	-0.4778	-0.2872	-0.3159	-0.4521	-0.3425	-0.2043	-0.2517	0.0766	-0.1653	-0.0046	0.0534	-0.233	0.0653	0.1261
A_42_P749651 Cul5 cullin 5 (Cul5)	-0.0639	-0.109	-0.1793	-0.0509	0.088	0.0348	-0.0235	-0.0209	0.0016	0.0475	-0.075	-0.0392	0.0145	0.0446	-0.1562	-0.0081	-0.0569	-0.0573	-0.1012	0.605	-0.1274	0.1277	0.076	0.1889	0.151	0.0627	0.0282	-0.1846	-0.1478	-0.2227	-0.188	0.0696	-0.0959	0.0067	-0.1384	-0.1787	0.0686	-0.0164	-0.0947	0.0064	-0.0562	-0.1549	0.131	-0.0138	-0.0756	0.0086	-0.0723	-0.0397	0.0959
A_43_P11852 Il8rb Interleukin 8 receptor, beta	0.0064	-0.0274	0.0946	-0.0736	-0.1781	-0.0253	-0.025	-0.0382	-0.0566	0.3073	0.2119	0.1561	0.0787	0.0351	-0.0957	-0.1026	-0.0919	-0.2143	-0.0156	-0.0271	-0.0643	-0.0434	-0.0477	-0.0817	-9e-04	-0.0292	0.0374	-0.1393	-0.3109	0.0782	-0.131	0.1124	0.1452	-0.0647	-0.004	-0.1385	-0.2228	-0.3963	-0.1354	0.0232	-0.0209	-0.0143	0.0552	-0.0298	-0.2186	0.0744	0.0653	0.0315	-0.2731
A_43_P23261 Nr6a1 nuclear receptor subfamily 6, group A, member 1	0.1066	-0.0158	0.1561	0.0433	-0.0056	-0.0584	0.0526	0.0724	0.1347	-0.0106	0.1122	-0.0859	0.1682	0.1158	0.0398	-0.0494	-0.0449	0.1001	-0.0944	0.0867	-0.0476	-0.0102	-0.1516	-0.074	0.0614	-0.0014	0.0448	0.1684	0.0892	0.1058	0.0868	-0.0474	-0.1729	-0.0798	-0.0904	0.1525	0.1554	0.1754	0.1298	0.0888	0.059	0.0358	0.1581	0.0717	-0.0496	0.0974	0.0167	0.0339	0.0076
A_43_P23271 Gfi1b_predicted similar to growth factor independent 1B (LOC311832)	-0.1451	0.2189	0.3253	-0.1474	0.2712	-0.1696	0.1414	-0.1128	0.201	0.0645	0.1076	0.0651	-0.0338	-0.0823	-0.0744	-0.5641	-0.6115	-0.6749	0.0121	-0.1431	0.072	-0.2392	0.1168	-0.0887	0.2315	0.3243	0.2741	-0.3561	-0.4301	0.3568	-0.5357	-0.0787	0.1267	-0.1653	0.0328	0.1051	-0.1106	-0.4652	0	0.0824	-0.0473	-0.0959	-0.088	-0.1703	-0.456	-0.1158	-0.2311	0.0676	-0.3684
A_43_P12532 Tgfb2 transforming growth factor, beta 2 (Tgfb2)	-0.1214	-0.2968	-0.048	0.0169	0.0304	0.3818	-0.0256	0.05	-0.0048	0.109	0.1089	-0.0167	-0.2336	-0.4176	-0.2274	-0.1532	0.2116	0.3208	-0.4394	0.097	0.1429	-0.1974	-0.1945	0.0169	0.2163	-0.1672	0.0361	0.1753	0.2306	0.1776	-0.1158	-0.1987	0.055	0.21	-0.2461	0.3424	0.1283	-0.4516	0.2946	-0.5632	-0.2175	0.0039	0.1354	0.4547	-0.0193	0.2544	0.0915	0.0203	0.2241
A_43_P16341 Bub1b Budding uninhibited by benzimidazoles 1 homolog, beta (S. cerevisiae)	0.222	0.0209	0.2131	0.0423	-0.0933	-0.1662	-0.3118	0.1208	0.1838	0.2052	0.2438	0.1669	0.3295	0.1553	-0.0317	-0.0456	0.0777	0.1442	-0.0948	-0.014	0.069	0.1251	0.1819	0.1023	0.1772	0.0325	-0.0998	-0.0339	-0.1764	0.0893	-0.1261	-0.0273	-0.146	-0.2475	-0.0912	0.0727	0.0551	-0.0548	0.2488	0.2255	-0.16	0.1107	0.1168	0.052	0.1193	0.143	0.0505	0.1986	0.0552
A_43_P11549 Mas1 MAS1 oncogene (Mas1)	0.1471	0.0439	0.2513	0.0827	-0.1512	-0.1146	0.0531	0.0582	0.1232	0.0874	0.1954	0.1141	0.0916	0.058	0.0746	0.1434	0.1501	0.304	-0.0022	0.044	0.0506	-0.0189	-0.1906	-0.1682	0.0011	-0.0021	-0.0731	0.2614	0.1475	0.3801	0.1769	0.0131	-0.1532	-0.1599	-0.0332	0.3061	0.2174	0.258	0.2796	0.1942	0.0951	0.0011	0.2475	0.1032	0.1142	0.206	0.0198	0.1854	0.1098
A_43_P11523 Grpr gastrin releasing peptide receptor (Grpr)	-0.246	0.1634	0.0751	0.2052	-0.4403	0.4853	0.0235	0.1872	0.03	0.0694	-0.0994	-0.023	-0.5229	-0.0638	0.1007	-0.3361	-0.0541	0.2497	-0.0456	0.0838	0.0834	-0.504	-0.1635	-0.2357	0.0754	-0.0629	-0.0207	1.0576	0.7056	0.3313	0.6884	0.217	0.2501	0.4317	0.1286	0.2649	0.8309	0.4845	0.3798	0.1451	0.1472	-0.0071	-0.2401	-0.0914	0.3895	0.1556	0.5066	-0.222	-0.0399
A_43_P11524 Gcg glucagon (Gcg)	0.2072	0.1527	0.2623	-0.0528	-0.1921	-0.0636	0.082	0.1539	0.4021	0.1146	0.266	0.1575	0.2965	0.1198	0.2106	0.1348	0.2321	0.4476	-0.0356	0.1636	0.0339	-0.1136	-0.206	-0.2	-0.0222	0.0364	0.0296	-0.1076	-0.0326	0.48	0.1166	-0.253	-0.2692	-0.3214	0.0428	0.2936	0.0727	0.2731	0.3512	0.2537	0.0979	-0.0302	0.2819	0.1328	0.0199	0.2136	0.0883	0.3	0.1865
A_43_P20706 Nab2_predicted similar to mader-drop8 (LOC314910)	0.0518	-0.0332	0.0362	-0.1692	-0.0996	0.072	-0.031	-0.1591	0.0815	-0.185	0.272	-0.3097	-0.152	0.1088	-0.0365	-0.0384	0.0235	0.2372	-0.0343	0.046	0.3824	0.1683	0.1578	0.0898	-0.1806	0.1639	-0.3914	0.3311	0.0749	0.4334	0.3271	0.0113	-0.0495	-0.2868	0.107	-0.2962	-0.1985	0.1785	0.116	-0.3761	0.2314	-0.0054	0.0984	0.0557	0.2096	0.0832	-0.2592	-0.2904	-0.3006
A_43_P12459 Mia cartilage derived retinoic acid sensitive protein (Mia)	-0.0915	0.0903	-0.1479	0.0484	-0.0973	0.0477	0.0553	0.0465	0.0563	-0.0316	0.0265	0.1047	0.0515	0.1454	0.1217	0.0945	-0.118	-0.0879	-0.0617	0.0444	0.0826	0.0477	-0.3233	-0.102	0.122	0.2347	0.0877	-0.1905	-0.269	0.1444	-0.0844	0.0245	-0.5737	-0.1456	0.0672	0.1076	0.1772	-1e-04	0.2138	0.095	0.1271	0.1743	0.3168	0.0741	0.1129	0.1052	-0.147	0.2097	-0.0314
A_43_P12412 Dab2 Disabled homolog 2 (Drosophila)	-0.016	0.0592	0.0979	0.0958	-0.0132	0.0409	-0.0536	-0.0475	-0.033	-0.0503	0.0443	-0.1445	-0.2408	-0.1307	-0.2677	0.074	0.0351	0.1013	0.044	0.0996	0.0817	-0.0554	-0.0247	-0.0107	-0.0881	0.0745	-0.0255	0.4837	0.5241	0.168	0.3038	0.0616	-0.0086	0.1873	0.033	0.1258	0.1178	0.3481	0.0987	-0.0999	-0.0509	-0.1125	-0.0071	-0.0553	0.1054	7e-04	3e-04	0.027	0.0507
A_43_P11583 Emp1 epithelial membrane protein 1 (Emp1)	-0.0303	0.1632	0.2704	0.117	0.021	-0.4286	-0.2629	-0.0908	0.1685	0.0622	-0.2548	0.1105	-0.332	-0.0978	-0.055	0.3033	-0.0637	-0.1592	0.1068	0.262	-0.0882	-0.2104	-0.0867	4e-04	-0.3572	0.3942	-0.0926	0.6562	0.3778	0.1066	0.7	-0.1625	0.1967	0.342	-0.0105	0.2816	0.6219	0.659	0.0457	0.1386	-0.1017	-0.1669	0.153	0.0326	0.2026	-0.2825	0.0823	0.1	-0.0873
A_42_P534679 Trim27_predicted similar to ret finger protein (LOC291171)	-0.1146	0.0239	-0.0156	0.0462	0.0299	-0.01	-0.0738	-0.1594	-0.1493	-0.1684	-0.23	-0.2989	-0.3131	-0.2023	-0.157	-0.1131	-0.1427	-0.232	0.0788	0.0556	0.0833	-0.0356	0.0912	0.0472	0.0576	0.1688	0.1116	0.4799	0.5022	0.0297	0.2564	0.1583	0.1482	0.3114	0.1038	-4e-04	0.0141	0.2488	-0.0233	-0.2278	-0.0331	-0.102	-0.1974	-0.2426	-0.1385	-0.0796	-0.0117	-0.1216	-0.0506
A_42_P624522 Kitl Kit ligand	0.0755	0.1421	0.1255	-0.1787	-0.1081	0.6998	0.3271	0.3655	0.1537	0.0254	-0.2494	0.047	-0.0645	0.4088	0.2206	-0.0935	-0.2396	0.1844	-0.0114	0.3006	-0.0855	-0.1276	-0.0881	0.0233	0.1083	-0.062	-0.0231	-0.186	-0.2643	-0.0439	-0.3039	0.1253	-0.0345	-0.056	-0.2716	0.0425	0.4183	-0.122	-0.1026	-0.1675	-0.3326	0.0208	0.0306	0.2832	0.2142	0.0501	-0.0156	0.182	-0.1533
A_43_P11651 Pemt Phosphatidylethanolamine N-methyltransferase	0.0516	0.0224	0.1588	0.0092	-0.0252	-0.1564	0.048	-0.0907	0.0109	-0.1427	-0.0751	-0.1576	0.0143	-0.1608	-0.1838	0.041	0.0815	0.0351	0.1409	0.1588	0.131	-0.0986	-0.0079	-0.1256	-0.045	0.0848	-0.1002	0.2628	0.0613	-0.1559	0.1279	-0.2858	-0.0466	-0.0033	-0.2361	-0.1034	0.1161	0.158	-0.0645	-0.1498	0.1697	0.0615	0.0264	0.2891	-0.2193	0.0193	-0.0553	0.0769	-0.0517
A_43_P14924 Nudc nuclear distribution gene C homolog (Aspergillus) (Nudc)	-0.2179	-0.0968	-0.3848	-0.1118	0.0734	0.0948	0.0649	-0.2197	-0.2163	-0.2741	-0.3746	-0.2936	-0.3919	-0.3448	-0.203	-0.1502	-0.2548	-0.4946	0.0079	-0.1796	0.0131	-0.0016	0.3016	0.0982	0.214	-0.0681	0.1656	-0.0943	-0.2068	-0.1877	0.0047	0.1964	0.2132	0.2483	0.1349	-0.0832	-0.2017	-0.2643	-0.1162	-0.3492	-0.1833	-0.0747	-0.3144	-0.2392	-0.1638	-0.2192	-0.0339	-0.3138	0.052
A_42_P840024 Hdgfrp3 hepatoma-derived growth factor, related protein 3 (Hdgfrp3)	-0.3214	0.113	-0.1674	-0.0626	0.2543	-0.2636	-0.1381	0.0077	-0.1105	-0.1316	-0.3469	-0.1926	-0.2218	-0.1121	0.2086	-0.2939	0.0705	0.0353	0.4167	0.2956	-0.1893	0.3091	-0.2357	0.1866	-0.2129	0.1375	-0.1849	0.0019	-0.0136	0.2482	0.1993	-0.0907	-0.0022	-0.1252	0.1265	-0.0146	0.1059	-0.0398	0.0113	-0.29	-0.169	-0.1707	-0.3809	0.245	-0.0922	-0.0317	-0.407	0.1615	0.366
A_42_P702040 Tgfb2 Transforming growth factor, beta 2	-0.0418	-0.2464	0.1632	0.0506	-0.0959	0.2835	0.2328	-0.087	0.1276	-0.15	-0.0639	0.0394	-0.4527	-0.3548	-0.2092	-0.0258	-0.013	0.1947	-0.0714	0.1616	0.0184	-0.0397	-0.0932	-0.131	0.0454	-0.1114	-0.0164	0.4869	0.1852	-0.4878	0.075	0.145	0.0299	0.2184	0.1806	-0.4382	0.3684	0.8845	0.0435	0.0797	-0.2072	0.0085	0.1024	0.12	0.0664	-0.1236	0.323	0.1655	0.0117
A_43_P12793 Il12a Interleukin 12a	0.0338	0.023	0.2674	0.0275	0.0612	0.1295	-0.1499	-0.1185	-0.1042	0	-0.0834	0.1468	0.0161	-0.0086	0.0417	-0.1758	0.1991	0	0.1586	-0.0638	-0.0563	-0.0209	0.2506	-0.164	0.012	0.447	-0.0786	0.2495	0.3312	0.043	0.2443	0.0702	-0.1979	-0.3635	0.2623	-0.0105	-0.0569	0.4956	-0.1394	-0.0067	-0.446	0.6648	-0.2154	0.45	-0.1184	0.0033	0.3048	-0.0698	-0.0319
A_43_P20028 Gab1_predicted Growth factor receptor bound protein 2-associated protein 1 (predicted)	0.2032	0.0219	0.0029	-0.0316	-0.2997	0.0069	0.0688	0.1717	0.023	0	0	-0.1334	0.0332	0.0458	-0.068	-0.0685	-0.1264	0	-0.1098	0.0193	0.0701	0.0257	-0.1804	-0.0648	0.1294	0.046	0.0678	0.0892	0.0659	0.0563	-0.0726	-0.1556	-0.1501	-0.3175	0.1182	0	0.0285	0.0292	0.0411	-0.1611	0	-0.2778	-0.3116	0.1468	-0.3933	0.143	0	-0.1957	-0.0689
A_42_P554221 Sfn_predicted Stratifin (predicted)	0.0553	-0.0022	0.1039	-0.0711	-0.0478	0.0522	0.1297	0.1783	0.2497	-0.1066	-0.0583	0.0286	0.209	0.2206	0.1911	-0.0322	-0.0479	-0.0127	-0.0526	-0.0016	-0.0123	-0.0632	-0.1172	-0.1508	0.2176	0.1142	0.1932	-0.3483	-0.4261	0.1575	-0.2572	-0.0954	-0.1255	-0.1099	-0.0108	0.0706	-0.0929	-0.2731	0.1191	0.0487	-0.0177	0.1015	0.2804	0.3893	0.0585	0.1356	0.0179	0.1149	0.1102
A_43_P15773 Cdk7 cyclin-dependent kinase 7 (MO15 homolog, Xenopus laevis, cdk-activating kinase) (Cdk7)	-0.3429	-0.175	-1.1074	0.0253	0.041	-0.099	-0.0566	-0.4021	-0.6581	0.1016	-0.2412	-0.1875	-0.1154	-0.2471	0.0505	0.6437	0.3338	-0.4476	-0.0271	-0.9449	-0.013	0.1134	0.3178	0.1143	-0.291	-0.9654	-0.3234	0.2694	0.0094	-0.4688	0.2767	0.0983	0.131	0.4164	0.1521	-0.2683	-0.2175	0.0688	-0.2532	-0.1612	0.2977	0.1879	-0.243	-0.3102	0.226	-0.4489	-0.0904	-0.09	0.1104
A_43_P15776 Ptch1 Patched homolog 1 (Drosophila)	0.1217	-0.0365	0.2349	0.1133	-0.1346	0.1634	-0.2655	0.0888	0.1056	0.2659	-0.1362	-0.025	-0.1123	-0.049	-0.5468	-0.332	0.036	0.1144	0.1539	-0.1824	-0.0446	-0.187	-0.1013	-0.0106	-0.26	0.2918	-0.0145	0.1927	0.031	0.096	-0.194	0.1084	0.0762	0.1129	0.0641	0.102	0.0502	0.2196	0.2528	0.0015	-0.2888	-0.044	-0.1533	-0.4396	-0.4152	0.1149	-0.181	0.1954	-0.1698
A_43_P15742 D28754 Rattus rattus mRNA for cyclin dependent kinase 2-beta, complete cds.	-0.0398	-0.057	0.2675	-0.2004	-0.1483	-0.5009	0.0647	-0.5174	0.1302	0	-0.0414	-0.0956	-0.6115	-0.0899	0.0249	0.2551	-0.0435	-0.165	0.0852	0.0345	0.2471	0.4785	0.0182	-0.0483	-0.4283	0.2268	0.0869	-0.1027	0.0628	0.087	-0.0835	-0.0861	-0.1437	-0.1397	-0.0713	-0.0952	0.1689	0.2388	-0.0043	-0.1013	0	0.3958	0.1312	-0.0959	0	-0.048	-0.0108	0.1556	-0.0724
A_43_P15793 Cdk6 cyclin-dependent kinase 6 (Cdk6)	0.0044	0.0835	0.1712	0.1773	-0.0078	0.138	-0.1107	-0.0288	0.0059	-0.1296	-0.0356	-0.1394	-0.3848	-0.2792	-0.501	0.0823	0.1251	0.2028	0.1074	0.2252	0.1455	-0.0801	0.0089	-0.0385	-0.1092	0.1518	0.0045	0.9542	1.112	0.4234	0.6389	0.0299	-0.0129	0.3586	0.0937	0.1905	0.2498	0.7371	0.181	0.0274	6e-04	-0.2178	-0.1272	-0.1264	0.1878	0.0436	0.0109	-0.0237	0.024
A_43_P12643 Pdzk1 PDZ domain containing 1 (Pdzk1)	-0.0429	-0.1379	0.1898	-0.0675	0.0022	0.0666	-0.2688	-0.0105	0.0592	-0.2939	0.229	-0.2309	-0.2381	-0.1447	-0.0664	0.207	-0.0354	0.1813	0.1556	-0.1589	0.0849	0.0565	-0.2996	-0.1695	-0.0465	0.388	-0.1339	0.0166	0.3037	0.0443	0.275	0.2743	-0.0773	0.0695	0.0256	0.1233	0.186	-0.0358	-0.0923	0.016	0.1302	0.1971	-0.0471	-0.3737	-0.4251	-0.0227	0.4446	0.3651	-0.3911
A_43_P12657 Slc29a2 Solute carrier family 29 (nucleoside transporters), member 2	0.0599	0.3356	0.3638	0.0706	-0.2699	0.1005	-0.014	0.1504	0.3549	-0.1597	0.3794	0.0942	0.1149	0.2295	0.2686	-0.0473	0.0754	0.43	0.0249	0.2836	0.1542	-0.2304	-0.1802	-0.1032	-0.032	-0.1206	0.0119	-0.0318	-0.0915	0.4213	-0.1137	-0.1675	-0.1863	-0.2368	-0.1436	0.4862	0.2702	0.2488	0.3904	0.0426	0.0039	-0.238	0.337	0.2325	0.7224	-0.1798	-0.3346	0.3293	0.1478
A_43_P11459 Ednra endothelin receptor type A (Ednra)	-0.0159	-0.0052	-0.0249	0.0602	-0.0129	0.0794	-0.0048	0.0592	0.0426	0.0025	0.0313	-0.0668	0.0524	-7e-04	-0.1444	0.035	0.0016	0.0562	0.0243	0.1862	0.0329	-0.0163	0.0303	0.0261	-0.0498	0.067	-0.0233	0.223	0.2755	-0.129	0.0811	-0.0457	-0.1132	0.0338	-0.2024	-0.0935	2e-04	0.0722	-0.107	-0.0602	-0.044	-0.0868	0.0635	-0.0135	0.0579	0.0493	3e-04	-0.0114	0.0262
A_42_P591665 Tcf19 Transcription factor 19	0.059	-0.0411	-0.208	0.0744	0.072	-0.24	-0.1428	-0.0111	-0.0916	0.0878	0.0572	0.087	-0.0902	-0.0222	0.1611	-0.0276	-0.1234	-0.102	0.0506	-0.3003	0.0404	-0.0218	-0.0152	-0.0099	-0.0796	0.0208	-0.0651	-0.1545	-0.2511	-0.1619	-0.2477	0.0868	0.1064	-0.1836	-0.026	-0.0511	-0.2066	-0.1768	0.0585	0.0681	0.0346	0.1218	0.0252	-0.063	-0.2165	-0.0629	-0.0068	0.0051	-0.207
A_43_P15839 Il2rg interleukin 2 receptor, gamma chain (Il2rg)	-0.3031	-0.2457	-0.6178	-0.2837	0.0901	-0.476	0.1699	-0.0302	-0.0826	0.156	0.0207	0.3539	0.4557	0.8271	1.0369	-0.2538	-0.2552	-0.3229	0.0016	-0.2901	-0.2297	-0.3332	-0.1986	0.1117	0.3435	-0.0236	0.101	-1.2379	-0.6819	-0.5012	-1.0119	0.1002	0.2748	-0.6323	0.1336	-0.213	-0.7554	-0.5252	0.0499	-0.2978	-0.1619	0.2483	0.2143	-0.0056	-0.5534	0.2208	0.2389	-0.2178	0.2768
A_43_P11498 Raf1 murine leukemia viral (v-raf-1) oncogene homolog 1 (3611-MSV) (Raf1)	0.2952	-0.1447	-0.2624	-0.0018	-0.0339	-0.063	0.1123	0.1918	-0.0435	0.2582	-0.1054	0.0702	0.2146	0.4244	-0.0112	-0.6658	-0.2002	-0.2366	0.0269	0.0969	0.0594	0.4623	0.1321	0.1463	-0.0045	-0.3	0.3597	0.142	-0.2132	-0.1974	-0.0359	-0.4162	-0.0087	0.1372	-0.003	-0.3318	0.0469	0.131	-0.2549	0.4453	0.0537	0.4851	0.181	0.1179	0.028	-0.0306	0.3095	-0.5075	0.0105
A_43_P12947 Il13 interleukin 13 (Il13)	0.0997	0.0726	0.1048	0.0591	-0.0735	-0.1474	-0.0071	0.072	0.0942	0.0647	0.1383	0.0811	0.0951	0.0595	-0.0729	0.1148	0.1486	0.2301	0.0353	0.0115	0.0303	-0.0356	-0.1424	-0.1086	-0.0196	0.0703	-0.0349	0.1406	0.1684	0.273	0.1217	-0.0821	-0.128	-0.1417	-0.0062	0.203	0.0166	0.1627	0.1858	0.1558	0.059	-0.1106	0.1887	0.0874	0.078	0.0879	0.045	0.0718	0.0536
A_43_P18740 LOC317322 similar to glypican 4 (LOC317322)	0.0869	0.1015	0.1573	0.1572	-0.0889	-0.2045	-0.18	0.0426	-0.0315	0.1702	0.1933	0.1561	-0.0079	-0.016	-0.1501	0.2107	0.2376	0.3303	0.0291	-0.0359	0.0183	-0.0624	-0.0958	-0.038	-0.2114	-0.0083	-0.1437	0.3182	0.3023	0.1726	0.2704	-0.0632	-0.0488	-0.0867	-0.0169	0.1452	0.102	0.4005	0.111	0.1576	0.0975	-0.1258	0.0685	-0.1126	-0.0269	0.0511	0.03	0.0136	-0.0186
A_43_P15530 S100b S100 protein, beta polypeptide (S100b)	-0.0204	0.0985	-0.0146	-8e-04	0.0027	0.0235	-0.2411	0.0292	-0.1166	-0.1604	0.1167	-0.0833	-0.0439	0.1683	-0.1294	0.1649	-0.059	-0.1212	0.0125	-0.0532	-0.0776	-0.0321	0.2067	-0.2267	-0.1738	-0.318	0.2163	0.1652	-0.0395	0.0543	0	0.168	0.042	-0.0522	0.0328	0.0285	0.0845	0.1274	-0.1336	0.0944	0	0.0632	-0.1218	0.0586	-0.2071	-0.0665	0.162	-0.1462	0.04
A_43_P12885 Cxcl2 chemokine (C-X-C motif) ligand 2 (Cxcl2)	-0.1512	0.0656	1.1085	0.0239	0.0289	0.1307	-0.1108	-0.0906	-0.007	0.042	-0.2813	-0.0599	-0.2819	0.0398	-0.2851	0.0774	-0.1111	-0.0355	0.2266	2.5819	0.088	-0.0488	0.0934	-0.1158	-0.0276	0.1985	-0.1038	0.2032	0.1328	0.1741	0.0564	0.082	-0.0899	0.0312	-0.1848	-0.0906	-0.0027	0.3635	-0.1176	0.0768	0.2068	-0.0131	-0.127	0.6211	-0.0358	0.0731	0.0501	0.2921	-0.2432
A_43_P12883 Il5ra interleukin 5 receptor, alpha (Il5ra)	0.433	-0.072	0.3586	0.101	-0.0177	-0.3942	0.0226	0.4373	0.1015	0.0494	-0.0019	0.2317	-0.1595	0.0732	0.4512	0.3829	0.257	0.5433	0.0599	0.2619	0.189	0.3045	-0.1213	-0.1759	-0.396	-0.2	-0.1853	0.4481	-0.0227	0.0029	0.6441	-0.519	-0.2026	-0.0279	-0.1221	0.2838	0.2948	0.2683	0.3128	0.1617	0.0371	0.9536	0.2721	-0.4109	0.432	0.301	0.0883	0.2996	-0.1169
A_43_P15593 Chrm1 cholinergic receptor, muscarinic 1 (Chrm1)	0.0434	-0.0138	0.0886	0.0227	-0.0061	-0.0322	0.0334	0.1754	0.217	0.1352	0.0504	6e-04	0.0316	0.0232	-0.0272	0.0786	0.0341	0.3067	0.0517	0.1433	-0.0513	-0.0327	-0.158	-0.0699	0.0847	0.1405	-0.0397	-0.122	-0.0522	0.2582	0.0707	-0.0976	-0.1613	-0.135	-0.0538	0.2736	0.1675	0.2197	0.2119	-0.036	-0.0116	-0.2313	0.1611	0.1371	-0.0278	0.1058	-0.1023	0.1326	0.1071
A_42_P712313 Cdc27_predicted Cell division cycle 27 homolog (S. cerevisiae) (predicted)	-0.1867	-0.1175	-0.4911	-6e-04	0.245	1e-04	-0.0508	-0.3372	-0.4504	0.2283	0.0995	0.3732	-0.0992	-0.2005	0.2233	0.1153	-0.071	-0.2286	0.0459	-0.2757	-0.0518	-0.2323	0.4091	0.0237	0.0198	-0.0254	0.0127	-0.4079	-0.4551	-0.4115	-0.3789	0.2198	0.3027	0.1157	-0.141	-0.3583	-0.4202	-0.5921	-0.249	-0.3535	-0.1565	0.2061	-0.4684	-0.1745	-0.3432	-0.1273	-0.1647	-0.222	0.1983
A_42_P831063 Lrpap1 Low density lipoprotein receptor-related protein associated protein 1	-0.0688	-0.0295	-0.1371	0.0562	0.0514	-0.1926	-0.0902	-0.1426	-0.2128	-3e-04	0.0279	-0.0923	-0.1437	-0.089	0.0443	0.0624	0.1407	0.0106	0.0176	-0.2633	0.0458	0.0108	0.2241	0.0931	-0.0492	-0.0768	-0.0773	0.117	0.0266	-0.0334	0.308	0.0568	0.1204	0.312	0.0692	0.002	0.0684	0.2517	0.0065	0.0247	0.0848	0.0508	-0.1267	0.0394	0.2295	-0.1816	-0.0286	-0.1363	-0.0566
A_43_P15663 Eln elastin (Eln)	0.0921	-0.0391	0.0886	0.0465	-0.0723	-0.1258	-0.0128	0.1198	0.1731	0.1106	0.1948	0.2065	0.2672	0.2285	0.1445	-0.0069	0.0923	0.2347	-0.0266	0.0538	-0.0689	-0.0055	-0.1107	-0.0918	0.0069	-0.009	-0.1282	-0.2617	-0.241	0.0461	-0.1241	-0.166	-0.1628	-0.2686	-0.093	0.0978	-0.0431	-0.0984	0.1379	0.1318	0.055	-0.0959	0.2863	0.1849	0.006	0.1274	0.0148	0.2102	0.089
A_43_P16756 Tpd52l2 tumor protein D52-like 2 (Tpd52l2)	-0.2109	-0.0869	-0.5668	0.0056	0.3317	0.3956	-0.0903	-0.3621	-0.5373	-0.2256	-0.3214	-0.2321	-0.4675	-0.4986	-0.2284	0.0054	-0.0835	-0.321	0.0583	-0.2627	0.0765	0.0556	0.5755	0.1982	0.0635	-0.1861	0.0824	0.31	0.4201	0.0442	0.2166	0.2458	0.2927	0.672	0.2264	-0.0303	0.1237	0.1823	-0.0534	-0.2549	-0.0385	0.1146	-0.4544	-0.0951	0.0777	-0.2871	-6e-04	-0.2202	0.0713
A_43_P17534 LOC366673 Similar to vesicle transport through interaction with t-SNAREs 1B homolog	-0.2483	0.0428	-0.3157	-0.2978	0.0827	0.181	0.093	-0.1431	-0.2523	-0.1618	-0.3102	-0.1716	-0.216	-0.3389	-0.1027	-0.5519	-0.4506	-0.758	0.0126	-0.2298	-0.0274	0.0374	0.3254	-0.1158	0.1902	0.0398	0.2196	-1.2058	-0.7537	-0.1661	-1.0989	0.1183	0.3302	-0.1261	0.1917	-0.5238	-0.962	-1.2867	-0.2838	0.0399	0.1828	0.2714	-0.1668	0.2171	-0.3264	-0.0743	0.0358	0.0134	-0.1722
A_42_P662733 Cdc27_predicted Cell division cycle 27 homolog (S. cerevisiae) (predicted)	-0.0971	-0.1355	-0.1324	0.0696	0.2606	0.4666	-0.144	0.1141	-0.6488	-0.0041	0.1114	-0.0791	-0.0405	-0.1658	0.2721	0.3076	-0.1934	0.0994	0.0229	-0.4982	0.2556	0.0167	0.3203	0.1886	0.0777	-0.2754	0.0513	0.1292	-0.1186	-0.1281	0.049	0.1736	0.1632	0.3081	0.1131	-0.024	-0.0181	-0.2441	-0.0766	-0.2882	-0.056	0.3158	-0.4611	-0.2173	0.0476	-0.0838	0.0988	-0.3041	-0.1525
A_43_P17585 Stat6_predicted Signal transducer and activator of transcription 6 (predicted)	0.0199	-0.1057	-0.1368	-0.0468	-0.0439	-0.007	0.0286	-0.0672	-0.111	0.1607	0.017	-0.0824	0.3358	0.1448	0.0457	-0.1386	-0.255	-0.4141	-0.0284	-0.0693	-0.1164	0.1809	0.0447	0.1346	0.04	-0.1156	-0.0434	-0.0302	-0.0456	-0.32	-0.1077	0.0312	-0.0105	-0.0833	-0.116	-0.3087	-0.0296	-0.0916	-0.2959	-0.1049	-0.0047	-0.079	0.0859	0.0243	-0.0214	-0.0992	-0.0357	-0.0815	-0.2759
A_42_P608062 Prdx1 peroxiredoxin 1 (Prdx1)	-0.3593	-0.0799	-0.5733	0.1208	0.5223	0.8039	-0.0594	-0.3582	-0.707	-0.3872	-0.376	-0.1222	-0.5455	-0.4743	-0.1106	0.1054	-0.0186	-0.1774	0.1386	-0.1934	0.3105	-0.0119	0.8483	0.0757	0.1642	0.1887	0.3374	-0.0619	-0.1799	0.6034	0.148	0.4791	0.5389	1.2367	0.7726	0.1099	-0.1385	-0.2796	0.09	-0.0742	-0.0149	0.5359	-0.4522	0.6786	0.7075	-0.1455	0.0737	-0.0229	-0.1613
A_43_P18058 Lrp1_predicted similar to lipoprotein receptor-related protein (LOC299858)	0.1263	0.022	0.2518	0.0326	0.1009	-0.0566	-0.1496	0.1533	0.3149	-0.0464	-0.1396	0.0209	0.1153	-0.52	-0.4306	0.0697	0.1768	-0.0416	0.0956	0.0235	-0.0642	0.0203	-0.0302	0.0013	-0.0485	0.3015	-0.2644	0.1828	0.1858	0.1865	0.1067	-0.2149	-0.0897	-0.3846	0.0567	0.1582	0.2618	0.2917	0.0774	-0.0823	0.0446	-0.3606	0.0807	0.2011	0.1621	0.068	0.305	0.4031	-0.1726
A_42_P547976 LOC317322 Similar to glypican 4	0.1156	0.1258	0.3016	-0.0663	0.0092	0.0578	0.1889	0.0766	0.2159	0.0063	0.2111	0.1343	0.118	-0.0984	-0.0126	0.1896	0.1452	0.3338	-0.0334	0.1207	0.0522	-0.0304	0.2762	-0.0076	0.0556	-0.0385	-0.0988	0.4595	0.2465	0.3632	0.2434	-0.0271	0.0598	0.3019	-0.0527	0.2773	0.3215	0.4076	0.1585	0.0288	0.0731	0.1335	0.0264	0.0897	0.0298	0.0142	-0.1476	0.1665	-0.0288
A_43_P16681 Zfp36l2_predicted similar to butyrate response factor 2; EGF-response factor 2; zinc finger protein, C3H type, 36-like 2 (LOC298765)	0.118	0.0702	0.1783	0.0644	-0.0577	-0.1733	-0.021	0.0771	0.114	-0.0027	0.1392	0.11	-0.0696	0.0636	-0.0413	0.192	0.1961	0.2788	0.0118	0.039	0.0707	-0.065	-0.1193	-0.0952	-0.1018	0.0488	-0.1107	0.1367	0.1976	0.2522	0.1742	-0.0631	-0.0611	-0.0771	-0.015	0.2774	0.0909	0.358	0.2274	0.2028	0.0285	-0.2501	0.1649	0.1349	0.0197	0.09	0.0014	0.1533	0.0472
A_43_P16124 Pepd Epidermal growth factor receptor	0.1231	0.0957	0.3287	-0.1074	0.0692	0.2022	0.0708	0.3223	-0.0929	-0.2356	-0.1198	-0.0691	-0.1115	0.1425	0.003	-0.6957	-0.1014	0.31	-0.0636	-0.163	0.0304	-0.1161	-0.1376	-0.0982	-0.177	0.177	0.2215	-0.2589	0.1612	0.2688	0.1828	0.0053	-0.199	-0.2309	-0.073	0.0153	0.0628	0.5145	-0.1507	0.0059	0.0061	-0.1202	-0.1188	-0.7814	-0.206	-0.0369	-0.0849	-0.1616	-0.0232
A_42_P555710 BU670931 Transcribed locus, strongly similar to NP_033387.1 transcription factor Dp 1 [Mus musculus]	0.0063	0.0038	0.176	0.1739	0.0867	-0.0622	0.0499	0.2091	0.0875	0.2312	-0.0838	0.0195	0.0357	-0.0666	0.0801	-0.0024	0.0293	0.3355	-0.0111	0.2764	0.0176	0.0583	-0.1754	-0.1679	0.0401	0.0382	-0.1219	0.2291	0.2753	0.1662	0.1999	-0.1199	0.0644	0.1197	0.0115	0.1786	0.0423	0.287	0.2212	0.2367	0.0326	0.2918	0.0839	0.1129	-0.0516	0.1353	-0.1861	0.3392	-0.1722
A_42_P775256 Ctf1 cardiotrophin 1 (Ctf1)	-0.0406	-7e-04	-0.0172	0.0183	-0.045	-0.1106	-0.0376	-0.0607	-0.103	0.0611	-0.0197	-0.1262	0.0154	0.0098	-0.0614	0.0092	-0.0469	-0.1404	0.0255	-0.0704	-0.0282	0.071	-0.0325	0.0448	-0.0462	-0.0948	-0.0559	0.0498	0.0296	-0.1725	-0.088	0.0186	0.0238	-0.0566	-0.0582	-0.0524	-0.0019	0.0295	-0.0415	-0.1089	0.0518	-0.1218	-0.0047	-0.2552	-0.154	-0.101	-0.0206	-0.0375	-0.0858
A_43_P10896 Dctn2 Dynactin 2	-0.0298	0.1498	0.2294	-0.1762	0.0072	-0.0863	0.1682	0.1191	0.3235	0.6328	0.7761	0.352	0.1484	0.2412	0.1686	-0.4374	-0.3414	-0.2612	0.0809	-0.0055	-0.2643	-0.3396	-0.1849	-0.056	0.0262	0.2358	0.0707	-1.0421	-1.0081	0.2099	-1.176	0.0577	0.1736	-0.6388	-0.0378	0.0437	-0.5695	-1.2077	0.2027	0.3249	0.1785	0.0095	0.2096	-0.0983	-0.3267	0.0039	-0.1024	0.201	-0.6245
A_43_P16025 Il4 interleukin 4 (Il4)	0.0867	0.1863	0.4682	0.1201	0.0399	0.2112	0.0829	0.1019	0.1182	-0.1167	-0.0058	-0.2022	0.1014	-0.1794	-0.3058	0.047	0.3074	0.2491	-0.0249	0.2035	-0.0182	-0.003	-0.0766	-0.1894	0.0864	0.1586	0.1848	0.3569	0.2487	0.3584	0.325	0.153	-0.1375	0.0676	-0.0236	0.2179	0.1705	0.2972	0.1913	0.0724	-0.0668	-0.1406	0.0939	0.2534	-0.0358	0.369	0.0891	0.2121	0.0164
A_42_P696233 Bst2 DAMP-1 protein	-0.5767	0.4806	-1.3631	-0.0831	-0.4548	-0.248	-0.0079	-0.4001	-0.4761	-0.5474	-0.7081	-0.4798	-0.8766	-0.802	-0.7816	-0.3421	-0.1831	-0.6461	0.1139	-0.0717	-0.0131	-0.1969	0.7705	0.1175	0.2873	0.1709	0.3033	-0.9192	-0.7784	-0.2293	-0.6141	-0.0604	0.2539	0.1028	0.45	-0.4366	-0.7833	-0.9957	-0.4596	-0.246	-0.0359	0.1494	-0.3854	-0.1849	-0.3675	-0.812	2e-04	-0.386	0.0782
A_43_P15246 Pthlh parathyroid hormone-like peptide (Pthlh)	-0.0056	0.0104	0.0682	0.0624	0.0598	0.0732	-0.055	-0.0334	0.0027	-0.0356	-0.0402	-0.1885	-0.2102	-0.1071	-0.2414	-0.0033	-0.0382	-0.0103	-0.0181	-0.0021	0.0289	-0.0333	-0.0065	-0.016	-0.028	0.0362	-0.021	0.1888	0.3543	0.1668	0.1788	0.07	0.0168	0.089	0.0167	0.1508	0.1674	0.344	0.0947	-0.0473	-0.112	-0.0848	0.0549	-0.0704	0.057	-0.052	-0.0098	-0.0031	-0.0126
A_42_P457003 Pdgfra similar to Alpha platelet-derived growth factor receptor precursor (PDGF-R-alpha) (LOC289575)	-0.0363	0.0204	0.7336	0.2832	0.1155	0.6048	0.0069	0.1618	0.2458	0.1871	0.2226	-0.1157	-0.1576	-0.2322	-0.2509	0.337	0.0404	0.102	-0.4698	0.2282	-0.1426	-0.072	-0.2084	0.3017	-0.1895	0.0392	0.2502	0.4634	0.6517	0.3469	0.227	-0.162	0.3806	0.7089	0.0981	0.7645	-0.1637	0.8957	0.2382	0.1046	-0.4877	-0.9657	0.1805	-0.6073	0.0283	0.4458	0.0746	-0.014	0.2092
A_43_P15210 Cdk9 cyclin-dependent kinase 9	-0.3078	-0.1974	-0.6305	-0.1434	0.1705	0.077	-0.0739	-0.5733	-0.7426	-0.3486	-0.5483	-0.337	-0.5664	-0.6033	-0.2162	-0.3223	-0.4187	-1.0546	0.1411	-0.7398	-0.0267	-0.0171	0.447	0.1263	0.0606	-0.4412	0.207	-0.4774	-0.5936	-0.5849	-0.2584	0.3114	0.4368	0.6702	0.3832	-0.5261	-0.3668	-0.782	-0.6856	-0.7384	-0.3854	-0.0963	-0.674	-0.238	-0.1967	-0.4649	0.0037	-0.6868	-0.0462
A_43_P16325 Azf8 Similar to piggyBac transposable element derived 1	0.1979	-0.0781	0.1609	0.0568	0.1989	-0.2181	0.1528	0.2552	0.31	-0.0948	0.1273	0.1579	0.1464	-0.0083	0.1287	0.0884	0.0385	0.3745	0.0056	0.0492	0.0549	-0.1169	-0.1096	-0.1843	-0.0972	0.0384	-0.0039	0.2191	0.1233	-0.0229	0.3387	0.0157	-0.0524	-0.1888	-0.0453	0.2519	0.3204	0.282	0.1924	0.0453	0.0736	0.0369	0.1409	0.0976	-0.1518	0.2002	-0.0373	0.2626	0.0379
A_42_P596560 CAV2 target 1 genomic scaffold.	0	0	0	0	0	0	0.1037	-0.1503	0.0468	-0.0093	0	0	-0.0919	0.0226	-0.1385	0	0	-0.0551	-0.0547	0	0.1644	0	0.139	0	0.0369	0.0219	-0.1168	-0.1204	0.2911	0	0	0.1553	0.0402	-0.2112	0	0	0	0.2632	-0.0359	0	0	0	-0.2027	0.0548	0.3989	0	0	-0.0964	0
A_43_P20338 Uhrf1 ubiquitin-like, containing PHD and RING finger domains, 1 (Uhrf1)	0.1596	-0.012	0.0796	-0.0058	-0.0102	-0.1242	0.0609	0.2099	0	0	0	0	-0.0348	-0.0775	0.0611	-0.0101	0.0231	0	0.2476	-0.0156	0.0196	-0.0095	-0.3625	-0.1596	0.1355	0.0811	0.2234	0.0324	0.0917	0	0.0505	-0.1201	0.2498	0.1823	0.0626	0	0.0078	0.0177	-0.0543	-0.0173	0	-0.1392	-0.0131	-0.1355	0.2131	0	0	0.1559	0.0081
A_43_P18461 CA512004 UI-R-FJ0-cpx-o-20-0-UI.r1 UI-R-FJ0 cDNA clone UI-R-FJ0-cpx-o-20-0-UI 5', mRNA sequence.	-0.0235	0.003	0.0237	-0.0227	-0.1261	-0.2502	-0.1507	-0.0595	-0.078	0.0382	0.0281	-0.0886	-0.0482	-0.0276	-0.2486	-0.1489	0.0338	-0.0818	0.0085	-0.0158	-0.0615	0.0702	-0.1249	0.1982	-0.0977	0.0872	-0.041	0.0319	0.0475	-0.1369	0.168	-0.1404	-0.0744	-0.115	0.0051	-0.1613	0.1242	0.4025	0.166	-0.159	-0.0434	-0.1369	-0.1676	-0.0836	0.0423	-0.0997	-0.0522	-0.1855	-0.1738
A_42_P493380 Myc myelocytomatosis viral oncogene homolog (avian) (Myc)	0.1059	0.0596	-0.6735	-0.2116	-0.0901	0.0956	0.1075	-0.0202	-0.0173	-0.2447	-0.342	0.0996	0.275	0.2297	0.3536	-0.1165	-0.2077	-0.3347	-0.0459	-0.477	-0.0356	-0.0278	0.1768	-0.0872	0.0293	-0.1194	0.1103	-0.6784	-0.7323	-0.4572	-0.334	-0.0997	-0.0897	-0.21	0.0777	-0.2587	-0.4818	-0.6677	-0.1805	-0.152	0.047	0.3443	0.1454	0.1756	0.0053	0.1019	0.0455	-0.0523	0.1697
A_42_P519431 Uhrf1 Ubiquitin-like, containing PHD and RING finger domains, 1	0.1338	-0.2632	-0.1268	-0.0886	0.5278	1.0736	0.0532	-0.1823	-0.2857	-0.2046	-0.677	0.0078	-0.3759	-0.2547	0.038	-0.3977	-0.6266	-0.1661	-0.5825	-0.5322	-0.0583	0.5632	0.9257	0.5162	0.4552	0.3564	0.6521	-1.197	-0.5604	-0.5355	-1.1209	0.4019	0.3241	0.1457	-0.2361	-0.5329	-0.2756	-1.0158	-0.4379	-0.8607	-0.6968	0.8668	-0.4706	0.3002	-0.1975	-0.1297	-0.0996	-0.6445	-0.1586
A_43_P13106 Khdrbs1 src associated in mitosis, 68 kDa (Khdrbs1)	-0.3758	-0.3851	-1.5549	-0.1925	0.1269	-0.0566	0.2131	-0.576	-1.0176	-0.3959	-0.545	-0.3017	0.0566	-0.0073	0.3922	-0.2194	-0.3701	-1.0203	0.1383	-1.256	0.0974	0.0615	0.4744	0.1733	0.1555	-0.9114	0.3342	-0.7748	-0.8732	-1.1753	-0.4298	0.1063	0.3098	0.2291	-0.0255	-0.8589	-0.9605	-1.1745	-0.805	-0.6285	-0.027	0.2653	-0.3157	-0.1405	0.0076	-0.2198	0.1517	-0.2887	0.168
A_43_P13147 Fgf6 fibroblast growth factor 6 (Fgf6)	-0.134	0.0862	0.3545	0.1415	-0.1167	-0.1148	0.0144	-0.0964	0.0658	-0.185	-0.1578	0.0219	-0.0652	-0.3297	-0.2142	-0.1856	0.1228	-0.0547	0.0568	0.0158	-0.0256	0.079	-0.0417	-0.0188	-0.0807	0.2257	-0.0542	0.4477	0.1887	0.1442	0.0839	0.0785	0.1221	0.1046	-0.1011	0.1022	0.3381	0.9443	0.2474	0.3287	-0.1654	-0.0333	0.0912	0.0192	-0.1217	-0.2347	0.3363	0.1781	-0.2404
A_43_P13161 Prdm4 PR domain containing 4 (Prdm4)	0.1477	-0.1119	0.1313	-0.0097	0.0664	0.0522	0.0957	0.3825	0.365	0.2441	0.261	0.1212	0.2127	0.0438	0.1	0.0788	-0.1589	0.1314	-0.0415	0.1586	-0.0604	-0.0193	-0.1377	-0.1387	0.2247	0.2288	-0.0296	-0.1505	-0.2059	0.1458	-0.2055	-0.2792	-0.1269	-0.1207	0.024	0.0961	0.1009	-0.0775	-0.0038	0.0665	-0.2421	-0.4397	0.1325	0.0596	0.2244	0.0972	-0.0877	-0.0604	-0.0502
A_43_P13185 Dkc1 dyskeratosis congenita 1, dyskerin (Dkc1)	0.0347	-0.003	-0.152	-0.1234	-0.0349	-0.1306	0.0765	-0.0691	0.0085	-0.2244	-0.3514	-0.178	-0.0138	-0.0521	0.0093	-0.2452	-0.2395	-0.4108	0.0037	-0.1021	-0.0116	0.0433	-0.0156	-0.034	0.1341	0.0116	0.1464	-0.2927	-0.2495	-0.1638	-0.2676	-0.0961	-0.0295	-0.1263	-0.0689	-0.0968	-0.2195	-0.2255	-0.0553	-0.1418	0.0569	0.0494	-0.1662	-0.1594	-0.2723	-0.1123	-0.0344	-0.0772	-0.0573
A_43_P13196 Il11 interleukin 11 (Il11)	-0.2801	-0.2381	-0.3965	-0.0603	0.127	0.2793	-0.0048	-0.172	-0.278	0.1992	0.0094	0.1414	0.3137	0.2924	-0.277	-0.2762	-0.146	-0.354	0.1064	0.6539	-0.2924	0.2486	0.1965	0.3221	-0.2625	0.0466	-0.4864	-1.5588	-1.4243	-1.7783	-1.4608	-0.4808	-0.3979	-0.611	-1.3018	-1.4479	-0.9948	-1.5079	-1.293	-0.2909	-0.046	-0.1929	0.2779	0.1098	-0.3822	-0.1489	-0.0269	-0.066	-0.3163
A_42_P791677 Areg amphiregulin (Areg)	0.1624	0.0959	0.1811	0.1647	-0.0682	-0.2816	-0.134	0.0119	-0.022	0.1291	0.2241	0.2464	-0.0848	-0.0732	-0.15	0.299	0.2984	0.395	0.0798	0.0071	0.1368	-0.0717	-0.1554	-0.0667	-0.2083	0.0099	-0.1941	0.4727	0.6085	0.3261	0.3878	0.0806	-0.0537	-0.0462	-0.0542	0.2254	0.2481	0.6285	0.2976	0.2839	0.1808	-0.0867	0.1668	-0.2865	0.0178	0.0692	-0.0475	0.0845	0.0607
A_42_P754972 Rpp14_predicted Ribonuclease P 14kDa subunit (predicted)	-0.2398	-0.239	-0.949	-0.0097	0.349	0.0853	-0.1131	-0.4816	-0.6714	0.0105	-0.1202	-0.0591	-0.3784	-0.457	-0.0704	0.0555	-0.0485	-0.5071	-0.1839	-1.0159	-0.301	-0.1042	0.5799	0.1843	-0.0544	-0.4592	-0.1298	-0.5711	-0.7625	-0.3491	-0.2344	0.1446	0.3284	0.6049	0.2755	-0.2257	-0.273	-0.6683	-0.2381	-0.1502	-0.0874	0.2483	-0.4208	-0.0774	-0.1712	-0.2313	-0.0375	-0.2255	-0.0484
A_42_P771337 Lamp3_predicted Lysosomal-associated membrane protein 3 (predicted)	0.0385	0.0356	0.0764	0.0554	-0.086	-0.1864	-0.0634	-0.0326	-0.0243	0.1263	0.1698	0.1528	0.113	0.107	-0.0614	0.0642	0.0935	0.1582	0.0133	-0.0108	0.0465	-0.0193	-0.118	-0.0582	-0.0204	-0.0041	-0.0226	0.0929	0.0817	0.0352	0.0821	-0.0153	-0.1056	-0.1544	-0.0416	0.0745	0.0257	0.107	0.0767	0.0698	-2e-04	-0.0953	0.125	0.0069	0.0262	0.0612	-0.0251	0.0075	0.0162
A_42_P771373 Npy neuropeptide Y (Npy)	-0.0638	0.4249	0.2828	-0.0552	0.107	0.138	-0.0634	-0.0734	0.0713	-0.0281	-0.1798	0.1021	0.1133	0.1073	0.1589	-0.1937	-0.1886	-0.5095	-0.1077	-1.8068	-0.0981	-0.0406	-0.6495	-0.1725	-0.1204	0.057	0.051	0.4123	0.4325	0.1059	0.1317	0.4116	0.0078	0.2627	0.0058	-0.0509	0.2902	0.2189	-0.2481	-0.0739	-0.1064	0.0353	-0.1004	-0.038	0.0846	-0.0108	-0.1053	-0.1927	0.3248
A_42_P504451 Eps15 Epidermal growth factor receptor pathway substrate 15 (predicted)	-0.0744	0.0242	-0.0483	0.1026	0.049	0.0362	-0.0842	-0.0812	-0.0584	-0.118	-0.155	-0.1775	-0.2674	-0.1978	-0.1768	0.023	-0.0376	0.0034	0.0683	0.0549	0.1049	-0.0477	0.1612	0.0579	-3e-04	0.1134	0.0794	0.6968	0.7689	0.1511	0.4945	0.026	0.0283	0.4075	0.1055	0.0321	0.2267	0.553	0.0476	-0.0539	-0.0052	-0.0571	-0.11	-0.0687	0.251	-0.0214	0.0263	0.0102	-0.0556
A_42_P573023 CAV2 target 1 genomic scaffold.	-0.1602	-0.4978	-0.8749	-0.1311	0.0392	0.017	0.0628	-0.2103	-0.5529	0.098	-0.0982	0.0556	0.4473	0.5066	0.1279	-0.2828	-0.3324	-0.8535	-0.0686	0.1223	-0.2661	0.6964	0.0104	0.4352	0.0284	-0.3283	-0.1187	-1.3127	-1.2871	-2	-1.3573	-0.7642	-0.5685	-0.814	-1.0742	-1.2162	-0.8464	-1.29	-0.9601	-0.2294	0.1549	-0.185	0.0197	-0.0541	-0.2564	-0.248	-0.1414	-0.2293	-0.33
A_42_P483628 LOC360643 similar to Protein CDC27Hs (Cell division cycle protein 27 homolog) (H-NUC) (LOC360643)	0.1545	0.0834	0.1593	0.016	-0.0465	-0.0511	-0.0045	0.1022	0.179	0.1304	0.1084	0.1505	0.2217	0.2582	0.1342	0.124	0.1493	0.1744	-0.0346	-0.0247	-0.0244	-0.0206	-0.0152	-0.0598	0.0429	0.004	-0.0284	0.0785	0.0287	0.107	0.1354	-0.113	-0.2064	-0.0969	0.0034	0.0998	0.0283	0.1362	0.1429	0.1524	0.0981	0.1281	0.3318	0.2059	0.2674	0.1235	0.0436	0.1473	0.0909
A_42_P689013 Txn1 thioredoxin	-0.0544	0.2027	0.0563	0.2496	0.1561	0.8685	-0.232	-0.2363	-0.4131	-0.1862	-0.147	-0.2545	-0.4392	-0.3087	-0.3577	0.1921	0.2417	0.3934	0.0981	0.3183	0.1448	-0.0406	0.4337	-0.0406	-0.0234	0.0477	0.0063	1.197	1.2927	0.8084	0.8187	0.1252	0.1708	1.1409	0.3916	0.3918	0.4085	0.7651	0.4148	0.6181	0.3772	0.4675	0.0646	0.4905	0.9225	0.0849	0.1077	0.2501	-0.343
A_43_P13002 Mt3 metallothionein 3 (Mt3)	-0.0489	0.0379	-0.1378	0.0363	0.1672	0.45	0.0874	-0.0103	-0.066	-0.1291	-0.0978	-0.1456	0.067	0.0207	0.0592	-0.1724	-0.1512	-0.2388	0.0301	-0.0161	-0.0178	0.1765	0.2842	0.3105	-0.1816	-0.0543	-0.1048	-0.0618	-0.0812	-0.2286	-0.0776	-0.0873	0.014	0.0872	-0.2198	-0.273	-0.0741	0.0566	-0.2321	-0.1691	-0.1244	-0.1026	0.0735	-0.0146	-0.0261	-0.0935	-0.0495	0.0172	-0.0608
A_42_P592417 Ednra Endothelin receptor type A	0.0393	-0.0111	0	0.0052	-4e-04	0	0.417	-0.0753	0	-0.0034	0	-0.216	0.0667	-0.3972	-0.0959	-0.0048	0.2663	0.1978	0.0293	0	-0.0291	0	-0.0832	0	0.1092	0.1106	-0.2494	-0.1509	0.0743	0.4013	-0.0664	0.0551	0.2596	-0.8812	0.4062	0.0888	0.2612	0.6647	-0.0778	-0.1337	0.0704	0.966	-0.5249	-0.4115	0.6069	-0.1824	0.2438	-0.0739	0
A_42_P652369 Lrp1_predicted Low density lipoprotein receptor-related protein 1 (predicted)	0.1343	0.04	0.1279	0.0782	-0.0708	-0.1668	-0.0165	-0.0391	-0.0256	-0.0326	-0.051	-0.0538	-0.0706	-0.023	-2e-04	0.1188	0.1913	0.1876	0.0372	0.0298	0.0278	0.0111	-0.1204	-0.0584	-0.1942	-0.0932	-0.2148	0.2202	0.1387	0.1906	0.1655	-0.0325	0.0193	0.151	-0.0528	0.1607	-0.0454	0.1536	0.1332	0.2388	0.0489	0.0798	0.0023	0.2367	0.1814	-0.2057	0.0674	0.0122	0.0194
A_43_P10536 RGD1309388_predicted similar to DIP13 alpha (LOC290537)	-0.0102	-0.1527	0.0024	-0.1599	0.0949	0.2586	0.0407	0.0437	0	0	-0.0379	-0.0789	-0.0176	0.3881	0.2407	0.2588	0.0067	0	-0.1644	-0.0254	0	-0.0111	0.0079	0.0037	-0.0218	0.0454	0.0627	-0.6511	-0.0098	-0.6247	-0.5435	-0.1494	-0.0916	0.0217	-0.0704	-0.0293	0.045	-0.6588	-0.0041	-4e-04	0.0149	-0.1618	-0.478	-0.1544	-0.079	0.0528	0	0	0.0476
A_43_P22400 Rps27 UI-R-E0-br-a-08-0-UI.s1 UI-R-E0 cDNA clone UI-R-E0-br-a-08-0-UI 3', mRNA sequence.	0.0607	0	0.3402	-0.1694	0.071	0.3588	0.2048	0.3478	0.0644	0	0.0058	0.179	0.1578	-0.1552	-0.196	-0.1736	0.0495	-0.0508	-0.0775	0.1678	0.1808	0.1326	-0.1864	0.3036	-0.1633	-0.2712	-0.1403	-0.6635	-0.2076	-0.1439	-0.1781	-0.2825	-0.2945	-0.131	-0.4977	-0.2685	0.0032	-0.0246	-0.3983	-1.2234	-0.0042	-0.1244	0.2135	0.3138	1.128	0.0595	0.9799	-0.4054	0.1224
A_43_P13502 Stat6_predicted similar to signal transducer and activator of transcription 6 (LOC362896)	-0.0132	0.0356	0.0332	0.0561	-0.0489	-0.0191	-0.0076	-0.04	-0.0253	-0.0194	-0.0178	-0.0982	-0.159	-0.0296	-0.136	-0.0026	-0.0034	0.0654	0.0142	0.0334	0.0124	-0.0469	-0.0405	-0.037	0.0507	0.0517	0.0277	0.174	0.1491	0.1472	0.1499	0.0488	-0.03	0.0252	0.0548	0.125	0.0536	0.1804	0.1106	-0.0041	-0.044	-0.1286	0.0685	-0.057	0.0059	0.0052	-6e-04	-0.0193	-0.0072
A_42_P482913 Prdm4 PR domain containing 4	-0.2318	-0.2499	-0.1779	-0.078	0.0978	-0.3248	-0.0677	0.1066	-0.0998	-0.1115	-0.0638	-0.1696	0.0818	0.007	0.2013	-0.2452	-0.1329	-0.1579	0.1095	-0.1985	-0.0509	0.1428	0.134	-0.2394	0.4136	0.0148	0.2339	-0.8732	-0.8163	-0.0359	-0.8126	-0.0487	0.0803	-0.1285	0.0817	-0.1144	-0.4716	-1.1309	-0.0249	0.0618	0.1324	-0.1618	-0.1794	-0.0303	-0.0868	-0.0332	0.0564	0.0618	0.1582
A_42_P641004 Il1a interleukin 1 alpha (Il1a)	0.1856	0.1129	0.2774	0.0851	-0.1139	-0.0958	-0.0989	0.091	0.1124	0.0318	0.049	-0.0795	-0.2114	0.0935	-0.0857	0.0826	0.0937	0.2648	-0.0572	0.1733	0.0152	-0.0573	-0.1357	-0.1084	-0.167	0.099	-0.1219	0.1739	0.2811	0.1532	0.2071	-0.0376	-0.0868	-0.0568	0.0553	0.223	0.3081	0.6852	0.307	0.1432	0.1265	-0.233	0.0995	0.2833	0.2372	0.141	0.1337	-0.1012	-0.0388
A_42_P673571 Cbfa2t3_predicted Core-binding factor, runt domain, alpha subunit 2; translocated to, 3 (predicted)	0.057	-0.3242	-1.08	-0.1995	0.0902	-0.527	-0.2122	-0.5723	-0.9054	0.1973	-0.3148	-0.25	0.4547	0.2033	0.707	-0.2924	-0.2472	-0.6744	-0.0119	-1.0283	-0.0888	0.4958	0.0791	0.1977	0.2989	-0.9432	-0.3452	-0.9152	-0.8339	-0.7297	-0.7122	0.0101	0.1149	-0.3241	-0.1452	-0.6622	-1.0545	-1.5938	-0.5917	0.1176	0.5674	0.5111	0.1601	-0.4526	-0.0216	-0.2973	0.0427	-0.0812	-0.1522
A_43_P17478 Dtymk_predicted similar to Dtymk protein (LOC301622)	-0.3079	-0.1726	-0.8636	-0.0799	0.2159	-0.1142	-0.1448	-0.092	-0.1566	0.0913	-0.0899	-0.0374	-0.0454	-0.0079	0.069	-0.1028	-0.0982	-0.4278	0.0358	-0.3682	-0.126	0.0516	0.2656	0.0812	0.1823	-0.1055	-0.0271	-0.4361	-0.5943	-0.2652	-0.4178	0.0719	0.146	0.0408	0.2256	-0.1818	-0.3478	-0.4586	-0.0849	0.0605	0.2282	0.3081	-0.2166	-0.1336	-0.3674	-0.1724	-0.0155	-0.1889	-0.0397
A_42_P841120 Rbbp7 retinoblastoma binding protein 7 (Rbbp7)	-0.6286	-0.3277	-1.5911	-0.27	0.3551	-0.0584	0.392	-0.3135	-0.724	0.1332	-0.0943	0.1098	0.0808	0.0752	0.3779	-0.2072	-0.5274	-1.1816	-0.0725	-0.9387	-0.171	-0.0138	0.4341	0.2782	0.5346	-0.8788	0.6826	-1.8321	-1.8304	-0.992	-1.458	0.1632	0.3304	-0.51	0.0807	-0.8331	-1.0791	-2.0074	-0.7258	-0.6605	-0.1462	0.2562	-0.379	-0.1128	-0.6931	-0.444	-0.0768	-0.5902	-0.0897
A_43_P16914 Ms4a1_predicted Membrane-spanning 4-domains, subfamily A, member 1 (predicted)	-0.6504	-0.2078	-3.0345	-0.0872	0.2479	-0.3679	-0.0584	-0.8314	-1.7957	-0.5111	-0.6943	-0.4974	-0.4112	-0.2318	0.2298	-0.2978	-0.3796	-1.0318	0.4629	-1.9859	0.5408	0.2629	0.5483	0.3112	0.1051	-0.834	0.3793	-0.49	-0.5825	-0.8842	-0.188	0.0911	0.1776	0.1435	0.244	-0.6648	-0.8659	-1.4877	-0.725	-0.7559	-0.184	0.1539	-0.532	-0.7507	0.04	-0.0338	0.1633	-0.4212	0.3044
A_43_P16926 RGD1309388_predicted similar to DIP13 alpha (LOC290537)	0.0568	-0.0315	-0.0453	0.0376	-0.031	0.0074	-0.0466	-0.0291	-0.0655	0.2964	0.1894	0.1339	0.2723	0.1622	0.0487	-0.016	-0.0847	-0.1028	-0.0409	0.0993	-0.0398	0.0822	0.0138	0.0508	-0.1615	-0.1097	-0.1874	-0.2043	-0.2518	-0.3582	-0.2312	-0.1157	-0.1132	-0.1934	-0.2766	-0.2412	-0.1684	-0.1987	-0.1828	0.0152	0.022	-0.0812	0.0298	-0.1308	-0.1435	-0.1176	-0.0474	-0.054	-0.3326
A_43_P13281 Mapre1 Microtubule-associated protein, RP/EB family, member 1	-0.069	-0.2568	-0.6227	-0.0317	0.2826	0.4351	0.2214	-0.021	-0.3406	0.3525	-0.032	0.0479	0.5562	0.1681	0.4898	0.0206	-0.3618	-0.1195	-0.2108	-0.3518	-0.2466	0.3203	0.173	0.1151	0.0078	-0.1957	0.157	-0.3666	-0.9991	-0.2018	-1.3309	0.5116	0.3264	-0.2521	0.1091	-0.0866	-0.4878	-1.2552	-0.1709	0.1881	-0.2499	0.7273	0.0209	0.3359	-0.2768	-0.1525	-0.391	0.2084	-0.0221
A_43_P13282 LOC171516 20 alpha-hydroxysteroid dehydrogenase	0.0072	-0.2628	0.4404	0.1513	-0.2236	0.1854	0.0952	-0.0905	0.0794	-0.0266	0.3734	0.2988	0.3614	-0.1322	-0.1477	0.2492	0.1335	0.2587	-0.4877	0.1212	0.019	-0.1588	0.0396	0.1995	0.0441	-0.173	0.129	0.4596	0.4268	0.0283	0.1041	-0.1774	-0.2155	-0.0461	0.025	0.2454	0.3244	0.4171	-0.0876	-0.1415	-0.3333	0.1222	-0.2716	-0.0376	-0.1815	0.1611	-0.0465	-0.2385	-0.0778
A_42_P695042 Csf1 colony stimulating factor 1 (macrophage) (Csf1)	-0.0363	0.6758	0.7133	-0.1166	0.2273	0.6798	0.1297	0.0255	0.257	-0.1342	-0.5654	0.4216	-0.3896	-0.53	-0.1244	-0.142	0.0354	0.0047	0.0312	0.6994	-0.0658	-0.2178	0.377	-0.2185	-0.201	0.0762	-0.0639	0.007	0.1079	0.2268	0.2133	0.5636	0.227	0.7265	0.0645	-0.2772	-0.0139	-0.3115	-0.2255	-0.1017	-0.4456	-0.0049	-0.0132	0.1874	0.0086	1.1138	0.2944	-0.146	0.1804
A_43_P15933 Chrm4 Cholinergic receptor, muscarinic 4	-0.0428	-0.2973	-0.1191	-0.1281	-0.0512	-0.1208	-0.1124	0.0354	-0.1801	0.1067	0.0873	-0.0609	0.0581	0.0266	-0.3059	-0.1168	-0.2568	-0.1634	-0.0784	0.326	-0.205	0.1831	0.1427	0.1614	-0.0069	-0.1138	-0.065	0.0474	-0.0087	-0.2602	0.083	-0.0242	-0.0137	0.0318	-0.0618	-0.1118	0.2572	0.1276	-0.0769	-0.1206	-0.0988	-0.066	-0.0441	-0.1202	-0.0128	-0.1275	-0.1644	-0.0262	-0.1233
A_43_P12611 Pten phosphatase and tensin homolog (Pten)	-0.1002	-0.0656	-0.2537	-0.4191	0.0311	0.5778	0.1377	-0.1442	-0.4463	0.3134	0.1472	0.147	0.8602	0.5539	0.8896	-0.1839	-0.1852	-0.8645	-0.2133	-0.5417	-0.3747	0.2805	0.1953	-0.0114	-0.0806	-0.5947	-0.4126	-1.3728	-1.6028	-0.865	-1.4827	0.1496	0.1811	0.1958	-0.7102	-0.7513	-1.3926	-2.5578	-0.741	-0.2512	-0.0713	0.2496	0.2696	0.1546	-0.0186	-0.4138	0.0387	-0.3803	-0.0258
A_43_P16815 CB606442 Transcribed locus, strongly similar to NP_031990.1 ecotropic viral integration site 5 [Mus musculus]	-0.2795	-0.0796	0.0016	-0.2049	-0.0492	0.5894	0.0867	0.0356	-0.051	0.5238	0.4647	0.195	0.0871	0.0903	0.11	-0.513	-0.4165	-0.34	-0.1322	-0.0765	-0.1824	-0.0786	-0.103	-0.1343	0.2214	-0.0763	0.0958	-1.0462	-1.1318	0.3339	-1.1842	0.2308	0.227	-0.4978	-0.2322	-0.077	-0.5375	-1.0538	0.0762	0.038	-0.0268	0.2915	-0.1002	0.0257	-0.2709	-0.0084	-0.1052	-0.0663	-0.738
A_43_P21226 Usp8_predicted similar to mKIAA0055 protein (LOC296121)	0.1498	-0.107	-0.0402	-0.0572	-0.0385	-0.0617	-0.0534	-0.1579	0.0927	0.4656	0.3448	0.2617	0.3778	0.403	0.5474	0.1919	-0.0393	-0.0701	-0.03	-0.0736	-0.133	0.1614	0.1873	0.1357	0.0834	-0.0564	-0.3036	-0.3059	-0.1658	-0.2518	-0.6002	0.0359	0.0963	-0.3295	-0.1629	-0.4122	-0.2958	-0.5799	-0.2305	0.4043	-0.2972	-0.1028	0.5392	-0.115	-0.0514	0.0511	-0.1162	-0.2603	-0.197
A_43_P21222 Erf_predicted similar to Erf (LOC292721)	-0.0037	0.2233	0.3351	0.046	-0.3346	0.0415	0.1232	-0.3915	0.1788	-0.2264	0.3324	-0.4744	0.2065	-0.2286	-0.2168	0.0906	0.0317	-0.1468	-9e-04	0.135	-0.0666	-0.1896	0.1018	-0.0064	-0.2523	0.1506	-0.2158	-0.061	0.1981	0.1854	0.2847	-0.0488	-0.0193	-0.0096	-0.0325	0.2433	0.0245	0.4178	-0.0789	0.3946	0.1353	-0.1704	-0.378	0.2798	-0.017	-0.4708	0.0263	0.4688	-0.2082
A_42_P709525 Serpinf1 serine (or cysteine) proteinase inhibitor, clade F), member 1 (Serpinf1)	0.0049	-0.0103	0.0742	0.0986	0.0512	0.2374	0.0165	-3e-04	0.1278	-0.214	-0.1864	-0.4076	-0.4492	-0.188	-0.3828	-0.0787	-0.0634	0.0986	-0.0594	0.4752	0.0104	-0.0887	-0.02	-0.037	0.2916	0.1846	0.2143	0.1438	0.0914	0.227	0.1909	0.1316	-0.0536	0.0433	0.0584	0.31	0.2721	0.3181	0.246	-0.1809	-0.225	-0.2406	-0.0379	-0.0378	-0.0415	0.0713	0.0245	-0.1148	0.1175
A_43_P19382 Eps15_predicted epidermal growth factor receptor pathway substrate 15 (Eps15)	0.1032	0.0399	0.0983	-0.2896	0.0223	0.3856	0.1335	0.2971	0.3021	0.3304	0.4696	0.1109	0.2369	0.0957	0.3678	-0.3203	-0.451	-0.1869	-0.0533	-0.5092	-0.1012	-0.1906	-0.1373	-0.1904	0.3892	0.075	0.3239	-0.8985	-1.0317	0.3554	-1.2431	0.1609	0.1837	-0.4771	0.0065	-0.0173	-0.4389	-1.0105	0.1444	0.0456	-0.1436	-0.0211	0.2831	-0.0291	-0.5717	-0.0317	-0.0909	0.1546	-0.5751
A_43_P19318 Cdk9 cyclin-dependent kinase 9	0.0261	0.0425	0.0417	-0.0064	-0.0298	-0.116	-0.0433	-0.0214	-0.0273	0.1482	0.1122	0.0784	-0.0292	-0.033	0.0136	-0.0542	-0.0396	-0.0478	0.0366	-0.0938	0.0202	-0.0128	-0.0634	-0.0455	0.0488	0.0484	-0.0122	-0.1843	-0.0917	-0.0306	-0.2062	0.1132	0.0934	-0.1557	0.0216	-0.0969	-0.1543	-0.0834	-0.0937	-0.0474	-0.0103	-0.0811	-0.0744	-0.0616	-0.3674	-0.0446	0.0248	0.0391	-0.1611
A_43_P19322 BF396717 UI-R-BS2-beu-d-02-0-UI.s1 UI-R-BS2 cDNA clone UI-R-BS2-beu-d-02-0-UI 3', mRNA sequence.	0.122	0.0711	0.131	0.1199	-0.0253	-0.0829	-0.0452	0.0838	0.1278	0.2016	0.2785	0.1583	0.0869	0.1626	-0.0113	0.1576	0.1396	0.3744	0.0292	0.0578	0.0255	-0.0118	-0.1832	-0.1132	-0.2023	0.0288	-0.1771	0.1406	0.2148	0.2148	0.0936	-0.0363	-0.1324	-0.134	-0.0346	0.1891	0.0149	0.1795	0.1992	0.1857	0.0855	0.0429	0.217	0.1519	0.0874	0.0725	-0.001	0.0792	0.0114
A_43_P19345 Ehf_predicted Ets homologous factor (predicted)	0.0396	0.3968	0.333	-0.01	-0.1668	0.0066	-0.2443	0.0379	0.098	0	-0.0658	0.1304	-0.1585	0	-0.2352	0.4363	0.3084	-0.1009	-0.0712	0.1791	0.2273	-0.106	-0.1956	-0.1766	-0.1652	-0.4122	-0.0734	0.6651	0.0794	0.3322	0.4241	0.0365	-0.148	0.5124	-0.0436	0.2241	0.1858	0.3154	0.3432	0.8398	0.4301	0.0768	0	0	0.9085	-0.2637	0.0198	0.5203	0.0552
A_43_P13924 Emp2 epithelial membrane protein 2	0.8985	-0.6065	-0.461	-0.9954	-1.0401	-0.352	-0.0374	0.2337	-0.5308	-0.5168	-0.5426	-0.1751	0.6328	0.3657	-0.0723	-0.4903	-0.5913	-1.1495	-1.0762	-0.5189	-1.3406	-0.0382	0.0147	0.1412	0.4734	0.2331	0.1634	-0.681	-0.8169	-1.6016	-1.0216	-0.1471	-0.1254	-0.4974	-0.949	-1.2991	-0.7825	-0.5565	-1.1482	-0.8042	-0.3776	-0.2301	0.122	0.0122	0.1016	-0.3458	-0.3318	-0.9476	-0.1926
A_43_P13974 Fth1 ferritin, heavy polypeptide 1 (Fth1)	-0.1745	0.1493	0.0796	-0.0126	0.154	0.336	-0.1679	-0.3185	-0.2022	-0.1986	-0.2789	-0.2558	-0.4871	-0.5119	-0.4015	-0.2327	-0.1954	-0.2968	-0.0872	-0.3127	-0.1006	-0.2206	0.1101	0.0572	0.0207	0.0417	0.0344	0.4175	0.548	0.1962	0.1994	0.3156	0.2574	0.4125	0.0831	-0.1787	0.1518	0.3522	-0.3104	-0.182	-0.4014	-0.2615	-0.2399	-0.1024	-0.0293	-0.2039	-0.0845	-0.3114	-0.1388
A_43_P15891 E2f1 similar to E2f1 protein (LOC296297)	0.162	-0.0168	0.3404	0.2302	-0.0812	-0.101	0.0444	0.0262	0.2238	0.1374	0.1656	0.0942	0.0935	0.0902	-0.0068	0.2365	0.3381	0.5602	0.0846	0.0822	0.1135	-0.0603	-0.1349	-0.1618	-0.2034	-0.0022	-0.227	0.2986	0.3522	0.2864	0.1897	-0.0429	-0.0663	-0.066	0.0317	0.3152	0.177	0.4037	0.2218	0.2387	0.0249	0.1265	0.2205	-0.049	0.0803	0.1916	0.0472	0.2173	-0.0099
A_43_P15895 Arhgef1 Rho guanine nucleotide exchange factor (GEF) 1 (Arhgef1)	0.0539	-0.0617	0.2734	0.0492	-0.0498	-0.1746	0.0101	0.3165	0.1758	-0.1469	0.1241	-0.1029	-0.1114	-0.0851	-0.1893	-0.0966	0.2958	0.0488	0.3175	-0.0419	0.1372	0.1822	-0.0692	0.2205	-0.2576	0.4593	0.1473	0.0653	0.1532	-0.349	0.6152	0.0309	0.2556	0.109	-0.4983	0.239	0.2396	0.3494	-0.0412	-0.1524	0.1697	-0.3242	-0.1106	-0.4433	-0.0286	-0.0914	-0.5877	0.0493	0.1037
A_43_P15860 Irf2_predicted Interferon regulatory factor 2 (predicted)	-0.217	-0.185	0.2591	-0.0307	0.0861	0.5035	-0.0348	-0.2743	-0.4502	0.2621	0.5298	0.274	0.0163	0.1029	-0.0378	0.0381	0.3741	0.4364	0.0463	1.27	-0.1604	0.2927	-0.068	0.1396	0.172	-0.3348	-0.1505	0.1944	0.1314	0.3839	0.2656	0.1866	0.104	-0.0352	-0.1565	0.214	0.0583	0.4026	0.1248	-0.0102	-0.1073	0.1602	0.2652	-0.2024	0.0536	-0.0858	0.0783	0.1189	-5e-04
A_43_P15811 Kitl kit ligand (Kitl)	-0.0586	9e-04	0	0	0	0	0.2005	0	0	-0.1088	-0.0087	0.0115	-0.0208	-0.0597	0	0.098	-0.0079	-0.2616	0	-9e-04	0	-0.1424	0.0279	0	-0.5198	0.3092	0.0268	0.0715	-0.044	-0.4203	0.0297	0.3015	-0.0262	0.1196	0.0703	0.1024	-0.17	0.3421	-0.0212	0.0987	-0.385	0.3559	-0.1308	0.1415	0	0.1082	-0.2743	-0.7456	0.0484
A_42_P727530 Mnat1 menage a trois 1 (Mnat1)	-0.6859	-0.4302	-1.7004	0.2457	0.6347	0.2695	0.1245	-0.472	-0.7718	-0.3083	-0.3329	-0.1112	-0.5009	-0.2784	0.0149	0.493	-0.0923	-0.4606	0.2011	-0.6629	0.3014	0.001	0.318	0.1518	-0.2336	-0.5303	0.2514	0.1298	-0.3194	-0.5606	0.0658	0.2591	0.4614	0.4997	0.4818	-0.0866	-0.1175	0.0274	-0.203	-0.418	-0.3241	0.8481	-0.7228	-0.2866	0.017	-0.5889	-0.1713	-0.2478	0.3141
A_43_P10360 Ube2v2 Ubiquitin-conjugating enzyme E2 variant 2	-0.6983	-0.5447	-1.1948	0.0415	0.7939	1.1446	-0.191	-0.6033	-0.7577	0.0438	0.0636	0.0618	-0.3668	-0.3341	0.0254	0.4106	0.0788	-0.0581	0.0241	-0.6418	0.1401	-0.0772	0.8398	0.0412	0.2658	-0.0863	0.1485	0.4895	0.265	-0.1639	0.0813	0.271	0.3475	0.7211	0.1703	-0.2718	0.0827	-0.0698	-0.2294	-0.2478	-0.1468	0.7902	-0.4936	0.0482	0.7618	-0.0507	-0.14	-0.1989	-0.1871
A_43_P19193 Lama1_predicted similar to laminin alpha-1 chain precursor - mouse (LOC316758)	-0.3114	0.1219	-0.101	0.3249	0.0302	-0.2339	-0.3788	0.5023	0.1139	0.0201	0.022	0.0101	-0.1229	0.0027	0.2498	-0.1083	0.4401	-0.1457	-0.1202	0.1419	0.0421	-0.1176	-0.3061	-0.1924	0.0383	-0.0164	0.0164	0.1497	0.3666	0.3872	0.3373	0.4204	0.0525	0.174	0.0025	0.3912	0.5401	0.5259	0.26	0.3039	0.2999	0.1117	0.0509	0.188	0.5126	-0.1562	-0.3834	0.1351	0.2006
A_42_P677059 Sipa1 Signal-induced proliferation-associated gene 1	-0.0539	-0.0593	-0.5596	-0.0879	0.0839	0.258	0.0277	-0.1417	-0.4837	-0.0382	-0.2158	-0.1443	0.2962	0.1794	0.5352	-0.2146	-0.2584	-0.867	0.0594	-0.3724	-0.1106	0.1186	0.2872	0.0686	0.0437	-0.4125	0.0265	-0.9996	-1.0489	-0.7968	-0.8292	0.1083	0.0936	-0.0999	-0.1276	-0.7471	-0.8247	-1.4299	-0.7313	-0.2271	0.0176	0.4204	0.1523	0.1044	0.0443	0.0284	0.1166	-0.0943	0.2202
A_42_P772157 Il6r interleukin 6 receptor (Il6r)	-0.0664	-0.062	-0.2971	-0.5464	0.0435	0.2112	-0.0492	-0.3667	-0.5263	-0.022	-0.2392	0.1334	-0.0386	-0.1379	0.2908	-0.3247	-0.3284	-1.0017	-0.1561	-0.7108	-0.3601	-0.0666	0.1366	-0.0161	0.5594	-0.7392	0.3372	-2.2102	-2.4226	-0.4792	-1.411	0.1546	0.2708	-0.0574	0.288	-0.6027	-1.2875	-2.5425	-0.6435	-0.5866	-0.4056	0.0597	-0.3911	-0.1374	-0.598	-0.3745	0.118	-0.6948	0.0428
A_42_P756652 C6orf108 chromosome 6 open reading frame 108 (C6orf108)	-0.0825	0.1139	0.0342	-0.0079	0.0539	0.1474	-0.0644	-0.1188	-0.0712	-0.1572	-0.2768	-0.1277	-0.1013	-0.1664	-0.0829	-0.0268	0.0056	0.1104	-0.0461	0.1113	0.1491	-0.0186	0.1684	-0.0373	0.0707	-0.0356	8e-04	0.4907	0.3509	0.2636	0.3623	0.0818	-0.0221	0.2226	-0.0016	0.1391	0.0824	0.1686	0.0746	0.1583	0.0752	-0.0978	-0.2146	0.3116	0.1896	0.1359	0.0587	0.03	-0.0705
A_42_P626281 Traip_predicted TRAF-interacting protein (predicted)	-0.0646	-0.2098	-0.1667	0.0289	0.1396	-0.1254	0.0794	0.0279	0.1231	-0.0057	-0.2013	-0.122	-0.303	-0.2986	-0.2048	-0.48	-0.0021	-0.1321	-0.0131	-0.0616	0.1685	-0.1102	-0.0024	-0.0611	-0.0261	0.2268	0.0072	-0.0744	-0.1024	-0.3119	-0.3002	0.2047	0.0234	-0.1326	-0.1285	-0.2153	0.0193	-0.1622	-0.2103	-0.0246	0.1085	-0.0414	-0.0501	-0.2485	-0.0522	-0.0588	-0.3449	-0.0268	-0.3504
A_42_P727768 Hdgf hepatoma-derived growth factor (Hdgf)	-0.2587	-0.1308	-0.9317	-0.2141	0.0266	-0.264	-0.0055	-0.1504	-0.4759	-0.0409	-0.3077	-0.1273	0.1594	0.206	0.5447	-0.2461	-0.3296	-0.6959	0.0026	-0.6162	-0.1479	0.1077	0.24	0.0809	-0.0848	-0.5994	-0.2566	-1.4139	-1.5912	-0.5285	-1.2134	0.1515	0.2419	-0.3148	-0.0288	-0.4336	-1.1084	-1.8112	-0.3779	0.1076	0.4844	0.5654	0.0836	0.28	-0.3071	-0.1621	-0.0073	-0.0617	-0.2637
A_42_P581001 S100a6 S100 calcium binding protein A6 (calcyclin) (S100a6)	-0.1319	0.161	0.2016	0.0032	0.1683	0.878	0.0738	-0.3875	-0.6715	-0.4501	-0.581	0.0883	-0.3237	-0.4933	-0.1396	-0.0324	0.0546	-0.4395	0.0612	0.0666	0.0047	-0.0474	0.9098	0.0971	0.0611	-0.3312	0.1005	0.4347	0.4482	-0.0882	0.3389	0.2163	0.3875	1.7143	0.0993	-0.4043	0.031	0.0013	-0.3811	-0.0396	0.0444	0.4086	-0.4392	0.8586	1.2162	0.0735	0.2786	0.1086	0.058
A_43_P21658 LOC317322 similar to glypican 4 (LOC317322)	-0.0267	0.0395	0.2302	-0.186	0.0743	0.0414	0.2143	0.3552	0.3582	-0.0522	0.2482	-0.0248	0.1933	0.4529	0.0125	0.0863	-0.0391	0.2803	-0.0547	0.1013	-0.0282	-0.1013	-0.0646	-0.2402	0.2442	0.1584	0.1814	-0.1896	-0.1332	0.3275	-0.1971	-0.2522	-0.1384	-0.1863	0.0942	0.239	0.2075	-0.0866	0.221	0.0923	-0.0354	-0.1717	0.3174	0.0173	-0.0393	0.2724	-0.0179	0.1348	0.2421
A_43_P17800 Gab1_predicted similar to growth factor receptor bound protein 2-associated protein 1 (LOC361388)	0.0588	-0.0072	0.0392	0.0446	-0.0146	-0.0064	-0.0661	0.0836	0.0649	0.022	0.106	0.0647	0.1046	0.1342	0.0368	0.1379	0.1769	0.2028	-0.0519	9e-04	0.0177	0.0025	-0.0467	-0.0173	-0.1221	-0.0241	-0.1079	0.1339	0.0917	0.0411	0.1033	-0.0861	-0.1101	-0.0148	-0.0662	0.1168	0.0588	0.0715	0.1022	0.0849	0.0844	0.0334	0.1725	0.0994	0.0826	0.1178	0.0132	0.1293	0.0986
A_43_P10179 Usp8_predicted similar to mKIAA0055 protein (LOC296121)	0	0	0	-0.1183	0.0954	0	0	0	0	-0.0965	0.099	-0.4161	-0.0626	-0.2675	0.2435	-0.2389	0.0784	0	0.1562	0	0.0242	0.007	0.4461	0.0096	0.0772	0.0426	-0.1128	0.1642	-0.094	-0.3066	-0.143	-0.0312	-0.2037	-0.0674	-0.1789	0.1116	0.223	-0.1225	-0.0553	0.1107	-0.0516	-0.0672	-0.0713	0.4533	-0.0906	-0.2286	-0.0253	0.009	-0.2504
A_43_P19754 Osmr Oncostatin M specific receptor	0.0431	0.0672	0.1793	0.131	-0.0926	-0.2364	-0.1328	-0.0668	-0.1019	0.2139	0.18	0.0901	-0.1509	-0.1017	-0.2084	0.2064	0.1944	0.2432	0.0563	-0.0168	0.0831	-0.0373	-0.0653	-0.0158	-0.1153	0.0523	-0.0681	0.3638	0.4234	0.2021	0.2851	0.0279	-0.0047	-0.0867	-0.0372	0.1362	0.1338	0.4283	0.1175	0.1219	-0.0248	-0.2236	-0.0022	-0.195	-0.0765	-0.0063	-0.0254	-0.0193	-0.0442
A_42_P759192 LOC498266 Similar to Golgin 45 (Basic leucine zipper nuclear factor 1)	0.0658	-0.0898	-0.02	-0.0318	0.2814	-0.2334	0.055	0.0674	0.2824	0.0657	0.1031	0.2222	0.1133	0.0784	0.1171	-0.014	0.014	0.0528	-0.0305	-0.246	-0.0811	-0.1322	0.2179	-0.0122	0.1439	0.1673	0.1348	-0.6784	-0.5973	0.0844	-0.4294	-0.139	0.0086	-0.07	0.024	0.155	-0.296	-0.4642	0.2047	0.223	-0.0469	0.0807	0.2175	0.2514	-0.1768	0.0515	0.0261	0.1538	-0.0276
A_43_P21514 Ptch1_predicted Patched homolog 1 (predicted)	0.003	0.0483	0.2578	0.149	-0.0937	0.2257	-0.0075	0.0378	0.1101	-0.1749	0.0429	-0.1906	-0.2119	-0.2123	-0.3648	0.048	0.0082	0.3376	0.0678	0.1771	0.119	-0.0623	-0.0889	-0.0474	0.018	0.1378	0.0798	0.758	0.6714	0.4232	0.6104	-0.0496	-0.0548	0.2568	0.0918	0.3553	0.371	0.6188	0.2425	0.085	-0.0236	-0.2035	-0.024	-0.0891	0.1355	0.0853	-0.0374	-0.0751	0.0146
A_43_P17167 Lrp1_predicted similar to lipoprotein receptor-related protein (LOC299858)	0.1937	0.0146	0.1629	0.0362	-0.0595	-0.1525	0.0706	0.267	0.4011	-0.014	0.0928	0.087	0.1741	0.0716	-0.0186	0.0267	0.0564	0.2682	-0.0441	0.1054	-0.0458	-0.0614	-0.2092	-0.1086	0.0474	0.078	0.0215	-0.0541	-0.0307	0.1765	0.0189	-0.1798	-0.1556	-0.3604	-0.0756	0.2766	0.0952	0.2404	0.2918	0.1536	-0.0039	-0.0103	0.2071	0.2187	-0.0882	0.1624	0.0274	0.0427	0.1128
A_42_P567753 Aprin_predicted Androgen-induced proliferation inhibitor (predicted)	-0.2568	-0.0905	-0.7885	0.0775	0.0502	0.0914	-0.0376	-0.3119	-0.4049	-0.4044	-0.379	-0.2466	-0.3121	-0.326	-4e-04	0.1014	-0.0309	0.0308	0.0958	-0.3322	0.1807	0.0473	0.3227	0.1234	0.0917	-0.125	0.2132	0.5422	0.3947	-0.0157	0.6544	0.2156	0.0877	0.6588	-0.0396	0.0533	0.1191	0.0452	-0.038	-0.1234	-0.099	0.2364	-0.4595	-0.2921	0.0462	-0.0194	0.0073	-0.0522	0.2914
A_43_P19009 RGD1305899_predicted similar to Protein C20orf158 (LOC311715)	-0.0614	0.1829	0.1965	0.0195	-0.1861	-0.1518	0.0134	-0.0544	0.1582	0.0167	0.0488	-0.01	-0.0514	0.1478	-0.1168	-0.0216	-0.0388	0.1718	-0.0374	0.4335	-0.0123	-0.163	-0.1316	-0.1346	0.211	0.0536	0.1011	0.1351	0.1056	0.135	0.1904	-0.2335	-0.0993	-0.233	0.0251	0.1007	-0.0263	0.3241	0.1135	0.0469	0.0642	-0.1148	0.1613	0.1625	0.0468	0.1029	-0.0129	0.0633	-0.02
A_43_P19066 LOC498266 Similar to Golgin 45 (Basic leucine zipper nuclear factor 1)	0.1064	0.0201	0.1042	-0.0202	-0.0033	-0.0754	0.1005	0.1845	0.2665	0.0939	0.1854	0.2197	0.2734	0.1497	0.0277	-0.0473	-0.0848	0.0699	-0.0522	0.0804	0.0149	-0.1024	-0.0702	-0.0966	0.3158	0.1834	0.2597	0.1418	0.2205	0.0927	0.0252	-0.0755	-0.1675	-0.1548	-0.0518	0.001	-0.144	0.0335	0.0891	0.0158	-0.0707	0.0536	0.1956	0.1744	0.1348	0.1438	0.019	0.0568	-0.0012
A_42_P576823 Mki67_predicted Antigen identified by monoclonal antibody Ki-67 (predicted)	0.2392	-0.0304	0.3665	0.0924	0.0274	0.3996	-0.1731	0.0564	-0.1076	0.3617	0.3949	0.3146	-0.4063	-0.2162	-0.2372	0.016	0.0172	0.159	0.0127	-0.5103	-0.0405	-0.2985	0.248	-0.3143	-0.0307	0.1759	0.0727	0.2686	0.1775	0.1662	-0.0021	-0.2167	0.0051	-0.0939	-0.2918	0.187	0.2314	0.5376	0.2428	0.0866	-0.3324	-0.0905	-0.1105	0.0253	-0.096	-0.249	-0.1604	-0.138	-0.2758
A_42_P570671 Usp8_predicted Ubiquitin specific protease 8 (predicted)	-0.0201	0.0266	-0.3363	-0.0315	0.1736	0.1948	0.0977	-0.1232	-0.2494	-0.3692	-0.4337	-0.1665	-0.3557	-0.3775	-0.1118	0.1974	0.0222	-0.107	0.1664	-0.2732	0.132	-0.0884	0.4334	0.0798	-0.1647	-0.1583	-0.0619	0.2782	0.1666	-0.0641	0.373	0.056	0.2172	0.6242	0.2992	-0.0786	0.1259	0.0042	-0.1808	-0.2255	-0.1641	0.012	-0.4402	-0.0408	0.1414	-0.003	0.1372	-0.0992	0.255
A_43_P10723 Bub1b similar to mitotic checkpoint protein kinase BUB1B (LOC362192)	0.0589	0.2047	0.1603	-0.0668	0.1066	-0.5016	-0.0444	-0.1433	0.1217	0.2368	0.0442	0.2114	-0.4214	-0.2019	-0.0693	0.2551	0.4218	0.3808	0.1174	0.3735	0.1296	-0.118	-0.087	-0.1443	-0.0083	0.4008	-0.0773	0.7687	0.8367	0.4495	0.5517	-0.2686	-0.011	0.2936	0.0696	0.2524	0.1738	0.5936	0.2353	0.2176	0.084	-0.1066	-0.0487	-0.0203	0.2821	-0.0122	-0.0102	0.1067	-0.0194
A_42_P528767 Nudc nuclear distribution gene C homolog (Aspergillus) (Nudc)	-0.1416	-0.0116	-0.3219	-0.271	-0.0141	-0.1201	0.0667	-0.1622	-0.1422	-0.0295	-0.181	-0.0444	-0.0492	-0.1087	0.1405	-0.3603	-0.3723	-0.5943	-0.0566	-0.2025	-0.0909	-0.079	0.1252	-0.0832	0.0878	-0.0181	0.0927	-0.6762	-0.472	-0.1827	-0.6355	0.1006	0.2161	-0.2652	0.1098	-0.2154	-0.553	-0.7054	-0.1632	-0.2305	-0.0646	-0.0858	-0.2041	-0.1262	-0.6766	-0.2289	-0.1013	-0.2849	-0.1337
A_42_P723403 Emp1 epithelial membrane protein 1 (Emp1)	-0.1113	-0.0088	1.7788	-0.4666	0.1345	0.5148	0.0823	0.1454	-0.2275	-0.0619	-0.2252	0.31	-0.0673	0.5112	0.5878	0.3712	-0.3938	-0.1531	-0.0353	0.2283	0.0764	-0.0552	0.6325	0.029	0.1898	-0.276	0.1534	0.1211	-0.6332	0.207	0.3336	0.6291	0.2688	0.7525	0.4515	-0.2517	0.2938	-0.1033	-0.2837	-0.2	0.1014	0.2049	0.0948	1.0285	0.8752	-0.2678	-0.1772	-0.0886	0.1227
A_42_P593153 Emp2 epithelial membrane protein 2	0.5707	-0.1978	0.079	-0.7263	-0.7579	-0.1091	-0.0236	0.0669	-0.345	-0.3765	-0.3449	-0.4245	0.7413	0.2496	-0.136	-0.6417	-0.5239	-1.0021	-0.862	-0.2528	-1.0768	-0.0198	0.1078	-0.0148	0.177	0.357	-0.1305	-0.7264	-0.4811	-1.3387	-0.9331	-0.0252	-0.193	-0.4835	-0.8592	-1.1568	-0.791	-0.6476	-0.8614	-0.5588	-0.0568	-0.4396	0.2054	-0.1096	-0.2239	-0.248	-0.1597	-0.349	-0.1372
A_43_P17305 Rpp14_predicted similar to RIKEN cDNA 2610511E03 (LOC361020)	-0.0996	-0.1648	0.1537	-0.082	0.0628	0.3934	0.2163	-0.0104	0.0944	0.1935	0.3071	-0.0177	-0.1414	-0.1889	0.0842	-0.2424	-0.2286	-0.1877	-0.303	0.1025	0.0111	-0.1358	0.2553	0.0734	0.184	-0.2025	0.1845	-0.5463	-1.1517	-0.8381	-0.4461	0.003	0.315	-0.0658	0.1495	0.0193	0.1447	-0.4304	-0.1073	-0.0548	-0.2867	0.0607	-0.1817	-0.1765	-0.1245	-0.05	0.0858	-0.0568	-0.211
A_42_P525876 Erg v-ets erythroblastosis virus E26 oncogene like (avian) (Erg)	0.0629	0.3074	0.5802	-0.0358	0.2359	0.3068	-0.0668	0.1098	0.103	-0.3585	0.1164	-0.4302	-0.3496	-0.1581	-0.1125	0.1757	-0.154	0.0112	-0.1042	0.5373	0.2339	-0.3166	0.216	-0.1306	-0.144	0.0746	-0.175	0.262	0.17	0.4924	0.4099	-0.315	-0.1443	0.1693	-0.1828	0.1614	0.3741	0.2582	0.0803	0.6326	-0.5759	-0.4135	0.2666	0.5435	-0.18	-0.0977	0.0815	-0.0421	0.0259
A_43_P19699 Prkca Protein kinase C, alpha (Prkca)	-0.1607	-0.0783	0	0.2102	-0.1056	-0.0056	-0.1442	0.0014	0.0686	0.0187	5e-04	-0.1652	0.3144	-0.0891	0.1299	-0.1375	-0.0279	0	-0.05	0.0311	-0.053	0.1695	0.2403	0.0201	0.1871	-0.0383	0.1221	0.3235	-0.3494	-0.049	-0.3797	0.166	-0.0745	-0.5779	0.1054	-0.1176	-0.0831	0.0436	0.0718	-0.0155	0.1062	-0.5812	-0.1594	0.1359	0.4571	-0.1369	-0.0959	-0.1076	0.0352
A_43_P19684 Ptch1 Patched homolog 1 (Drosophila)	0.0818	-0.0545	0.0222	-0.1493	-0.0525	-0.064	0.2542	0.3278	0.4494	0.0639	0.1847	0.2157	0.4891	0.5916	0.5056	-0.0472	-0.0047	0.2557	-0.1894	0.0036	-0.0608	-0.1803	-0.3254	-0.3139	0.4454	0.1698	0.3604	-0.9773	-1.0746	0.2489	-0.6104	-0.1896	-0.3133	-0.5641	0.023	0.21	-0.3902	-0.7567	0.2697	0.1352	0.0596	0.1892	0.5952	0.5246	0.0588	0.2392	0.0636	0.2152	0.2752
A_43_P22477 Dnase1l2_predicted Deoxyribonuclease 1-like 2 (predicted)	0.0607	-0.0447	0.0159	-0.0892	0.0493	0.0891	0.1395	0.1049	0.2426	-0.0026	-0.1244	0.0514	0.1711	0.0797	0.1954	-0.2205	-0.1956	-0.0367	-0.1084	0.0031	-0.0797	-0.0805	0.0212	-0.0982	0.2343	0.044	0.2261	-0.5193	-0.6616	-0.0315	-0.4318	-0.0687	-0.0277	-0.257	-0.0627	-0.0325	-0.2906	-0.5084	-0.0046	-0.0747	-0.078	-0.1415	0.0145	0.0225	-0.2244	0.0639	0.0437	-0.0079	0.0475
A_43_P17034 Skb1_predicted similar to SKB1 homolog (LOC364382)	0.1718	-0.0116	0.1488	0.1647	0.0835	-0.0482	-0.0449	-0.1486	0.1447	0.0996	0.0946	0.0907	0.0942	-0.0872	-0.1446	0.048	0.222	0.3648	0.0124	0.1251	-0.0677	-0.0999	0.0136	-0.0342	-0.0974	0.1155	-0.2152	0.1609	0.2162	0.1217	0.0863	-0.0437	-0.0102	-0.0992	-0.0678	0.2038	0.1696	0.3065	0.1382	0.0986	0.0221	0.0374	0.1383	0.0217	-0.1609	0.0037	-0.0612	0.2234	0.0208
A_43_P10544 Aprin_predicted similar to androgen-induced prostate proliferative shutoff associated protein AS3 (LOC304218)	0.0038	0.0115	-0.0352	0.0772	-0.0775	-0.122	-0.0416	-0.0164	-0.1026	0.1798	0.1915	0.0413	0.166	0.0996	0.0623	0.1347	0.113	0.1129	0.0096	0.2601	0.0083	0.1152	-0.0077	0.0461	-0.0524	-0.1032	-0.0905	-0.0663	0.0236	-0.1893	-0.0279	-0.0654	-0.0584	-0.1694	-0.1401	-0.0134	-0.1262	0.0614	-0.0144	0.0292	0.0577	0.0708	0.213	-0.0546	0.0485	-0.048	-0.0397	0.0248	-0.0146
A_43_P10556 Eps15 Epidermal growth factor receptor pathway substrate 15 (predicted)	0.0846	0.0204	0.1055	0.0679	-0.0418	-0.0986	-0.0694	0.0045	0.0242	0.093	0.1223	0.111	0.075	0.1021	0.0304	0.1689	0.1609	0.224	0.0193	6e-04	0.025	-0.002	-0.1384	-0.0568	-0.1628	-0.07	-0.1573	0.0614	0.0282	0.0863	0.0791	-0.089	-0.1119	-0.0885	-0.035	0.1175	0.0209	0.1089	0.1264	0.1317	0.1054	-0.0114	0.1868	0.1139	0.0656	0.06	0.0013	0.0528	0.0985
A_42_P750683 Cyr61 cysteine rich protein 61 (Cyr61)	-0.0222	-0.052	0.3111	-0.11	-0.0446	-0.0918	-0.2606	-0.1271	-0.1506	-0.2108	-0.2352	-0.3256	-0.5032	-0.4793	-0.5026	-0.1599	-0.2802	-0.0694	0.1225	-0.036	0.2116	-0.0148	-0.0656	-0.1496	0.0701	0.2442	-0.2975	0.1025	0.0259	0.1601	0.1612	0.302	0.106	0.3638	0.0137	-0.224	0.1637	-0.1806	-0.1436	0.0161	-0.1968	0.2004	0.2919	0.3477	0.188	0.2631	0.2835	-0.0913	-0.2735
A_42_P678378 Kif2c kinesin-related protein 2 (Kif2c)	-0.0918	0.0846	0.0225	0.2726	0.0248	0.202	-0.2312	-0.1488	0.0284	-0.2234	0.1876	-0.2382	0.0138	4e-04	-0.3328	0.1061	0.1108	0.171	-0.1873	-0.0537	0.1738	0.1678	-0.074	-0.2497	-0.0886	0.1642	-0.0257	0.0051	0.168	0.1853	0.3154	0.1837	0.0819	-0.0868	-0.0644	0.0023	-0.1219	0.288	0.1286	0.4083	-0.085	-0.0898	0.5369	0.065	-0.3055	0.1795	0.1012	1.073	-0.3084
A_42_P641196 Btg1 B-cell translocation gene 1, anti-proliferative (Btg1)	-0.598	-0.1604	-1.4129	-0.2901	0.2098	0.2681	0.1651	-0.4909	-0.8703	-0.2554	-0.4293	0.0082	-0.0694	-0.0317	0.3448	-0.1233	-0.3168	-1.0986	0.0901	-1.3729	-0.0084	-0.0044	0.5045	0.1608	0.2385	-0.7258	0.4906	-1.6444	-2.0293	-0.89	-0.9975	0.1691	0.1914	0.2794	0.3076	-0.8234	-1.2898	-2.5209	-0.866	-0.6912	0.0768	0.5381	-0.4616	-0.1558	-0.0923	-0.116	0.0712	-0.3079	0.079
A_43_P19491 Nr6a1 nuclear receptor subfamily 6, group A, member 1	-0.026	0.0386	0.0801	0.1094	-0.0401	0.058	-0.0689	-0.0598	0.0072	-0.1395	-0.0972	-0.2321	-0.3317	-0.2166	-0.3859	0.0606	0.0375	0.1064	0.0522	0.1243	0.0672	-0.0767	-0.0069	-0.0479	-0.0515	0.107	0.0114	0.742	0.7917	0.372	0.5274	0.0627	-0.0029	0.2867	0.1017	0.2009	0.2628	0.578	0.1843	-8e-04	0.0019	-0.1594	-0.0267	-0.0421	0.166	0.0521	0.0322	0.018	0.0429
A_43_P19497 Eps15_predicted epidermal growth factor receptor pathway substrate 15 (Eps15)	-0.1371	0	0.0739	-0.0378	-0.2282	0.3366	0.182	0.3608	-0.2834	0.1754	0.1443	0.5797	0.1206	0.2279	0.8792	0.0748	0	0	-0.3318	-0.3946	-0.4442	0.0188	0	0.0448	-0.1923	-0.7538	-0.2474	-0.4793	-0.2825	-0.6059	-1.5404	0.0347	-0.0739	-0.8889	-0.598	-0.2732	-0.5548	-2.7146	-0.7639	-0.2364	0.1599	0.3598	0.7699	-0.1796	0.6029	0.12	-0.113	-0.2686	-0.0221
A_42_P647093 Il1b interleukin 1 beta (Il1b)	-0.191	0.7299	0.4405	-0.0694	0.0217	1.3218	-0.0468	-0.1371	-0.39	-0.057	-0.28	0.3584	-0.2876	-0.6104	-0.333	0.1497	0.2472	-0.6776	-0.1183	-0.3137	-0.3577	-0.4469	0.3434	-0.2414	-0.2446	0.0222	-0.0183	0.2252	0.318	0.4928	0.2395	0.5174	0.4352	1.3268	0.1551	-0.6283	0.2637	-0.129	-0.6203	-0.292	-0.6212	0.4943	-0.3338	-0.0498	0.5419	1.7547	0.7404	1.1224	0.0565
A_43_P19450 Prkca Protein kinase C, alpha (Prkca)	0.0752	0.1396	0.2547	0.0831	-0.0476	0.2619	-0.0576	0.0398	-0.0098	6e-04	0.2256	-0.535	0.0488	-0.0956	0.0998	0.064	0.3262	-0.0077	0.0907	0.0883	-0.0955	0.0099	-0.134	-0.034	-0.3922	0.055	-0.008	0.0936	0.1579	0.2775	0.0645	-0.3594	0.0021	-0.0205	-0.0197	0.2465	0.0999	0.5158	0.1826	0.0583	-0.3159	-0.1214	0.0618	-0.1372	-0.1943	0.1271	-0.1453	-0.0964	0.1014
A_42_P826853 Tnfrsf17_predicted similar to B-cell maturation protein; BCMA (LOC287034)	-0.116	-0.2845	-0.595	-0.3367	-0.0158	-1.1745	-0.1737	-0.2019	-0.1316	-0.1696	-0.2254	-6e-04	-0.0091	0.0864	0.1385	-0.1285	-0.125	-0.2878	-0.1252	-0.6382	-0.3834	-0.046	-0.6155	0.0427	0.1692	-0.1225	0.1246	-0.4835	-0.6936	-0.2362	-0.3906	-0.0764	-0.1395	-0.4315	0.208	0.0543	-0.2143	-0.6436	0.1273	-0.1373	0.0102	0.1082	-0.0415	-0.2012	-0.2391	0.0818	-0.0402	-0.2576	0.0911
A_43_P17268 Tgfbi Transforming growth factor, beta induced, 68 kDa	-0.0212	-0.1502	-0.0262	-0.0356	-0.0059	0.0802	-0.0661	0.0883	0.0648	0.0935	0.126	-0.025	0.3024	0.1415	0.0616	-0.0543	-0.0584	-0.0282	-0.0681	0.4454	-0.1514	0.16	0.0614	0.1331	0.0094	-0.0065	-0.1329	-0.1071	-0.16	-0.2958	-0.187	-0.1468	-0.1286	-0.1852	-0.1316	-0.1765	0.1503	-0.0085	-0.126	0.0093	-0.0142	-0.0082	0.11	0.1459	0.114	-0.0996	-0.0698	0.0923	-0.0088
A_43_P17809 Cbfa2t2_predicted similar to myeloid translocation gene-related protein 1 isoform MTGR1a; MTG8-like protein; ETO homolog on chromosome 20 (LOC296293)	0.0757	0.0824	0.2945	0.2032	-0.0257	-0.1478	-0.2626	0.0135	0.0831	0.0094	0.0573	-0.0438	-0.1587	-0.1514	-0.2341	0.1171	0.127	0.288	-0.0321	0.0109	0.0927	0.041	-0.1821	-0.0995	-0.1571	0.0824	-0.2023	0.3651	0.3436	0.2459	0.3277	0.1058	-0.0035	-0.0075	0.0258	0.3231	0.1276	0.3449	0.204	0.2327	0.0129	-0.1329	0.1011	0.0519	0.0167	0.0679	-0.045	0.1476	0.0726
A_43_P20377 MGC112830 Similar to transcription factor	0.2765	-0.0515	0.4787	0.0053	0.0111	0.0809	0.2663	0.2589	0.2825	-0.0063	0.3852	-0.0811	0.187	0.1013	0.1458	-0.0451	-0.0655	0.472	-0.0371	0.1834	-0.0066	-0.3059	-0.2666	0.0331	-0.138	0.0574	-0.0094	0.1754	0.1021	0.1367	0.1024	-0.239	-0.0116	-0.0831	-0.1142	0.3427	0.2762	0.6884	0.2403	0.1663	-0.153	0.1477	-0.0497	0.1935	0.0936	-0.0234	-0.0997	0.0048	-0.052
A_43_P14791 Cbfa2t2_predicted Core-binding factor, runt domain, alpha subunit 2; translocated to, 2 (predicted)	0.0463	0.0452	0.1085	0.1374	-0.0773	-0.1214	0.0028	0.2176	0.0482	0.1759	0.2995	0.1288	0.0912	0.0031	-0.0815	0.0485	-0.1817	-0.2655	0	0.1713	-0.0019	0.161	-0.0528	-0.1026	0.0273	-0.0898	-0.2649	-0.3154	-0.1827	-0.5042	-0.4289	-0.1394	-0.2989	-0.3624	-0.5416	-0.4004	0.0591	-0.2906	-0.3415	-0.0042	-0.014	-0.0972	0.1528	-0.0053	0.1246	-0.065	0.066	-0.2393	-0.1451
A_42_P534961 Kitl Kit ligand	-0.1004	-0.0576	-0.0658	0.0674	0.2758	-0.7944	-0.253	-0.1726	-0.0254	0	-0.0483	-0.1562	-0.1802	0	-0.0078	0	0.0102	0.2023	0.0856	-0.1445	-0.1251	0.0887	0.0556	0.1435	-1e-04	0.2141	-0.2429	0.0015	0.1884	0.0888	0.009	-0.2236	-0.114	0.3201	0	-0.1858	0.2058	0.2253	0.0104	0.4845	-0.0254	-0.7822	0.0787	0.5502	0.0239	-0.0036	0.0124	-0.032	-0.0391
A_43_P18288 Cse1l_predicted similar to cellular apoptosis susceptibility protein (LOC362273)	0.2989	-0.1112	0.4385	9e-04	-0.0516	0.1168	0.1059	0.0643	-0.0893	-0.522	0.2095	0.1401	0.0413	0.0417	0.1723	0.3389	-0.0803	0.4481	-0.4854	-0.0514	0.0033	0.3835	-0.15	0.1355	-0.4595	-0.1294	-0.0476	0.6992	0.3207	0.0392	0.2921	0.0026	0.2397	0.2382	0.2975	0.2727	0.3912	0.2669	0.2932	0.0316	0.0592	0.323	0.2746	-0.0445	0.0546	0.1388	0.0458	-0.3954	0.0919
A_43_P20444 Lama1_predicted similar to laminin alpha-1 chain precursor - mouse (LOC316758)	0.1049	0.0045	0.1838	0.052	0.2116	-0.2152	0.0115	0.2106	0.3146	-0.3129	0.4661	-0.2029	0.1458	0.0463	-0.1375	-0.0228	0.2572	-0.0483	0.045	0.0423	-0.0533	-0.0931	0.2938	0.0642	9e-04	0.2497	0.265	-0.151	0.0644	0.1808	-0.2082	0.09	-0.1443	-0.0959	0.1303	0.234	0.0306	0.1992	-0.0287	-0.0668	0.2178	0.0121	0.2991	-0.2988	-0.0658	0.0489	0.3601	0.4765	-0.1348
A_43_P20471 Lama1_predicted similar to laminin alpha-1 chain precursor - mouse (LOC316758)	-0.1408	0.2855	0.1515	-0.2888	0.1056	-0.3315	-0.3481	-0.2532	-0.1204	-0.0908	-0.0963	-0.2817	-0.1558	-0.175	-0.3229	-0.1254	0.039	-0.0898	0.2971	-0.1695	-0.2567	-0.2988	0.0075	-0.5365	-0.1962	0.159	0.014	0.3981	-0.0824	0.1485	0.1225	-0.46	-0.1223	0.1176	0.154	0.0875	0.2507	0.2194	-0.1193	0.0529	0.0036	-0.6423	-0.1165	0.0475	0.2984	0.0125	-0.3719	0.511	0.0325
A_43_P20400 Lrp1_predicted similar to lipoprotein receptor-related protein (LOC299858)	0.138	0.0033	0.2699	-0.0189	-0.001	-0.0411	0.0772	0.1054	0.3324	-0.047	0.2538	-0.1184	0.2411	0.2032	-0.0819	-0.1376	0.1649	0.0983	0.0302	0.14	-0.0303	-0.1687	-0.1621	-0.1814	-0.07	0.2331	0.0124	0.1511	0.0969	0.171	0.104	-0.02	0.0376	-0.2222	0.1813	0.3449	0.1317	0.2834	0.0583	0.2187	-0.0171	-0.1736	-0.1525	0.1817	-0.1176	-0.015	0.1493	0.1603	-0.0235
A_43_P20422 Cdc14a_predicted similar to CDC14 homolog A isoform 1 (LOC310806)	0.0255	-0.0665	0.2073	-0.015	-0.0941	-0.346	0.2165	0.4283	0.474	-0.198	0.2172	-0.0107	0.2439	-0.0781	0.1189	-0.3217	0.1067	0.1262	0.0727	0.0411	0.0403	-0.0175	0.0095	0.4343	0.1128	0.1504	0.1998	-0.2411	-0.1906	0.181	-0.1059	-0.4578	-0.3198	-0.3518	-0.0512	0.2408	-0.0063	-0.1804	0.3483	0.3758	0.1478	-0.0029	0.173	0.1809	0.2711	0.0157	0.092	0.2378	0.5048
lalt.pool	-0.075	2.975	3.425	-0.2	2.325	6.4	-0.225	-0.025	-0.55	0.05	0.275	1.525	0.15	-0.125	1.575	0.15	0.025	0.15	0.275	7.1	1.975	-0.15	6.025	0.675	-0.35	0.15	0.475	-0.4333	1.4167	3.5833	-0.0667	-0.6333	0.2167	1.8	0.1167	-0.9333	0.35	2.8333	-1.1	1.675	1.025	5.325	-0.125	-0.25	8.425	2.35	-0.325	1.825	-0.95
[truncated: 25 more columns]
