# Supplementary material for: Gene set enrichment analysis for non-monotone association and multiple experimental categories
Source: BMC Bioinformatics. 2008 Nov 14;9:481. doi: 10.1186/1471-2105-9-481 (PMC2636811; doi:10.1186/1471-2105-9-481)
Supplement: Additional file 2 — Sets and Expression. The intermediate analysis results of NCT compendium data set. Sets directory contains lists of identified gene sets under different across-compound (category) selection criteria. Compound specific p-values, set size, etc are provided. Expression directory contains extracted expression data for respective identified gene sets. [file 1471-2105-9-481-S2.zip › SetsAndExpression/expression/C2-6of8liverp05-Cfilter-12-liver-CELL_PROLIFERATION.txt]

geneids	1.2.Dich-24-15#-0.1	1.2.Dich-24-150#3	1.2.Dich-24-1500#3.4	1.2.Dich-48-15#-0.2	1.2.Dich-48-150#2.3	1.2.Dich-48-1500#6.4	1.2.Dich-6-15#-0.2	1.2.Dich-6-150#0	1.2.Dich-6-1500#-0.6	1.4.Dich-24-15#0	1.4.Dich-24-150#0.3	1.4.Dich-24-1500#1.5	1.4.Dich-48-15#0.2	1.4.Dich-48-150#-0.1	1.4.Dich-48-1500#1.6	1.4.Dich-6-15#0.2	1.4.Dich-6-150#0	1.4.Dich-6-1500#0.2	Brom-24-25#0.3	Brom-24-250#7.1	Brom-24-75#2	Brom-48-25#-0.2	Brom-48-250#6	Brom-48-75#0.7	Brom-6-25#-0.4	Brom-6-250#0.2	Brom-6-75#0.5	Diqu-24-10#-0.4	Diqu-24-20#1.4	Diqu-24-25#3.6	Diqu-24-5#-0.1	Diqu-48-10#-0.6	Diqu-48-20#0.2	Diqu-48-25#1.8	Diqu-48-5#0.1	Diqu-6-10#-0.9	Diqu-6-20#0.4	Diqu-6-25#2.8	Diqu-6-5#-1.1	Gala-24-100#1.7	Gala-24-25#1	Gala-24-400#5.3	Gala-48-100#-0.1	Gala-48-25#-0.2	Gala-48-400#8.4	Gala-6-100#2.4	Gala-6-25#-0.3	Gala-6-400#1.8	Mono-24-10#-1
A_42_P586939 Adra1b Adrenergic receptor, alpha 1b	0.1198	-0.5014	-2.2857	0.1327	-0.0968	-1.5816	-0.1773	-0.9342	-1.0568	-0.4012	-0.7476	-1.6612	-0.0325	-0.1153	-0.7132	-0.0164	-0.1412	-0.3158	-0.1804	-2.6791	-0.6636	-0.2127	-1.5222	-0.4565	-0.3949	-0.8062	-1.0191	-0.0612	-0.445	-0.6078	0.1589	0.164	0.0774	0.141	0.0973	-0.0704	-0.5605	-0.2258	-0.0635	-0.3375	-0.0424	-1.507	-0.036	-0.0887	-2.7295	-1.1719	-0.0362	-0.5686	0.0074
A_43_P20583 Cbfa2t3_predicted Core-binding factor, runt domain, alpha subunit 2; translocated to, 3 (predicted)	0.108	-0.1058	-0.2245	-0.1468	-0.0912	-0.174	-0.0795	0.1077	-0.0047	-0.0386	-0.0941	-0.0411	0.1413	-0.1512	0.0349	0.1539	-0.0532	0.0848	-0.1767	-0.2949	-0.0261	-0.2651	-0.2247	-0.0302	-0.0869	-0.214	-0.0061	-0.0282	-0.0845	-0.0835	0.0475	0.0712	0.0134	0.1634	0.1081	-0.0582	-0.0691	0.1054	0.0055	0.1216	-0.0489	0.194	-0.0917	0.0397	-0.0588	0.1106	0.0563	0.0432	-9e-04
A_43_P12999 Bin1 Bridging integrator 1	-0.0325	0.6618	1.3251	-0.1158	0.2426	1.204	-0.061	0.0113	-0.185	0.1216	0.0902	0.6911	0.0654	0.0515	0.2502	0.0902	0.0282	-0.1731	0.1147	1.4951	0.7034	0.0433	0.8785	0.2632	0.0086	-0.004	0.3205	-0.1015	0.2019	0.4583	0.1536	0.1294	0.229	0.2206	0.0346	0.0251	0.8422	1.3278	-0.0917	0.1578	-0.0831	0.5786	0.0698	0.0376	1.2593	-0.3082	0.0582	0.1689	-0.107
A_43_P14402 Clk1_predicted similar to protein kinase STY (EC 2.7.1.-) - mouse (LOC301434)	0.0698	0.3366	1.2394	0.1954	0.0898	0.1491	0.2888	0.9159	0.6311	0.2592	0.6184	0.519	-0.3359	-0.3014	-0.4982	0.4688	0.417	0.4011	-0.3142	0.6745	-0.3267	-0.1853	-0.4582	-0.3018	-0.1444	1.2905	0.2252	0.2818	-0.1817	-0.1591	0.0294	0.5012	0.1965	0.1996	0.2672	0.1568	0.5174	1.2043	0.0902	-0.1034	0.1189	0.482	0.0509	0.1568	-0.2179	0.4498	0.1857	-0.8872	-0.0015
A_43_P14460 Prg4_predicted similar to This gene is isolated by means of differential display method using ttw, an excellent mouse model for ectopic ossification.~similar to megakaryocyte stimulating factor precursor and cartilage superficial zone protein...	0.3294	-0.2943	-0.0416	0.0041	-0.5377	-0.968	-0.0384	-0.3682	-0.3639	-0.3927	-0.3714	-0.8398	-0.4111	-0.5015	-0.9841	0.1918	0.298	-0.4268	-0.2236	1.8796	-0.5672	0.3309	0.4768	0.0694	-0.1601	-0.0089	-0.1718	0.2193	-0.2995	-0.4171	-0.2328	-0.0689	-0.3943	-0.3311	-0.4602	-0.4658	-0.3057	-0.6221	-0.1068	-0.6386	-1.1742	-1.8198	0.4386	0.1558	-0.5474	-0.2179	-0.1457	-0.0156	-0.245
A_43_P20644 Aprin_predicted similar to androgen-induced prostate proliferative shutoff associated protein AS3 (LOC304218)	0.2658	-0.0136	0.4202	-0.3549	-0.0417	0	0	0.0092	0.0313	0.0123	-0.0159	-0.6056	0.2495	0.2673	-0.0083	-0.0459	-0.6512	-0.103	0.0676	0.2032	0.0114	0.0924	0.5041	0.1168	0.2289	-0.1141	0.2407	-0.2688	-0.1891	-0.4747	-0.1108	-0.2097	0.1208	-0.162	-0.273	-0.0772	0.0283	-0.4294	-0.0441	-0.225	-0.0866	-0.6027	-0.1138	0.0019	0.3439	-0.2216	0.1836	0.1173	0.4215
A_42_P557394 Isg20_predicted Interferon-stimulated protein (predicted)	-0.075	1.7858	1.4462	0.0774	0.6932	1.9506	-0.3724	0.862	0.1822	-0.1862	-0.0713	1.3624	-0.0767	0.1156	1.2558	-0.0721	-0.0972	-0.294	-0.0347	2.8966	1.5119	-0.0927	1.7879	0.2119	0.2386	1.2862	0.7779	0.0057	0.6046	1.1271	-0.0359	-0.0707	-0.0048	0.1065	0.0468	-0.2121	0.3985	-0.3603	-0.2275	0.5744	-0.0584	0.767	-0.1268	-0.1369	1.0689	0.363	0.1455	-0.1286	-0.4388
A_43_P10809 Gab1_predicted Growth factor receptor bound protein 2-associated protein 1 (predicted)	0.019	-0.2288	-0.4486	-0.0028	-0.1408	-0.4557	0.0052	0.1054	-0.2186	0.1386	0.1453	-0.1896	0.0171	0.0115	-0.4334	0.0049	0.0205	0.0285	-0.1417	-0.6253	-0.2875	-0.0587	-0.5578	-0.2278	-0.0817	0.0571	0.0567	0.0337	-0.1046	-0.2547	-0.0256	0.1914	0.05	-0.0928	0.0641	-0.0214	-0.09	-0.08	0.004	0.0194	0.0538	-0.1044	-0.1242	-0.0484	0.0458	-0.1851	-0.0298	-0.2186	-0.0763
A_43_P16361 CSF-1 receptor Rat mRNA for CSF-1 receptor.	0.0037	-0.0408	-0.223	0.1578	-0.2552	0.3417	-0.0505	-0.173	0.1681	0.0555	0.2408	0.1818	0.2954	-0.0094	0.3153	-0.1176	0.1785	0.1959	0.0664	-0.006	-0.0057	-0.1714	-0.1689	-0.1625	-0.0549	-0.1711	-0.0904	-0.0149	-0.0563	0.016	-0.038	0.0792	-0.0877	-0.021	-0.1824	0.292	-0.005	0.3415	0.087	-0.0264	-0.0037	-0.4672	-0.191	0.0857	-0.0301	0.0227	-0.1592	0.0494	0.3398
A_43_P11827 Grn granulin (Grn)	0.0248	0.0476	-0.0157	0.0098	0.2732	0.1448	-0.1949	-0.1204	-0.2337	-0.3909	-0.229	-0.1761	-0.2456	-0.2372	-0.2994	-0.2054	-0.2236	-0.3624	0.0766	0.1439	0.0156	0.0174	-0.0198	0.0602	-0.1315	-0.0458	-0.1236	-0.0534	0.1003	0.4305	0.2399	-0.0365	0.5543	0.9612	0.0888	-0.0804	0.1833	0.4631	-0.0691	-0.063	-0.045	0.3337	0.0138	-0.1689	0.7317	0.0828	-0.0207	0.1571	0.0282
A_42_P708819 Thpo thrombopoietin (Thpo)	-3e-04	0.0197	-0.3377	-0.2311	-0.1554	-0.1432	0.0239	-0.2372	-0.3938	0.1912	0.0227	0.1481	-0.0877	0.0502	0.151	0.062	0.2234	0.2764	-0.196	-0.0437	-0.0896	-0.2422	-0.3712	-0.352	-0.3244	-0.6902	-0.5928	0.0048	0.0623	-0.0644	0.1056	0.0184	-0.1843	-0.3423	-0.155	-0.1388	-0.1467	-0.5894	-0.0579	0.2958	0.0721	-1.3861	-0.1082	0.1075	-1.2405	-0.5114	0.061	-0.771	-0.1471
A_43_P22060 Bub1_predicted similar to Budding uninhibited by benzimidazoles 1 homolog (LOC296137)	-0.1282	-0.6984	-0.652	-0.0769	-0.1854	-0.6102	-0.4831	-0.621	-0.5669	-0.1978	-0.4374	-0.8731	-0.1788	-0.175	-0.486	-0.1428	0.1238	-0.1407	-0.2894	0.5972	-0.3964	0.0488	0.0322	-0.0293	-0.1805	-0.1795	-0.319	0.1957	0.2918	0.415	0.0375	0.1652	-0.0766	0.0434	-0.0695	-0.2031	-0.1707	-0.2321	-0.0842	0.2169	-0.3258	-0.8944	0.0107	0.0712	-0.9265	0.0863	-0.0982	-0.0343	-0.0644
A_43_P11511 Tgfa transforming growth factor alpha (Tgfa)	-0.0568	-0.0593	0.1899	-0.2958	-0.0192	0.0352	0.1839	0.0038	0.0812	0	0	0.124	0.7154	0.0881	-0.0246	0.1161	0	-0.0451	0.0335	-0.171	0.14	0.1252	-0.263	0.2573	0.1182	0.0562	0.3541	-0.2386	0.1347	0.0079	0.1253	-0.0857	-0.0433	0.2151	-0.0584	0.0438	0.1848	0.2452	-0.0759	-0.4105	-0.4028	-0.1233	-0.188	-0.218	-0.2414	-0.0909	-0.2204	-0.4082	-0.1519
A_42_P505798 Tcf8 transcription factor 8 (Tcf8)	0.439	0.6245	0.9347	0.4706	0.6891	0.8062	-0.2378	-0.0256	-0.0146	-0.8627	-1.1012	-0.6688	0.1396	-0.0348	-0.2242	-0.3538	-0.5066	-0.5669	0.1183	0.9864	0.3748	-0.004	0.1498	-0.063	-0.1708	0.0249	0.094	-0.2601	-0.1642	0.0522	0.1264	-0.2826	0.0608	0.5903	-0.1279	-0.2504	0.692	0.9696	-0.2111	-0.1696	-0.0383	0.884	0.0302	-0.0457	0.4341	-0.1764	-0.0069	-0.1484	0.2366
A_42_P547001 Plekhc1_predicted pleckstrin homology domain containing, family C (with FERM domain) member 1 (predicted) (Plekhc1_predicted), mRNA.	-0.5456	-1.2679	-1.1097	0.0748	-0.0409	0.1758	-1.0551	-1.1893	-0.2834	-0.4406	-1.3857	-2.3251	-0.055	0.0168	0.0475	-1.4323	-1.2339	-0.6968	0.752	0.3819	0.6414	0.4522	0.424	0.3512	0.506	-0.0324	0.5687	-0.1072	-0.5305	-0.9043	-0.457	-0.7998	-0.6422	-0.6645	-0.9902	-0.5545	-0.3019	-0.2423	-0.2585	0.0662	0.0234	0.4754	-0.1376	-0.2061	0.4877	-0.0716	-0.0739	-0.0517	-0.1445
A_43_P17840 Prkca Protein kinase C, alpha (Prkca)	0.0988	0.0576	-0.3032	-0.612	0.1248	-0.2035	0.0456	0.0947	-0.2491	0.0184	-0.0055	0.1258	-0.1691	-0.074	0.1785	0.1744	0.0885	-0.0697	-0.1214	0.0417	0.1749	-0.0569	0.0552	-0.067	0.0657	-0.0544	-0.1486	0.2113	-0.161	0.03	-0.0666	0.0605	0.0311	0.0055	0.0689	0.0633	0.0134	0.1734	0.0977	-0.2292	0.0618	-0.3641	0.1833	0.3004	-0.2796	0.0575	-0.1362	0.07	-0.0985
A_42_P537793 Pdzk1 PDZ domain containing 1	-0.039	-0.4857	-0.5706	-0.1354	-0.304	-0.699	-0.0016	-0.1184	-0.1492	0.2486	0.0452	-0.1461	0.0083	0.0534	-0.2115	0.0674	0.0707	0.0123	0.0216	-0.5394	-0.3656	-0.0194	-0.5838	-0.053	-0.0167	-0.0837	-0.0491	-0.0566	-0.2309	-0.3706	-0.1117	-0.0062	-0.1372	-0.3196	-0.064	0.0662	-0.0766	-0.1411	0.0499	-0.1668	-0.0239	-0.2449	0.064	0.0572	-0.6985	0.1348	-0.0702	0.1174	0.0848
A_43_P14111 Kitl Kit ligand	0.1642	0.2489	0.8348	0.318	0.127	0.8786	0.3982	0.1161	-0.4081	0.3862	0.4874	0.0156	-0.153	-0.4332	-0.5841	0.0157	-0.1793	-0.0054	-0.5155	1.2159	-0.5277	-0.2691	1.3771	-0.2316	-0.081	0.0611	0.1762	0.2567	0.4364	0.7858	-0.0935	0.6171	0.2061	-0.2887	0.2076	0.0596	0.2184	0.5074	0.0606	0.05	-0.0105	1.8245	-0.1225	0.0324	2.8677	0.5611	0.023	0.4407	0.3623
A_42_P729472 Cdk5 cyclin-dependent kinase 5 (Cdk5)	-0.2255	-0.0797	-0.8126	-0.1163	0.0612	0.1239	-0.4706	-0.6961	-0.6036	-0.5091	-0.8282	-0.3217	0.1082	0.0262	0.2779	0.1087	0.0508	-0.0653	0.2044	0.0338	0.3635	0.0852	0.3092	0.2257	-0.0806	-0.2636	-0.4423	-0.1574	-0.0586	0.127	0.05	-0.0804	0.1372	0.3058	0.1128	-0.1094	-0.0806	-0.1156	-0.1169	0.0348	-0.1664	-0.3633	0.0122	-0.0636	0.256	-0.4474	-0.1465	-0.1083	0.0554
A_43_P14194 Prdx1 peroxiredoxin 1 (Prdx1)	-0.0278	0.8981	0.7248	-0.1159	0.393	1.624	0.0734	0.253	-0.1157	-0.1854	-0.0254	0.8824	-0.4364	-0.4649	0.6758	-0.2831	-0.1528	-0.0983	0.484	0.6656	1.033	-0.1571	0.7572	0.306	0.267	0.3806	0.6584	0.1885	0.5061	0.6772	0.1406	0.7061	0.249	-0.087	0.4172	0.3006	0.4055	0.3323	0.188	-0.2441	-0.1413	0.046	-0.0601	-0.027	0.3972	-0.0331	-0.0154	-0.0914	0.1307
A_42_P589418 Bcar1 breast cancer anti-estrogen resistance 1 (Bcar1)	-0.2984	-0.5276	-1.1516	0.1141	0.4163	-0.5085	-1.2676	-1.5809	-1.2277	-1.8886	-2.0431	-2.0074	0.3044	0.3252	0.1042	-0.4917	-0.5835	-1.0468	0.4308	-0.0722	0.332	0.3036	-0.5168	0.0344	-0.2297	-0.2205	-0.527	-0.5058	-0.5479	-0.3211	0.5385	-0.6183	0.2035	0.8223	0.0151	-0.2567	-0.0488	0.9174	-0.2276	-0.6474	-0.0944	-1.1589	-0.0661	-0.2619	-0.6872	-1.1044	-0.1022	-0.7775	0.1424
A_43_P14062 Btg1 B-cell translocation gene 1, anti-proliferative (Btg1)	-0.1406	-0.7886	0.7454	0.0108	-0.4346	-0.6116	0.0861	-0.1775	-0.3396	-0.1421	-0.1049	-1.6787	-0.1691	-0.3624	-0.9616	0.1402	-0.1946	-0.6024	-0.7864	0.5586	-1.0354	0.1629	-0.5852	0.1294	-0.6573	-0.2047	-0.5858	0.8212	0.7311	0.851	0.1678	0.172	0.0691	0.3552	-0.0044	0.0977	0.5432	0.9321	0.0223	0.1254	0.0825	-0.4556	-0.1603	-0.0193	-0.8142	-0.6264	0.1617	-1.1822	-0.0494
A_43_P21755 Erbb2 V-erb-b2 erythroblastic leukemia viral oncogene homolog 2, neuro/glioblastoma derived oncogene homolog (avian)	0.0168	0.2198	0.3994	-0.1227	0.2261	0.0916	-0.1388	-0.0542	0.0655	0.0124	-0.0383	0.6435	0.0043	-0.1789	0.4769	0.3341	0.0939	0.1423	-0.3209	0.1734	0.1708	-0.0142	0.1751	0.2205	0.0729	0.0789	0.0697	-0.0659	0.2604	-0.0452	0.0806	0.1904	0.0086	-0.1545	-0.1229	0.0156	-0.1278	0.1439	-0.3268	0.1203	0.2162	0.693	0.1114	0.1606	0.0305	0.231	0.0551	0.1318	-0.1108
A_43_P21717 Cbfa2t3_predicted similar to ETO/MTG8-related protein ETO-2 (LOC361431)	-0.2285	3e-04	0.0298	0.0826	-0.274	0.1669	0.089	0.1248	-0.1645	-0.0735	0.081	0.5612	0.32	-0.1289	0.4029	0.1433	0.1214	-0.165	-0.1471	0.1694	0.0157	-0.0461	0.1478	0.1455	0.1602	0.1264	0.1492	0.0184	0.1446	0.0293	-0.0765	-0.0612	0.1433	0.464	-0.0714	-0.3116	0.1181	-0.0803	-0.1818	0.3387	0.0615	-0.0546	-0.0634	0.195	0.441	0.1864	0.1735	0.0914	0.4148
A_43_P14911 Il1b interleukin 1 beta (Il1b)	0.0431	1.7402	1.1195	0.4535	0.5887	0.1656	0.2785	1.3306	0.1727	0.4284	0.5689	0.8081	-0.4668	-0.3349	-0.834	-0.4183	0.0732	0.5971	-0.3516	3.2042	0.4738	-0.756	0.5301	-0.4116	-0.1927	0.2502	1.1987	0.0061	0.7476	1.263	-0.2521	0.4699	0.2392	-0.0209	-0.0404	-0.3788	0.4517	1.2821	-0.1272	0.3588	-0.2316	1.383	0.394	-0.0291	0.993	3.6364	0.2884	2.4523	-0.5011
A_43_P11324 Mapre1 Microtubule-associated protein, RP/EB family, member 1	-0.1663	0.1877	0.1764	-0.0861	0.149	0.5041	0.0493	0.004	-0.3095	-0.038	0.2086	0.49	-0.0922	-0.127	-0.0738	0.0786	0.0407	-0.0567	-0.0844	0.5751	0.0496	-0.057	1.1777	0.046	-0.1566	-0.0862	-0.0348	-0.0023	0.4312	0.7458	-0.0723	0.5708	0.4399	0.2311	0.4547	0.1165	0.3418	0.601	-0.0072	0.1631	-0.1328	0.9469	-0.0226	0.053	1.6729	-0.0544	0.1045	-0.0861	-0.0641
A_42_P517272 LOC290875 similar to CDC16 homolog; cell division cycle 16; anaphase-promoting complex, subunit 6 (LOC290875)	0.2307	0.7916	0.9683	0.1443	0.2734	0.5808	0.1259	-0.0173	-0.002	-0.4672	-0.1404	0.3986	-0.1378	-0.2348	-0.09	0.152	-0.0291	-0.3895	-0.0267	0.1917	0.3186	-0.0134	0.3173	-0.025	-0.0516	-0.2756	-0.0517	-0.1955	-0.0291	0.302	0.0441	-0.059	0.0621	0.2009	0.2178	0.0459	0.2558	0.0628	0.0035	0.0566	-0.0882	-0.32	-0.0368	0.008	0.3767	-0.3046	0.0412	-0.208	-0.0383
A_43_P11475 Il6 interleukin 6 (Il6)	0	0	1.2103	0.1894	0	0	0	0.252	0	0.1436	0	0.4887	1.0104	0	0	0.0282	0	0.0446	0	3.4963	0.1326	0	1.6702	0	0	0	0	0.0181	0.7149	1.8774	-0.1371	0.398	0.1487	-0.4151	0.0425	0.0788	0.9765	1.4013	0.0094	0	0.0418	2.4151	0	-0.0157	1.3501	2.5254	-0.1401	1.5503	0
A_42_P609527 Syk spleen tyrosine kinase (Syk)	-0.0458	0.0228	-0.3167	-0.1048	0.3685	-0.1099	0.0599	-0.0326	-0.2759	0.2529	0.3235	0.098	-0.0352	-0.0884	-0.2975	0.0918	0.2056	0.2281	-0.0602	0.5367	0.0452	0.1054	1.3233	0.201	0.0727	-0.0667	0.074	0.0838	0.172	0.2586	-0.0351	-0.0206	0.4685	0.5335	-0.0479	-0.0983	-0.0921	-0.0484	0.0017	0.3742	-0.1484	1.4171	0.1514	-0.0448	1.9341	-0.0167	-0.07	-0.0137	-0.046
A_43_P11492 Prl prolactin (Prl)	0.0833	-0.0396	-0.1363	-0.0884	0.018	-0.0327	-0.1684	0.1789	0.0409	0.527	-0.0475	0.4444	0.0839	0.108	0.0876	0.1807	0.0907	0.2818	0.0844	-0.1586	-0.0409	-0.0655	-0.1427	-0.0635	-0.1691	0.0595	0.0354	0.0026	-0.061	0.0188	0.0393	0.1674	0.1877	-0.2698	0.0569	0.1445	0.0522	0.2352	0.0635	0.2786	0.069	0.0727	0.0743	0.1419	-0.2116	0.2073	-0.0288	0.4897	0.0244
A_42_P790551 Ly86_predicted similar to MD-1 (LOC291359)	0.0816	0.4219	-0.7991	0.124	0.5243	0.0614	0.2627	0.0145	-0.0795	0.1849	0.2996	-0.0054	-0.2101	-0.0737	-0.3909	-0.0369	0.0068	0.0426	-0.2318	0.4564	0.28	-0.0468	1.0688	0.2379	-0.1177	-0.1202	0.0471	-0.1768	0.054	-0.0221	-0.1856	-0.1486	0.1918	0.1494	0.0672	-0.1323	-0.3035	-0.4756	-0.037	0.6213	-0.0231	1.4588	0.171	-0.059	1.6482	0.1432	-0.0715	-0.0022	-0.2264
A_43_P12106 Arhgef1 Rho guanine nucleotide exchange factor (GEF) 1	-0.0743	-0.2528	-0.2443	-0.1528	-0.1435	-0.2394	-0.148	-0.1508	0.031	0.1849	-0.127	0.0068	0.3284	0.3169	0.3773	0.2771	0.3848	0.4561	0.2391	0.082	0.1746	0.1551	-0.0484	0.0464	0.114	0.0383	0.1084	0.0128	-0.0908	-0.2108	-0.1016	-0.0296	-0.098	-0.2726	-0.1795	0.03	-0.0475	-0.1953	0.057	0.0763	0.0224	-0.1066	0.0134	-0.0318	-0.0949	-0.0387	0.022	0.0303	0.1908
A_43_P12103 Erbb4 v-erb-a erythroblastic leukemia viral oncogene homolog 4 (avian) (Erbb4)	0	-0.1554	0	0.2653	-0.0866	0.0518	0.1462	0.117	0.1189	0.1536	0	0.0022	-0.0984	0	0.0841	0	0	0	0	0	0	-0.0846	0	0	0.0292	0.0221	-0.0748	-0.1247	-0.069	0.2853	0.1633	-0.0342	0.0904	-0.5412	-0.0337	-0.1746	-0.0424	0.0847	-0.2862	-0.0182	0.347	0.0962	0.1081	0.0539	-0.0784	-0.2573	-0.1036	0.0426	-0.113
A_42_P466321 Matk megakaryocyte-associated tyrosine kinase (Matk)	-0.0327	0.1788	0.2054	-0.2148	0.1273	0.6002	-0.038	0.0522	-0.1178	0.3564	0.4626	0.6926	0.1216	0.1138	0.6794	0.3356	0.3914	0.4352	0.3644	0.6968	0.3784	0.0388	0.9302	0.1935	0.2214	0.2133	0.3218	0.0778	0.2043	0.465	-0.151	0.0881	0.1705	0.3322	-0.1198	0.0587	-0.0073	-0.016	0.0553	0.3254	-0.023	1.0704	0.0718	-0.0419	1.3637	0.087	-0.0732	0.1698	0.0979
A_43_P12163 Fgf5 fibroblast growth factor 5 (Fgf5)	0	0	0.2358	0	-0.162	0	-0.1492	0	-0.0058	-0.1284	0.0207	0.1967	0.957	-0.0968	0.7661	-0.0966	0	0	0.0676	0	-0.0912	0.2246	0	-0.0202	-0.144	0	0	0.0191	0.1915	-0.2057	-0.2544	-0.0377	0.2268	-0.1318	0.1585	-0.1416	0.1221	-0.2125	-0.2794	0.0341	0.2322	0.2127	0.0094	-0.021	-0.0594	0	-0.0013	0.191	-0.052
A_43_P11937 Chrm5 cholinergic receptor, muscarinic 5 (Chrm5)	-0.0329	-0.007	-0.0172	-0.1804	-0.0026	0.1638	-0.038	-0.1895	-0.0102	0.0872	0.0124	0.458	0.3765	-0.0263	0.2256	0.0646	0.1761	0.1973	-0.0281	-0.1571	0.0203	-0.0912	-0.1184	-0.0693	0.0018	0.106	-0.1886	0.245	-0.0445	-0.054	0.1127	0.379	-0.0526	0.0754	0.176	-0.2267	0.167	0.2296	0.0688	0.1507	0.0595	-0.3513	0.077	0.0416	-0.0227	0.0514	-0.1288	-0.2331	-0.044
A_42_P517399 Emp3 epithelial membrane protein 3 (Emp3)	0.0063	0.3935	0.0316	-0.1833	0.4622	1.1295	0.0444	-0.0242	-0.1386	0.2013	-0.0237	0.2838	-0.0734	-0.0059	0.1054	0.1447	0.2443	0.3959	0.0265	2.0435	0.3594	-0.1099	2.4417	0.0532	0.0574	-0.0012	0.2714	0.0222	0.7428	1.5099	0.0792	0.0121	0.6242	0.7627	-0.0332	-0.119	0.1172	0.5674	-0.1013	0.4052	-0.0726	2.4326	0.0473	-0.0228	3.0971	0.9261	-0.0492	0.5704	-0.0042
A_43_P11106 Dab2 Disabled homolog 2 (Drosophila)	0.2286	0.1754	0.6809	0.0862	0.3736	-0.1638	0.3601	0.5434	0.1358	0.453	0.6972	0.3776	-0.4291	-0.3992	-0.7895	0.0207	0.1316	0.4525	-0.3263	0.9634	-0.5574	-0.2075	1.2471	-0.0865	-0.2224	-0.0594	0.1677	0.0291	0.1755	0.5087	-0.188	0.3415	0.6075	0.3784	0.1725	0.0771	0.1562	0.3987	0.1498	0.1662	0.0081	1.9308	0.3393	0.121	3.0327	0.7762	0.1999	0.6136	0.0377
A_43_P11158 Fth1 Ferritin, heavy polypeptide 1	0.0791	0.1126	0.5199	-0.0332	-0.0447	-0.1252	-0.0741	-0.1471	0.025	0.097	0.11	0.1716	0.1766	0.2176	-0.1285	0.3013	0.3582	0.3793	-0.1098	0.2788	0.0185	-0.1203	-0.2125	-0.387	-0.0755	-0.2124	-0.134	-0.1504	-0.0461	0.1425	0.1669	0.1046	0.1871	0.2727	0.1932	0.0066	0.1979	0.1967	0.0381	0.209	-0.0658	0.5284	-0.1183	0.0494	0.3126	0.3811	0.0257	-0.173	0.0101
A_43_P11152 Tm4sf1_predicted similar to L6 antigen (LOC295061)	-0.0694	0.899	0.5282	0.091	0.08	0.6855	0.2834	-0.0943	-0.3078	0.1975	0.454	0.5208	-0.1104	-0.2778	-0.3095	-0.2013	-0.1464	-0.0377	-0.2447	1.6711	0.3536	-0.2158	1.5383	-0.063	-0.2889	-0.3452	0.2232	0.1437	0.5361	0.6309	-0.0335	0.1581	0.1618	-0.2047	0.0896	-0.1982	-0.2011	0.2144	-0.1302	0.2248	-0.0377	2.0075	-0.0413	0.1294	1.2096	2.2658	0.0405	1.7815	-0.0123
A_42_P518830 A_42_P518830 UI-R-C1-lb-g-01-0-UI.s1 UI-R-C1 cDNA clone UI-R-C1-lb-g-01-0-UI 3', mRNA sequence.	0.0604	0.4459	-0.0062	0.1425	0.542	0.4862	0.0429	0.0924	0.0098	0.1482	0.1905	0.0179	-0.178	-0.0859	-0.3993	-0.1631	-0.0671	0.0107	-0.2789	0.1253	-0.0639	-0.2082	1.0517	0.0392	-0.0801	0.2327	-0.0167	0.0812	0.1555	0.1623	0.0672	0.1224	0.4272	0.8146	0.1784	-0.0448	-0.0158	0.2443	0.0379	0.5251	-0.0606	1.265	0.1881	0.0354	1.7505	-0.2406	0.0046	-0.0875	-0.142
A_43_P11212 Bub3_predicted Budding uninhibited by benzimidazoles 3 homolog (S. cerevisiae) (predicted)	-0.1088	-0.0739	-0.1384	-0.1263	-0.2746	-0.3514	-0.0606	0.0832	0.2035	0.1599	0.1034	0.0855	0.0029	0.1484	0.0219	0.1894	0.2913	0.1805	0.0438	0.0392	-0.1153	-0.034	0.0538	-0.0861	-0.2051	-0.0821	0.0372	0.1576	0.0823	-0.0044	-0.1959	0.1018	0.0285	-0.1219	0.0107	0.2056	0.003	-0.2147	0.0724	-0.0429	-0.0452	-0.0696	-0.0383	0.032	0.0761	-0.1492	-0.0697	-0.1074	0.1327
A_43_P10829 Nab2 Ngfi-A binding protein 2 (predicted)	0.1817	0.9762	1.2706	0.0963	2.0791	2.2343	0.7883	1.9552	0.635	1.1508	0.7091	1.1013	-0.5976	-0.0686	-0.0461	-0.3948	0.3384	1.198	0.2759	2.1951	0.6736	-0.1454	2.6195	0.3064	0.3634	2.2026	1.2167	0.5054	0.7463	1.4417	-0.0703	1.3292	0.7621	1.4689	0.3052	-0.2992	1.0871	1.7259	0.117	0.3199	-0.6069	2.0399	0.2525	0.0272	1.9908	1.8122	-0.9305	1.2114	-0.0175
A_42_P688802 Tcf8 Transcription factor 8 (represses interleukin 2 expression)	0.1154	0.6554	0.9757	0.2869	0.243	0.8213	0.1784	0.4461	-0.1718	-0.2204	-0.0518	-0.0021	-0.6158	-0.4832	-0.6381	-0.3733	-0.327	-0.2915	-0.3158	0.6993	-0.1085	-0.117	0.5002	-0.057	-0.1583	0.2549	0.2888	0.107	0.2931	0.5956	0.207	0.4572	0.315	0.3956	0.355	-0.1007	0.8505	1.0344	-0.2078	-0.1743	-0.1234	1.0573	-0.0437	-0.0555	0.7183	-0.098	-0.1015	-0.3394	-0.1201
A_43_P12381 Csf1 colony stimulating factor 1 (macrophage) (Csf1)	0.0728	0.0082	-0.084	-0.4288	-0.2769	-0.2918	0.133	-0.3503	-0.2846	0.2374	0.3168	-0.092	0.1279	0.1632	0.4211	0.5274	-0.0084	0.0202	-0.0135	0.2038	-0.112	-0.1568	0.165	-0.1242	-0.069	0.031	-0.2947	0.0586	0.158	0.093	-0.0613	-0.0261	0.0449	-0.0724	0.0012	0.0044	0.0543	-0.081	0.1921	-0.0278	-0.0524	0.2634	0.1338	0.1134	-0.0402	0.0136	-0.0605	0.1778	0.2342
A_42_P534103 Azf8 Similar to piggyBac transposable element derived 1	-0.3044	-0.647	-1.3173	-0.2258	-0.2488	-0.7183	0.0196	0.0957	0.1614	0.1007	0.16	-0.181	-0.1586	-0.0696	-0.0602	0.2121	0.2158	0.2605	0.1467	-0.3465	0.1616	0.1755	-0.488	0.0825	-0.0127	-0.1162	-0.0878	0.1078	-0.157	-0.2399	0.0706	0.3698	0.0958	-0.082	0.224	-0.012	0.0052	-0.4289	0.1098	-0.0748	0.0941	-0.1007	0.0547	0.1401	-0.8397	0.1346	0.0861	0.011	-0.0037
A_43_P18871 Ptch1_predicted Patched homolog 1 (predicted)	0.0947	-0.0117	0.1198	0.0466	0.2699	0.0524	-0.0322	0.0345	0.2924	-0.1775	-0.218	-0.1105	0.002	0.0392	-0.0366	-0.0022	0.0409	0.0642	0.0611	-0.0554	0.013	-0.0541	-0.2136	-0.0687	0.0445	0.1429	0.0378	-0.0476	-0.1336	-0.212	-0.0238	-0.1182	-0.1454	-0.0919	-0.1116	6e-04	0.0459	0.1483	0.0389	-0.0468	-0.0294	0.0179	-0.0078	-0.0691	-0.1632	-0.0413	-0.0832	-0.0778	0.0142
A_43_P11778 Hgf Hepatocyte growth factor	0.6124	0.6819	1.0162	0.2982	-0.0126	0.3152	0.0413	0.2342	0	0.3949	0.1166	-0.2896	-0.0634	0.1917	-0.5402	-0.3529	-0.2909	0.0032	-0.7648	-0.5234	-0.4078	-0.4354	0.8493	-0.0886	0.2121	-0.2695	-0.0761	0.5098	0.3575	0.8145	0.0652	0.5098	0.205	0.4783	-0.0225	-0.2483	0.0045	0.7004	0.2033	0.3658	-0.1342	1.1305	0.0978	-0.3619	1.7166	0.8733	-0.0142	0.8368	-0.249
A_43_P11779 Il9r interleukin 9 receptor (Il9r)	0.0978	-0.1837	-0.2864	-0.039	-0.0208	-0.4751	0.0296	0.3029	0.3937	0.2842	-0.048	0.0844	-0.0266	-0.2565	0.0807	-0.2756	-0.0351	0.1353	0.1603	-0.3925	-0.1778	0.0843	-0.42	-0.1468	-0.3984	-0.1274	-0.2236	0.1534	-0.0683	-0.091	-0.0389	0.1766	-0.2907	-0.724	0.1076	0.2887	-0.1532	-0.1774	0.162	-0.2178	0.1674	0.3391	-0.0346	0.0925	-0.1861	0.1562	-0.1585	0.0888	0.3337
A_43_P11742 Cckbr cholecystokinin B receptor (Cckbr)	-0.1046	-0.4496	-0.538	-0.26	-0.1983	-0.5642	-0.1461	-0.1129	-0.1107	0.4504	0.0095	-0.1953	0.2006	0.1785	-0.113	0.2343	0.3253	0.4152	0.0685	-0.4124	-0.2322	0.0594	-0.5219	-0.0092	-0.0069	-0.0428	-0.1259	0.1296	-0.0608	-0.2689	-0.1079	0.0541	-0.1352	-0.2875	-0.051	0.1054	-0.0814	-0.0553	0.2045	-0.027	0.0481	0.1802	0.0454	-0.0869	-0.851	0.2076	-0.1103	0.0965	0.2874
A_43_P11741 Il2ra interleukin 2 receptor, alpha chain (Il2ra)	-0.1222	-0.34	-0.24	-0.1961	-0.419	-0.3843	-0.0314	0.1138	-0.0817	0.3821	-0.1205	-0.1486	-0.03	0.141	-0.2358	0.2899	0.2779	0.362	0.0108	-0.2947	-0.2393	0.0266	-0.2977	-0.1345	-0.1611	-9e-04	-0.0598	-0.0328	-0.005	-0.0646	-0.0598	0.0438	0.0305	-0.1406	0.0248	0.1463	-0.0729	-0.1207	0.0506	0.1028	-0.0281	-0.0272	0.1209	0.138	-0.3456	0.1717	-0.0237	0.061	-0.1467
A_43_P11704 Cd81 CD 81 antigen (Cd81)	-0.0345	-0.8241	-1.2897	0.0228	-0.0887	-1.1759	-0.3765	-0.3566	-0.2722	-0.8107	-1.0005	-1.8898	-0.2114	-0.1731	-0.7639	-0.3055	-0.3369	-0.484	-0.21	-1.2435	-0.4573	0.1025	-1.0795	-0.0113	-0.2011	-0.0825	-0.2705	-0.4148	-0.3498	-0.2888	-0.1268	-0.2775	-0.1859	-0.3551	0.0427	-0.0402	-0.2143	0.0071	-0.1291	-0.2817	0.0856	-0.4604	-0.088	-0.1735	-1.1986	0.241	-0.0387	0.0541	0.262
A_43_P18893 CB544951 AMGNNUC:MRPE4-00155-A10-A mrpe4 (10380) cDNA clone mrpe4-00155-a10 5', mRNA sequence.	0.0815	0.0243	-0.0621	-0.0548	-0.059	-0.0271	-0.324	-0.1696	-0.0317	0.054	0.0237	-0.1509	0.3218	0.2479	0.1593	-0.1698	0.0021	0.2951	0.0309	-0.2439	0.0442	0.0383	0.0374	-0.0198	-0.0597	-0.0165	-0.0911	0.0106	-0.1518	-0.2382	0.2308	-0.1038	0.0372	0.0867	-0.2775	-0.1328	-0.1186	-0.0411	0.0063	0.1493	0.0192	-0.0761	-0.1954	-0.1814	-0.1793	-0.1845	0.09	-0.0418	0.2504
A_43_P11769 Erbb2 V-erb-b2 erythroblastic leukemia viral oncogene homolog 2, neuro/glioblastoma derived oncogene homolog (avian)	0.0691	-0.1952	-0.2296	0.0846	-0.068	-0.3933	-0.0296	-0.0827	0.0954	0.0627	-0.0648	-0.3315	0.071	0.0633	-0.1917	-0.0526	-0.0513	-0.0459	0.0169	-0.1812	-0.0046	0.015	-0.5985	-0.1302	-0.0528	-0.0801	-0.1703	-0.0079	-0.2357	-0.2824	0.009	-0.1619	-0.1368	-0.1362	-0.1205	-0.1146	-0.08	0.1559	0.0126	-0.056	0.0604	0.0169	-0.0614	-0.1194	-0.5	0.1075	0.0158	-0.0565	0.0663
A_43_P11728 Il15 interleukin 15 (Il15)	0.2928	0.1433	-0.1319	0.0982	-0.1288	0.1712	0.0731	0.1902	-0.0994	0.0166	-0.0887	-0.3848	-0.2863	0.0314	-0.0681	-0.0613	-0.1482	-0.1368	-0.1842	-0.1609	-0.0896	-0.221	-0.3735	-0.0556	-0.2119	-0.0377	-0.0229	-0.0512	-0.1852	0.04	0.1446	0.0592	0.049	0.1504	0.166	0.1117	0.1606	0.2575	-0.3257	-0.0098	-0.1115	-0.475	0.0115	-0.0299	0.1407	-0.3362	0.25	0.3251	-0.295
A_43_P12220 Insig1 insulin induced gene 1 (Insig1)	0.4211	-1.7522	-1.7407	0.0803	0.2482	-0.8778	0.5474	0.4453	0.7052	-0.1718	-0.2348	-3.2789	-0.251	-0.323	-0.7826	-0.522	-1.3565	-2.6684	-0.2644	-1.3254	-0.6458	0.1307	-1.3086	0.4196	-0.6657	-0.1733	-0.4055	-0.4817	-0.7927	-1.8149	-0.3996	-0.1306	-0.3454	-0.5695	-0.4777	-0.7811	-0.4637	0.6419	-1.0236	-0.6212	0.3004	-2.2938	-0.184	0.0946	-3.5535	-0.614	-0.0716	-1.2551	-0.381
A_43_P11725 Cd28 CD28 antigen (Cd28)	0	0	0.0104	-0.041	-0.0126	0	0	0	0	0.045	0	0	0.4703	0	0	0	0	0.0308	0	0.0907	-0.0928	0.0536	0.0078	0	0.056	0	0	0	0	0.0224	0	0	0	0.0102	-0.0387	0.0204	-0.029	0	-0.1412	0.0116	0.385	0	0	-0.1133	0	0	0	-0.014	0.3411
A_42_P731510 Mnt_predicted Max binding protein (predicted)	0.9246	0.9952	1.8347	0.1239	0.5311	0.6604	0.3729	0.9708	1.1289	0.5046	0.1891	0.5145	0.2884	0.3742	0.4216	0.176	0.3141	0.226	0.2322	0.5652	0.507	0.1641	0.7166	0.3127	0.2538	1.3344	0.9121	-0.0415	0.0988	0.2846	-0.0041	-0.1025	0.2057	0.5965	-0.1769	-0.1952	0.3677	1.1622	-0.1168	0.4836	0.0804	1.5198	0.0919	0.1254	1.0373	1.2554	-0.0053	-0.064	-0.1263
A_43_P12210 Pcna proliferating cell nuclear antigen (Pcna)	-0.0218	0.7682	1.6233	0.0545	0.6763	1.5714	0.2454	1.4395	0.8203	0.2561	0.5324	1.0543	-0.0572	-0.0271	0.4748	0.0383	-0.0427	0.068	0.0236	1.3194	0.6747	0.0753	2.64	0.3257	0.2985	1.4318	1.0056	0.1048	0.341	0.4944	-0.1632	8e-04	0.2552	0.3712	0.0803	0.3748	0.8358	1.2654	0.22	0.624	0.183	1.5757	0.0562	0.1099	2.1282	0.8527	0.1504	-0.03	-0.134
A_43_P12255 Pdap1 PDGFA associated protein 1 (Pdap1)	0.2274	0.9658	1.2707	0.1266	0.2482	1.1258	0.0678	0.4028	0.3879	0.2873	0.2334	1.064	0.1875	0.1847	0.5754	0.2547	0.2452	0.2192	0.3584	0.8425	0.7816	0.1085	0.8274	0.1595	0.3268	0.3031	0.5499	-0.0974	0.1945	0.4895	-0.1508	-0.1719	-0.1579	-0.2976	-0.1458	0.131	0.2576	0.1687	0.0689	0.5884	0.0758	0.6105	-0.0133	0.064	0.9368	0.0897	-0.0845	-0.0427	-0.055
A_43_P12259 Il12b interleukin 12b	-0.2184	-0.0626	-0.0476	-0.0557	-0.2679	-0.4276	0.0975	-0.3635	0.0776	-0.0622	0.3796	0.7104	0.1041	0.0728	0.4022	0.1703	-0.0064	0.2224	-0.0275	0.2504	-0.0717	0.0971	-0.1339	0.0824	0.0805	0.0944	0.0221	0.0314	-0.0216	-0.1296	-0.0355	-0.0441	0.0123	-0.1372	-0.1329	-0.0676	-0.195	0.4056	-0.1048	-0.0027	-0.0465	0.1747	-0.1564	-0.2822	-0.121	0.1818	0.0701	0.1622	0.0246
A_43_P11881 Bcat1 Branched chain aminotransferase 1, cytosolic	-0.2623	0.2139	0.4754	0.3369	-0.3128	-0.0878	0.6102	0.3184	0.2449	0.1594	0.226	0.7181	-0.1122	0.0261	-0.2426	0.3022	0.0038	-0.5038	-0.0516	1.9876	0.4087	0.2376	1.7691	0.021	0.2268	-0.1159	-0.1209	-0.2191	0.4162	0.7782	-0.0445	-0.2384	0.3763	0.2214	0.1706	-0.5716	-0.0405	0.8463	-0.1325	0.2048	0.9913	1.3773	-0.0075	-0.0944	1.7693	0.251	-0.0281	0.3174	-0.3692
A_42_P725318 Cdk5r cyclin-dependent kinase 5, regulatory subunit 1 (p35) (Cdk5r)	-0.1243	-0.0974	0.0443	-0.1506	-0.0765	-0.1874	0.3033	-0.2246	0.0341	-0.0399	-0.0889	-0.2829	-0.0184	-0.0293	-0.0226	-0.3268	-0.0903	0.2156	0.1206	0.2406	-0.0265	0.2555	0.0122	0.1281	0.1164	0.1732	-0.085	0.1345	-0.0465	-0.006	-0.0663	0.0744	0.0058	-0.2444	0.0094	0.0176	0.1914	0.1979	0.1288	-0.2355	-0.2198	0.2176	0.0736	0.1543	-0.1855	0.2379	-0.0486	0.101	0.2778
A_42_P749651 Cul5 cullin 5 (Cul5)	-0.0422	0.2132	0.5361	-0.0425	0.0395	0.3763	-0.033	-0.0409	0.1572	0.1618	0.1374	0.075	0.1438	-0.0082	-0.2116	-0.1386	0.1074	0.0781	0.2153	0.3354	0.2499	0.0075	0.2921	0.1176	0.1734	0.099	0.1154	0.0657	0.0527	0.2227	-0.0129	0.0737	0.0283	-0.1762	0.1289	0.0184	0.0851	0.1342	0.1122	0.167	0.0242	-0.0789	0.0403	0.0712	0.5331	-0.0388	0.0199	-0.0893	0.1886
A_43_P11852 Il8rb Interleukin 8 receptor, beta	-0.0624	-0.4707	-0.2871	-0.0543	-0.2502	-0.5152	-0.071	-0.1257	-0.1124	0.1092	0.077	-0.2693	-0.0541	-0.036	-0.335	0.0965	0.2067	0.2128	-0.2189	-0.059	-0.6015	-0.0884	-0.4616	-0.2246	-0.0494	0.1113	-0.1067	0.0756	0.077	0.0357	0.0926	0.2288	0.0642	0.1736	0.1018	0.0641	0.0361	0.2407	-0.0395	-0.1367	-0.121	-0.1458	0.0675	0.0079	-0.8715	0.1788	-0.0582	0.041	-0.0725
A_43_P23261 Nr6a1 nuclear receptor subfamily 6, group A, member 1	0.0472	-0.196	0.1414	-0.1274	-0.0742	-0.1023	-0.0167	0.1051	0.1359	0.0754	-0.0245	0.0211	0.1438	0.1278	0.1194	0.3297	0.2182	0.2914	0.1113	0.1261	0.0247	0.1186	-0.2004	0.0374	0.1156	0.1988	0.2374	0.013	-0.106	-0.2344	-0.0611	0.0469	-0.1096	-0.1287	-0.1019	0.0419	-0.0894	0.0765	0.0423	0.0439	-0.0294	-0.293	-0.017	-0.0507	-0.4981	0.0496	-0.0067	0.0118	-0.0205
A_43_P23271 Gfi1b_predicted similar to growth factor independent 1B (LOC311832)	-0.2624	0.1213	-0.13	-0.0549	-0.0936	0.1657	0.0732	0.0029	-0.0794	-0.1678	0.1761	0.0335	0.6746	-0.0089	0.4129	0.7019	-0.0084	0.0739	-0.2434	0.1074	-0.2992	0.1412	-0.2305	-0.0855	0.12	-0.0108	-0.054	-0.4354	0.1091	0.0072	0.0941	-0.0045	-0.0014	0.373	0.0421	-0.2116	0.0573	-0.0633	-0.0079	0.1367	0.1925	0.1622	0.0972	-0.0759	-0.0029	0.035	-0.0239	0.0614	0.5267
A_43_P12532 Tgfb2 transforming growth factor, beta 2 (Tgfb2)	0.005	-0.2078	0.1133	-0.2202	0.0268	0.4122	-0.1417	-0.1239	0.3185	0.2165	0.0453	-0.0782	-0.3974	-0.0513	-0.7559	0.3156	-0.0018	0.4939	-0.0573	1.821	0.1726	0.2614	1.4484	-0.0033	0.1617	0.1333	0.079	0.1604	0.3425	0.8259	-0.098	0.4926	0.0204	-0.4999	0.1018	0.2633	0.2676	0.3985	0.206	-0.281	-0.1386	1.541	0.2107	-0.4102	1.2415	0.13	-0.105	0.2741	0.0284
A_43_P16341 Bub1b Budding uninhibited by benzimidazoles 1 homolog, beta (S. cerevisiae)	-0.0344	-0.1803	-0.2167	-0.0744	-0.0849	-0.4436	-0.0246	-0.0692	-0.087	0.1751	0.0362	0.0318	0.1169	0.171	0.2154	0.2172	0.2912	0.2472	0.0907	-0.2541	-0.1792	-0.0327	-0.235	-0.0424	-0.0514	0.1083	0.0723	0.0084	0.048	-0.1411	0.0922	0.041	-0.0065	-0.1266	0.0778	0.0896	-0.0201	-0.036	0.0802	0.0146	0.0387	-0.1698	0.0309	0.0671	-0.1296	0.0624	-0.0557	0.0772	0.236
A_43_P11549 Mas1 MAS1 oncogene (Mas1)	0.0761	-0.2155	-0.1548	-0.1562	-0.1589	-0.2902	-0.2759	0.0486	0.1145	0.204	0.0681	0.1183	0.1791	0.053	-0.067	0.09	0.2102	0.3138	-0.0137	-0.1207	-0.0778	0.049	-0.2188	0.0916	-0.0226	0.0518	-0.0606	0.0629	0.0173	0.0051	-0.0613	0.1218	-0.1172	-0.1829	-0.0069	0.156	-0.0994	-0.1379	0.138	0.2231	0.1425	-0.269	-0.1248	0.1374	-0.3475	0.1326	-0.1161	0.1817	-0.0304
A_43_P11523 Grpr gastrin releasing peptide receptor (Grpr)	-0.0551	-0.0303	-0.3682	-0.3546	-0.177	-0.5771	-0.0775	0.1315	0.1563	0.2106	0.2336	0.2686	-0.0843	0.1003	-0.0223	-0.1607	0.0957	-0.1079	0.0617	-0.1623	-0.103	0.2226	-0.1843	0.127	-0.348	0.1202	-0.3527	0.036	-0.2792	-0.1737	-0.2055	0.2262	-0.0135	-0.0394	-0.1105	-0.1662	0.0232	-0.114	-0.0984	-0.0076	0.2138	0.807	-0.0753	-0.0962	-0.478	0.0143	-0.1908	0.06	-0.2345
A_43_P11524 Gcg glucagon (Gcg)	0.1341	0.1152	0.3097	-0.2666	-0.1353	0.0464	0.201	0.348	-0.0808	-0.1879	-0.1494	0.3053	-0.121	0.0195	-0.0559	-0.2428	-0.0886	0.0977	-0.4148	-0.2077	-0.0859	0.1342	-0.1283	0.2066	-0.1643	0.1337	-0.2985	0.0306	0.1192	0.098	-0.2321	-0.3104	-0.0641	-0.2526	0.2584	0.0253	-0.2296	-0.0044	-0.0812	-0.0208	0.0651	-0.1677	0.0958	0.2961	-0.3733	-0.1213	-0.0904	0.1938	0.0355
A_43_P20706 Nab2_predicted similar to mader-drop8 (LOC314910)	-0.0019	-0.2526	0.1024	-0.0239	0.0583	0.0468	-0.3123	0.1641	-0.0122	-0.0443	0	0.3366	0.3094	0	0.0612	-0.0517	-0.1161	0.0242	0.2336	0.3704	0.1203	0.1156	0.3555	0.0136	-0.063	0.1709	-0.0063	-0.0516	0.0919	-0.0784	-0.0148	0.1206	0.2361	0.2879	-0.0095	-0.0364	0.1844	0.2435	-0.1755	-0.1378	0.0157	0.3883	0.0182	-0.0483	0.2688	-0.0154	0.0661	0.4179	-0.1724
A_43_P12459 Mia cartilage derived retinoic acid sensitive protein (Mia)	-0.1896	0.1463	0.5304	-0.0473	-0.2632	0.3308	0.2428	0.385	0.227	0.2242	0.4532	0.4474	-0.1222	-0.0711	-0.3804	0.0694	-0.0084	0.1163	-0.2642	0.34	0.0089	-0.0014	0.252	0.0121	0.064	0.3381	0.1602	0.1564	0.1286	-0.1614	-0.0153	0.2882	0.053	-0.0266	-0.0163	-0.097	-0.0402	0.1584	0.0826	0.1192	-0.1785	0.1776	0.1725	0.0248	0.3419	0.0082	-0.1644	0.1097	-0.0179
A_43_P12412 Dab2 Disabled homolog 2 (Drosophila)	-0.0042	-0.3232	-0.1193	-0.1139	-0.0865	-0.2868	-0.1146	0.014	-0.0972	0.0951	0.0626	-0.0213	-0.0426	0.0192	-0.1146	0.1196	0.1007	0.1983	0.0366	0.1115	-0.0889	0.058	0.1452	0	0.0859	0.0215	0.0459	-0.0234	0.0109	-0.056	-0.0424	-0.0529	-0.0048	-0.0091	-0.0734	0.0655	0.0143	0.1904	0.0133	-0.0333	-0.0259	0.6402	0.0858	0.0342	1.3441	0.1572	-0.0273	0.184	0.1862
A_43_P11583 Emp1 epithelial membrane protein 1 (Emp1)	-0.0352	-0.0658	0.0012	-0.2355	-0.1068	0.0966	0.247	-0.158	0.2828	0.6216	0.3276	0.2752	-0.1671	-0.061	-0.6238	-0.0036	0.0523	0.1842	-0.0986	0.1304	0.0944	-0.1163	0.2466	-0.1126	0.0793	0.0331	-0.22	0.0846	0.2955	0.3733	0.3203	0.1243	-0.1049	-0.0233	0.0584	-0.0726	0.0887	0.3299	-0.0179	0.0821	-0.0212	0.2522	0.3765	0.1339	1.1518	-0.2062	-0.1464	0.1688	0.036
A_42_P534679 Trim27_predicted similar to ret finger protein (LOC291171)	-0.1016	0.6093	1.2651	-0.0698	0.2204	1.1237	0.1769	0.5975	0.1332	-0.2077	-0.268	1.0235	-0.077	0.0177	0.0111	0.3166	0.2478	0.0629	0.0233	0.9831	0.1531	-0.0276	0.603	-0.0474	0.5751	0.3035	0.7966	-0.1223	0.0379	0.4726	0.1161	-0.0539	0.0564	0.3397	0.0567	-0.0945	0.5175	0.5224	-0.0382	0.1464	-0.0497	0.4315	-0.0653	-0.0116	0.6801	-0.0917	0.0277	-0.4253	-1e-04
A_42_P624522 Kitl Kit ligand	0.1612	-0.0143	0.4348	-0.0036	-0.0536	0.0444	0.1966	0.0719	-0.1017	0.1008	0.35	-0.3379	-0.0414	-0.1239	-0.2599	-0.2741	-0.4325	-0.5059	0.0796	0.7984	-0.0516	0.2372	0.7168	0.1065	0.2598	0.3093	0.52	0.1804	0.1216	0.1181	-0.1177	-0.0514	-0.2905	-0.3164	-0.2515	-0.0706	-0.0083	0.213	0.0105	0.0602	0.1231	1.2856	-0.0078	0.0226	1.8546	0.4309	-0.1538	0.3758	-0.1524
A_43_P11651 Pemt Phosphatidylethanolamine N-methyltransferase	-0.296	-1.1679	-1.3895	-0.1731	-0.1989	-0.9798	-0.2176	-0.2643	-0.1431	-0.076	-0.4542	-1.0712	0.032	-0.0216	-0.3507	0.0561	0.0858	0.0665	-0.0316	-1.4522	-0.59	0.1133	-0.769	0.1014	0.1612	0.0897	0.0111	-0.3653	-0.373	-0.5611	9e-04	0.0729	-0.0374	-0.136	0.0786	-0.1072	-0.2601	0.0224	-0.1372	-0.5605	-0.1068	-1.9794	0.0678	-0.0506	-3.1152	-0.3296	-0.0713	-0.2217	0.0529
A_43_P14924 Nudc nuclear distribution gene C homolog (Aspergillus) (Nudc)	0.0584	1.0163	0.7816	0.1135	0.1481	1.4059	-0.1844	0.0372	0.0603	-0.2006	-0.2192	1.1743	0.0022	-0.0137	0.1878	0.0039	0.0352	0.1866	0.1873	0.5451	0.9153	-0.174	0.8055	-0.1748	0.1768	0.1604	0.222	-0.2292	-0.0489	0.2697	0.0389	0.2038	0.2081	0.231	0.2359	-0.0325	0.1741	0.0421	-0.0709	0.3587	-0.1337	-0.0782	-0.1096	-0.0804	0.8547	-0.5609	-0.1502	-0.3375	0.036
A_42_P840024 Hdgfrp3 hepatoma-derived growth factor, related protein 3 (Hdgfrp3)	0.9905	0.3621	0.7598	0.4544	0.3059	0.0614	0.4614	0.8233	0.6138	-0.0253	-0.1373	-0.822	-2e-04	-0.1238	-0.431	-0.6142	-0.71	-0.4949	-0.2555	0.279	0.0884	0.173	0.4434	0.0338	0.0848	-0.1126	0.1945	0.0768	0.1001	-0.1109	-0.2573	-0.5337	-0.4472	-0.7028	-0.638	-0.2135	-0.1311	-0.4347	-0.1271	0.2617	0.1664	0.0466	0.2185	0.2058	0.9512	0.6813	0.3508	0.8136	-0.1374
A_42_P702040 Tgfb2 Transforming growth factor, beta 2	0.063	-0.0204	0.5655	-0.0805	0.1076	1.5266	0.1741	0.724	0.5075	0.1765	0.3486	-0.2074	-0.2687	-0.3599	-0.314	-0.1021	-0.2192	0.605	-0.3416	2.511	-0.0862	-0.4178	2.4842	-0.2	-0.1629	0.2787	-0.1283	0.1303	0.6365	1.438	0.0165	0.269	0.3635	0.3638	0.1269	0.1861	-0.0291	0.8151	0.2357	0.0696	-0.26	2.8321	0.0452	-0.2549	2.1521	0.3075	-0.0164	0.5709	-0.0395
A_43_P12793 Il12a Interleukin 12a	-0.0978	-0.228	-0.0385	0.1641	-0.3842	0	-0.1886	0.0184	-0.0568	0.1746	0.2178	0.653	-0.0571	0.0362	-0.2156	-0.1909	0.0764	-0.0335	-0.0042	0.1779	0.0574	0.1018	-0.0923	-0.1257	0.0802	-0.011	0.6355	-0.1231	0.094	0.0969	0.1725	-0.267	-0.0146	-0.4303	-0.0744	-0.1054	-0.1088	-0.263	-0.5214	0.0778	0.4749	0.124	0.1288	-0.1514	-0.0377	0.0882	-0.1386	0.004	-0.0058
A_43_P20028 Gab1_predicted Growth factor receptor bound protein 2-associated protein 1 (predicted)	0.1958	-0.1695	0.0555	-0.0746	-0.0036	0.3288	0.0086	0	0.0862	0	0.0293	0.0737	0.8814	0	0.3388	-0.09	0	0.2987	-0.0552	0	0.0616	0.0181	0.1043	-0.1163	0.0544	0	0	-0.2592	-0.0358	0.11	-0.0396	0.0673	0.0318	0.0781	0.0113	0.1188	-0.085	0.1654	-0.2917	0	0.0727	0	0.1017	-0.2283	-0.0497	0	-0.3252	0.0255	0.2858
A_42_P554221 Sfn_predicted Stratifin (predicted)	-0.0434	-0.2682	0.1122	-0.0788	-0.1729	-0.2835	-0.0742	-0.0855	0.0103	-0.0088	0.0555	-0.0475	-0.0064	0.1061	-0.0068	0.0923	0.123	0.1479	-0.0044	0.034	-0.1093	-0.0026	-0.2028	-0.064	-0.0302	-0.013	-0.0045	-0.0318	0.0315	0.0282	-0.0399	0.0351	-0.0075	-0.112	0.0045	0.0457	0.0828	0.0107	0.0471	-0.0274	0.0116	0.1827	-0.0082	0.0325	0.1655	0.0802	-0.0653	0.0032	0.0221
A_43_P15773 Cdk7 cyclin-dependent kinase 7 (MO15 homolog, Xenopus laevis, cdk-activating kinase) (Cdk7)	-0.0329	0.5309	1.2762	0.0856	0.0679	0.7504	0.2042	0.7438	0.5631	0.0518	0.0936	0.7161	7e-04	0.0143	0.2914	-0.3873	-0.3405	-0.1005	-0.0142	0.5792	0.3215	0.08	0.5686	0.1571	0.3001	0.5792	0.5984	-3e-04	0.1694	0.1951	-0.3585	-0.1713	-0.3846	-0.5496	-0.2205	-0.02	0.0402	-0.2501	0.1063	0.37	0.0729	0.4034	0.0344	0.0592	0.4109	-0.4885	0.0158	-0.6975	-0.0105
A_43_P15776 Ptch1 Patched homolog 1 (Drosophila)	0.0988	-0.1505	0.3375	0.0931	0.0469	-0.0638	0.035	0.7672	0.4123	0.0964	0.1394	0.392	0.2607	-0.196	-0.1829	0.1781	0.1413	0.0076	-0.2628	-0.5399	-0.0676	-0.2916	-0.1742	-0.1774	0.3396	-0.0902	0.0036	0.146	-0.0551	-0.3401	-0.0621	0.3337	0.4677	-0.0919	-0.1961	0.1064	-0.0943	0.0423	-0.007	-0.2929	-0.1388	-0.3538	-0.0534	0.1567	-0.3084	0.2136	0.4465	-0.0804	0.2838
A_43_P15742 D28754 Rattus rattus mRNA for cyclin dependent kinase 2-beta, complete cds.	-0.3877	-0.1426	0.6321	0.0675	-0.4312	-0.0395	0.3613	-0.0812	-0.2292	0.1172	0.2453	0.5875	-0.4946	0.0724	-0.11	0.0815	0.1966	0.1055	-0.3276	-0.3535	-0.1945	-0.2052	0.2652	0.1492	-0.0834	0.2246	-0.1889	0.1028	0.3135	-0.5054	-0.0985	-0.2047	-0.1091	0.0219	0.0784	-0.0374	-0.0736	0.2818	0.2226	0.1558	-0.4462	0.3437	0.0316	0.1399	-0.5127	0.0314	-0.069	-0.0086	0.1214
A_43_P15793 Cdk6 cyclin-dependent kinase 6 (Cdk6)	0.3717	1.1577	1.1997	0.0414	0.2613	0.7002	0.1074	0.2689	0.4308	0.0945	0.5273	0.9928	0.2655	0.3041	0.6339	0.5183	0.1931	-0.1944	-0.0073	0.5907	0.5068	-0.0833	0.7992	-0.037	0.7709	0.4255	0.8684	-0.0686	0.0363	0.3478	-0.2465	-0.2306	-0.0154	-0.188	-0.0088	0.1847	0.2982	0.1387	0.0359	0.0498	-0.1464	0.3061	-0.0559	0.1739	1.2741	0.1443	-0.0884	-0.0847	-0.2537
A_43_P12643 Pdzk1 PDZ domain containing 1 (Pdzk1)	0.3453	1.0689	-0.4074	0.2512	0.3128	-0.1946	0.245	-0.6363	-0.0799	-0.7094	-0.3387	-0.3222	-0.0286	-0.0258	0.3042	0.0181	-0.4011	-0.975	0.3148	-1.6806	0.7237	0.0908	-0.2501	0.1942	0.1762	-0.3628	-0.3045	-0.3471	-0.2302	-0.1488	0.4708	-0.2914	0.3476	0.8988	0.155	-0.4128	-0.433	0.2556	-0.0901	-0.1864	-0.1901	-1.5358	-0.0146	-0.1725	-2.0843	-0.3856	0.0855	0.1333	0.1213
A_43_P12657 Slc29a2 Solute carrier family 29 (nucleoside transporters), member 2	0.1299	-0.2202	-0.375	0.1869	0.2869	-0.0154	0.0267	-0.045	0.1988	0.0232	0.1833	-0.1596	-0.1112	-0.027	0.1382	-0.4086	0.009	-0.4546	-0.0894	-0.1028	-0.0919	0.1623	-0.1046	-0.2651	0.071	-0.0775	-0.1611	0.108	-0.0305	0.1837	0.0041	0.1449	-0.1484	-0.2008	0.276	-0.2175	0.3243	0.2831	0.2726	-0.1603	0.0637	-0.0067	-0.0218	-0.2408	0.4815	-0.0013	-0.193	0.0562	-0.2706
A_43_P11459 Ednra endothelin receptor type A (Ednra)	0.3077	0.3455	0.3717	0.3196	0.0999	0.1025	0.0959	0.0807	0.2671	-0.057	-0.0101	-0.0503	-0.0592	-0.0556	-0.1768	-0.2306	-0.2195	-0.2572	-0.0165	0.0972	0.0472	-0.1577	-0.324	-0.323	-0.0737	-0.1322	-0.1699	-0.112	-0.2824	-0.271	-0.0759	-0.1468	-0.1774	-0.0695	-0.1958	-0.2421	-0.1906	-0.0689	-0.0904	-0.1055	0.0025	-0.1499	-0.0095	-0.0964	-0.3178	0.2132	0.0144	-0.1635	-0.1432
A_42_P591665 Tcf19 Transcription factor 19	0.1264	0.968	-0.8326	0.1277	2.0276	2.7256	-0.124	-0.2387	-0.4439	0.2853	0.4285	0.4509	-0.0958	0.4183	2.1712	0.0732	-0.0237	0.024	0.8606	0.1932	1.841	0.3415	3.2715	1.0685	-0.1664	-0.2488	-0.3952	-0.322	0.5034	0.4349	0.0509	-0.7114	0.7084	1.51	-0.2133	0.2163	0.0098	-0.203	0.1153	0.8931	0.1478	1.672	0.7504	0.0522	2.7816	-0.0253	0.1267	0.1448	0.1039
A_43_P15839 Il2rg interleukin 2 receptor, gamma chain (Il2rg)	-0.1346	-0.1593	0.0083	-0.0253	0.1015	-0.1684	0.1722	-0.0874	-0.1204	0.1599	0.2619	-0.3154	0.1171	-0.1283	-0.0066	-0.4242	0.1059	0.3998	-0.2601	0.8599	0.4631	-0.171	0.8561	0.2046	0.3143	0.0393	-0.422	-0.3571	0.0812	0.2095	-0.0202	0.0598	0.0961	0.3989	0.0471	-0.213	0.3207	-0.1075	-0.2664	0.3454	0.0806	0.1936	-0.0209	-0.23	1.1688	0.0295	0.1762	0.2445	0.1993
A_43_P11498 Raf1 murine leukemia viral (v-raf-1) oncogene homolog 1 (3611-MSV) (Raf1)	0.003	0.0496	0.4129	-0.1337	0.1067	0.212	-0.2194	-0.1479	-0.0217	-0.8821	-0.6218	-0.9333	0.2632	0.0661	0.2314	-0.56	-0.3119	-0.2781	0.0542	0.157	0.2193	0.1482	-0.0545	0.0338	0.8872	0.5337	0.9182	0.153	-0.1942	-0.2104	0.2708	-0.4787	-0.2124	0.1523	0.0143	-0.0923	0.1735	0.3626	-0.0951	-0.1194	-0.2169	-0.8115	-0.258	-0.1173	-0.4707	-0.3278	0.007	-0.1895	0.0473
A_43_P12947 Il13 interleukin 13 (Il13)	-0.0517	-0.3603	-0.4381	-0.0696	-0.2026	-0.3935	0.0221	-0.0604	-0.0144	-0.0045	0.1825	-0.3334	0.2532	0.189	0.1949	0.1969	0.1914	0.2396	0.0266	-0.3706	-0.2308	0.1598	-0.5491	-0.0084	0.0128	0.0019	-0.0446	3e-04	0.0422	-0.1508	-0.0055	0.0416	-0.1053	-0.2229	-0.0077	0.1531	-0.0742	-0.2443	0.0835	-0.0131	0.0911	0.0963	0.0121	0.0214	-0.6014	0.2068	0.0772	0.2048	-0.0799
A_43_P18740 LOC317322 similar to glypican 4 (LOC317322)	0.1053	-0.0835	0.1925	0.2052	0.3092	-0.2878	-0.2721	-0.6006	-0.6065	-0.5765	-0.6916	-0.7621	-0.1349	-0.0256	-0.217	-0.2225	-0.242	-0.4997	-0.0135	0.4841	-0.1821	0.0318	-0.3793	0.1352	-0.3934	-0.3615	-0.5024	-0.0085	-0.2506	-0.0666	0.2709	0.1027	0.2735	0.4976	0.11	-0.172	-0.0328	0.6483	-0.1532	-0.1558	-0.2307	-0.9612	0.1162	-0.092	-0.9058	-0.1879	-0.1206	-0.0586	0.1216
A_43_P15530 S100b S100 protein, beta polypeptide (S100b)	-0.3084	-0.1718	-0.0105	0.1686	-0.1106	0.0203	0	0.0483	-0.2669	0.262	0.1601	0	-0.1738	-0.0329	-0.1135	0.5749	-0.0349	0.0909	0.1013	0.193	-0.1968	0.1393	0.5032	0.0145	0.0782	-0.1043	0.1462	0.1128	0.0702	-0.065	0.0012	0	0	0.1817	0	0.0516	0.0304	-0.0184	0.0067	0.0126	0.56	-0.4563	-0.0773	-0.2842	-0.0788	-0.0238	0.0078	0.1787	0.0412
A_43_P12885 Cxcl2 chemokine (C-X-C motif) ligand 2 (Cxcl2)	-0.2516	0.5759	2.2392	-0.1344	-0.1682	-0.2228	0.1666	0.472	0.1407	0.1182	0.4657	0.1972	-0.0272	0.066	0.0736	0.139	0.0273	-0.0131	-0.098	6.1362	0.0942	0.0013	2.6142	-0.0395	0.0893	0.9062	1.2363	0.0788	1.8096	4.2943	0.3116	-0.0259	0.4836	0.6717	-0.0577	0.0987	1.1774	3.316	-0.0118	-0.238	-0.235	2.0225	-0.0125	0.0848	1.677	3.4267	0.0466	1.9474	0.0269
A_43_P12883 Il5ra interleukin 5 receptor, alpha (Il5ra)	-0.0076	0.1463	-0.2046	-0.2081	0.0324	0.2734	-0.009	-0.674	-0.0214	0.4549	0.184	-0.0129	0	-0.0421	-0.0699	-0.123	-0.2145	-0.3133	-0.2483	0.2106	-0.2642	-0.2899	0.0432	-0.2106	-0.123	-0.033	-0.1101	0.0592	-0.1824	0.1573	-0.2116	0.1453	-0.174	-0.1893	0.1648	-0.029	-0.0664	-0.0224	-0.1027	0.1251	-0.2892	-0.0026	0.3703	-0.1248	0.3472	0	-0.2568	0.0511	0.4669
A_43_P15593 Chrm1 cholinergic receptor, muscarinic 1 (Chrm1)	0.0905	-0.0951	-0.0063	0.047	-0.0727	-0.1764	0.0662	-0.0471	0.1028	0.0108	0.0753	-0.0651	0.063	-0.0381	0.0368	0.0686	0.1188	0.1791	-0.0288	-0.2574	-0.1312	-0.0672	-0.216	-0.0401	-0.1431	-0.0251	-0.1279	0.0422	0.0675	-0.1068	0.0441	0.1807	-0.1165	-0.0779	0.0392	0.0196	0.0135	-0.0465	-0.0343	0.0196	-0.0198	-0.2281	0.0399	0.1367	-0.4127	0.0389	-0.0728	0.0209	-0.03
A_42_P712313 Cdc27_predicted Cell division cycle 27 homolog (S. cerevisiae) (predicted)	-0.2293	0.2117	0.4496	0.1294	0.2618	0.506	0.0741	0.2968	0.1371	-0.0318	-0.0932	0.4671	-0.0366	0.0503	0.0722	-0.3694	-0.3545	-0.2428	-0.3843	0.3097	-0.1302	-0.2815	0.4117	-0.3617	0.1704	-0.0274	0.4171	-0.0982	0.0485	0.1618	0.2173	-0.0275	0.1375	0.398	0.081	0.0094	0.53	0.9964	0.0089	-0.0506	0.0436	0.284	-0.0787	0.0852	0.5653	-0.3804	0.0876	-0.4186	-0.0914
A_42_P831063 Lrpap1 Low density lipoprotein receptor-related protein associated protein 1	0.014	-0.5538	-0.5291	-0.0245	-0.2882	-0.8354	0.1476	0.1092	0.0368	-0.0087	-0.0265	-0.2565	-0.1034	-0.0848	-0.2996	-0.1212	-0.1325	-0.3201	-0.235	-1.1035	-0.6661	-0.1237	-0.7138	-0.2118	-0.0136	-0.1195	-0.0897	-0.1508	-0.2469	-0.4785	-0.13	-0.0299	-0.1859	-0.4052	-0.0337	0.0658	-0.1165	-0.455	0.0471	-0.2118	-0.0473	-0.1055	-0.0494	-0.0629	-0.666	0.0456	-0.0392	-0.0173	-0.0992
A_43_P15663 Eln elastin (Eln)	-0.2646	-0.418	-0.526	-0.1401	-0.2016	-0.5421	-0.1603	-0.1542	-0.1434	-0.5865	-0.3616	-0.5614	-0.1277	-0.3252	0.0167	-0.221	-0.3474	-0.3903	0.1411	-0.5379	-0.1207	0.0101	-0.3838	0.0168	-0.04	0.0519	-0.1182	-0.0686	-0.124	-0.199	-0.1337	0.0517	-0.1329	-0.3166	0.1435	0.0853	-0.1259	-0.3	0.0089	-0.0201	0.0279	-0.3653	0.0604	0.0628	-0.714	0.0466	-0.0054	0.0514	0.1243
A_43_P16756 Tpd52l2 tumor protein D52-like 2 (Tpd52l2)	0.1342	0.6851	0.3781	-0.0219	0.2159	0.853	0.0833	0.1566	0.041	0.2874	0.4076	0.779	0.0634	0.0694	0.4015	0.158	0.2198	0.2137	0.2278	0.3937	0.6644	-0.0478	0.8473	0.0523	0.1278	0.0349	0.1132	-0.0111	0.2272	0.3038	-0.3159	0.2725	0.0026	-0.1529	0.0209	0.0386	-0.0155	-0.3862	0.0642	0.6592	0.0796	0.5494	0.0141	0.0949	1.1864	-0.6701	-0.0019	-0.4526	-0.0031
A_43_P17534 LOC366673 Similar to vesicle transport through interaction with t-SNAREs 1B homolog	0.0238	0.002	-0.1346	0.4222	0.3642	0.175	-0.5846	-0.9119	-0.4952	-0.9127	-1.1277	-0.928	0.0197	-0.0456	0.2216	-0.6548	-0.7277	-0.8982	0.1505	-0.1628	0.1674	-0.014	-0.1656	-0.1277	-0.1901	-0.3946	-0.371	-0.2705	-0.1426	0.0103	0.0257	-0.4164	-0.0928	-0.0235	-0.1804	-0.0605	-0.1048	-0.0115	-0.0675	-0.1339	-0.1783	-0.4766	0.0409	-0.0069	0.0673	-0.0542	-0.2636	-0.109	-0.0941
A_42_P662733 Cdc27_predicted Cell division cycle 27 homolog (S. cerevisiae) (predicted)	0.2533	1.1096	1.846	0.0447	0.513	1.2749	0.4215	0.768	0.3712	0.3951	0.6106	1.2681	-0.2629	-0.1382	0.1634	-0.0037	-0.0673	-0.1116	-0.0139	1.2672	0.4356	-0.0397	1.0747	0.2545	0.1038	0.1041	0.6459	0.1919	0.324	0.4982	0.0671	0.1527	0.176	0.1414	0.1155	0.1556	0.5384	0.6819	0.0924	0.1454	-0.0313	0.6316	0.1271	0.1114	1.1553	-0.465	0.0654	-0.2724	0.0492
A_43_P17585 Stat6_predicted Signal transducer and activator of transcription 6 (predicted)	-0.051	-0.3964	-0.3681	-0.1884	-0.1903	-0.4467	-0.1345	-0.118	0.0022	0.0119	-0.0472	-0.0889	0.038	0.105	0.0758	0.1883	0.1927	0.1278	0.0528	-0.1066	-0.0526	0.0394	-0.2502	9e-04	0.0246	0.0642	-0.0115	0.0868	-0.0455	-0.1595	-0.0499	-0.0378	-0.0864	-0.1184	-0.1238	0.0243	-0.0631	0.1408	0.012	0.0065	0.0064	-0.0287	-0.0115	-0.0303	-0.3564	0.0342	-0.0644	0.1162	0.0948
A_42_P608062 Prdx1 peroxiredoxin 1 (Prdx1)	-0.0422	0.8988	0.996	-0.066	0.3549	1.2941	0.2754	0.3871	-0.1886	-0.2765	0.1562	1.001	-0.6895	-0.7411	0.491	-0.1266	-0.1736	-0.2542	0.5781	0.6224	1.0686	-0.096	0.626	0.3496	0.2204	0.3855	0.6383	0.2087	0.4008	0.5755	0.0266	0.6588	0.1203	-0.2968	0.2638	0.247	0.4017	0.1439	0.1488	-0.211	0.0682	0.0119	-0.0209	0.1469	-0.0156	0.249	0.0851	0.2186	0.0784
A_43_P18058 Lrp1_predicted similar to lipoprotein receptor-related protein (LOC299858)	-0.1178	-0.3462	0.0445	0.0132	-0.6888	-0.6463	0.0654	-0.1593	-0.506	0.0191	0.1929	0.2188	0.103	0.3774	0.2414	0.5933	0.434	-0.0584	-0.0324	-0.1478	-0.0246	0.1336	-0.2395	0.1161	0.1455	-0.0226	-0.0331	0.2226	0.0634	-0.2302	0.0623	-0.2335	-0.0419	-0.0489	-0.1907	-0.2126	-0.1636	0.0442	-0.0088	0.07	0.243	0.1868	0.1028	-0.1616	-0.1645	0.0711	-0.0312	0.0857	-0.1753
A_42_P547976 LOC317322 Similar to glypican 4	-0.0339	-0.165	0.2701	0.0287	-0.0214	-0.585	-0.2022	-0.622	-0.6323	0.0921	0.0374	-0.2754	-0.0252	0.0589	-0.2154	-0.1348	-0.1304	-0.1606	-0.083	0.6293	-0.1452	-0.0786	-0.1597	-0.0812	-0.2935	-0.317	-0.3521	0.1828	-0.035	0.0046	0.3042	0.2892	0.3189	0.4425	0.1486	-0.1248	-0.0199	0.5821	-0.0853	0.2951	-0.0934	-1.015	0.0491	0.07	-0.261	-0.1921	0.0204	-0.0497	0.0176
A_43_P16681 Zfp36l2_predicted similar to butyrate response factor 2; EGF-response factor 2; zinc finger protein, C3H type, 36-like 2 (LOC298765)	-0.1151	-0.467	-0.2998	-0.1343	-0.2993	-0.5519	0.0045	0.1204	0.0122	0.1851	0.1962	0.2896	0.3253	0.2249	0.0667	0.2579	0.145	0.293	0.0263	-0.3758	-0.1454	0.2124	-0.6289	0.0273	-0.0033	0.0645	0.039	0.1369	-0.0482	-0.1612	-0.0874	-0.0137	-0.1056	-0.304	0.0103	0.1088	-0.0957	-0.1206	0.0417	0.0187	0.064	0.0273	-0.0557	0.1136	-0.477	0.2131	0.0914	0.2027	-0.1547
A_43_P16124 Pepd Epidermal growth factor receptor	0.1708	-0.3744	-0.2473	-0.2234	-0.2008	0.0142	-0.0285	0.1428	-0.1976	0.0463	0.1619	-0.281	0.2875	0.1185	-0.2972	-0.242	0.1086	0.1764	-0.0565	-0.1815	-0.195	-0.1271	-0.3436	-0.1372	0.2724	-0.0753	0.0277	-0.2344	-0.2395	0.2769	0.0222	-0.239	-0.1198	-0.6194	-0.2721	-0.1383	0.14	-0.1179	0.1784	-0.0728	-0.0866	-0.4829	-0.1326	-0.4901	-0.7611	-0.1773	-0.0696	-0.0178	-0.1014
A_42_P555710 BU670931 Transcribed locus, strongly similar to NP_033387.1 transcription factor Dp 1 [Mus musculus]	-0.1349	0.3591	0.8355	0.047	0.4558	1.0377	-0.3591	-0.4264	-0.5413	-0.9099	-0.5372	-0.0376	-0.5943	-0.3585	-0.1081	-0.4136	-0.4952	-0.5789	-0.0757	0.7047	0.3574	-0.0094	1.108	0.0436	0.071	-0.037	0.2863	-0.0947	0.0792	0.4646	0.2966	-0.1038	0.2166	0.6917	0.1369	-0.0318	0.3356	0.5595	-0.0985	-0.136	-0.1396	0.2092	0.068	0.0119	0.9502	-0.3757	-0.0195	-0.087	0.1614
A_42_P775256 Ctf1 cardiotrophin 1 (Ctf1)	0.0943	-0.1711	-0.2843	-0.1046	-0.0996	-0.0894	-0.0542	-0.0939	-0.037	0.0058	-0.0608	-0.0968	0.017	-0.0354	-0.1278	0.0953	0.1285	0.0815	-0.0458	-0.5898	-0.2653	-0.0499	-0.5773	-0.1092	-0.0415	-0.05	-0.1556	0.0213	-0.0191	-0.0445	0.0918	-0.0472	-0.0262	0.0115	-0.0196	0.0711	0.0325	0.051	0.0442	-0.1186	0.021	-0.2291	-0.0353	-0.011	-0.7868	-0.0248	-0.0896	0.0367	0.0649
A_43_P10896 Dctn2 Dynactin 2	0.1098	0.4012	0.4438	-0.0109	0.1204	0.4648	-0.2651	-0.3792	-0.0935	-0.6779	-0.8263	-0.4702	-0.2148	-0.1673	0.3057	-0.5272	-0.3356	-0.2383	0.031	0.0157	0.3274	-0.1332	0.0626	-0.1478	-0.2255	-0.0153	-0.2364	-0.0913	0.0522	0.3186	0.1666	0.0835	0.2047	0.3144	0.1212	-0.0542	0.0908	-0.0067	-0.1533	-0.0079	-0.048	-0.2559	-1e-04	0.0173	0.4221	-0.0958	0.0278	0.2701	0.0769
A_43_P16025 Il4 interleukin 4 (Il4)	-0.187	-0.5777	-0.2185	-0.1146	-0.3952	-0.5816	-0.1379	-0.1528	-0.2252	0.0248	0.5216	-0.3251	-0.0385	-0.1462	-0.1993	0.1408	0.2328	0.2217	-0.14	-0.5732	-0.3887	0.0983	-0.6124	-0.1562	-0.0672	0.0675	-0.0928	-0.0766	0.0394	-0.0063	0.111	0.1716	0.1386	-0.2002	0.1346	0.047	-0.1189	-0.0292	-0.0093	-0.0978	0.0351	0.1586	0.1239	0.0308	-0.3186	0.1845	-0.2172	0.281	0.2781
A_42_P696233 Bst2 DAMP-1 protein	0.247	1.1154	-0.4566	0.291	0.2951	0.6363	0.1995	0.2332	-0.117	-1.0455	-0.9052	-0.137	-0.7962	-0.6844	-0.1429	-0.8656	-0.9115	-1.0418	0.0455	0.116	0.6752	-0.0325	0.2002	0.212	-0.4286	-0.1511	-0.3772	-0.3406	-0.0803	-0.0896	-0.0769	-0.1921	-0.2494	-0.545	-0.1757	-0.251	-0.0489	0.3267	-0.318	-0.0876	0.1993	0.419	-0.1717	0.0864	-0.7341	0.1095	0.0246	-0.059	-0.1736
A_43_P15246 Pthlh parathyroid hormone-like peptide (Pthlh)	-0.0136	-0.1826	-0.1587	-0.222	-0.1496	-0.2636	-0.08	0.1107	0.0953	0.3935	0.1884	0.008	0.1383	0.1232	0.0569	0.2328	0.257	0.4065	-0.159	-0.056	-0.0797	-0.0183	0.1074	0.0231	-0.0672	0.1002	0.0404	0.2116	0.2726	0.3501	0.1147	0.2382	0.1429	0.0362	0.0422	0.1605	0.9912	1.7988	0.1859	0.1152	0.1488	0.4689	0.0117	0.0456	0.2841	0.2346	-0.0673	0.2443	0.2237
A_42_P457003 Pdgfra similar to Alpha platelet-derived growth factor receptor precursor (PDGF-R-alpha) (LOC289575)	0.4119	0.1932	0.1567	0.1531	-0.0814	-1.6515	0.5089	0.7367	0.5519	0.3618	0.1873	-0.2711	-0.2118	-0.3051	-1.0106	-0.1943	-0.1899	0.0217	-0.6014	-1.1185	-0.4795	-0.2186	-0.0275	-0.1532	-0.1273	0.2821	0.0522	0.3238	0.282	0.1275	0.1082	0.1363	0.079	0.2792	-0.0551	-0.2453	0.126	0.5257	-0.0395	0.5075	0.1281	0.3359	-0.0463	0.0371	1.6106	1.1423	0.0432	0.867	0.0392
A_43_P15210 Cdk9 cyclin-dependent kinase 9	-0.2388	0.1199	1.0901	0.0399	0.0141	0.4792	-0.1483	0.2462	0.0373	0.0742	-0.1089	0.4515	0.088	0.0951	-0.075	-0.2954	-0.1629	0.0968	-0.1925	0.7776	-0.0856	-0.0904	0.3342	-0.1022	0.0387	0.3029	0.3696	0.1635	0.2676	0.3025	0.1632	0.2217	0.2211	0.3318	0.1059	0.0076	0.4964	0.8573	-0.0211	0.3306	-2e-04	0.6662	-0.1064	0.0816	0.8096	-0.1196	0.1042	-0.599	-0.0092
A_43_P16325 Azf8 Similar to piggyBac transposable element derived 1	0.2757	0.5892	0.451	-0.0152	0.026	0.0648	0.4026	0.3597	0.657	-0.0936	-0.0477	0.0698	0.3648	0.4824	0.1675	0.3857	0.2585	0.1436	0.1564	-0.1416	0.3035	0.3129	-0.239	0.3727	0.173	0.0125	0.1278	-0.0504	-0.1978	-0.002	0.0725	-0.0853	0.0114	0.1367	-0.0675	-0.0491	0.1951	0.1098	0.1735	-0.1401	-0.0482	-0.1216	-0.0382	0.009	-0.2816	-0.0244	0.0306	0.2293	-2e-04
A_42_P596560 CAV2 target 1 genomic scaffold.	0.1805	-0.3866	0.3561	-0.0718	0.1361	-0.6704	0.3211	0.4898	-0.255	0.8254	0.3725	0.0703	-0.513	-0.3179	-0.4139	0.1904	-0.1012	0.1326	0.089	-0.4545	-0.5666	-0.0604	-0.9176	-0.0508	-0.1791	0.2501	-0.242	0.7465	0.2243	-0.0178	0.0465	0.5065	-0.455	-1.1263	-0.1341	0.2846	-0.0668	-0.5049	0.2923	-0.4145	0.0616	0.1984	0.0924	0.2847	-0.5166	0.8453	0.1164	0.6658	0.1823
A_43_P20338 Uhrf1 ubiquitin-like, containing PHD and RING finger domains, 1 (Uhrf1)	0.3205	0.0129	-0.5713	0.0239	0.0598	-0.3198	0.1276	0.0596	-0.0681	0.2218	-0.0348	-0.1916	-0.1376	0	0.2981	-0.0037	0	-0.0612	0.0135	-0.1985	0.0197	-0.007	0.494	-0.2397	-0.0949	0.1163	-0.0111	-0.0638	0.0598	0.0108	-0.0242	0.13	0.0054	-0.0474	0.119	-0.0563	0.0806	0.0507	0.0629	-0.0304	-0.038	0.0605	0	0.0692	0.0423	0	-0.0068	0.1404	-0.2434
A_43_P18461 CA512004 UI-R-FJ0-cpx-o-20-0-UI.r1 UI-R-FJ0 cDNA clone UI-R-FJ0-cpx-o-20-0-UI 5', mRNA sequence.	-0.1738	-0.2992	-0.4405	-0.1368	-0.2078	-0.2111	-0.1153	0.0502	-0.0134	0.1706	0.1478	0.2011	0.058	0.1848	0.1885	0.2148	0.1676	0.3106	0.0127	-0.3223	-0.0931	0.0472	-0.0906	-0.0135	0.1086	-0.0018	-0.061	0.1643	-0.0601	0.0945	0.0071	-0.2224	0.0993	-0.1074	0.0102	0.0261	-0.0835	-0.0405	-0.0554	-0.1346	0.0123	-0.1344	-0.155	0.2288	-0.0925	0.0123	0.0202	-0.0667	-0.1082
A_42_P493380 Myc myelocytomatosis viral oncogene homolog (avian) (Myc)	-0.1862	0.7206	2.6785	-0.6692	-0.2371	1.636	0.9714	3.3026	3.5848	0.0953	0.7675	2.1944	-0.4257	-0.1013	0.3374	0.2768	0.6088	0.761	0.1036	2.6889	0.9787	-0.0705	1.0161	-0.1776	2.6106	4.4446	4.3323	0.0956	0.477	1.0022	-0.171	0.2256	0.3764	-0.0185	0.0866	-0.0776	1.0842	2.2673	-0.1835	0.1338	0.0893	2.0336	-0.0733	0.0861	1.8214	2.7812	-0.063	0.8365	-0.3436
A_42_P519431 Uhrf1 Ubiquitin-like, containing PHD and RING finger domains, 1	0.0307	1.4684	1.3548	0.3112	2.1713	3.6277	-0.0513	0	0.7017	-0.2523	0	0.1732	0.28	0.1465	2.0271	0	-0.0195	-0.1908	0.9351	2.7514	3.2672	0.5476	4.5285	1.5749	-0.0453	0.1846	0.0305	-0.1615	0.9181	1.7808	-0.0962	-0.5	0.7069	2.4279	-0.0145	-0.2993	-0.0448	0.8656	0.0561	2.2317	-0.3454	2.9205	0.9796	-0.2552	4.2694	0.0642	-0.473	0.2982	0.2161
A_43_P13106 Khdrbs1 src associated in mitosis, 68 kDa (Khdrbs1)	-0.3257	-0.0877	0.043	-0.0233	-0.0514	0.2841	-0.0846	-0.039	-0.0276	-0.0738	-0.2492	0.0998	0.0158	0.033	-0.0385	-0.298	-0.2215	-0.0185	-0.1408	0.3264	0.1967	-0.133	0.8576	-0.1453	0.1408	-0.0859	0.2161	-0.1928	0.0369	0.0189	-0.0116	-0.0608	0.0629	-0.0586	-0.1381	-0.042	0.1818	0.2177	0.0167	0.252	0.0736	0.784	-0.0396	0.0142	1.0774	-0.4627	-0.0522	-0.3483	-0.0317
A_43_P13147 Fgf6 fibroblast growth factor 6 (Fgf6)	-0.1697	-0.4069	-0.1325	-0.2001	-0.1564	-0.2267	-0.114	0.0431	0.2104	0.0208	0.0282	0.058	0.2516	0.1777	0.0524	0.5733	0.1873	0.3906	-0.189	-0.2061	-0.1157	0.0212	-0.214	0.0173	0.1936	0.1131	-0.0465	0.0094	-0.2218	0.1139	-0.0717	0.2606	0.0849	-0.1846	0.0315	0.1849	-0.0328	0.0016	0.0352	0.0632	0.3628	0.1746	0.393	0.0684	-0.0784	-0.1076	0.2107	-0.0105	0.3585
A_43_P13161 Prdm4 PR domain containing 4 (Prdm4)	0.1207	-0.129	-0.0259	0.257	0.0447	-0.0942	-0.2032	-0.2339	-0.0648	0.2028	0.0453	-0.1977	-0.1544	-0.0392	-0.108	0.1505	-0.0858	-0.0509	0.0372	0.1696	-0.0434	-0.0063	-0.1949	-0.0501	-0.091	0.0139	0.0124	0.0483	0.0129	0.0469	0.2672	0.0256	0.344	0.3769	0.0084	0.0252	0.2594	0.7793	0.0225	-0.2217	-0.1084	-0.188	-0.1611	-0.2473	0.0903	0.0208	0.002	0.1331	0.1741
A_43_P13185 Dkc1 dyskeratosis congenita 1, dyskerin (Dkc1)	-0.279	0.1799	0.8573	-0.1244	-0.0373	0.5197	-0.4079	-0.201	-0.1828	-0.3862	-0.4567	0.5957	0.0087	0.0623	0.2047	0.2322	0.2883	0.2525	0.3128	1.1004	0.7443	0.0352	0.5903	-0.0571	0.5577	0.2905	0.6354	-0.1275	0.0807	0.2184	0.1028	-0.2514	-0.0589	0.1792	-0.0888	0.0386	0.4401	0.5571	0.0081	0.1924	-0.067	0.4256	-0.037	-0.0359	0.6073	-0.0924	-0.013	0.0244	-0.0497
A_43_P13196 Il11 interleukin 11 (Il11)	-0.0269	0.0877	0.42	0.0217	-0.2618	-0.4388	0.3178	0.4338	0.6406	0.1125	0.172	0.3774	8e-04	-0.047	0.1271	-0.0017	-0.1154	0.0168	-0.1941	0.2456	-0.1352	0.0092	-0.1883	-0.0569	0.0544	0.6805	0.581	-0.0791	0.0568	-0.092	0.0763	-0.0071	-0.0576	0.0141	-0.0253	-0.0356	0.1331	0.4271	-0.0185	0.1673	-0.0706	-0.2117	-0.0636	0.1487	-0.3787	-0.09	0.1508	-0.018	-0.1878
A_42_P791677 Areg amphiregulin (Areg)	-0.2076	-0.2085	0.5202	-0.6289	-0.2928	0.1817	-0.1132	0.3526	0.0191	0.051	0.0707	-0.0097	-0.2977	-0.0236	-0.6383	0.2719	0.2816	0.1114	-0.1264	2.3519	-0.158	0.016	1.266	-0.2908	0.3223	0.7864	0.2932	0.7731	0.2497	0.2712	-0.2782	0.3713	-0.0641	-2e-04	-0.202	0.2164	0.0128	1.171	-0.1052	-0.0185	-0.0566	0.6515	-0.0591	-0.2456	0.0854	0.3054	-0.4337	0.1077	0.2699
A_42_P754972 Rpp14_predicted Ribonuclease P 14kDa subunit (predicted)	-0.0181	0	0.6164	0.1253	0.0152	0.3692	0.042	0.6112	0.4299	0.2229	-0.25	-0.1572	-0.1248	-0.0448	-0.2617	-0.353	-0.1012	0.2164	-0.2362	0.3183	-0.1448	-0.0894	-0.1915	-0.2612	0.1725	0.588	0.5779	-0.0838	0.0884	0.037	-0.1001	0.2683	0.0232	-0.1888	0.0048	0.0045	0.3058	0.4358	-0.0173	-0.0044	-0.0034	0.2379	0.0529	0.0294	0.1611	-0.0666	0.0011	-1.041	0.0321
A_42_P771337 Lamp3_predicted Lysosomal-associated membrane protein 3 (predicted)	-0.0773	-0.2626	-0.355	-0.1674	-0.1797	-0.35	-0.0158	-0.1156	-0.0711	0.4192	0.1853	-0.16	0.0243	-0.001	0.4344	0.0503	0.2358	0.1526	0.0046	-0.1175	-0.137	0.0145	-0.0618	-0.03	-0.2711	-0.0661	-0.1911	0.13	0.0775	-0.169	-0.1003	0.0922	-0.1473	-0.326	0.0629	0.0898	-0.0377	-0.0102	0.1693	-0.0574	-0.047	-0.3885	0.083	0.0822	-0.537	0.1288	-0.1175	0.1178	0.4488
A_42_P771373 Npy neuropeptide Y (Npy)	-0.1308	-0.2848	0.2888	-0.2857	-0.1915	-0.5711	0.1212	0.0575	-0.1288	0.409	0.2945	0.0412	-4e-04	0.0505	-0.1144	0.1527	0.0528	0.5404	-0.2789	1.1885	-0.4427	-0.2144	0.1903	-0.214	-0.0776	0.1438	0.2591	-0.141	-0.0067	0.1976	-0.2318	0.1626	-0.1072	-0.4635	-0.0011	-0.0818	0.0369	0.6654	-0.052	-1e-04	0.4317	0.5215	-0.1594	-0.1446	-0.3019	0.4018	0.0447	0.4249	-0.1826
A_42_P504451 Eps15 Epidermal growth factor receptor pathway substrate 15 (predicted)	-0.027	-0.0468	-0.3811	-0.0229	-0.1259	-0.157	0.273	0.1433	0.0633	0.1577	0.3919	0.2892	-0.2248	-0.2825	-0.2952	0.0266	-0.0589	-0.0702	-0.1058	-0.5293	-0.1425	-0.1161	0.0801	-0.0692	0.0131	-0.2472	0.0443	0.0592	0.0228	-0.1483	-0.1291	0.1389	0.073	-0.1553	0.0374	0.0691	-0.0249	-0.6233	0.0761	-0.0316	0.04	-0.0261	-0.0115	-0.0409	0.5353	-0.31	0.0694	0.0458	0.0124
A_42_P573023 CAV2 target 1 genomic scaffold.	0.1246	0.4561	0.8174	0.2951	0.1959	0.532	0.2651	0.2749	0.8782	-0.1267	-0.152	-0.1104	0.2312	0.2542	0.1562	-0.1416	-0.0114	-0.0348	0.01	0.8046	0.453	0.0833	0.0778	-0.0286	0.291	0.2187	0.3842	-0.1182	-0.242	-0.1726	0.0115	-0.3674	-0.2116	0.1899	-0.2089	-0.2036	0.154	0.3224	-0.0794	-0.0071	-0.0398	1.0751	-0.0597	-0.1159	0.0677	0.9341	0.0046	-0.2843	-0.0824
A_42_P483628 LOC360643 similar to Protein CDC27Hs (Cell division cycle protein 27 homolog) (H-NUC) (LOC360643)	-0.131	0.0759	0.2952	-0.1009	-0.0968	-0.0332	0.1537	0.3004	0.4881	-0.7884	-0.7419	-0.805	-0.0606	-0.0301	-0.2548	-0.3401	-0.6129	-0.8582	0.5284	0.704	0.7194	0.5641	0.7338	0.5712	0.7316	0.3526	0.8704	-0.0603	-0.2735	-0.3671	-0.4434	-0.8615	-0.6653	-0.7978	-0.7911	-0.434	0.0985	-0.1372	-0.0657	-0.0128	0.0368	0.1904	-0.1763	-0.194	-0.3301	-0.2475	-0.0595	-0.2021	-0.1558
A_42_P689013 Txn1 thioredoxin	0.1275	1.1944	1.625	-0.2593	0.3418	1.3083	0.5062	1.0124	0.699	0.1788	0.4202	1.1528	-0.1647	-0.1244	0.8548	0.1944	0.191	0.1508	0.6748	1.5318	1.4862	0.1048	1.064	0.62	0.6374	0.7408	1.2378	0.3474	0.4514	0.5742	-0.396	-0.3207	-0.5442	-1.0131	-0.3482	0.0499	0.2487	-0.3657	0.0955	0.3018	0.1406	0.6348	-0.1778	-0.0802	0.6705	0.2117	0.03	0.1808	0.0998
A_43_P13002 Mt3 metallothionein 3 (Mt3)	0.3074	1.4877	2.6802	-0.0561	0.0922	1.9348	0.384	1.5233	1.7921	0.8316	0.4572	2.5725	0.0097	0.0771	0.4128	0.561	1.2381	1.5301	-0.0639	3.0395	0.2384	-0.0773	0.8888	0.1867	0.4884	1.634	0.4596	1.4584	0.3687	0.3007	-0.0148	1.2763	0.3472	0.3172	-0.1975	-0.2805	0.3777	-0.3573	0.0074	0.724	-0.0382	0.1999	0.1094	0.0543	0.4141	0.2704	-0.1398	0.3223	0.0276
A_42_P592417 Ednra Endothelin receptor type A	-0.3204	0.3977	-1.0894	0.2709	-0.1698	-1.2143	0.9768	-0.3646	-1.2834	0.8068	0.7552	1.3546	-0.4954	-0.4201	0.0236	-0.5559	-0.917	-0.48	-0.2386	-0.8704	-0.8519	-0.2321	-0.2753	0.0304	-1.4096	-1.7575	-1.0125	-1.1138	-1.3057	-1.2297	-0.5343	-1.4314	-0.5036	-0.4796	-0.5663	0.903	-0.5422	-0.431	0.4282	-0.0751	-0.5188	-0.7651	0.0454	0.4008	0.5568	-1.9751	0.0394	-0.7656	-0.6727
A_42_P652369 Lrp1_predicted Low density lipoprotein receptor-related protein 1 (predicted)	0.1004	-0.7907	-1.5957	-0.0862	-0.2432	-1.1673	-0.202	-0.7142	-0.3925	-0.3753	-0.619	-1.2863	0.195	0.2057	-0.5315	0.3012	0.3646	0.1795	-0.2993	-0.5527	-0.3663	0.0575	-0.6118	-0.2565	-0.256	-0.5337	-0.7262	-0.0055	-0.2965	-0.5402	0.2792	-0.0389	0.1442	0.4	-0.1512	-0.3254	-0.6357	-0.6095	-0.1537	0.051	-0.0942	-0.3502	0.1321	0.025	-0.473	-0.3346	-0.0772	-0.0818	-0.1311
A_43_P10536 RGD1309388_predicted similar to DIP13 alpha (LOC290537)	0.0438	0.3556	1.1121	0.2231	0.4382	0.5114	-0.8593	-0.2266	0.4731	-0.1303	0.3467	-0.3892	-0.1326	0.0788	-0.2568	-0.1622	-0.2497	-0.1036	0.2039	0.2446	0.124	-0.4087	0.2261	-0.0092	-0.0809	-0.253	0.1172	-0.1851	-0.0074	0.3815	-0.028	-0.1532	-0.1632	0.1008	0.0337	-0.0556	0.5516	0.2975	-0.1828	-0.3147	-0.4498	0.1367	-2e-04	-0.7852	1.3347	-0.2216	-0.1872	0.2753	-0.2892
A_43_P22400 Rps27 UI-R-E0-br-a-08-0-UI.s1 UI-R-E0 cDNA clone UI-R-E0-br-a-08-0-UI 3', mRNA sequence.	0.202	0.3264	2.3588	-0.1168	-0.1444	0.8462	0.5913	0.5712	0.7251	0.8431	0.0288	0.5312	0.084	-0.1362	-0.4487	-0.5336	0.1592	0.6333	-0.1781	2.0644	-0.0253	-0.0378	1.1205	0.0898	-0.2513	0.3827	0.0902	0.359	0.9117	1.9766	-0.0573	0.497	0.2572	0.0226	0.1402	0.2625	0.5328	0.9163	0.11	0.0881	-0.0595	1.0962	0.0975	-0.0617	1.9654	0.3982	0.1586	0.3838	-0.1135
A_43_P13502 Stat6_predicted similar to signal transducer and activator of transcription 6 (LOC362896)	0.0769	-0.3464	-0.2868	-0.17	-0.289	-0.6289	-0.0219	-0.0242	-0.0148	0.0324	0.0096	-0.2376	0.1062	0.0836	-0.0745	0.159	0.1586	0.2082	-0.015	-0.3389	-0.2614	0.0178	-0.4348	-0.0527	-0.0512	-0.0605	-0.1065	0.1001	0.0134	-0.2118	0.015	-0.0029	-0.1552	-0.2417	-0.0396	0.0122	-0.1225	-0.0898	0.0307	-0.0522	-0.0051	0.058	0.0119	-0.0517	-0.4263	0.086	-0.0231	0.0888	6e-04
A_42_P482913 Prdm4 PR domain containing 4	-0.0559	0.2409	0.8325	0.1584	0.3907	0.8569	0.0217	0.0683	-0.2352	0.0222	-0.0245	0.099	-0.189	0.0063	0.071	0.0628	-0.1531	-0.0975	-0.0344	0.818	0.0438	-0.1674	0.3283	-0.1902	-0.2146	0.1118	0.2268	-0.02	0.3045	0.3127	0.2884	0.1988	0.2322	0.2922	0.0461	-0.0946	0.387	0.703	-0.0578	0.3831	-0.0323	0.5908	0.0244	0.0826	0.6952	0.1947	-0.1312	-0.0159	0.0561
A_42_P641004 Il1a interleukin 1 alpha (Il1a)	-0.0982	0.6906	0.5619	0.0599	-0.0602	-0.4958	0.0754	0.4856	-0.1784	-0.2884	0.2645	0.5298	-0.6129	-0.4457	-0.975	-0.129	-0.0924	0.3643	-0.3894	0.1456	-0.1335	-0.414	-0.3572	-0.5568	-0.2252	-0.1606	0.5084	0.2215	0.3021	0.3063	0.0463	0.606	0.2216	-0.0733	0.3077	-0.2421	0.2069	0.3991	-0.1567	0.0024	-0.3013	1.0827	1e-04	-0.0676	0.1173	1.9877	0.2092	1.3698	-0.0799
A_42_P673571 Cbfa2t3_predicted Core-binding factor, runt domain, alpha subunit 2; translocated to, 3 (predicted)	-0.1218	-0.3064	-1.017	-0.189	0.1726	-0.0038	-0.0546	-0.015	0.2356	0.2926	-0.4384	-1.0084	0.1904	0.3454	-0.0194	-0.6274	-0.0713	0.2749	-0.208	-0.122	-0.0565	-0.164	1.0876	-0.0629	-0.0486	0.4045	0.0444	-0.0676	-0.0885	-0.0992	0.1173	-0.1549	-0.0167	0.349	-0.227	-0.3001	-0.391	-0.3308	-0.2412	0.3757	0.124	1.138	0.166	-0.0173	1.2947	0.316	-0.1925	0.4417	0.0016
A_43_P17478 Dtymk_predicted similar to Dtymk protein (LOC301622)	-0.1118	0.2483	-0.4091	0.0988	0.6305	1.0039	-0.0812	-0.322	-0.4837	-0.6071	-0.387	-0.0688	-0.126	-0.1591	0.673	-0.1201	-0.2271	-0.5412	0.2717	0.0393	0.6238	-0.0578	1.1221	0.134	-0.062	-0.3236	-0.2053	-0.3495	0.0916	0.2539	-0.2535	-0.3181	0.0127	0.062	-0.0806	-0.0555	-0.0974	-0.5412	-0.0943	0.3886	-0.0028	-0.2182	0.0697	0.0077	0.8076	-0.0504	0.0135	0.1286	0.0736
A_42_P841120 Rbbp7 retinoblastoma binding protein 7 (Rbbp7)	0.0132	1.0994	1.267	0.3542	0.9776	1.8114	-0.1424	0.0543	-0.2222	-0.7272	-0.2205	0.578	-0.2485	-0.2092	0.6577	-0.3699	-0.5552	-0.7714	-0.0996	0.5642	0.7962	-0.0288	1.2064	0.2062	0.0817	0.1412	0.4497	-0.1314	0.2255	0.9578	0.3424	-0.148	0.4114	0.8629	0.1988	-0.105	0.4269	0.7281	-0.1229	0.1996	-0.0667	-0.0434	0.0118	-0.0554	1.0757	-0.268	-0.0772	-0.118	0.007
A_43_P16914 Ms4a1_predicted Membrane-spanning 4-domains, subfamily A, member 1 (predicted)	0.2343	0.249	-0.4732	0.0276	0.0014	0	-0.048	-0.0628	0	0.1215	-0.0029	0.2091	0.0594	-0.0938	-0.4557	0.2318	0.0571	0.1252	0.2293	0.2552	-0.1787	0.1185	-0.3974	-0.1758	0.3248	-0.3223	-0.3927	-0.179	-0.0327	-0.1834	0.063	0.0303	-0.1898	-0.0412	-0.0058	0	0.053	-0.0323	0.0033	0.3342	-0.3729	0.888	-0.0844	0	0.9074	0.4451	0.001	0.2103	0.2387
A_43_P16926 RGD1309388_predicted similar to DIP13 alpha (LOC290537)	0.1242	-0.1231	0.0195	-0.0559	-0.05	-0.2264	-0.1994	-0.1568	0.2078	-0.1458	-0.2007	-0.2332	0.2883	0.3096	0.1713	0.1251	0.2767	0.2613	0.0857	-0.3332	-0.3084	-0.0892	-0.5109	-0.2199	-0.016	-0.062	-0.155	-0.071	-0.089	-0.0907	0.1447	-0.1678	0.0523	0.322	-0.0859	0.0248	0.1771	0.4476	0.0685	-0.1227	-0.0431	-0.1541	0.1332	-0.077	-0.3603	-0.0338	-0.0654	0.1354	0.0526
A_43_P13281 Mapre1 Microtubule-associated protein, RP/EB family, member 1	0.476	1.6812	2.006	0.0586	0.7958	1.3764	-0.0897	0.5236	0.0716	-0.4563	-0.2152	0.5106	-0.263	-0.4003	-0.1514	-0.1755	-0.5303	-0.9517	0.014	1.6576	0.9986	-0.1353	1.7155	0.1827	-0.2267	0.1584	0.2906	-0.3429	0.2321	0.8723	-0.102	-0.3614	0.1118	0.4357	0.2005	-0.1991	0.657	0.8417	-0.0965	0.2618	-0.1776	0.7939	0.0284	0.0319	2.3051	0.1296	0.0151	0.09	0.0725
A_43_P13282 LOC171516 20 alpha-hydroxysteroid dehydrogenase	0.0039	-1.1983	-1.7339	0.1287	-0.0182	-1.8288	0.2636	-0.1362	-0.5584	-0.5871	-0.115	-1.4044	-0.4099	-0.4779	-0.8676	0.117	-0.3419	-0.6654	-0.2944	-3.3866	-1.2273	0.335	-1.8522	0.5277	-0.446	-0.492	-0.7896	-0.3083	-0.6401	-1.1901	-0.465	-0.3609	-0.2715	-0.6244	-0.0182	0.3441	-0.5482	-0.5887	0.158	-0.9004	0.017	-0.3523	0.771	-0.0278	-3.4061	0.0631	-0.0255	0.1074	-0.0305
A_42_P695042 Csf1 colony stimulating factor 1 (macrophage) (Csf1)	-0.3114	0.4309	0.0134	-0.086	-0.2613	0.1889	-0.2721	-0.3463	-0.8238	-0.1104	-0.0517	0.2861	-0.1875	-0.1148	-0.5626	-0.3183	0.0183	-0.0718	-0.2443	2.3567	0.3172	-0.1756	1.6644	-0.2732	-0.2204	-0.2917	0.2797	0.079	0.7742	1.6167	0.363	0.0818	0.4124	0.6521	0.0156	-0.1313	0.2049	0.8981	0.0265	0.3407	-0.083	2.0826	-0.2095	-0.0357	1.5115	2.1847	-0.0159	1.2394	-0.1246
A_43_P15933 Chrm4 Cholinergic receptor, muscarinic 4	-0.0392	0.019	-0.1853	-0.2698	0.068	-0.1078	-0.165	-0.2563	0.0988	0.0656	-0.2092	0.0643	0.1361	0.0383	-0.1165	0.3032	0.2904	0.3451	0.206	-0.0114	0.0236	0.0084	0.1195	0.0023	-0.0517	-0.0251	-0.0384	-0.0246	-0.1792	-0.1004	-0.037	0.0054	0.0035	0.1388	-0.0263	0.0389	0.0896	-0.0018	-0.0296	-0.1553	-0.0316	0.2339	0.121	0.0446	0.4603	-0.1353	-0.0373	0.1687	-0.0111
A_43_P12611 Pten phosphatase and tensin homolog (Pten)	-0.0468	-0.45	-0.1422	-0.034	-0.2108	-0.23	-0.3996	-0.3325	0.2181	-0.3586	-0.7059	-1.1701	0.5384	0.5078	0.3055	-0.9446	-0.8821	-0.6861	0.522	0.2129	0.4657	0.57	0.2072	0.6629	0.619	0.4176	0.5908	0.1884	-0.2987	-0.5696	0.0132	-0.6392	-0.438	-0.1401	-0.6519	-0.2198	-0.3564	-0.245	-0.022	0.0022	0.0734	-0.2937	6e-04	-0.147	-0.4923	-0.3072	0.0327	0.0246	-0.1352
A_43_P16815 CB606442 Transcribed locus, strongly similar to NP_031990.1 ecotropic viral integration site 5 [Mus musculus]	-0.06	-0.3908	-1.1384	0.017	-0.1357	-0.6918	-0.1361	-0.6648	-0.6776	-0.2463	-0.3451	-1.3708	-0.102	-0.0367	-0.2256	-0.2303	-0.3662	-0.738	0.3332	-1.1089	0.2457	0.2593	-0.7718	0.2685	-0.1669	-0.472	-0.6189	0.3125	-0.0852	-0.4642	-0.1907	-0.5277	-0.3928	-0.2347	-0.5501	-0.1071	-0.4107	-0.6832	0.0529	0.13	-0.024	-1.5096	0.0447	-0.1256	-1.7719	-0.8245	-0.1142	-0.0606	0.1217
A_43_P21226 Usp8_predicted similar to mKIAA0055 protein (LOC296121)	-0.0774	-0.1032	-0.3134	0.164	0.4368	0.3014	-0.464	-0.6248	-0.1265	-0.8691	-1.103	-0.8116	0.4653	0.4554	0.5687	-0.5388	-0.5561	-0.6319	0.5464	0.221	0.9365	0.4854	0.2284	0.5124	0.3148	-0.0375	0.135	-0.0399	-0.472	-0.3326	0.3977	-0.5974	-0.1038	0.521	-0.5503	-0.559	-0.1192	0.0778	-0.2674	-0.077	-0.081	-0.659	-0.1583	-0.3948	-0.4239	-0.7707	-0.1422	-0.16	-0.2532
A_43_P21222 Erf_predicted similar to Erf (LOC292721)	0.3977	0.5095	1.7115	-0.1587	-0.0791	0.7804	0.2282	1.1294	0.8301	0.1724	0.1584	0.4992	-0.1366	0.0828	0.1183	0.1685	0.0334	0.0882	-0.1867	1.7854	-0.1617	-0.1956	0.193	-0.1379	0.3702	1.7511	1.5348	0.0299	-0.0733	-0.0211	-0.1569	-0.1357	-0.108	-0.2808	-0.273	-0.0362	0.2629	0.9665	0.0476	0.0424	0.0359	1.1698	-0.2254	-0.0274	0.0974	0.5763	0.0062	-0.0127	-0.1693
A_42_P709525 Serpinf1 serine (or cysteine) proteinase inhibitor, clade F), member 1 (Serpinf1)	-0.2465	-0.661	-0.8261	-2e-04	-0.2784	-0.695	-0.1892	-0.251	-0.3284	-0.1292	-0.308	-0.6763	0.0911	0.1458	-0.6084	-0.1596	-0.1393	-0.0595	-0.273	-0.9304	-0.3806	0.0805	-0.9689	-0.1805	0.0847	-0.0257	0.0242	-0.103	-0.3581	-0.5491	0.1379	-0.2787	-0.2475	-0.3618	-0.0709	-0.0905	-0.1018	0.1315	-0.1204	-0.1856	-3e-04	0.068	-0.1577	-0.1459	-2.1962	0.0038	-0.0668	-0.0606	-0.0936
A_43_P19382 Eps15_predicted epidermal growth factor receptor pathway substrate 15 (Eps15)	0.0851	0.22	0.4144	-0.0839	0.122	0.5082	-0.3225	0.1859	-0.0524	-0.2202	-0.0943	0.1432	-0.164	-0.3514	-0.1955	-0.0922	-0.2414	-0.0338	0.1598	0.3317	0.2994	0.1419	0.2408	0.2913	-0.183	0.0298	-0.0242	0.0175	0.1232	0.2708	0.2223	0.0189	0.1964	0.4686	0.0711	-0.1205	0.2792	0.3517	0.0585	-0.1397	-0.0871	0.2271	0.0158	-0.054	1.0761	0.0868	-0.103	0.1073	0.1227
A_43_P19318 Cdk9 cyclin-dependent kinase 9	-0.2119	-0.219	0.2499	0.1129	0.1092	0.3474	-0.5295	-0.3782	-0.402	-0.7143	-0.6274	-0.46	-0.1192	-0.1595	-0.3081	-0.3388	-0.4486	-0.4827	-0.0419	0.12	-0.0586	0.1056	-0.3273	0.0386	-0.0676	0.0832	0.0352	-0.0496	0.0811	0.3503	0.3268	-0.0495	0.2382	0.5478	0.1772	-0.0688	0.4732	0.9873	-0.0904	-0.1152	-0.1265	0.0831	-0.0736	-0.0476	0.1519	0.0252	-0.0058	-0.1331	0.0905
A_43_P19322 BF396717 UI-R-BS2-beu-d-02-0-UI.s1 UI-R-BS2 cDNA clone UI-R-BS2-beu-d-02-0-UI 3', mRNA sequence.	-0.0756	-0.5091	-0.6225	-0.2399	-0.3489	-0.7329	-0.2964	-0.2364	-0.283	0.0458	0.0051	-0.1402	0.0391	0.1486	-0.088	0.1173	0.0177	0.1981	0.0676	-0.4913	-0.2562	0.1445	-0.288	0.1959	-0.0278	-0.0437	-0.0267	0.2652	-0.0192	-0.1448	0.1824	0.0368	0.0557	0.201	-0.1108	-0.0266	-0.1429	0.0066	-0.0307	-0.0012	0.0687	0.1228	0.0201	0.0659	-0.4409	-0.0758	-0.0507	0.138	0.0561
A_43_P19345 Ehf_predicted Ets homologous factor (predicted)	0.1634	0.069	0.2977	0.3718	-0.0622	0.303	0.1265	0.1905	0.7538	-0.0348	0.238	-0.2857	-0.42	0.0135	-0.4668	0.0282	-0.1705	-0.6637	-0.195	0.3911	-0.4955	0.3042	-0.0134	0.1425	0.2549	0.1271	0.319	-0.2659	-0.0083	0.2828	-0.3378	-0.2298	-0.6358	-0.7065	-0.0153	-0.1608	-0.1532	-0.4516	-0.2965	0.0814	0.2035	0.0298	-0.1121	-0.3721	0.8369	-0.237	0.0308	0.047	-0.1728
A_43_P13924 Emp2 epithelial membrane protein 2	-0.0769	-0.2344	-0.8686	0.0386	-0.0151	-0.8592	0.1648	-0.1762	-0.3962	0.3718	0.4868	-0.0138	-0.1272	-0.039	-0.4199	-0.0682	-0.104	0.0414	-0.3084	-0.3169	-0.3796	-0.2131	0.2913	-0.1446	-0.2858	-0.2682	-0.0094	-0.0901	0.223	-0.0042	0.0782	0.0445	0.2753	0.1741	0.0412	-0.1267	-0.2624	0.0015	-0.0916	0.1759	0.04	0.8635	0.0087	0.1357	1.7265	1.0998	0.0442	0.711	-0.026
A_43_P13974 Fth1 ferritin, heavy polypeptide 1 (Fth1)	-0.2418	0.7354	0.7277	-0.0527	0.5592	1.6433	-0.0969	0.1773	-0.2029	-0.1386	-0.1456	0.7136	-0.0797	-0.058	0.6054	-0.0683	0.0173	0.1205	0.21	1.3853	0.8934	0.149	1.1431	0.5728	0.1445	0.3042	0.6802	0.3195	0.5461	0.7262	0.1847	0.2573	0.3917	0.494	0.2072	0.2894	0.5662	1.0423	0.0809	-0.0059	-0.0672	0.902	0.1099	0.034	1.4527	0.1594	-0.0258	0.0368	0.0118
A_43_P15891 E2f1 similar to E2f1 protein (LOC296297)	-0.2108	-0.5069	-0.5269	-0.4252	-0.1858	-0.0637	-0.0229	-0.2906	0.0298	0.1377	0.1705	0.5351	0.1241	0.289	0.6099	0.3934	0.4531	0.4854	-0.0413	-0.0221	-0.1687	-0.008	0.2125	-0.1404	-0.2266	0.0063	0.0404	0.3489	0.0989	-0.0199	0.0303	0.1798	0.0529	0.0948	0.0029	0.1362	-0.0164	-0.1532	0.1216	-0.0333	0.0593	0.0589	-0.0904	0.1947	0.4139	0.0603	-0.0588	0.1183	-0.1651
A_43_P15895 Arhgef1 Rho guanine nucleotide exchange factor (GEF) 1 (Arhgef1)	-0.0111	-0.0718	-0.1367	-0.4529	0.0538	0.0092	0.0813	0.1247	0.3315	-0.0489	-0.0144	0.3271	0.1303	-0.0161	0.0943	0.0998	-0.0537	0.0482	-0.3591	-0.2186	-0.0539	-0.2472	0.114	0.1121	0.2324	0.0208	0.1117	0.013	-0.1034	-0.3574	-0.2604	0.0883	0.2931	-0.3315	0.0656	-0.0726	0.0683	0.0569	-0.2681	0.0922	-0.0982	0.2743	0	-0.01	0.0211	0.1161	-0.1722	0.0514	0.0946
A_43_P15860 Irf2_predicted Interferon regulatory factor 2 (predicted)	-0.006	-0.0116	-0.0854	0.1028	-0.2216	-0.1768	0.1927	0.4703	0.0345	-0.0674	-0.3672	0.0265	-0.2924	-0.1053	0.0697	-0.1146	0.1716	0.2249	0.1281	0.2577	0.2308	-0.0717	-0.0845	-0.0764	0.3429	0.1057	0.1213	0.1918	-0.0636	0.0133	-0.0703	0.2716	-0.0163	0.0013	0.0051	0.0209	-0.4085	-0.0771	0.1308	-0.3223	-0.0365	0.1516	0.0121	-0.1761	-0.1062	0.097	-0.0614	-0.1721	-0.4967
A_43_P15811 Kitl kit ligand (Kitl)	1.0088	-0.0127	-0.4939	-0.0276	-0.0046	0.0336	0.0411	1.089	0.1563	0.1376	-0.1932	-0.3046	0.0358	0.0441	-0.481	-0.5006	-0.2473	-0.0114	-0.235	0.3462	-0.2034	0.0901	-0.1294	0	0.026	-0.1573	0.2795	-0.0527	-0.3625	-0.3439	-0.2929	0.1396	-0.8627	-0.8321	-0.3286	0.1337	-0.5822	-0.3105	-0.1467	0.1626	-0.0608	-0.1511	0.3183	0.2533	0.0471	0.301	0.4262	0.5968	0.5116
A_42_P727530 Mnat1 menage a trois 1 (Mnat1)	0.0801	0.9313	1.1565	0.1454	0.3468	1.0737	0.3138	0.1668	0.0812	0.2798	0.6667	0.8922	-0.2442	-0.1414	0.4505	0.0195	-0.0889	-0.1647	0.1478	0.4949	0.7313	-0.0835	1.0858	0.1257	0.0666	-0.365	0.0335	-0.2532	0.2218	0.3696	-0.241	0.04	-0.0191	-0.2275	0.1801	0.0081	-0.0831	-0.8512	0.0896	0.3924	0.038	0.2514	0.1212	0.059	1.3425	-0.927	0.089	-0.5733	-0.0876
A_43_P10360 Ube2v2 Ubiquitin-conjugating enzyme E2 variant 2	-0.079	0.402	0.9163	0.0784	-0.164	0.3893	0.2612	0.4289	0.2984	-0.1252	-0.0512	0.481	-0.401	-0.4187	-0.4143	-0.2436	-0.3264	-0.317	-0.1317	0.4028	0.101	-0.2149	0.4317	-0.2882	0.1145	0	0.2107	0.1053	0.0938	0.2436	-0.2569	0.3392	-0.0623	-0.2664	0.1278	0.038	-0.1987	-0.5741	0.1113	-0.0854	-0.0458	0.2155	-0.1175	-0.0372	0.403	-0.0935	0.1072	-0.1376	-0.0735
A_43_P19193 Lama1_predicted similar to laminin alpha-1 chain precursor - mouse (LOC316758)	-0.3241	-0.334	-0.8255	0.44	-0.4582	-0.1994	0.426	-0.3587	0.0841	-0.1464	0.1403	0.0622	-0.0262	-0.0481	0.0936	0.5104	-0.0735	-0.323	-0.0254	-0.6401	-0.47	0.1059	-0.6052	0.1252	-0.1142	-0.2358	-0.2393	-0.3507	-0.1606	-0.4914	0.0894	0.0388	-0.0838	-0.0564	0.0129	0.1153	-0.1434	-0.1232	-0.0153	-0.0308	0.0917	-0.1418	-0.1085	0.0332	-0.5444	0.1522	-0.026	-0.0464	0.0104
A_42_P677059 Sipa1 Signal-induced proliferation-associated gene 1	0.0984	0.2402	-0.2892	0.0677	0.3003	0.2224	-0.1829	-0.2818	-0.1385	0.0134	-0.1266	-0.2843	0.0752	0.1154	-0.1877	-0.0304	0.077	0.0972	-0.117	0.698	0.2822	0.111	1.068	0.1254	-0.0595	-0.0507	-0.0345	-0.002	0.0531	0.0528	0.1822	-0.2374	0.3148	0.5958	-0.1951	-0.3143	0.019	0.1464	-0.1505	0.3106	-0.0298	1.5199	0.1238	-0.0263	1.7463	0.0608	-0.021	-0.0115	-0.0561
A_42_P772157 Il6r interleukin 6 receptor (Il6r)	-0.1246	-1.1215	-1.196	0.142	-0.0394	-0.2593	-0.5772	-0.5966	-0.2232	-0.746	-1.2641	-1.9116	-0.148	-0.5921	-0.9108	-0.7123	-0.5181	-0.5015	-0.4873	-0.3757	-0.92	0.0913	-0.6415	0.3711	-0.2665	0.3763	-0.7132	0.4759	0.1565	-0.15	0.4732	0.8288	0.7904	1.0806	0.562	0.4261	0.6882	1.5637	0.2414	-0.2063	-0.0158	-0.4621	0.1128	0.1892	-0.6072	-0.7865	0.0492	-1.5409	0.3318
A_42_P756652 C6orf108 chromosome 6 open reading frame 108 (C6orf108)	0.0028	0.1143	-0.0226	0.0097	0.3234	0.8388	-0.1163	-0.2312	-0.192	-0.3695	-0.3494	-0.012	0.028	-0.1179	1.1015	0.0759	0.0716	-0.2114	0.2802	-0.3302	0.377	-0.3093	0.2802	0.0175	0.0738	-0.1746	-0.184	-0.4816	-0.0588	-0.1996	-0.4914	-0.6196	-0.5781	-0.862	-0.2394	0.0828	-0.2603	-0.505	0.061	0.0023	0.0476	-0.4662	-0.1402	-0.0386	0.2442	0.2071	-0.0232	0.1192	0.0298
A_42_P626281 Traip_predicted TRAF-interacting protein (predicted)	-0.1569	0.5281	0.286	-0.1808	0.4415	1.6902	0.3812	-0.0924	0.1248	0.1926	0.5559	0.729	-0.0996	0.1711	1.3666	0.2341	0.0088	0.0312	0.23	0.2772	1.145	0.3136	3.2152	0.699	0.1877	0.0662	0.1872	-0.014	0.1936	0.0929	0.1022	0.0137	0.6613	1.1288	-0.166	0.1946	-0.0808	0.0308	-0.1487	0.5691	-0.0237	1.0827	0.4108	-0.1692	3.0019	-0.0454	-0.0231	0.0434	0.1639
A_42_P727768 Hdgf hepatoma-derived growth factor (Hdgf)	0.0347	0.8403	1.1646	-0.0434	0.2793	1.1145	-0.1014	0.1127	-0.0562	-0.1975	-0.4419	0.7813	0.2447	0.2129	0.3022	0.0448	0.0817	-0.0387	0.1874	1.1356	0.9112	0.0241	0.657	-0.0176	0.3062	0.0044	0.4229	-0.1087	-0.0859	0.2412	-0.0475	-0.4639	-0.1727	0.245	-0.5224	-0.1735	0.196	-0.0272	-0.1559	0.2957	0.0848	0.0065	-0.0942	-0.0732	0.5688	-0.8388	-0.0954	-0.2845	-0.0019
A_42_P581001 S100a6 S100 calcium binding protein A6 (calcyclin) (S100a6)	-0.1593	0.2672	0.0712	-0.1549	1.0008	1.7982	0.4035	0.1126	0.0401	0.2046	0.2736	0.0199	0.1934	0.2568	0.5434	0.2981	0.3017	0.3874	-0.3175	1.9859	0.1441	-0.397	3.3507	0.1286	-0.1941	0.0183	0.3018	0.1826	0.8912	1.6926	0.0386	-0.3973	0.5924	0.9275	-0.261	0.038	0.1538	0.4239	-0.1	0.6558	0.0382	2.7574	-0.0111	-0.04	4.1227	1.194	0.1179	0.8212	0.1087
A_43_P21658 LOC317322 similar to glypican 4 (LOC317322)	0.0329	0.0659	0.2548	0.1672	0.4533	-0.1035	-0.5515	-0.7006	-0.76	-0.8426	-0.8868	-0.6195	-0.2892	-0.3134	-0.4333	-0.443	-0.5923	-0.8185	-0.0063	0.4977	0.0411	0.0959	-0.1346	0.1264	-0.2824	-0.222	-0.3157	-0.0945	-0.1319	0.1467	0.544	0.001	0.3684	0.8619	0.2813	-0.2526	0.1177	0.9733	-0.3072	-0.2132	-0.1958	-1.0537	0.0895	-0.1352	-0.6523	-0.2021	-0.1401	-0.0285	0.1632
A_43_P17800 Gab1_predicted similar to growth factor receptor bound protein 2-associated protein 1 (LOC361388)	0.0694	-0.2875	-0.4002	-0.0101	-0.0978	-0.3358	-0.175	-0.113	-0.0988	-0.088	-0.1597	-0.252	0.1092	0.1262	0.0273	0.0836	0.0838	0.0458	0.0967	-0.354	-0.1241	0.0079	-0.5757	-0.1278	-0.0079	0.0184	-0.0556	-0.0189	-0.1306	-0.3184	0.009	-0.0659	-0.1556	-0.2225	-0.0642	-0.002	-0.107	-0.056	0.0033	-0.1568	-0.028	-0.2336	-0.0452	-0.0623	-0.8499	0.0467	-0.0874	-0.0331	0.0319
A_43_P10179 Usp8_predicted similar to mKIAA0055 protein (LOC296121)	0.3888	1.1986	0.7823	-0.1497	0.1362	0.0676	-0.3625	0.0834	0.3729	0.1461	-0.1874	0.1224	0.7698	0.5744	0.5091	0.4808	0.1458	0.1386	-0.0135	-0.5967	0.3678	-0.3351	0.0343	0.0192	-0.244	-0.4293	-0.0823	0.0413	-0.1655	0.1206	-0.2105	-0.4935	0.0052	0.2353	-0.0749	0.0055	-0.4107	-0.4812	0.1023	-0.0521	-0.0502	-0.0103	0.0047	-0.1848	0.4477	-0.3346	0.3288	-0.2577	0.4954
A_43_P19754 Osmr Oncostatin M specific receptor	-0.0208	-0.341	-0.119	-0.1049	-0.2256	-0.5188	-0.0329	-0.0496	-0.1177	0.2382	0.053	-0.0462	-0.0229	0.0453	-0.235	-0.006	0.2404	0.2585	-0.0378	-0.1251	-0.2615	-0.0859	-0.4647	-0.1567	-0.1171	-0.0444	-0.1628	0.1446	0.0429	0.0484	-0.0166	0.121	-0.0336	-0.2852	-0.0232	0.1091	0.0922	0.106	0.0712	-0.0557	0	-0.0574	0.1255	0.066	-0.0228	0.0982	-0.0537	0.2208	0.1047
A_42_P759192 LOC498266 Similar to Golgin 45 (Basic leucine zipper nuclear factor 1)	0.0516	0.7132	1.4923	0.2233	0.3832	1.1974	0.0561	0.0907	-0.0779	-0.1807	-0.1205	0.4854	-0.0085	-0.091	0.2574	-0.4487	-0.4266	-0.3826	-0.0582	0.6772	0.3485	0.0618	0.4456	0.0844	0.0489	-0.3258	0.0305	-0.1406	0.2478	0.5545	0.0169	-0.1214	-0.0127	-0.0244	0.1229	-0.1561	0.312	-0.2682	-0.1347	0.4359	0.1632	-0.0315	0.1088	0.122	0.8764	-0.3549	-0.0229	-0.5425	0.0835
A_43_P21514 Ptch1_predicted Patched homolog 1 (predicted)	-0.004	-0.247	-0.1486	-0.1543	-0.2648	-0.3206	-0.1078	0.1903	-0.0079	0.3203	0.0557	-0.0706	0.2302	0.0568	-0.0653	-0.0497	0.12	0.1162	0.0285	-0.3573	-0.2551	-0.076	-0.2708	0.0181	-0.1235	0.0324	-0.0216	0.0063	0.047	-0.0832	-0.1747	0.1607	-0.2168	-0.5013	-0.0669	0.0988	-0.0486	-0.0644	0.2256	-0.1957	-0.0837	-0.0798	-0.0119	0.0981	-0.4851	0.0592	-0.0471	0.0713	-0.0449
A_43_P17167 Lrp1_predicted similar to lipoprotein receptor-related protein (LOC299858)	0.1345	-0.5259	-0.7073	-0.229	-0.3736	-0.639	-0.2194	-0.4231	-0.1234	-0.1082	-0.4348	-0.398	0.3224	0.4808	-0.0047	0.5324	0.5748	0.3557	0.0967	-0.0984	-0.1804	-0.1402	-0.3856	-0.2585	-0.0837	-0.3755	-0.3729	0.037	-0.1189	-0.3157	0.0189	-0.1492	-0.0751	0.1331	-0.2055	-0.0936	-0.3135	-0.2163	0.0784	0.0514	-0.0585	-0.2348	0.1562	0.0729	-0.3888	-0.0696	0.0901	0.2072	-0.0836
A_42_P567753 Aprin_predicted Androgen-induced proliferation inhibitor (predicted)	-0.0319	0.1054	-0.4572	0.0424	-0.1131	-0.0319	0.2512	0.259	-0.0709	0.2567	0.5294	0.4449	0.0065	-0.0932	-0.3662	0.2335	0.1142	0.0937	-0.3346	-0.3956	-0.1781	-0.1198	0.6463	-0.0286	-0.1003	0.0143	-0.002	0.0328	0.015	-0.165	-0.0907	0.2528	0.0043	-0.366	0.1457	0.0762	-0.1255	-0.616	0.0388	0.1219	0.1505	0.0225	-0.0594	0.1277	0.2029	-0.2321	0.1106	0.1744	-0.0071
A_43_P19009 RGD1305899_predicted similar to Protein C20orf158 (LOC311715)	0.048	-0.033	-0.0628	-0.2257	-0.091	-0.2037	-0.1696	0.1836	0.2393	-0.0522	0.1101	0.1474	0.1188	-0.0108	-0.0139	0.2725	0.2427	0.0258	0.1066	0.1034	-0.0316	0.0503	0.0154	0.0432	0.0272	0.1019	0.104	0.0476	-0.0472	0.0556	-0.0086	-0.0053	-0.0224	0.059	-0.0215	0.1088	-0.1022	-0.1081	0.0835	-0.0479	0.0108	0.0518	-0.0182	0.0976	0.0831	0.0718	0.1331	0.0235	-0.0686
A_43_P19066 LOC498266 Similar to Golgin 45 (Basic leucine zipper nuclear factor 1)	-0.0079	0.1917	0.441	-0.0108	0.12	0.2262	-0.1973	-0.1887	-0.0509	-0.2286	-0.1871	0.2752	-0.1878	-0.0966	-0.1526	-0.0224	-0.118	-0.292	0.1813	0.1278	0.2337	0.0447	-0.0602	0.034	0.0887	0.0027	0.0546	-0.0676	0.0033	0.2128	0.0338	0.0301	-0.0029	-0.0382	0.0497	-0.0241	0.1149	0.038	0.0181	-0.0471	0.0438	-0.2178	-0.0026	0.0042	0.1797	-0.0738	-0.0725	-0.0224	0.1187
A_42_P576823 Mki67_predicted Antigen identified by monoclonal antibody Ki-67 (predicted)	0.3482	0.768	0.2155	0.2193	2.2922	3.9519	-0.0552	0.0182	0.1406	0.6588	0.2112	0.1283	-0.15	0.5093	2.8604	-0.1462	0.009	0.2257	0.5268	0.3993	1.821	0.1015	4.3877	1.034	-0.0248	0.0165	-0.1777	-0.0687	0.6476	0.4734	-0.048	-0.5793	0.9318	2.4432	-0.2358	0.201	-0.03	0.1509	0.1509	1.4538	-0.0496	2.1485	1.4138	0.057	4.951	0.4873	0.2221	0.0376	0.0043
A_42_P570671 Usp8_predicted Ubiquitin specific protease 8 (predicted)	-0.0501	-0.0073	-0.4129	-0.1404	-0.0404	-0.1923	0.0765	-0.0074	-0.2242	0.3486	0.4338	0.2725	-0.0885	-0.0698	0.1109	0.1248	0.1955	0.2866	-0.1247	-0.3528	0.1553	0.042	-0.0187	0.1632	-0.1581	-0.1498	-0.154	0.126	0.0611	-0.0048	0.0293	0.0366	0.1269	0.0824	-0.0087	0.027	-0.1365	-0.4958	0.0194	-4e-04	0.0979	-0.4327	0.1015	0.1247	-0.039	-0.5158	0.1578	-0.1282	-0.0602
A_43_P10723 Bub1b similar to mitotic checkpoint protein kinase BUB1B (LOC362192)	-0.0491	-0.0209	0.0218	0.2032	1.0321	1.7909	0.2848	-0.1757	-0.0082	0.4479	0.0525	0.0424	-0.1626	0.2281	0.6229	0.1678	-0.0228	-0.4872	-0.3233	0.3604	0.2785	0.0401	2.557	0.15	-0.031	0.0697	-0.2516	-0.0069	0.1066	0.005	0.068	0.1771	0.3729	0.8667	0.0977	0.0161	0.0366	-0.0394	-0.1389	0.4358	-0.0805	0.9653	0.3832	0.146	3.3336	-0.1148	-0.1083	0.0227	0.0684
A_42_P528767 Nudc nuclear distribution gene C homolog (Aspergillus) (Nudc)	0.1536	1.0112	0.8973	0.3086	0.3976	1.274	-0.5195	-0.3867	-0.1748	-1.4349	-1.2042	0.2708	-0.2764	-0.3314	-0.0506	-0.2726	-0.5304	-0.7282	0.2651	0.4588	0.9181	-0.111	0.3165	-0.1532	0.071	0.0028	-0.0794	-0.3852	-0.1595	0.2906	0.1705	-0.0796	0.24	0.6185	0.2546	-0.0997	0.2126	0.349	-0.1501	0.0052	-0.2676	-0.5392	-0.1135	-0.1686	0.1908	-0.5012	-0.1498	-0.2812	0.1194
A_42_P723403 Emp1 epithelial membrane protein 1 (Emp1)	-0.1482	0.5013	1.2772	0.0295	0.5598	2.7508	0.2049	-0.0307	0.2611	0.0085	0.4257	-0.3189	-0.3411	-0.4064	-0.2189	-0.3302	-0.5987	-0.3677	-0.1973	3.2262	0.4161	-0.3981	3.7686	0.0319	-0.3379	0.0486	0.0448	0.0716	1.1798	2.7571	0.1872	-0.3878	0.9522	1.3516	-0.1033	0.0507	1.0182	2.0301	-0.0505	-0.1026	-0.2545	2.609	-0.0664	-0.091	4.3649	0.5256	-0.0788	0.5594	0.0928
A_42_P593153 Emp2 epithelial membrane protein 2	-0.1238	-0.1517	-0.6643	-0.0127	-0.0455	-0.7622	0.1164	-0.2598	-0.3064	0.3548	0.4696	-0.0889	-0.1648	-0.0598	-0.3485	-0.0014	-0.0742	-0.0065	-0.2913	-0.2537	-0.3125	-0.1707	0.3826	-0.1027	-0.2316	-0.3025	0.0696	-0.0801	0.2472	0.0426	0.0602	0.0409	0.2802	0.2877	0.062	-0.1775	-0.2258	0.0826	-0.1267	0.1595	2e-04	0.8218	9e-04	0.1108	1.6412	1.0249	0.0523	0.7752	0.029
A_43_P17305 Rpp14_predicted similar to RIKEN cDNA 2610511E03 (LOC361020)	-0.2589	-0.1921	0.2898	0.2133	0.1558	0.3332	-0.4478	-0.0555	-0.3694	-0.8101	-0.699	-0.3058	-0.3872	-0.402	-0.452	-0.493	-0.5926	-0.704	0.0888	0.3011	0.0604	0.0989	-0.1121	-0.0534	0.0475	0.3086	0.3192	-0.1679	-0.0932	0.1887	-0.1004	0.0974	0.0566	-0.0089	0.2063	-0.101	0.2986	0.4881	-0.0997	-0.2976	-0.1777	-0.2111	-0.086	-0.0954	0.0687	-0.1149	-0.1334	-0.4771	0.0607
A_42_P525876 Erg v-ets erythroblastosis virus E26 oncogene like (avian) (Erg)	0.7515	0.6088	0.6146	0.5211	0.2612	-0.0225	0.7579	0.8758	0.5769	0.2965	0.0887	-0.4424	0.1443	-0.0306	-0.4205	-0.5398	-0.3583	-0.0887	-0.6851	-0.1172	-0.7867	-0.314	0.2978	-0.246	-0.2448	-0.2622	-0.1937	0.0701	0.0361	-0.039	-0.0341	0.1906	0.0227	-0.0154	-0.0556	-0.1394	-0.0125	-0.0823	-0.1203	0.1132	0.1217	0.7647	0.1509	-0.0714	0.5136	0.3538	0.264	0.5821	-0.0113
A_43_P19699 Prkca Protein kinase C, alpha (Prkca)	0.2704	0.4972	0.2189	0.0043	0.2347	0.6895	-0.1556	-0.201	0.023	-0.0844	-0.2992	0.0315	0.2641	0.0802	0.2439	-0.5575	-0.271	0.2188	0.1901	0.1698	0.4288	-0.1644	0.252	0.4043	-0.1777	-0.2417	-0.0559	-0.1735	-0.4813	-0.1448	0.2088	0.1396	0.2465	0.4104	-0.2318	0.0958	0.0453	0.4384	0.1581	-0.1649	-0.2047	-0.4572	-0.0026	0.1424	0.055	-0.2517	-0.0377	0.0398	0.0576
A_43_P19684 Ptch1 Patched homolog 1 (Drosophila)	0.0345	-0.2212	-0.1469	-0.043	-0.1066	-0.418	0.0127	0.0259	-0.0257	0.0862	0.1706	-0.0461	0.092	0.0306	-0.0183	0.0872	0.0484	0.0583	-0.0922	-0.3333	-0.2509	0.0179	-0.3992	-0.0149	-0.0515	-0.0034	-0.0624	0.0108	0.0777	-0.2043	-0.0015	0.0466	-0.0527	-0.1784	0.0233	0.0438	-0.0894	-0.1144	-0.0126	-0.0166	0.0379	-0.1233	0.0185	0.0666	-0.4887	0.0508	-0.0147	0.112	-0.0678
A_43_P22477 Dnase1l2_predicted Deoxyribonuclease 1-like 2 (predicted)	-0.0278	0.0074	0.0711	-0.0166	0.0439	0.3362	-0.3741	-0.2712	-0.5285	-0.1626	-0.3074	-0.0291	-0.0139	0.0792	0.0105	-0.1574	-0.032	0.2011	-0.0202	0.4973	0.0036	-0.2569	-0.1416	-0.3384	-0.1469	-0.3292	-0.2174	-0.01	0.0507	0.2209	0.4338	0.3573	0.4087	0.6394	0.3384	0.0092	0.35	0.4658	-0.0585	0.078	-0.0335	-0.0382	-0.0327	0.1223	0.436	-0.2666	-0.0563	-0.4619	0.0015
A_43_P17034 Skb1_predicted similar to SKB1 homolog (LOC364382)	-0.2209	-0.0171	0.2012	-0.223	-0.0943	0.6462	-0.1293	-0.4457	-0.221	-0.6335	-0.2344	0.1507	-0.1171	-0.0515	0.1045	-0.0714	-0.063	-0.075	0.0199	0.4181	0.1077	0.0192	0.0752	-0.0599	0.0298	0.0442	0.2456	0.0113	0.0054	0.1424	0.0208	-0.0616	0.0363	0.2197	-0.0295	-0.0908	0.2346	0.0347	0.0105	-0.0023	-0.0912	0.1283	-0.0878	0.0842	0.3363	0.1256	0.0328	-0.1102	-0.3974
A_43_P10544 Aprin_predicted similar to androgen-induced prostate proliferative shutoff associated protein AS3 (LOC304218)	1.0632	0.1304	-0.1915	0.6219	0.4035	-0.446	0.5245	0.3946	0.834	-0.068	-0.3242	-1.7696	-0.0158	-0.0024	-0.4968	-0.7322	-0.9846	-1.1296	-0.0095	-0.7872	-0.1255	0.3207	-0.6467	0.2227	0.198	-0.1785	0.1096	0.0556	-0.299	-0.9592	-0.3586	-1.0418	-0.8455	-1.051	-0.9299	-0.4292	-0.5404	-0.9843	-0.2329	0.051	0.3547	-0.1397	0.1249	0.0279	-1.7621	0.5297	0.179	0.5578	-0.1635
A_43_P10556 Eps15 Epidermal growth factor receptor pathway substrate 15 (predicted)	-0.0752	-0.3515	-0.3629	-0.0569	-0.1122	-0.3587	-0.1133	-0.1687	-0.0161	-0.0795	-0.0827	-0.1422	0.0713	0.0226	-0.1113	0.0532	0.0373	0.073	0.1242	-0.1381	0.0436	0.0537	-0.1411	0.0319	0.1201	0.0571	0.0481	0.0226	-0.1403	-0.2058	-0.0186	-0.0139	-0.0866	-0.1899	-0.073	-0.0252	-2e-04	-0.0542	0.001	-0.1359	-0.0287	-0.1114	-0.0604	-0.0581	-0.1644	-0.0848	-0.0496	-0.0927	0.0283
A_42_P750683 Cyr61 cysteine rich protein 61 (Cyr61)	-0.3253	1.4196	2.4061	-0.1274	0.3021	2.2022	0.0378	0.3046	0.3969	-0.3648	-0.3327	0.1336	-0.0653	-0.0422	0.8629	-0.5593	-0.4173	-0.5352	0.3283	4.6656	1.6156	0.1908	2.3819	0.5504	0.2752	1.6362	0.9902	0.5606	1.039	1.7592	0.2828	0.2198	0.7558	0.8799	-0.1087	-0.2842	0.0412	1.4716	-0.0384	0.3936	-0.0346	2.7068	0.3094	0.0798	2.8718	2.0831	0.3054	1.4253	-0.0803
A_42_P678378 Kif2c kinesin-related protein 2 (Kif2c)	-0.2036	-0.0895	-0.0832	0.0766	1.2369	1.7675	-0.1145	-0.0579	-0.2946	0.1615	0.1879	-0.1304	-0.4596	-0.035	1.5685	0.3396	0.0306	0.3995	-0.0594	0.0962	0.4587	0.0925	2.7275	0.7736	-0.0033	-0.0425	0.1519	0.2199	0.0107	-0.1126	0.0997	-0.0187	0.6839	0.7241	0.0739	0.0572	0.1017	0.1272	0.3303	0.352	-0.3336	0.6183	0.3501	-0.0979	2.725	0.3079	0.1818	0.0277	0.2985
A_42_P641196 Btg1 B-cell translocation gene 1, anti-proliferative (Btg1)	-0.278	-0.9108	0.514	0.0639	-0.4313	-0.5956	0.048	-0.2217	-0.497	-0.7058	-0.4579	-2.1881	-0.5229	-0.7063	-1.3201	-0.3885	-0.6928	-1.1657	-0.9937	0.4074	-1.1714	0.016	-0.8656	-0.0849	-0.6542	-0.2101	-0.5442	0.7994	0.7404	0.9455	0.1788	0.2897	0.1036	0.3703	0.1134	0.0239	0.5089	0.96	-0.0518	-0.0672	-0.0481	-0.5855	-0.2258	-0.1243	-0.9639	-0.6745	0.0792	-1.2407	-0.0225
A_43_P19491 Nr6a1 nuclear receptor subfamily 6, group A, member 1	-0.0706	-0.1485	-0.0355	0.0014	-0.0914	0.0173	-0.1699	0.0302	0.1728	0.1043	0.1327	0.2287	-0.0792	0.0705	0.5788	0.2562	0.1895	0.2208	-0.1093	0.1218	-0.1299	0.0081	-0.2074	-0.0205	-0.1514	0.029	0.0881	0.0062	0.1898	-0.0545	-0.0745	-0.0013	-0.0309	-0.1735	-0.0885	0.0333	0.0401	0.1064	0.0218	-0.0046	0.0461	-0.0153	0.0621	0.1602	-0.2389	0.077	0.0638	0.0411	-0.0317
A_43_P19497 Eps15_predicted epidermal growth factor receptor pathway substrate 15 (Eps15)	0.1942	0.1646	0.4058	-0.1447	0.3094	0.2924	-0.4006	0.2095	0.5923	0.3873	-0.089	-0.3042	0.4163	0.2334	-0.1827	-0.042	-0.095	-0.1874	-0.1728	0.1012	0.0032	0.04	0.1973	0.0965	-0.2357	-0.0782	0.0326	-0.0027	0.0653	0.1112	0.3279	0.2075	-0.1025	-0.0562	0.0237	-0.2292	0.0124	0.2697	0.1219	-0.0415	-0.2987	-0.3785	0.4188	-0.2986	0.4942	-0.0152	-0.1066	0.0305	0.2636
A_42_P647093 Il1b interleukin 1 beta (Il1b)	-0.1736	1.378	0.7685	0.3045	0.4172	-6e-04	0.1072	1.0172	0.0291	0.0529	0.1649	0.4878	-0.4712	-0.2281	-0.7322	-0.351	0.1392	0.6182	-0.3582	3.1412	0.4602	-0.7528	0.366	-0.4958	-0.0463	0.3343	1.2831	-0.0573	0.6794	1.2102	-0.2979	0.4306	0.2088	-0.1144	-0.0867	-0.4674	0.3966	1.2513	-0.2423	0.269	-0.3513	1.2944	0.2813	-0.2127	0.8464	3.4585	0.1593	2.2393	-0.4194
A_43_P19450 Prkca Protein kinase C, alpha (Prkca)	0.2315	0.3323	0.2128	0.0068	0.1056	0.3177	-0.121	0.1864	0.0771	0.3099	0.3135	0.6885	0.0982	0.21	0.4124	0.1942	0.105	0.0948	0.3923	0.0631	0.5502	0.2015	0.2946	0.3782	0.2094	1e-04	0.2275	0.0898	-0.0989	-0.0996	-0.232	0.0027	-0.1108	-0.3994	-0.0881	0.0154	-0.0838	-0.2885	-0.073	-0.039	0.0054	-0.3127	-0.0128	0.1459	0.0969	0.0103	-0.0915	0.0188	-0.3611
A_42_P826853 Tnfrsf17_predicted similar to B-cell maturation protein; BCMA (LOC287034)	-0.177	0.0251	0.0388	0.1334	-0.2812	-0.2752	0.0212	0.0214	-0.1814	0.5334	0.5023	-0.1911	0.1104	0.0637	-0.2937	-0.4292	-0.1079	0.3531	-0.3803	-0.0177	-0.2702	-0.1709	-0.0482	0.0145	-0.0927	-0.0986	-0.17	0.1433	0.1009	0.3811	0.0914	0.2586	-0.111	-0.1984	0.1505	0.0574	0.0956	0.026	-0.1502	0.105	-0.2683	0.3711	0.3858	-0.2394	0.2241	0.0757	0.0488	0.0968	0.0203
A_43_P17268 Tgfbi Transforming growth factor, beta induced, 68 kDa	-0.1036	-0.136	-0.7482	0.3081	0.1656	-0.424	-0.4537	-0.6765	-0.5553	-0.3833	-0.5027	-0.4154	0.2195	0.2279	-0.0843	-0.0884	-0.1057	-0.38	0.0962	-0.613	-0.1641	0.0307	-0.4552	-0.2037	-0.1501	-0.2049	-0.2291	-0.0445	-0.3144	-0.3813	0.2233	0.0834	0.2181	0.3128	0.132	-0.1597	-0.1415	0.0783	-0.0914	-0.1355	-0.0741	-0.4976	-0.2404	-0.1992	-0.8718	-0.1265	-0.0281	-0.0825	-0.1131
A_43_P17809 Cbfa2t2_predicted similar to myeloid translocation gene-related protein 1 isoform MTGR1a; MTG8-like protein; ETO homolog on chromosome 20 (LOC296293)	-0.0082	-0.2331	-0.4552	-0.1984	-0.1938	-0.3692	-0.0761	-0.0429	-0.1435	0.135	0.0963	-0.2519	-0.0246	0.0602	-0.0046	0.311	0.2136	0.3046	-0.0472	-0.3588	-0.184	0.0127	-0.1548	-0.0613	-0.1149	-0.0583	-0.215	0.043	0.1641	0.0688	-0.0416	0.1085	-0.0019	-0.1847	-3e-04	0.0856	-0.2173	-0.1781	0.1085	0.1103	-0.0677	-0.1736	0.054	-0.0157	0.5223	0.0625	-0.0506	0.1333	0.2102
A_43_P20377 MGC112830 Similar to transcription factor	-0.0796	0.1644	0.3942	-0.0197	0.1449	0.3017	-0.5825	0.0897	-0.2085	-0.4197	-0.1887	-0.0674	0.0868	-0.387	-0.0314	-0.0313	-0.0096	-0.2029	0.0164	0.0614	0.0025	0.0615	0.5064	-0.0017	0.0937	0.1125	0.1682	-0.154	-0.0269	0.1046	0.273	-0.0673	0.3549	0.5381	0.0414	-0.0656	0.3382	0.705	0.0086	-0.1556	-0.0855	-0.2518	0.003	-0.5149	0.5553	-0.178	-0.0093	0.0598	0.1086
A_43_P14791 Cbfa2t2_predicted Core-binding factor, runt domain, alpha subunit 2; translocated to, 2 (predicted)	0.1202	0.2228	0.3543	0.0792	0.1341	0.0744	0.1963	0.2256	0.1093	0.5795	0.3272	0.4002	0.2955	0.2864	0.4622	-0.0502	0.2841	0.3357	-0.0676	0.2033	0.1436	-0.0274	0.1347	-0.101	0.096	0.1586	0.0338	0.0127	-0.1728	-0.1854	-0.1284	0.0303	-0.1859	-0.2468	-0.0947	-0.0067	-0.1522	-0.2093	0.0403	0.2196	0.0227	0.2228	-0.1234	-0.1036	-0.0086	0.1563	0.0306	0.0776	0.0217
A_42_P534961 Kitl Kit ligand	0.0784	0.31	0.6145	0.1647	-0.0069	0.5085	0.4308	0.0109	-0.4336	0.3907	0.5342	-0.0964	-0.2929	-0.1992	-0.5768	-0.096	-0.1205	-0.0395	-0.4748	0.9774	-0.4992	-0.2354	1.1598	-0.2404	-0.2407	0.0503	0.2234	0.3031	0.4487	0.5841	-0.0338	0.6182	0.2186	-0.1798	0.2186	0.1152	0.1936	0.3955	0.0316	0.0695	-0.0361	1.6468	-0.0484	-0.016	2.7285	0.5013	-0.0409	0.3826	0.0539
A_43_P18288 Cse1l_predicted similar to cellular apoptosis susceptibility protein (LOC362273)	0.3754	1.1221	0.9147	0.1681	0.6592	0.36	0.2036	-0.0231	-0.5572	-0.5916	0.8496	0.1918	-0.2565	-0.5182	-0.5542	0.064	-0.6018	-0.9468	0.7797	0.4572	1.2985	0.4624	1.0248	0.6045	0.8569	-0.0436	0.7213	-0.3663	-0.0387	0.1332	0.27	-0.2632	0.2206	0.491	0.1876	-0.2818	0.1302	-0.0871	-0.2003	-0.0451	-0.1111	-0.6994	0.0212	0.0596	0.2642	-0.4325	0.0118	0.0012	0.1541
A_43_P20444 Lama1_predicted similar to laminin alpha-1 chain precursor - mouse (LOC316758)	-0.1584	-0.3988	-0.3649	-0.0932	-0.1528	-0.5747	-0.0689	0.058	-0.2206	-0.0176	0.3806	-0.0189	-0.0435	-0.0012	-0.0718	0.0705	-0.0891	-0.0207	-0.0026	-0.3544	-0.267	-0.068	-0.5433	-0.0493	-0.0787	-0.1098	-0.1094	0.0483	-0.1475	-0.0723	0.0432	0.1066	0.0133	-0.0844	0.0646	0.1297	-0.1857	-0.0968	0.0646	0.0117	0.2959	0.3224	0.0592	-0.138	-0.407	0.1178	0.0903	0.177	0.0875
A_43_P20471 Lama1_predicted similar to laminin alpha-1 chain precursor - mouse (LOC316758)	-0.3285	-0.4999	0.0908	0.4123	-0.347	-0.556	-0.2071	0.0415	-0.5523	0.1388	0.5304	-1e-04	-0.0353	0.3828	-0.1544	-0.1457	-0.0641	0.0818	0.1613	0.0819	0.1056	0.1975	0.0265	-0.0777	-0.1663	0.0174	0.0805	0.0324	-0.0854	0.2778	-0.2406	0.1587	-0.5225	0.2386	-0.0825	0.301	-0.1693	0.1032	0.488	0.3052	0.0709	-0.3047	0.0224	-0.929	-0.2478	-0.3702	0.0229	0.27	0.382
A_43_P20400 Lrp1_predicted similar to lipoprotein receptor-related protein (LOC299858)	-0.1041	-0.6469	-0.7344	-0.3366	-0.4902	-0.7204	-0.2998	-0.5385	-0.1124	-0.0777	-0.1705	-0.0117	0.2129	0.3505	-0.0685	0.4311	0.4867	0.3278	0.0032	-0.2788	-0.2178	0.1004	-0.3598	-0.0352	0.0535	-0.084	-0.0948	0.0036	0.0235	-0.1234	0.0073	-0.0227	-0.0664	-0.0201	-0.0837	-0.0924	-0.2241	-0.371	-0.0054	-0.0735	0.1397	-0.0837	0.1607	0.058	-0.501	-0.0333	0.124	0.1638	-0.1781
A_43_P20422 Cdc14a_predicted similar to CDC14 homolog A isoform 1 (LOC310806)	0	0	0.0213	0.0066	-0.0124	0.4004	0.2469	0.0135	-0.0173	0	0	-0.1316	0.8076	0	0	0	-0.2073	0.0995	-0.0032	0	0.0047	0.1666	0	0	0	0	0	-0.3727	0.0566	0.0793	0.1127	0.0218	0	0.0037	0	-0.0036	-0.0305	-0.0719	-0.0312	-0.0397	-0.0428	0.1713	0.17	0.1618	0.3332	0	-0.1493	0.0588	-0.3199
lalt.pool	-0.075	2.975	3.425	-0.2	2.325	6.4	-0.225	-0.025	-0.55	0.05	0.275	1.525	0.15	-0.125	1.575	0.15	0.025	0.15	0.275	7.1	1.975	-0.15	6.025	0.675	-0.35	0.15	0.475	-0.4333	1.4167	3.5833	-0.0667	-0.6333	0.2167	1.8	0.1167	-0.9333	0.35	2.8333	-1.1	1.675	1.025	5.325	-0.125	-0.25	8.425	2.35	-0.325	1.825	-0.95
[truncated: 25 more columns]
