# Supplementary material for: Gene set enrichment analysis for non-monotone association and multiple experimental categories
Source: BMC Bioinformatics. 2008 Nov 14;9:481. doi: 10.1186/1471-2105-9-481 (PMC2636811; doi:10.1186/1471-2105-9-481)
Supplement: Additional file 2 — Sets and Expression. The intermediate analysis results of NCT compendium data set. Sets directory contains lists of identified gene sets under different across-compound (category) selection criteria. Compound specific p-values, set size, etc are provided. Expression directory contains extracted expression data for respective identified gene sets. [file 1471-2105-9-481-S2.zip › SetsAndExpression/expression/C2-6of8liverp05-Cfilter-13-blood-SMOOTH_MUSCLE_CONTRACTION.txt]

geneids	1.2.Dich-24-15#-0.1	1.2.Dich-24-150#3	1.2.Dich-24-1500#3.4	1.2.Dich-48-15#-0.2	1.2.Dich-48-150#2.3	1.2.Dich-48-1500#6.4	1.2.Dich-6-15#-0.2	1.2.Dich-6-150#0	1.2.Dich-6-1500#-0.6	1.4.Dich-24-15#0	1.4.Dich-24-150#0.3	1.4.Dich-24-1500#1.5	1.4.Dich-48-15#0.2	1.4.Dich-48-150#-0.1	1.4.Dich-48-1500#1.6	1.4.Dich-6-15#0.2	1.4.Dich-6-150#0	1.4.Dich-6-1500#0.2	Brom-24-25#0.3	Brom-24-250#7.1	Brom-24-75#2	Brom-48-25#-0.2	Brom-48-250#6	Brom-48-75#0.7	Brom-6-25#-0.4	Brom-6-250#0.2	Brom-6-75#0.5	Diqu-24-10#-0.4	Diqu-24-20#1.4	Diqu-24-25#3.6	Diqu-24-5#-0.1	Diqu-48-10#-0.6	Diqu-48-20#0.2	Diqu-48-25#1.8	Diqu-48-5#0.1	Diqu-6-10#-0.9	Diqu-6-20#0.4	Diqu-6-25#2.8	Diqu-6-5#-1.1	Gala-24-100#1.7	Gala-24-25#1	Gala-24-400#5.3	Gala-48-100#-0.1	Gala-48-25#-0.2	Gala-48-400#8.4	Gala-6-100#2.4	Gala-6-25#-0.3	Gala-6-400#1.8	Mono-24-10#-1
A_42_P661203 Plcg2 phospholipase C, gamma 2 (Plcg2)	-0.1188	-0.1999	-0.5657	-0.1988	-0.1592	-0.1494	0.0473	-0.0443	-0.2133	-0.2108	-0.3288	-0.1854	0.0478	-0.0245	0.1076	-0.2351	-0.2746	-0.4973	-0.0503	-0.1883	-0.0865	0.0301	0.1189	-0.0116	0.2957	-0.1427	0.1105	-0.4864	-0.5933	-0.4693	-0.421	0.0467	0.0525	-0.1796	-0.0435	-0.2469	-0.3124	-0.5833	-0.2191	-0.14	-0.0988	0.0704	-0.0932	-0.1805	-0.2485	-0.1053	0.0126	-0.1539	-0.0601
A_43_P10968 Itpr1 Inositol 1,4,5-triphosphate receptor 1	0.241	-0.1505	0.1332	0.0622	-0.124	-0.0828	-0.1266	0.1992	0.1212	0.22	0.1501	0.0019	0.3139	0.1494	-0.1366	0.3641	0.1441	0.3312	0.0219	0.2388	0.0558	0.0056	-0.13	-0.1356	-0.01	-0.0039	-0.1356	0.3093	0.248	-0.1181	0.2012	-0.067	-0.1081	0.0137	-0.0773	0.0862	-0.1935	0.1492	0.1002	0.1111	-0.0939	-0.2837	0.1622	-0.0242	0.0061	-0.0755	-0.1215	0.2687	0.1003
A_43_P10956 Prkce protein kinase C, epsilon (Prkce)	-0.0852	0.0824	0.1946	0.0108	-0.1276	-0.0459	-0.4684	-0.0534	0.0924	0.0281	-0.2498	-0.0106	-0.1108	0.0937	-0.0718	-0.1904	0.1122	0.0333	0.2028	-0.1312	-0.0531	-0.2517	0.0386	-0.3754	0.0023	0.2942	0.1253	0.3899	0.0976	-0.0074	0.4514	0.1114	0.1175	-0.0905	0.1419	-0.099	0.0108	0.1813	0.0909	-3e-04	0.0062	-0.1637	-0.1253	-0.3834	0.1803	-0.0224	0.0771	-0.2745	-0.0828
A_43_P17949 Chtf18_predicted CTF18, chromosome transmission fidelity factor 18 homolog (S. cerevisiae) (predicted)	-0.0967	-0.0659	-0.0662	0.0398	0.0074	0.0404	-0.0197	-0.1014	-0.0622	-0.077	-0.0045	-0.1676	-0.1639	-0.1763	-0.3116	-0.1342	-0.1353	-0.1193	-0.0436	-0.0024	-0.0264	-0.0102	-0.0161	0.0187	0.0522	0.0495	0.0174	0.0717	0.0807	0.0215	0.0637	0.0398	0.027	0.0577	-0.0207	0.0549	0.1205	0.1435	0.0288	-0.1488	-0.1162	-0.142	-0.0416	-0.1568	-0.0547	-0.0401	-0.0712	-0.0741	-0.0567
A_43_P21670 Gnb5 Guanine nucleotide binding protein, beta 5	0.0714	-0.0016	0.063	0.0916	-0.0512	-0.0528	-0.0072	-0.0037	0.0164	0.1253	0.1422	0.0159	0.0688	0.0037	-0.1873	0.117	0.0652	0.0615	0.0139	0.0161	0.0046	-0.023	-0.1416	-0.0432	-0.0646	0.0072	-0.0342	0.1675	0.1539	0.0381	0.1024	-0.0773	-0.0458	-0.0304	-0.0783	0.0502	0.0934	0.2786	0.0419	0.0395	-0.0243	-0.0632	0.0739	0.0334	0.0491	0.0334	-0.0018	0.0199	-0.0323
A_42_P519479 Itpr1 inositol 1,4,5-triphosphate receptor 1 (Itpr1)	0.0437	-0.249	0.2946	0.0277	-0.438	0.2784	-0.0949	0.2214	-0.3917	0.0072	0.0104	-0.1652	0.7904	0.1605	1.1612	0.2008	-0.1624	0.2449	-0.1958	0.1574	0.0897	0.4555	-0.4354	-0.0248	-0.0394	-0.6236	-0.0577	0.1105	-0.2108	-0.676	-0.2852	0.0392	0.09	-0.0416	-0.1361	-0.4638	-0.2528	-0.1674	-0.2602	-0.1679	-0.021	0.3407	-0.27	-0.4202	-0.106	0.2156	-0.116	-0.1617	-0.2146
A_42_P829586 Prkcz protein kinase C, zeta (Prkcz)	-0.0067	0.0333	-0.3773	-0.1822	0.1046	-0.0987	-0.1517	-0.1668	-0.1766	9e-04	-0.2812	-0.0185	0.0696	0.0177	0.0697	-0.0863	-0.0537	0.0047	-0.0764	0.0713	0.1607	0.2343	0.1759	0.1411	-0.015	-0.2009	-0.0494	-0.0993	-0.1754	-0.2957	-0.0598	0.2144	-0.0831	-0.1755	0.1741	-0.0314	-0.126	-0.1741	-0.0239	-0.1261	0.0992	0.3019	-0.0795	-0.2774	-0.067	-0.1156	-0.0634	-0.0806	-0.0772
A_42_P810457 Adcy5 Adenylate cyclase 5	-0.0672	0.0644	0.1106	0.1062	0.026	0.1366	-0.0765	-0.089	-0.0429	-0.1868	-0.214	-0.2901	-0.5291	-0.375	-0.5612	0.0784	0.0599	0.0743	0.0399	0.1865	0.1394	-0.103	0.0651	0.0144	-0.0035	0.1468	0.0571	0.9447	1.0265	0.3627	0.6671	0.1522	0.0752	0.4863	0.1559	0.166	0.2925	0.7275	0.1043	-0.1246	-0.0854	-0.2267	-0.2024	-0.1606	0.1818	-0.0104	0.0195	-0.0948	5e-04
A_43_P17840 Prkca Protein kinase C, alpha (Prkca)	0.1749	0.0765	0.4378	0.1336	0.0995	-0.0239	-0.3096	0.2014	0.0589	-0.1785	-0.1513	-0.1773	-0.0021	-0.0494	1.0668	-0.1576	-0.0964	0.3552	0.04	0.2424	0.0748	-0.0121	-0.1926	0.0181	0.0574	-0.0144	0.1303	0.3395	0.465	0.166	0.4482	-0.1304	0.0515	0.1818	0.0077	0.1474	0.2712	0.6859	-0.0091	0.2214	0.0751	0.3614	0.0456	-0.3658	0.1463	0.2571	-0.0856	-0.0066	-0.1631
A_43_P14131 Rgs2 Regulator of G-protein signaling 2	-0.509	-0.2648	-0.2656	-0.1507	0.2182	0.8192	-0.17	-0.5588	-1.1096	-0.1763	-0.2566	0.0966	-0.6748	-0.7143	-0.2366	0.1438	0.0273	-0.2652	-0.0227	-0.6525	-0.1968	-0.2313	1.0626	0.1656	0.1183	-0.2659	0.3633	0.7826	0.7177	-0.2446	0.6106	0.5839	0.6064	1.6516	0.5208	-0.5125	0.3106	0.1188	-0.4176	-0.6614	-0.7241	0.135	-0.9314	-0.2081	0.5707	-0.738	0.3162	-0.578	0.14
A_43_P14187 Cacnb3 calcium channel, voltage-dependent, beta 3 subunit (Cacnb3)	0.5774	-0.5955	-1.1484	0.2035	0.0695	1.2337	-0.1784	0.7411	-0.1836	1.3483	1.4246	1.4079	2.4541	1.9432	1.5387	-1.0373	-1.3396	-1.5634	-0.5865	0.2709	-1.567	0.2039	0.391	0.6658	-0.5228	-1.3157	-1.8904	-4.2948	-3.5714	-4.6751	-4.3521	-0.6518	-0.5666	-2.611	-4.0493	-3.0151	-3.4578	-4.4916	-2.2825	-1.2645	-1.2083	-0.0062	1.0969	0.9128	-1.2067	0.0148	-0.243	0.0244	-0.0113
A_42_P638128 Actg2 actin, gamma 2 (Actg2)	-0.0217	0.0747	-0.1442	-0.8089	-0.1927	0.179	0.2728	-0.0449	-0.1242	0.1545	-0.0309	-0.055	0.3716	0.2878	0.4057	-0.628	-0.6332	-0.9705	-0.1296	-0.4877	-0.1956	0.1386	0.4668	0.1172	0.8543	-0.3706	0.4458	-1.8751	-2.0067	-0.0078	-1.3694	0.2045	0.1874	-0.4473	0.2489	-0.1717	-0.9275	-1.8017	-0.266	0.0863	0.2938	0.2968	0.2609	0.1456	-0.4856	-0.3079	-0.0886	-0.1812	-0.6491
A_43_P14911 Il1b interleukin 1 beta (Il1b)	-0.206	0.7988	0.5134	-0.0952	0.0942	1.3723	0.0712	-0.0543	-0.3506	-0.0291	-0.1931	0.4317	-0.4025	-0.6455	-0.3016	0.2174	0.3018	-0.6181	-0.1037	-0.2936	-0.2033	-0.4505	0.3411	-0.2012	-0.3913	0.1867	0.0584	0.6221	0.8574	0.4638	0.3405	0.6527	0.514	1.5661	0.2023	-0.5782	0.2831	-0.0608	-0.6255	-0.504	-0.7622	0.4648	-0.295	0.0168	0.7646	1.8649	0.8149	1.1062	0.2556
A_42_P840776 Cmkor1 chemokine orphan receptor 1 (Cmkor1)	0.4005	-0.0353	0.4481	0.214	-0.3293	0.5594	0.0234	0.3008	0.514	0.0028	0.2592	0.0136	0.333	0.0012	0.2104	-0.0395	0.0637	0.4058	-0.0958	0.4971	0.2752	0.2377	-0.107	0.051	-0.024	0.1692	0.0246	0.0028	0.0982	0.54	0.0879	-0.0091	-0.0136	-0.0542	0.0466	0.5105	-0.1155	0.3585	0.2081	0.0843	0.1748	-0.4349	0.6149	0.2403	0.3737	0.2386	-0.0469	-0.4883	0.2553
A_43_P11475 Il6 interleukin 6 (Il6)	-0.0914	-0.1536	0.1642	-0.2894	0.3784	-0.0524	0.485	0.5018	0.1889	0.0722	0	0.3804	0.6073	0.2706	0.6192	-0.2761	0.4666	0.0882	-0.3306	0.3084	0.2436	0.0117	-0.0087	-0.2215	0.067	-0.2246	0.419	-0.5445	-0.3589	-0.0642	-0.7042	-0.3411	-0.0542	-0.3114	-0.0179	0.3747	0.5897	0.1355	0.3117	0.0737	-0.2652	1.3872	0.448	0.2007	0.0373	0.4002	-0.0326	-0.1717	0.3616
A_42_P581804 Igfbp2 Insulin-like growth factor binding protein 2	0.014	0.0152	0.2392	0.0762	-0.0542	0.0214	-0.0188	0.0536	0.102	-0.3554	-0.128	-0.3187	-0.2855	-0.3951	-0.4443	0.0696	0.0062	0.1406	-0.1085	0.2545	0.0352	0.0656	-0.0543	-0.0568	0.1407	0.1254	0.0858	0.6913	0.6941	0.451	0.5364	0.3054	0.0528	0.2239	0.1294	0.315	0.3809	0.7464	0.3452	0.0361	-0.0812	-0.1481	-0.1802	-0.1864	0.085	-0.0276	-0.0956	0.1132	0.0017
A_42_P539407 Sara1 SAR1a gene homolog 1	-0.0655	0.1697	0.0302	0.0628	-0.012	0.2936	-0.1345	-0.218	-0.4364	0.0298	0.1335	-0.0795	-0.4972	-0.4806	-0.4581	-0.1122	-0.0544	0.0698	0.0679	-0.546	0.0932	-0.1253	0.3909	0.0511	0.0033	0.0652	0.0518	0.5468	0.6032	0.1065	0.2916	0.1675	0.2574	0.4262	0.0409	0.0506	0.1683	0.619	0.006	-0.081	-0.2126	-0.1712	-0.0863	-0.1819	0.0837	-0.1195	-0.0576	-0.1467	-0.4564
A_42_P466362 Adcy8 adenylyl cyclase 8 (Adcy8)	0.1522	-0.004	0.0815	-0.0248	-0.25	0.2551	0.5655	-0.2325	0.0033	-0.1337	0.0258	-0.4244	-0.6022	-0.4174	-0.4072	-0.7634	0.1456	0.1149	-0.0141	0.0986	-0.2706	0.2302	0.2326	-0.0442	-0.224	0.3521	-0.0974	0.1164	0.2574	0.2382	0.0423	-0.2575	0.0785	-0.3046	-0.3299	-0.0078	0.1694	0.257	0.033	-0.1967	-0.177	-0.1763	-0.0418	-0.0102	-0.6243	0.4738	-0.1567	-0.3179	-0.0046
A_43_P12137 Gnb3 G protein beta-subunit gene	-0.011	0.104	0.1685	0.0185	0.0273	-0.3384	-0.0571	-0.1106	0.0027	-0.0566	-0.0886	-0.0519	-0.1685	-0.1402	-0.0568	0.0609	-0.0408	-0.058	0.1087	-0.0444	-0.1296	-0.2061	-0.137	-0.0791	-0.0607	0.1762	-0.1246	0.2801	0.1702	0.4852	-0.0111	-0.1823	-0.0174	0.0643	-0.0551	0.1686	0.1624	0.4023	0.1413	0.2048	-0.1566	-0.1023	0.1456	0.2226	-0.1397	0.051	0.2112	0.0018	-0.0651
A_42_P586141 Plcd1 Phospholipase C, delta 1	-0.0968	-0.0373	0.173	-0.1732	0.2714	0.1264	0.061	0.24	0.1579	-0.084	-0.152	-0.2406	0.0394	-0.1512	0.5579	-0.0145	-0.0276	-6e-04	-0.0112	-0.1978	-0.0208	-0.2026	-0.2072	-0.0506	0.3082	0.258	0.0045	-0.4333	0.0569	-0.0112	0.0629	0.1344	0.2643	0.1591	0.3001	-0.1203	-0.0217	-0.2723	0.0044	0.0648	-0.0897	0.08	-0.2128	0.518	-0.0791	-0.1757	0.1632	-0.6567	-0.09
A_43_P11924 Calca Calcitonin/calcitonin-related polypeptide, alpha	-0.031	-0.0972	-0.1899	-0.072	-0.0317	-0.1262	0.006	-0.0513	-0.1134	0.0901	0.0064	0.0445	0.1889	0.1667	0.0617	-0.1046	-0.1295	-0.3561	-0.0076	-0.0397	-0.0759	0.1424	0.0016	0.1254	0.0584	-0.1068	0.0133	-0.2147	-0.2949	-0.4295	-0.1777	0.0122	0.0198	-0.0686	-0.0968	-0.318	-0.0578	-0.2337	-0.2953	-0.0524	0.0982	-0.0243	-0.1166	-0.1901	-0.0874	-0.11	-0.0647	-0.0596	-0.2845
A_43_P11113 Gnaq Guanine nucleotide binding protein, alpha q polypeptide	-0.0546	0.2138	0.1819	0.0284	-0.0324	-0.0395	-0.1572	-0.0973	-0.1056	0.1255	-0.4914	0.0286	-0.2645	-0.1172	-0.0806	0.106	0.0921	-0.024	0.0353	-0.2138	0.0874	-0.0922	0.0169	-0.0124	-0.2096	0.1767	-0.1355	0.5504	0.1814	0.184	0.308	0.0377	-0.007	0.0987	0.1199	0.0287	0.2918	0.2935	-0.0598	0.1596	-0.0107	0.3896	0.0145	0.3548	0.4084	0.1171	0.0794	-0.0886	0.116
A_43_P11155 Camk2g Calcium/calmodulin-dependent protein kinase II gamma	-0.1228	-0.0554	-0.2988	-0.12	0.1539	0.4739	0.0611	-0.0791	-0.2375	-0.136	-0.1732	0.0465	-0.2386	-0.309	-0.0313	0.1495	0.1128	-0.0942	0.1272	-0.562	0.1379	0.0107	0.3481	0.0694	-0.1967	-0.0091	0.0936	-0.0545	0.074	-0.2913	-0.0807	0.3043	0.3015	0.5786	0.2422	-0.3074	-0.3075	-0.653	-0.3771	-0.4823	-0.3375	0.077	-0.5288	-0.2042	-0.0156	-0.1399	0.1772	-0.2287	0.2741
A_43_P12029 Rgs5 regulator of G-protein signaling 5 (Rgs5)	0.0798	-0.0605	0.3277	0.0617	-0.0767	0.2512	0.0361	0.1192	0.3176	0.0199	0.2109	0.1968	0.4023	0.165	0.3459	-0.1132	-0.0135	0.289	-0.074	0.1138	-0.0502	-0.1555	-0.2143	-0.0556	0.2221	0.154	0.1799	-0.266	-0.1655	0.3739	-0.2338	-0.2533	-0.0412	-0.3479	0.1005	0.2761	0.0615	-0.0659	0.3173	0.1616	0.0583	0.0967	0.333	0.1417	0.0328	0.1478	-0.1044	0.1034	0.0382
A_43_P12028 Rgs3 regulator of G-protein signalling 3 (Rgs3)	-0.244	0.1094	-0.1256	-0.1295	0.0511	0.655	0.0314	-0.3921	-0.773	-0.2272	-0.4648	-0.0509	-0.2896	-0.4378	-0.0247	-0.3066	-0.3506	-1.3245	-0.0179	-0.6442	-0.3472	-0.0432	0.5896	0.06	-0.0843	-0.2214	-0.0736	-0.5144	-0.4189	-0.2778	-0.316	0.3007	0.3098	0.6839	0.045	-0.8048	-0.5034	-1.2899	-0.8117	-0.5001	-0.6155	0.1318	-0.2791	-0.0083	0.1779	0.088	0.2775	-0.2344	0.148
A_43_P12089 Rgs19 Regulator of G-protein signaling 19	-0.2054	-0.0347	-0.1632	-0.4002	-0.0665	0.4816	0.0777	-0.1592	-0.2614	-0.202	-0.3454	-0.2655	0.0918	-0.0977	0.1506	-0.3659	-0.3326	-0.7182	-0.0846	0.1288	-0.1379	0.0581	0.5946	0.2	0.1617	0.0125	0.102	-0.6043	-0.4765	-0.1928	-0.5935	0.1764	0.1277	-0.0534	0.0467	-0.4686	-0.4353	-0.8436	-0.3999	-0.0165	0.0417	0.0109	-0.1612	0.0735	-0.3144	-0.0335	0.0496	0.0342	-0.1223
A_43_P12068 Ramp3 receptor (calcitonin) activity modifying protein 3 (Ramp3)	0.0982	0.0362	0.0962	0.0598	-0.0813	-0.1235	-0.031	0.0817	0.0845	0.1107	0.142	0.1405	0.0708	0.1229	0.0193	0.1948	0.2076	0.3036	0.0037	-0.0025	0.0446	-0.0251	-0.1194	-0.0756	-0.1913	-0.019	-0.1574	0.1285	0.1519	0.1218	0.1364	-0.1022	-0.1205	-0.0998	-0.0591	0.145	0.0727	0.1531	0.153	0.1288	0.0939	0.0256	0.2043	0.0798	0.0728	0.1147	0.0204	0.1448	0.1215
A_42_P549058 ENSRNOT00000014219 Transcribed locus, strongly similar to NP_034444.1 guanine nucleotide binding protein (G protein), gamma transducing activity polypeptide 1\; guanine nucleotide binding protein (G protein), gamma 1 subunit [Mus musculus]	0.0087	-0.1023	0.2241	0.0128	-0.4286	0.5121	0.1569	0.4312	0.1695	0	0	0.1242	0.3053	0.075	0	0.1357	-0.0199	0.1349	0.0538	0.4499	0.0019	0.1329	-0.1281	-0.1291	0.1031	-0.2173	0.3143	-0.4421	-0.0042	-0.8922	-0.1083	0.1305	-0.1912	0.1097	-0.2179	-0.1365	0.5524	0.6299	0.0755	-0.2782	-0.0099	-0.0712	0.1669	-0.9364	0.0594	-0.1282	-0.1294	-0.0968	0.3614
A_42_P530354 TC479214 Transcribed locus	0.1023	0.201	0.4393	0.1979	-0.0045	0.0694	-0.132	0.3126	0.3428	-0.0381	0.1648	0.2623	-0.4944	-0.606	-0.2975	0.3547	-0.0328	0.3866	0.04	0.3498	0.2071	-0.1363	-0.0902	-0.093	-0.0513	0.0193	0.0334	1.3091	0.9339	0.5018	0.52	-0.0807	0.0829	0.3824	-0.0974	0.3171	0.5686	0.8832	0.4806	0.145	0.1231	0.2901	0.0738	0.2018	0.5399	0.2494	0.0036	-0.154	-0.037
A_42_P633046 Atf1 Activating transcription factor 1 (predicted)	-0.3282	0.0899	-0.2918	0.1004	0.2744	0.6321	0.2062	-0.2109	-0.2913	-0.1616	-0.0915	0.2824	-0.0868	-0.0831	0.323	0.104	-0.065	-0.0221	0.1402	-0.584	0.3609	-0.0914	0.8413	0.2858	-0.1246	0.0887	0.2208	0.2715	0.2468	-0.4941	0.1242	0.1675	0.2998	0.5093	0.0936	-0.4153	-0.275	-0.293	-0.433	-0.7473	-0.512	0.1397	-0.7247	0.0908	0.3504	-0.0598	0.104	-0.2234	0.2185
A_42_P517535 Gprk5 G protein-coupled receptor kinase 5 (Gprk5)	-0.1066	0.0668	0.5288	-0.1244	-0.0388	0.3868	0.0564	-0.0226	0.1432	0.4164	0.2872	0.2986	-0.0864	-0.2336	-0.2531	-0.1841	-0.0667	-0.3138	-0.1351	-0.2815	-0.2144	-0.2067	0.4135	-0.1931	-0.0082	0.4324	0.194	-0.228	-0.1202	0.4428	-0.4612	0.3757	0.3335	0.4067	0.1978	-0.2907	-0.0882	-0.1927	-0.2483	-0.0579	-0.2566	-0.0104	-0.0916	0.3916	0.1472	0.0446	0.0843	-0.1614	-0.2778
A_43_P18891 Prkcm protein kinase C, mu (Pkcm)	0.1188	0.0341	0.1223	0.0043	0.1474	0.3615	0.1674	0.009	-0.0668	-0.5086	0.0583	-0.548	0.3038	-0.3747	-0.1044	-0.9368	0.0233	-0.2178	-0.1356	0.0733	0.0598	0.2984	-0.0117	-0.2054	0.0786	0.1917	0.0879	0.2649	0.1929	-0.2835	0.1987	0.0441	0.0397	-0.1429	0.0325	-0.2066	0.059	0.376	-0.0101	-0.0012	0.6041	-0.31	-0.1615	0.04	0.0784	-0.3723	-0.4062	-0.1695	-0.0187
A_43_P11723 Guca2a guanylate cyclase activator 2A (Guca2a)	0.2358	-0.0354	0.3208	-0.1555	-0.329	0.0326	0.0553	0.1602	0.1447	-0.1785	-0.021	0.149	0.2962	0.169	-0.017	-0.114	-0.1778	-0.1412	-0.2263	0.0662	-0.2392	0.0432	0.0028	-0.1141	-0.1763	0.0181	-0.0491	-0.0485	-0.4035	-0.2352	-0.1102	-0.2874	-0.1466	-0.3105	-0.3562	0.1018	-0.128	-0.1026	0.0399	0.0015	-0.1132	0.0783	0.2259	0.2758	-0.1108	0.007	-0.0027	0.096	0.0548
A_42_P783520 Cacnb3 calcium channel, voltage-dependent, beta 3 subunit (Cacnb3)	0.0769	0.0148	0.058	0.0182	-0.0705	-0.0831	0.0249	0.1033	0.1424	0.0934	0.1142	0.0657	0.124	0.139	0.04	0.0754	0.1036	0.1752	-0.0035	0.0348	-0.0323	-0.0248	-0.1149	-0.0825	-0.0708	0.0102	-0.0748	-0.0178	-0.0163	0.1132	0.032	-0.0781	-0.1317	-0.0449	-0.0456	0.1367	0.0482	0.0388	0.1304	0.1478	0.0952	0.0217	0.1939	0.1398	0.1044	0.1042	0.0137	0.107	0.0706
A_43_P11785 Pde4d phosphodiesterase 4D (Pde4d)	0.0363	-0.226	-0.0388	0.098	-0.0942	0.7886	0.1977	-0.2576	-0.3443	0.2794	0.1607	-0.3535	0.8312	0.5519	0.6341	-0.1153	-0.5808	-0.5736	0.0821	0.6034	0.2524	0.8643	-0.0699	0.4114	0.2052	-0.6878	-0.0467	-1.0004	-0.7124	-0.8532	-1.0616	0.0112	-0.0866	-0.5465	-0.7147	-0.5693	-0.9278	-0.9778	-0.4815	-0.2322	0.2284	-0.082	-0.0096	-0.0043	-0.385	-0.1554	-0.3271	-0.0302	-0.2195
A_43_P11784 Pde4b phosphodiesterase 4B (Pde4b)	-0.3189	-0.1207	-1.1191	0.0455	-0.1569	-0.3995	-0.0865	-0.5171	-0.6632	-0.3656	-0.5044	-0.4406	0.0622	-0.0823	0.1447	-0.0059	-0.0403	-0.329	-0.0265	-0.4924	0.0428	0.3218	-0.2327	0.1155	-0.1068	-0.9034	-0.1695	0.0394	0.1606	-0.4176	0.3983	0.0755	0.0609	0.2446	0.2972	-0.1258	-0.1005	-0.1415	-0.0302	-0.3181	0.1549	0.0214	-0.307	-0.4066	-0.2158	0.4803	0.0085	0.0425	0.0596
A_42_P743580 Rgs4 regulator of G-protein signaling 4 (Rgs4)	0.0526	-0.4508	0.1059	0.0694	-0.3402	0.79	0.128	0.8498	0.214	0.0932	0.0378	0.0332	0.1915	-0.0604	0.1662	-0.085	-0.1738	0.1093	-0.1705	0.1399	0.061	0.1127	-0.0991	0.0548	0.4193	-0.0786	0.1669	0.6667	-0.0044	-5e-04	0.6486	-0.1994	0.0053	0.0436	0.2138	0.1511	0.4454	0.1193	0.0742	-0.0048	0.2741	0.0991	0.2236	-0.171	0.2396	0.3534	-0.216	0.1093	0.263
A_43_P16038 Prkcm protein kinase C, mu (Pkcm)	0.2426	0.033	0.54	0.3508	-0.3538	0.0259	-0.082	-0.0077	-0.2586	-0.064	-0.1783	0.0586	0.0048	-0.1651	0.0567	-0.0645	-0.0521	0.1911	0.1221	0.1687	0.1463	0.0759	0.0561	-0.1242	-0.213	0.122	-0.0576	0.3671	0.308	0.131	0.3105	0.0443	0.0133	-0.1316	0.0013	0.3114	0.034	0.2917	0.1915	0.2982	-0.2933	-0.208	-0.0624	0.053	0.0632	-0.1391	-0.5774	0.0439	-0.0394
A_43_P11815 Gucy1a3 Guanylate cyclase 1, soluble, alpha 3	-0.3581	0.3775	-0.0353	0.0459	0.2345	0.1674	-0.0819	-0.2069	0.0695	0.212	0.3478	0.4548	0.0437	0.0227	0.0744	-0.0334	0.0911	-0.0971	0.1547	-1.186	0.1845	-0.2046	-0.1401	-0.0042	-0.014	0.5463	0.0583	0.0741	0.0453	0.0917	0.2457	0.414	0.0459	0.0444	-0.11	-0.2247	0.2949	0.4213	-0.0844	-0.2637	-0.1298	0.0414	-0.1244	0.0123	-0.0459	0.0545	0.0103	0.4478	0.0542
A_43_P23214 Gprk5 UI-R-E1-fg-d-04-0-UI.r1 UI-R-E1 cDNA clone UI-R-E1-fg-d-04-0-UI 5', mRNA sequence.	0.1857	0.102	0.4441	0.1336	-0.156	-0.3945	-0.0712	0.0062	0.2442	0.0995	0.1734	0.2372	0.1968	0.0075	0.0276	0.235	0.375	0.5132	0.0187	0.1009	0.1504	-0.049	-0.281	-0.2097	-0.1971	-0.0496	-0.2088	0.2499	0.3334	0.3352	0.1371	-0.1479	-0.2084	-0.0575	-0.0319	0.3813	0.0659	0.1845	0.3113	0.2588	0.2348	-0.1618	0.0746	0.0985	0.0896	0.2358	0.1355	0.2661	0.0926
A_43_P12540 Dgkz diacylglycerol kinase zeta (Dgkz)	0.0346	0.019	-0.1132	-0.2195	-0.0146	-0.3345	0.0415	0.0786	0.1286	-0.0795	-0.2291	-0.067	0.1952	0.2137	0.2502	-0.2401	-0.3081	-0.518	0.017	-0.053	-0.0308	0.0285	-0.0341	0.012	0.04	0.0504	0.1085	-0.1432	-0.2224	-0.2463	-0.1675	0.118	0.13	-0.1936	0.1229	-0.1384	-0.2584	-0.2025	-0.1897	-0.1186	-0.0811	-0.0799	-0.0236	-0.0961	-0.367	-0.0608	-0.0662	-0.1072	-0.2099
A_43_P16099 Ryr1 similar to Ryanodine receptor 2 (Cardiac muscle-type ryanodine receptor) (RyR2) (RYR-2) (Cardiac muscle ryanodine receptor-calcium release channel) (hRYR-2) (LOC361535)	-0.0472	-0.0614	-0.0855	0.0459	0.0388	0.2275	0.0035	-0.0208	0.0144	-0.0038	0.0884	-0.0373	0.05	-0.025	-0.2623	-0.0267	-0.1024	-0.0311	0.0478	0.2468	-0.0114	0.0062	0.0671	0.0954	-0.0235	0.11	-0.0177	0.324	0.3339	-0.3281	0.1068	-0.0397	-0.0446	0.1748	-0.1855	-0.2538	0.0724	0.1172	-0.2403	-0.1064	-0.0791	-0.134	0.0636	-0.0127	0.0593	0.0404	-0.0311	-0.0646	0.0368
A_42_P636566 Adcy3 Adenylate cyclase 3	-0.1982	-0.1004	-0.948	0.238	-0.0698	-0.0862	-0.0055	-0.1512	-0.5559	-0.2368	-0.4909	-0.0989	-0.06	-0.235	0.1108	0.1168	-0.24	-0.1907	-0.2007	-0.411	0.1844	0.0564	0.2749	0.0696	0.0392	-0.3466	0.0965	0.3183	-0.0783	-0.5839	0.2771	0.2085	0.2939	0.4263	0.2768	-0.2451	-0.1611	0.2156	-0.0482	-0.0463	-0.1035	0.4221	-0.57	-0.51	0.2451	-0.451	0.0031	-1.1859	-0.0127
A_42_P627998 Igfbp3 insulin-like growth factor binding protein 3 (Igfbp3)	0.3222	-0.2121	0.4837	0.3296	-0.0223	0.3025	0.5768	0.2481	0.2098	0.0424	0.0378	0.0377	0.3277	-0.0588	-0.0456	0.1794	0.0688	0.0558	-0.1555	0.6316	0.0033	0.1762	-0.196	0.066	-0.0116	-0.0815	0.3625	0.053	0.1141	-0.6182	-0.0017	-0.1804	-0.0508	-0.4209	-0.2884	0.3642	0.1782	0.2244	0.0102	0.1416	-0.3528	-0.1822	0.4564	0.6467	-0.1603	-0.0542	-0.6414	0.041	-0.0258
A_43_P12507 Prkch protein kinase C, eta (Prkch)	0.0104	-0.0413	-0.0718	0.0175	0.0274	-0.319	-0.0028	0.0956	0.0053	0.299	0.1019	-0.0094	0.5102	0.461	1.5626	-0.3121	0.1216	0.0501	0.0402	-0.0622	-0.1106	0.489	-0.2516	0.2557	-0.2974	0.0037	-0.1541	-0.346	-0.5258	-0.5816	-0.7657	0.354	0.3633	-0.144	-0.3961	-0.1128	-0.3198	-0.5032	-0.0592	-0.0787	0.0295	0.4276	0.064	-0.4471	-0.0284	-0.1334	-0.0322	0.1469	-0.3213
A_42_P549562 Igfbp1 insulin-like growth factor binding protein 1 (Igfbp1)	0.0519	0.0076	0.2804	0.0521	0.0285	-0.0274	-0.1877	0.0714	0.0709	-0.2055	-0.0863	-0.1032	-0.2658	-0.1089	-0.279	-0.0309	0.0129	0.0924	0.0212	0.152	0.038	-8e-04	-0.0029	0.0518	0.0162	0.0339	0.1166	0.5335	0.4411	0.0997	0.3043	0.0346	-0.0419	0.2743	-0.1059	0.19	0.3018	0.439	0.1923	0.0744	0.1223	-0.154	0.1277	-0.052	0.1903	0.086	-0.005	0.1589	-0.2396
A_43_P16308 Rgs6 regulator of G-protein signaling 6 (Rgs6)	0.0128	0.0293	0.2821	0.0517	-0.0521	0.2162	-0.0718	0.0524	0.4008	0.2805	0.4566	-0.0365	0.204	0.205	0.0154	0.0194	0.0528	0.0829	-0.0109	0.2761	0.0941	-0.075	-0.1098	-0.3064	0.1315	0.3162	0.1837	-0.014	-0.0123	0.4201	-0.1418	-0.1196	-0.042	-0.2302	-0.122	0.2034	0.0388	-0.1742	0.0122	-0.0602	0.233	-0.1827	0.1563	-0.0133	0.0561	0.2259	-0.1442	-0.1757	0.0563
A_43_P11576 Adcy6 Adenylate cyclase 6	0.0112	-0.0238	0.2564	0.173	-0.2152	0.1356	-0.098	0.0363	0.0681	-0.3032	-0.1191	-0.2798	-0.5516	-0.2233	-0.4225	0.0094	-0.1004	0.2892	0.0116	0.1043	0.1688	-0.0286	-0.1368	-0.07	0.2035	0.1395	0.0039	0.753	0.387	0.4437	0.3045	-0.123	-0.0057	0.2862	0.2174	0.4874	0.6056	1.0192	0.3667	-0.1612	-0.0884	-0.1979	-0.116	-0.1056	0.5406	0.1275	-0.1114	0.0504	0.0893
A_43_P11504 Sp1 Sp1 transcription factor (Sp1)	-0.088	-0.1962	0.1247	0.1379	-0.2572	0.098	0.3185	0.1234	0.1731	-0.146	0.3034	0.0685	0.3911	-0.1384	0.1558	-0.0927	-0.0019	0.3377	0.0272	0.0584	0.4272	0.0497	0.1375	-0.0823	0.2759	0.1676	0.232	0.0956	-0.1109	0.1631	-0.0265	0.079	-0.0771	-0.174	0.0535	0.1744	-0.238	-0.0965	0.0352	-0.254	0.0293	-0.0502	0.0683	0.0601	-0.1542	0.1615	0.0441	0.1911	-0.0324
A_43_P11527 Adm adrenomedullin (Adm)	0.2836	0.0985	0.4104	-0.0031	0.0264	-0.045	-0.023	0.0707	0.2804	0.0295	0.0723	0.1014	0.0876	-0.1783	-0.2168	0.0189	0.1132	0.1998	-0.1778	-0.0977	-0.0806	-0.0384	-0.0719	0.0122	-0.0504	-0.0627	0.0554	-0.0243	0.2978	0.0871	0.212	0.2171	0.1184	0.2764	0.0499	0.206	0.1308	-0.0391	0.2084	0.0784	0.1576	0.1338	0.116	0.2377	0.208	0.0996	0.0323	0.17	-0.1196
A_43_P12477 Atf2 activating transcription factor 2 (Atf2)	-0.0109	0.0296	-0.0186	0.0362	0.0495	0.2472	-0.0053	-6e-04	0.0458	-0.0538	-0.0127	0.0209	-0.9114	-0.0355	0.086	-0.274	0	0	-0.2265	0	0.0117	-0.0378	-0.2328	-0.0201	0.0291	-0.0872	0.0131	0.0733	0.0725	0.1768	0.1956	0.0836	-0.0248	0.0983	0.0795	0.0673	0.0854	0.0415	-0.0198	-0.0244	0	0.4141	-0.1745	0.3874	-0.2222	0.008	-0.0018	0.0933	-0.0796
A_43_P11595 Oxtr oxytocin receptor (Oxtr)	0.1194	0.0422	0.1542	-3e-04	-0.0162	0.0207	0.0742	0.1515	0.2119	0.0552	0.1165	0.0648	0.1202	0.0253	0.0368	0.013	0.0542	0.3184	-0.0825	0.1126	0.0234	-0.058	-0.2188	-0.1662	0.0821	0.0446	0.0731	0.1805	0.0947	0.2876	0.0974	-0.1308	-0.1508	-0.1473	-0.0088	0.2669	0.0757	0.4521	0.2388	0.1246	0.0331	-0.1054	0.2857	0.1896	0.05	0.0944	0.0767	0.1822	0.0787
A_43_P12478 Crh corticotropin releasing hormone (Crh)	0.3593	0	0	0.1086	0.0188	0.0148	0.0322	-0.0682	0.181	0	0.0471	0	0.0292	0	-0.083	0.179	0	0	-0.0051	0.0771	-0.1092	0.021	0.2144	-0.0073	0.1487	0.0776	-0.0423	0	0.13	0.0627	0	-0.058	0	-0.0511	0	0.0791	0	0	0	0	0	0	0	0	0.0266	0	-0.1033	0	0
A_43_P12485 Gnaq Guanine nucleotide binding protein, alpha q polypeptide	0.3608	-0.13	0.5847	0.3397	-0.1109	0.0207	0.2264	0.5482	-0.0227	0.1058	-0.2087	0.1987	0.3394	0.5368	0.3963	0.0902	-0.1031	0.0642	0.2183	0.0189	0.1085	0.141	-0.1753	-0.0769	0.0815	-0.217	-0.1074	-0.1866	-0.5856	-0.1602	-1.0042	-0.0601	-0.3945	-0.3942	-0.9303	-0.1422	0.2144	-0.9237	-0.1757	0.2335	0.2226	-0.6272	0.0259	-0.1118	0.3454	0.1326	-0.099	-0.6451	-0.1555
A_43_P12490 Itpr2 inositol 1,4,5-triphosphate receptor 2 (Itpr2)	-0.2776	-0.1915	-0.3013	0.092	0.0452	0.2409	0.1743	0.1705	0.0557	0.2074	-0.0469	-0.0482	0.4966	0.102	0.3072	0.1945	0.1526	-0.131	-0.1714	-0.305	0.0147	0.418	-0.1498	-0.0308	0.2429	-0.4751	-0.0026	-0.4277	-0.52	-0.1789	-0.4177	0.5499	0.3501	0.0939	0.0346	-0.2342	-0.2273	-0.8609	-0.2118	0.1926	0.2985	0.3186	0.246	-0.1331	0.077	-0.0123	-0.1219	0.1358	0.0838
A_43_P11618 Camk2a calcium/calmodulin-dependent protein kinase II alpha subunit (Camk2a)	0.2172	-0.0256	0.0914	-0.0185	-0.1295	-0.0778	0.1816	0.2862	0.3787	-0.0734	0.1228	0.1681	0.3322	0.2614	0.1281	-0.1138	-0.0093	0.1352	-0.1166	0.0968	-0.0722	-0.0259	-0.2597	-0.1351	0.0941	0.0447	0.1241	-0.1871	-0.2977	0.1274	-0.0314	-0.1651	-0.2512	-0.4066	-0.0061	0.1452	0.0156	-0.0274	0.1227	0.0468	-0.0346	0.0014	0.1859	0.1887	0.0447	0.1057	0.0491	0.1577	0.144
A_43_P11616 Atf3 activating transcription factor 3 (Atf3)	-0.1161	0.2504	0.6855	0.0612	0.0334	1.0373	-0.1936	-0.1564	0.1445	0.0338	0.0308	0.1415	-0.3145	-0.2275	0.0233	-0.5044	-0.0175	-0.1117	0.1761	1.3345	-0.0343	-0.0251	0.4312	-0.0222	0.359	0.6098	0.1306	-0.463	-0.0943	0.3626	0.3443	0.3943	0.2247	0.1247	0.2839	-0.1996	0.1565	-0.6914	-0.3025	0.1121	-0.44	0.6112	-0.1245	-0.0344	0.1879	0.594	0.1525	0.9439	-0.0148
A_43_P11646 Oxt oxcytocin (Oxt)	0.0105	-0.0269	-0.0608	0.0165	-0.0024	0.0512	0.0154	0.0624	0.0525	0.0056	0.0227	0.0535	0.154	0.0732	0.0062	0.0356	0.0107	-0.069	-0.0152	0.0438	-0.0348	0.0662	-0.0028	0.045	-0.0762	-0.0438	-0.069	-0.0557	-0.1278	-0.2171	-0.054	-0.0822	-0.0912	-0.0179	-0.121	-0.0896	0.0019	-0.1023	-0.0852	-0.0068	0.0457	0.0352	0.1009	0.0613	0.0308	0.0471	0.0097	0.0365	0.0294
A_43_P12757 Admr adrenomedullin receptor (Admr)	0.0164	-0.063	-0.0231	0.0133	-0.0379	-0.0109	0.0774	0.1041	0.1216	-0.089	0.0994	0.0351	0.1878	0.1831	0.0945	0.047	-5e-04	0.0678	-0.0634	0.0862	-0.0225	-0.0228	-0.1141	-0.0983	0.0326	-0.0614	0.0363	0.012	0.0036	-0.0439	-0.0307	-0.0976	-0.1741	-0.1545	-0.082	0.0657	0.1141	0.0262	0.059	0.0614	0.0522	-0.0403	0.226	0.1068	0.1939	0.0843	0.0321	0.082	0.102
A_43_P12704 Calm1 Calmodulin 1	-0.3229	-0.1882	-1.2128	-0.1509	0.0489	0.0758	0.0544	-0.1007	-0.4126	0.0161	-0.1246	0.0604	0.0415	0.085	0.2608	0.3318	-0.456	-0.6179	-0.0694	-1.061	0.0057	-0.0942	0.0441	-0.0466	-0.1093	-0.2939	0.484	-1.4891	-1.8396	-0.6183	-1.9445	0.1834	0.3456	-0.3794	0.1367	-0.4724	-1.3671	-2.2297	-0.4868	-0.5248	-0.1794	0.1612	-0.2276	-0.4631	-0.5982	-0.1352	-0.0984	-0.1181	0.1378
A_42_P561542 Atp2a2 ATPase, Ca++ transporting, cardiac muscle, slow twitch 2	0.1455	-0.0406	0.1486	0.1339	-0.0018	-0.0994	-0.1116	0.0664	0.1634	0.1413	0.0035	0.1677	0.0107	0.0435	-0.0087	0.0992	0.169	0.5264	0.0014	-0.0892	0.0243	-0.0978	-0.0684	-0.1276	-0.0796	0.0153	-0.073	0.5006	0.249	0.171	0.3198	-0.0518	0.0233	0.1258	0.048	0.2523	0.5666	0.5132	0.237	0.2385	0.2413	-0.0856	-0.1031	0.0954	0.0432	-0.0322	0.0514	0.1116	0.047
A_42_P554221 Sfn_predicted Stratifin (predicted)	0.0553	-0.0022	0.1039	-0.0711	-0.0478	0.0522	0.1297	0.1783	0.2497	-0.1066	-0.0583	0.0286	0.209	0.2206	0.1911	-0.0322	-0.0479	-0.0127	-0.0526	-0.0016	-0.0123	-0.0632	-0.1172	-0.1508	0.2176	0.1142	0.1932	-0.3483	-0.4261	0.1575	-0.2572	-0.0954	-0.1255	-0.1099	-0.0108	0.0706	-0.0929	-0.2731	0.1191	0.0487	-0.0177	0.1015	0.2804	0.3893	0.0585	0.1356	0.0179	0.1149	0.1102
A_43_P15764 Prkaca Rat mRNA for C alpha subunit of the cAMP-dependent protein kinase.	-0.3739	-0.1609	-0.8026	-0.1553	0.1002	-0.3189	0.0017	-0.3141	-0.4483	-0.3034	-0.3876	-0.3252	-0.1911	-0.2378	0.0288	-0.1001	-0.2802	-0.879	0.0618	-1.1624	-0.0785	0.1406	0.2479	0.2102	-0.0702	-0.4372	0.067	-0.3889	-0.3557	-0.5961	-0.183	0.0083	0.1363	0.2678	0.1034	-0.3478	-0.1344	-0.3357	-0.5311	-0.58	-0.1303	0.003	-0.369	-0.2744	-0.1106	-0.3285	-0.0706	-0.5008	0.2286
A_43_P12623 Ramp2 receptor (calcitonin) activity modifying protein 2 (Ramp2)	0	0	0	0	0	0	0	0	0	0	0	0	0	0	0	0	0	0	0.095	0	-0.0363	0	0	0	-0.0186	0	0.0363	0.1293	0.0277	0	-0.1745	0.012	-0.022	-0.0615	0.4081	0	0.0723	0.3787	-0.0016	0	-0.0327	-0.4856	0.02	-0.0793	0	0	0.0454	-0.6753	0.1945
A_43_P12625 Gprk6 G protein-coupled receptor kinase 6 (Gprk6)	-0.2271	-0.205	-0.8118	-0.337	-0.0212	0.0822	0.0094	-0.4054	-0.5043	-0.285	-0.5064	-0.3733	-0.0055	-0.0328	0.2638	-0.7608	-0.8438	-1.3518	0.0512	-0.9108	-0.1307	0.1182	0.3254	0.073	0.1388	-0.4938	0.121	-1.5919	-1.517	-0.6149	-1.1197	0.2136	0.3789	-0.1792	0.043	-0.5917	-0.8692	-1.5947	-0.6612	-0.4613	-0.1332	0.0399	-0.4173	-0.2676	-0.7628	-0.3631	-0.0591	-0.4367	-0.2289
A_42_P579898 Gprk2l G protein-coupled receptor kinase 2, groucho gene related (Drosophila) (Gprk2l)	0.0223	0.0815	0.0798	0.0835	-0.0633	-0.0747	-0.0753	-0.0223	-0.0661	0.1152	0.1296	0.0217	-0.0876	-0.025	-0.1451	0.0959	0.0955	0.1555	0.0682	0.0084	0.052	-0.0156	-0.0326	-0.01	-0.0826	0.058	-0.053	0.2183	0.3175	0.0625	0.1616	0.0186	-0.0217	0.0044	-0.0298	0.0434	0.0495	0.1979	0.0423	0.0151	-0.0382	-0.1567	-0.0028	-0.1171	-0.0386	-0.002	0.003	-0.0161	-0.0431
A_43_P12986 Edg2 Endothelial differentiation, lysophosphatidic acid G-protein-coupled receptor, 2	0.0577	-0.1909	0.0284	-0.0014	0.0685	-0.1075	0.1035	0.1968	-0.018	0.0744	-0.1182	-0.1351	-0.3537	-0.2055	-0.3181	0.2529	0.0534	-0.2969	-0.0764	-0.1843	-0.1633	0.3309	0.1092	0.3751	0.0019	-0.1115	-0.1257	-0.4369	-0.669	-0.9706	-0.7239	-0.7039	-0.3471	-0.3759	-0.5894	-0.1626	-0.756	-0.9232	-0.2098	-0.3953	-0.1112	-0.197	-0.2338	0.2116	-0.0691	-0.3559	-0.0538	-0.563	0.1426
A_43_P12929 Pkia protein kinase inhibitor, alpha (Pkia)	0.0627	0.005	0.1836	0.0879	-0.0737	0.0427	0.0794	0.1078	0.1652	-0.0602	0.0648	-0.1372	-0.11	-0.0152	-0.0278	0.0713	-0.0648	0.1389	-0.0742	0.1371	0.0134	-0.0233	-0.1304	-0.0595	0.0272	-0.0789	0.0247	0.207	0.2085	0.3096	0.2346	0.1395	-0.0844	0.0322	0.0284	0.2724	0.2722	0.2559	0.2823	0.0202	-0.0864	-0.1335	0.0953	-0.0222	0.1841	0.1032	-0.0469	0.2911	0.0351
A_43_P15631 Gng2 Guanine nucleotide binding protein, gamma 2	-0.0538	0.0464	0.0074	0.0956	-0.0801	-0.1536	-0.1625	-0.159	-0.2045	0.081	0.0689	-0.0209	-0.2001	-0.1834	-0.2296	0.0717	0.0504	0.0694	0.0775	-0.0606	0.0455	0.012	0.0498	0.0485	-0.0378	0.0301	-6e-04	0.2137	0.2858	0.0127	0.2029	0.1019	0.086	0.0783	0.0274	-0.0018	0.0922	0.2826	-0.0128	-0.0256	-0.0709	-0.2515	-0.1284	-0.2169	-0.0946	-0.1	-0.0261	-0.1371	-0.162
A_43_P15659 Gsto1 glutathione S-transferase omega 1 (Gsto1)	0.0363	0.2575	-0.2038	-0.0469	0.1493	-0.6431	-0.1746	0.1486	0.199	-0.0258	-0.2274	-0.107	-0.4871	0.0243	0.2043	0.1458	0.2788	0.1019	0.1567	0.0674	0.0988	0.023	0.078	-0.0086	-0.0816	-0.2289	-0.0049	-0.0314	0.18	-0.1058	0.2135	-0.3969	-0.0523	0.2374	0.0284	0.1296	-0.0143	-0.0052	0.1618	0.1508	-0.2095	-0.388	-0.0675	-0.1309	-0.3369	0.117	0.15	-0.7128	0.2961
A_43_P15671 Gng12 Guanine nucleotide binding protein (G protein), gamma 12	0.4189	0.5325	0.0187	-0.0517	0.2158	0.8019	-0.5907	-0.379	-1.2088	0.3302	0.5436	0.5374	-0.3183	-0.2514	0.0415	0.0512	0.2244	0.8071	0.0966	-0.6849	0.062	-0.0882	0.6733	0.1935	0.4892	0.4873	0.4166	0.6466	0.4869	0.1156	-0.0245	0.249	0.3043	0.9487	0.1078	0.2926	-0.0476	0.2149	0.5791	0.3938	-0.2669	-0.0643	0.2446	0.3905	0.5434	-0.0845	-0.0668	0.0925	-0.5794
A_42_P561621 Pkia Protein kinase inhibitor, alpha	0.0736	0.3294	0.4598	0.1579	0.0653	0.3419	-0.0663	-0.0327	0.2452	0.0558	0.0092	0.1578	-1e-04	0.1192	0.1064	0.2914	0.1457	0.421	-0.1075	-0.0439	0.2418	-0.007	-0.2493	-0.0069	-0.0524	0.1326	0.052	0.6599	0.4407	0.5776	0.4304	-0.1671	-0.1374	0.2897	0.0889	0.416	0.3983	0.3673	0.3438	0.4956	-0.0543	0.3651	0.0764	0.3543	0.8496	0.1141	-0.0713	-0.0763	0.1316
A_43_P15310 Crhr1 corticotropin releasing hormone receptor 1 (Crhr1)	-0.1275	-0.2505	-0.451	-0.0396	0.1375	0.3779	0.1393	-0.0189	-0.3138	0.1049	0.0513	0.2028	0.3899	0.2918	0.0389	-0.0714	-0.2456	-0.4552	-0.0152	0.2024	-0.2196	0.242	0.2086	0.3105	-0.136	-0.2365	-0.1846	-0.5967	-0.7813	-1.5005	-0.682	-0.2568	-0.2176	-0.2311	-0.7296	-0.9781	-0.4737	-0.7582	-0.8981	-0.3074	-0.1171	-0.1108	0.1847	0.0183	0.0402	-0.1155	-0.1158	-0.1657	-0.0872
A_43_P15311 Adcy2 adenylate cyclase 2 (Adcy2)	-0.1173	0.0213	0.3358	-0.0465	0.0753	0.2389	0.287	-0.1922	-0.02	-0.1358	0.0078	-0.0221	0.1048	-0.0703	-0.0606	0.112	-0.0728	0.2653	-0.1034	-3e-04	-0.1261	-0.1248	-0.07	-0.0441	0.0907	0.3329	0.1277	-0.045	0.0614	-0.1209	-0.1153	-0.0818	-0.2109	-7e-04	0.0156	0.0803	0.1036	0.1087	0.1591	-0.0401	-0.0693	-0.0125	-0.1222	0.016	0.068	0.1128	0.0579	0.401	0.0707
A_43_P15323 Ramp1 receptor (calcitonin) activity modifying protein 1 (Ramp1)	-0.4757	-0.4489	-2.5315	-0.0624	0.227	-0.7351	0.2454	-0.7383	-1.0713	-0.5242	-0.6373	-0.6888	-0.3122	-0.328	-0.0271	-0.2524	-0.6002	-1.5345	0.2094	-2.22	-0.0072	0.3078	-0.0593	0.392	-0.0501	-1.1305	0.0422	-0.8756	-1.0857	-1.4224	-0.3988	0.0466	0.1943	0.0472	0.1606	-0.5396	-0.9916	-1.4582	-0.6853	-0.6916	0.0266	0.1058	-0.6016	-0.744	-0.3323	-0.8162	-0.0686	-0.7233	0.2962
A_43_P15387 Guca2b guanylate cyclase activator 2b (Guca2b)	0.0315	0.0972	0.1179	0.082	0.0262	-0.3276	-0.0728	-0.1388	0.0465	-0.1754	-0.2287	-0.0826	-0.3224	-0.2081	-0.247	0.1261	0.2182	0.037	0.2112	0.0736	0.0925	-0.1366	0.0148	-0.056	-0.1319	0.2429	-0.1042	0.1882	0.2909	0.1152	0.1109	-0.168	-0.0994	-0.1186	-0.0599	-0.0439	-0.2203	0.2158	0.1078	0.1001	0.1321	-0.2798	-0.1064	-0.0458	-0.3202	-0.1025	-0.1196	0.0988	-0.1716
A_43_P15384 Adcy4 adenylate cyclase 4 (Adcy4)	0.0516	-0.0793	-0.0663	0.0223	-0.0601	-0.1102	-0.0334	-0.0316	-0.1491	0.0832	0.0306	0.137	0.1943	0.0782	-0.0466	0.0554	0.0196	-0.1382	-0.0335	0.1164	0.0044	0.0697	-0.0788	-0.0068	-0.2233	-0.1674	-0.1702	0.0952	0.0835	-0.4536	-0.0039	-0.0797	-0.0936	-0.0095	-0.1478	-0.1993	0.0272	0.0747	-0.2082	-0.0901	0.0396	-0.1523	0.0878	-0.1794	0.0296	-0.0514	-0.0456	-0.0456	0.0125
A_42_P552092 Fos Rat c-fos mRNA.	-0.059	-0.2218	1.217	-0.1852	-0.1798	0.4924	0.1446	-0.0099	0.6942	-0.3436	-0.2474	-0.0991	0.3461	-0.1604	0.1777	0.529	0.1436	0.191	-0.0119	-0.5013	-0.278	-0.2426	0.4442	0.0537	-0.2362	-0.1474	-0.2669	1.5274	1.5184	1.039	1.0594	0.9486	0.3441	2.0603	0.5186	-0.0204	1.0115	0.8344	0.0388	-0.3131	-0.3716	0.2206	-0.6755	0.3488	1.1829	-0.0852	0.5047	-0.0772	0.3574
A_43_P15412 Nos1 Nitric oxide synthase 1, neuronal	0.0484	0.2368	0.2837	0.1511	-0.1186	0.204	0.0023	0.1014	0.11	0.0177	-0.101	-0.127	0.0352	-0.2223	-0.5123	0.1595	0.1968	0.4692	0.0424	0.2171	0.0694	-0.0729	0.0736	-0.0687	0.0202	0.4134	0.0103	0.3546	0.2538	0.1317	0.4613	-0.0067	-0.1032	0.1122	-0.1008	0.3624	0.3081	0.481	0.4594	0.0103	-0.0074	-0.2525	-0.0099	-0.0394	0.104	0.037	0.1357	0.0034	-0.1166
A_42_P572461 Itpr3 inositol 1, 4, 5-triphosphate receptor 3 (Itpr3)	-0.1128	-0.2333	-0.9096	-0.1704	0.0893	-0.0347	0.0164	-0.2566	-0.4833	-0.265	-0.423	-0.2661	-0.0042	-0.036	0.2112	-0.3872	-0.5348	-0.9452	0.0793	-0.2652	0.006	0.3288	0.2158	0.3225	-0.0637	-0.3962	0.0305	-0.7628	-0.8517	-1.058	-0.5967	0.1002	0.258	-0.1202	-0.0334	-0.6146	-0.5282	-0.9558	-0.6781	-0.7413	-0.206	-0.0416	-0.4091	-0.4372	-0.5232	-0.3182	-0.1202	-0.3502	0.0786
A_43_P16158 Ryr2_predicted similar to cardiac Ca2+ release channel (LOC361264)	0.0933	0.0045	0.0476	0.035	-0.0332	-0.0938	-0.0604	-0.0428	-0.0615	0.1931	0.1728	0.1513	0.1656	0.1556	0.1124	0.0887	0.0632	0.092	0.0367	0.0479	0.0066	0.1062	-0.0685	0.0082	-0.1196	-0.0899	-0.1508	9e-04	0.0343	-0.0803	0.0503	-0.079	-0.0707	-0.0763	-0.0776	-0.0013	0.0158	0.0326	-0.0208	0.2179	0.2207	-0.0327	0.1268	0.0401	-0.0513	-0.006	-0.0156	0.0492	-0.1488
A_43_P16122 adenylyl cyclase type VII adenylyl cyclase type VII mRNA, partial cds.	0.3359	0.1015	0.1112	-0.6321	-0.396	-0.2034	0.0803	-0.0205	-0.0395	0.9318	0.6369	0.4473	1.3986	1.3483	1.18	-0.7578	-0.792	-1.0143	-0.1086	-0.0144	-0.3986	0.3307	0.155	0.3403	0.785	0.0512	0.5137	-1.971	-1.7345	-0.9416	-1.6946	-0.1845	0.0702	-0.937	-0.8111	-1.1209	-1.5279	-2.1116	-0.7387	0.8824	0.8986	0.4015	0.1268	-0.4097	-1.0146	-0.3449	-0.1357	0.2814	-1.8952
A_43_P16037 PRKCQ protein kinase C, theta (Pkcq)	-0.1406	0.0889	-0.1329	0.0544	-0.07	-0.0989	0.1384	-0.2095	0.243	0.6388	0.485	0.4814	0.5596	0.6316	0.8146	0.16	0.0107	-0.4481	0.0809	-0.2666	-0.06	-0.2246	-0.0464	0.0164	-0.0944	-0.0188	0.1993	-0.4946	-0.2314	-0.2747	-0.6967	-0.2672	0.0954	-0.4626	-0.1597	-0.5755	-0.2204	-0.7267	-0.1558	-0.0099	0.0302	0.1347	0.2873	0.0126	-0.3801	0.1587	-0.1126	0.1735	-0.5691
A_43_P22260 Nfkb1 nuclear factor kappa B p105 subunit (Nfkb1)	0.175	0.036	0.4118	-0.0754	-0.0952	-0.1186	0.0405	0.2736	0.4103	-0.0127	0.1403	0.2788	0.1572	0.3521	0.0468	0.1918	0.2948	0.4569	-0.0029	0.3137	0.0144	-0.1378	-0.1837	-0.1744	0.0496	0.067	-0.0238	-0.2271	-0.0847	0.2745	-0.0401	0.025	-0.2213	-0.3402	-0.3905	0.2823	0.0321	-0.0132	0.3648	0.3102	0.0048	-0.0166	0.4378	0.2611	-0.2211	0.3244	-0.0667	-0.2054	0.0596
A_43_P15241 Gja1 Gap junction membrane channel protein alpha 1	0.2673	-0.0064	0.4079	0.1197	-0.2596	0.2108	0.1719	0.4515	0.2372	0.2534	0.0943	0.2245	0.1071	0.0232	-0.0897	0.3998	0.226	0.2532	-0.0358	0.1463	0.1821	-0.0213	-0.0901	-0.0495	0.1693	-0.124	0.3886	0.4618	0.2835	0.4377	0.192	-0.5386	-0.2495	-0.0318	0.0474	0.4645	0.162	-0.2173	0.2735	0.2352	-0.1939	-0.13	-0.0187	-0.0326	-0.154	0.3569	-0.4652	0.6445	0.0237
A_43_P15232 Nfkb1 nuclear factor kappa B p105 subunit (Nfkb1)	-0.0388	0.1053	-0.2779	0.1144	0.059	0.1362	-0.1406	-0.2327	-0.2816	-0.2315	-0.3009	-0.1582	-0.2994	-0.3048	-0.0821	-0.0152	0.0473	0.0257	0.051	-0.0828	0.1001	-0.053	0.1595	0.0578	-0.0895	0.0538	0.069	0.3936	0.5194	0.0707	0.375	0.1795	0.1674	0.4716	0.2329	0.011	0.1742	0.3163	-0.0396	-0.23	-0.0847	0.1311	-0.3005	-0.1627	0.0796	-0.0302	0.0528	-0.088	0.0941
A_42_P620762 Atf4 activating transcription factor 4 (Atf4)	-0.1615	0.7757	0.0709	0.0472	0.6019	1.6126	0.0898	-0.2022	-0.3243	0.0454	0.1857	-0.0014	-0.6807	-0.5852	0.0994	0.0305	0.1128	0.0667	0.236	-0.8101	0.0941	-0.3254	0.811	0.3878	-0.0046	0.1765	0.1598	0.2213	0.2276	0.1982	0.1076	0.253	0.466	1.0195	0.0526	-0.2971	-0.0676	0.0225	-0.5042	-0.3692	-0.2477	0.0461	0.0697	0.228	0.2318	0.0905	-0.0124	0.0239	-0.1896
A_43_P20765 PKC Rat protein kinase C (PKC) type beta-I gene, exon X.	-0.025	-0.2474	-0.8759	-0.2001	-0.3278	-0.199	-0.0261	-0.1351	-0.5516	-0.3064	-0.576	-0.5384	0.5375	0.445	0.823	-0.7478	-1.0426	-1.4464	-0.1601	-0.8126	0.1005	0.2597	-0.3148	0.0256	0.0728	-0.3794	0.2223	-1.8473	-1.8902	-1.4317	-1.7403	-0.0416	0.0979	-1.0383	-0.1771	-0.9016	-1.2889	-2.189	-0.6528	-0.4618	-0.1993	0.0729	-0.1082	-0.6887	-1.0742	-0.2101	-0.0239	-0.1392	-0.2672
A_43_P15299 Gng7 guanine nucleotide binding protein, gamma 7 (Gng7)	0.1948	-0.0471	0.3143	-0.1671	-0.0799	-0.1537	-0.3656	-0.2131	-0.1404	-0.1382	0.0814	0.0748	0.2013	0.026	0.1283	0.5032	-0.14	0.0072	0.1044	0.1126	-0.1154	-0.0777	0.2017	0.0115	-0.1842	-0.043	-0.2263	-0.4024	0.235	0.1851	0.5666	-0.1029	0.0401	-0.087	-0.0322	0.1715	-0.0562	0.0318	-0.1618	0.1771	0.8648	0.0691	-0.2638	-0.3611	-0.0136	-0.163	0.1076	0.3276	-0.3486
A_43_P16318 Rgs1 regulator of G-protein signaling 1 (Rgs1)	-0.1948	-0.0279	0.0747	-0.1661	-0.0796	0.8488	0.2367	-0.1937	0.3899	-0.0759	0.115	0.072	-0.1148	-0.0365	-0.2678	0.2895	0.0401	0.0539	-0.2223	0.3916	0.053	0.0628	0.0777	0.0526	-0.0204	-0.066	0.1662	0.1932	0.0723	0.0492	-0.0323	-0.2099	-0.0679	0.0372	-0.035	-0.0557	0.219	0.0762	-0.0326	0.211	-0.4845	0.0251	-0.0035	0.2836	-0.0712	-0.0238	-0.3126	-0.4208	0.0522
A_42_P632371 Ryr1 ryanodine receptor 1 (skeletal) (Ryr1)	-0.0043	0.0131	0.4514	0.0412	-0.1027	0.2674	0.0796	0.2143	0.3683	-0.0312	-0.019	0.2307	0.1787	-0.2922	0.1507	0.0905	0.4208	0.0972	0.0289	0.1265	-0.1954	-0.0254	-0.0511	-0.1297	0.2357	-0.3264	0.152	-0.1267	-0.0516	0.1311	-0.1237	-0.0724	0.0224	0.0411	-0.0173	0.138	0.1151	0.0939	0.1378	0.148	0.1485	-0.0927	0.121	0.2822	-0.2986	0.1024	0.1677	0.3487	0.2819
A_42_P741027 Jun v-jun sarcoma virus 17 oncogene homolog (avian) (Jun)	-0.228	0.2574	1.0355	0.0357	-0.0035	1.1824	0.0492	0.0183	-0.1654	-0.3098	-0.2225	0.2359	-0.237	-0.3587	-0.1491	-0.2099	-0.1391	-0.3316	0.1896	1.361	0.0873	0.0132	0.5928	0.0812	0.2095	0.0153	0.3608	-0.0856	0.1801	0.0902	0.0631	0.2893	0.1661	0.6153	-0.0035	-0.2319	0.348	0.3168	-0.3795	-0.3768	-0.2745	0.3198	-0.2648	0.312	0.5596	0.244	0.1489	0.2639	-0.0606
A_42_P457756 Pkib protein kinase (cAMP dependent, catalytic) inhibitor beta (Pkib)	-0.2528	0.22	-0.4208	0.1683	0.0611	0.3264	0.0742	-0.0978	-0.1144	-0.0774	-0.2202	-0.2398	-0.2248	0.0019	0.1537	-0.1685	-0.0905	-0.133	0.0189	0.2725	0.192	0.0929	0.2022	0.107	0.007	0.0308	0.0872	0.0277	-0.2046	0.073	-0.1094	0.0385	0.1046	0.1215	0.2316	0.1447	0.1908	-0.2912	0.0852	0.0968	-0.1425	-0.0737	-0.1387	0.2437	0.5073	0.0594	-0.0179	0.2046	-0.017
A_42_P653759 Calm2 calmodulin 2 (Calm2)	-0.5099	-0.1817	-0.6454	-0.2515	0.3046	0.9273	0.3689	-0.2702	-0.4283	-0.1432	-0.2881	-0.0988	-0.1975	-0.2515	0.1735	-0.1144	-0.2295	-0.9939	-0.1146	-0.9687	-0.3934	-0.212	0.8272	0.0285	0.5511	-0.182	0.5974	-1.5129	-1.589	-0.1296	-1.069	0.37	0.4042	0.5879	0.3162	-0.5598	-0.7538	-1.8425	-0.6231	-0.3346	-0.2228	0.4822	-0.3236	0.317	0.2322	-0.1919	0.226	-0.2382	0.1584
A_42_P707369 Plcb3 phospholipase C, beta 3 (Plcb3)	6e-04	-0.0599	-0.0569	0.0164	-0.0283	-0.0779	0.0194	-0.0258	-0.0555	0.0272	0.0895	0.0725	0.225	0.2006	0.0398	-0.004	-0.044	-0.1525	-0.0141	0.0914	-0.1005	0.0762	-0.0504	0.1577	-0.0092	-0.0496	0.008	-0.1061	-0.1338	-0.0883	-0.0657	-0.1186	-0.1526	-0.1856	-0.0932	0.0322	0.1534	0.192	0.046	0.0416	0.0095	-0.0328	0.1163	-0.0522	0.0347	-0.0659	-0.1112	-0.0044	0.0185
A_42_P665435 Rgs14 regulator of G-protein signaling 14 (Rgs14)	-0.0351	0.0607	-0.3206	-0.1252	0.022	0.4728	0.0106	-0.1763	-0.1968	-0.1673	-0.3274	-0.1133	-0.2502	-0.232	0.0802	-0.2867	-0.2788	-0.5069	0.0283	-0.3377	-0.1132	-0.038	0.396	-0.0023	0.0564	-0.0485	0.0747	-0.5009	-0.4786	-0.1738	-0.2684	0.2881	0.2547	0.3448	0.0268	-0.4171	-0.4242	-0.8954	-0.3589	-0.4146	-0.3555	0.0264	-0.3736	-0.1905	-0.3314	-0.1243	0.0409	-0.2977	0.0163
A_43_P22186 Plcb3 Phospholipase C, beta 3	0.0888	0.0099	0.0946	0.0594	-0.0891	-0.0879	0.0172	0.1069	0.1454	0.11	0.1456	0.1611	0.1438	0.1408	0.0649	0.1833	0.1932	0.318	-0.0094	-0.0138	0.0209	-0.0235	-0.1358	-0.1157	-0.1613	-0.0429	-0.1506	0.0894	0.0798	0.1876	0.1426	-0.1235	-0.1353	-0.1172	-0.0168	0.2021	0.0596	0.1409	0.2169	0.181	0.1101	0.0808	0.2693	0.2183	0.1328	0.1768	0.066	0.1545	0.1964
A_42_P674534 Camk2b calcium/calmodulin-dependent protein kinase II beta subunit (Camk2b)	0.0045	0.0568	0.1522	0.0846	-0.0421	0.1078	-0.0683	-0.0358	0.1138	-0.2828	-0.227	-0.2523	-0.2016	-0.1753	-0.3082	-0.081	-0.0777	0.0112	-0.0922	0.342	-0.0109	-0.1074	-0.0676	-0.0155	0.2148	0.1669	0.1563	0.4675	0.4826	0.3984	0.4336	0.0645	-0.006	0.1908	0.1932	0.3338	0.3052	0.4942	0.2875	0.0516	-0.0386	-0.1731	-0.0205	0.0567	0.0163	0.1046	0.0331	-0.0485	0.0045
A_43_P12256 Adcy5 adenylate cyclase 5 (Adcy5)	0	0	0	-0.0746	0	7e-04	0.0298	0.0806	0	-0.0913	0.0196	-0.1848	0.0509	0.058	0.0689	0.3331	-0.0378	-0.342	0.0333	-0.034	-0.1383	0	-0.0034	0	-0.2876	-0.3274	-0.2634	-0.1207	-0.0057	-0.0756	0.0978	-0.0471	-0.0294	-0.1301	0.0444	0.0074	0.2631	0.2481	-0.139	0.1046	0.4226	-0.0894	-0.0227	0.2018	0.284	-0.2523	-0.1082	0.2498	-0.2606
A_42_P592910 Adcy3 adenylate cyclase 3 (Adcy3)	0.0564	0.06	0.0657	0.087	-0.0312	-0.1778	-0.0146	0.0085	0.0343	0.0608	0.0645	0.0129	-0.0614	0.0228	-0.0348	0.1658	0.1347	0.193	0.0713	0.0123	0.0752	-0.0477	-0.1067	-0.0766	-0.0822	0.0257	-0.065	0.322	0.3231	0.1297	0.1938	-0.0031	-0.0746	-0.0511	-0.0371	0.1557	0.078	0.2318	0.1641	0.0776	0.0948	-0.0034	0.0682	-6e-04	0.0394	0.1056	0.0103	0.0413	0.0557
A_42_P816645 Gnb4 Guanine nucleotide binding protein beta 4 subunit	-0.1654	0.117	0.0704	-0.0498	0.1309	0.2381	-0.2519	-0.1978	0.0515	-0.0112	-0.0786	0.1692	0.0358	-0.1035	0.1498	-0.1827	-0.0777	0.112	0.1507	0.1682	0.349	0.1085	0.0786	-0.0586	-0.3208	-0.0338	-0.0726	-0.077	-0.0952	0.1131	-0.195	0.1323	-0.0073	0.2083	-0.0573	0.0079	0.0688	-0.1124	0.0602	0.1869	0.0171	-0.3058	-0.0784	0.2045	0.0334	-0.2351	0.0247	-0.1545	-0.1397
A_43_P22720 Gnb2 Guanine nucleotide binding protein, beta polypeptide 2	0.1319	0.0354	0.1863	-0.0407	-0.0422	0.0134	0.0213	0.1649	0.2492	-5e-04	-0.0826	0.0943	0.0274	0.0632	0.2732	-0.1753	-0.1194	-0.0061	-0.032	0.0285	-0.0472	-0.0709	-0.0818	-0.1546	0.0752	-0.0331	-0.0058	-0.0653	-0.2246	0.1962	-0.1819	-0.0066	0.0145	-0.009	0.0083	0.0758	-0.2148	-0.1712	0.147	0.1454	-0.0956	0.1425	0.1106	0.0684	-0.2421	0.0893	0.111	-0.0662	-0.0922
A_43_P13063 Mylk2 myosin light chain kinase 2, skeletal muscle (Mylk2)	-0.1186	0.0191	-0.0331	-0.0869	0.1092	0.3693	0.0337	-0.0216	-0.0324	-0.233	-0.259	-0.2056	-0.3109	-0.3445	-0.2982	-0.1095	-0.1155	-0.273	0.0128	-0.114	-0.0684	-0.055	0.4153	0.0582	0.0894	0.104	0.1475	0.1004	0.0611	0.1344	0.049	0.1386	0.1694	0.4865	0.1817	-0.0422	0.0531	-0.009	-0.1102	-0.1575	-0.1877	-0.0106	-0.1467	-0.0116	0.0083	-0.0408	-0.0188	-0.1713	-0.0252
A_42_P514419 RGD1307679_predicted Similar to ATP/GTP-binding protein (predicted)	-0.1776	-0.0779	-0.0523	-0.1372	0.1173	0.2304	0.085	0.0906	-0.158	-0.32	-0.3646	-0.2165	-0.1826	-0.2722	0.0712	0.131	-0.4959	-0.4206	0.1113	-0.1732	0.2169	0.114	0.2599	0.154	0.163	-0.1955	0.2814	-0.2932	-0.4013	-0.0242	-0.2053	0.2369	0.1964	0.4154	0.4496	0.0192	0.123	-0.5877	-0.1786	-0.1968	0.0481	0.4275	-0.3352	-0.1601	0.1412	0.003	0.1094	0.1556	0.1079
A_43_P19865 Gng5 Guanine nucleotide binding protein (G protein), gamma 5 subunit	0.0293	0.0903	0.1107	0.0346	-0.1041	0.006	-0.0398	0.084	0.0638	-0.0683	-0.2006	0.0583	-0.0818	-0.0886	0.0364	-0.2468	-0.0778	0	0.3181	0.1645	-0.0052	0.161	-0.0924	-0.0904	-0.1602	-0.0162	0.1604	0.3626	0.3602	0.2215	0.3773	0.0743	-0.0702	-0.0776	0.0571	0.1166	-0.1763	-0.0285	0.2764	0.1788	-0.2664	0.0701	-0.0043	0.0423	0.166	-0.0301	-0.0492	0.1517	-0.1481
A_42_P634850 Pde4b Phosphodiesterase 4B	-0.3428	0.0704	-0.8401	-0.0083	0.111	0.234	-0.0128	-0.2707	-0.4217	0.1051	-0.2266	0.1835	-0.0371	0.1774	0.2054	0.1746	-0.0589	-0.1487	0.1133	-0.1124	-0.0308	-0.1224	0.2927	0.0569	-0.1615	-0.0169	0.0221	-0.546	-0.5019	-0.264	-0.2154	-0.2357	-0.1492	0.0337	-0.1814	-0.5206	-0.415	-0.8171	-0.3888	-0.3143	-0.126	0.1413	-0.4834	-0.5503	-0.2786	0.4307	0.1764	0.0997	0.1492
A_42_P834330 Jun Rat RJG-9 gene for c-jun.	0.1811	0.0324	0.3299	0.0235	-0.0582	0.0536	0.0483	0.1274	0.2287	0.0089	0.2452	0.0329	0.1426	0.1569	0.0357	0.1146	0.1381	0.3404	-0.0855	0.211	-0.0418	-0.168	-0.1631	-0.1364	0.0965	0.1115	0.1013	0.0761	0.2017	0.2196	0.2493	-0.078	-0.0598	-0.1041	0.0245	0.187	0.2002	0.3044	0.1631	0.015	0.1139	-0.056	0.1089	0.1472	0.0633	0.0688	0.0135	0.0485	0.0462
A_43_P13229 Camk2g calcium/calmodulin-dependent protein kinase II gamma (Camk2g)	0.0172	-0.0439	0.0365	0.0252	-0.1314	0.0293	0.1426	-0.2286	-0.0189	0.0901	0.0271	-0.2078	0.1766	-0.0858	0.0544	0.0498	0.1298	-0.3057	-0.1334	0.0636	-0.0573	0.113	-0.0091	-0.1494	0.0198	-0.0776	-0.1246	0.0931	0.0212	0.1276	-0.3566	-0.0302	-0.059	-0.0592	-0.0891	-0.0998	0.1451	0.1434	-0.0022	-0.0563	-0.1449	-0.3196	0.1964	0.1028	-0.2524	-0.085	0.053	-0.212	-0.0577
A_43_P21095 Ryr3 ryanodine receptor 3 (Ryr3)	-0.0476	0.2163	0.1316	-0.0066	-0.2202	-3e-04	-0.2866	-0.2067	0.2304	-0.2916	0.045	-0.1724	-0.0422	-0.1705	0.1304	0.1952	0.4212	-0.0641	0.1387	0.1236	-0.0376	0.176	-0.0278	-0.106	-0.0847	0.3778	-0.3234	0.1359	0.26	0.4959	0.3892	0.0338	-0.0123	-0.0832	-0.1109	0.0925	-0.0122	-0.0632	-0.1728	-0.2624	-0.131	-0.0976	0.1832	0.346	-0.1712	-0.27	-0.1711	0.1701	-0.1218
A_43_P21067 Ryr1 ryanodine receptor 1 (skeletal) (Ryr1)	0.0669	0.0455	0.0953	0.074	-0.0646	-0.1124	-0.0929	-0.0291	-0.0137	0.0608	0.1032	0.0876	-0.0074	-0.0015	-0.0843	0.1608	0.1509	0.2036	0.0222	-0.006	0.0542	-0.0064	-0.0856	-0.0423	-0.1813	-0.0335	-0.1573	0.2073	0.2094	0.0787	0.1455	-0.0418	-0.0853	-0.0306	-0.0549	0.0742	0.0828	0.2106	0.0695	0.0616	0.0532	-0.0568	0.0441	-0.0196	0.0049	0.0344	0.0158	0.0612	0.0042
A_42_P546058 Crcp calcitonin gene-related peptide-receptor component protein (Crcp)	-0.0705	-0.2198	-0.5348	-0.0692	0.2196	-0.4729	0.1046	0.0396	-0.1423	0.0916	0.0102	0.0013	0.0058	0.0886	0.2172	-0.043	-0.029	-0.2976	-0.0974	-0.6836	-0.0751	0.0497	0.3298	0.1264	0.0544	-0.2134	0.0654	-0.5847	-0.8002	-0.3184	-0.4566	-0.1341	0.0928	-0.1454	0.062	-0.0465	-0.3048	-0.5404	-0.0064	-0.1239	0.0697	0.3507	-0.1891	0.0077	-0.103	-0.2679	-0.0315	-0.0518	0.0115
A_43_P15983 Nos3 Nitric oxide synthase 3, endothelial cell	0.0575	-0.0351	0.0507	-0.0581	0.1741	-0.0743	0.0139	0.1868	0.3113	0.0698	-0.1153	0.0552	0.2103	0.0926	0.0918	-0.5134	-0.2463	-0.2834	-0.098	0.0217	-0.0138	0.1156	0.2626	0.1618	0.106	-0.0282	0.1255	-0.1772	-0.1541	-0.1858	-0.173	0.0589	0.0289	-0.1004	-0.0138	-0.1386	0.1375	-0.0385	-0.1219	-0.1754	-0.1608	0.0715	-0.0067	-0.0513	-0.1802	0.0218	-0.085	-0.0114	-0.1595
A_43_P15916 Ryr3 ryanodine receptor 3 (Ryr3)	0.0308	-0.0258	0.0462	0.1899	0.0352	-0.2124	-0.0258	0.0798	-0.0296	-0.0042	0.0089	-0.0517	0.126	-0.2392	0.2222	0	0.2245	0.0974	-0.1154	-0.3227	-0.0645	0.187	-0.0279	-0.1021	0.056	0.3186	0.2966	-0.2107	0.1136	0.0655	0.5199	-0.0644	-0.0116	-0.2806	-0.0927	-0.0965	-0.0157	0.3274	-0.1248	-0.0957	-0.3531	-0.043	-0.0989	0.2598	0.087	-0.021	0.4356	-0.1926	-0.1012
A_43_P13737 Itpr2 UI-R-C1-lp-b-12-0-UI.s1 UI-R-C1 cDNA clone UI-R-C1-lp-b-12-0-UI 3', mRNA sequence.	0.1412	-0.0637	0.3	-0.0093	-0.0486	-0.2048	0.1338	0.2488	0.3607	0.0157	-0.0886	0.1216	0.1346	0.1135	0.1234	0.1141	0.1231	0.435	-0.0594	0.1948	0.0862	-0.2495	-0.0525	-0.1422	0.1171	0.1175	0.1302	-0.0292	0.0033	0.2238	-0.155	-0.2632	-0.1174	-0.1341	-0.0462	0.4087	0.1354	-0.0326	0.3358	0.3482	0.0735	0.0216	0.345	0.1608	0.2689	0.1914	0.0804	0.1844	0.0656
A_42_P471850 Prkar2a protein kinase, cAMP-dependent, regulatory, type 2, alpha (Prkar2a)	-0.0252	-0.0768	-0.1152	0.0643	0.1436	0.0874	-0.0074	-0.0449	-0.048	-0.1242	-0.2562	-0.2587	-0.2496	-0.1127	-0.272	-0.0609	-0.1397	-0.2296	-0.0447	0.3843	-0.0329	0.103	0.0503	0.3164	0.0904	0.1293	0.0675	0.0468	0.0709	-0.442	0.0156	-0.0141	-0.0633	0.0904	-0.2021	-0.2015	0.0844	0.1066	-0.1874	-0.1351	0.0181	-0.1604	0.0211	-0.1766	-0.0892	-0.1295	-0.0541	-0.2209	-0.0556
A_42_P526284 Rgs10 regulator of G-protein signaling 10 (Rgs10)	-0.239	0.1927	-0.0161	-0.1202	0.2286	0.2688	0.0612	-0.0629	0.0608	0.1936	0.0377	0.1256	-0.0201	0.0494	0.0792	-0.2501	-0.2764	-0.7619	-0.1409	-1.295	-0.0931	-0.239	-0.0156	-0.1923	0.1917	0.0952	0.166	-0.9117	-1.0172	0.384	-0.6936	0.3669	0.3067	0.3155	0.3268	-0.0935	-0.4943	-0.8502	-0.2319	-0.0255	0.1437	0.3438	-0.1914	0.0836	-0.127	-0.1248	-0.0517	-0.1041	-0.2067
A_43_P21260 Adcy1_predicted similar to brain adenylate cyclase 1; adenyl cyclase; ATP pyrophosphate-lyase; 3,5-cyclic AMP synthetase; adenylate cyclase type I; brain type I adenylyl cyclase (LOC305509)	0.0799	0.0018	0.1057	0.063	-0.0677	-0.0873	-0.0454	0.055	0.0777	0.1469	0.1858	0.1677	0.0919	0.1231	0.0436	0.1339	0.1102	0.2497	0.0036	0.0207	0.048	-0.0247	-0.143	-0.0807	-0.1752	-0.0298	-0.1488	0.1381	0.1559	0.1703	0.1086	-0.0861	-0.1246	-0.0554	-0.0137	0.1441	0.0767	0.1524	0.1602	0.196	0.1231	0.022	0.249	0.139	0.1453	0.1003	0.0504	0.1686	0.0856
A_43_P19385 Adcy1_predicted similar to brain adenylate cyclase 1; adenyl cyclase; ATP pyrophosphate-lyase; 3,5-cyclic AMP synthetase; adenylate cyclase type I; brain type I adenylyl cyclase (LOC305509)	0.0531	-0.0184	0.0178	0.0741	-0.0574	0.0784	0.0277	0.1322	0.096	0.0188	0.1341	0.131	0.2533	0.2186	0.0825	0.0888	0.004	0.1258	0.0198	0.1018	-0.0421	0.0666	-0.1191	-0.0446	-0.101	-0.053	-0.1095	-0.1018	-0.155	-0.3404	-0.0802	-0.195	-0.211	-0.2231	-0.2701	-0.1188	0.0585	-0.0604	-0.0626	0.0752	0.0503	0.0392	0.2712	0.1434	0.1224	0.1063	0.0335	0.0923	0.0531
A_42_P786924 Prkcd protein kinase C, delta (Prkcd)	-0.1154	0.1456	-0.2629	-0.3155	0.179	0.5881	0.1617	-0.1799	-0.3442	-0.0082	-0.1039	0.218	-0.0504	-0.1758	0.211	-0.1964	-0.2906	-0.8887	0.0169	-0.4477	0.0304	-0.0126	0.4753	0.1	0.0693	-0.1673	0.3072	-0.6646	-0.7092	-0.2969	-0.5689	0.3794	0.4444	0.5421	0.2	-0.5806	-0.513	-1.1179	-0.6881	-0.4606	-0.4517	0.1697	-0.1728	0.1703	0.132	0.0246	0.0735	-0.1708	0.1989
A_43_P13986 Gnb1 guanine nucleotide binding protein, beta 1 (Gnb1)	-0.3957	-0.1184	-0.9272	-0.2237	0.1917	0.0929	0.1697	-0.5071	-0.7984	-0.3284	-0.4885	-0.2659	-0.2558	-0.3099	0.014	-0.0793	-0.3128	-0.8506	0.187	-0.9912	0.0729	0.0522	0.5346	0.2325	-7e-04	-0.506	0.255	0.0225	0.158	-0.1209	0.1191	0.41	0.5631	0.8388	0.474	-0.4196	-0.0035	-0.1802	-0.5615	-0.406	0.023	0.443	-0.1799	0.2294	0.5443	-0.1655	0.0933	-0.245	0.1188
A_42_P652435 Ets2 V-ets erythroblastosis virus E26 oncogene homolog 2 (avian)	-0.342	0.2198	0.616	-0.2646	0.1615	1.1349	-0.0155	-0.3628	-0.1512	-0.1191	-0.3165	0.0892	-0.626	-0.9674	-0.5984	-0.017	0.1065	-0.7358	-0.0429	0.1128	-0.4343	-0.2626	0.7942	0.0702	0.024	0.2512	0.3587	0.112	0.4062	-0.0074	0.0522	0.7791	0.7136	1.4704	0.1788	-0.6974	0.102	0.0137	-0.8157	-0.6342	-0.8413	0.1588	-0.6868	0.0799	0.2378	0.6724	0.4698	0.2201	0.1965
A_43_P13911 Actg2 actin, gamma 2 (Actg2)	0.2952	-0.104	0.3836	0.1454	0.0339	-0.0681	0.2138	0.2938	0.1892	-0.049	0.0177	-0.2162	-0.026	-0.1928	-0.116	-0.1422	0.0034	-0.5513	-0.0947	0.0683	0.1208	0.2398	0.0732	0.4287	-0.0099	-0.171	0.1256	0.0573	-0.3507	-0.1619	-0.0646	-0.0275	-0.1869	-0.0466	-0.3435	0.0714	0.0634	0.3305	0.1312	0.2528	0.1379	-0.263	0.0633	0.0388	0.0431	0.1316	0.104	0.0174	0.0791
A_42_P483497 Rgs2 Regulator of G-protein signaling 2	-0.5056	-0.3213	-0.1148	-0.2424	0.0753	0.7113	-0.0893	-0.5532	-0.8124	-0.223	-0.3666	0.0176	-0.4852	-0.573	-0.1134	-0.0173	-0.0407	-0.344	-0.09	-0.529	-0.3058	-0.1955	0.8925	0.044	0.4285	-0.2632	0.1864	-0.2184	-0.347	-0.207	-0.1414	0.4988	0.3559	0.9614	0.3487	-0.4978	-0.0218	-0.6079	-0.4411	-0.3933	-0.4107	0.1742	-0.6669	0.0385	0.3029	-0.3404	0.212	-0.0582	0.0526
A_43_P15867 Rgs11 Regulator of G-protein signaling 11	0.1397	0.0891	0.29	-0.0065	0.0967	-0.0388	0.129	0.1673	0.2345	-0.2081	0.0322	0.1682	0.2561	0.061	0.3919	0.1123	0.1744	0.2123	0.1454	0.0721	0.0234	-0.1495	-0.0618	-0.1469	0.1468	0.0498	0.4255	0.3335	0.2008	0.5261	0.1433	-0.1958	-0.1805	-0.1327	0.2685	0.2977	-0.0943	0.3481	0.2491	0.3037	-0.2734	-0.254	0.1071	0.1457	0.2333	0.2085	-0.0222	0.391	-0.0388
A_43_P22996 RGD1307679_predicted Similar to ATP/GTP-binding protein (predicted)	0.0856	0.0558	0.1723	0.1478	-0.0022	0.0697	-3e-04	0.1115	0.1519	0.0624	0.0738	0.1569	0.2215	0.1406	0.0138	0.0076	0.1241	0.2605	0.031	0.1846	0.0416	-0.023	-0.1427	-0.0522	-0.1452	0.0484	-0.1161	0.261	0.2824	0.1283	0.1796	-0.1275	-0.119	0.0311	-0.1192	0.0739	0.196	0.3879	0.1396	0.138	0.0809	0.0237	0.1889	0.1857	0.1585	0.1414	0.0757	0.147	0.0848
A_43_P22969 Ryr2_predicted similar to cardiac Ca2+ release channel (LOC361264)	-0.0404	0.1763	0.2216	0.0622	0.1714	-0.3659	0.0997	-0.1662	0.1315	-0.1254	-0.085	0.1904	0.0509	-0.1866	-0.31	-0.1756	0.3104	0.024	0.3534	0.045	0.0249	-0.0653	0.0218	-0.2453	0.1616	0.3388	-0.259	0.2136	0.225	0.1272	-0.1174	-0.199	-0.3033	-0.1099	-0.2577	0.3491	0.0054	0.023	0.0102	0.2601	0.3305	-0.2374	-0.2465	0.3667	-0.3877	0.1069	0.2374	-0.1417	-0.0964
A_42_P794901 Ywhah tyrosine 3-monooxygenase/tryptophan 5-monooxygenase activation protein, eta polypeptide (Ywhah)	-0.3011	0.1105	0.0913	-0.1828	0.2466	0.46	0.13	-0.1054	0.0427	0.2613	0.3236	0.2448	0.0768	0.0199	0.2005	-0.1124	-0.1256	-0.3852	-0.1292	-0.8907	-0.1619	-0.0973	0.0396	-0.0885	0.0924	0.0378	0.1245	-0.6815	-0.9544	0.1923	-0.491	0.5801	0.385	0.2303	0.3058	-0.0937	-0.1199	-0.5459	-0.3925	-0.1781	-0.0279	0.1298	-0.2591	0.0114	-0.1312	-0.0463	-0.0885	0.0434	-0.0735
A_42_P794928 Edg2 Endothelial differentiation, lysophosphatidic acid G-protein-coupled receptor, 2	0.0214	0.0774	0.1168	0.0593	0.0105	-0.3161	-0.0448	-0.0382	0.0028	0.2344	-0.0512	0.1135	-0.2101	-0.0985	-0.1041	0.3104	0.1725	0.1666	0.0947	0.067	0.1194	-0.0572	-0.0767	-0.0602	-0.0954	0.0932	-0.112	0.5541	0.4693	0.3533	0.2816	0.1205	-0.0412	0.1208	0.0563	0.1367	0.0792	0.2826	0.237	0.1991	0.0304	0.1019	0.0122	0.0999	0.2287	-0.0549	-0.0388	0.0058	0.0384
A_43_P19129 Ryr2 ryanodine receptor type II (Ryr2)	0.0347	-0.0272	-0.0476	-0.0165	0.1424	-0.318	-0.024	-0.283	-0.0144	-0.1841	-0.0367	-0.1105	-0.4495	-0.1456	0.0106	-0.1372	0.0122	-0.0339	-0.1306	-0.0136	0.1584	0.0223	0.0495	0.1815	0.0113	0.1453	-0.0085	0.152	0.0645	0.3188	0.1942	-0.0124	-0.0194	-0.0835	0.0975	0.0181	0.1459	0.0288	0.0527	-0.1166	-0.2936	-0.2094	-0.1987	0.2058	0.5614	-0.0247	0.0325	-0.3096	-0.1404
A_43_P10260 Gng12 Guanine nucleotide binding protein (G protein), gamma 12	-0.2431	-0.3521	-0.6946	-0.2031	0.0762	0.5918	0.1299	-0.0955	-0.4222	0.1731	0.1466	0.0774	0.4076	0.2794	0.0841	-0.5464	-0.6138	-1.3168	-0.1216	0.322	-0.4767	0.5068	0.3535	0.466	0.0846	-0.4941	-0.0154	-1.0642	-1.0663	-1.3886	-1.0488	-0.0856	-0.1289	-0.3767	-0.6701	-1.1394	-0.5869	-1.1082	-1.1163	-0.6249	-0.1978	-0.1728	0.0562	-0.0599	-0.115	-0.308	-0.1507	-0.3408	-0.2423
A_42_P631258 Cnn1 calponin 1 (Cnn1)	0.0978	0.0187	0.0992	0.0524	-0.1011	-0.084	-0.0682	0.0542	0.0796	0.1997	0.2314	0.2665	0.2261	0.1622	0.0867	0.1813	0.196	0.2166	-0.0143	0.0475	-0.0085	0.0273	-0.1799	-0.0513	-0.2415	-0.0726	-0.2202	0.0374	0.0183	0.166	0.1058	-0.1755	-0.1672	-0.1852	-0.0666	0.1802	0.1079	0.1994	0.1615	0.2707	0.155	-0.041	0.3046	0.1823	0.0892	0.1377	-0.0098	0.1422	0.0894
A_42_P608713 PRKCQ Protein kinase C, theta	-0.2913	-0.0198	-0.2112	-0.1621	0.1635	0.0041	0.0689	-0.1914	-0.1337	0.0489	-0.049	0.0281	0.2599	0.1793	0.3392	-0.3706	-0.4081	-0.8103	0.0098	-1.1069	-0.0484	0.0288	0.0286	-0.0182	0.122	-0.2754	0.1452	-1.0854	-1.0895	-0.2401	-0.7013	0.0972	0.1422	-0.42	0.1124	-0.1619	-0.3764	-0.7194	-0.346	-0.4432	-0.1038	0.1232	-0.1663	-0.0917	-0.5045	-0.2162	-0.1861	-0.2871	0.094
A_42_P522777 Rgs7 regulator of G-protein signaling 7 (Rgs7)	0.233	-0.0211	0.301	0.1822	-0.181	0.0329	0.152	0.181	0.1887	0.0179	0.1099	0.0998	0.0555	0.1391	-0.0818	0.1282	0.193	0.4082	-0.0475	0.1703	0.1343	-0.0513	-0.2389	-0.1573	-0.0906	-0.0687	-0.067	0.4387	0.4286	0.4437	0.3449	-0.0246	-0.1989	-0.0608	-0.0632	0.3487	0.2662	0.518	0.3704	0.2924	0.0365	0.0844	0.3337	0.2322	0.0366	0.15	0.0756	0.1309	0.1132
A_42_P553764 Plcg1 phospholipase C, gamma 1 (Plcg1)	-0.0747	-0.2332	-0.6531	-0.098	-0.0173	-0.337	-0.003	-0.1162	-0.1716	-0.0788	-0.1382	-0.0525	-0.2064	-0.253	-0.0193	-0.402	-0.4489	-0.6523	0.0966	-0.7974	-0.067	0.0143	-0.1396	-0.0155	0.1194	-0.0813	0.1171	-0.68	-0.784	-0.6089	-0.5071	0.015	0.1343	-0.3343	-0.0198	-0.2521	-0.437	-0.703	-0.2817	-0.3932	-0.2129	-0.0631	-0.2896	-0.4468	-0.6446	-0.2792	-0.1018	-0.3338	-0.0107
A_43_P10098 Gnb5 Guanine nucleotide binding protein, beta 5	-0.016	0.2843	-0.0991	-0.0155	0.1043	-0.2074	0.168	0.3193	-0.1436	-0.0585	0.0832	-0.1188	9e-04	-0.2161	0.2687	-0.3057	-0.0329	0.1682	-0.0974	0.0219	-0.0738	-0.0249	0.0886	0.0232	0.0147	-0.2499	0.0748	-0.1079	0.0113	-0.2718	-0.0034	-0.2511	-0.0034	0.0556	-0.075	-0.098	-0.1672	0.0135	-0.1133	-0.0475	-0.2841	-0.0078	-0.0493	0.1144	0.1552	-0.0058	0.1131	-0.1112	0.2762
A_42_P587167 Prkar2a Protein kinase, cAMP-dependent, regulatory, type 2, alpha	0.0062	-0.0236	-0.4108	-0.3289	0.1751	-0.0542	0.0061	0.1973	-0.0599	0.101	0.11	0.2918	-0.3485	-0.1597	0.1448	-0.2187	-0.2915	-0.1101	0.158	-0.3723	0.0214	0.1126	0.1492	0.03	-0.0272	0.0524	0.0407	0.0733	-0.2432	0.2572	0.4045	0.166	-0.1761	0.4486	0.0641	-0.199	-0.1522	0.3624	0.0169	-0.5667	-0.1288	0.0578	-0.0971	0.2089	0.1577	-0.1472	-0.2186	-0.6419	0.1263
A_42_P665879 Atf5 activating transcription factor 5 (Atf5)	-0.1448	0.7194	-0.2105	0.2503	1.5217	2.7892	0.0504	-0.0583	-0.2529	-0.3264	0.1093	-0.3599	-0.9531	-0.9921	-0.1891	-0.4111	-0.2115	0.0226	-0.0333	-1.0258	-0.0524	0.7486	1.1252	2.0309	-0.0368	0.1383	0.1448	0.6078	0.4101	0.2152	0.3252	0.4452	0.726	1.4566	-0.2213	-0.1006	-0.0512	0.1557	-0.3594	-0.0419	-0.4166	-0.0332	0.5065	0.4334	0.0396	-0.1433	-0.145	-0.0702	-0.4191
A_43_P17654 Adcy7 similar to adenylyl cyclase type VII (LOC307744)	-0.2832	-0.2954	-0.2682	0.0072	-0.069	0.2711	0.1488	-0.1904	-0.6656	0.6139	0.2817	0.1776	0.7412	0.2516	0.2811	0.7695	0.4965	-0.034	-0.044	1.3992	-0.3421	0.3777	0.2018	0.313	-0.2824	-0.7283	-0.3497	-0.1336	-0.1752	-0.9305	-0.3648	-0.301	-0.1713	-0.1042	-0.501	-0.7994	-0.4872	-0.1677	-0.7107	0.075	0.1369	-0.0639	0.021	-0.3951	0.0814	-0.1394	-0.0326	-0.0785	-0.0453
A_42_P593020 Rln1 relaxin 1 (Rln1)	0.1144	-0.012	0.358	0.2335	0.0136	0.0547	-0.0658	0.1954	0.2645	-0.206	-0.2887	-0.2707	-0.4134	-0.3178	-0.5972	0.0983	-0.0719	0.2653	-0.0304	0.2474	0.025	-0.0808	0.0053	-0.2092	0.196	0.2403	0.136	0.3201	0.3908	0.7871	0.2152	0.3278	0.0433	0.2536	0.2058	0.563	0.4504	0.5781	0.4317	-0.179	-0.0887	-0.4876	-0.2072	-0.3759	-0.0403	0.126	-0.0813	-0.3705	0.0908
A_43_P21805 Adcy1_predicted Unknown	0.04	0.0734	0.1089	0.0956	-0.0808	-0.1492	-0.1095	-0.0607	-0.0982	0.1296	0.0624	0.004	-0.0648	-0.0932	-0.251	0.0988	0.0984	0.2132	0.0325	-0.021	0.0016	0.0083	-0.0782	0.0256	-0.0584	0.0782	-0.0601	0.2913	0.3662	0.2031	0.32	0.0193	0.0382	0.0131	-0.016	0.109	0.1797	0.4584	0.1317	0.0674	0.015	-0.063	-0.0293	-0.2596	0.0688	0.0156	-0.0321	-0.04	-0.1312
A_42_P709316 Prkcm protein kinase C, mu (Pkcm)	0.1171	-0.1127	0.3083	0.3318	-0.0453	0.1194	0.1139	0.2374	0.2796	-0.1286	0.3648	0.0823	0.094	0.124	0.0344	0.1574	-0.278	0.5483	-0.1958	0.2635	-0.0756	0.0209	-0.4668	0.0119	0.0125	-0.0536	0.149	-0.028	0.2123	0.3993	0.2326	-0.3576	-0.1126	0.0494	-0.1397	0.4075	0.5101	0.8384	0.3136	0.0498	-0.0937	0.1404	0.2102	0.0894	0.2366	0.0934	-0.231	-0.2502	0.0296
A_42_P587050 Ywhab tyrosine 3-monooxygenase/tryptophan 5-monooxygenase activation protein, beta polypeptide (Ywhab)	-0.0167	-0.3027	-1.0115	-0.4662	-0.003	-0.0526	0.2124	-0.0345	-0.1893	-0.3402	-0.3255	0.0587	-0.0602	-0.203	0.2402	-0.1551	-0.2006	-0.5864	-0.0094	-0.9113	-0.1871	0.1292	0.2515	-0.0391	-0.3895	-0.744	-0.0905	-0.6384	-0.7612	-0.4709	-0.3928	-0.0958	-0.0272	0.3808	0.1006	-0.0278	-0.0124	-0.6543	-0.0951	-0.5122	-0.3784	0.0249	-0.6682	-0.1936	-0.2661	-0.5022	-0.1021	-0.6277	0.2034
A_42_P516009 Gnb1 Guanine nucleotide binding protein, beta 1	-8e-04	0.0366	0.1112	0.1623	-0.1204	-0.0799	0.0538	0.1219	0.1729	-0.0158	-0.0576	-0.0593	0.1035	0.0343	-0.0038	0.2326	0.1993	0.3364	-3e-04	0.0636	0.106	-0.0496	-0.1828	-0.0424	-0.0099	-0.0205	-0.0736	0.1308	0.2507	0.0374	0.0837	-0.0074	-0.0645	-0.1021	-0.059	0.1277	0.0551	0.1101	0.1129	0.2175	0.1007	0.1369	0.1058	-0.145	0.1427	0.1502	0.0366	0.2358	0.0307
A_43_P19699 Prkca Protein kinase C, alpha (Prkca)	-0.1607	-0.0783	0	0.2102	-0.1056	-0.0056	-0.1442	0.0014	0.0686	0.0187	5e-04	-0.1652	0.3144	-0.0891	0.1299	-0.1375	-0.0279	0	-0.05	0.0311	-0.053	0.1695	0.2403	0.0201	0.1871	-0.0383	0.1221	0.3235	-0.3494	-0.049	-0.3797	0.166	-0.0745	-0.5779	0.1054	-0.1176	-0.0831	0.0436	0.0718	-0.0155	0.1062	-0.5812	-0.1594	0.1359	0.4571	-0.1369	-0.0959	-0.1076	0.0352
A_42_P792129 Arrb2 Arrestin, beta 2	-0.0596	-0.1091	-0.3813	-0.2882	-0.0217	0.1096	-0.056	-0.2618	-0.3685	-0.2857	-0.4043	-0.3778	-0.1862	-0.2313	0.0147	-0.3827	-0.4362	-0.8976	-0.0077	-0.7081	-0.1237	0.0611	0.2666	0.058	0.0043	-0.2868	0.0644	-0.7737	-0.7419	-0.2802	-0.5939	0.0596	0.174	0.1854	0.0077	-0.347	-0.5492	-0.9424	-0.3869	-0.3619	-0.1658	0.026	-0.3193	-0.1259	-0.3236	-0.379	-0.0247	-0.3132	0.0328
A_42_P569464 Calm1 Calmodulin 1	-0.4188	-0.0428	-0.4112	-0.0888	0.1864	0.9192	0.0717	-0.4041	-0.7133	-0.428	-0.5198	-0.3198	-0.4568	-0.5274	-0.1357	-0.1418	-0.1201	-0.6937	-0.0445	0.0688	-0.0806	-0.0191	0.6922	0.0952	-0.0498	-0.3506	0.291	0.1845	0.4976	0.2632	0.257	0.3718	0.4314	1.1243	0.3499	-0.5511	0.1658	0.091	-0.644	-0.4736	-0.2755	0.3565	-0.4758	0.0673	0.3295	0.2942	0.2174	0.0028	0.253
A_42_P468271 Camk2d calcium/calmodulin-dependent protein kinase II, delta (Camk2d)	0.1133	0.0689	0.2978	0.1467	-0.0964	0.11	-0.1282	0.1433	0.189	-0.1768	-0.0836	-0.0547	-0.3134	-0.054	-0.382	0.1211	0.1451	0.2677	0.0166	0.3429	0.2426	-0.0216	0.1322	-0.0122	-0.1528	0.2836	-0.0585	0.8853	0.5632	0.1134	0.5966	0.1088	0.0108	0.2522	-0.1172	0.1625	0.3826	0.8045	0.2192	0.0015	-0.0312	-0.0868	-0.1564	-0.0721	-0.0692	0.0017	-0.1196	-0.0937	-0.0723
A_42_P647093 Il1b interleukin 1 beta (Il1b)	-0.191	0.7299	0.4405	-0.0694	0.0217	1.3218	-0.0468	-0.1371	-0.39	-0.057	-0.28	0.3584	-0.2876	-0.6104	-0.333	0.1497	0.2472	-0.6776	-0.1183	-0.3137	-0.3577	-0.4469	0.3434	-0.2414	-0.2446	0.0222	-0.0183	0.2252	0.318	0.4928	0.2395	0.5174	0.4352	1.3268	0.1551	-0.6283	0.2637	-0.129	-0.6203	-0.292	-0.6212	0.4943	-0.3338	-0.0498	0.5419	1.7547	0.7404	1.1224	0.0565
A_43_P19450 Prkca Protein kinase C, alpha (Prkca)	0.0752	0.1396	0.2547	0.0831	-0.0476	0.2619	-0.0576	0.0398	-0.0098	6e-04	0.2256	-0.535	0.0488	-0.0956	0.0998	0.064	0.3262	-0.0077	0.0907	0.0883	-0.0955	0.0099	-0.134	-0.034	-0.3922	0.055	-0.008	0.0936	0.1579	0.2775	0.0645	-0.3594	0.0021	-0.0205	-0.0197	0.2465	0.0999	0.5158	0.1826	0.0583	-0.3159	-0.1214	0.0618	-0.1372	-0.1943	0.1271	-0.1453	-0.0964	0.1014
A_42_P519806 Pkig protein kinase inhibitor, gamma (Pkig)	0.1604	0.0746	0.3231	0.0162	-0.0362	-0.0974	0.0235	0.1303	0.2298	0.1638	0.2159	0.3102	0.1218	0.1397	0.0503	0.1067	0.2201	0.2329	0.0158	-0.0432	-0.0093	-0.0369	-0.0664	-0.1397	-0.3023	0.0182	-0.2411	-0.0229	-0.0825	0.2873	-0.0643	-0.0491	-0.1611	-0.1111	-0.0959	0.1454	0.0124	0.0654	0.1636	0.1654	0.018	0.0485	0.209	0.2484	-0.0098	0.0995	0.0205	0.0775	0.1367
A_43_P12432 Gng5 guanine nucleotide binding protein (G protein), gamma 5 subunit (Gng5)	0.001	0.0886	0.1297	0.1363	-0.0078	0.0413	-0.0901	-0.059	-0.0378	-0.1126	-0.0634	-0.192	-0.3682	-0.2693	-0.4398	0.0879	0.0816	0.1542	0.0851	0.1663	0.1107	-0.0815	0.0138	-0.013	-0.0811	0.1388	7e-04	0.82	0.9224	0.3089	0.5785	0.0334	0.0166	0.3185	0.0614	0.1395	0.2516	0.6252	0.1552	-0.0105	-0.0422	-0.1659	-0.0942	-0.1422	0.1587	0.0337	0.0552	-0.0132	-0.0075
A_43_P11983 Rgs9 regulator of G-protein signaling 9 (Rgs9)	-0.023	0.043	0.3824	0.2494	-0.0169	0.1508	-0.11	1.013	0.2343	-0.3107	-0.4056	-0.2904	-0.2647	-0.3663	-0.2533	0.0581	0.0532	-0.1016	-0.1581	0.253	0.0833	-0.1308	0.2255	-0.0803	0.1373	0.1862	0.3462	0.5419	0.5991	0.3414	0.4378	-0.151	0.1544	0.359	0.2164	0.5852	0.4575	0.7875	0.5578	0.0422	0.0211	-0.2851	-0.2705	0.1261	0.1276	0.0736	0.0047	-0.2178	-0.0033
A_42_P622681 Prkar2b protein kinase, cAMP dependent regulatory, type II beta (Prkar2b)	-0.1429	0.1255	-0.0121	0.15	0.2074	0.6502	-0.0964	-0.0866	-0.0338	0.0877	0.0613	0.0569	-0.2571	-0.2425	-0.2563	0.0941	0.1212	0.0999	0.0401	-0.3684	0.1368	-0.1188	0.172	-0.0607	-0.1049	0.1142	0.038	0.8833	0.9202	0.4757	0.5958	0.2342	0.1201	0.5405	0.2517	0.2568	0.5155	0.8348	0.1318	-0.1115	-0.0844	0.0305	-0.2098	-0.0286	0.2175	0.0521	-0.0317	-0.0639	0.0633
A_43_P14623 Rgs7 Regulator of G-protein signaling 7	-0.0202	0.2334	0.2312	0.0534	0.1725	1.2703	0.0488	0.1423	-0.2348	0.0011	0.195	0.4283	-0.1491	-0.3026	0.0842	-0.1375	-0.0153	-0.1746	0.0224	-0.387	-0.0042	-0.3323	0.8905	0.14	-0.0074	0.3228	0.4058	0.5011	0.5038	0.1792	0.0792	0.2214	0.3197	1.0733	0.0758	-0.2841	0.0431	-0.0231	-0.1764	-0.2954	-0.257	0.3637	-0.1909	0.4743	0.5915	0.2967	0.251	-0.005	-0.0472
lalt.pool	-0.075	2.975	3.425	-0.2	2.325	6.4	-0.225	-0.025	-0.55	0.05	0.275	1.525	0.15	-0.125	1.575	0.15	0.025	0.15	0.275	7.1	1.975	-0.15	6.025	0.675	-0.35	0.15	0.475	-0.4333	1.4167	3.5833	-0.0667	-0.6333	0.2167	1.8	0.1167	-0.9333	0.35	2.8333	-1.1	1.675	1.025	5.325	-0.125	-0.25	8.425	2.35	-0.325	1.825	-0.95
[truncated: 25 more columns]
