# Supplementary material for: Gene set enrichment analysis for non-monotone association and multiple experimental categories
Source: BMC Bioinformatics. 2008 Nov 14;9:481. doi: 10.1186/1471-2105-9-481 (PMC2636811; doi:10.1186/1471-2105-9-481)
Supplement: Additional file 2 — Sets and Expression. The intermediate analysis results of NCT compendium data set. Sets directory contains lists of identified gene sets under different across-compound (category) selection criteria. Compound specific p-values, set size, etc are provided. Expression directory contains extracted expression data for respective identified gene sets. [file 1471-2105-9-481-S2.zip › SetsAndExpression/expression/C2-6of8liverp05-Cfilter-14-blood-FRUCTOSE_AND_MANNOSE_METABOLISM.txt]

geneids	1.2.Dich-24-15#-0.1	1.2.Dich-24-150#3	1.2.Dich-24-1500#3.4	1.2.Dich-48-15#-0.2	1.2.Dich-48-150#2.3	1.2.Dich-48-1500#6.4	1.2.Dich-6-15#-0.2	1.2.Dich-6-150#0	1.2.Dich-6-1500#-0.6	1.4.Dich-24-15#0	1.4.Dich-24-150#0.3	1.4.Dich-24-1500#1.5	1.4.Dich-48-15#0.2	1.4.Dich-48-150#-0.1	1.4.Dich-48-1500#1.6	1.4.Dich-6-15#0.2	1.4.Dich-6-150#0	1.4.Dich-6-1500#0.2	Brom-24-25#0.3	Brom-24-250#7.1	Brom-24-75#2	Brom-48-25#-0.2	Brom-48-250#6	Brom-48-75#0.7	Brom-6-25#-0.4	Brom-6-250#0.2	Brom-6-75#0.5	Diqu-24-10#-0.4	Diqu-24-20#1.4	Diqu-24-25#3.6	Diqu-24-5#-0.1	Diqu-48-10#-0.6	Diqu-48-20#0.2	Diqu-48-25#1.8	Diqu-48-5#0.1	Diqu-6-10#-0.9	Diqu-6-20#0.4	Diqu-6-25#2.8	Diqu-6-5#-1.1	Gala-24-100#1.7	Gala-24-25#1	Gala-24-400#5.3	Gala-48-100#-0.1	Gala-48-25#-0.2	Gala-48-400#8.4	Gala-6-100#2.4	Gala-6-25#-0.3	Gala-6-400#1.8	Mono-24-10#-1
A_43_P11793 Sord sorbitol dehydrogenase (Sord)	0.0849	-0.1505	0.043	-0.3362	0.1304	0.083	-0.2679	-0.0499	-0.1678	0.1664	0.0307	-0.0022	0.5232	0.3187	0.6934	-0.1253	-0.4888	-0.2769	0.0768	-0.2498	-0.1814	-0.362	-0.2078	0.2343	0.0894	-0.2762	0.2683	-0.3539	-0.3887	-0.2861	-0.6646	0.0824	0.2759	-0.1718	0.1037	-0.2582	-0.3908	-0.5592	-0.2594	-0.2462	-0.0139	0.1339	-0.1029	0.0315	-0.7219	-0.5106	-0.2507	0.1026	-0.3835
A_42_P706644 Pfkfb4 6-phosphofructo-2-kinase/fructose-2,6-biphosphatase 4	-0.0069	-0.0399	-0.0966	-0.1095	-0.0182	-0.0237	0.1181	0.1223	0.1614	-0.0024	0.0339	0.0362	0.2221	0.1842	0.1452	-0.0965	-0.1026	-0.0977	-0.0437	0.0073	-0.0749	-0.0106	-0.0532	-0.0643	0.267	0.088	0.2058	-0.4608	-0.5001	-0.0261	-0.3362	-0.0761	-0.077	-0.2542	-0.0382	-0.012	-0.1728	-0.3825	0.0108	-0.0311	-0.0655	0.0267	0.1834	0.1323	-0.0894	0.075	0.01	0.0235	0.0472
A_42_P580305 Pfkfb1 6-phosphofructo-2-kinase/fructose-2,6-biphosphatase 1 (Pfkfb1)	0.1415	0.0693	0.3056	0.1235	-0.1536	0.106	-0.1564	0.0957	0.1392	-0.0497	0.2452	0.1672	-0.1921	0.2884	-0.0011	-0.1093	0.1784	0.4559	0.0206	0.0883	0.1087	0.024	-0.335	-0.1277	-0.064	0.0957	-0.1011	0.2921	0.2663	0.3618	0.3448	-0.0642	0.1044	-0.124	-0.2665	0.3747	0.4095	0.7002	0.391	0.2162	0.0815	0.3206	0.0968	-0.0344	0.1498	0.0245	7e-04	0.0011	0.0898
A_42_P681628 Pfkm Phosphofructokinase, muscle	-0.2048	-0.3161	-0.8153	-0.1186	0.0658	-0.2244	-0.0983	-0.0314	-0.1561	-0.2047	-0.3372	-0.2181	0.0648	-0.0699	0.0468	-0.2019	-0.4791	-0.6976	0.0856	-0.2347	-0.0806	0.0577	0.0745	0.0867	0.0673	-0.1015	0.0076	-0.2454	-0.3132	-0.6098	-0.1987	0.1039	0.0975	-0.0586	-0.0088	-0.263	-0.1693	-0.4255	-0.1672	-0.2681	-0.064	0.1117	-0.2455	-0.4113	-0.5859	-0.2246	-0.0614	-0.2822	-0.0394
A_42_P748948 Gck glucokinase (Gck)	0.0707	0.1039	0.2203	0.0639	-0.0229	-0.1676	-0.064	-0.0266	-0.0624	0.1402	0.1829	0.0798	-0.1464	-0.0972	-0.1932	0.1355	0.1006	0.259	0.0808	0.0114	0.0974	-0.0457	-0.0616	-0.0544	-0.2272	0.1524	-0.1365	0.3647	0.2663	0.2359	0.3208	-0.1748	-0.0834	0.0335	-0.069	0.1011	0.1671	0.4725	0.1177	8e-04	-0.1328	-0.3937	-0.0181	-0.1362	0.0623	0.0225	-6e-04	0.0191	-0.1061
A_43_P11539 Hk2 hexokinase 2 (Hk2)	0.0867	0.027	0.0471	-0.0262	0.1048	0.0152	-0.0864	0.0763	0.1534	0.1961	0.0839	-0.0188	0.1318	-0.0279	0.1353	0.0597	0.1969	0.4159	0.0259	0.1537	0.0144	-0.0054	-0.2434	-0.1141	-0.0596	0.0299	-0.1531	0.2178	0.1649	0.3391	-0.0232	0.008	-0.1192	-0.0648	-0.0769	0.0631	0.1003	0.1573	0.2913	0.0791	0.1858	0.0224	0.1624	0.1664	0.1453	0.1423	-0.0912	0.0662	0.1038
A_43_P11538 Hk1 hexokinase 1 (Hk1)	0.0081	-0.1132	-0.0536	-0.0151	-0.1546	-0.0388	-0.0105	-0.0379	-0.2568	0.1034	0.1698	-0.0352	-0.3067	-0.4226	-0.3545	-0.3424	-0.3093	-0.3189	0.0932	-0.7692	-0.0128	-0.0988	0.0518	-0.1232	0.0678	0.1011	0.1611	-0.0076	0.0752	0.1326	-0.2609	0.0885	0.2107	0.1338	0.0093	-0.1554	-0.0421	-0.0308	-0.1482	-0.2887	-0.3455	-0.2841	-0.1572	-0.2575	-0.2271	-0.1437	-0.0021	-0.1516	-0.2764
A_43_P14969 Fbp1 fructose-1,6- biphosphatase 1 (Fbp1)	0.0913	-0.0596	0.1219	0.0709	0.0595	0.0943	0.0919	0.1709	0.1312	0.129	0.0603	0.1014	0.2937	0.1031	0.0015	0.0444	-0.0492	0.1523	0.0457	0.4026	-0.0969	0.0677	-0.1387	0.0251	0.2281	-0.0364	-0.0393	-0.0587	0.0483	-0.1206	0.0046	0.0072	-0.1724	-0.1208	-0.2063	0.0178	0.1082	0.2782	0.1564	0.0921	-0.0062	-0.0678	0.1413	0.0828	0.1616	0.0562	0.1236	9e-04	-0.066
A_43_P23087 Fpgt fucose-1-phosphate guanylyltransferase (Fpgt)	0.061	0.0642	0.0755	0.0964	-0.0766	-0.1706	-0.12	0.016	0.0124	0.0593	0.082	0.1107	-0.1199	-0.0635	-0.239	0.1588	0.1109	0.2018	0.0392	0.0357	0.0591	-0.0311	-0.0991	-0.0632	-0.1078	0.0289	-0.0692	0.4411	0.4004	0.1021	0.2983	-0.104	-0.1161	-0.0933	-0.0224	0.2139	0.1881	0.5274	0.1543	0.1271	-0.0366	-0.1124	0.0464	-0.0242	0.0685	0.0485	-0.085	0.0572	-0.0028
A_43_P12702 Khk Ketohexokinase	-0.0653	-0.1303	-0.2123	0.0126	0.0406	0.0846	-0.0244	-0.0897	-0.155	-0.0467	-0.114	-0.0612	0.0889	0.0822	-0.0614	-0.0393	-0.1073	-0.3721	-0.0036	0.0969	-0.0794	0.1444	0.1011	0.1919	-0.1325	-0.1576	-0.1306	-0.2634	-0.3259	-0.7283	-0.2616	-0.075	-0.0751	-0.032	-0.2852	-0.5045	-0.1188	-0.3482	-0.4912	-0.189	-0.005	-0.1194	-0.0801	-0.1032	-0.114	-0.1378	-0.0569	-0.1713	-0.0576
A_42_P469551 Aldoa aldolase A (Aldoa)	-0.0796	0.0324	-0.065	-0.2016	0.1042	0.5374	0.1077	-0.0542	-0.2658	-0.2342	-0.2546	-0.1137	-0.1189	-0.2392	0.1346	-0.1252	-0.0995	-0.4756	0.0593	0.0957	-0.1407	0.1482	0.7066	0.1308	-0.1305	-0.3566	-0.1095	-0.6938	-0.675	-0.3553	-0.5189	0.0209	0.1821	0.6179	-0.1385	-0.3927	-0.3005	-0.6769	-0.4645	-0.1813	-0.3112	0.0827	-0.0785	0.2632	0.157	-0.1635	0.0064	-0.2132	0.2656
A_42_P579864 Hk3 Hexokinase 3	-0.0824	-0.0028	0.0567	0.1031	-0.0121	0.1061	-0.0425	-0.0921	-0.0316	-0.1792	-0.1062	-0.2914	-0.4179	-0.3005	-0.4604	0.0163	6e-04	0.0596	0.0633	0.127	0.0423	-0.1106	0.0256	-0.0345	-0.013	0.1182	0.0551	0.8201	0.8571	0.3162	0.5624	0.139	0.0728	0.452	0.1461	0.164	0.2344	0.6069	0.1471	-0.0805	-0.0875	-0.2048	-0.0993	-0.1054	0.1598	0.0421	0.0226	-0.0664	0.0112
A_43_P11434 Aldob aldolase B (Aldob)	0.0084	0.0012	0.0032	0.0316	0.1098	0.0241	0.0851	-0.1186	0.026	-0.0317	0.0436	-0.4235	-0.0824	-0.3314	-0.1605	-0.5193	-0.0518	-0.1012	-0.2958	-0.0849	-0.0468	-0.098	0.2398	-0.0453	-0.0046	-0.0056	-0.25	0.3497	0.3074	0.3188	-0.204	-0.2119	-0.2406	0.0707	-0.0073	0.4731	0.3176	0.4615	-0.1839	0.2974	0.108	-0.2666	-0.1823	0.3336	0.0943	-0.1562	-0.0059	0.5259	0.4935
A_42_P788503 Pfkfb4 6-phosphofructo-2-kinase/fructose-2,6-biphosphatase 4 (Pfkfb4)	0.0595	-0.0013	0.0708	0.0479	-0.064	-0.0816	-0.0295	0.0345	0.0645	0.0902	0.0778	0.0939	0.103	0.1213	0.0229	0.0907	0.0788	0.1479	0.0011	-0.0193	0.0302	0.0184	-0.0939	-0.0446	-0.1267	-0.0343	-0.1143	-0.0318	-0.0179	0.079	0.0343	-0.0368	-0.0804	-0.0807	-0.0077	0.1055	0.0179	0.0558	0.0923	0.068	0.0638	-0.0315	0.1932	0.1016	0.0548	0.0616	0.0145	0.0567	0.0868
A_43_P15520 Aldoc aldolase C, fructose-biphosphate (Aldoc)	0.0485	0.0661	0.1763	-0.0769	-0.1196	0.0582	0.0677	0.0613	0.1417	-0.0673	-0.0091	-0.0945	-0.1452	-0.1382	-0.26	-0.0936	-0.0391	-0.057	-0.1334	-0.1348	-0.1461	-0.0583	-0.0876	-0.1115	-0.046	0.0815	0.0224	0.154	0.1088	0.1421	0.1077	0.1106	0.0208	0.1121	0.0651	0.0852	0.0867	0.2181	-0.0089	-0.0674	-0.181	-0.2198	0.0017	0.0618	0.085	-0.0257	-0.0474	-0.0956	0.0146
A_43_P15614 PFK-C Rattus sp. phosphofructokinase C (PFK-C) mRNA, complete cds.	0.0591	-0.2973	-0.5977	-0.2631	0.0182	-0.4334	0.215	-0.1023	0.1386	-0.1226	-0.0846	-0.072	0.1486	0.1607	0.3048	-0.2816	-0.3752	-0.3768	-0.0053	-0.4713	0.0457	-0.0082	-0.0536	0.0151	0.298	0.1074	0.1578	-1.2739	-0.5471	-0.4726	-0.6631	0.1703	0.2275	-0.2664	-0.0586	-0.1481	-0.3156	-0.3089	-0.2809	-0.3413	-0.4552	0.0718	-0.1681	-0.0311	-0.5616	-0.3807	-0.0287	-0.1874	0.1359
A_42_P673370 Tpi1 triosephosphate isomerase 1 (Tpi1)	-0.3784	0.0662	0.0644	-0.2732	0.0673	0.8572	0.0914	-0.2214	-0.213	-0.1122	-0.3184	-0.2024	-0.3698	-0.4887	-0.1602	-0.5442	-0.5729	-0.9371	-0.0352	0.8663	-0.3151	-0.1349	1.2424	0.1207	0.197	-0.0754	-0.0124	-1.2133	-1.1582	-0.1404	-0.8172	0.1226	0.4316	0.4428	-0.105	-0.8468	-0.8066	-1.3581	-0.6778	-0.4236	-0.535	0.0209	-0.13	0.5454	0.0039	-0.0258	0.1212	-0.0391	-0.1534
A_43_P15349 Pfkfb3 6-phosphofructo-2-kinase/fructose-2,6-biphosphatase 3 (Pfkfb3)	0.4163	0.0711	0.5291	0.2411	-0.047	0.2958	0.0292	0.3519	0.253	-0.1168	0.026	-0.3577	0.053	0.1038	-0.4574	-0.4395	0.2624	0.1742	0.0304	0.0815	0.038	-0.1382	0.0033	-0.0288	-0.0619	0.2309	0.0776	0.1266	0.1011	0.015	0.1186	-0.1022	0.0217	-0.1404	0.0027	0.3468	0.1658	0.641	4e-04	0.1088	-0.1813	0.1371	0.0319	-0.1378	0.0052	-0.0597	-0.125	0.4749	-0.051
A_42_P547847 Fbp2 Fructose-1,6-bisphosphatase 2	0.1533	0.0597	0.1691	0.1246	-0.0946	-0.1621	-0.1486	0.0204	-0.0071	0.2418	0.142	0.1592	-0.0114	0.1261	-0.0439	0.2154	0.2487	0.269	0.0258	0.0104	0.0553	-0.0032	-0.1579	-0.0758	-0.2695	-0.0505	-0.2872	0.2328	0.2468	0.2171	0.2466	-0.0586	-0.1181	-0.099	-0.0726	0.165	0.1891	0.3122	0.1783	0.2567	0.1954	-0.0648	0.1715	0.0396	0.0804	0.107	0.003	0.0687	0.0568
A_42_P728102 Pmm2_predicted Phosphomannomutase 2 (predicted)	0.0335	-0.0014	0.0204	-0.1318	0.001	0.0094	0.2086	0.2083	0.31	-0.0079	0.0407	0.1509	0.4132	0.4293	0.3827	-0.107	-0.1148	0.1317	-0.1316	-0.0579	-0.0548	-0.1452	-0.0892	-0.1992	0.416	0.1783	0.3364	-0.7373	-0.7296	0.2183	-0.5608	-0.1147	-0.244	-0.4065	0.034	0.1543	-0.3291	-0.667	0.2143	0.1014	-0.0108	0.156	0.485	0.3907	0.0876	0.2058	0.022	0.1795	0.1511
A_42_P637169 Fpgt fucose-1-phosphate guanylyltransferase (Fpgt)	-0.09	-0.0672	0.2034	0.2177	0.0928	0.5796	0.1564	0.2051	0.1013	-0.1487	0.3062	-0.0845	0.0634	-0.01	1.0283	0.2919	-0.0378	-0.0978	-0.0024	0.1625	-0.0037	0.1584	0.1707	-0.0572	0.2778	-0.0322	0.3226	8e-04	-0.1027	0.2408	0.0748	0.2293	-0.0012	0.0279	0.0523	0.1226	-0.1866	0.1706	0.1384	-0.0407	-0.1758	0.208	0.0098	0.3382	0.1614	0.1912	-0.1637	0.0899	-0.0412
A_42_P549890 Fbp1 fructose-1,6- biphosphatase 1 (Fbp1)	0.0734	-0.0395	0.0603	0.0172	-0.0206	0.0195	0.0229	0.0152	0.1584	0.0567	0.0319	0.0642	0.2633	0.3099	-0.0923	-0.0146	-0.114	-0.0922	0.0938	0.4384	-0.11	0.1892	-0.1394	0.1384	0.0521	-0.0616	-0.0477	-0.1914	-0.1212	-0.2435	-0.0775	-0.1361	-0.1181	-0.1427	-0.1224	-0.0961	0.1565	0.288	-0.0136	-0.0183	-0.1116	0.0143	0.0732	0.0679	0.1637	-0.0478	-0.0372	-0.0592	-0.0218
A_42_P546021 Mpi mannose phosphate isomerase (Mpi)	0.0064	-0.0254	-0.0614	0.0285	0.2907	0.1417	0.0283	0.2689	-0.1916	-0.1612	-0.3502	-0.0972	-0.103	-0.3267	0.0487	-0.1995	-0.0092	-0.2429	-0.1065	0.0837	0.3537	0.1458	0.104	0.0913	-0.0518	-0.1859	0.205	0.5711	0.2927	0.3742	0.3201	0.1892	0.2195	0.2005	0.2404	0.0636	0.1848	0.3066	-0.0258	-0.1793	0.1615	0.1767	-0.2908	-0.1499	-0.1924	-0.2609	-0.1876	0.2963	-0.2414
A_43_P17400 Pmm2_predicted similar to phosphomannomutase (LOC302915)	0.0517	0.1135	0.349	0.2345	-0.212	0.0682	-0.2472	0.0256	-0.0723	-0.2842	0.0873	-0.3707	-0.2788	-0.1238	-0.2652	0.15	-0.0412	0.2558	-0.0221	0.1695	0.1066	0.0243	0.1125	0.1184	-0.0726	-0.0705	-0.0448	0.5322	0.2918	0.2761	0.3729	0.0806	0.0634	0.2669	0.0847	0.3572	0.6555	0.8682	0.1301	-0.0751	0.0645	-0.1076	-0.2102	-0.3583	0.1914	-0.1388	0.0026	0.0996	-0.1373
A_43_P19003 Fpgt fucose-1-phosphate guanylyltransferase (Fpgt)	0.0689	0.089	0.124	0.0788	-0.0635	0.0368	0.0104	0.0515	0.1967	-0.0639	0.0546	-0.0144	0.1081	0.1039	-0.0645	-0.0395	0.0298	0.2361	-0.0486	0.0786	-0.0145	-0.0691	-0.2031	-0.1508	0.2519	0.1175	0.0979	-0.028	0.0519	0.4535	0.0951	-0.0657	-0.1121	-0.0436	0.039	0.2989	0.226	0.2587	0.2915	0.1528	0.058	0.0079	0.1732	-0.0768	0.0197	0.12	0.0121	0.2598	0.0075
A_42_P815624 Gmppa Similar to GDP-mannose pyrophosphorylase A	0.1039	0.0381	0.082	0.0448	-0.1095	-0.1526	0.0276	0.1692	0.197	0.105	0.2098	0.1768	0.2462	0.2576	0.1527	0.1177	0.1737	0.3192	0.0152	0.0252	0.0164	-0.0531	-0.1858	-0.128	-0.0963	0.0307	-0.0756	-0.0308	-0.0237	0.2226	0.0015	-0.175	-0.214	-0.2802	-0.0812	0.2438	-0.0287	0.0826	0.2218	0.1824	0.127	0.0714	0.3927	0.2632	0.1326	0.1945	0.0602	0.2349	0.1586
A_42_P784448 Akr1b4 Aldehyde reductase 1 (low Km aldose reductase) (5.8 kb PstI fragment, probably the functional gene) (Aldr1)	-0.326	-0.0955	-1.1025	-0.511	0.1307	-0.5134	0.3068	0.1243	-0.0514	-0.0884	-0.2904	-0.0593	0.0173	0.0495	0.3403	-0.5479	-0.8079	-1.1368	-0.031	-0.8513	-0.2159	-0.1962	0.0544	0.0746	0.4897	0.0209	0.7303	-1.2669	-1.2987	-0.9031	-1.3593	0.1116	0.2729	-0.5889	0.4489	-0.4624	-1.0325	-1.2453	-0.1402	-0.5077	0.0143	0.1089	-0.4168	-0.1897	-1.0491	-0.6304	0.0024	-0.6353	-0.2412
lalt.pool	-0.075	2.975	3.425	-0.2	2.325	6.4	-0.225	-0.025	-0.55	0.05	0.275	1.525	0.15	-0.125	1.575	0.15	0.025	0.15	0.275	7.1	1.975	-0.15	6.025	0.675	-0.35	0.15	0.475	-0.4333	1.4167	3.5833	-0.0667	-0.6333	0.2167	1.8	0.1167	-0.9333	0.35	2.8333	-1.1	1.675	1.025	5.325	-0.125	-0.25	8.425	2.35	-0.325	1.825	-0.95
[truncated: 25 more columns]
