# Supplementary material for: Gene set enrichment analysis for non-monotone association and multiple experimental categories
Source: BMC Bioinformatics. 2008 Nov 14;9:481. doi: 10.1186/1471-2105-9-481 (PMC2636811; doi:10.1186/1471-2105-9-481)
Supplement: Additional file 2 — Sets and Expression. The intermediate analysis results of NCT compendium data set. Sets directory contains lists of identified gene sets under different across-compound (category) selection criteria. Compound specific p-values, set size, etc are provided. Expression directory contains extracted expression data for respective identified gene sets. [file 1471-2105-9-481-S2.zip › SetsAndExpression/expression/C2-6of8liverp05-Cfilter-14-liver-FRUCTOSE_AND_MANNOSE_METABOLISM.txt]

geneids	1.2.Dich-24-15#-0.1	1.2.Dich-24-150#3	1.2.Dich-24-1500#3.4	1.2.Dich-48-15#-0.2	1.2.Dich-48-150#2.3	1.2.Dich-48-1500#6.4	1.2.Dich-6-15#-0.2	1.2.Dich-6-150#0	1.2.Dich-6-1500#-0.6	1.4.Dich-24-15#0	1.4.Dich-24-150#0.3	1.4.Dich-24-1500#1.5	1.4.Dich-48-15#0.2	1.4.Dich-48-150#-0.1	1.4.Dich-48-1500#1.6	1.4.Dich-6-15#0.2	1.4.Dich-6-150#0	1.4.Dich-6-1500#0.2	Brom-24-25#0.3	Brom-24-250#7.1	Brom-24-75#2	Brom-48-25#-0.2	Brom-48-250#6	Brom-48-75#0.7	Brom-6-25#-0.4	Brom-6-250#0.2	Brom-6-75#0.5	Diqu-24-10#-0.4	Diqu-24-20#1.4	Diqu-24-25#3.6	Diqu-24-5#-0.1	Diqu-48-10#-0.6	Diqu-48-20#0.2	Diqu-48-25#1.8	Diqu-48-5#0.1	Diqu-6-10#-0.9	Diqu-6-20#0.4	Diqu-6-25#2.8	Diqu-6-5#-1.1	Gala-24-100#1.7	Gala-24-25#1	Gala-24-400#5.3	Gala-48-100#-0.1	Gala-48-25#-0.2	Gala-48-400#8.4	Gala-6-100#2.4	Gala-6-25#-0.3	Gala-6-400#1.8	Mono-24-10#-1
A_43_P11793 Sord sorbitol dehydrogenase (Sord)	0.2329	0.0512	-1.0262	0.1489	0.3406	-0.714	-0.3373	-0.5691	-0.5219	-1.2144	-1.0874	-1.155	-0.0084	0.046	-0.255	-0.3889	-0.5069	-0.8128	0.489	-1.9014	0.2142	0.2149	-1.2342	0.2038	0.0886	-0.1467	-0.2776	-0.2007	-0.6032	-0.5403	0.3247	-0.5097	0.1069	0.6802	-0.1651	-0.0447	-0.0681	0.4712	-0.0227	-0.4044	0.0445	-1.2186	0.0026	-0.251	-3.0113	-0.0084	-0.0563	0.1281	0.0821
A_42_P706644 Pfkfb4 6-phosphofructo-2-kinase/fructose-2,6-biphosphatase 4	-0.1721	-0.5965	-0.916	-0.0708	-0.1602	-0.7488	-0.2759	-0.3569	-0.3541	-0.315	-0.4708	-0.7744	0.0929	0.1658	-0.4063	0.1645	0.0693	-0.0405	0.0149	-0.6446	-0.3194	0.113	-0.7219	-0.0965	-0.0279	-0.0733	-0.1405	-0.0424	-0.3452	-0.455	-0.0126	-0.0142	-0.0616	-0.0109	-0.0861	-0.0726	-0.1739	-0.0411	-0.0755	-0.204	-0.0554	-0.1529	-0.1137	-0.1358	-0.9346	-0.0149	-0.0953	-0.1491	0.0101
A_42_P580305 Pfkfb1 6-phosphofructo-2-kinase/fructose-2,6-biphosphatase 1 (Pfkfb1)	0.0653	-1.1235	-3.292	-0.1889	0.2251	-0.6438	0.2055	0.4788	0.7443	0.4481	0.286	-1.6414	0.3278	0.1296	0.6645	0.48	0.5196	0.8263	0.0329	-2.9234	-0.201	0.0158	-1.003	0.3679	-0.0791	0.3319	-1.0935	-0.3646	-0.3429	-0.7442	0.068	-0.3643	-0.031	0.1613	0.2194	0.705	0.163	-0.4239	0.3231	-0.4766	0.1509	-3.2919	0.2096	0.3818	-2.8902	-2.0846	-0.0267	-0.9058	-0.0804
A_42_P681628 Pfkm Phosphofructokinase, muscle	0.016	0.3747	-0.6142	0.0838	0.1696	0.8592	-0.1354	-0.3806	-0.3492	-0.1069	-0.0291	0.0392	0.0159	-0.1947	-0.1284	0.0832	-0.0192	0.0188	-0.0377	-0.614	0.3545	-0.1349	0.4048	0.0535	-0.3254	-0.1494	-0.4051	0.0686	-0.0074	0.2604	0.2776	0.1078	0.1279	0.2444	0.0572	0.0512	-0.132	-0.1697	-0.0369	-0.0346	-0.0107	0.1368	0.1476	0.0424	0.9206	-0.2141	-0.0172	0.0868	-0.0637
A_42_P748948 Gck glucokinase (Gck)	-0.4771	-1.368	-3.46	-0.2086	-0.1751	-3.3685	-0.6408	-1.2161	-2.2771	-0.7815	-0.9128	-1.729	0.5028	0.125	-0.3492	0.1711	-0.1702	-1.559	0.3472	-2.9058	0.1672	0.0034	-1.9635	-0.3346	0.0831	-0.5939	-0.7469	-0.4498	-1.4051	-2.0774	0.4117	-0.3857	-0.8844	-1.2892	0.1103	-0.8741	-1.8041	-1.3894	-0.688	-0.4258	-0.2404	-2.549	-0.43	-0.3037	-4.2255	-1.452	-0.3352	-1.9768	0.067
A_43_P11539 Hk2 hexokinase 2 (Hk2)	-0.061	-0.1385	0.1457	-0.0927	-0.1718	-0.3117	-0.0524	0.1767	0.1065	0.214	0.3642	0.6606	0.0067	-0.0482	-0.04	0.057	-0.0925	0.2182	-0.0416	0.3758	0.1334	-0.005	0.2219	0.0953	0.0414	0.0077	0.0313	0.1087	0.2192	0.1317	0.1483	0.0959	0.1698	-0.0389	0.0692	0.0666	-0.0466	0.224	0.0303	0.163	0.0372	0.6098	-0.0147	0.0222	0.3991	0.2205	-0.0496	0.2784	0.0534
A_43_P11538 Hk1 hexokinase 1 (Hk1)	-0.1917	0.2749	0.8384	-0.0699	0.2464	0.7452	0.0675	-0.1045	-0.1067	0.3008	0.3875	0.3937	-0.0597	-0.0278	-0.1788	0.032	0.125	0.3124	-0.1416	1.8863	0.1019	-0.1139	1.7373	0.0962	-0.0912	0.0213	0.1326	0.1472	0.574	0.8966	0.084	0.2217	0.5586	0.6831	0.0705	0.0167	0.2821	0.732	-0.0761	0.402	-0.0746	1.9845	-0.0179	0.016	2.4733	0.5811	-0.0143	0.5634	-0.0924
A_43_P14969 Fbp1 fructose-1,6- biphosphatase 1 (Fbp1)	0.0586	-0.385	-0.2836	0.0602	-0.2084	-0.4808	0.0193	-0.1093	0.4502	0.1257	-0.2012	-0.2294	0.3519	0.2842	-0.3404	0.0062	-0.0062	0.0763	-0.0902	-2.5134	-0.628	0.0024	-1.1237	-0.0868	0.0602	0.1106	0.0243	-0.2044	-0.4811	-0.8995	-0.075	-0.5713	-0.2677	-0.2952	-0.3776	-0.1017	-0.1228	-0.0405	-0.073	-0.3323	0.137	-2.0682	-0.1193	0.031	-4.9513	-0.2514	-0.067	-0.2066	-0.044
A_43_P23087 Fpgt fucose-1-phosphate guanylyltransferase (Fpgt)	-0.1104	-0.1314	0.0828	0.2235	-0.0607	0.0735	-0.1872	-0.1998	-0.1866	0.0026	-0.2515	-0.1947	-0.5266	-0.1294	-0.3386	-0.462	-0.1699	-0.106	0.0089	0.2785	-0.0101	0.0365	0.0324	-0.1358	0.0922	0.0577	0.0887	0.308	0.0721	0.008	0.111	0.1242	0.0199	-0.0299	0.2919	-0.0324	0.0851	0.0852	-0.0656	-0.0478	-0.0051	0.0423	-0.1799	0.0516	-0.0899	0.3334	-0.0654	-0.1478	0.0599
A_43_P12702 Khk Ketohexokinase	-0.1159	-0.7052	-1.8457	-0.0766	0.067	-1.22	-0.0996	-0.2582	-0.461	-0.2984	-0.4168	-1.3637	0.1065	-0.0015	-0.1916	0.2016	0.0836	-0.0847	-0.013	-2.9634	-0.3574	0.0014	-1.1175	0.1527	-0.1515	-0.2648	-0.3171	-0.581	-0.375	-0.4461	-0.0499	-0.2298	-0.1074	-0.2882	0.1066	-0.0148	-0.0281	0.1225	-0.0035	-0.6334	0.0621	-1.6209	0.0233	-0.0317	-3.2416	-0.1949	-0.0782	-0.1053	-0.118
A_42_P469551 Aldoa aldolase A (Aldoa)	0.2287	1.9292	3.0982	0.008	0.7596	2.7237	0.182	1.4193	1.7569	0.0765	-0.1442	2.0156	0.2779	0.2531	0.7993	0.3462	0.6198	0.949	0.0974	3.2497	1.341	-0.0066	2.3385	0.1512	1.1081	1.5782	1.6638	-0.0452	0.4547	1.2054	0.1282	0.0913	0.6545	0.8818	-0.0771	0.2057	1.1657	1.2684	-0.103	0.3774	-0.0315	2.0577	0.0077	-0.0492	2.9635	0.0166	0.0445	-0.0206	-0.0534
A_42_P579864 Hk3 Hexokinase 3	0.0104	-0.2653	0.1816	0.0877	-0.1561	-0.1695	-0.0738	-0.1928	-0.111	0.1791	0.0675	-0.0064	0.2121	-0.0309	-0.2128	0.3749	0.1182	0.3203	-0.0642	-0.0173	-0.4311	-0.0156	-0.2494	-0.2124	-0.1819	-0.1164	-0.1115	0.1912	0.197	0.0621	-0.0491	0.0904	0.0357	0.1878	0.161	-0.0068	0.0725	0.0458	0.1021	-0.1559	-0.0314	0.0551	0.0727	0.1083	-0.1466	0.203	0.1512	0.1526	-0.0366
A_43_P11434 Aldob aldolase B (Aldob)	0.3122	0.1492	-1.0464	0.2359	0.403	-0.4344	0.1424	-0.0437	0.1207	-0.5118	-0.7965	-1.4002	-0.1242	-0.2184	-0.32	-0.2113	-0.4092	-0.5814	0.0718	-2.7824	-0.1523	0.0846	-0.7986	0.2637	-0.2026	-0.3219	-0.4248	-0.6641	-0.4191	-0.3471	-0.1347	-0.121	-0.0593	-0.0084	0.0606	-0.2319	-0.0732	-0.2904	-0.1842	-0.2885	0.051	-2.3913	-0.0812	-0.0369	-3.2584	-0.4503	-0.0121	-0.3513	0.034
A_42_P788503 Pfkfb4 6-phosphofructo-2-kinase/fructose-2,6-biphosphatase 4 (Pfkfb4)	5e-04	-0.3677	-0.3594	-0.1123	-0.0938	-0.4444	-0.0558	-0.1078	0.0048	-0.0414	0.158	-0.1319	0.0382	0.105	0.0382	0.1648	0.1505	0.096	0.0514	-0.3747	-0.1792	0.0683	-0.4947	-0.0027	0.0465	0.0258	-0.0537	0.0307	-0.0697	-0.1969	-0.0189	-0.0572	-0.1073	-0.1811	-0.0033	0.0432	-0.0806	-0.0677	0.0214	-0.1578	-0.014	-0.0337	0.0534	0.0148	-0.4941	0.0675	-0.0307	0.0924	0.0488
A_43_P15520 Aldoc aldolase C, fructose-biphosphate (Aldoc)	-0.0518	-0.1632	-0.2898	-0.1543	0.0088	0.021	-0.0218	-0.1981	0.0458	0.2246	0.045	-0.0743	0.0901	0.0801	0.2749	0.1911	0.2487	0.24	-0.0838	-0.0262	-0.217	-0.085	0.1102	0.1454	-0.217	-0.0644	-0.239	0.3186	-0.1365	-0.3032	0.0024	0.5424	0.3702	0.5341	0.1139	0.0832	-0.0303	-0.0503	0.0922	0.1545	0.0255	0.0837	0.0818	0.0514	0.7588	0.0586	0.0256	0.12	0.0811
A_43_P15614 PFK-C Rattus sp. phosphofructokinase C (PFK-C) mRNA, complete cds.	-0.1094	0.8642	-0.0368	0.0333	0.5387	0.9318	-0.2812	-0.1609	-0.661	-0.3715	-0.2516	-0.0629	-0.3634	-0.4061	-0.2866	-0.403	-0.497	-0.372	-0.33	1.3657	0.3847	-0.3365	2.1085	-0.0957	-0.469	-0.3014	-0.1669	0.1706	0.6653	1.1895	0.2211	0.3361	0.8985	1.0542	0.4548	-0.0306	0.2133	0.5232	-0.1074	0.3755	-0.1949	1.9667	0.0574	-0.1847	2.8018	0.5778	-0.2634	0.4804	-0.0545
A_42_P673370 Tpi1 triosephosphate isomerase 1 (Tpi1)	0.1957	0.681	0.4632	0.1298	0.592	1.2182	-0.3671	-0.3543	-0.1248	-0.2886	-0.4427	-0.013	0.0015	-0.0099	0.7334	-0.0608	0.0826	0.1212	0.5508	1.3137	0.8983	0.0422	0.8466	0.3183	0.0739	0.049	-0.0181	-0.2725	0.0354	0.3016	0.227	-0.3379	0.1395	0.56	-0.1451	-0.0489	0.1469	0.6394	-0.04	0.0091	-0.1061	-0.2904	0.0157	-0.0449	0.396	-0.1553	-0.0708	-0.0674	0.083
A_43_P15349 Pfkfb3 6-phosphofructo-2-kinase/fructose-2,6-biphosphatase 3 (Pfkfb3)	0.2393	-0.1727	-0.1301	-0.0814	-0.0277	-0.4167	0.5848	0.2498	-0.045	0.5687	0.0192	0.1753	0.0119	0.5633	0.1692	0.3392	0.1068	0.0758	-0.0992	-0.1165	-0.1695	0.1439	-0.2032	0.2586	0.3255	0.0735	0.093	0.0886	0.0113	0.3835	-0.4627	0.048	-0.2937	-0.2298	-0.1445	-0.0806	-0.2212	-0.274	-0.1272	-0.1564	0.5162	0.0836	-0.1119	-0.0497	-0.5854	0.4636	-0.3287	0.4867	0.3033
A_42_P547847 Fbp2 Fructose-1,6-bisphosphatase 2	-0.123	0.6908	0.1456	-0.1375	0.1618	0.938	0.1521	0.0255	-0.0182	0.2999	0.4629	0.906	-0.1063	0.0932	0.883	0.1752	0.2264	0.2657	0.3573	0.448	0.387	0.0581	0.5988	0.1977	-0.0623	0.1655	-0.0233	0.1942	0.4902	0.3695	0.0658	0.2413	0.2856	0.3961	0.1007	0.1344	-0.1183	-0.1434	0.0074	0.0928	-0.231	0.2148	0.1324	-0.0208	0.2802	0.0284	-0.1146	0.0392	-0.0985
A_42_P728102 Pmm2_predicted Phosphomannomutase 2 (predicted)	-0.1278	-0.3454	0.0471	-0.217	-0.2699	-0.2882	-0.1642	0.107	0.3538	-0.3357	-0.5449	-0.3593	-7e-04	-0.1289	-0.3453	0.153	0.0912	0.1058	0.1612	0.0726	-0.1617	0.1003	-0.3784	0.0826	0.2759	0.4543	0.2044	-0.1284	-0.1074	-0.0011	-0.1254	-0.2637	-0.1795	-0.2013	-0.1279	0.0273	0.2538	0.11	-0.1541	-0.4344	0.1577	-0.4628	-0.201	-0.1838	-0.761	-0.1374	-0.0395	-0.0236	-0.0504
A_42_P637169 Fpgt fucose-1-phosphate guanylyltransferase (Fpgt)	-0.0572	0.5058	0.8319	0.1216	0.0938	0.6617	-0.0525	0.2548	0.0716	0.2771	0.1166	0.3363	-0.0852	-0.0046	-0.0349	0.0327	-0.0362	-0.1317	-0.1315	0.6674	0.0724	0.0674	0.2811	-0.0169	0.2565	0.0814	0.4368	0.1665	0.2732	0.3946	-0.0587	0.0962	-0.0978	-0.1757	0.0707	-0.0254	0.1819	0.0139	-0.0454	0.3041	0.205	0.9168	-0.0754	0.0612	0.3738	0.7798	-0.0567	-0.4129	0.1532
A_42_P549890 Fbp1 fructose-1,6- biphosphatase 1 (Fbp1)	0.0336	-0.311	-0.3083	0.0853	-0.2106	-0.4132	0.0235	-0.0854	0.3851	0.0775	-0.2406	-0.2057	0.25	0.2325	-0.3289	-0.0529	-0.0219	0.0406	-0.107	-2.4758	-0.5754	0.004	-1.0505	-0.0885	0.0999	0.0886	0.037	-0.215	-0.5036	-0.8678	-0.0536	-0.5673	-0.2566	-0.2802	-0.4202	-0.1058	-0.1737	-0.0284	-0.0627	-0.3689	0.1061	-2.0943	-0.0889	0.0306	-4.9497	-0.2376	-0.0467	-0.2136	-0.0726
A_42_P546021 Mpi mannose phosphate isomerase (Mpi)	0.2484	0.6079	-0.0331	0.1286	0.1754	0.6008	0.2946	0.2039	0.0636	-0.1358	0.0116	0.2427	-0.2583	-0.1658	-0.0454	0.4733	0.2516	-0.0354	-0.1562	0.0151	0.1342	-0.0138	0.2068	0.0826	-0.1052	-0.1538	-0.1981	-0.0909	0.0147	0.2079	0.1754	0.4338	0.2832	0.219	0.4298	-0.2049	0.1157	-0.204	-0.1945	0.1505	-0.1348	-0.2778	0.0026	0.0653	0.4334	-0.248	-0.0056	-0.2662	-0.0496
A_43_P17400 Pmm2_predicted similar to phosphomannomutase (LOC302915)	-0.0774	0.3362	0.1496	-0.2009	0.0278	0.3244	-0.1707	0.2186	0.1788	-0.0869	-0.2658	-0.0689	-0.0264	-0.0629	-0.1713	-0.0103	0.1866	-0.0734	0.2865	0.5149	0.3751	0.0308	0.4854	0.1301	0.2709	0.0422	0.1936	-0.1853	0.0472	0.4457	0.1671	0.0479	0.0791	0.0783	0.0786	0.1095	0.3613	0.2928	0.011	-0.118	-0.1367	-0.2578	-0.0806	-0.1662	0.2827	-0.2239	-0.0532	-0.0672	-0.06
A_43_P19003 Fpgt fucose-1-phosphate guanylyltransferase (Fpgt)	0.0301	-0.0735	-0.1286	-0.0881	-0.0854	-0.2877	-0.2218	0.0436	-0.1374	-0.093	-0.0432	0.1224	0.1101	0.0616	0.324	0.0753	0.144	0.2793	0.2862	-0.217	0.135	0.1322	-0.2856	0.0856	0.0727	0.0434	-0.0543	-0.091	-0.0761	-0.0526	-5e-04	-0.2553	-0.1476	-0.1636	0.0346	-0.0274	-0.0168	-0.1618	-0.1004	-0.0719	0.0506	-0.2384	0.0016	-0.0952	-0.6139	-0.0271	-0.0074	0.0357	-0.1384
A_42_P815624 Gmppa Similar to GDP-mannose pyrophosphorylase A	0.1538	-0.08	-0.5808	-0.1877	0.0851	-0.1856	-0.0996	-0.2411	-0.1168	-0.3695	-0.2794	-0.2587	-0.2193	-0.1198	0.2235	0.179	0.1908	-0.0326	0.2295	-0.1616	0.0624	0.2717	-0.0464	0.3875	-0.0556	0.0054	-0.0895	-0.1766	0.032	0.093	-0.0188	-0.0617	-0.1309	-0.1393	0.1017	-0.2799	-0.2884	-0.3855	-0.2171	-0.1106	-0.0801	-0.6811	0.1646	-0.0418	-0.6263	-0.1754	0.0872	0.09	0.1119
A_42_P784448 Akr1b4 Aldehyde reductase 1 (low Km aldose reductase) (5.8 kb PstI fragment, probably the functional gene) (Aldr1)	-0.1323	0.6156	0.4918	0.3107	0.4131	1.0484	-0.2882	-0.4906	-0.6533	-1.427	-0.7997	-0.925	-0.2756	-0.6494	-1.0534	-0.707	-0.823	-1.0386	-0.3433	1.1539	0.2149	-0.236	1.3887	-0.0867	-0.398	0.0132	0.0987	-0.2159	0.4598	0.8834	0.2341	0.1206	0.8765	1.1283	0.4864	-0.2213	0.388	0.6345	-0.2791	0.1791	-0.1756	1.3984	0.0659	-0.1184	2.6015	-0.0867	-0.0945	-0.2183	0.3482
lalt.pool	-0.075	2.975	3.425	-0.2	2.325	6.4	-0.225	-0.025	-0.55	0.05	0.275	1.525	0.15	-0.125	1.575	0.15	0.025	0.15	0.275	7.1	1.975	-0.15	6.025	0.675	-0.35	0.15	0.475	-0.4333	1.4167	3.5833	-0.0667	-0.6333	0.2167	1.8	0.1167	-0.9333	0.35	2.8333	-1.1	1.675	1.025	5.325	-0.125	-0.25	8.425	2.35	-0.325	1.825	-0.95
[truncated: 25 more columns]
