# Supplementary material for: Gene set enrichment analysis for non-monotone association and multiple experimental categories
Source: BMC Bioinformatics. 2008 Nov 14;9:481. doi: 10.1186/1471-2105-9-481 (PMC2636811; doi:10.1186/1471-2105-9-481)
Supplement: Additional file 2 — Sets and Expression. The intermediate analysis results of NCT compendium data set. Sets directory contains lists of identified gene sets under different across-compound (category) selection criteria. Compound specific p-values, set size, etc are provided. Expression directory contains extracted expression data for respective identified gene sets. [file 1471-2105-9-481-S2.zip › SetsAndExpression/expression/C2-6of8liverp05-Cfilter-15-blood-DNA_REPLICATION_REACTOME.txt]

geneids	1.2.Dich-24-15#-0.1	1.2.Dich-24-150#3	1.2.Dich-24-1500#3.4	1.2.Dich-48-15#-0.2	1.2.Dich-48-150#2.3	1.2.Dich-48-1500#6.4	1.2.Dich-6-15#-0.2	1.2.Dich-6-150#0	1.2.Dich-6-1500#-0.6	1.4.Dich-24-15#0	1.4.Dich-24-150#0.3	1.4.Dich-24-1500#1.5	1.4.Dich-48-15#0.2	1.4.Dich-48-150#-0.1	1.4.Dich-48-1500#1.6	1.4.Dich-6-15#0.2	1.4.Dich-6-150#0	1.4.Dich-6-1500#0.2	Brom-24-25#0.3	Brom-24-250#7.1	Brom-24-75#2	Brom-48-25#-0.2	Brom-48-250#6	Brom-48-75#0.7	Brom-6-25#-0.4	Brom-6-250#0.2	Brom-6-75#0.5	Diqu-24-10#-0.4	Diqu-24-20#1.4	Diqu-24-25#3.6	Diqu-24-5#-0.1	Diqu-48-10#-0.6	Diqu-48-20#0.2	Diqu-48-25#1.8	Diqu-48-5#0.1	Diqu-6-10#-0.9	Diqu-6-20#0.4	Diqu-6-25#2.8	Diqu-6-5#-1.1	Gala-24-100#1.7	Gala-24-25#1	Gala-24-400#5.3	Gala-48-100#-0.1	Gala-48-25#-0.2	Gala-48-400#8.4	Gala-6-100#2.4	Gala-6-25#-0.3	Gala-6-400#1.8	Mono-24-10#-1
A_43_P12819 Pola2 Polymerase (DNA directed), alpha 2	-0.2365	0	-0.0248	-0.0787	-0.1152	0	-0.0653	-0.0417	0.1122	-0.0366	-0.0991	-0.2791	-0.0709	0.0913	-0.1706	-0.2273	-0.0133	0	-0.0806	-0.1552	0.1764	-0.5105	0.287	-0.0777	0.1824	0.1616	0.2778	0.0024	-0.0178	0.0412	0.1199	-0.1568	-0.2086	-0.0685	0.1013	0.0406	-0.0419	0.5501	0.0512	-0.1155	-0.081	0.1809	-0.7056	0.2852	-0.1204	-0.049	-0.4416	0.2083	-0.124
A_43_P17873 Mcmd6 mini chromosome maintenance deficient 6 (S. cerevisiae) (Mcmd6)	0.0656	0	-0.0426	0.0344	0.1483	0	-0.0028	-0.0181	0.176	-0.0608	1e-04	0.529	0.2866	-0.3274	0.0461	0	0	0	0.1954	-0.0051	-0.0516	0.1248	-0.0452	0	0.3112	0.0764	-0.1842	-0.2112	-0.0211	-0.0316	-0.2346	-0.3325	0.0361	-0.1725	0.0324	-0.0903	-0.3818	-0.2242	0.089	0.2495	-0.1287	-0.3758	-0.0172	0.0489	-0.0472	0.314	-0.1535	0.1174	-0.1952
A_42_P524700 Prim2 DNA polymerase alpha subunit III (primase) (Pola3)	-0.064	-0.0448	-1.0012	-0.3081	0.1146	-0.1018	0.2508	-0.1829	-0.6686	-0.1136	-0.4335	-0.255	0.0058	-0.1033	0.2997	0.6391	-0.4578	-0.206	0.1078	-1.2265	0.3039	0.1239	0.3051	0.265	0.0666	-0.2015	0.3161	-0.4039	-0.4084	-0.871	-0.9304	0.0319	0.0398	0.0677	0.2917	-0.1882	-0.2777	-0.9304	-0.6464	-0.5067	0.0991	0.2918	-0.2632	-0.3437	-0.1462	-0.2253	-0.1609	-0.0862	0.3574
A_43_P12090 Pold1 Polymerase (DNA directed), delta 1, catalytic subunit	-0.1316	-0.095	-0.5542	-0.1816	0.0803	-0.493	-0.0958	-0.2189	-0.361	-0.3538	-0.5416	-0.3808	-0.0836	-0.1296	0.1018	-0.1952	-0.1957	-0.5326	0.1117	-0.4229	0.0584	0.0367	0.173	0.0276	-0.0285	-0.1728	-0.0371	-0.3255	-0.3628	-0.339	-0.2518	-0.1591	0.0457	-0.1488	0.1051	-0.0639	-0.3168	-0.5095	-0.1329	-0.1072	0.1914	0.0645	-0.1654	-0.3452	-0.2388	-0.0976	-0.0783	-0.0418	0.0241
A_43_P18337 Mcm2_predicted similar to DNA replication licensing factor MCM2 (LOC312538)	0.0164	-0.0532	-0.1014	-0.0672	-0.0021	0.0952	0.056	0.0603	0.0534	0.0652	0.0257	0.0462	0.2917	0.2351	0.2	-0.1305	-0.1206	-0.1575	-0.0277	0.0608	-0.0654	0.0999	-0.0072	0.0808	0.0305	-0.0446	0.0046	-0.5256	-0.5435	-0.4038	-0.3909	-0.1014	-0.1161	-0.2382	-0.2347	-0.3063	-0.2138	-0.4977	-0.2666	-0.0524	0.0427	-0.0101	0.0968	0.0596	-0.1093	0.0123	-0.029	-0.0056	-0.0783
A_42_P702384 Rfc3_predicted Replication factor C (activator 1) 3 (predicted)	0.0036	-0.0594	0.1982	0.0465	-0.0568	0.3176	0.233	0.1583	0.2166	-0.2573	-0.2838	-0.4947	-0.3255	-0.2813	-0.4278	-0.0149	-0.1525	-0.0282	-0.1237	0.1614	-0.0096	-0.1163	-0.0951	-0.1424	0.1922	0.0662	0.2523	0.0663	0.0396	0.1186	0.0372	0.1919	-0.0419	0.2632	0.164	0.3383	0.224	0.3425	0.1914	-0.3604	-0.3251	-0.1564	0.0101	-0.2198	0.0209	0.1171	-0.2156	-0.0426	0.2686
A_43_P12210 Pcna proliferating cell nuclear antigen (Pcna)	-0.3067	-0.0964	-0.73	-0.118	0.3149	0.0833	0.0722	-0.3645	-0.4994	-0.2185	-0.4368	-0.2471	-0.165	-0.1746	0.0212	-0.2361	-0.2342	-0.8258	0.0528	0.1924	-0.047	0.255	0.7419	0.491	-0.064	-0.3558	0.088	-0.4668	-0.4528	-0.8813	-0.258	0.1092	0.1827	0.3439	0.1268	-0.6286	-0.3587	-0.5459	-0.6964	-0.5645	-0.0538	0.2292	-0.374	-0.0744	0.0889	-0.3358	-0.0517	-0.396	0.0906
A_43_P23296 Mcm3_predicted similar to DNA replication licensing factor MCM3 (DNA polymerase alpha holoenzyme-associated protein P1) (P1-MCM3) (LOC316273)	0.0354	-0.028	-0.0369	-0.0274	-0.075	0.0226	0.048	0.0182	0.0879	-0.1142	-0.0339	-0.0621	0.0262	0.0092	-0.1914	-0.0228	-0.1224	-0.017	-0.0517	0.2577	-0.096	-0.0898	-0.0169	-0.0407	0.0796	0.1261	0.0744	0.0718	-0.0046	-0.232	0.0524	-0.1085	-0.1064	-0.1459	-0.1062	-0.0019	0.0279	0.1553	-0.0686	-0.0929	-0.0548	-0.1359	0.0115	0.0389	-0.029	0.032	-0.0476	0.0302	0.0068
A_42_P539275 Rfc3_predicted Replication factor C (activator 1) 3 (predicted)	-0.4317	-0.2406	-1.2582	-0.0187	0.2844	-0.3236	-0.2322	-0.6695	-0.8913	-0.2473	-0.4598	-0.3538	-0.5401	-0.3942	-0.009	0.0905	0.006	-0.5506	0.1598	-0.9124	0.0668	0.1526	0.4959	0.1485	-0.1269	-0.7247	-0.0718	-0.0452	-0.1913	-0.53	0.2421	0.0743	0.1862	0.4126	0.3185	-0.2154	-0.2435	-0.5473	-0.2464	-0.1054	0.1133	0.1536	-0.3962	0.0123	0.1641	-0.3196	0.0746	-0.1989	0.2991
A_42_P814107 LOC293144 similar to DNA polymerase delta subunit 3 (DNA polymerase delta subunit p66) (LOC293144)	-0.0145	-0.1317	-0.1212	0.0141	-0.0125	-0.055	-0.141	0.1165	-0.128	-0.2018	-0.1804	-0.0511	-0.0173	-0.1188	-0.1201	-0.1479	-0.063	-0.3625	-0.0342	-0.0271	0.006	0.1642	0.2394	0.1587	0.115	0.042	0.0401	-0.5637	-0.3098	-0.4478	-0.4251	0.1455	0.15	-0.0618	-0.1743	-0.2805	-0.2077	-0.0024	-0.3184	-0.2554	-0.0576	-0.0125	-0.0904	0.0386	-0.1115	-0.2384	0.0062	-0.0934	-0.0596
A_43_P12637 Uba52 ubiquitin A-52 residue ribosomal protein fusion product 1 (Uba52)	-0.0144	0.1796	0.1386	0.1378	0.1491	0.3817	-0.0778	-0.0819	-0.075	-0.386	-0.4819	-0.3869	-0.3434	-0.2988	-0.1536	0.144	0.1373	0.1347	0.1582	0.2612	0.0383	0.1393	0.0297	0.1459	-0.1171	0.0391	-0.014	0.8238	0.9253	0.2625	0.5814	0.1155	0.0524	0.7342	0.2075	0.0899	0.2607	0.6381	0.0339	0.1523	0.1283	0.1383	0.0585	0.1023	0.418	0.0284	0.0386	0.0731	0.118
A_42_P586256 Prim1 DNA primase, p49 subunit	-0.3167	-0.1762	-0.8612	-0.094	0.2467	-0.1092	-0.0559	-0.3384	-0.2555	-0.014	-0.528	-0.1847	-0.3668	-0.1531	0.0975	0.1436	-0.1083	-0.0869	-0.0605	-0.5478	0.0728	-0.0419	0.5354	0.2114	0.0418	-0.097	0.1159	-0.2535	-0.5458	-0.0775	-0.2158	0.1465	0.1506	0.0955	0.4893	-0.0968	-0.1933	-0.4839	-0.1194	0.0888	0.385	0.648	-0.4032	0.1368	-0.1761	-0.1856	-0.1442	-0.1357	-0.0108
A_43_P22097 Cdc6_predicted similar to CDC6 protein (LOC360621)	0.1622	0.0668	0.1826	0.0204	-0.0363	-0.1753	-0.0393	0.0902	0.284	0.1371	0.1427	0.1433	0.128	0.231	0.0238	0.0368	0.152	0.3815	0.0223	0.0382	0.0021	-0.0118	-0.2257	-0.1456	-0.0763	0.054	-0.1165	0.0461	-0.0589	0.2803	7e-04	-0.1178	-0.1575	-0.2719	-0.0818	0.28	0.1087	0.2518	0.3105	0.2721	0.16	-0.059	0.2108	0.0639	0.0459	0.1374	3e-04	0.1031	0.0116
A_42_P824580 Recc1 Replication factor C 1	-0.0179	-0.0814	-0.2784	-0.0141	0.0264	-0.1276	0.046	0.099	0.0899	0.0603	-0.0129	0.0749	0.1902	0.1538	0.2641	0.0952	0.0797	0.1572	-0.0251	-0.051	0.0103	0.0294	0.0055	-0.0418	0.0475	-0.0768	-0.0439	-0.2446	-0.2709	-0.1615	-0.098	-0.1014	-0.037	-0.1901	-0.0062	-0.0043	-0.0438	-0.2335	0.0661	0.0737	0.1256	0.1348	0.0189	0.0225	-0.0716	0.1282	0.0104	0.0837	0.0898
A_43_P23108 Mcm7 minichromosome maintenance protein 7	0.0416	0.0542	0.1482	-0.0459	0.0603	-0.1276	0.0504	0.1131	0.16	0.0421	-0.0011	0.0601	0.148	0.1126	0.2216	-0.1391	-0.044	0.0324	0.0084	0.0701	-0.0527	-0.0419	-0.1284	-0.0596	0.0549	0.0266	-0.1128	0.0446	0.0154	0.0599	-0.1063	-0.0393	0.0606	-0.2185	0.0307	0.1125	0.0346	0.2089	0.1499	0.0237	-0.1367	0.1139	0.0103	-0.1173	-0.3025	-0.0513	0.2251	0.1841	-0.0652
A_43_P18181 Mcm3_predicted similar to DNA replication licensing factor MCM3 (DNA polymerase alpha holoenzyme-associated protein P1) (P1-MCM3) (LOC316273)	0.0604	0.0267	0.0721	0.0847	-0.0782	-0.1056	-0.0264	0.0602	0.0575	0.1289	0.1586	0.093	0.0776	0.17	0.0545	0.2085	0.2211	0.3629	0.0231	-0.014	0.0246	-0.0186	-0.1156	-0.0713	-0.197	-0.0318	-0.1592	0.1933	0.1965	0.189	0.1863	-0.1486	-0.1774	-0.0942	-0.0565	0.218	0.0633	0.2297	0.2377	0.1461	0.1801	0.07	0.3225	0.2394	0.1779	0.1864	0.0116	0.1547	0.1503
A_42_P670651 Pold3_predicted Polymerase (DNA-directed), delta 3, accessory subunit (predicted)	-0.2871	0.0187	-1.36	-0.0917	0.2327	-0.2328	-0.0928	-0.1308	-0.5178	0.0111	0.0558	0.3049	-0.4165	-0.3514	0.2425	0.1604	-0.0114	-0.4549	0.2304	-0.77	0.1628	-0.0096	0.712	0.2967	-0.1007	-0.6627	0.3636	-0.8984	-1.2543	-1.0879	-0.3487	0.433	0.7045	0.5822	0.4042	-0.3382	-0.5407	-1.1966	-0.5896	-0.3949	-0.2939	0.7272	-0.6312	-0.289	-0.2224	-0.2905	-0.0556	-0.9818	0.4284
A_43_P15690 Recc1 Replication factor C 1	-0.0285	-0.0693	-0.9901	-0.2512	0.1844	-0.3277	-0.1182	-0.2973	-0.7745	0.1874	-0.2345	-0.1412	0.4041	0.4266	0.5442	-0.1684	-0.2205	-0.6734	0.0526	-0.5427	-0.0914	0.1543	0.019	0.1699	0.3042	-0.4316	-0.04	-0.9587	-0.9584	-0.8031	-1.0737	-0.206	-0.011	-0.477	0.0506	-0.5804	-0.9565	-1.5813	-0.3347	0.1934	0.5989	0.3529	0.203	-0.0522	-0.1684	-0.2612	-0.0939	-0.006	-0.3065
A_42_P572611 LOC291927 similar to origin recognition complex subunit 6 (LOC291927)	-0.1848	-0.1449	-0.4411	0.1262	0.3842	0.4706	0.1804	-0.2672	-0.4326	-0.0108	-0.0834	-0.0202	0.0299	-0.3687	-0.0606	-0.0249	0.0049	0	0.3	-0.1923	0.2596	0.1325	0.3593	0.2212	0.1647	0.0696	0.2494	-0.1044	0.1543	0.1185	-0.3246	0.0456	0.1853	0.2671	0.4386	-0.0162	-0.1037	-0.0718	-0.0402	-0.2389	-0.4577	-0.0815	-0.4906	-0.2544	0.1719	0.1503	0.2858	-0.0903	0.1323
A_42_P836664 Rfc2 Replication factor C (activator 1) 2	-0.197	-0.1205	-0.5359	-0.1563	0.0855	-0.1633	0.1763	0.0715	0.1271	-0.153	-0.2436	-0.0614	0.0958	0.0476	0.1921	-0.1174	-0.1956	-0.2318	-0.0287	-0.4375	-0.0714	-0.1024	0.1331	-0.0018	0.4216	-0.0024	0.3913	-0.7319	-0.8223	-0.0091	-0.4313	-0.022	0.0428	-0.0878	0.1983	0.0105	-0.2581	-0.6989	0.0054	-0.2192	-0.0522	0.1225	-0.1016	0.0975	-0.098	-0.0272	0.0072	-0.0896	0.2046
A_43_P16625 Rpa3_predicted similar to replication protein A3 (LOC296883)	-0.7512	-0.3602	-1.7943	0.4343	0.8292	0.7706	0.1086	-0.318	-0.7326	-0.7994	-0.9278	-0.3759	-0.3247	-0.281	0.0923	0.1297	-0.0042	-0.3334	0.0139	-0.6197	0.4579	0.2734	1.0761	0.3099	0.0256	-0.1921	0.1339	0.6941	0.4537	-0.1866	0.5672	0.0744	0.0976	0.8722	0.2134	-0.1473	0.0894	0.1014	-0.0283	0.0909	0.5207	0.4611	-0.1918	0.2941	0.8266	0.111	0.1514	-0.0173	0.5008
A_42_P659489 Pola1 Polymerase (DNA directed), alpha 1	-0.2062	-0.0578	-0.2434	-0.0356	0.0069	-0.1121	-0.004	-0.169	-0.1405	0.1099	-0.2291	-0.0744	-0.0964	0.1967	0.0506	0.0487	-0.0137	0.1103	0.2793	-0.2434	-0.0068	0.0592	0.1685	0.0078	0.0043	0.201	-0.1113	0.4914	0.2615	0.1349	0.2006	-0.0718	0.2113	0.1566	0.2047	0.0829	0.1762	0.1765	0.012	0.1445	0.0816	0.5535	-0.1273	-0.1221	0.1536	-0.0432	-0.1444	-0.2862	0.0056
A_43_P21295 Cdc7_predicted similar to Cdc7-related kinase (LOC360908)	-0.1799	0.0363	0.1186	-0.532	-0.05	0.2014	-0.2128	-0.4263	0.0296	-0.0674	-0.1701	0.1684	-0.1869	0.0428	-0.018	-0.4638	-0.2965	-0.1448	0.0887	0.0491	-0.2254	0.0265	-0.0735	0.0675	-0.2623	0.7178	-0.1899	0.2248	-6e-04	0.3391	0.1887	0.12	0.0493	0.3289	-0.0906	0.0993	0.0707	0.8136	0.0808	-0.4831	-0.4905	-0.0294	0.0705	0.5661	0.0445	-0.1696	-0.2092	0.6492	-0.152
A_42_P742341 Rfc5_predicted Replication factor C (activator 1) 5 (predicted)	-0.2012	-0.2364	-0.8758	-0.1774	0.1014	-0.2924	0.0016	-0.2687	-0.5924	0.0703	-0.0047	0.0096	0.0567	0.0854	0.4591	-0.0353	-0.082	-0.5708	-0.0389	-1.0022	-0.1295	0.115	0.2861	0.2458	-0.0943	-0.5849	-0.1944	-0.8488	-1.3118	-0.7978	-0.7568	-0.0399	0.1613	0.0316	-0.0345	-0.4738	-0.6829	-1.1941	-0.4855	-0.1177	0.1456	0.4135	-0.0612	0.0764	-0.096	-0.2681	0.0242	-0.0898	-0.006
A_42_P501963 Rfc4_predicted similar to expressed sequence AU040575 (LOC288003)	-0.1654	0.132	-0.5796	0.1467	0.4812	1.023	-0.0798	-0.1568	-0.4102	0.0522	0.0936	-0.0747	-0.3592	-0.2456	0.021	0.3264	0.2408	0.4114	0.051	-0.678	0.0918	-0.2881	0.1445	-0.0534	0.2168	0.173	0.1482	0.0681	0.1299	0.401	0.154	0.1024	0.356	0.584	0.2911	0.319	0.0433	0.1339	0.3394	0.4578	0.4156	0.6216	-0.1533	0.2048	0.2954	0.1069	0.115	0.1662	-0.0462
A_42_P785419 Cdk2 cyclin dependent kinase 2 (Cdk2)	0.1118	-0.162	-0.41	0.099	0.0779	0.4716	-0.2221	0.2923	-0.2293	0.3017	0.178	0.5062	1.1482	0.9923	0.6879	-0.3503	-0.7722	-0.6843	-0.1627	-0.2599	-0.3833	0.0771	0.2792	0.2772	-0.3245	-0.3609	-0.5136	-3.4091	-2.6166	-3.3454	-3.4706	-0.5913	-0.5141	-1.8649	-2.9894	-2.4728	-2.5919	-4.1129	-1.9446	-0.9093	-0.7928	-0.1046	1.0272	0.5396	-0.3488	-0.042	-0.1759	-0.1572	-0.0227
A_42_P831513 LOC362304 Similar to ORC5-related protein	-0.1903	0.0344	-0.1676	0.1128	0.1655	-0.1665	0.0237	0.0242	0.0811	-0.2085	-0.1581	-0.1945	-0.2765	-0.0642	-0.088	0.029	0.0391	0.1038	0.0116	-0.1612	0.0718	-0.0439	0.2498	0.0586	0.0974	0.1669	0.0838	0.2282	0.1344	0.1246	0.2901	-0.0752	-0.0355	0.3287	0.2147	0.3366	0.2047	0.4482	0.2313	-0.018	0.0045	0.0681	-0.1493	-0.1526	0.0091	-0.0262	-0.0528	0.1801	0.165
A_43_P17581 Rpa1_predicted similar to replication protein A1 (LOC287524)	0.0185	0.04	0.1298	0.1154	-0.0837	-0.2912	-0.1549	-0.0982	-0.1447	0.2129	0.1337	0.114	-0.1149	-0.0136	-0.2777	0.2028	0.1542	0.2015	0.0746	-0.0367	0.0421	-0.0703	-0.0966	0.0159	-0.1478	0.0018	-0.0682	0.3062	0.4352	0.155	0.271	-0.0685	-0.0062	-0.1077	-0.0147	0.1012	0.0942	0.4544	0.1315	0.1004	-0.0482	-0.2214	0.0135	-0.2248	-0.0193	0.0045	-0.0829	-0.1501	-0.107
A_43_P13327 Ubb polyubiquitin (Ubb)	-1.3158	-0.5322	-0.5948	-0.2392	-1.0375	-0.3297	-0.6376	-1.0569	-1.154	-1.4691	-1.4085	-1.6022	-0.9157	-1.4339	-1.3449	-1.2585	-1.5819	-1.1087	1.3009	-1.0962	NA	0.1229	-0.8046	-0.8592	-0.2517	-0.7565	-0.8481	1.5065	1.3384	-0.0346	1.3789	1.1258	0.4908	1.7641	1.6718	-0.7683	1.181	1.1015	NA	-0.3574	-0.6586	-0.5274	-1.2744	-1.0186	-0.0599	1.3962	0.7258	-0.0991	-1.392
A_43_P22423 Pole polymerase (DNA directed), epsilon (Pole)	-0.0806	-2e-04	0.1809	-0.0383	0.0107	0.1929	-0.2432	-0.1658	-0.1017	-0.1066	0.1126	0.143	0.021	0.1323	0.1195	-0.1235	-0.3065	0.105	0.1113	-0.141	-0.066	0.1475	0.0043	0.0522	0.378	-0.0231	0.181	0.0309	0.0382	0.2202	0.7649	0.0749	-0.0533	0.0099	0.0656	0.0048	0.1459	0.0057	-0.0499	0.2266	-0.1756	0.3046	-0.178	0.2914	0.2601	-0.2108	-0.1593	0.1796	-0.2062
A_42_P587914 Gmnn_predicted similar to geminin (LOC291137)	-0.2776	0.0554	-0.266	-0.2015	0.4257	-0.1149	-0.101	-0.2277	-0.2312	-0.2626	-0.4272	-0.1324	-0.4812	-0.2595	-0.0491	-0.0438	-0.0723	-0.3029	0.0588	-0.2257	0.1998	-0.0525	0.6796	0.3157	0.3066	0.0084	0.0524	0.1696	0.0318	-0.0997	0.2284	0.2634	0.2792	0.4552	0.3109	-0.1083	-0.1871	0.1435	-0.1265	-0.091	-0.288	0.5213	-0.3894	0.3754	0.5094	-0.1026	-0.1416	-0.483	0.0998
A_43_P19836 LOC313138 similar to ORC3-related protein (LOC313138)	-0.0471	-0.1452	-0.3398	-0.2771	-0.1099	-0.0991	0.0938	-0.0924	-0.1436	-0.0116	-0.1302	-0.0909	0.3959	0.1912	0.3031	-0.1128	-0.2556	-0.3843	0.0064	-0.0103	-0.0905	0.2413	0.0672	0.1226	0.0517	-0.3108	-0.0341	-0.498	-0.5311	-0.8342	-0.3731	-0.0017	0.0162	0.0474	-0.1497	-0.4354	-0.292	-0.6806	-0.4094	-0.2396	0.0317	0.1292	-0.0382	-0.0859	-0.0519	-0.1158	-0.0067	-0.0702	-0.0885
A_43_P15948 Mcmd6 Mini chromosome maintenance deficient 6 (S. cerevisiae)	-0.0268	0.0215	-0.1579	0.0204	0.1483	-0.0316	0.0633	-0.0527	-0.0269	-0.1986	-0.2309	-0.2454	-0.2256	-0.2027	-0.045	-0.0276	-0.0736	-0.1165	0.0498	-0.117	0.132	-0.0363	0.252	0.0922	0.0779	0.0741	0.1229	0.2104	0.2574	-0.1115	0.1478	0.0942	0.1272	0.2512	0.1842	0.0162	0.0248	0.1587	-0.0122	-0.185	-0.0233	0.1407	-0.1835	-0.07	-0.1038	-0.0645	0.0198	-0.0516	0.0654
A_43_P16898 Rpa1_predicted similar to replication protein A1 (LOC287524)	-0.512	-0.2846	-0.9707	-0.5416	0.051	-0.7644	0.0246	0.0813	-0.1668	0.2168	-0.014	0.289	0.2236	0.4903	0.759	-0.1703	-0.1667	-0.0539	0.1155	-0.4165	-0.0716	0.081	-0.1017	0.0411	0.2012	0.0409	0.1481	-0.6469	-0.7775	-0.3608	-0.8954	0.0565	0.3857	-0.5766	0.2513	-0.2216	-0.6057	-0.7701	-0.1276	-0.1392	0.1181	0.1756	-0.1228	-0.0826	-0.8009	-0.1174	-0.073	-0.1397	-0.2952
A_43_P21274 LOC313138 similar to ORC3-related protein (LOC313138)	0.2007	-0.1437	-0.4269	-0.1462	-0.142	-0.3018	-0.0417	-0.2078	0.3116	-0.0522	-0.1854	-0.083	-0.4508	0.2447	0.073	0.2048	-0.0108	0.0015	-0.0602	-0.0917	-0.0219	0.1801	0.244	0.098	-0.0335	0.1255	-0.1553	0.1943	-0.3392	0.3189	0.202	0.0137	0.1857	0.0951	0.1621	0.0626	-0.2507	-0.0469	0.1283	0.0577	-0.2412	-0.0229	-0.0865	0.192	-0.4978	-0.104	0.091	0.1363	-0.2691
A_43_P19161 Mcm7 minichromosome maintenance protein 7	0.1348	-0.1681	0.188	-0.1592	0.2318	-0.0063	-0.0146	-0.0862	0.6481	-0.2333	0.0528	0.0832	0.1866	-0.1154	0.1392	-0.0234	0.1897	-0.01	-0.0887	-0.1931	0.124	-0.0503	0.0477	-0.0388	0.0402	0.2127	-0.0423	-0.0112	0.1488	0.2516	-0.1854	0.0617	-0.0604	0.1012	-0.0132	0.1242	-0.0104	-0.0166	-0.012	-0.0274	-0.2869	-0.4233	-0.1168	0.4976	-0.3258	0.0822	0.1566	0.0997	0.0599
A_42_P742856 Pole polymerase (DNA directed), epsilon (Pole)	0.1681	0.034	0.1558	0.0119	0.0306	-0.0596	-0.0788	0.2115	0.1238	0.2479	0.0718	0.138	0.1599	0.2856	0.2042	-0.0876	-0.3576	-0.0468	-0.1341	-0.2224	0.0087	0.0332	-0.0425	-0.1946	-0.1029	0.0356	-0.3893	0.1666	-0.0347	0.026	-0.2155	0.0307	0.0897	-0.2595	0.161	-0.066	0.3113	-0.1172	0.0759	0.5784	-0.1398	0.593	0.0987	0.1521	-0.2026	0.0262	-0.1896	-0.2373	0.0379
A_43_P19778 Orc2l_predicted origin recognition complex, subunit 2-like (S. cerevisiae) (predicted) (Orc2l_predicted), mRNA.	-0.0317	0.0682	0.1524	0.1118	-0.044	-0.2658	-0.1013	-0.0034	-0.04	0.0647	0.2209	0.0926	-0.1075	-0.0855	-0.2702	0.0951	0.161	0.3284	0.0851	-0.0119	0.0113	-0.0336	-0.0504	-0.0316	-0.0392	0.0827	-0.0769	0.4304	0.3789	0.2156	0.2659	0.013	-0.0185	-0.0415	-0.0086	0.1637	0.1645	0.4275	0.1408	0.0444	-0.0634	-0.2594	-0.0339	-0.1825	-0.0744	0.0019	-0.0212	0.0632	-0.0409
A_42_P453935 Naca_predicted similar to alpha NAC/1.9.2. protein (LOC288770)	-0.292	-0.114	-0.907	-0.201	0.1618	0.4406	0.1699	-0.1482	-0.3041	-0.1892	-0.2427	-0.2625	-0.0312	0.0282	0.2659	-0.3592	-0.3555	-0.6286	-0.0434	-0.6984	-0.1062	-0.0494	0.2136	-0.0367	0.515	-0.2106	0.3841	-1.0043	-1.0948	-0.129	-0.9309	0.1164	0.2613	-0.0588	0.241	-0.2122	-0.8432	-1.2051	-0.1365	-0.3679	-0.0805	0.442	-0.176	0.0753	-0.188	-0.1396	0.0485	-0.1261	-0.0385
A_43_P21595 Rpa1_predicted similar to replication protein A1 (LOC287524)	-0.0301	-0.0885	-0.1682	-0.1351	-0.0747	-0.0128	0.0367	0.0246	-0.0349	0.135	0.111	-0.032	0.1195	0.1245	0.0709	-0.4004	-0.4944	-0.6896	-0.0836	-0.2	-0.1631	0.0794	-0.0492	0.0839	0.1471	-0.0624	0.1029	-0.3251	-0.4122	-0.2816	-0.2881	0.0136	0.0097	-0.2165	-0.0735	-0.2359	-0.2014	-0.3802	-0.2563	-0.1191	-0.0262	-0.0774	-0.0284	-0.07	-0.1201	-0.1461	-0.0653	-0.1024	-0.3307
A_43_P17630 Orc2l_predicted origin recognition complex, subunit 2-like (S. cerevisiae) (predicted) (Orc2l_predicted), mRNA.	0.45	-0.1946	-0.1012	0.0556	0.2758	0.339	0.0656	-0.0579	-0.4897	-0.0602	0.0771	-0.1174	0.2396	0.3559	0.3512	0.2345	-0.0655	-0.0358	-0.276	0.1296	-0.0518	0.3854	0.0836	0.1731	-0.0868	-0.4625	-0.4489	-0.1157	-0.1867	-0.6582	-0.2492	-0.3846	0.0309	-0.0788	-0.1836	0.0241	-0.2459	-0.4807	-0.3557	0.2274	0.2289	0.1662	0.3978	-0.4212	-0.2949	0.1801	-0.011	-0.304	0.2257
A_43_P17671 LOC362304 similar to ORC5-related protein (LOC362304)	0.1862	0.0176	0.0339	-0.0516	0.0574	0.1108	0.1799	-0.0955	0.0064	-0.0523	-0.1592	-0.0826	-0.1338	-0.0428	0.0892	-0.2673	0	-0.0923	-0.0232	0.0666	0.007	0.3109	0.0278	0.0751	0.3004	0.143	-0.0745	-0.0338	-0.1629	0.1149	0.095	0.3489	-0.0237	-0.0861	0.0656	0.1048	0.0159	-0.0261	-0.0448	0.236	-0.0298	-0.5142	0.0462	0.5264	-0.045	0.388	0.0089	0.2036	-0.1918
A_43_P21776 Rfc5_predicted similar to replication factor C 5 isoform 1; RFC, 36.5 kD subunit; activator 1 36 kDa subunit; A1 36 kDa subunit (LOC304528)	0.052	-0.1625	-0.0192	-0.2357	-0.0562	-0.0432	0.0055	0.1589	0.1316	0.0431	0.2935	0.1603	-0.1096	0.3398	0.2063	0.1229	-0.0473	0.25	-0.049	-0.0819	-0.0199	-0.0399	0.1462	-0.027	0.0777	0.0929	0.1371	-0.2629	-0.1383	0.0112	-0.1587	-0.2353	-0.0298	-0.1539	-0.0528	0.0611	-0.0928	-0.0476	0.1079	0.1632	0.2389	-0.0745	-0.0888	-0.0281	-0.2034	0.0984	-0.128	0.0928	-0.1444
A_42_P641107 Rpa2 Replication protein A2	-0.2768	0.0181	-0.2108	-0.0999	0.1235	-0.2058	-0.0583	-0.0824	-0.1319	0.0616	-0.1928	0.0643	-0.3894	-0.3589	-0.1982	-0.052	-0.182	-0.3653	0.0454	-0.7424	0.0087	-0.0246	0.223	0.1106	0.1002	0.0202	0.2578	-0.139	-0.5819	0.0275	-0.3264	0.2643	0.2012	0.2097	0.4887	0.0982	-0.0866	-0.2976	-0.0506	-0.183	0.0671	0.262	-0.5269	-0.3954	-0.5794	-0.2951	0.0073	-0.0968	0.0081
A_42_P834133 Orc4l origin recognition complex, subunit 4-like (yeast)	-0.0201	0.0165	0.0673	-0.1179	-0.0163	-0.0533	0.1444	0.1871	0.3901	0.0624	0.1657	0.2793	0.3845	0.5063	0.4081	-0.0307	-0.055	0.2031	-0.1346	-0.0867	-0.043	-0.2339	-0.0241	-0.2236	0.4793	0.2777	0.4512	-0.5302	-0.4945	0.5229	-0.3676	-0.0596	-0.1721	-0.2981	0.0931	0.1677	-0.219	-0.3884	0.2656	0.1756	0.023	0.2891	0.4859	0.5042	0.2792	0.2405	0.0901	0.2402	0.097
A_43_P14083 Ubc Ubiquitin C	-0.0377	0.124	0.1591	-0.0024	0.0849	0.1585	-0.1082	0.3637	0.2004	0.0524	-0.061	-0.2943	0.2118	-0.0876	-0.317	-0.4191	0.2152	0	-0.3013	0.1076	-0.1037	-0.0933	-0.1146	-0.1127	0.4668	0.2216	0.1767	-0.2108	0.1442	0.2195	-0.3776	0.2153	0.1423	-0.0269	0.1634	0.0484	0.0446	0.6245	0.0137	-0.2827	0.0862	-0.104	-0.0335	0.1402	0.1042	0	0.0517	0.1141	0.0408
A_43_P20319 RGD1305854_predicted similar to DBF4-related protein (LOC312046)	0.0776	-0.0336	0.1825	0.0556	-0.1186	-0.2072	0.0116	0.2357	0.2959	-0.2549	0.241	0.0617	0.1896	0.3005	0.0877	0.1032	-0.0546	0.3232	-0.0838	0.1219	-0.0151	-0.037	-0.0882	-0.1005	-0.0946	0.0554	0.0566	-0.2228	-0.1423	0.4045	-0.2827	-0.1438	-0.1439	-0.2686	0.034	0.4148	0.0921	-0.0659	0.2716	0.1668	-0.1731	-0.0264	0.2857	-0.0398	0.2446	0.1194	-0.1409	-0.0909	0.1569
A_43_P20373 LOC313138 similar to ORC3-related protein (LOC313138)	-0.1176	-0.4139	-0.1482	-0.2568	-0.2184	0.2025	0.2134	0.3422	-0.2634	-0.2656	-0.0677	-0.3434	0.2562	0.1095	0.4028	-0.1344	-0.2603	-0.4448	-0.1791	-0.2978	-0.0854	0.2055	0.3007	0.1538	0.3179	-0.2929	0.2611	-0.4041	-0.5024	-0.3541	-0.2787	0.1566	0.0769	0.0944	0.336	-0.0273	-0.1506	-0.4403	-0.2127	-0.3526	0.1468	0.208	0.0235	-0.4412	0.0268	-0.406	0.0099	0.1505	-0.128
A_43_P20356 Pole polymerase (DNA directed), epsilon (Pole)	-0.1145	-0.1664	-0.3632	-0.0032	-0.0127	-0.0117	0.0185	-0.1252	-0.2156	-0.2144	-0.177	-0.1345	-0.1698	-0.1516	-0.0283	0.0524	-0.1409	-0.3298	0.0799	-0.3659	-0.1416	0.1999	0.1166	0.1897	-0.0427	-0.3242	-0.0635	-0.0093	-0.1277	-0.4451	-0.1869	0.107	0.0387	0.2012	0.0176	-0.2864	-0.0652	-0.2912	-0.2276	-0.3499	-0.033	0.2091	-0.2843	-0.1648	-0.0642	-0.2804	-0.0609	0.0315	0.017
A_42_P660774 LOC361698 similar to DNA polymerase delta subunit 4 (DNA polymerase delta subunit p12) (LOC361698)	-0.2696	-0.043	-0.7922	-0.1	0.1806	-0.2373	0.0488	-0.2305	-0.4455	-0.47	-0.6592	-0.4364	-0.3897	-0.3344	-0.0034	-0.2463	-0.2768	-0.7835	0.1866	-1.0453	0.1038	0.1553	0.4008	0.2282	0.0698	-0.1639	0.2672	-0.0039	-0.0056	-0.3858	0.0704	0.1111	0.2089	0.5254	0.2595	-0.3129	-0.2851	-0.3402	-0.4611	-0.5824	-0.142	0.0449	-0.4929	-0.2464	0.0064	-0.3045	0.0134	-0.4047	0.2323
A_43_P20461 Ris2_predicted similar to CDT1 protein (LOC292071)	0.0489	-0.0624	0.029	-0.0439	0.0158	-0.11	0.0043	0.0025	-0.1624	0.0076	0.1081	-0.1793	-0.2107	-0.2501	-0.2884	-0.2752	-0.3127	-0.291	0.0109	-0.5492	-0.0676	0.0095	0.1365	0.0755	0.2663	0.0678	0.2106	-0.006	-0.0079	-0.0131	-0.2152	-0.0547	0.0668	5e-04	-0.0936	-0.0145	0.0029	0.1583	-0.0012	-0.1128	-0.1713	-0.2504	-0.0385	-0.2698	-0.2835	-0.1734	-0.0424	0.0324	-0.488
A_43_P20459 Pole polymerase (DNA directed), epsilon (Pole)	0.1425	0.0491	0.134	0.06	-0.0522	-0.1772	-0.0414	0.0808	0.1309	0.1982	0.1562	0.2189	0.181	0.3191	0.104	0.13	0.1356	0.3184	-0.0413	0.0246	0.0756	-0.0948	-0.2112	-0.1284	-0.0271	0.035	-0.0083	0.0027	0.0235	0.3195	0.0963	-0.0797	-0.1102	-0.2678	0.0157	0.2502	0.0699	0.197	0.2771	0.2034	0.1135	-0.044	0.2835	0.0895	0.0301	0.1272	0.0869	0.098	0.048
A_43_P14634 Mcmd4 Mini chromosome maintenance deficient 4 homolog (S. cerevisiae)	-0.635	0.0424	-0.7248	-0.2112	0.3443	0.1148	0.1307	-0.2935	-0.5148	-0.2082	-0.3242	-0.2389	-0.5482	-0.4353	-0.1494	-0.2823	-0.153	-0.2432	-0.0895	-0.4244	-0.0212	0.1449	0.5016	0.2447	0.2005	-0.1386	0.5196	-0.227	0.1594	-0.1833	0.1525	0.2824	0.2088	0.3864	0.3518	0.0698	0.1419	-0.0746	-0.0494	-0.4912	-0.1389	1.019	-0.6023	-0.252	-0.2756	-0.1503	-0.1436	-0.4696	0.2556
lalt.pool	-0.075	2.975	3.425	-0.2	2.325	6.4	-0.225	-0.025	-0.55	0.05	0.275	1.525	0.15	-0.125	1.575	0.15	0.025	0.15	0.275	7.1	1.975	-0.15	6.025	0.675	-0.35	0.15	0.475	-0.4333	1.4167	3.5833	-0.0667	-0.6333	0.2167	1.8	0.1167	-0.9333	0.35	2.8333	-1.1	1.675	1.025	5.325	-0.125	-0.25	8.425	2.35	-0.325	1.825	-0.95
[truncated: 25 more columns]
