# Supplementary material for: Gene set enrichment analysis for non-monotone association and multiple experimental categories
Source: BMC Bioinformatics. 2008 Nov 14;9:481. doi: 10.1186/1471-2105-9-481 (PMC2636811; doi:10.1186/1471-2105-9-481)
Supplement: Additional file 2 — Sets and Expression. The intermediate analysis results of NCT compendium data set. Sets directory contains lists of identified gene sets under different across-compound (category) selection criteria. Compound specific p-values, set size, etc are provided. Expression directory contains extracted expression data for respective identified gene sets. [file 1471-2105-9-481-S2.zip › SetsAndExpression/expression/C2-6of8liverp05-Cfilter-15-liver-DNA_REPLICATION_REACTOME.txt]

geneids	1.2.Dich-24-15#-0.1	1.2.Dich-24-150#3	1.2.Dich-24-1500#3.4	1.2.Dich-48-15#-0.2	1.2.Dich-48-150#2.3	1.2.Dich-48-1500#6.4	1.2.Dich-6-15#-0.2	1.2.Dich-6-150#0	1.2.Dich-6-1500#-0.6	1.4.Dich-24-15#0	1.4.Dich-24-150#0.3	1.4.Dich-24-1500#1.5	1.4.Dich-48-15#0.2	1.4.Dich-48-150#-0.1	1.4.Dich-48-1500#1.6	1.4.Dich-6-15#0.2	1.4.Dich-6-150#0	1.4.Dich-6-1500#0.2	Brom-24-25#0.3	Brom-24-250#7.1	Brom-24-75#2	Brom-48-25#-0.2	Brom-48-250#6	Brom-48-75#0.7	Brom-6-25#-0.4	Brom-6-250#0.2	Brom-6-75#0.5	Diqu-24-10#-0.4	Diqu-24-20#1.4	Diqu-24-25#3.6	Diqu-24-5#-0.1	Diqu-48-10#-0.6	Diqu-48-20#0.2	Diqu-48-25#1.8	Diqu-48-5#0.1	Diqu-6-10#-0.9	Diqu-6-20#0.4	Diqu-6-25#2.8	Diqu-6-5#-1.1	Gala-24-100#1.7	Gala-24-25#1	Gala-24-400#5.3	Gala-48-100#-0.1	Gala-48-25#-0.2	Gala-48-400#8.4	Gala-6-100#2.4	Gala-6-25#-0.3	Gala-6-400#1.8	Mono-24-10#-1
A_43_P12819 Pola2 Polymerase (DNA directed), alpha 2	0.0207	0.1784	-0.1741	-0.3763	0.1378	0.2492	0.0522	0.1156	-0.3027	0.1468	0	-0.4108	0.4813	-0.0349	-0.1633	-0.3893	0.0563	0.1045	-0.0523	-0.067	0.1979	0.147	0.8102	0.3145	0.2096	-0.1442	0.496	-0.2899	0.045	0.2439	0.1505	0.0374	0.1075	0.8708	-0.1193	0.0318	0.0047	-0.3533	-0.0817	-0.1202	-0.3498	0.3611	0.1071	-0.1563	1.0618	0.3382	-0.2476	0.0502	0.0628
A_43_P17873 Mcmd6 mini chromosome maintenance deficient 6 (S. cerevisiae) (Mcmd6)	0.5252	0.2637	0.1349	-0.2982	0.1053	0.25	-0.0355	-0.1256	0.1904	0.1594	0	-0.0294	0.3426	0	-0.0298	0.0884	0.054	0.2434	-0.3214	-0.1842	0.2266	-0.2138	0.564	0.0124	0.2179	-0.2375	-0.1042	-0.0162	0.0295	0.0729	-0.0721	0.1408	0.1257	0.6205	-0.1422	0.0532	0.0989	0.1644	-0.0617	0	0.0361	0.485	-0.0463	-0.1718	1.8492	-0.0649	-0.2999	0.0094	-0.0647
A_42_P524700 Prim2 DNA polymerase alpha subunit III (primase) (Pola3)	-0.0196	0.5166	-0.3857	-0.0737	0.3371	0.9008	0.0964	-0.5242	-0.5418	0.1296	0.3157	0.5855	-0.1122	-0.0427	0.4831	-0.1159	-0.0403	-0.083	0.3574	-0.1081	0.948	0.0268	1.7632	0.356	-0.3578	-0.7496	-0.7925	-0.3866	-0.0103	0.0221	-0.2855	-0.2607	0.0363	-0.1158	-4e-04	0.1691	-0.15	-0.8515	0.2213	0.2919	0.0109	0.3129	0.3	0.0768	1.4834	-1.2382	0.1012	-0.1813	0.0699
A_43_P12090 Pold1 Polymerase (DNA directed), delta 1, catalytic subunit	-0.1161	0.8278	-0.2835	-0.082	0.7921	1.5719	-0.1978	-0.5578	-0.6953	-0.2074	-0.105	0.6773	0.005	0.1166	0.8916	0.1709	0.0816	0.0263	0.4779	0.9665	1.4098	0.0753	2.6201	0.4806	-0.1995	-0.4204	-0.4056	-0.2354	0.1875	0.2793	0.0451	-0.1687	0.3541	0.5564	-0.0033	0.1127	-0.0058	-0.1922	0.0152	0.5341	0.0495	1.1323	0.1107	0.0208	2.1609	-0.5554	-0.0801	-0.3794	-0.1242
A_43_P18337 Mcm2_predicted similar to DNA replication licensing factor MCM2 (LOC312538)	0.0439	-0.0902	-0.0223	-0.0155	-0.0014	-0.0566	-0.1673	-0.1797	-0.0776	-0.0711	-0.105	-0.1775	0.1497	0.1978	-0.0571	0.0477	0.1221	-0.0946	0.0632	0.1821	-0.0016	0.0457	-0.1084	-0.073	0.0924	0.0918	0.0917	0.0888	-0.1039	-0.1761	0.029	-0.0801	-0.0467	0.1414	-0.2345	-0.1481	0.0496	0.1268	-0.0665	0.1198	0.0023	0.0573	-0.0248	-0.0551	-0.107	0.0441	-0.0334	-0.1101	-0.0799
A_42_P702384 Rfc3_predicted Replication factor C (activator 1) 3 (predicted)	0.264	1.1632	0.7778	0.0359	0.8786	0.8893	-0.0877	0.2093	-0.2962	-0.1735	-0.3148	0.1343	-0.7904	-0.2155	0.0784	-0.4242	-0.323	-0.9142	0.3396	0.7906	1.0321	-0.1169	1.5637	0.1223	-0.0396	-0.277	-0.0394	-0.1425	0.118	0.378	-0.2484	-0.0758	-0.0389	-0.0043	-0.0333	-0.1977	-0.1096	0.0374	0.2388	0.1811	-0.2054	0.619	0.1015	0.1749	1.7706	-0.1802	-0.1126	0.1577	0.2082
A_43_P12210 Pcna proliferating cell nuclear antigen (Pcna)	-0.0218	0.7682	1.6233	0.0545	0.6763	1.5714	0.2454	1.4395	0.8203	0.2561	0.5324	1.0543	-0.0572	-0.0271	0.4748	0.0383	-0.0427	0.068	0.0236	1.3194	0.6747	0.0753	2.64	0.3257	0.2985	1.4318	1.0056	0.1048	0.341	0.4944	-0.1632	8e-04	0.2552	0.3712	0.0803	0.3748	0.8358	1.2654	0.22	0.624	0.183	1.5757	0.0562	0.1099	2.1282	0.8527	0.1504	-0.03	-0.134
A_43_P23296 Mcm3_predicted similar to DNA replication licensing factor MCM3 (DNA polymerase alpha holoenzyme-associated protein P1) (P1-MCM3) (LOC316273)	0.015	0.0173	0.0958	-0.0868	0.0159	0.0246	-0.0578	-0.1047	0.0104	-0.0228	-0.1798	-0.0927	0.1184	-0.1179	-0.4184	0.253	-0.0073	0.0118	-0.0781	-0.1345	-0.0549	-0.0298	-0.3102	-0.1408	-0.2425	-0.0248	-0.1073	-0.0065	-0.1398	0.0166	0.0232	-0.0185	-0.0351	-0.0778	0.118	0.0977	-0.0674	0.0321	0.087	0.0229	0.043	-0.0075	-0.0205	-0.1015	-0.1628	0.0464	0.0503	0.045	-0.0356
A_42_P539275 Rfc3_predicted Replication factor C (activator 1) 3 (predicted)	0.3964	1.5657	1.0859	0.2354	1.0467	1.6914	0.2716	-0.2836	-0.6966	0.0843	0.5698	0.901	-0.1784	-0.086	0.8442	0.0721	-0.3226	-0.5852	0.1538	0.727	0.9672	-0.0054	2.0361	0.3777	-0.434	-0.7693	-0.4418	-0.5164	0.2027	0.5237	-0.2958	-0.1355	0.1446	-0.0192	0.0898	-0.114	-0.1512	-0.5526	-0.0633	0.4102	-0.0242	0.7302	0.221	0.0603	1.9055	-0.6162	0.1079	-0.316	0.0468
A_42_P814107 LOC293144 similar to DNA polymerase delta subunit 3 (DNA polymerase delta subunit p66) (LOC293144)	-0.0598	0.3974	0.7528	0.0492	0.0916	0.6988	-0.1863	-0.0314	-0.2263	-0.2365	-0.21	0.1552	-0.0887	-0.0557	0.1284	-0.1568	-0.0861	-0.1337	0.1438	0.6385	0.6066	-0.0403	0.503	-0.032	-0.0041	-0.1288	-0.1401	-0.0037	0.1214	0.265	-0.0192	-0.1415	-0.0172	-0.0174	0.048	-0.0926	0.1536	0.0346	-0.024	0.2192	0.0062	-0.2749	0.0402	-0.1072	0.6242	-0.787	-0.0371	-0.5398	0.2126
A_43_P12637 Uba52 ubiquitin A-52 residue ribosomal protein fusion product 1 (Uba52)	0.0372	0.5818	0.7064	-0.1198	0.3587	1.2757	-0.0135	0.1675	0.1892	0.3094	0.2286	0.6353	0.1226	0.2968	0.7631	0.2372	0.2972	0.3897	0.3516	1.0557	0.8051	0.4321	0.975	0.6442	0.3488	0.3813	0.5481	0.0797	0.2276	0.3271	-0.1965	-0.1781	-0.0628	-0.2025	-0.2798	-0.0229	0.0925	-0.1423	-0.0512	0.2434	0.0238	0.7978	0.2447	0.0412	1.0945	0.2391	0.0629	0.1138	-0.0289
A_42_P586256 Prim1 DNA primase, p49 subunit	-0.1163	0.7266	0.3336	0.0534	0.7185	1.4952	-0.2013	-0.2098	-0.2648	-0.3892	-0.3398	0.1178	-0.4648	-0.3604	0.4501	-0.3648	-0.4502	-0.553	0.4142	0.485	1.368	0.0822	2.0052	0.4714	-0.1882	-0.1998	-0.3073	-0.2142	0.2986	0.7167	-0.2279	0.1063	0.2261	0.0789	0.2492	0.0562	-0.2387	-0.5745	0.1139	0.3533	-0.144	0.4498	0.1522	0.0432	1.8458	-0.4074	0.1605	-0.0548	-0.0356
A_43_P22097 Cdc6_predicted similar to CDC6 protein (LOC360621)	-0.1214	-0.2145	-0.8503	0.1276	-0.0717	-0.6082	-0.2373	-0.3663	-0.5686	-0.333	-0.4987	-0.7307	-0.0242	0.0402	-0.0301	0.1669	0.3024	0.2277	0.1796	-0.4548	0.0967	0.1819	-0.3501	0.064	-0.1337	-0.2672	-0.2586	-0.0102	-0.3572	-0.4884	0.3406	-0.307	0.0832	0.6776	-0.1508	-0.1988	-0.2792	-0.6652	-0.1574	-0.2141	-0.1485	-0.8419	-0.1115	-0.0563	-1.3407	-0.8323	-0.0246	-0.542	-0.051
A_42_P824580 Recc1 Replication factor C 1	0.1417	0.1609	-0.7795	0.2986	0.2342	-0.2928	0.1368	-0.4753	-0.3868	-0.3001	-0.1699	-0.4581	0.032	0.1594	0.1326	-0.2004	-0.3484	-0.452	-0.0552	-0.9819	-0.068	-0.0727	-0.2317	-0.1062	-0.3964	-0.8696	-0.6931	0.0933	-0.2109	-0.354	0.1094	0.1282	0.0451	0.1156	0.0248	-0.1579	-0.428	-0.6816	-0.1014	-0.0541	-0.1019	-0.9109	0.0614	-0.1472	-0.4462	-0.7762	-0.0516	-0.1384	0.114
A_43_P23108 Mcm7 minichromosome maintenance protein 7	-0.0349	0.4155	0.5441	0.0018	0.4925	0.975	-0.2582	-0.1209	-0.2149	-0.4298	-0.2902	0.0858	-0.2261	-0.0196	0.1886	0.0195	-0.036	-0.0712	0.1234	0.371	0.4301	0.1258	1.4203	0.0465	0.0398	0.1176	0.0501	-0.2076	0.1549	0.479	0.2135	-0.1232	0.4618	0.9069	0.2048	0.0137	0.3235	0.4102	-0.0876	0.204	-0.097	0.4396	0.0439	-0.2098	1.3227	-0.2113	0.0416	-0.1058	0.3221
A_43_P18181 Mcm3_predicted similar to DNA replication licensing factor MCM3 (DNA polymerase alpha holoenzyme-associated protein P1) (P1-MCM3) (LOC316273)	0.1361	-0.1479	0.0294	-0.125	-0.3071	-0.4721	0.2884	0.3024	0.3994	0.446	0.4368	0.0086	0.1076	0.057	0.2174	0.2229	0.0537	0.1727	0.1201	0.0133	-0.0348	0.2688	-0.0946	0.2636	0.1663	-0.1106	0.124	0.0859	0.0321	-0.2215	-0.2719	-0.1561	-0.3516	-0.5706	-0.308	0.2153	-0.1629	-0.3307	0.2237	0.1059	0.005	0.1703	-0.0621	0.2009	-0.3254	0.2373	-0.0403	0.2694	-0.2333
A_42_P670651 Pold3_predicted Polymerase (DNA-directed), delta 3, accessory subunit (predicted)	-0.062	0.4465	-0.0432	0.1307	0.1241	0.5581	-0.1831	-0.0728	-0.3776	0.2854	0.2808	0.5945	0.1158	-0.0649	-0.0744	-0.1234	0.0355	0.0846	0.0097	0.5438	0.2604	-0.0994	0.808	-0.048	-0.2529	-0.1419	-0.3591	0.0375	0.251	0.2153	0.129	0.2674	0.1744	0.1361	0.2782	0.0873	0.2758	-0.0996	0.0593	0.2014	-0.0632	-0.2607	0.1495	0.1286	0.3691	-1.1846	-0.0134	-0.6518	0.063
A_43_P15690 Recc1 Replication factor C 1	-0.1677	-0.5051	-1.178	0.1115	0.1278	-0.3794	-0.2804	-0.8762	-0.4944	-0.5897	-1.1149	-1.4297	0.5421	0.6764	0.6078	-0.7681	-0.6186	-0.4416	0.2785	-0.6345	0.2925	0.1416	0.0686	0.1464	-0.026	-0.5786	-0.3676	0.0481	-0.5092	-0.8206	0.0788	-0.4022	-0.2217	-0.0771	-0.5925	-0.2865	-0.5975	-0.5495	-0.1376	-0.0478	-0.0432	-0.9279	-0.0327	-0.2566	-0.7791	-1.0649	-0.1562	-0.2397	0.172
A_42_P572611 LOC291927 similar to origin recognition complex subunit 6 (LOC291927)	-0.0051	1.5188	2.1254	-0.2195	0.8674	2.2419	0.4667	0.5463	-0.0025	0.0462	0.2737	1.6386	0.0374	-0.2412	0.4314	-0.289	-0.202	-0.1275	0.0654	2.08	1.0297	-0.1379	3.5051	0.3106	-0.0574	0.3754	0.3006	-0.0816	0.6667	1.1967	-0.0046	-0.0025	0.2921	0.3188	0.1574	0.2387	0.273	0.0518	0.2024	0.8341	0.236	1.9651	-0.0392	0.2759	3.096	0.131	0.1222	0.1186	-0.2127
A_42_P836664 Rfc2 Replication factor C (activator 1) 2	0.3344	1.0732	0.4784	0.2187	0.7197	1.3415	0.044	-0.1889	-0.2109	0.0614	0.2976	0.9578	0.029	0.0824	0.9712	0.035	8e-04	0.0441	0.2182	0.479	0.8818	0.1091	1.7267	0.3152	-0.394	-0.5114	-0.6959	-0.1913	0.1659	0.3865	-0.0623	-0.1508	0.1876	0.28	0.0262	0.0574	4e-04	-0.3649	-0.0027	0.3844	0.0081	0.6358	0.2374	0.0265	1.636	-0.2916	0.0028	0.0542	0.0027
A_43_P16625 Rpa3_predicted similar to replication protein A3 (LOC296883)	0.33	-0.0367	-0.269	0.0641	0.3751	0.3833	0.5082	0.2605	0.224	0.8109	0.9763	0.2472	0.0745	0.1546	0.7006	0.4411	0.3405	0.2015	0.1405	-0.6758	-0.2043	0.2165	0.7975	0.4392	-0.0888	-0.2221	-0.1686	-0.0674	0.2057	-0.0964	-0.3341	0.0912	-0.3177	-0.5986	-0.1447	-0.0888	-0.6501	-1.1193	-0.0285	0.4005	0.2067	-0.433	0.2312	0.2427	-0.1708	0.224	0.2214	0.3996	9e-04
A_42_P659489 Pola1 Polymerase (DNA directed), alpha 1	0.1449	0.5798	0.0112	-0.0034	0.0397	0.16	0.3526	0.0796	0.0531	0.4045	0.7553	0.5733	-0.4932	-0.3481	-0.3703	0.2319	0.0942	-0.1111	-0.0425	0.0451	0.3847	-0.0148	2.1234	0.1912	-0.2835	-0.309	-0.2162	0.0234	0.313	0.2269	-0.0903	0.1729	0.2417	0.1366	0.1208	-0.0898	-0.5043	-0.8474	0.0284	0.5811	0.125	1.0474	0.2153	0.2514	1.8825	-0.4084	0.054	-0.1779	-0.0094
A_43_P21295 Cdc7_predicted similar to Cdc7-related kinase (LOC360908)	-0.0613	-0.2021	-0.2124	0.3344	-0.3568	0.082	-0.7097	0.2234	0.421	0.02	-0.2943	0.4826	-0.2362	0.1095	0.1485	-0.0561	0.0111	0.2332	0.1804	0.5095	0.3691	0.1891	0.4236	0.0612	0.2698	0.1903	0.1769	-0.0765	0.0148	0.0812	0.0321	-0.8152	0.1031	-0.415	-0.2758	-0.2404	0.0596	-0.3104	-0.2499	0.4021	-0.2167	0.2416	-0.1314	0.5434	0.5106	-0.2428	-0.02	-0.5008	0.0693
A_42_P742341 Rfc5_predicted Replication factor C (activator 1) 5 (predicted)	0.1836	0.2666	0.4886	0.1178	0.6029	0.9816	0.0203	-0.2914	-0.2311	0.1797	-0.1191	0.1645	0.2185	0.2231	0.4956	-0.0673	-7e-04	-0.0307	0.0955	0.1708	0.402	0.0695	1.3645	0.1643	-0.1235	-0.6022	-0.3835	-0.2522	-0.1077	-0.1289	-0.1986	-0.4532	-0.1974	-0.0247	-0.4179	-0.0841	-0.0822	-0.6676	0.0055	0.4036	0.0986	0.3381	0.157	0.0239	1.2272	-0.5076	0.0401	0.1067	0.0849
A_42_P501963 Rfc4_predicted similar to expressed sequence AU040575 (LOC288003)	0.3132	1.0365	0.3206	0.1986	1.0418	2.1304	0.427	0.2138	-0.0543	-0.0888	0.4202	0.5491	-0.1392	-0.1093	1.2955	0.0434	-0.1068	-0.222	0.5053	-0.1092	1.0673	0.1089	2.3505	0.5943	-0.1033	-0.4219	-0.3553	-0.282	0.2608	0.331	-0.5232	-0.5196	-0.1887	-0.2547	-0.3477	0.0548	-0.4409	-1.1047	0.0843	0.7006	0.1085	0.69	0.3289	0.136	2.152	-0.0754	0.1008	0.1994	0.097
A_42_P785419 Cdk2 cyclin dependent kinase 2 (Cdk2)	-0.061	0.2114	0.2942	-0.0095	0.1156	0.4442	-0.0621	-0.0826	-0.1661	0.367	0.3682	0.6649	-0.3538	-0.2361	-0.2494	-0.3177	-0.1323	0.0911	-0.1545	0.6018	0.222	0.0216	1.3851	0.1495	-0.351	-0.0379	-0.4138	0.2822	0.2737	0.3646	0.0548	0.3511	0.0831	0.2726	0.0395	-0.2992	-0.42	-0.1272	-0.1749	0.1224	-0.0599	0.142	0.1002	0.0931	0.8462	-0.5725	0.1354	0.1042	0.1298
A_42_P831513 LOC362304 Similar to ORC5-related protein	-0.0263	0.2767	-0.0288	0.0536	0.0593	0.4394	-0.026	-0.0095	-0.0629	-0.1642	0.0529	0.5773	-0.0719	-0.1146	-0.1043	0.012	-0.0243	-0.0282	0.0657	-0.074	0.4723	-0.0279	0.404	-0.0561	0.1666	-0.0627	-0.0534	-0.2573	-0.0906	-0.0012	-0.108	-0.1263	0.0047	-0.1095	0.0954	0.1688	0.1863	-0.4132	0.0745	-0.0378	-0.026	-0.5118	0.0285	-0.0572	0.2354	-0.7028	-0.0145	-0.2012	-0.0838
A_43_P17581 Rpa1_predicted similar to replication protein A1 (LOC287524)	0.1975	-0.0791	0.0064	-0.083	-0.0605	-0.3531	0.021	0.2077	0.0607	-0.162	-0.2307	-0.031	0.309	-0.2333	-0.036	-0.0914	0.0226	-0.1724	0.2406	-0.2688	-0.0649	0.1508	-0.25	0.136	-0.0405	-0.0886	-0.0647	-0.0986	-0.1626	-0.0929	0.1052	0.016	-0.0866	-0.1426	-0.0064	0.0276	-0.0107	0.1116	0.0409	-0.3543	0.0386	-0.5183	-0.0577	-0.0379	-0.2136	-0.0299	-0.1462	0.2668	0.3357
A_43_P13327 Ubb polyubiquitin (Ubb)	-0.0558	0.0165	0.8819	0.0785	0.1393	0.7777	-0.3632	0.136	0.2721	-0.0541	-0.2124	-0.0903	0.0789	0.0914	-0.2093	-0.3245	-0.2552	-0.1059	-0.051	0.6217	0.1627	-0.0537	0.4662	-0.0394	-0.1178	0.5536	0.4906	-0.2145	-0.108	-0.2971	0.0449	0.1307	0.0744	0.092	0.039	-0.2803	0.4661	1.3763	-0.1091	0.2254	-0.0606	-0.2074	-0.0209	0.0778	1.0009	-0.8055	0.0286	-0.7285	-0.1372
A_43_P22423 Pole polymerase (DNA directed), epsilon (Pole)	0.3704	-0.1888	0.0083	0.1499	-0.0591	-0.2112	-0.1525	-0.0998	-0.3648	0.1085	-0.1167	-0.2403	0.4332	-0.2349	0.1017	-0.1604	0.0055	0.3562	0.185	-0.1605	0.0581	-0.0518	-0.2646	-7e-04	0.0821	0	0.0576	-0.291	0.3945	0.2751	-0.0651	-0.3082	0.2692	-0.3736	-0.1869	-0.1998	0.0943	0.0595	-0.3568	0.0709	0.422	0.3022	0.0699	-0.4914	-0.2994	-0.2237	0.3298	0.3255	-0.0281
A_42_P587914 Gmnn_predicted similar to geminin (LOC291137)	-0.1894	1.4997	1.7659	0.1498	1.2019	2.4689	0.2557	1.5325	1.0735	-0.1406	0.2853	1.6674	-0.1486	-0.2562	0.6739	-0.2494	-0.2599	-0.219	0.0846	2.0201	1.3517	-0.1117	3.1567	0.376	0.2836	1.529	0.9461	-0.1459	0.6947	1.2475	-0.1851	-0.1794	0.3434	0.6776	-0.025	-0.0223	0.2992	0.4651	-0.0468	0.835	-0.0437	1.5438	0.2913	-0.0203	2.9209	-1.2725	0.1186	-0.4941	-0.1393
A_43_P19836 LOC313138 similar to ORC3-related protein (LOC313138)	-0.2594	-0.6082	-0.695	-0.0657	-0.0595	-0.3925	-0.3832	-0.6161	-0.3016	-0.3076	-0.7901	-0.9811	-0.033	0.0596	0.0211	-0.8027	-0.6969	-0.5523	0.0272	0.1795	-0.0115	0.0299	-0.0794	-0.0432	-0.155	-0.4744	-0.3148	0.1861	-0.1168	-0.2105	0.0983	0.1486	0.0303	0.1494	-0.1488	0.1047	-0.1352	-0.2968	0.2387	-0.1582	-0.1478	2e-04	0.0087	-0.1015	0.2765	-0.014	-0.0923	-0.1894	-0.0376
A_43_P15948 Mcmd6 Mini chromosome maintenance deficient 6 (S. cerevisiae)	0.0986	1.7275	0.707	0.139	2.0662	3.1839	-0.0335	0.2064	-0.091	0.2032	0.258	1.2517	-0.2529	0.279	2.0591	-0.2112	-0.141	0.0509	0.7477	1.535	2.4846	0.3103	3.6224	0.9876	-0.1454	-0.0649	-0.0366	-0.2935	0.6002	1.1219	-0.063	-0.2111	0.7168	1.4218	-0.0508	0.126	0.1523	0.2342	0.0052	1.1206	-0.0612	2.4337	0.491	0.0444	3.1746	0.0684	0.1156	0.1103	-0.0524
A_43_P16898 Rpa1_predicted similar to replication protein A1 (LOC287524)	0.1399	0.7351	0.3281	0.2537	0.9819	0.8826	-0.2548	-0.6053	-0.5956	-1.0082	-1.2695	-1.3977	-0.4366	-0.34	0.1293	-0.4681	-0.9067	-1.3092	0.3831	-0.5813	0.7348	0.2592	0.6352	0.4932	-0.4022	-0.8752	-0.6972	-0.8793	-0.2601	0.0598	0.1852	-0.6556	0.0956	0.4101	0.1304	-0.098	0.7148	0.9381	-0.2369	-0.4644	0.0101	-1.0437	0.0497	-0.2649	-0.0557	-0.4528	0.0143	-0.0504	0.2764
A_43_P21274 LOC313138 similar to ORC3-related protein (LOC313138)	0.0128	0.2918	0.245	-0.0891	0.1931	-0.0522	-0.1636	-0.2818	0.2858	-0.5568	-0.1094	0.0364	-0.0465	-0.2148	-0.4247	0.5424	-0.284	-0.7589	0.001	0.5002	0.0853	0.0706	0.3275	-0.0079	-0.4466	-0.222	-0.4625	0.0832	0.0582	0.5216	0.1996	0.0187	0.2113	0.2442	0.2533	0.2264	0.1534	-0.4626	-0.0905	0.0802	-0.0459	0.295	0.1358	0.19	1.0373	-0.2627	-0.0514	-0.1491	0.2268
A_43_P19161 Mcm7 minichromosome maintenance protein 7	0.012	0.3945	0.3278	0.1767	-0.1327	0.605	-0.2545	-0.2664	-0.1178	-0.0688	0.1771	-0.0186	-0.0304	-0.1524	0.8594	0.5527	-0.1064	-0.0594	0.0085	0.201	0.3922	-0.0057	1.1331	-0.2582	-0.0348	0.0794	0.1454	-0.3202	0.2233	0.3562	0.4002	-0.4098	0.599	0.9506	0.2138	-0.2405	0.2502	0.315	-0.1124	0.2782	0.1428	-0.4939	0.1932	0.2112	1.0174	-0.0887	-0.0487	-0.1287	0.7158
A_42_P742856 Pole polymerase (DNA directed), epsilon (Pole)	0.0601	0.1247	-0.6867	-0.0018	0.9218	1.2365	-0.2041	-0.0573	-0.3087	-0.2245	-0.3002	-0.1274	-0.0365	-0.0447	0.6495	0.0351	-0.1099	-0.2116	0.2538	-0.4209	0.6909	0.1532	1.8925	0.3741	-0.1448	-0.157	-0.3629	-0.1679	-0.1644	-0.0913	0.2274	0.0018	0.3919	0.8966	0.0651	0.1847	-0.0997	0.2039	-0.0462	-0.1178	-0.0182	-0.2664	0.2189	-0.1285	1.2361	-0.4596	-0.0347	-0.0739	0.0073
A_43_P19778 Orc2l_predicted origin recognition complex, subunit 2-like (S. cerevisiae) (predicted) (Orc2l_predicted), mRNA.	0.1836	0.4744	0.7881	0.0522	0.0383	0.2294	0.0841	0.205	0.3606	-0.3004	-0.279	-0.0098	-0.0433	-0.1586	0.2753	-0.169	-0.045	-0.1828	-0.073	0.2388	0.0451	-0.1124	0.1161	-0.2199	-0.0201	0.3582	0.1383	-0.0475	0.066	0.2936	0.0921	0.0821	0.0299	0.2222	0.0916	-0.0033	0.0624	0.1714	-0.0237	-0.1504	-0.0572	0.0516	-0.1101	0.0435	0.1998	-0.0155	-0.072	-0.1362	-0.0172
A_42_P453935 Naca_predicted similar to alpha NAC/1.9.2. protein (LOC288770)	-0.3937	0.1529	0.2191	0.0168	-0.0671	0.4745	-0.3031	-0.1039	-0.2409	-0.9884	-0.75	-0.1953	-0.3588	-0.3648	-0.3252	-0.4634	-0.5143	-0.5809	0.1316	0.655	0.6185	-0.154	0.264	-0.2381	0.0995	0.2008	0.1813	-0.0798	0.0575	0.4741	-0.0424	0.1878	0.0832	0.1041	0.2236	-0.0486	0.136	0.2223	-0.0493	0.1758	-0.0761	0.4402	-0.1157	-0.0792	0.5802	0.028	-0.01	-0.0133	0.0358
A_43_P21595 Rpa1_predicted similar to replication protein A1 (LOC287524)	-0.0832	-0.3373	-0.2458	-0.1411	-0.1563	-0.271	-0.1636	-0.2144	-0.0587	-0.043	-0.1364	-0.0942	0.1283	0.1261	0.1904	0.2287	0.2872	0.2248	0.2171	-0.2177	0.0577	0.0513	-0.4284	0.0094	0.0592	0.0333	0.0293	-0.0393	-0.2108	-0.2804	-0.0039	-0.152	-0.121	-0.1293	-0.1617	-0.0019	-0.017	-0.0482	-0.02	-0.1642	-0.0255	-0.2365	-0.0566	-0.0805	-0.5664	0.0053	-0.0314	-0.0485	0.0059
A_43_P17630 Orc2l_predicted origin recognition complex, subunit 2-like (S. cerevisiae) (predicted) (Orc2l_predicted), mRNA.	0.3832	1.0256	1.5419	-0.0071	0.2144	0.9042	0.4608	1.2178	1.0747	0.1575	0.1337	0.509	0.5873	0.4364	0.5693	0.1476	-0.0949	0.1203	0.1657	1.0734	0.8986	0.3671	1.1543	0.5918	0.7312	0.8343	0.9739	0.1909	-0.0681	0.1037	-0.1075	-0.1504	-0.2962	-0.2296	-0.187	-0.1614	-0.0244	-0.1274	0.0556	0.1329	0.1594	0.4128	-5e-04	0.0378	1.009	0.2091	0.0625	0.1975	0.3527
A_43_P17671 LOC362304 similar to ORC5-related protein (LOC362304)	0.1094	0.5312	0.5242	0.2168	-0.0407	0.6249	-0.3192	-0.4466	0.0694	-0.3358	-0.1923	-0.1486	-0.2052	-0.2891	0.1252	-0.3385	-0.7608	-0.5216	0.0597	0.1553	0.6264	0.0282	0.3013	0.0746	0.1889	-0.036	0.1758	-0.3114	0.0617	0.2388	-0.0455	-0.3028	0.0803	-0.0254	0.1355	-0.1814	0.1223	-0.1014	-0.0966	0.0418	-0.0539	0.006	-0.1104	-0.267	0.6883	-0.2408	-0.0667	-0.1708	0.277
A_43_P21776 Rfc5_predicted similar to replication factor C 5 isoform 1; RFC, 36.5 kD subunit; activator 1 36 kDa subunit; A1 36 kDa subunit (LOC304528)	-0.2219	0.1863	0.4568	0.1638	0.27	0.8225	-0.4163	-0.6766	-0.6684	-0.7076	-0.7892	-0.2057	-0.1401	-0.1907	0.1496	-0.195	-0.524	-0.5632	0.0673	0.195	0.4769	-0.0618	0.9116	0.0871	-0.1246	-0.3662	-0.3104	-0.1784	-0.0092	0.149	-0.085	-0.2163	-0.0749	0.0735	-0.0692	0.0242	-0.0032	-0.1762	-0.0573	0.1043	0.0636	-0.0968	0.0675	-0.0535	1.0075	-0.4042	0.0518	0.0196	0.0854
A_42_P641107 Rpa2 Replication protein A2	0.2471	1.521	2.0653	0.3248	0.9446	1.979	0.245	0.6469	-0.1362	-0.1573	0.4284	1.4788	-0.3703	-0.2695	0.3962	0.2398	-0.0145	-0.3636	0.0784	1.2191	0.841	0.0192	2.2966	0.3094	0.0182	0.0017	0.2894	-0.0148	0.484	1.1242	-0.1983	0.0497	0.206	0.396	0.1855	0.1607	0.933	0.7682	0.013	0.5646	0.1009	1.3685	0.1474	0.1136	1.9026	-0.2529	0.0906	-0.0166	0.1264
A_42_P834133 Orc4l origin recognition complex, subunit 4-like (yeast)	-0.121	0.8706	1.9455	0.088	0.2327	1.1356	0.3547	0.8779	0.5631	0.1008	0.3525	1.1811	-0.1348	-0.1643	0.2974	0.0311	-0.1132	0.0043	-0.0103	1.1059	0.5806	-0.0569	0.6429	0.0807	0.3369	0.5639	0.7828	0.0572	0.1829	0.329	-0.1925	0.0209	-0.1135	-0.3198	-0.0395	0.1352	0.4176	0.1398	0.1062	0.3351	0.1249	0.8623	0.0953	0.1584	1.0653	0.0482	0.0599	-0.1963	0.0332
A_43_P14083 Ubc Ubiquitin C	0.2656	0.265	0.1062	-0.061	-0.2975	0.5051	0.2467	1.325	1.1688	0.6408	-0.0453	0.7588	-0.3052	-0.272	-0.3952	-0.0611	0.4058	0.6952	0.1993	0.2646	0.5931	-0.1255	-0.7028	-0.3396	0.8278	0.6053	0.9055	0.0029	-0.1081	0.141	-0.171	-0.1014	-0.5202	-1.0861	-0.0789	-0.1997	0.4059	-0.0296	-0.111	-0.0206	0.019	-0.5179	-0.0308	0.0982	-0.7176	0.1158	0.2571	-0.0416	-0.1451
A_43_P20319 RGD1305854_predicted similar to DBF4-related protein (LOC312046)	-0.0262	0.0673	0.2877	0.0046	0.0441	0.6984	-0.081	0.2266	0.2022	0.0776	-0.008	0.3737	-0.1418	-0.1521	0.351	0.0064	0.1126	-0.1043	0.1589	0.2352	0.212	0.164	0.8413	0.1374	0.0883	0.3946	0.2664	0.0398	0.1434	0.1653	4e-04	-0.0859	0.1221	0.2797	-0.0866	0.0026	0.2658	0.6196	0.1268	-0.016	-0.0745	0.4464	0.1589	-0.3292	1.052	-0.0482	-0.0801	-0.2348	0.1554
A_43_P20373 LOC313138 similar to ORC3-related protein (LOC313138)	-0.3386	-0.6113	-0.8355	-0.0401	-0.2722	-0.36	-0.7101	-0.7084	-0.4714	-0.8892	-1.3516	-1.4222	-0.2194	-0.1998	-0.1835	-1.0497	-1.0777	-0.8847	0.036	0.5392	0.2146	0.1093	0.2998	0.2077	-0.2538	-0.6155	-0.3999	0.1452	-0.0308	0.0735	0.0806	0.3064	0.1202	0.0689	-0.0507	0.0871	-0.098	-0.6284	0.1864	-0.4468	-0.3848	-0.0312	0.0303	-0.1579	0.7309	-0.3071	-0.2258	-0.276	0.0483
A_43_P20356 Pole polymerase (DNA directed), epsilon (Pole)	0.0227	-0.1428	-0.3936	-0.096	-0.0695	-0.066	0.0052	0.0226	0.0229	0.1563	0.273	-0.0036	-0.1679	0.0676	-0.1104	0.1352	0.2532	0.2027	-0.0682	0.0589	-0.1145	-0.1023	0.3358	-0.0872	-0.1018	-0.07	-0.1251	0.0132	0.1634	0.2396	0.0826	0.1213	0.1174	0.2322	0.0114	0.0551	-0.016	-0.0015	0.1183	0.1355	-0.0598	0.4826	0.1011	-0.221	0.9514	-0.0206	-0.1045	0.0311	-0.04
A_42_P660774 LOC361698 similar to DNA polymerase delta subunit 4 (DNA polymerase delta subunit p12) (LOC361698)	-0.0519	0.0281	-0.2565	-0.1609	-0.064	-0.031	-0.1305	-0.1017	-0.1554	0.19	0.2372	0.4112	0.1607	0.1429	0.3809	0.2154	0.2182	0.4179	0.1856	-0.053	-0.0311	0.0488	-0.2109	0.2228	0.0326	0.3153	0.0339	0.4324	0.2021	0.0843	0.1217	0.3232	0.3107	0.4099	0.1402	0.2483	0.0622	-0.0551	0.1191	0.3542	0.1366	0.1796	0.0966	0.0281	-0.4993	0.259	-0.0026	0.1901	0.103
A_43_P20461 Ris2_predicted similar to CDT1 protein (LOC292071)	0.0296	-0.4698	-0.4491	-0.0978	-0.256	-0.6994	-0.04	-0.1678	-0.0897	0.182	-0.0058	-0.325	0.031	0.0037	-0.2473	0.12	0.2713	0.1807	-0.128	0.2257	-0.375	0.003	-0.2549	-0.0431	-0.132	-0.1185	-0.2639	0.2521	0.4234	0.2044	0.0851	0.211	-0.0302	0.0763	-0.0796	-0.1015	-0.0906	-0.3774	0.0125	0.33	-0.2166	-0.3756	-0.0437	0.0607	-0.8032	0.2036	-0.0671	0.096	-0.0047
A_43_P20459 Pole polymerase (DNA directed), epsilon (Pole)	-0.065	-0.2864	-0.3901	-0.1333	0.1774	0.2642	-0.6532	-0.2464	-0.1568	0.0281	-0.098	-0.1252	-0.2873	0.0474	-0.026	-0.1043	0.0498	0.0826	0.1622	-0.2289	-0.031	0.1053	0.2352	0.1359	0.1121	-0.0667	-0.2055	-0.1527	-0.0134	-0.0906	0.1062	-0.0797	0.1227	0.2093	0.0094	0.0788	-0.0708	0.05	0.1072	-0.1121	-0.0804	-0.0317	-0.0213	-0.0336	0.2522	-0.137	0.069	0.0478	-0.1415
A_43_P14634 Mcmd4 Mini chromosome maintenance deficient 4 homolog (S. cerevisiae)	0.0704	1.1391	0.2118	0.2219	1.1182	2.3077	-0.1092	-0.726	-0.5814	0.0642	0.2291	0.5548	-0.4262	-0.3761	0.867	-0.3321	-0.3186	-0.5894	0.1558	1.4916	1.5466	0.1671	3.3616	0.7854	-0.3799	-0.6121	-0.6073	0.1249	0.7176	1.1744	0.2543	0.6195	0.953	1.2707	0.4985	-0.1284	-0.312	-0.0416	0.0524	0.8272	-0.1636	1.5412	0.2752	0.0454	2.8925	-0.4371	0.0745	-0.1757	-0.0073
lalt.pool	-0.075	2.975	3.425	-0.2	2.325	6.4	-0.225	-0.025	-0.55	0.05	0.275	1.525	0.15	-0.125	1.575	0.15	0.025	0.15	0.275	7.1	1.975	-0.15	6.025	0.675	-0.35	0.15	0.475	-0.4333	1.4167	3.5833	-0.0667	-0.6333	0.2167	1.8	0.1167	-0.9333	0.35	2.8333	-1.1	1.675	1.025	5.325	-0.125	-0.25	8.425	2.35	-0.325	1.825	-0.95
[truncated: 25 more columns]
