# Supplementary material for: Gene set enrichment analysis for non-monotone association and multiple experimental categories
Source: BMC Bioinformatics. 2008 Nov 14;9:481. doi: 10.1186/1471-2105-9-481 (PMC2636811; doi:10.1186/1471-2105-9-481)
Supplement: Additional file 2 — Sets and Expression. The intermediate analysis results of NCT compendium data set. Sets directory contains lists of identified gene sets under different across-compound (category) selection criteria. Compound specific p-values, set size, etc are provided. Expression directory contains extracted expression data for respective identified gene sets. [file 1471-2105-9-481-S2.zip › SetsAndExpression/expression/C2-6of8liverp05-Cfilter-16-blood-FATTY_ACID_DEGRADATION.txt]

geneids	1.2.Dich-24-15#-0.1	1.2.Dich-24-150#3	1.2.Dich-24-1500#3.4	1.2.Dich-48-15#-0.2	1.2.Dich-48-150#2.3	1.2.Dich-48-1500#6.4	1.2.Dich-6-15#-0.2	1.2.Dich-6-150#0	1.2.Dich-6-1500#-0.6	1.4.Dich-24-15#0	1.4.Dich-24-150#0.3	1.4.Dich-24-1500#1.5	1.4.Dich-48-15#0.2	1.4.Dich-48-150#-0.1	1.4.Dich-48-1500#1.6	1.4.Dich-6-15#0.2	1.4.Dich-6-150#0	1.4.Dich-6-1500#0.2	Brom-24-25#0.3	Brom-24-250#7.1	Brom-24-75#2	Brom-48-25#-0.2	Brom-48-250#6	Brom-48-75#0.7	Brom-6-25#-0.4	Brom-6-250#0.2	Brom-6-75#0.5	Diqu-24-10#-0.4	Diqu-24-20#1.4	Diqu-24-25#3.6	Diqu-24-5#-0.1	Diqu-48-10#-0.6	Diqu-48-20#0.2	Diqu-48-25#1.8	Diqu-48-5#0.1	Diqu-6-10#-0.9	Diqu-6-20#0.4	Diqu-6-25#2.8	Diqu-6-5#-1.1	Gala-24-100#1.7	Gala-24-25#1	Gala-24-400#5.3	Gala-48-100#-0.1	Gala-48-25#-0.2	Gala-48-400#8.4	Gala-6-100#2.4	Gala-6-25#-0.3	Gala-6-400#1.8	Mono-24-10#-1
A_42_P655644 Hadhb hydroxyacyl-Coenzyme A dehydrogenase/3-ketoacyl-Coenzyme A thiolase/enoyl-Coenzyme A hydratase (trifunctional protein), beta subunit (Hadhb)	-0.2056	0.0278	-0.5118	-0.266	0.1375	0.1652	0.234	0.268	0.3299	0.3896	0.4643	0.3432	0.085	0.2515	0.4287	0.2128	-0.1352	-0.0182	0.1208	-1.0586	-0.0602	-0.0429	0.052	-0.1464	0.7067	0.1668	0.6653	-1.2028	-0.9626	0.3888	-0.8437	0.1015	0.2787	-0.0031	0.3089	0.1008	-0.449	-1.0983	0.1396	0.2398	0.0982	0.3053	0.0781	-0.0756	-0.5838	0.1634	0.0362	0.1133	-0.7009
A_43_P14559 Crat carnitine acetyltransferase	-0.1912	-0.0654	0.224	-0.08	-0.0955	-0.1756	0.0072	-0.1182	-0.3243	0.0938	-0.082	-0.0553	-0.3578	-0.4494	-0.2914	-0.2774	-0.3264	-0.6255	-0.0875	-0.7382	-0.2012	-0.0678	0.255	-0.253	0.0104	-0.0509	0.0269	-0.5724	-0.5708	-0.2374	-0.5048	0.2276	0.3274	0.3793	0.012	-0.1962	-0.1043	-0.3742	-0.2156	-0.409	-0.3846	-0.2716	-0.3122	0.1243	-0.0813	-0.2438	-0.0523	-0.31	-0.1426
A_43_P13123 Acsl6 acyl-CoA synthetase long-chain family member 6 (Acsl6)	-0.0212	-0.031	0.4205	-0.0113	-0.1019	0.1791	0.3475	0.3052	0.3516	0.0604	0.0291	0.1506	0.2832	0.0756	0.0768	0.0557	0.0195	0.4972	0.117	0.2124	0.2532	-0.1122	-0.2863	-0.2274	0.1694	0.137	0.1459	0.649	0.2938	0.3078	0.2892	-0.1878	-0.1809	-0.2618	0.0161	0.2715	0.2177	0.3142	0.2969	0.1982	-0.004	0.0114	0.2727	0.077	0.1659	0.1882	0.0772	0.2698	0.1163
A_42_P614722 Gpd2 glycerol-3-phosphate dehydrogenase 2 (Gpd2)	0.0828	-0.0285	0.0058	0.0239	-0.0532	0.056	0.0426	0.1755	0.1786	0.0093	0.1133	0.0999	0.2782	0.2327	0.1162	0.0845	0.1126	0.1732	-0.0316	0.2719	-0.0254	0.012	-0.1096	-0.0792	-0.0844	-0.052	-0.1101	-0.1149	-0.1476	-0.0393	-0.0277	-0.1841	-0.184	-0.1751	-0.1529	0.0595	0.0314	-0.0376	0.1023	0.1088	0.0695	0.0861	0.2768	0.2188	0.067	0.1448	0.0115	0.1501	0.1374
A_43_P14110 Acsl4 acyl-CoA synthetase long-chain family member 4 (Acsl4)	-0.1614	0.1025	0.6454	0.0332	0.2618	1.0663	0.3508	-0.0325	-0.0712	-0.1858	0.0257	0.4571	-0.2159	-0.1242	0.3323	0.1906	-0.2963	0.1035	0.125	0.6034	0.2238	0.0035	1.1881	0.1821	0.0571	-0.1396	0.3346	0.4788	0.9088	0.7106	0.5216	0.1113	0.3167	1.1695	0.5003	0.0569	0.6478	1.015	0.0146	-0.1237	-0.1232	0.8176	-0.3962	0.8423	1.0778	0.5726	0.0551	0.2707	0.1654
A_43_P14184 Acadl acetyl-Coenzyme A dehydrogenase, long-chain (Acadl)	-0.3114	-0.1262	-0.6198	-0.1778	0.156	0.1466	-0.043	-0.2893	-0.5047	0.2514	0.1398	0.1388	-0.2632	-0.2484	0.0699	-0.0946	-0.173	-0.3372	-0.0267	-0.7138	-0.1922	-0.0735	0.3014	0.0473	0.3583	0.024	0.2939	-0.3415	-0.394	-0.2154	-0.3524	0.1345	0.288	0.2679	0.2007	-0.2472	-0.3627	-0.4209	-0.2468	-0.1828	0.0362	-0.0181	-0.3001	0.0832	-0.0097	-0.2309	0.0311	-0.2822	-0.1848
A_43_P11479 Lpl lipoprotein lipase (Lpl)	0.1048	-0.0292	0.663	-0.0852	0.7007	0.7777	0.3389	-0.1305	-0.1036	0	0.0015	-0.1054	0.0514	0.1408	0.2645	-0.2416	0	0	-0.0923	0.0847	0.3585	0.0169	0.717	0.2855	-0.1331	0.1532	-0.0443	-0.1041	0.3955	0.261	-0.1437	-0.1168	0.158	0.5129	-0.1184	0.0221	-0.201	-0.057	0.139	-0.5246	-0.539	0.0937	-0.2633	0.9898	1.2944	-0.3552	-0.0913	-0.1132	-0.0204
A_43_P11702 Acadsb Acyl-Coenzyme A dehydrogenase, short/branched chain	0.0926	-0.0033	-0.0389	-0.1952	0.2696	0.0028	-0.3494	0.0146	0.1748	-0.1066	0.0757	-0.1132	0.1367	0.0359	0.1299	0.0813	-0.0148	0	-0.1824	-0.0894	0.0737	-0.173	-0.2639	0	-0.2882	-0.0737	0.246	0.2332	0.4911	-0.1842	0.3296	-0.2234	-0.0653	-0.2479	-0.0313	-0.0405	0.299	0.2814	0.0387	-0.4688	-0.5461	-0.1979	-0.1383	-0.0197	-0.1775	-0.0866	-0.3782	0.0605	-0.2248
A_43_P12232 Acads Acyl-coenzyme A dehydrogenase, short chain	-0.2507	-0.2129	-0.7086	-0.1715	-0.0234	-0.2481	0.0816	-0.2456	-0.4476	-0.3441	-0.4632	-0.2896	-0.2891	-0.3121	-0.0311	-0.5506	-0.63	-0.871	0.0334	-0.4781	-0.1472	0.1713	0.2462	0.2326	0.2114	-0.42	0.1265	-0.8102	-0.8076	-0.6877	-0.5849	0.0538	0.1652	-0.0035	-0.063	-0.3948	-0.4412	-0.814	-0.3243	-0.6198	-0.2506	-0.0188	-0.4099	-0.0407	-0.2913	-0.4322	-0.0916	-0.4377	0.0139
A_43_P12587 Cpt1a Carnitine palmitoyltransferase 1, liver	-0.0638	0.1034	0.0772	-0.303	0.2338	0.511	0.0042	-0.0021	-0.3262	0.3046	0.0448	-0.0217	0.3727	0.2961	0.5606	0.1607	-0.2028	-0.0482	-0.158	0.0275	0.199	0.1494	0.1654	0.2514	0.2081	-0.2554	-0.0895	-0.3344	-0.1805	-0.0768	-0.4387	0.3706	0.2873	0.5108	-0.1017	-0.2918	-0.217	-0.5858	-0.424	-0.0166	-0.1569	0.4586	0.2396	0.5742	-0.0793	-0.249	-0.0214	-0.188	-0.2383
A_42_P654061 Acsl4 acyl-CoA synthetase long-chain family member 4 (Acsl4)	-0.1954	-0.218	0.0653	-0.2838	0.1639	0.9074	0.2242	0.1286	-0.4083	0.1259	-0.1002	0.2784	0.0896	-0.0086	0.1043	-0.2777	-0.5849	-0.3787	-0.0438	0.3205	-0.0879	0.4714	0.501	0.2472	0.0032	-0.5103	-0.017	-0.4938	-0.7286	-0.9055	-0.3449	0.1043	0.0529	0.4763	-0.3498	-0.9056	0.0095	-0.4403	-0.8333	-0.1326	0.0816	0.2614	-0.1259	0.2388	0.4328	0.0993	0.0521	-0.2002	-0.0371
A_42_P783389 Acadl acetyl-Coenzyme A dehydrogenase, long-chain (Acadl)	-0.3134	-0.1506	-0.6904	-0.1618	0.1313	0.0886	-0.0448	-0.2836	-0.6211	0.1908	0.1694	0.1553	-0.2064	-0.2215	0.064	-0.1324	-0.1005	-0.3682	-0.051	-0.6704	-0.1953	-0.0862	0.3123	0.0464	0.3701	-0.0032	0.4006	-0.3826	-0.407	-0.2226	-0.3539	0.197	0.2616	0.2263	0.2084	-0.2437	-0.3547	-0.4867	-0.2143	-0.1305	-8e-04	0.2099	-0.3036	0.0431	-4e-04	-0.2226	0.0562	-0.1489	-0.1909
A_43_P12435 Gyk glycerol kinase (Gyk)	0.1364	0.0727	0.1138	-0.1866	-1.047	0.3566	-0.4644	-0.5044	-0.1337	-0.2701	0.125	0.2774	0.2184	0.0719	-0.0562	0.059	-0.3483	-0.1015	-0.4211	0.0329	-0.3786	0.663	0.1101	0.6668	-0.035	0.5534	0.2054	-0.4952	-0.0374	-0.3102	0.1904	-0.1204	0.4957	-0.1219	-0.4746	-0.7741	-0.2781	0.2694	0.0388	-0.8973	-0.2513	0.0522	-0.1173	-0.0889	0.1725	-0.1589	0.0275	-0.1527	-0.544
A_42_P673370 Tpi1 triosephosphate isomerase 1 (Tpi1)	-0.3784	0.0662	0.0644	-0.2732	0.0673	0.8572	0.0914	-0.2214	-0.213	-0.1122	-0.3184	-0.2024	-0.3698	-0.4887	-0.1602	-0.5442	-0.5729	-0.9371	-0.0352	0.8663	-0.3151	-0.1349	1.2424	0.1207	0.197	-0.0754	-0.0124	-1.2133	-1.1582	-0.1404	-0.8172	0.1226	0.4316	0.4428	-0.105	-0.8468	-0.8066	-1.3581	-0.6778	-0.4236	-0.535	0.0209	-0.13	0.5454	0.0039	-0.0258	0.1212	-0.0391	-0.1534
A_42_P463844 Grcc9_predicted Gene rich cluster, C9 gene (predicted)	-0.3019	-0.107	-0.1957	-0.2206	0.1029	0.4294	0.0545	-0.3454	-0.6693	-0.0481	-0.3421	-0.2143	-0.3094	-0.4776	-0.1041	-0.0708	-0.0604	-0.9978	-0.133	-0.6323	-0.4581	-0.0665	0.5764	0.0514	-0.0677	-0.6229	-0.2443	-0.4514	-0.3035	-0.3555	-0.455	0.451	0.4199	0.8962	0.0839	-0.8167	-0.5073	-1.063	-0.8474	-0.3961	-0.4058	0.1661	-0.0744	0.2665	0.3981	-0.381	0.2216	-0.352	0.1723
A_42_P818819 Chkb choline kinase beta (Chkb)	0.1538	-0.0099	-0.01	-0.234	0.0527	-0.0817	0.1122	-0.0065	0.1227	-0.0553	-0.1904	-0.1558	0.1216	0.0715	0.1904	-0.1509	-0.2301	-0.1745	-0.0456	-0.0975	-0.058	0.0194	-0.042	-0.0615	0.3241	-0.0602	0.1951	-0.6276	-0.7448	0.0227	-0.5361	-0.0284	0.0476	-0.1766	0.1238	0.0498	-0.2904	-0.5441	0.1698	0.0494	0.0385	0.2447	-0.0893	0.124	-0.2699	3e-04	0.0357	0.0521	0.0062
A_43_P13054 Hadhsc L-3-hydroxyacyl-Coenzyme A dehydrogenase, short chain	-0.1825	-0.1853	-0.4011	-0.0879	0.1232	0.0486	-0.0181	-0.1142	-0.315	-0.038	-0.1962	-0.0809	-0.1758	-0.1716	0.0436	-0.046	-0.0504	-0.4098	0.0711	-0.3047	-0.0744	0.0504	0.4334	0.2098	-0.0665	-0.3114	0.0037	-0.2504	-0.3332	-0.6122	-0.1886	-0.0082	0.1737	0.5437	0.0491	-0.3725	-0.1768	-0.4321	-0.3986	-0.2644	0.0104	0.0774	-0.2096	0.2468	0.1966	-0.1232	0.0912	-0.1049	0.1179
A_43_P13000 Slc25a20 solute carrier family 25 (carnitine/acylcarnitine translocase), member 20 (Slc25a20)	-0.1194	-0.1387	-0.4929	-0.1768	6e-04	-0.1554	2e-04	0.0259	-0.0525	0.5115	0.4353	0.2988	-0.2356	-0.2588	-0.0085	-0.1068	0.0034	-0.0787	-0.149	-0.8424	-0.1282	-0.2802	0.7839	0.0753	0.4352	0.3368	0.4263	-1.0718	-1.395	0.115	-0.9031	0.2408	0.3027	0.0804	0.139	0.0883	-0.4995	-0.8897	0.1521	0.1704	-0.1394	-0.1205	0.1343	-0.0073	-0.3199	-0.3008	-0.0905	0.0415	-0.8515
A_43_P13029 Acsl3 acyl-CoA synthetase long-chain family member 3 (Acsl3)	-0.4103	0.058	-0.3964	0.3383	0.0557	-0.3052	-0.1496	0.1838	-0.2872	0.1701	-0.0183	-0.0129	-0.4038	0.0932	0.5514	0.1766	0.0044	-0.1986	-0.1445	-0.2255	0.0317	0.4088	0.2088	0.1711	0.0014	0.0569	-0.2406	-0.7767	-0.107	-0.0423	-0.2485	-0.42	0.002	0.2595	0.0419	0.0735	-0.0284	-0.4771	-0.118	-0.3867	0.0664	-0.4128	-0.71	0.0322	0.0104	0.7166	0.1419	0.2512	0.1099
A_42_P540774 Acadm acetyl-coenzyme A dehydrogenase, medium chain (Acadm)	-0.4893	-0.2754	-0.981	-0.3462	0.0792	-0.0042	0.0267	-0.0472	-0.3728	0.1182	-0.0811	0.072	-0.0608	-0.0373	0.2234	-0.3091	-0.4643	-0.7638	0.0487	-0.4574	-0.2356	0.1396	0.2726	0.1502	0.3755	-0.3507	0.2428	-1.2237	-1.3986	-0.8115	-1.0228	0.1669	0.2189	-0.2374	0.0165	-0.6002	-0.6671	-1.1186	-0.508	-0.4095	-0.121	0.2221	-0.1862	0.0322	-0.4554	-0.1196	-0.0281	-0.1857	-0.0236
A_42_P606073 Acadvl acyl-Coenzyme A dehydrogenase, very long chain (Acadvl)	0.1081	-0.0844	-0.0142	-0.1667	-0.071	-0.074	0.2979	0.4024	0.4473	0.0571	0.166	0.148	0.5369	0.542	0.491	-0.2495	-0.2126	0.0237	-0.231	-0.2186	-0.097	-0.1818	-0.3046	-0.3531	0.6341	0.1515	0.5782	-1.0578	-1.0261	0.4149	-0.7401	-0.1163	-0.1825	-0.5789	0.1793	0.1935	-0.4534	-0.8293	0.1763	-0.0211	-0.1155	0.2004	0.4687	0.4808	-0.002	0.2378	0.077	0.21	0.1875
A_42_P794865 Hadha hydroxyacyl-Coenzyme A dehydrogenase/3-ketoacyl-Coenzyme A thiolase/enoyl-Coenzyme A hydratase (trifunctional protein), alpha subunit (Hadha)	0.0523	0.042	0.0854	0.03	-0.0143	0.0503	-0.0692	-0.0109	0.0422	0.1592	0.221	0.099	0.0715	0.0731	0.0398	0.0551	0.0143	0.0282	0.0227	-0.0637	0.0286	-0.0255	-0.0884	-0.0388	-0.1516	-0.0376	-0.148	-0.1667	-0.1333	0.1418	-0.1095	-0.0103	0.0441	-0.1317	0.0075	0.0734	-0.0668	-0.0827	0.0366	0.0618	0.0575	-0.0868	0.1906	0.0814	-0.0668	0.0528	7e-04	0.1336	-0.0384
A_43_P20639 Grcc9_predicted Gene rich cluster, C9 gene (predicted)	-0.031	-0.0574	0.1467	-0.3007	-0.1176	0.1674	0.1466	-0.009	0.078	0.4478	-0.1353	-0.0017	-0.2572	-0.0413	0.1052	-0.2036	-0.1752	-0.451	-0.0892	-0.1512	-0.0864	-0.0245	0.0589	0.1567	-0.0583	0.1019	0.2586	-0.2534	-0.275	0.5263	-0.053	0.12	0.2215	-0.0392	0.1527	-0.4368	-0.5351	-0.553	-0.1758	0.0823	-0.2867	-0.315	-0.0789	0.0531	-0.3542	-0.3648	0.0978	-0.0679	-0.3406
A_42_P526004 Acaa2 acetyl-Coenzyme A acyltransferase 2 (mitochondrial 3-oxoacyl-Coenzyme A thiolase) (Acaa2)	-0.2714	-0.0087	-0.254	-0.3974	0.1427	0.0636	0.1176	-0.1652	-0.2928	0.231	0.0049	0.1481	-0.2463	-0.1598	0.3321	-0.7368	-0.8184	-1.2444	-0.0187	-0.4187	-0.1282	0.0203	0.5811	0.0756	0.4686	-0.0639	0.4606	-1.6926	-1.6619	-0.046	-1.6299	0.3351	0.6387	0.041	0.0624	-0.2641	-1.2528	-2.0383	-0.1394	-0.2216	-0.2145	0.019	-0.184	0.3074	-0.4565	-0.3957	-0.0126	-0.3027	-0.4461
A_42_P528844 Acsl5 acyl-CoA synthetase long-chain family member 5 (Acsl5)	-0.0505	0.0712	-0.1049	-0.034	0.0422	0.3205	0.0383	-0.0466	-0.0533	0.0486	-0.1102	-0.0293	-0.1213	-0.1712	-0.1543	0.0701	0.0456	-0.071	0.0133	0.0344	0.0704	-0.0442	0.3007	-0.0204	-0.0444	0.1475	0.0231	0.349	0.321	0.1002	0.0803	0.021	0.1468	0.3658	0.0199	-0.1297	-0.2219	-0.1253	-0.045	0.1195	0.1806	0.2469	-0.0725	-0.035	-0.1009	0.0524	0.0354	-0.103	-0.091
A_42_P469187 Acadsb Acyl-Coenzyme A dehydrogenase, short/branched chain	-0.0683	-0.1372	0.0361	0.0367	0.1873	1.1835	0.5272	0.2901	-0.1296	-0.1221	-0.1814	0.3202	0.1428	-0.1432	0.2306	0.0827	0.3278	0.1254	0.1469	0.0988	0.163	0.4482	0.1228	0.2232	0.3452	-0.6223	0.9125	0.5762	0.3164	-0.1132	0.3666	-0.0071	0.3805	0.8742	0.2201	-0.1056	0.6973	0.7902	-0.1265	0.0352	-0.3172	2.4032	-0.4258	-0.0285	0.5724	0.08	-0.1104	-0.0572	0.0697
A_43_P13860 Acsl1 Acyl-CoA synthetase long-chain family member 1	0.1255	0.0747	0.1606	0.0738	-0.0708	-0.1879	-0.041	0.1083	0.1334	0.2136	0.2407	0.2855	0.1597	0.2221	0.0665	0.168	0.2572	0.3193	-0.0352	0.0185	0.0788	-0.0304	-0.158	-0.1685	-0.209	-0.0389	-0.1871	0.1379	0.1743	0.3217	0.1355	-0.0822	-0.1846	-0.1861	-0.091	0.2302	0.1069	0.2644	0.2315	0.3129	0.2149	-0.0812	0.3457	0.0222	0.0668	0.1302	0.0488	0.1688	0.086
A_42_P601920 Cpt2 carnitine palmitoyltransferase 2 (Cpt2)	0.07	-0.0089	0.2718	0.1109	-0.1306	0.1118	0.0366	0.1098	-0.02	-0.2348	0.0563	-0.2806	0.0742	-0.1234	-0.2449	0.1546	0.1667	0.1292	-0.0627	0	0.0554	-0.0616	0.041	-0.0529	-0.0588	0.0126	-0.0202	0.6389	0.3708	0.2065	0.2839	-0.0946	-0.076	0.1588	0.088	0.2708	0.2252	0.4376	0.2563	0.0256	-0.0343	0.03	-0.216	0.3109	-0.035	0.0725	-0.0191	0.1627	-0.1275
A_42_P753619 Myo5b myosin 5B (Myo5b)	0.0909	-0.0226	0.1471	0.0427	0.1343	-0.0105	0.2525	-0.1639	-0.0024	-0.1259	-0.0366	-0.2768	0.0382	-0.0242	-0.1017	-0.19	-0.0828	0	0.1705	0.2929	-0.0475	-0.1388	0.1647	-0.1314	-0.1832	0.0193	0.0566	0.0691	0.2337	6e-04	0.0128	-0.177	0.0917	-0.081	0.0556	0.1119	-0.0335	0.036	0.1092	-0.0051	0.0032	0.4372	-0.2965	0.1797	-0.0054	-0.0731	-0.4476	0.4724	-0.0581
A_43_P14632 Acsl1 acyl-CoA synthetase long-chain family member 1 (Acsl1)	0.1072	-0.2189	-0.1776	0.2292	-0.2328	0.0496	0.1039	0.1039	-0.3454	0.289	0.7739	0.4099	-0.631	-0.3879	-0.5601	0.4607	0.456	0.6748	0.1574	-1.945	-0.0212	-0.3	0.2307	-0.423	-0.1926	0.4247	0.0755	1.1649	1.364	0.3552	0.4861	-0.0311	0.3163	1.06	0.0261	0.342	0.7246	1.5735	0.307	-0.0811	-0.3399	-0.1118	-0.1709	-0.3517	0.1844	0.0065	0.105	0.0685	-0.5792
lalt.pool	-0.075	2.975	3.425	-0.2	2.325	6.4	-0.225	-0.025	-0.55	0.05	0.275	1.525	0.15	-0.125	1.575	0.15	0.025	0.15	0.275	7.1	1.975	-0.15	6.025	0.675	-0.35	0.15	0.475	-0.4333	1.4167	3.5833	-0.0667	-0.6333	0.2167	1.8	0.1167	-0.9333	0.35	2.8333	-1.1	1.675	1.025	5.325	-0.125	-0.25	8.425	2.35	-0.325	1.825	-0.95
[truncated: 25 more columns]
