# Supplementary material for: Gene set enrichment analysis for non-monotone association and multiple experimental categories
Source: BMC Bioinformatics. 2008 Nov 14;9:481. doi: 10.1186/1471-2105-9-481 (PMC2636811; doi:10.1186/1471-2105-9-481)
Supplement: Additional file 2 — Sets and Expression. The intermediate analysis results of NCT compendium data set. Sets directory contains lists of identified gene sets under different across-compound (category) selection criteria. Compound specific p-values, set size, etc are provided. Expression directory contains extracted expression data for respective identified gene sets. [file 1471-2105-9-481-S2.zip › SetsAndExpression/expression/C2-6of8liverp05-Cfilter-16-liver-FATTY_ACID_DEGRADATION.txt]

geneids	1.2.Dich-24-15#-0.1	1.2.Dich-24-150#3	1.2.Dich-24-1500#3.4	1.2.Dich-48-15#-0.2	1.2.Dich-48-150#2.3	1.2.Dich-48-1500#6.4	1.2.Dich-6-15#-0.2	1.2.Dich-6-150#0	1.2.Dich-6-1500#-0.6	1.4.Dich-24-15#0	1.4.Dich-24-150#0.3	1.4.Dich-24-1500#1.5	1.4.Dich-48-15#0.2	1.4.Dich-48-150#-0.1	1.4.Dich-48-1500#1.6	1.4.Dich-6-15#0.2	1.4.Dich-6-150#0	1.4.Dich-6-1500#0.2	Brom-24-25#0.3	Brom-24-250#7.1	Brom-24-75#2	Brom-48-25#-0.2	Brom-48-250#6	Brom-48-75#0.7	Brom-6-25#-0.4	Brom-6-250#0.2	Brom-6-75#0.5	Diqu-24-10#-0.4	Diqu-24-20#1.4	Diqu-24-25#3.6	Diqu-24-5#-0.1	Diqu-48-10#-0.6	Diqu-48-20#0.2	Diqu-48-25#1.8	Diqu-48-5#0.1	Diqu-6-10#-0.9	Diqu-6-20#0.4	Diqu-6-25#2.8	Diqu-6-5#-1.1	Gala-24-100#1.7	Gala-24-25#1	Gala-24-400#5.3	Gala-48-100#-0.1	Gala-48-25#-0.2	Gala-48-400#8.4	Gala-6-100#2.4	Gala-6-25#-0.3	Gala-6-400#1.8	Mono-24-10#-1
A_42_P655644 Hadhb hydroxyacyl-Coenzyme A dehydrogenase/3-ketoacyl-Coenzyme A thiolase/enoyl-Coenzyme A hydratase (trifunctional protein), beta subunit (Hadhb)	0.183	0.817	0.8204	0.2665	0.5437	0.5229	0.1286	0.061	-0.1765	-1.1561	-0.0543	0.2778	-0.7303	-0.6269	-0.0108	-0.1745	-0.6297	-1.1387	0.1209	-0.3916	0.1231	0.3873	-0.2093	0.4473	-0.1593	0.0026	-0.2414	0.1327	0.085	0.4922	0.2292	0.0914	0.3876	0.8242	0.4048	-0.0072	0.0108	0.0716	0.0288	-0.5485	-0.1631	-0.2513	0.1184	-0.0186	-0.7257	0.4155	-0.08	0.2265	0.1406
A_43_P14559 Crat carnitine acetyltransferase	0.5028	0.2552	-0.0868	0.1815	0.3957	0.1602	0.1132	0.4348	0.8006	0.0904	0.0215	0.0896	0.0865	-0.0281	0.9154	0.1362	0.5626	0.9216	-0.0016	-0.7205	0.1196	-0.0617	0.1442	0.0568	-0.0849	0.2465	-0.3678	0.4203	0.1286	0.4321	0.2456	0.5289	0.5368	1.195	0.2094	0.1173	0.3388	0.2536	-0.0086	0.0704	-0.269	-0.8972	0.4543	0.0666	0.7924	-0.8901	3e-04	-0.0607	0.1812
A_43_P13123 Acsl6 acyl-CoA synthetase long-chain family member 6 (Acsl6)	0.137	-0.0112	-0.2265	-0.5284	0.1384	0.3758	-0.2814	-0.1815	0.0023	-0.0256	-0.0153	0	0.1492	0.0048	-0.2054	0.144	0.1581	-0.2055	-0.0473	0.1192	-0.333	0.0368	-0.0106	-0.1372	-0.0403	0.0826	-0.0957	0.0991	-0.22	-0.0714	0.0134	0.1718	0.1052	-0.2087	0.0286	0.0928	-0.0402	-0.0229	0.0242	-0.1099	-0.274	0.1766	0.0878	-0.0081	-0.0344	-0.0314	0.0239	0.0307	0.152
A_42_P614722 Gpd2 glycerol-3-phosphate dehydrogenase 2 (Gpd2)	-0.1235	-0.5325	-0.3299	0.0717	-0.1308	-0.6444	-0.2769	-0.2215	-0.1963	-0.2588	-0.5479	-0.6308	-0.0304	0.0182	-0.339	-0.1135	-0.0682	-0.0769	-0.1298	-0.4726	-0.429	-0.0879	-0.5738	-0.3663	-0.1446	-0.1141	-0.1438	-0.3112	-0.3342	-0.3905	-0.0754	-0.0893	-0.1479	-0.2375	-0.0162	-0.0279	0.0204	0.3935	-0.0838	-0.2187	0.0056	-0.039	-0.0584	0.0465	0.213	0.1962	-0.0564	0.0057	-0.0117
A_43_P14110 Acsl4 acyl-CoA synthetase long-chain family member 4 (Acsl4)	0.1442	0.4368	0.8401	0.0424	-0.1767	0.246	0.2252	0.5912	0.2987	0.4641	0.5704	0.998	-0.323	-0.1034	-0.0417	-0.0228	0.1451	0.247	-0.1062	-0.3479	-0.1291	-0.3086	-0.4433	-0.5036	0.0807	0.2679	0.246	0.3589	-0.5308	-0.7704	0.1939	0.773	0.3204	0.1071	0.3709	0.5092	0.64	0.5617	0.2626	0.0564	0.1362	-1.0302	-0.1716	0.0181	-1.212	0.0675	0.2796	0.1265	-0.1893
A_43_P14184 Acadl acetyl-Coenzyme A dehydrogenase, long-chain (Acadl)	0.022	-0.0881	-0.1043	0.2032	0.2758	0.0047	-0.07	-0.1781	-0.09	-0.244	-0.266	-0.1224	-0.1396	0.1158	0.0732	-0.2968	-0.383	-0.3194	-0.2071	-1.1893	-0.2984	0.1011	-0.7308	-0.021	-0.1118	-0.2121	-0.1568	-0.0739	-0.0451	0.0544	-0.0768	-0.0593	0.0374	0.2056	-0.0604	-0.1114	-0.2481	-0.2365	-0.0094	-0.4198	-0.1721	-0.3893	0.0088	-0.026	-1.006	-0.0726	-0.0682	-0.0722	0.0249
A_43_P11479 Lpl lipoprotein lipase (Lpl)	0.3431	1.3543	1.5134	0.3585	0.6163	2.4588	0.3883	-0.0139	-0.1377	0.4217	0.564	1.0847	-0.4389	-0.483	-0.5284	0.0336	-0.0905	-0.3152	-0.9486	3.2035	-0.123	-0.6937	4.1642	-0.5762	-0.8278	-0.311	-0.3435	0.5581	1.5804	2.9547	0.2142	0.3734	0.8586	1.2478	0.2635	0.0079	-0.0502	0.6189	-0.0029	0.623	-0.0852	3.6257	-0.159	0.0815	4.4472	1.0852	0.1689	0.9533	-0.0753
A_43_P11702 Acadsb Acyl-Coenzyme A dehydrogenase, short/branched chain	0.354	-0.2676	-0.4671	0.4446	0.2387	-0.5136	0.0039	-0.1508	0.2283	-0.3207	-0.9229	-1.416	0.3508	0.4211	0.1328	-0.4947	-0.5154	-0.3064	-0.1791	-1.0737	-0.4008	0.2841	-1.1306	0.1198	0.3242	0.0285	0.1264	0.1981	-0.394	-0.519	0.2715	-0.5049	-0.3704	-0.3024	-0.282	-0.4065	-0.5064	-0.3726	-0.1972	-0.2219	0.237	-0.154	-0.004	-0.0343	-2.0017	0.1682	-0.122	0.313	-0.1128
A_43_P12232 Acads Acyl-coenzyme A dehydrogenase, short chain	0.3067	-0.1922	-0.3918	0.2093	0.3012	-0.2087	-0.0692	-0.0672	0.0144	0.0384	-0.1247	-0.256	0.3769	0.5982	0.3002	0.1815	0.2734	0.4853	-0.3032	-1.5284	-0.8924	0.1876	-0.9017	0.1214	-0.1954	0.0927	-0.2488	0.1599	0.0856	0.0492	0.5614	0.2446	0.4926	0.8218	0.3798	0.1161	0.085	0.6292	-0.0208	-0.3206	-0.0866	0.2882	0.1271	-0.0327	-1.4494	0.1759	0.0245	0.0499	0.174
A_43_P12587 Cpt1a Carnitine palmitoyltransferase 1, liver	0.6452	0.3839	0.8908	0.2372	0.114	-0.624	-0.427	-0.2711	0.2606	-0.2214	-0.86	-0.0223	0.3843	0.3319	-0.3062	-0.433	-0.2182	0.1911	0.2296	-1.1318	-0.0401	0.1404	-0.8601	0.0906	-0.2654	-0.3037	-0.5953	-0.1821	-0.2256	-0.2281	0.3064	-0.473	0.1455	1.1793	-0.3616	-0.0569	0.1234	0.6667	0.2458	-0.1972	-0.2783	-2.0156	-0.1743	-0.0445	-0.5387	-1.3187	-0.2103	-0.2749	0.4128
A_42_P654061 Acsl4 acyl-CoA synthetase long-chain family member 4 (Acsl4)	0.2094	0.3496	0.5811	0.145	0.0098	0.1786	0.2146	0.5951	0.0632	0.2515	0.4072	0.943	-0.5139	-0.2811	-0.132	0.0173	0.1724	0.1888	-0.256	-0.6924	-0.532	-0.5863	-0.8002	-0.744	-0.1939	0.0593	-0.1138	0.4189	-0.4858	-0.6928	0.0881	0.9562	0.2951	-0.0704	0.4954	0.6944	0.5452	0.5528	0.3904	-0.091	0.037	-1.0793	-0.1521	0.0774	-1.3075	0.0677	0.1968	0.032	-0.0837
A_42_P783389 Acadl acetyl-Coenzyme A dehydrogenase, long-chain (Acadl)	-0.0194	-0.0926	-0.0906	0.1847	0.2658	0.0192	-0.0818	-0.2169	-0.1024	-0.2366	-0.2961	-0.0953	-0.1125	0.1142	0.058	-0.2779	-0.3482	-0.2887	-0.2006	-1.1793	-0.2859	0.1067	-0.7262	-0.0097	-0.1147	-0.2104	-0.1546	-0.0568	-0.0381	0.0595	-0.0841	-0.0664	0.0487	0.221	-0.0556	-0.0788	-0.2216	-0.2432	-0.0282	-0.4193	-0.1725	-0.3662	-0.0258	-0.0292	-0.9792	-0.0737	-0.0938	-0.072	0.0242
A_43_P12435 Gyk glycerol kinase (Gyk)	0.5226	-0.2528	-0.2114	0.0463	-0.0934	-0.1517	-0.0476	0.6806	0.1774	-0.2906	-0.4154	0.624	-0.165	-0.058	-0.0768	0.5412	-0.0952	1.0669	0.1273	-0.536	-0.066	0.4319	-0.7724	0.0854	-0.0106	0.0851	0.1615	0.0624	0.0255	-0.3276	-0.27	-0.1362	-0.2874	-0.4733	-0.0738	0.0139	-0.2568	-0.2542	0.1308	-0.3066	-0.0275	0.076	0.382	-0.4423	-0.4964	0.2917	-0.3072	0.0546	0.014
A_42_P673370 Tpi1 triosephosphate isomerase 1 (Tpi1)	0.1957	0.681	0.4632	0.1298	0.592	1.2182	-0.3671	-0.3543	-0.1248	-0.2886	-0.4427	-0.013	0.0015	-0.0099	0.7334	-0.0608	0.0826	0.1212	0.5508	1.3137	0.8983	0.0422	0.8466	0.3183	0.0739	0.049	-0.0181	-0.2725	0.0354	0.3016	0.227	-0.3379	0.1395	0.56	-0.1451	-0.0489	0.1469	0.6394	-0.04	0.0091	-0.1061	-0.2904	0.0157	-0.0449	0.396	-0.1553	-0.0708	-0.0674	0.083
A_42_P463844 Grcc9_predicted Gene rich cluster, C9 gene (predicted)	0.4334	0.9984	1.2523	0.2584	0.3521	1.0995	0.2484	0.2047	-0.356	-0.0112	0.0536	0.2638	0.0524	0.0471	-0.0777	-0.1861	-0.3153	-0.4402	-0.1192	0.6009	0.1999	0.0552	0.4979	0.077	-0.1542	-0.2086	-0.037	0.0059	0.2186	0.4266	-0.0017	-0.1763	-0.0066	0.088	-0.0852	-0.2686	0.0723	0.2574	-0.1112	0.3148	0.0429	0.5084	-0.0265	0.045	0.9804	-0.0285	0.0321	-0.4762	-0.0611
A_42_P818819 Chkb choline kinase beta (Chkb)	-0.0879	-0.0639	0.0716	0.1269	0.1346	0.1065	-0.3162	-0.1328	0.0512	-0.6322	-0.9577	-0.2839	0.0534	0.0799	-0.032	-0.023	0.0938	0.0622	0.0883	0.0399	0.2472	0.0318	-0.4185	-0.1069	-0.0993	0.1892	-0.0148	-0.2221	-0.1894	0.1464	0.0374	-0.3208	-0.1289	0.0411	0.0933	-0.1429	-0.0015	0.1258	-0.1662	0.0988	-0.171	-0.7236	0.0312	-0.0285	-0.2058	-0.4448	-0.0261	-0.2236	0.1317
A_43_P13054 Hadhsc L-3-hydroxyacyl-Coenzyme A dehydrogenase, short chain	-0.0255	-0.9458	-1.7443	0.1381	0.0661	-0.8064	-0.0185	-0.2461	-0.1887	-0.0146	-0.3284	-0.9554	0.0095	0.0822	-0.3548	-0.373	-0.3784	-0.1908	-0.4491	-2.6425	-1.0237	-0.0068	-1.1046	-0.2006	-0.3411	-0.4121	-0.5275	-0.0882	-0.1052	-0.2389	-0.0464	-0.1423	-0.0116	-0.044	-0.0688	-0.0125	-0.3209	-0.2767	0.0173	-0.5137	0.0646	-0.2003	0.0977	0.0056	-2.0594	0.066	4e-04	0.0012	0.0231
A_43_P13000 Slc25a20 solute carrier family 25 (carnitine/acylcarnitine translocase), member 20 (Slc25a20)	0.2376	0.5905	0.9885	0.0837	0.3122	0.4214	-0.0668	0.1065	0.292	-0.5853	-0.3137	0.7549	-0.2024	-0.2392	0.6682	-0.0604	-0.0507	-0.1572	0.3056	-0.4424	0.2639	-0.0288	-0.444	0.0345	0.029	0.1234	-0.0962	0.0871	0.1232	0.3259	-0.1581	3e-04	0.0042	0.2074	0.0389	0.1648	0.0209	-0.1139	0.1386	-0.1308	-0.112	-1.7564	0.0499	-0.0223	-1.0214	-0.0895	-0.09	-0.067	0.1292
A_43_P13029 Acsl3 acyl-CoA synthetase long-chain family member 3 (Acsl3)	0.0425	-0.6933	-0.569	0.2071	0.1863	0.5466	0.2434	-0.4178	-1.1379	0.1681	0.1578	-0.7377	-0.2892	-0.1353	-0.0263	-0.2522	-0.4303	-1.1597	-0.4047	-1.1408	-0.5637	-0.047	0.1467	-0.0156	-0.2282	-0.7457	0.007	0.143	-0.1375	-0.4694	-0.0317	0.5015	0.0869	0.0394	0.1493	-0.579	-0.4475	-0.1069	-0.5475	0.0148	-0.1574	-0.8694	0.1284	-0.062	-0.4547	0.729	-0.1389	-0.2453	0.0777
A_42_P540774 Acadm acetyl-coenzyme A dehydrogenase, medium chain (Acadm)	-0.399	-0.9647	-0.9886	0.0814	-0.1601	-1.1226	-0.3186	-0.4551	-0.5705	-0.9616	-0.8072	-1.2107	-0.4878	-0.4247	-0.9885	-0.359	-0.6007	-0.7661	-0.3547	-1.7975	-0.746	0.1873	-1.5625	-0.0919	-0.1961	-0.1749	-0.3184	0.0758	-0.1914	-0.0845	0.3234	-0.263	0.1524	0.5038	0.1312	0.0035	-0.085	0.4674	0.0097	-0.6898	0.086	-0.2914	0.0037	-0.0722	-2.5694	0.1705	-0.0552	0.1548	0.1122
A_42_P606073 Acadvl acyl-Coenzyme A dehydrogenase, very long chain (Acadvl)	-0.029	-0.6204	-0.6161	-0.1206	-0.0112	-0.5936	-0.2026	-0.2524	-0.0316	-0.1059	-0.328	-0.2801	0.2053	0.3154	0.3286	0.1159	0.2496	0.3383	0.0675	-1.0609	-0.4212	0.1384	-0.9439	0.0739	0.0344	-0.0099	-0.1448	0.0364	-0.0132	-0.084	0.2934	0.1026	0.226	0.3991	0.0765	0.016	0.0415	0.169	0.0014	-0.301	-0.0696	-0.4412	0.0525	-0.0021	-1.9876	0.0048	-0.069	-0.0627	0.1201
A_42_P794865 Hadha hydroxyacyl-Coenzyme A dehydrogenase/3-ketoacyl-Coenzyme A thiolase/enoyl-Coenzyme A hydratase (trifunctional protein), alpha subunit (Hadha)	0.0568	-0.1008	-0.0527	0.1292	0.2693	-0.1148	-0.556	-0.6595	-0.1452	-0.4978	-1.1041	-0.906	0.2921	0.4114	0.3891	-0.6574	-0.2996	-0.2915	0.0918	-0.2731	0.0559	0.2629	-0.3736	0.1468	-0.0798	-0.0508	-0.2562	-0.0464	-0.2053	-0.0655	0.4935	-0.551	0.2483	1.0457	-0.1311	-0.3999	-0.0788	0.5479	-0.1862	-0.2335	-0.034	-0.3494	0.1127	-0.1315	-0.835	0.2004	0.0579	0.3833	0.0262
A_43_P20639 Grcc9_predicted Gene rich cluster, C9 gene (predicted)	0.0019	0.4394	0.3088	0.1919	0.2007	0.4918	-0.2913	-0.4682	-0.4697	-0.7521	-0.8526	-0.4627	-0.1777	-0.1778	-0.1236	-0.1111	-0.4556	-0.7502	-0.0641	0.294	0.2396	0.0776	-0.0102	0.0286	-0.2206	-0.037	-0.239	-0.154	0.0401	0.27	0.1362	-0.1082	0.1947	0.4846	0.1017	-0.1341	0.1569	0.4315	-0.2188	0.0484	-0.1413	-0.1237	-0.0266	-0.1591	0.8084	-0.0692	0.016	-0.3922	-0.0894
A_42_P526004 Acaa2 acetyl-Coenzyme A acyltransferase 2 (mitochondrial 3-oxoacyl-Coenzyme A thiolase) (Acaa2)	0.5108	1.52	1.6292	0.2066	0.9222	1.2681	-0.0546	0.0554	-0.0403	-0.9591	-0.5664	1.1932	-0.1709	-0.0871	1.024	0.0203	-0.2158	-0.5728	0.6947	0.1633	0.938	0.276	-0.3654	0.5152	0.1418	-0.1114	-0.084	0.3344	0.0305	0.468	0.3279	-0.2246	0.4236	1.2025	0.1993	0.0836	0.3471	0.6168	0.0285	-0.0635	-0.0124	-0.3797	0.2054	-0.0428	-1.2271	0.2286	-0.0192	0.1029	0.3615
A_42_P528844 Acsl5 acyl-CoA synthetase long-chain family member 5 (Acsl5)	-0.0546	-1.4158	-1.601	0.1874	0.3012	-1.3648	-0.1657	-0.2112	-0.2147	-0.7584	-0.7705	-2.2519	0.0319	-0.019	-0.7492	-0.0827	-0.3078	-0.68	-0.1877	-1.8067	-0.9517	-0.0306	-1.4409	-0.1062	-0.1296	-0.2539	-0.3933	-1.0633	-0.8264	-1.0148	-0.2475	-0.4213	-0.2879	-0.1936	-0.125	-0.1241	-0.088	-0.0751	-0.1799	-0.9533	0.0632	-1.2254	0.009	-0.195	-1.8036	-0.232	-0.1566	-0.3015	-0.1834
A_42_P469187 Acadsb Acyl-Coenzyme A dehydrogenase, short/branched chain	0.2296	-0.3397	-0.5833	0.2486	-0.1077	-1.0519	0.2542	0.0779	-0.0801	0.0144	0.2141	-0.1187	0.0526	0.1317	-0.3903	0.3825	0.1688	-0.0532	-0.262	-1.3936	-0.755	0.193	-1.3451	-0.092	-0.1299	-0.1723	-0.1962	0.4658	-0.1747	-0.3766	0.2976	-0.0206	-0.0599	-0.0301	0.0245	-0.1188	-0.1084	-0.3823	-0.0714	-0.1916	0.2469	0.442	-0.0346	0.0362	-2.6554	0.1995	0.0421	0.2304	-0.0133
A_43_P13860 Acsl1 Acyl-CoA synthetase long-chain family member 1	0.1783	-0.0219	-0.3818	-0.2486	-0.093	-0.2964	0.1381	-0.0532	-0.1018	0.1508	0.1301	0.1819	0.4311	0.3213	0.4904	0.155	0.5969	0.4415	0.3293	-0.6312	0.1818	0.1338	-0.8298	-0.0798	-0.0473	-0.2822	-0.2599	0.0301	-0.1257	-0.2941	-0.0446	-0.0028	0.0171	-0.1528	-0.1171	-0.0221	-0.1965	-0.2317	-0.0104	-0.0557	0.1502	-0.2669	0.1093	-0.1189	-0.8595	0.0011	0.0572	-0.0655	-0.2614
A_42_P601920 Cpt2 carnitine palmitoyltransferase 2 (Cpt2)	0.1478	0.5546	0.1653	-0.2102	0.1052	0.4358	0.3902	0.6726	0.7281	0.2544	0.4048	1.1443	0.2288	0.3816	1.1352	0.5818	0.8136	0.9758	0.326	-0.9702	0.282	0.1134	-0.1726	0.2438	0.3287	0.5872	0.2587	0.1129	-0.264	-0.2341	-0.1386	0.4688	0.2433	0.3884	0.168	0.3363	0.2404	-0.158	0.1925	-0.1406	-0.0202	-1.4822	0.0073	0.0598	-0.7219	-0.456	0.056	-0.2111	-0.1092
A_42_P753619 Myo5b myosin 5B (Myo5b)	0.9254	1.6806	2.9575	0.1424	0.3146	2.2337	0.4705	0.8379	1.021	-0.334	-0.4495	2.5016	0.033	0.2221	0.3979	0.5904	0.6487	0.3236	0.1894	-0.3102	0.3462	-0.0337	0.473	0.187	0.5077	0.3403	0.9613	-0.2506	-0.0479	0.4673	0.3665	-0.2648	0.2351	0.9892	-0.0375	0.0701	0.9179	0.7864	-0.023	-0.1431	-0.0943	-1.1781	0.1081	-0.0843	-0.0961	-0.9707	0.0708	-0.606	0.0558
A_43_P14632 Acsl1 acyl-CoA synthetase long-chain family member 1 (Acsl1)	0.0758	-0.5477	-2.7984	-0.0961	-0.3773	-2.4876	0.4707	-0.0796	-0.131	0.0446	0.3007	-0.9457	-0.0804	-0.05	-0.3565	0.1391	0.0468	0.0269	-0.3182	-4.9347	-0.7197	-0.0845	-1.6115	-0.3404	-0.4011	-0.6393	-0.753	-0.1302	-0.4402	-0.6195	0.0564	0.2629	0.2077	0.1763	0.2356	0.1844	-0.3747	-0.1964	0.0937	-0.6461	0.1454	-3.1425	0.0431	0.0583	-4.5817	-0.1434	0.1978	0.0619	-0.1648
lalt.pool	-0.075	2.975	3.425	-0.2	2.325	6.4	-0.225	-0.025	-0.55	0.05	0.275	1.525	0.15	-0.125	1.575	0.15	0.025	0.15	0.275	7.1	1.975	-0.15	6.025	0.675	-0.35	0.15	0.475	-0.4333	1.4167	3.5833	-0.0667	-0.6333	0.2167	1.8	0.1167	-0.9333	0.35	2.8333	-1.1	1.675	1.025	5.325	-0.125	-0.25	8.425	2.35	-0.325	1.825	-0.95
[truncated: 25 more columns]
