# Supplementary material for: Gene set enrichment analysis for non-monotone association and multiple experimental categories
Source: BMC Bioinformatics. 2008 Nov 14;9:481. doi: 10.1186/1471-2105-9-481 (PMC2636811; doi:10.1186/1471-2105-9-481)
Supplement: Additional file 2 — Sets and Expression. The intermediate analysis results of NCT compendium data set. Sets directory contains lists of identified gene sets under different across-compound (category) selection criteria. Compound specific p-values, set size, etc are provided. Expression directory contains extracted expression data for respective identified gene sets. [file 1471-2105-9-481-S2.zip › SetsAndExpression/expression/C2-6of8liverp05-Cfilter-17-blood-FATTY_ACID_METABOLISM.txt]

geneids	1.2.Dich-24-15#-0.1	1.2.Dich-24-150#3	1.2.Dich-24-1500#3.4	1.2.Dich-48-15#-0.2	1.2.Dich-48-150#2.3	1.2.Dich-48-1500#6.4	1.2.Dich-6-15#-0.2	1.2.Dich-6-150#0	1.2.Dich-6-1500#-0.6	1.4.Dich-24-15#0	1.4.Dich-24-150#0.3	1.4.Dich-24-1500#1.5	1.4.Dich-48-15#0.2	1.4.Dich-48-150#-0.1	1.4.Dich-48-1500#1.6	1.4.Dich-6-15#0.2	1.4.Dich-6-150#0	1.4.Dich-6-1500#0.2	Brom-24-25#0.3	Brom-24-250#7.1	Brom-24-75#2	Brom-48-25#-0.2	Brom-48-250#6	Brom-48-75#0.7	Brom-6-25#-0.4	Brom-6-250#0.2	Brom-6-75#0.5	Diqu-24-10#-0.4	Diqu-24-20#1.4	Diqu-24-25#3.6	Diqu-24-5#-0.1	Diqu-48-10#-0.6	Diqu-48-20#0.2	Diqu-48-25#1.8	Diqu-48-5#0.1	Diqu-6-10#-0.9	Diqu-6-20#0.4	Diqu-6-25#2.8	Diqu-6-5#-1.1	Gala-24-100#1.7	Gala-24-25#1	Gala-24-400#5.3	Gala-48-100#-0.1	Gala-48-25#-0.2	Gala-48-400#8.4	Gala-6-100#2.4	Gala-6-25#-0.3	Gala-6-400#1.8	Mono-24-10#-1
A_42_P655644 Hadhb hydroxyacyl-Coenzyme A dehydrogenase/3-ketoacyl-Coenzyme A thiolase/enoyl-Coenzyme A hydratase (trifunctional protein), beta subunit (Hadhb)	-0.2056	0.0278	-0.5118	-0.266	0.1375	0.1652	0.234	0.268	0.3299	0.3896	0.4643	0.3432	0.085	0.2515	0.4287	0.2128	-0.1352	-0.0182	0.1208	-1.0586	-0.0602	-0.0429	0.052	-0.1464	0.7067	0.1668	0.6653	-1.2028	-0.9626	0.3888	-0.8437	0.1015	0.2787	-0.0031	0.3089	0.1008	-0.449	-1.0983	0.1396	0.2398	0.0982	0.3053	0.0781	-0.0756	-0.5838	0.1634	0.0362	0.1133	-0.7009
A_42_P604399 Cyp51 cytochrome P450, subfamily 51 (Cyp51)	-0.107	0.0155	-0.2386	0.05	0.0427	-0.1543	-0.0511	-0.058	0.0485	-0.3115	-0.2586	-0.3616	-0.5032	-0.3092	-0.2599	0.1334	0.0799	0.0983	0.0229	-0.0962	0.1203	-0.0542	-0.0646	-0.0039	0.1331	0.1905	0.1618	0.5521	0.3444	0.1677	0.527	0.0183	0.0964	0.3851	0.2844	0.2977	0.7553	0.4432	0.2523	-0.1642	-0.1088	0.0509	-0.3408	-0.4019	0.1107	-0.0027	0.06	-0.204	0.1869
A_43_P11891 Adh4 alcohol dehydrogenase 4 (class II), pi polypeptide (Adh4)	-0.0199	-0.0162	0.0702	-0.0934	0.1732	-0.1938	-0.0823	-0.1226	0	-0.0426	-0.0657	-0.1211	-0.0099	-0.0618	-0.0672	-0.1979	-0.0791	0	-0.0709	-0.0618	-0.0389	-0.3459	0.1118	0.0688	0.067	0.0335	-0.362	0.1451	0.0576	0.0034	0.1499	-0.358	0.1506	-0.0066	0.0549	0	0.0051	-0.0177	0.0713	-0.0255	-0.0505	-0.2496	0	0.4072	-0.1889	-0.0424	-4e-04	0.3199	0.0712
A_43_P14287 Adh4 Alcohol dehydrogenase 4 (class II), pi polypeptide	-0.0042	-0.0391	-0.2597	9e-04	0.087	-0.1546	-0.0284	-0.0026	-0.0137	0.0112	-0.1345	0.0628	-0.0269	-0.0329	0.1351	-0.0309	-0.0617	-0.2223	0.0512	-0.241	0.0169	0.0673	0.176	0.1426	-0.102	-0.1378	-0.0816	-0.2781	-0.3396	-0.3815	-0.2076	-0.0511	0.0647	0.0182	-0.0112	-0.2061	-0.2245	-0.3771	-0.1306	0.0235	0.1899	0.1244	-0.2136	-0.0836	-0.1032	-0.1021	-0.0331	-0.016	-0.004
A_43_P14110 Acsl4 acyl-CoA synthetase long-chain family member 4 (Acsl4)	-0.1614	0.1025	0.6454	0.0332	0.2618	1.0663	0.3508	-0.0325	-0.0712	-0.1858	0.0257	0.4571	-0.2159	-0.1242	0.3323	0.1906	-0.2963	0.1035	0.125	0.6034	0.2238	0.0035	1.1881	0.1821	0.0571	-0.1396	0.3346	0.4788	0.9088	0.7106	0.5216	0.1113	0.3167	1.1695	0.5003	0.0569	0.6478	1.015	0.0146	-0.1237	-0.1232	0.8176	-0.3962	0.8423	1.0778	0.5726	0.0551	0.2707	0.1654
A_43_P14184 Acadl acetyl-Coenzyme A dehydrogenase, long-chain (Acadl)	-0.3114	-0.1262	-0.6198	-0.1778	0.156	0.1466	-0.043	-0.2893	-0.5047	0.2514	0.1398	0.1388	-0.2632	-0.2484	0.0699	-0.0946	-0.173	-0.3372	-0.0267	-0.7138	-0.1922	-0.0735	0.3014	0.0473	0.3583	0.024	0.2939	-0.3415	-0.394	-0.2154	-0.3524	0.1345	0.288	0.2679	0.2007	-0.2472	-0.3627	-0.4209	-0.2468	-0.1828	0.0362	-0.0181	-0.3001	0.0832	-0.0097	-0.2309	0.0311	-0.2822	-0.1848
A_42_P780094 Cyp4b1 cytochrome P450, family 4, subfamily b, polypeptide 1 (Cyp4b1)	0.0836	0.0058	0.1246	0.0775	-0.0582	-0.1986	-0.0792	-0.0326	0.0318	0.1356	0.1208	0.1056	-0.0315	0.0134	-0.113	0.1397	0.147	0.2156	2e-04	0.0102	0.0849	-0.0622	-0.0725	-0.0762	-0.1837	-0.0346	-0.1442	0.2465	0.2765	0.2596	0.2417	-0.0179	-0.0826	-0.0131	0.0039	0.197	0.1262	0.3147	0.1463	0.1179	0.1488	-0.1352	0.1116	0.0541	0.0542	0.0523	0.0152	0.0102	0.0331
A_42_P814662 Cyp2e1 cytochrome P450, family 2, subfamily e, polypeptide 1 (Cyp2e1)	0.0709	0.0371	0.0731	0.1042	-0.0418	-0.1652	-0.1142	-0.0519	-0.0722	0.1537	0.115	0.1226	-0.0073	0.0587	-0.0555	0.1357	0.1227	0.1524	0.0363	0.0058	0.0361	-0.0047	-0.114	-0.0159	-0.2064	-0.0791	-0.1905	0.171	0.1703	0.0312	0.1435	-0.053	-0.088	-0.0684	-0.062	0.0506	0.0578	0.2094	0.0483	0.0909	0.0608	-0.1412	0.0755	-0.0417	-0.007	-0.0182	0.0224	-0.01	-0.0166
A_43_P11479 Lpl lipoprotein lipase (Lpl)	0.1048	-0.0292	0.663	-0.0852	0.7007	0.7777	0.3389	-0.1305	-0.1036	0	0.0015	-0.1054	0.0514	0.1408	0.2645	-0.2416	0	0	-0.0923	0.0847	0.3585	0.0169	0.717	0.2855	-0.1331	0.1532	-0.0443	-0.1041	0.3955	0.261	-0.1437	-0.1168	0.158	0.5129	-0.1184	0.0221	-0.201	-0.057	0.139	-0.5246	-0.539	0.0937	-0.2633	0.9898	1.2944	-0.3552	-0.0913	-0.1132	-0.0204
A_43_P12194 Aldh9a1 Aldehyde dehydrogenase family 9, subfamily A1	-0.0678	0.0483	0.109	0.0184	-0.0514	0.0097	-0.0133	-0.0048	0.0788	-0.1221	-0.0656	-0.1736	-0.4201	-0.2282	-0.2499	-0.0073	-0.126	0.1785	-0.0219	0.0965	-0.0123	-0.0684	-0.0406	-0.0461	0.1442	0.2338	0.125	0.2283	0.2147	0.2236	0.231	0.4402	0.111	0.1504	0.162	0.36	0.2488	0.2688	0.3872	0.0255	-0.0516	-0.2171	0.0418	-0.0699	-0.1585	0.0536	-0.0493	-0.0091	0.1017
A_43_P16774 MGC95138 similar to acetyl CoA transferase-like	-0.1854	-0.2179	-0.9257	-0.0472	0.0681	-0.2202	0.0332	-0.2814	-0.3916	-0.2771	-0.3743	-0.2808	-0.0847	-0.1177	0.1745	-0.0351	-0.1955	-0.2596	0.0336	-0.3624	0.0496	0.1747	-0.028	0.0467	-0.038	-0.4577	-0.0769	-0.3304	-0.4404	-0.4269	0.0024	0.015	0.0263	-0.0908	0.1019	-0.0451	-0.0356	-0.2472	-0.0718	-0.1849	0.0015	0.1194	-0.3456	-0.2706	-0.2008	0.0067	-0.0668	-0.1458	0.2642
A_43_P11926 Acox1 acyl-Coenzyme A oxidase 1, palmitoyl (Acox1)	0.0241	0.1126	0.1655	-0.2015	0.1443	1.0787	-0.2204	-0.48	-0.695	-0.1684	-0.3066	0.0923	-0.3664	-0.6089	-0.2149	-0.3507	-0.3471	-0.9628	0.1403	0.1903	0.0553	-0.092	1.1128	0.1107	-0.2625	-0.1609	0.0218	-0.5484	-0.2311	-0.153	-0.2882	0.3883	0.5704	1.0042	-0.0229	-0.7242	-0.2623	-0.5788	-0.7278	-0.9108	-0.9053	-0.121	-0.7807	-0.0895	-0.1856	-0.0027	0.1751	-0.4911	0.2152
A_42_P744609 Okl38 pregnancy-induced growth inhibitor (Okl38)	0.2775	0.3852	0.6446	-0.2874	-0.1149	0.9762	-0.1044	-0.0013	-0.3515	-0.1341	-0.1989	-0.2737	-0.0396	-0.5119	-0.1938	-0.2556	-0.4108	-1.0228	-0.2584	0.5082	-0.3677	-0.0295	0.7392	-0.0353	-0.0612	0.0492	-0.2399	-0.4628	-0.4748	-0.358	-0.4726	0.3201	0.2007	0.1879	-0.1228	-0.6591	-0.3309	-0.5957	-0.6013	-0.4478	-0.2936	0.0991	-0.2057	-0.0146	0.0474	0.2588	0.1595	0.2882	0.1662
A_42_P456961 Dhrs3_predicted similar to retinal short-chain dehydrogenase/reductase (LOC313689)	0.0307	-0.2874	-0.2647	-0.0947	-0.1197	-0.2868	0.0829	0.0961	0.0181	-0.1459	-0.196	-0.2064	0.228	0.1033	0.0341	-0.08	-0.2001	-0.3194	0.033	-0.061	-0.1684	0.0356	-0.2927	9e-04	0.1048	-0.0625	0.0523	-0.4225	-0.5446	-0.2118	-0.4661	0.0356	0.0302	-0.1432	-0.0573	-0.1424	-0.0604	-0.4099	-0.1469	-0.1896	-0.0332	0.0691	-0.1237	-0.1048	-0.2494	-0.2049	0.0297	0.1453	0.1256
A_43_P11702 Acadsb Acyl-Coenzyme A dehydrogenase, short/branched chain	0.0926	-0.0033	-0.0389	-0.1952	0.2696	0.0028	-0.3494	0.0146	0.1748	-0.1066	0.0757	-0.1132	0.1367	0.0359	0.1299	0.0813	-0.0148	0	-0.1824	-0.0894	0.0737	-0.173	-0.2639	0	-0.2882	-0.0737	0.246	0.2332	0.4911	-0.1842	0.3296	-0.2234	-0.0653	-0.2479	-0.0313	-0.0405	0.299	0.2814	0.0387	-0.4688	-0.5461	-0.1979	-0.1383	-0.0197	-0.1775	-0.0866	-0.3782	0.0605	-0.2248
A_43_P11716 Cyp3a3 cytochrome P450, subfamily 3A, polypeptide 3 (Cyp3a3)	-0.0202	-0.2458	-0.1782	-0.1101	-0.0092	0.1254	0.0524	0.0069	-0.1649	-0.2629	-0.079	-0.0623	0.0594	0.0433	-0.1673	-0.0448	-0.2043	-0.2078	-0.0658	0.1909	-0.1219	0.1538	0.0445	0.1728	0.0874	-0.1258	-0.0293	0.1177	0.0137	-0.5764	0.0179	-0.1506	-0.1711	-0.0814	-0.2638	-0.2898	0.1249	0.2146	-0.2092	-0.1999	-0.2119	-0.1645	-0.0633	-0.0097	0.0378	-0.0742	-0.1045	-0.1042	6e-04
A_43_P12232 Acads Acyl-coenzyme A dehydrogenase, short chain	-0.2507	-0.2129	-0.7086	-0.1715	-0.0234	-0.2481	0.0816	-0.2456	-0.4476	-0.3441	-0.4632	-0.2896	-0.2891	-0.3121	-0.0311	-0.5506	-0.63	-0.871	0.0334	-0.4781	-0.1472	0.1713	0.2462	0.2326	0.2114	-0.42	0.1265	-0.8102	-0.8076	-0.6877	-0.5849	0.0538	0.1652	-0.0035	-0.063	-0.3948	-0.4412	-0.814	-0.3243	-0.6198	-0.2506	-0.0188	-0.4099	-0.0407	-0.2913	-0.4322	-0.0916	-0.4377	0.0139
A_43_P12587 Cpt1a Carnitine palmitoyltransferase 1, liver	-0.0638	0.1034	0.0772	-0.303	0.2338	0.511	0.0042	-0.0021	-0.3262	0.3046	0.0448	-0.0217	0.3727	0.2961	0.5606	0.1607	-0.2028	-0.0482	-0.158	0.0275	0.199	0.1494	0.1654	0.2514	0.2081	-0.2554	-0.0895	-0.3344	-0.1805	-0.0768	-0.4387	0.3706	0.2873	0.5108	-0.1017	-0.2918	-0.217	-0.5858	-0.424	-0.0166	-0.1569	0.4586	0.2396	0.5742	-0.0793	-0.249	-0.0214	-0.188	-0.2383
A_43_P12588 Cd36 cd36 antigen (Cd36)	0.078	-0.033	-0.131	0.116	0.2966	-0.3273	-0.0591	0.0249	-0.0652	0.1238	0.3789	-0.3561	-0.2994	-0.2181	-0.0053	-0.1011	-0.142	0.1265	0.1681	-2.0699	0.0214	-0.2175	0.7265	0.328	0.1482	0.3354	0.4179	0.2956	0.2503	0.3209	0.0109	-0.0317	0.3145	0.8222	0.2019	0.1802	0.2306	0.6894	0.1491	-0.0624	-0.1008	0.161	0.0421	0.1631	0.0766	-0.1155	-0.0211	0.2354	-0.9295
A_42_P603447 Cpt1b carnitine palmitoyltransferase 1b (Cpt1b)	-0.0233	-0.0507	0.039	0.0334	-0.0299	0.0732	0.0299	-0.0597	-0.0504	-0.0137	0.1595	-0.0073	-0.0773	-0.1093	-0.1809	-0.0602	-0.0536	0.0183	0.0292	-0.0723	0.0132	0.0121	-0.0145	0.037	-0.0235	0.0156	0.0751	0.2812	0.2871	-0.078	-0.012	0.04	-0.0654	0.1362	-0.192	-0.0357	0.0958	0.2112	-0.0676	-0.0832	-0.1494	-0.079	-0.0074	-0.0375	0.0612	0.0268	-0.1026	0.0789	0.0406
A_42_P654061 Acsl4 acyl-CoA synthetase long-chain family member 4 (Acsl4)	-0.1954	-0.218	0.0653	-0.2838	0.1639	0.9074	0.2242	0.1286	-0.4083	0.1259	-0.1002	0.2784	0.0896	-0.0086	0.1043	-0.2777	-0.5849	-0.3787	-0.0438	0.3205	-0.0879	0.4714	0.501	0.2472	0.0032	-0.5103	-0.017	-0.4938	-0.7286	-0.9055	-0.3449	0.1043	0.0529	0.4763	-0.3498	-0.9056	0.0095	-0.4403	-0.8333	-0.1326	0.0816	0.2614	-0.1259	0.2388	0.4328	0.0993	0.0521	-0.2002	-0.0371
A_42_P783389 Acadl acetyl-Coenzyme A dehydrogenase, long-chain (Acadl)	-0.3134	-0.1506	-0.6904	-0.1618	0.1313	0.0886	-0.0448	-0.2836	-0.6211	0.1908	0.1694	0.1553	-0.2064	-0.2215	0.064	-0.1324	-0.1005	-0.3682	-0.051	-0.6704	-0.1953	-0.0862	0.3123	0.0464	0.3701	-0.0032	0.4006	-0.3826	-0.407	-0.2226	-0.3539	0.197	0.2616	0.2263	0.2084	-0.2437	-0.3547	-0.4867	-0.2143	-0.1305	-8e-04	0.2099	-0.3036	0.0431	-4e-04	-0.2226	0.0562	-0.1489	-0.1909
A_43_P12450 Fabp7 Fatty acid binding protein 7, brain	0.1102	0.1577	0.3333	0.0854	-0.05	0.0137	-0.1525	0.0903	0.0123	-0.0715	0.3338	0.1642	-0.2146	0.0996	-0.0323	-0.0888	0.3208	0.3472	0.1618	0.2899	0.2305	0.0231	-0.0854	-0.1569	-0.379	0.2783	-0.1026	0.7224	0.5988	0.4369	0.6681	-0.0151	0.1833	0.2557	-0.1819	0.1694	0.4557	0.5919	0.2676	0.0294	0.058	0.1541	0.0289	-0.0558	0.2368	0.0151	0.1159	0.2308	-0.0936
A_43_P12774 Acox3 acyl-Coenzyme A oxidase 3, pristanoyl (Acox3)	0.1118	0.0192	0.068	0.0405	-0.0688	-0.1597	0.0123	0.1488	0.1569	0.1968	0.1986	0.1902	0.279	0.2583	0.155	0.1114	0.1135	0.2193	-0.0162	-0.0066	-0.0316	0.0054	-0.2003	-0.1188	-0.0128	-0.0098	-0.0536	-0.0957	-0.1665	0.1076	-0.0796	-0.1474	-0.1604	-0.2314	-0.0795	0.122	-0.0834	-0.1156	0.14	0.1839	0.0959	0.0805	0.3134	0.2145	0.0912	0.1494	0.013	0.1426	0.1406
A_43_P11691 Fabp2 fatty acid binding protein 2, intestinal (Fabp2)	0.2964	0.0176	0.3569	0.1417	-0.1032	0.2524	0.0083	0.194	0.2764	-0.0257	0.1596	0.0012	0.2402	0.3877	0.2203	0.3137	0.1654	0.5671	-0.138	0.1341	0.0648	0.0249	-0.4823	-0.2286	-0.2067	0.0435	-0.0162	0.1814	0.1384	0.2922	0.1513	-0.0314	-0.2001	-0.0894	0.018	0.2919	0.4691	0.7644	0.4581	0.1285	0.0779	0.19	0.3875	0.385	0.4142	0.1719	0.0128	0.2653	0.177
A_43_P12705 Aldh3a1 aldehyde dehydrogenase family 3, member A1 (Aldh3a1)	-0.1858	-0.137	-0.2172	-0.1162	0.0605	0.0858	-0.0193	-0.2253	-0.3154	-0.3535	-0.4798	-0.3399	-0.2105	-0.3175	-0.2364	-0.243	-0.2828	-0.725	-0.0123	-0.096	-0.1237	0.1786	0.5857	0.1719	-0.0183	-0.2323	0.0248	-0.0022	-0.0755	-0.4349	0.0159	0.0625	0.0538	0.316	0.1033	-0.3492	0.0155	-0.0385	-0.436	-0.3234	-0.2339	-0.1027	-0.2265	-0.0417	0.0736	-0.1273	-0.0248	-0.2292	0.0716
A_43_P12798 Asah N-acylsphingosine amidohydrolase 1	-0.1354	0.045	0.0394	0.031	0.0608	0.1396	0.061	-0.0789	0.0622	-0.2732	-0.235	-0.3805	-0.5712	-0.4754	-0.5974	-0.0954	-0.1093	-0.025	-0.1179	0.0962	-0.0075	-0.211	0.0143	-0.061	0.3007	0.1906	0.255	0.1901	0.229	0.4692	0.305	0.2932	0.197	0.3041	0.3185	0.3956	0.1638	0.2726	0.2855	-0.1887	-0.1566	-0.3093	-0.1465	-0.0786	-0.0061	0.0066	-0.032	-0.2102	0.1114
A_43_P12726 Aldh2 Aldehyde dehydrogenase 2	-0.1044	0.0768	-0.0639	-0.1873	0.1264	0.5072	0.0449	-0.1697	-0.4213	-0.206	-0.3363	-0.1419	-0.3618	-0.4328	-0.0144	-0.2663	-0.2989	-0.5906	0.0253	-0.2292	0.0281	0.0665	0.7699	0.1662	0.1987	-0.0775	0.184	-0.4135	-0.3712	-0.1795	-0.4144	0.2993	0.4219	0.6781	0.0791	-0.391	-0.3294	-0.6056	-0.4014	-0.3133	-0.3004	-0.093	-0.2367	0.2407	0.1314	-0.239	0.0377	-0.3101	-0.083
A_43_P11454 Cyp1a2 cytochrome P450, family 1, subfamily a, polypeptide 2 (Cyp1a2)	0.2318	0.0647	0.2722	0.0732	-0.0891	-0.2487	0.0015	0.142	0.2398	-0.2145	0.2812	0.2177	-0.0335	0.0173	0.0882	0.1754	0.2008	0.5587	0.1084	0.0481	0.0359	-0.0601	-0.2148	-0.0978	-0.176	0.1133	-0.1313	0.3683	0.2879	0.1994	0.2372	0.0362	-0.175	-0.1153	-0.0876	0.3102	0.2404	0.5562	0.3336	0.1532	0.0113	0.0106	0.1058	0.1868	0.1955	0.1721	-0.0313	0.1261	0.0294
A_43_P11453 Cyp1a1 cytochrome P450, family 1, subfamily a, polypeptide 1 (Cyp1a1)	0.1691	-0.0096	0.3104	0.0711	-0.281	0.2322	0.0091	0.2404	0.1946	0.0727	0.2494	0.0564	0.2482	0.2362	0.1669	0.051	0.032	0.1649	-0.2139	0.0959	-0.0884	-0.0849	0.5053	-0.1523	-0.2063	0.0438	-0.0749	0.212	-9e-04	-0.0255	-0.0987	-0.2323	-0.0829	-0.224	-0.1953	0.228	0.0856	0.1763	0.2177	0.0996	-0.1321	0.2079	0.3015	0.1425	0.0816	0.1009	0.0236	0.082	0.0913
A_43_P11455 Cyp2a3a Cytochrome P450, subfamily IIA (phenobarbital-inducble)/ (Cytochrome P450 IIA3) (Cyp2a3a)	0.333	0.0966	0.4005	0.0108	-0.0808	0.2263	0.0339	0.4145	0.3274	0.0213	0.2393	0.5137	0.0969	0.1344	0.2527	0.7459	0.2241	0.337	0.0068	0.2464	0.0127	0.0941	-0.3755	-0.1209	0.0306	0.033	-0.223	0.4208	-0.0817	0.3478	-0.0656	-0.1976	-0.435	-0.1463	-0.1096	0.2725	0.3866	0.4014	0.431	0.1244	0.0562	0.1503	0.3053	0.2116	0.4114	0.2338	-0.0652	0.8428	0.1838
A_43_P11432 Acaa1 Acetyl-Coenzyme A acyltransferase 1 (peroxisomal 3-oxoacyl-Coenzyme A thiolase)	-0.1099	-0.1176	-0.3007	-0.1824	0.0204	0.0057	0.1286	0.07	0.0808	-0.2684	-0.3607	-0.133	-0.1472	-0.2839	-0.0636	-0.1477	-0.1596	-0.272	0.0376	-0.2787	-0.0482	-8e-04	0.2264	-0.018	0.1678	-0.1304	0.1724	-0.3111	-0.3402	-0.0918	-0.2007	0.0431	0.0474	0.1882	0.0839	-0.0926	-0.1787	-0.3701	-0.0844	-0.1642	-0.1395	0.12	-0.1357	0.1152	-0.023	-0.018	0.008	-0.0639	0.1229
A_43_P15521 Fabp1 Fatty acid binding protein 1, liver	0.203	-0.0084	0	-0.0223	0	0	-0.0113	0	0	0	0	0	0	0	0.2497	0.1838	0	0	0.8342	0.6015	-0.1955	-0.0882	0	0	-9e-04	0.1526	0	-0.1702	0.022	-0.0843	0.2891	-0.1257	-0.0029	-0.2372	0.0383	0.054	0.3162	0.5683	-0.1334	0	0.8841	0.0389	0	0	0	0.0425	-0.2454	0	0.115
A_43_P12800 Gnpat glyceronephosphate O-acyltransferase (Gnpat)	0.0512	-0.0207	-0.1583	-0.027	0.0227	-0.0395	-0.1296	0.0028	-0.1428	0.0545	0.0561	0.0687	0.027	0.1306	0.1315	0.122	0.0391	-0.1077	-0.033	0.1574	-0.1218	0.091	0.0068	0.0182	-0.1575	-0.1963	-0.2673	-0.0164	-0.3784	-0.3012	-0.2112	-0.0242	-0.0281	-0.0717	-0.0698	-0.2313	-0.0706	-0.082	-0.1026	0.0259	0.0954	0.0411	-0.0734	-0.1986	-0.1818	-0.0532	-0.0751	-0.1483	0.0014
A_43_P15669 Pcca Propionyl Coenzyme A carboxylase, alpha polypeptide (Pcca)	-0.0454	0.0252	0.011	0.0167	-0.0196	0.2345	0.272	0.069	0.2754	-0.2365	-0.2306	-0.1569	0.0438	-0.0262	0.04	0.2171	-0.0858	0.1173	-0.1358	-0.0312	0.0286	-0.1615	-0.1397	0.0236	0.3395	0.0817	0.2083	-0.0646	-0.0124	0.1026	0.0135	0.0396	0.0241	0.0791	0.0749	0.2669	0.3138	0.3477	0.1554	-0.039	-0.2079	-0.0497	-0.0161	-0.108	-0.0622	-0.0516	0.0472	-0.0231	0.3499
A_43_P15329 Crot carnitine O-octanoyltransferase (Crot)	0.0317	0.134	0.0522	0.068	-0.1095	0.1317	-0.0598	0.4515	0.2391	0.144	0.2874	0.3639	0.0803	0.2347	0.3279	0.2799	0.213	0.4338	-0.0529	0.1072	0.1311	-0.2864	0.102	-0.1911	-0.118	-0.0389	0.1083	0.2341	-0.0624	0.063	0.0644	0.1083	-0.0539	-0.0387	-0.0153	0.2442	0.1314	0.225	0.3228	0.2678	0.051	0.221	0.0576	0.2465	0.1577	0.0392	-0.0678	0.1573	0.0925
A_43_P11810 Cyp19a1 cytochrome P450, family 19, subfamily a, polypeptide 1 (Cyp19a1)	0.2708	0.0123	0.3717	0.0574	-0.1504	0.0082	0.085	0.2497	0.2097	0.3046	0.4818	0.061	-0.0919	0.3736	-0.12	0.2927	0.2158	0.5576	0.0656	0.2037	0.0119	0.1799	0.0262	-0.151	-0.1441	-0.3041	-0.1172	0.5082	0.1984	0.2033	0.4824	-0.0758	-0.0052	0.0822	-0.2259	0.1867	0.3894	0.3078	0.297	0.3329	0.0477	0.1098	0.3865	-0.2376	0.3951	0.1903	-0.0478	0.4951	-0.0468
A_42_P629760 Pecr peroxisomal trans-2-enoyl-CoA reductase (Pecr)	-0.2747	-0.0714	-0.4435	-0.1153	0.0925	-0.337	-0.0568	0.025	-0.1001	-0.2652	-0.4399	-0.1181	0.0714	0.0443	0.2756	0.204	0.1882	0.0416	0.1945	-0.1844	0.14	0.0987	0.1646	0.142	-0.03	-0.2346	0.0141	-0.2021	-0.3433	-0.2575	-0.1702	-0.0857	-0.0188	0.124	0.1576	0.1572	-0.1714	-0.1073	0.0518	-0.0324	0.3209	0.3137	-0.2114	-0.0246	-0.0157	-0.011	-0.1862	-0.003	0.1676
A_42_P811368 Aldh1a2 aldehyde dehydrogenase family 1, subfamily A2 (Aldh1a2)	0.0994	0.0077	0.035	-0.1101	-0.0609	-0.0573	0.2039	0.2799	0.3753	0.0206	0.1322	0.1351	0.3764	0.4219	0.3054	-0.0364	-0.0307	0.181	-0.127	0.1056	-0.0552	-0.1216	-0.2696	-0.2307	0.4087	0.1646	0.3097	-0.6869	-0.8457	0.2033	-0.4791	-0.1642	-0.2661	-0.4768	-0.0208	0.1669	-0.2866	-0.5753	0.2388	0.0872	0.0593	0.1836	0.4816	0.3917	0.0595	0.182	0.0334	0.1947	0.1492
A_42_P545909 Fasn fatty acid synthase (Fasn)	0.1384	-0.0647	-0.0506	-0.0013	-0.0027	-0.0268	-0.0519	-0.0538	-0.0164	-0.2155	-0.1563	-0.147	0.0279	-0.0025	0.0424	-0.0014	-0.0613	-0.0054	0.0338	-0.0809	0.035	-5e-04	-0.018	-0.0774	-0.0819	-0.0725	-0.0685	-0.1823	-0.1228	-0.0927	-0.0602	-0.0069	0.0694	-0.017	0.0248	0.0241	0.0021	0.0041	0.0189	0.0366	0.0539	-0.0248	-0.0834	-0.0116	-0.1508	-0.0473	-0.0154	-0.0403	0.0659
A_42_P591245 Gcdh_predicted Similar to RIKEN cDNA 1700013H19 (predicted)	-0.1435	-0.2314	-0.4538	-0.0381	0.1214	0.1446	-0.0574	-0.1308	-0.2784	-0.0803	-0.1203	-0.1908	0.0912	-0.1174	-0.0134	-0.0815	-0.2112	-0.4699	0.0332	0.4867	-0.166	0.2908	0.1776	0.2948	0.0056	-0.2113	-0.0463	-0.303	-0.3505	-0.5479	-0.2261	0.0038	-0.0144	-0.0052	-0.242	-0.3177	-0.0996	-0.0344	-0.4025	-0.3553	-0.0738	0.1118	-0.1786	-0.1554	-0.1391	-0.2264	-0.0161	0.1177	0.0257
A_42_P635007 Cyp51 cytochrome P450, subfamily 51 (Cyp51)	-0.0874	0.0098	-0.4965	0.1566	0.0954	0.0878	-7e-04	0.0516	-0.2906	0.1876	0.0798	0.0708	0.2654	0.2065	0.3714	0.2873	0.087	-0.2326	-0.001	-0.188	0.1392	0.2151	0.0222	-0.0341	0.0349	0.0148	0.2183	-0.2648	-0.1474	-0.2747	-0.1021	-6e-04	0.0947	-0.0331	0.0867	-0.4273	-0.3392	-0.3053	-0.2181	-0.0572	0.2999	0.1524	0.1922	0.1758	0.2793	0.0751	0.1662	0.0895	0.05
A_43_P19952 Pcca Propionyl-coenzyme A carboxylase, alpha polypeptide	0.0302	0.0089	0.0527	0.1142	-0.0267	-0.0666	0.1188	0.2363	0.2711	0.029	0.1335	0.2029	0.1804	0.19	0.0113	-0.0634	0.0082	0.2579	-0.1098	0.3519	-0.0409	-0.0774	-0.1767	-0.0188	0.0486	-0.0481	0	-0.0609	0.0226	-0.033	-0.0873	-0.1476	-0.2399	-0.2154	-0.0938	0.0492	0.1623	0.0167	0.2118	0.0369	0.0509	-0.1043	0.2402	0.1257	0.2339	0.0567	-0.0223	0.1662	0.0759
A_42_P818819 Chkb choline kinase beta (Chkb)	0.1538	-0.0099	-0.01	-0.234	0.0527	-0.0817	0.1122	-0.0065	0.1227	-0.0553	-0.1904	-0.1558	0.1216	0.0715	0.1904	-0.1509	-0.2301	-0.1745	-0.0456	-0.0975	-0.058	0.0194	-0.042	-0.0615	0.3241	-0.0602	0.1951	-0.6276	-0.7448	0.0227	-0.5361	-0.0284	0.0476	-0.1766	0.1238	0.0498	-0.2904	-0.5441	0.1698	0.0494	0.0385	0.2447	-0.0893	0.124	-0.2699	3e-04	0.0357	0.0521	0.0062
A_43_P13029 Acsl3 acyl-CoA synthetase long-chain family member 3 (Acsl3)	-0.4103	0.058	-0.3964	0.3383	0.0557	-0.3052	-0.1496	0.1838	-0.2872	0.1701	-0.0183	-0.0129	-0.4038	0.0932	0.5514	0.1766	0.0044	-0.1986	-0.1445	-0.2255	0.0317	0.4088	0.2088	0.1711	0.0014	0.0569	-0.2406	-0.7767	-0.107	-0.0423	-0.2485	-0.42	0.002	0.2595	0.0419	0.0735	-0.0284	-0.4771	-0.118	-0.3867	0.0664	-0.4128	-0.71	0.0322	0.0104	0.7166	0.1419	0.2512	0.1099
A_43_P13066 Echs1 Enoyl Coenzyme A hydratase, short chain, 1, mitochondrial	-0.0453	-0.1243	-0.4419	-0.1883	0.1507	-0.0723	0.0879	0.0282	-0.0695	-0.2777	-0.232	-0.0208	-0.188	-0.1942	0.1874	-0.265	-0.3277	-0.3833	0.0655	-0.4081	-0.1049	0.1144	0.5425	0.2409	0.1424	-0.2842	0.1119	-0.8578	-0.91	-0.6401	-0.5667	-0.0759	0.1464	0.0057	0.02	-0.296	-0.566	-0.8671	-0.2381	-0.4205	-0.174	-0.0439	-0.3716	0.0956	-0.0678	-0.3172	0.0477	-0.2262	0.1126
A_42_P675879 Cyp4f4 cytochrome P450 4F4	0.1304	-0.0995	0.1389	0.2009	-0.0555	-0.0888	0.1262	0.2136	0.1696	-0.1202	0.372	-0.0418	0.1338	0.0015	-0.2564	0.1496	0.0855	0.4646	-0.0074	0.2823	-0.0433	-0.0149	0.0309	-0.0224	0.0582	0.0844	-0.0376	0.0725	0.1124	-0.2056	0.0134	-0.1158	-0.1877	-0.0309	0.0408	0.1997	0.1446	0.256	0.263	0.3025	0.1364	-0.0183	0.1721	0.0515	0.1159	0.1266	-0.1726	0.0289	0.1596
A_43_P13088 Sc4mol sterol-C4-methyl oxidase-like (Sc4mol)	-0.21	-0.0879	-0.8785	-0.0113	-0.0139	-0.135	0.0283	-0.2232	-0.2832	-0.192	-0.2003	-0.1373	-0.1021	-0.1617	0.0602	0.136	0.0127	-0.1225	0.2033	-0.2877	0.2176	-0.0117	0.2333	0.0874	-0.1511	-0.0585	0.0164	0.0183	0.0301	-0.4931	0.1522	0.0378	0.0548	0.1925	0.2231	-0.3337	-0.2605	-0.2185	-0.3462	-0.3038	0.0753	0.138	-0.3437	-0.2552	0.0909	-0.0964	0.0271	-0.088	0.0344
A_42_P484593 Aldh3a2 aldehyde dehydrogenase family 3, subfamily A2 (Aldh3a2)	-0.329	-0.173	-0.5838	-0.0615	0.1582	0.258	0.0696	-0.4288	-0.7176	-0.2089	-0.3706	-0.1395	0.0923	-0.03	0.3405	-0.1276	-0.2903	-0.6786	0.0682	-0.7786	-0.1338	0.1562	0.4086	0.1898	0.0237	-0.4916	0.0854	-0.3724	-0.4491	-0.6898	-0.4624	0.2001	0.2935	0.3218	0.0246	-0.5516	-0.3376	-0.7246	-0.5613	-0.3593	0.0735	0.2427	-0.2644	0.1373	0.1092	-0.143	0.1176	-0.1876	0.1968
A_42_P540774 Acadm acetyl-coenzyme A dehydrogenase, medium chain (Acadm)	-0.4893	-0.2754	-0.981	-0.3462	0.0792	-0.0042	0.0267	-0.0472	-0.3728	0.1182	-0.0811	0.072	-0.0608	-0.0373	0.2234	-0.3091	-0.4643	-0.7638	0.0487	-0.4574	-0.2356	0.1396	0.2726	0.1502	0.3755	-0.3507	0.2428	-1.2237	-1.3986	-0.8115	-1.0228	0.1669	0.2189	-0.2374	0.0165	-0.6002	-0.6671	-1.1186	-0.508	-0.4095	-0.121	0.2221	-0.1862	0.0322	-0.4554	-0.1196	-0.0281	-0.1857	-0.0236
A_43_P14568 Cyp51 cytochrome P450, subfamily 51 (Cyp51)	-0.3279	0.0261	-1.2839	0.0101	0.1554	-0.019	0.1681	-0.3877	-0.7131	-0.1356	-0.1678	-0.2415	0.3562	0.2318	0.4932	-0.0016	-0.1218	-0.6631	0.1386	-0.6173	0.2241	0.3753	0.2523	0.1724	0.0746	-0.5031	0.0895	-0.2167	-0.2914	-0.787	-0.2639	0.1028	0.2119	0.0161	0.0717	-0.8234	-0.5254	-0.7034	-0.6908	-0.104	0.4282	0.5568	-0.0416	-0.108	0.2547	-0.0665	0.0253	-0.1139	-0.0797
A_43_P13230 Ehhadh Enoyl-Coenzyme A, hydratase/3-hydroxyacyl Coenzyme A dehydrogenase	0.1275	-0.0413	0.3173	0.2522	-0.05	0.1016	-0.2207	0.0308	-0.0343	0.1732	0.0389	0.0511	0.069	0.0787	0.0128	0.2116	0.0465	0.0521	-0.0451	0.293	-0.007	0.1387	-0.0707	0.0015	-0.239	-0.3036	-0.2318	0.1459	0.0506	-0.3554	0.0495	0.02	-0.0768	-0.0178	-0.1355	-0.0108	0.3276	0.2614	0.0931	0.1618	0.0107	0.0617	0.0838	-0.1432	0.1368	-0.1467	-0.101	-0.1053	-0.0341
A_43_P13239 Adh7 alcohol dehydrogenase 7 (class IV), mu or sigma polypeptide (Adh7)	0.0195	0	0	-0.0836	0.229	0.0156	0.2156	-0.0971	0	-0.0402	-0.048	-0.0467	0.0772	-0.1679	0.0965	-0.1084	-0.025	0.0526	-0.214	-0.4368	-0.0382	0.0326	-0.128	0	-0.1027	-0.0084	-0.0885	0.0042	-0.0751	0.2244	0	-0.0011	0.0948	-0.206	0.0904	-0.0316	0.018	0	-0.1222	-0.068	-0.0596	0.1394	-0.3493	-0.0099	0.0461	0.0775	-0.2157	0.3202	-0.2276
A_42_P525170 Abcd2 ATP-binding cassette, sub-family D (ALD), member 2 (Abcd2)	0.191	-5e-04	0.3828	0.1784	-0.0387	-0.0283	0.0154	0.1504	0.0487	0.0242	0.1669	0.0262	-0.0742	-0.0616	-0.174	0.1273	0.022	0.2398	0.0738	0.1716	0.077	0.0201	-0.3249	-0.1293	-0.1718	-0.017	-0.1014	0.364	0.2266	0.1239	0.2519	-0.102	-0.0936	-0.0892	-0.1146	0.2533	0.3123	0.4639	0.1557	0.1104	0.0462	-0.0455	0.1247	0.0031	-0.1237	0.1004	0.0464	0.2338	0.0694
A_43_P13283 Cyp2d22 cytochrome P450, family 2, subfamily d, polypeptide 22 (Cyp2d22)	-0.0878	-0.1672	-0.3777	-0.2211	-0.0094	0.0362	0.0713	-0.0583	-0.124	0.0715	-0.031	0.016	0.3551	0.3202	0.345	-0.2294	-0.2588	-0.48	-0.0334	-0.012	-0.0588	0.2644	0.1195	0.1807	0.3274	-0.0988	0.164	-0.4734	-0.5674	-0.5907	-0.3957	-0.0607	-0.0096	-0.189	-0.2732	-0.429	-0.2913	-0.5616	-0.3382	0.14	0.2282	0.132	-0.0302	-0.1357	-0.1505	-0.1023	-0.0388	-0.0554	-0.3697
A_43_P13716 Aldh1a1 Aldehyde dehydrogenase family 1, member A1	0.0106	-0.0985	0.3715	0.0593	-0.0587	0.0642	-0.149	-0.2344	0.109	0.0818	-0.0562	-0.0496	-0.033	-0.1526	-0.1093	-0.1847	-0.0839	0.0625	0.0611	0.1842	0.0694	-0.0068	-0.2262	-0.1232	0.4015	0.0185	0.0022	0.1352	0.3026	0.1212	0.1401	-0.2678	0.093	-0.0803	0.0046	0.2175	0.2374	0.1077	0.4895	0.1331	-0.1842	-0.5389	-0.1326	-0.2928	0.0664	0.2729	0.0192	0.1745	-0.0476
A_42_P794865 Hadha hydroxyacyl-Coenzyme A dehydrogenase/3-ketoacyl-Coenzyme A thiolase/enoyl-Coenzyme A hydratase (trifunctional protein), alpha subunit (Hadha)	0.0523	0.042	0.0854	0.03	-0.0143	0.0503	-0.0692	-0.0109	0.0422	0.1592	0.221	0.099	0.0715	0.0731	0.0398	0.0551	0.0143	0.0282	0.0227	-0.0637	0.0286	-0.0255	-0.0884	-0.0388	-0.1516	-0.0376	-0.148	-0.1667	-0.1333	0.1418	-0.1095	-0.0103	0.0441	-0.1317	0.0075	0.0734	-0.0668	-0.0827	0.0366	0.0618	0.0575	-0.0868	0.1906	0.0814	-0.0668	0.0528	7e-04	0.1336	-0.0384
A_42_P792497 Cyp2j4 cytochrome P450, family 2, subfamily J, polypeptide 4 (Cyp2j4)	0.03	0.0596	0.2037	0.2041	-0.04	-0.0662	-0.0873	0.0159	0.1136	-0.18	-0.1823	-0.0742	-0.2768	-0.1412	-0.3924	0.1532	0.1378	0.3109	0.016	0.0902	0.0724	-0.0482	-0.0897	-0.0448	-0.049	0.1116	-0.0198	0.4277	0.4584	0.4479	0.4193	0.111	0.0288	0.2301	0.1857	0.3678	0.3676	0.6285	0.2871	0.0886	0.0022	-0.2384	-0.0526	-0.1759	-0.0993	0.0455	0.031	-0.056	0.1032
A_43_P21131 Gcdh_predicted Similar to RIKEN cDNA 1700013H19 (predicted)	0.0882	-0.0177	0.2507	0.1541	0.0486	0.2837	0.0701	0.0729	0.2092	-0.0108	0.2557	-0.0117	-0.0544	-0.2164	-0.1126	-0.0722	0.2321	-0.2775	0.0376	0.1105	0.0286	0.0719	0.0372	-0.0138	-0.0334	0.1686	0.0885	0.185	0.3545	0.4383	0.278	0.0786	-0.1291	-0.1936	0.0831	0.4051	0.374	0.1922	0.2232	0.2738	0.0416	-0.1277	5e-04	0.3517	-0.0092	0.2331	0.0058	0.2996	0.0874
A_42_P566906 Peci similar to Peci protein	-0.3695	-0.1913	-0.8854	0.0164	0.1258	-0.1149	0.1031	-0.166	-0.4181	-0.0743	-0.0286	-0.3835	0.0068	-0.2059	0.1578	0.0918	0.1753	-0.273	0.0374	-0.549	-0.126	0.0494	0.2406	0.3154	0.2939	-0.0891	-0.0369	-0.1287	-0.4201	-0.2095	-0.1491	-0.0166	0.1236	-0.0146	0.2782	-0.3182	-0.268	-0.4354	-0.1154	0.0738	-0.0303	-0.0269	-0.2888	0.1063	-0.0097	-0.3344	0.0536	-0.304	0.0131
A_42_P678870 Cyp2f2 cytochrome P450, family 2, subfamily f, polypeptide 2 (Cyp2f2)	0.1276	0.0477	0.3087	0.1213	-0.1097	-0.0449	0.1051	0.1531	0.287	0.0498	0.2115	0.1247	0.1841	0.0252	0.0529	0.0105	0.0254	0.4816	0.153	0.144	0.13	-0.0303	-0.1368	-0.038	-0.0298	0.0771	0.0582	0.0662	0.1149	0.3551	0.1567	-0.087	-0.1134	-0.1076	0.0993	0.3576	-0.1228	0.0501	0.317	0.253	0.0882	0.0476	0.1732	0.2672	0.0134	0.0431	0.0994	0.1429	-0.0594
A_42_P526004 Acaa2 acetyl-Coenzyme A acyltransferase 2 (mitochondrial 3-oxoacyl-Coenzyme A thiolase) (Acaa2)	-0.2714	-0.0087	-0.254	-0.3974	0.1427	0.0636	0.1176	-0.1652	-0.2928	0.231	0.0049	0.1481	-0.2463	-0.1598	0.3321	-0.7368	-0.8184	-1.2444	-0.0187	-0.4187	-0.1282	0.0203	0.5811	0.0756	0.4686	-0.0639	0.4606	-1.6926	-1.6619	-0.046	-1.6299	0.3351	0.6387	0.041	0.0624	-0.2641	-1.2528	-2.0383	-0.1394	-0.2216	-0.2145	0.019	-0.184	0.3074	-0.4565	-0.3957	-0.0126	-0.3027	-0.4461
A_42_P509716 Acox2 acyl-Coenzyme A oxidase 2, branched chain (Acox2)	-0.0733	0.1635	0.3615	0.1845	-0.0276	-0.2621	-0.0624	0.1938	0.2136	-0.0559	0.0907	0.1966	0.0077	-0.0419	0.1317	0.2758	0.1863	0.5967	0.047	0.1089	0.1142	0.0689	-0.2533	-0.1773	-0.2358	0.0428	-0.3603	0.4696	0.3184	0.4008	0.4978	0.0377	-0.096	0.0198	0.0043	0.342	0.4227	0.6863	0.3202	0.3822	0.1235	0.0348	0.1615	-0.1324	0.2641	0.1611	-0.0201	0.2153	0.1707
A_42_P509766 Ppara peroxisome proliferator activated receptor alpha (Ppara)	0.0567	0.006	0.116	0.0283	-0.0427	0.0056	0.0467	0.1333	0.2251	-0.0019	0.1323	0.0356	0.179	0.2009	0.0728	0.0226	0.0223	0.1505	-0.038	0.1276	-0.0121	-0.0758	-0.2215	-0.1236	0.0679	0.0937	0.1089	0.1623	0.0855	0.3248	0.03	-0.1148	-0.2056	-0.14	-0.0083	0.2417	0.0777	0.1197	0.1892	0.1074	-0.0392	0.0582	0.2969	0.1393	0.1122	0.1391	0.0215	0.2165	0.1219
A_42_P528844 Acsl5 acyl-CoA synthetase long-chain family member 5 (Acsl5)	-0.0505	0.0712	-0.1049	-0.034	0.0422	0.3205	0.0383	-0.0466	-0.0533	0.0486	-0.1102	-0.0293	-0.1213	-0.1712	-0.1543	0.0701	0.0456	-0.071	0.0133	0.0344	0.0704	-0.0442	0.3007	-0.0204	-0.0444	0.1475	0.0231	0.349	0.321	0.1002	0.0803	0.021	0.1468	0.3658	0.0199	-0.1297	-0.2219	-0.1253	-0.045	0.1195	0.1806	0.2469	-0.0725	-0.035	-0.1009	0.0524	0.0354	-0.103	-0.091
A_42_P560974 Aldh1a3 Aldehyde dehydrogenase family 1, subfamily A3	0.0814	-0.0125	0.0332	0.0052	-0.2663	0.0429	-0.1787	-0.0571	-0.1143	-0.1241	0.1326	-0.4233	0.2226	-0.0869	0.1066	0.0445	-0.2151	0.0365	-0.0024	-0.0416	0.0874	-0.2788	-0.049	-0.1626	0.0184	0.2963	0.0694	0.2805	0.0391	-0.0157	-0.1844	-0.2262	-0.0132	-0.2822	0.0021	0.2129	0.0969	0.0592	-0.0958	-0.0013	-0.1926	-0.1473	-0.0701	0.0543	-0.0257	-0.0108	0.1465	-0.0848	-0.0942
A_42_P469187 Acadsb Acyl-Coenzyme A dehydrogenase, short/branched chain	-0.0683	-0.1372	0.0361	0.0367	0.1873	1.1835	0.5272	0.2901	-0.1296	-0.1221	-0.1814	0.3202	0.1428	-0.1432	0.2306	0.0827	0.3278	0.1254	0.1469	0.0988	0.163	0.4482	0.1228	0.2232	0.3452	-0.6223	0.9125	0.5762	0.3164	-0.1132	0.3666	-0.0071	0.3805	0.8742	0.2201	-0.1056	0.6973	0.7902	-0.1265	0.0352	-0.3172	2.4032	-0.4258	-0.0285	0.5724	0.08	-0.1104	-0.0572	0.0697
A_43_P13860 Acsl1 Acyl-CoA synthetase long-chain family member 1	0.1255	0.0747	0.1606	0.0738	-0.0708	-0.1879	-0.041	0.1083	0.1334	0.2136	0.2407	0.2855	0.1597	0.2221	0.0665	0.168	0.2572	0.3193	-0.0352	0.0185	0.0788	-0.0304	-0.158	-0.1685	-0.209	-0.0389	-0.1871	0.1379	0.1743	0.3217	0.1355	-0.0822	-0.1846	-0.1861	-0.091	0.2302	0.1069	0.2644	0.2315	0.3129	0.2149	-0.0812	0.3457	0.0222	0.0668	0.1302	0.0488	0.1688	0.086
A_42_P792942 Sds serine dehydratase (Sds)	0.1906	0.086	0.2013	0.1421	-0.024	-0.2026	-0.1944	0.0747	0.1104	-0.0705	0.2361	0.216	0.1013	0.0479	-0.1396	0.2934	0.3845	0.4205	0.0115	0.0707	0.0868	0.0055	-0.2026	-0.1347	-0.2894	-0.0157	-0.2914	0.3563	0.2355	0.2759	0.3051	-0.1435	0.043	-0.1206	-0.0382	0.4921	0.1592	0.4319	0.1668	0.2898	0.2292	-0.0465	0.2875	0.1165	0.3591	0.0548	-0.037	0.367	0.169
A_43_P10062 Adhfe1_predicted Alcohol dehydrogenase, iron containing, 1 (predicted)	0	0	0	0	0	0	0.187	0.0597	0	-0.0773	-0.111	0	0.0554	-0.0496	0.023	0	0	-0.2388	-0.0134	0	-0.0804	0	-0.1669	-0.0116	-0.3243	0.1738	0.0255	0.1274	0.0636	0	0	0.0251	0.2642	-0.1083	0.0279	0	-0.0369	0.3165	-0.0503	0.007	0.0104	0.1134	0	0.2192	0.1777	0	-0.363	0.0791	-0.0529
A_42_P461946 Gnpat Glyceronephosphate O-acyltransferase	-0.2488	-0.2378	-1.2972	-0.0086	0.1576	-0.1541	-0.0642	-0.6015	-0.8591	-0.4071	-0.4861	-0.3735	-0.4132	-0.4294	-0.1106	-0.0357	-0.2654	-0.77	0.0798	-1.1218	0.0475	0.161	0.3983	0.2121	-0.1823	-0.5669	0.0477	-0.0543	-0.1776	-0.9226	0.2259	0.1998	0.298	0.4005	0.2392	-0.3332	-0.1761	-0.3727	-0.4069	-0.7292	-0.0838	0.0436	-0.6828	-0.4839	-0.0932	-0.4566	-0.0247	-0.4102	0.2796
A_42_P601920 Cpt2 carnitine palmitoyltransferase 2 (Cpt2)	0.07	-0.0089	0.2718	0.1109	-0.1306	0.1118	0.0366	0.1098	-0.02	-0.2348	0.0563	-0.2806	0.0742	-0.1234	-0.2449	0.1546	0.1667	0.1292	-0.0627	0	0.0554	-0.0616	0.041	-0.0529	-0.0588	0.0126	-0.0202	0.6389	0.3708	0.2065	0.2839	-0.0946	-0.076	0.1588	0.088	0.2708	0.2252	0.4376	0.2563	0.0256	-0.0343	0.03	-0.216	0.3109	-0.035	0.0725	-0.0191	0.1627	-0.1275
A_42_P759364 Faah fatty acid amide hydrolase (Faah)	-0.0478	-0.0146	-0.0526	-0.0413	0.0298	-0.1579	0.0535	0.0485	0.0843	-0.3288	-0.473	-0.4062	-0.3254	-0.0806	0.0025	-0.2251	-0.3314	-0.3396	-0.0382	-0.0309	0.0129	-0.0503	-0.0918	-0.0353	0.2104	0.0975	0.2198	-0.1395	-0.1838	0.1123	0.007	0.2918	0.2179	-0.0247	0.1702	0.2336	0.1188	0.114	0.209	-0.1445	-0.0973	-0.2055	-0.2351	-0.3118	-0.3386	-0.0751	-0.1177	-0.1728	0.0012
A_43_P14968 Faah fatty acid amide hydrolase (Faah)	0.025	-0.0048	-0.0353	3e-04	-0.0731	-0.1296	-0.0268	0.0054	-0.0478	0.0655	0.088	0.0111	0.0702	0.0502	-0.0594	-0.0036	-0.0102	-0.1061	0.0014	0.0015	-0.0229	0.0092	-0.0799	-0.051	-0.0563	-0.0454	-0.0732	-0.0334	-0.1158	-0.1738	-0.0264	-0.0167	-0.0085	-0.0889	-0.0778	-0.0474	-0.0043	-0.0605	-0.06	0.0125	0.0068	-0.0739	0.0402	-0.0686	-0.0983	0.0106	-0.0157	-0.0085	-0.0652
A_43_P14632 Acsl1 acyl-CoA synthetase long-chain family member 1 (Acsl1)	0.1072	-0.2189	-0.1776	0.2292	-0.2328	0.0496	0.1039	0.1039	-0.3454	0.289	0.7739	0.4099	-0.631	-0.3879	-0.5601	0.4607	0.456	0.6748	0.1574	-1.945	-0.0212	-0.3	0.2307	-0.423	-0.1926	0.4247	0.0755	1.1649	1.364	0.3552	0.4861	-0.0311	0.3163	1.06	0.0261	0.342	0.7246	1.5735	0.307	-0.0811	-0.3399	-0.1118	-0.1709	-0.3517	0.1844	0.0065	0.105	0.0685	-0.5792
A_42_P843424 Lipe lipase, hormone sensitive (Lipe)	0.0103	-0.0936	0.2356	-0.0721	-0.0552	0.1372	-0.0477	0.0649	-0.1219	-0.2652	0.0185	-0.2418	-0.1299	0.0301	-9e-04	-0.1789	-0.0396	0.0713	-0.087	0.2901	-0.0412	-0.0757	0.0414	-0.0912	-0.0023	0.1934	0.0895	0.3741	0.301	0.041	0.1008	-0.1572	-0.1029	-0.0862	-0.1138	0.2775	0.1908	0.0931	-0.0709	-0.163	-0.1226	-0.1369	-0.2078	-0.0434	-0.1962	0.1123	-0.106	-0.0425	-0.117
lalt.pool	-0.075	2.975	3.425	-0.2	2.325	6.4	-0.225	-0.025	-0.55	0.05	0.275	1.525	0.15	-0.125	1.575	0.15	0.025	0.15	0.275	7.1	1.975	-0.15	6.025	0.675	-0.35	0.15	0.475	-0.4333	1.4167	3.5833	-0.0667	-0.6333	0.2167	1.8	0.1167	-0.9333	0.35	2.8333	-1.1	1.675	1.025	5.325	-0.125	-0.25	8.425	2.35	-0.325	1.825	-0.95
[truncated: 25 more columns]
