# Supplementary material for: Gene set enrichment analysis for non-monotone association and multiple experimental categories
Source: BMC Bioinformatics. 2008 Nov 14;9:481. doi: 10.1186/1471-2105-9-481 (PMC2636811; doi:10.1186/1471-2105-9-481)
Supplement: Additional file 2 — Sets and Expression. The intermediate analysis results of NCT compendium data set. Sets directory contains lists of identified gene sets under different across-compound (category) selection criteria. Compound specific p-values, set size, etc are provided. Expression directory contains extracted expression data for respective identified gene sets. [file 1471-2105-9-481-S2.zip › SetsAndExpression/expression/C2-6of8liverp05-Cfilter-17-liver-FATTY_ACID_METABOLISM.txt]

geneids	1.2.Dich-24-15#-0.1	1.2.Dich-24-150#3	1.2.Dich-24-1500#3.4	1.2.Dich-48-15#-0.2	1.2.Dich-48-150#2.3	1.2.Dich-48-1500#6.4	1.2.Dich-6-15#-0.2	1.2.Dich-6-150#0	1.2.Dich-6-1500#-0.6	1.4.Dich-24-15#0	1.4.Dich-24-150#0.3	1.4.Dich-24-1500#1.5	1.4.Dich-48-15#0.2	1.4.Dich-48-150#-0.1	1.4.Dich-48-1500#1.6	1.4.Dich-6-15#0.2	1.4.Dich-6-150#0	1.4.Dich-6-1500#0.2	Brom-24-25#0.3	Brom-24-250#7.1	Brom-24-75#2	Brom-48-25#-0.2	Brom-48-250#6	Brom-48-75#0.7	Brom-6-25#-0.4	Brom-6-250#0.2	Brom-6-75#0.5	Diqu-24-10#-0.4	Diqu-24-20#1.4	Diqu-24-25#3.6	Diqu-24-5#-0.1	Diqu-48-10#-0.6	Diqu-48-20#0.2	Diqu-48-25#1.8	Diqu-48-5#0.1	Diqu-6-10#-0.9	Diqu-6-20#0.4	Diqu-6-25#2.8	Diqu-6-5#-1.1	Gala-24-100#1.7	Gala-24-25#1	Gala-24-400#5.3	Gala-48-100#-0.1	Gala-48-25#-0.2	Gala-48-400#8.4	Gala-6-100#2.4	Gala-6-25#-0.3	Gala-6-400#1.8	Mono-24-10#-1
A_42_P655644 Hadhb hydroxyacyl-Coenzyme A dehydrogenase/3-ketoacyl-Coenzyme A thiolase/enoyl-Coenzyme A hydratase (trifunctional protein), beta subunit (Hadhb)	0.183	0.817	0.8204	0.2665	0.5437	0.5229	0.1286	0.061	-0.1765	-1.1561	-0.0543	0.2778	-0.7303	-0.6269	-0.0108	-0.1745	-0.6297	-1.1387	0.1209	-0.3916	0.1231	0.3873	-0.2093	0.4473	-0.1593	0.0026	-0.2414	0.1327	0.085	0.4922	0.2292	0.0914	0.3876	0.8242	0.4048	-0.0072	0.0108	0.0716	0.0288	-0.5485	-0.1631	-0.2513	0.1184	-0.0186	-0.7257	0.4155	-0.08	0.2265	0.1406
A_42_P604399 Cyp51 cytochrome P450, subfamily 51 (Cyp51)	-0.1077	-2.4385	-2.7548	0.0586	0.1412	-0.7168	0.0453	-1.0065	-1.0382	0.2105	0.456	-1.8614	-0.357	-0.3399	-0.2698	-0.0792	-0.5946	-1.537	-0.298	-1.3153	-1.3265	0.1998	-0.1182	0.3478	-0.4651	-1.2177	-0.753	0.2813	-0.6712	-1.462	-0.0585	0.8781	0.4527	0.4174	0.1212	-0.6741	-1.1649	-1.2588	-0.7373	-0.3774	-0.1002	-1.9694	0.2363	0.0627	-2.1162	-0.3908	-0.1257	-0.0894	-0.1434
A_43_P11891 Adh4 alcohol dehydrogenase 4 (class II), pi polypeptide (Adh4)	-4e-04	0.6488	-1.5408	-0.0382	0.8422	0.6036	-0.0435	-1.1531	-0.9105	0.1105	0.7061	0.5157	-0.0761	0.2258	1.4195	0.2907	0.3574	0.4592	0.8321	-2.1408	1.1106	0.2322	0.4275	0.8124	-0.4603	-1.0767	-1.2779	-0.0963	-0.0532	-0.1892	-0.2591	0.4862	0.38	0.1341	0.3584	0.1378	-0.1337	-0.8904	0.2896	1.0036	0.3097	-1.6588	0.0483	-0.0725	-1.2546	-0.6572	-0.0547	0.0228	0.1445
A_43_P14287 Adh4 Alcohol dehydrogenase 4 (class II), pi polypeptide	0.0425	0.2703	-0.3916	-0.0183	0.1062	-0.1389	-0.1093	-0.2082	-0.2972	0.0114	0.2579	0.2927	-0.0293	0.012	0.2418	0.1843	0.1711	0.0776	0.2788	-1.1491	0.1727	-0.0587	-0.2292	0.0772	0.0392	-0.1665	-0.1772	-0.1061	-0.001	0.0717	8e-04	0.2662	0.1579	0.1108	0.1602	0.2421	0.0278	-0.2729	0.1913	0.3033	0.014	-1.2063	0.0026	0.0231	-0.7523	-0.208	-0.0522	-0.0492	0.036
A_43_P14110 Acsl4 acyl-CoA synthetase long-chain family member 4 (Acsl4)	0.1442	0.4368	0.8401	0.0424	-0.1767	0.246	0.2252	0.5912	0.2987	0.4641	0.5704	0.998	-0.323	-0.1034	-0.0417	-0.0228	0.1451	0.247	-0.1062	-0.3479	-0.1291	-0.3086	-0.4433	-0.5036	0.0807	0.2679	0.246	0.3589	-0.5308	-0.7704	0.1939	0.773	0.3204	0.1071	0.3709	0.5092	0.64	0.5617	0.2626	0.0564	0.1362	-1.0302	-0.1716	0.0181	-1.212	0.0675	0.2796	0.1265	-0.1893
A_43_P14184 Acadl acetyl-Coenzyme A dehydrogenase, long-chain (Acadl)	0.022	-0.0881	-0.1043	0.2032	0.2758	0.0047	-0.07	-0.1781	-0.09	-0.244	-0.266	-0.1224	-0.1396	0.1158	0.0732	-0.2968	-0.383	-0.3194	-0.2071	-1.1893	-0.2984	0.1011	-0.7308	-0.021	-0.1118	-0.2121	-0.1568	-0.0739	-0.0451	0.0544	-0.0768	-0.0593	0.0374	0.2056	-0.0604	-0.1114	-0.2481	-0.2365	-0.0094	-0.4198	-0.1721	-0.3893	0.0088	-0.026	-1.006	-0.0726	-0.0682	-0.0722	0.0249
A_42_P780094 Cyp4b1 cytochrome P450, family 4, subfamily b, polypeptide 1 (Cyp4b1)	0.0421	-0.7283	-0.1338	-0.038	-0.2766	-1.4987	0.2287	0.4957	0.6327	0.2988	0.3313	-0.348	0.1734	-0.1501	-0.7502	0.263	0.3992	0.6924	-0.3362	0.6538	-1.0151	-0.0148	-1.4923	0.0809	-0.2163	0.4676	-0.4986	0.3068	-0.062	-0.4331	-0.1901	0.4091	-0.0175	-0.1552	0.1371	0.2753	0.2199	-0.2077	0.1044	0.2435	0.25	-0.0872	0.118	0.0932	0.9588	-0.8836	0.0285	-0.5404	0.1215
A_42_P814662 Cyp2e1 cytochrome P450, family 2, subfamily e, polypeptide 1 (Cyp2e1)	-0.3928	-0.5632	-0.6601	-0.119	-0.4514	-2.9644	-0.5686	-0.7466	-0.6041	-0.9261	-0.5474	-0.3174	-0.0666	-0.0394	-1.7313	-0.0496	-0.2578	-0.5058	0.6817	-1.2403	0.4333	0.3236	-3.8586	-0.2608	-0.0204	-0.107	-0.233	0.8441	-0.2007	-0.202	0.6186	0.4608	0.2997	0.9169	0.0338	-0.172	0.2132	0.2914	-0.1124	0.0786	0.2362	1.0778	-0.3237	-0.3366	-2.7132	-0.2416	-0.0972	0.0125	0.2478
A_43_P11479 Lpl lipoprotein lipase (Lpl)	0.3431	1.3543	1.5134	0.3585	0.6163	2.4588	0.3883	-0.0139	-0.1377	0.4217	0.564	1.0847	-0.4389	-0.483	-0.5284	0.0336	-0.0905	-0.3152	-0.9486	3.2035	-0.123	-0.6937	4.1642	-0.5762	-0.8278	-0.311	-0.3435	0.5581	1.5804	2.9547	0.2142	0.3734	0.8586	1.2478	0.2635	0.0079	-0.0502	0.6189	-0.0029	0.623	-0.0852	3.6257	-0.159	0.0815	4.4472	1.0852	0.1689	0.9533	-0.0753
A_43_P12194 Aldh9a1 Aldehyde dehydrogenase family 9, subfamily A1	-0.012	-0.3344	-1.2156	0.2101	0.4081	-0.4351	-0.8393	-1.2613	-0.5604	-1.5542	-1.3146	-1.8689	-0.061	-0.0926	-0.0349	-0.4704	-0.6154	-1.0127	0.3718	-1.2702	0.2811	0.3648	-0.8515	0.2912	-0.0604	-0.2201	-0.4322	-0.5042	-0.5953	-0.4462	0.6143	-0.5931	0.2679	0.962	0.0495	-0.3441	-0.0798	0.7261	-0.3842	-0.668	-0.0032	-2.2401	-0.1189	-0.2857	-2.5622	-0.3476	-0.0842	0.0947	0.162
A_43_P16774 MGC95138 similar to acetyl CoA transferase-like	-0.1047	-2.0509	-2.6981	0.0882	0.8613	0.1942	-0.0596	-0.7887	-1.0427	-0.5338	-0.2101	-2.3148	-0.4234	-0.4838	0.4056	-0.0635	-0.6154	-1.3234	-0.1637	-1.6751	-1.0656	0.359	0.7891	1.1431	-0.4182	-1.256	-0.9448	-0.2996	-0.817	-1.2611	0.0181	0.8319	0.8435	1.074	0.3045	-0.6943	-0.8314	-0.8838	-0.7645	-0.4479	-0.0679	-2.4007	0.3459	-0.1	-1.1109	-0.9197	-0.3292	-0.5728	-0.0365
A_43_P11926 Acox1 acyl-Coenzyme A oxidase 1, palmitoyl (Acox1)	-0.0238	-0.046	0.0823	-0.0596	-0.1442	0.5242	0.0091	0.1631	0.2426	0.1206	0.0714	0.6131	0.1057	0.1554	0.1708	-0.1574	0.0962	0.5474	-0.107	-1.1361	-0.4278	0.0101	-0.8235	-0.1145	0.0473	0.0753	0.0586	0.1856	-0.0811	-0.2034	0.3273	0.2185	0.2975	0.6239	0.1646	0.1643	0.0961	0.1723	0.1889	-0.1776	0.223	-0.4597	0.0434	0.1136	-1.4624	0.321	0.1357	0.2265	-0.0815
A_42_P744609 Okl38 pregnancy-induced growth inhibitor (Okl38)	-0.1647	0.5516	2.9069	-0.1324	-0.6576	1.2354	0.5023	2.915	2.6862	-0.2458	-0.4496	1.7513	-0.4225	-0.2098	0.0827	0.4222	1.4072	1.9831	0.0101	1.7557	0.5084	-0.0195	-0.6093	-0.5401	2.3676	3.9658	3.8927	0.0153	-0.2625	-0.1841	0.2734	0.2175	-0.1135	-0.4468	0.4715	-0.4958	0.8486	1.2852	-0.5098	0.1306	-0.4766	0.2472	0.1775	0.1349	0.5064	2.0699	-0.1216	-1.3856	-0.5498
A_42_P456961 Dhrs3_predicted similar to retinal short-chain dehydrogenase/reductase (LOC313689)	-0.2153	-0.8739	-3.14	-0.0503	-0.1681	-1.1024	-0.2676	-0.8865	-0.9659	-0.336	-0.7364	-1.0271	0.0498	-0.0407	-0.2048	-0.1333	-0.0014	0.3263	-0.0565	-3.202	-0.2351	0.0307	-1.1218	-0.0685	-0.2841	-0.5443	-0.8036	-0.1869	-0.5338	-0.7301	0.2138	-0.1148	0.0866	0.2116	0.1303	0.0438	-0.4017	0.208	-0.0015	-0.2778	-0.1009	-2.1843	0.1926	-0.0983	-2.7011	-1.4918	-0.0525	-0.5372	0.2634
A_43_P11702 Acadsb Acyl-Coenzyme A dehydrogenase, short/branched chain	0.354	-0.2676	-0.4671	0.4446	0.2387	-0.5136	0.0039	-0.1508	0.2283	-0.3207	-0.9229	-1.416	0.3508	0.4211	0.1328	-0.4947	-0.5154	-0.3064	-0.1791	-1.0737	-0.4008	0.2841	-1.1306	0.1198	0.3242	0.0285	0.1264	0.1981	-0.394	-0.519	0.2715	-0.5049	-0.3704	-0.3024	-0.282	-0.4065	-0.5064	-0.3726	-0.1972	-0.2219	0.237	-0.154	-0.004	-0.0343	-2.0017	0.1682	-0.122	0.313	-0.1128
A_43_P11716 Cyp3a3 cytochrome P450, subfamily 3A, polypeptide 3 (Cyp3a3)	-0.1348	-1.1529	-0.5714	0.1211	-0.7822	-3.0682	0.1442	-0.2674	-0.2306	-0.186	0.1509	0.9654	-0.5318	-0.263	0.2354	-0.1154	-0.2099	0.1697	-0.0616	-2.4591	-0.5098	-0.4411	-4.0329	-1.2694	-0.1273	-0.192	-0.067	0.2018	-0.7755	-0.8245	0.1228	0.1821	-0.8331	-1.1611	0.1184	-0.1816	-0.2822	-0.1573	0.0465	-0.0978	0.2476	0.811	-0.5122	-0.1084	-3.0818	0.0368	0.126	0.0918	0.4096
A_43_P12232 Acads Acyl-coenzyme A dehydrogenase, short chain	0.3067	-0.1922	-0.3918	0.2093	0.3012	-0.2087	-0.0692	-0.0672	0.0144	0.0384	-0.1247	-0.256	0.3769	0.5982	0.3002	0.1815	0.2734	0.4853	-0.3032	-1.5284	-0.8924	0.1876	-0.9017	0.1214	-0.1954	0.0927	-0.2488	0.1599	0.0856	0.0492	0.5614	0.2446	0.4926	0.8218	0.3798	0.1161	0.085	0.6292	-0.0208	-0.3206	-0.0866	0.2882	0.1271	-0.0327	-1.4494	0.1759	0.0245	0.0499	0.174
A_43_P12587 Cpt1a Carnitine palmitoyltransferase 1, liver	0.6452	0.3839	0.8908	0.2372	0.114	-0.624	-0.427	-0.2711	0.2606	-0.2214	-0.86	-0.0223	0.3843	0.3319	-0.3062	-0.433	-0.2182	0.1911	0.2296	-1.1318	-0.0401	0.1404	-0.8601	0.0906	-0.2654	-0.3037	-0.5953	-0.1821	-0.2256	-0.2281	0.3064	-0.473	0.1455	1.1793	-0.3616	-0.0569	0.1234	0.6667	0.2458	-0.1972	-0.2783	-2.0156	-0.1743	-0.0445	-0.5387	-1.3187	-0.2103	-0.2749	0.4128
A_43_P12588 Cd36 cd36 antigen (Cd36)	-0.0443	-1.5568	-1.1818	-0.1023	-0.7565	-1.2521	-0.3752	-0.189	-0.3809	-0.3374	-0.178	-0.8369	-0.656	-0.4345	-1.2511	-0.1364	0.3187	0.3057	-0.9377	-1.7275	-1.8231	-0.2503	-0.3448	-0.3794	-0.0018	-0.1652	-0.1936	-0.3571	-0.4185	-0.714	-0.2403	0.4372	-0.0158	-0.3278	0.1958	-0.2638	-0.1187	-0.2048	-0.0183	-0.317	0.2689	0.0966	-0.1564	-0.2387	0.3718	0.1486	-0.1867	-0.0883	-0.5346
A_42_P603447 Cpt1b carnitine palmitoyltransferase 1b (Cpt1b)	-0.0256	1.0563	2.0598	0.0393	0.2843	0.7501	0.3699	1.1462	1.1495	0.0498	-0.0124	2.1125	0.1713	0.1396	0.9352	-0.1196	0.1501	0.756	0.0462	0.8801	0.5369	-0.2479	0.0393	-0.3909	0.0708	1.5997	0.7222	0.3433	0.3663	0.6376	0.2932	-0.4149	-0.1008	0.4477	-0.2228	-0.1956	-0.0485	-0.1023	-0.0978	-0.0027	0.0226	-0.142	-0.0278	-0.0266	0.4731	0.2169	0.1864	0.2982	-0.0721
A_42_P654061 Acsl4 acyl-CoA synthetase long-chain family member 4 (Acsl4)	0.2094	0.3496	0.5811	0.145	0.0098	0.1786	0.2146	0.5951	0.0632	0.2515	0.4072	0.943	-0.5139	-0.2811	-0.132	0.0173	0.1724	0.1888	-0.256	-0.6924	-0.532	-0.5863	-0.8002	-0.744	-0.1939	0.0593	-0.1138	0.4189	-0.4858	-0.6928	0.0881	0.9562	0.2951	-0.0704	0.4954	0.6944	0.5452	0.5528	0.3904	-0.091	0.037	-1.0793	-0.1521	0.0774	-1.3075	0.0677	0.1968	0.032	-0.0837
A_42_P783389 Acadl acetyl-Coenzyme A dehydrogenase, long-chain (Acadl)	-0.0194	-0.0926	-0.0906	0.1847	0.2658	0.0192	-0.0818	-0.2169	-0.1024	-0.2366	-0.2961	-0.0953	-0.1125	0.1142	0.058	-0.2779	-0.3482	-0.2887	-0.2006	-1.1793	-0.2859	0.1067	-0.7262	-0.0097	-0.1147	-0.2104	-0.1546	-0.0568	-0.0381	0.0595	-0.0841	-0.0664	0.0487	0.221	-0.0556	-0.0788	-0.2216	-0.2432	-0.0282	-0.4193	-0.1725	-0.3662	-0.0258	-0.0292	-0.9792	-0.0737	-0.0938	-0.072	0.0242
A_43_P12450 Fabp7 Fatty acid binding protein 7, brain	0.0166	-0.9428	1.8093	0.1917	-0.3341	-1.9943	0.407	-0.2998	-0.3088	-0.0493	-0.3425	-1.2373	-0.4769	-0.186	-0.9921	-0.2354	-0.274	-0.7086	-0.9619	-2.1216	-1.6514	-0.2144	-2.5942	-0.6824	-0.6772	-0.7539	-0.3189	0.0673	-0.4352	-0.4936	-0.0412	0.2816	-0.3612	-0.7938	0.2187	-0.1956	-0.5718	-0.5541	0.1001	-0.9084	-0.3799	-1.7144	0.337	0.136	-3.3064	-0.021	0.031	0.1062	-0.0409
A_43_P12774 Acox3 acyl-Coenzyme A oxidase 3, pristanoyl (Acox3)	0.6952	-0.7542	-1.1949	0.2537	0.056	-1.2736	-0.236	-0.5846	0.4084	0.2555	-0.0612	-1.2999	1.079	1.1313	0.525	0.1205	0.0574	0.0971	0.3066	-1.4812	-0.1553	0.4447	-1.1682	0.2709	0.4128	-0.0621	0.1189	-0.2228	-0.8424	-1.3302	-0.1109	-1.3391	-0.8261	-0.4836	-0.992	-0.5639	-0.5173	0.0205	-0.2274	0.0421	0.2687	-1.5452	0.054	-0.0376	-2.5029	-0.117	-0.1738	0.0718	-0.1924
A_43_P11691 Fabp2 fatty acid binding protein 2, intestinal (Fabp2)	0.1534	0.922	-0.383	-0.1507	0.5379	0.3991	0.2684	0.3186	0.0679	0.6276	0.7856	1.9776	-0.1081	0.0576	1.7275	-0.081	-0.0602	0.1066	0.595	-0.8343	0.3953	-0.2929	0.1087	0.2885	-0.1302	-0.2908	0.0911	-0.1212	0.0209	-0.6158	-0.4106	0.2502	-0.0664	-0.3378	-0.0879	0.0475	-0.8071	-1.2899	0.0876	-0.1656	-0.4964	-1.5377	-0.0085	0.0953	-1.6516	0.397	-0.0346	-0.1069	0.2262
A_43_P12705 Aldh3a1 aldehyde dehydrogenase family 3, member A1 (Aldh3a1)	-0.029	0.1178	0.5065	-0.092	0.0119	-0.0546	0.1024	0.2482	0.1685	0.3508	0.2518	0.483	0.0278	0.0722	0.0506	0.2154	0.2898	0.2822	0.0105	0.6253	0.1318	0.0477	0.4689	0.0739	0.0084	0.3886	0.363	0.0282	0.0985	0.171	-0.0756	0.0174	-0.0564	-0.1088	-0.0285	-0.0374	0.2041	0.4228	-0.0339	0.1114	0.0289	0.9498	0.0055	0.0529	0.7466	0.6022	-0.0135	0.2272	0.07
A_43_P12798 Asah N-acylsphingosine amidohydrolase 1	-0.2833	-0.2133	-0.5478	0.0063	0.2278	0.185	-0.4006	-0.4049	-0.5671	-0.7593	-0.3494	-0.7829	-0.5488	-0.635	-0.4538	-0.4919	-0.513	-0.5964	-0.0283	0.0367	0.1626	0.1335	0.7017	0.2942	-0.109	0.1108	-0.0707	0.3041	0.3208	0.63	0.0177	0.296	0.3541	0.4845	0.247	0.0591	0.1154	0.0672	-0.0178	0.0406	-0.2468	0.4095	0.1219	0.0444	1.2965	0.0325	-0.078	0.1503	-0.0082
A_43_P12726 Aldh2 Aldehyde dehydrogenase 2	-0.0272	-0.1178	-0.3276	0.0938	-0.1687	-0.4176	-0.2025	-0.0891	-0.1356	-0.348	-0.3938	-0.2812	0.0413	0.1311	-0.3913	-0.1765	-0.1863	-0.1467	-0.104	-0.354	-0.0167	0.1168	-0.9838	-0.2864	0.2446	0.0957	0.1438	0.0366	-0.115	-0.2148	0.2224	-0.1251	-0.0316	0.0296	-0.0861	0.0024	0.0982	0.3306	0.0039	-0.0643	0.0331	0.4498	-0.1848	-0.1562	-0.8688	-0.0224	-0.0461	-0.047	-0.0631
A_43_P11454 Cyp1a2 cytochrome P450, family 1, subfamily a, polypeptide 2 (Cyp1a2)	0.0911	-1.6627	-0.8491	0.0164	-0.8527	-3.2816	-0.6977	-0.9996	-0.1865	-1.487	-1.6214	-0.7831	0.0693	-0.1379	-0.9573	-0.0484	0.0321	-0.0133	-0.1553	-2.7621	-1.4675	-0.1708	-3.2866	-0.9564	-0.3981	-0.4783	-1.0208	0.0764	-1.105	-1.5968	0.3843	-0.8753	-0.2925	0.3566	-0.1358	-0.3416	-0.3882	0.3784	-0.1129	-0.812	0.1211	-0.164	-0.3495	-0.1939	-3.7367	-0.0626	-0.1061	0.2906	-0.0223
A_43_P11453 Cyp1a1 cytochrome P450, family 1, subfamily a, polypeptide 1 (Cyp1a1)	0.3911	0.1407	0.3733	-0.0411	0.4366	0.5439	0.3146	0.4226	0.7155	0.7844	0.1259	0.1852	0.4511	0.4556	0.4323	0.4231	0.2495	0.2998	0.3195	-0.1174	0.0841	0.3812	-0.0627	0.429	0.3376	0.2617	0.2632	0.0919	-0.0666	-0.3597	-0.2915	-0.3001	-0.377	0.0043	-0.323	-0.2495	-0.2556	-0.4237	0.0048	0.1151	0.1256	0.0808	-0.0054	0.0118	-0.5143	0.2472	0.1342	0.3154	0.2367
A_43_P11455 Cyp2a3a Cytochrome P450, subfamily IIA (phenobarbital-inducble)/ (Cytochrome P450 IIA3) (Cyp2a3a)	0.0556	-0.2643	-0.0948	-0.1599	-0.0637	0.3427	-0.2751	-0.042	-0.0254	0.3324	0.2893	0.2445	-0.173	-0.1704	0.2048	0.4616	0.05	0.195	-0.4406	-0.3524	-8e-04	0.1853	-0.3498	-0.0715	0.1865	0.1231	-0.235	0.7258	-0.13	-0.5856	-0.2156	0.1	0.1652	-0.8335	0.1038	0.213	-0.1083	-0.0887	0.0014	0.0608	-0.1925	-0.1094	0.0601	-0.1361	-0.6022	0.1146	-0.1194	0.1273	-0.0308
A_43_P11432 Acaa1 Acetyl-Coenzyme A acyltransferase 1 (peroxisomal 3-oxoacyl-Coenzyme A thiolase)	-0.0201	-0.6634	-0.5677	0.0908	0.1019	-1.011	-0.211	-0.2361	0.068	-0.1081	-0.32	-0.4694	0.1248	0.2742	0.4383	0.0329	0.1544	0.4864	0.0161	-1.8866	-0.4954	0.1352	-1.5267	0.1531	-0.0969	0.0019	-0.2065	6e-04	-0.2632	-0.4	0.1204	0.2336	0.133	0.2381	0.1365	0.0308	-0.0588	0.1905	-0.0354	-0.5607	0.0331	-1.874	0.0634	-0.0183	-2.778	-0.2179	-0.0754	-0.1074	0.0312
A_43_P15521 Fabp1 Fatty acid binding protein 1, liver	-0.4736	-0.3016	-0.8517	-0.6715	0.0067	-1.1216	0.254	0.0566	-0.0299	-0.7655	0.8894	0.9396	0.6269	0.0662	-0.0749	0.1562	-0.1875	0.1814	0.0758	-1.5698	0.3386	0.7608	-0.4497	0.3411	0.6336	0.2269	0.423	0.4136	-0.3835	-0.0601	-0.1184	-0.1314	0.302	0.4345	-0.7826	-0.1863	-0.4212	-0.191	-0.132	0.4367	-0.4402	-0.9456	-0.6144	-0.3346	-4.0396	-0.1706	-0.2024	-0.0692	0.2503
A_43_P12800 Gnpat glyceronephosphate O-acyltransferase (Gnpat)	0.243	0.8565	1.0869	0.5313	0.5452	0.964	-0.2531	-0.1194	-0.0012	-0.8078	-0.6281	0.227	-0.072	-0.2914	0.0799	-0.0723	-0.1824	-0.4541	0.2066	0.5043	0.402	0.0213	0.1965	0.1696	0.0194	0.045	-0.1372	-0.2843	0.037	0.4106	0.1039	-0.1703	0.0921	0.4592	0.2754	0.1539	0.4638	0.2722	-0.026	-0.054	-0.1304	-0.1871	0.1244	-0.0927	0.1332	0.0422	-0.1298	0.0281	0.227
A_43_P15669 Pcca Propionyl Coenzyme A carboxylase, alpha polypeptide (Pcca)	-0.1472	-0.8512	-0.6945	-0.3672	-0.5094	-1.0826	0.1097	0.0755	0.1266	-0.1818	0.1244	-0.3569	0.048	0.0688	-0.2203	0.5096	0.2621	0.1172	-0.1452	-1.0542	-0.8164	0.1681	-1.1708	0.0424	-0.1228	0.0592	-0.2046	0.431	-0.0724	-0.2513	0.1305	-0.1997	-0.2077	-0.3522	0.0175	0.1618	-0.0957	-0.2733	0.1055	-0.3625	0.1606	-0.2783	0.0314	0.0321	-2.0336	0.2234	0.0138	0.1992	-0.1785
A_43_P15329 Crot carnitine O-octanoyltransferase (Crot)	-0.4636	-1.552	-3.106	0.0854	0.1136	-1.8296	-0.1728	-0.4912	-0.5081	-0.6918	-0.7058	-1.5786	-0.401	-0.1629	-0.0762	-0.4954	-0.7484	-0.8898	0.11	-1.8506	-0.2998	0.0576	-1.0472	-0.054	-0.3343	-0.079	-0.1491	-0.0421	-0.2134	0.0179	0.2845	-0.2556	0.101	0.3049	0.1772	0.1036	-0.4709	0.1915	0.0273	-0.8269	-0.051	-1.5322	0.0785	-0.186	-1.4218	0.514	-0.0606	0.1418	0.0764
A_43_P11810 Cyp19a1 cytochrome P450, family 19, subfamily a, polypeptide 1 (Cyp19a1)	0.1374	-0.3007	-0.4534	-0.6881	-0.1312	-0.1462	-0.128	0.1498	0.5216	0.1493	0.1547	-0.1264	0.4561	0.6425	0.2376	0.9714	0.5997	0.1994	0.062	-0.0698	-0.268	0.1501	-0.0798	0.0261	0.1298	0.2577	0.2065	-0.0303	-0.155	-0.2842	-0.3036	0.1217	-0.2036	-0.2829	-0.2226	0.3367	0.0072	-0.0233	0.0127	-0.2632	-0.2362	-0.3304	0.1371	-0.0018	-0.5153	-0.328	-0.2994	0.2504	-0.0997
A_42_P629760 Pecr peroxisomal trans-2-enoyl-CoA reductase (Pecr)	-0.1638	-0.0798	-0.537	-0.1896	-0.3177	-0.5749	0.1894	0.002	-0.0894	-0.4259	-0.1858	0.1574	0.0137	-0.045	0.1655	0.0844	-0.015	-0.0537	0.1172	-1.2921	0.0722	-0.0436	-1.0519	-0.0544	0.0894	-0.1328	-0.0531	-0.1352	-0.3906	-0.456	-0.1531	-0.1944	-0.2022	-0.2896	-0.0165	0.0241	-0.1177	-0.2261	0.0357	-0.0808	-0.0059	-2.6346	-0.1218	-0.0405	-2.052	-0.1475	-0.0116	-0.1482	-0.0119
A_42_P811368 Aldh1a2 aldehyde dehydrogenase family 1, subfamily A2 (Aldh1a2)	-0.1298	-0.0436	-0.6482	0.2523	0.265	-0.2899	-0.5502	-0.7628	-0.8023	-0.2922	-0.3405	-0.0761	-0.034	0.2716	-0.0315	-0.0685	-0.0612	-0.3639	0.1165	-0.348	-0.0405	-0.0557	-0.2723	-0.3382	-0.1106	-0.1179	-0.1403	0.0244	-0.2997	-0.4823	0.0043	0.2865	0.0278	0.0706	0.1423	-0.0885	-0.1675	-0.1612	-0.0705	-0.0374	-0.0506	-0.5516	-0.1692	-0.0389	-0.8728	-0.176	0.008	-0.1599	-0.1961
A_42_P545909 Fasn fatty acid synthase (Fasn)	-0.9933	-5.0685	-5.2662	-0.1522	0.3818	-1.9859	-0.172	-0.7805	-1.3541	-1.005	-1.3443	-5.2694	0.4726	-0.3797	-0.0093	0.0266	-0.5443	-1.9034	-0.1366	-4.8922	-1.1113	-0.285	-1.8482	0.3324	-0.4723	-2.088	-1.122	-3.4169	-2.4085	-3.514	-0.9424	-1.168	-1.1911	-1.9381	-0.3574	-0.5386	-0.7716	-1.2132	-1.0402	-2.1397	0.3133	-4.3622	-0.8182	-0.2389	-4.8696	-1.1949	-0.491	-1.5271	-0.5402
A_42_P591245 Gcdh_predicted Similar to RIKEN cDNA 1700013H19 (predicted)	-0.0523	-0.8121	-1.3435	-0.0714	-0.1605	-1.2812	-0.0777	-0.2441	-0.2204	0.0742	0.0571	-0.504	0.0865	0.2203	-0.1806	0.1589	0.0998	0.1434	-0.1452	-2.2342	-0.7798	0.1909	-1.4513	-0.012	0.0574	0.0204	-0.1321	0.4138	-0.1322	-0.5038	0.3164	-0.0252	0.0748	0.2539	-0.0011	0.0378	-0.0154	0.1568	0.0216	-0.2944	0.1391	0.0578	-0.125	-0.0956	-2.9215	0.1816	-0.0534	0.1128	-0.0215
A_42_P635007 Cyp51 cytochrome P450, subfamily 51 (Cyp51)	-0.0429	-2.4143	-2.938	0.268	0.4846	-0.2148	0.3293	-1.0489	-1.0293	-0.6442	-0.1186	-2.597	-0.1652	-0.1194	-0.1491	-0.2001	-1.0272	-2.2679	-0.1903	-1.1074	-0.8228	0.4175	0.0799	0.5406	-0.1427	-1.5016	-0.5763	0.0224	-0.9202	-1.6116	-0.0131	0.5459	0.429	0.7034	-0.1817	-1.1975	-1.2333	-1.1419	-1.0455	-0.2484	-0.056	-2.2174	0.1263	-0.1369	-2.3692	-0.8312	-0.3255	-0.3456	-0.1671
A_43_P19952 Pcca Propionyl-coenzyme A carboxylase, alpha polypeptide	-0.3895	-0.403	0.3608	-0.2134	-0.3029	-0.3882	0.2024	0.5799	1.0549	-0.089	0.0051	-0.1431	-0.111	-0.2568	-0.1487	-0.0643	0.0632	0.3291	-0.2144	0.4038	-0.0652	-0.2785	0.0047	-0.2287	0.2536	0.4	-0.0028	-0.2347	0.0512	0.0916	-0.4651	-0.0757	-0.2416	-0.8161	0.1586	0.4947	0.0842	-0.1312	0.2054	0.1894	0.2145	-1.1527	-0.0604	0.1717	-0.1537	-0.0665	0.0383	-0.0878	0.0117
A_42_P818819 Chkb choline kinase beta (Chkb)	-0.0879	-0.0639	0.0716	0.1269	0.1346	0.1065	-0.3162	-0.1328	0.0512	-0.6322	-0.9577	-0.2839	0.0534	0.0799	-0.032	-0.023	0.0938	0.0622	0.0883	0.0399	0.2472	0.0318	-0.4185	-0.1069	-0.0993	0.1892	-0.0148	-0.2221	-0.1894	0.1464	0.0374	-0.3208	-0.1289	0.0411	0.0933	-0.1429	-0.0015	0.1258	-0.1662	0.0988	-0.171	-0.7236	0.0312	-0.0285	-0.2058	-0.4448	-0.0261	-0.2236	0.1317
A_43_P13029 Acsl3 acyl-CoA synthetase long-chain family member 3 (Acsl3)	0.0425	-0.6933	-0.569	0.2071	0.1863	0.5466	0.2434	-0.4178	-1.1379	0.1681	0.1578	-0.7377	-0.2892	-0.1353	-0.0263	-0.2522	-0.4303	-1.1597	-0.4047	-1.1408	-0.5637	-0.047	0.1467	-0.0156	-0.2282	-0.7457	0.007	0.143	-0.1375	-0.4694	-0.0317	0.5015	0.0869	0.0394	0.1493	-0.579	-0.4475	-0.1069	-0.5475	0.0148	-0.1574	-0.8694	0.1284	-0.062	-0.4547	0.729	-0.1389	-0.2453	0.0777
A_43_P13066 Echs1 Enoyl Coenzyme A hydratase, short chain, 1, mitochondrial	0.1033	-0.7268	-1.0471	0.0369	-0.0421	-0.7664	-0.1835	-0.1682	-0.1447	-0.1543	-0.4357	-1.0612	0.1105	0.2413	-0.4296	-0.1078	-0.0287	0.0774	-0.3837	-1.2812	-0.9157	0.0935	-1.1473	-0.0239	-0.2557	-0.0308	-0.3348	0.1758	0.0112	0.0979	0.4589	0.2456	0.3236	0.4799	0.3409	0.1226	0.0936	0.5786	-0.0571	-0.4165	0.0154	0.3934	-0.0055	-0.1123	-2.1021	0.1416	-0.0258	0.0408	0.2475
A_42_P675879 Cyp4f4 cytochrome P450 4F4	-0.1064	-1.0455	-1.558	0.0662	-0.2705	-2.0381	-0.2242	-0.6343	-0.4896	-0.1567	-0.1057	-0.691	0.0528	0.1029	-0.34	-0.0389	-0.0324	0.2746	-0.3721	-3.5188	-1.3342	0.1144	-2.3093	0.0069	-0.4759	-0.3814	-0.7064	0.4441	-0.3878	-0.6205	0.4925	0.5625	0.4319	0.6685	0.3362	0.1085	-0.1353	0.1975	0.0245	-0.4088	0.088	0.0814	0.17	0.1316	-4.6379	-0.1445	0.0204	0.0257	-0.1238
A_43_P13088 Sc4mol sterol-C4-methyl oxidase-like (Sc4mol)	-0.0706	-1.4622	-1.0739	0.0223	0.491	0.1678	0.0545	-1.8628	-1.9548	-0.1202	0.2124	-1.2832	-0.1077	0.0149	0.535	-0.1889	-0.8822	-2.14	-0.7371	0.2732	-0.4738	0.2933	0.9735	0.6018	-0.6385	-2.9459	-1.595	0.6252	-0.1988	-0.5274	0.0307	1.0467	0.5557	0.7929	-0.0411	-1.1408	-1.633	-1.5654	-0.9587	0.6432	-0.1419	-0.9588	0.4875	-0.001	-0.552	-1.6299	-0.2506	-0.83	-0.0631
A_42_P484593 Aldh3a2 aldehyde dehydrogenase family 3, subfamily A2 (Aldh3a2)	-0.0394	-0.3724	-1.2558	0.0302	0.25	-0.5674	0.2164	-0.0757	0.0094	-0.0344	0.145	-0.3239	0.2663	0.2275	0.4551	0.1442	0.1001	0.1861	0.1964	-2.4808	0.1698	0.1756	-0.45	0.4109	-0.1242	-0.4711	-0.3978	-0.2493	-0.3092	-0.1994	0.0101	-0.1527	0.0037	0.2131	-0.0882	0.0389	-0.3779	0.0303	0.0838	-0.0034	0.0165	-2.8536	0.0482	-0.002	-1.783	-0.7748	-0.0732	-0.2769	0.0243
A_42_P540774 Acadm acetyl-coenzyme A dehydrogenase, medium chain (Acadm)	-0.399	-0.9647	-0.9886	0.0814	-0.1601	-1.1226	-0.3186	-0.4551	-0.5705	-0.9616	-0.8072	-1.2107	-0.4878	-0.4247	-0.9885	-0.359	-0.6007	-0.7661	-0.3547	-1.7975	-0.746	0.1873	-1.5625	-0.0919	-0.1961	-0.1749	-0.3184	0.0758	-0.1914	-0.0845	0.3234	-0.263	0.1524	0.5038	0.1312	0.0035	-0.085	0.4674	0.0097	-0.6898	0.086	-0.2914	0.0037	-0.0722	-2.5694	0.1705	-0.0552	0.1548	0.1122
A_43_P14568 Cyp51 cytochrome P450, subfamily 51 (Cyp51)	-0.2249	-2.601	-3.1456	0.0626	0.2692	-0.3194	0.2137	-1.1993	-1.1755	-0.2195	0.409	-1.9911	-0.0308	0.0134	-0.0017	0.207	-0.6668	-1.9516	0.0285	-0.9119	-0.6788	0.5928	0.3421	0.7662	0.0032	-1.4128	-0.4662	0.1348	-0.8566	-1.6856	-0.0656	0.5602	0.4246	0.6542	-0.2194	-1.0464	-1.2194	-1.2576	-0.8929	-0.151	-0.0098	-2.1479	0.1516	-0.0599	-2.3117	-0.8518	-0.3018	-0.3671	-0.172
A_43_P13230 Ehhadh Enoyl-Coenzyme A, hydratase/3-hydroxyacyl Coenzyme A dehydrogenase	-0.1105	-1.4249	-2.5229	0.0242	0.1758	-1.2624	-0.4395	-0.8	-0.5114	-0.799	-0.4996	-0.7924	0.0334	0.2703	0.4442	-0.3669	-0.5147	-0.2312	0.0312	-2.7951	-0.6239	0.2849	-1.8308	0.0316	-0.0791	-0.262	-0.6309	0.21	-0.3234	-0.6563	0.3579	-0.1403	0.2739	0.7425	-0.0276	-0.0185	-0.0321	0.375	0.0163	-0.4036	0.3048	-1.2723	-0.1642	-0.2387	-3.5258	0.3087	-0.1294	0.1763	-0.0015
A_43_P13239 Adh7 alcohol dehydrogenase 7 (class IV), mu or sigma polypeptide (Adh7)	0.5925	0.6899	-1.3069	0.1662	0.7377	-0.3623	0.1067	-0.2563	-0.6942	-0.3837	-0.0979	-0.617	-0.5227	-0.2321	-0.4016	-0.8659	-0.7893	-0.94	-0.1198	-2.4352	-0.1148	0.2114	-0.6799	0.3919	-0.6298	-0.8052	-1.0885	0.23	-0.289	-0.4952	0.1647	0.492	0.2928	0.3133	0.3752	0.104	-0.0843	-0.2572	-0.041	0.3783	0.3883	-0.4374	0.3175	-0.0195	-2.4509	1.3186	0.1165	0.8395	0.2949
A_42_P525170 Abcd2 ATP-binding cassette, sub-family D (ALD), member 2 (Abcd2)	-0.1254	-0.2614	-0.3802	-0.1694	0.422	0.6595	-0.3657	-0.3586	-0.7176	0.1256	0.5497	0.8094	-0.0361	0.0058	1.6305	0.2309	0.228	0.7517	0.0447	-1.0383	-0.2614	-0.0793	0.488	0.3714	-0.4515	-0.2901	-0.7175	0.1252	-0.2866	-0.2617	-0.0295	0.5203	0.2939	0.7648	0.0266	0.168	-0.5946	-0.492	0.2259	-0.0646	-0.1192	-0.5389	0.1104	-0.2707	0.5356	-0.4157	-0.0279	0.0712	-0.1884
A_43_P13283 Cyp2d22 cytochrome P450, family 2, subfamily d, polypeptide 22 (Cyp2d22)	-0.0573	-0.2593	-0.349	-0.0094	-0.0948	-0.368	-0.3117	-0.2873	-0.2042	-0.5105	-0.7826	-0.8162	-0.0595	-0.1132	-0.7308	-0.1094	-0.1033	-0.1742	-0.1078	0.0848	-0.1825	0.0964	-0.2632	-0.0598	0.0168	0.0611	-0.0319	-0.0303	-0.2491	-0.1608	0.1514	0.1154	0.1618	0.5275	0.0426	-0.105	-0.0101	0.3054	-0.1846	-0.2373	-0.1644	0.084	0.0144	-0.1029	-0.9176	-0.0065	-0.0602	-0.0991	-0.0207
A_43_P13716 Aldh1a1 Aldehyde dehydrogenase family 1, member A1	-0.1116	-0.0497	-0.2221	0.0512	-0.0619	0.1857	-0.0964	-0.0911	-2e-04	-0.2965	0.195	0.0923	0.0094	0.0757	0.642	-0.0902	0.3245	0.3907	0.0534	-0.274	0.1071	0.0453	-0.086	-0.1841	0.2488	0.1266	0.0755	0.1452	-0.0632	-0.1442	0.1127	0.2949	-0.0375	0.1601	-0.026	0.1945	-0.0327	-0.1546	0.0654	0.2026	0.0515	-0.1796	0.1746	0.147	-0.3808	0.0311	-0.2248	-0.0134	0.1513
A_42_P794865 Hadha hydroxyacyl-Coenzyme A dehydrogenase/3-ketoacyl-Coenzyme A thiolase/enoyl-Coenzyme A hydratase (trifunctional protein), alpha subunit (Hadha)	0.0568	-0.1008	-0.0527	0.1292	0.2693	-0.1148	-0.556	-0.6595	-0.1452	-0.4978	-1.1041	-0.906	0.2921	0.4114	0.3891	-0.6574	-0.2996	-0.2915	0.0918	-0.2731	0.0559	0.2629	-0.3736	0.1468	-0.0798	-0.0508	-0.2562	-0.0464	-0.2053	-0.0655	0.4935	-0.551	0.2483	1.0457	-0.1311	-0.3999	-0.0788	0.5479	-0.1862	-0.2335	-0.034	-0.3494	0.1127	-0.1315	-0.835	0.2004	0.0579	0.3833	0.0262
A_42_P792497 Cyp2j4 cytochrome P450, family 2, subfamily J, polypeptide 4 (Cyp2j4)	0.1717	0.263	0.4111	-0.1114	0.1574	0.4098	0.1153	-0.0176	-0.0302	0.1375	0.4027	1.0413	-0.0894	-0.0197	1.0418	-0.0118	-0.0204	0.2111	0.3638	-0.9005	0.2511	0.2126	-0.2499	0.4908	-0.2326	-0.0053	-0.2287	0.7849	0.3581	0.1482	0.1938	0.3059	0.3041	0.5631	-6e-04	0.0855	-0.1413	-0.124	0.1682	0.1616	0.2894	0.5757	0.2666	0.2652	-1.6146	0.4953	0.0313	0.4378	0.1303
A_43_P21131 Gcdh_predicted Similar to RIKEN cDNA 1700013H19 (predicted)	0.1254	-0.1408	-0.0805	-0.2142	-0.1625	-0.1771	0.0346	0.3658	0.0779	0.2577	0.1888	0.6706	0.448	0.1581	0.0382	0.1267	0.532	0.6121	-0.0384	-0.2446	-0.1146	-0.0526	-0.285	0.0528	-0.0144	-0.2585	-0.0915	0.0304	0.1346	-0.0378	0.04	0.1419	0.2602	0.0486	-0.0016	0.1982	-0.2306	0.1625	0.1875	0.1059	0.0449	-0.491	0.0927	-0.0174	-0.5387	-0.0692	0.103	0.0912	0.0356
A_42_P566906 Peci similar to Peci protein	-0.0844	-0.2753	-1.2748	-0.0397	0.0045	-0.0376	0.041	-0.1507	-0.0884	-0.2734	-0.2387	-0.234	-0.0537	0.0392	0.4713	-0.0444	0.0609	0.2115	0.128	-1.7902	0.0414	0.096	-0.7201	0.1133	-0.1436	-0.1526	-0.3008	0.1936	-0.0242	-0.0236	-0.1113	-0.0994	-0.2248	-0.2685	-0.0596	-0.0292	-0.376	-0.3214	0.0698	0.113	0.0234	-1.3072	0.0121	-0.0126	-1.5418	-0.17	-0.0025	-0.0012	0.0272
A_42_P678870 Cyp2f2 cytochrome P450, family 2, subfamily f, polypeptide 2 (Cyp2f2)	0.1608	-0.2482	-1.3098	0.0342	-0.1937	-1.2456	-0.0209	-0.2572	-0.2307	-0.0836	-0.2951	-0.7136	0.2076	0.1437	-0.0933	-0.0552	-0.0137	-0.212	0.1243	-2.383	-0.1751	0.112	-1.3444	-0.0915	0.0095	-0.3165	-0.2363	-0.4486	-0.4382	-0.59	-0.0077	-0.8041	-0.5295	-0.8432	-0.0394	0.4073	0.5138	0.3414	0.2086	-0.11	0.0274	-1.6975	-0.0153	0.0277	-3.0542	0.0934	-0.0178	0.1497	0.035
A_42_P526004 Acaa2 acetyl-Coenzyme A acyltransferase 2 (mitochondrial 3-oxoacyl-Coenzyme A thiolase) (Acaa2)	0.5108	1.52	1.6292	0.2066	0.9222	1.2681	-0.0546	0.0554	-0.0403	-0.9591	-0.5664	1.1932	-0.1709	-0.0871	1.024	0.0203	-0.2158	-0.5728	0.6947	0.1633	0.938	0.276	-0.3654	0.5152	0.1418	-0.1114	-0.084	0.3344	0.0305	0.468	0.3279	-0.2246	0.4236	1.2025	0.1993	0.0836	0.3471	0.6168	0.0285	-0.0635	-0.0124	-0.3797	0.2054	-0.0428	-1.2271	0.2286	-0.0192	0.1029	0.3615
A_42_P509716 Acox2 acyl-Coenzyme A oxidase 2, branched chain (Acox2)	-0.2422	-1.267	-2.7691	-0.0614	-0.5365	-1.5122	-0.1704	-0.5797	0.097	0.0585	-0.4078	-1.6316	-0.0339	0.015	-0.047	-0.8864	-0.7357	0.0373	-0.0107	-2.7261	-0.7852	-0.3647	-1.3381	-0.469	-0.3858	-0.349	-0.8592	0.3653	0.0622	-0.3006	0.2701	0.1101	0.0815	-0.1343	0.0231	0.1839	-0.6653	0.0212	0.1403	-0.243	-0.1381	-2.3747	0.0278	-0.1444	-3.7317	-0.7192	-0.0986	-0.1019	-0.0346
A_42_P509766 Ppara peroxisome proliferator activated receptor alpha (Ppara)	0.3212	0.6198	-0.2426	-0.1205	0.0088	0.2266	-0.0148	0.0744	0.8159	0.2922	-0.1025	0.5026	0.1882	0.2366	0.3138	0.1727	0.5168	0.8482	0.174	-0.3479	0.2765	0.0445	0.0244	0.1472	0.3138	0.3066	-0.1964	-0.0763	-0.0517	-0.0827	-0.0315	-0.1567	-0.0456	0.2435	-0.1231	-0.0184	-0.216	-0.3062	0.0457	0.2558	0.0543	-0.2763	0.2096	0.0443	-0.7782	-0.1346	-0.0682	-0.2823	0.1923
A_42_P528844 Acsl5 acyl-CoA synthetase long-chain family member 5 (Acsl5)	-0.0546	-1.4158	-1.601	0.1874	0.3012	-1.3648	-0.1657	-0.2112	-0.2147	-0.7584	-0.7705	-2.2519	0.0319	-0.019	-0.7492	-0.0827	-0.3078	-0.68	-0.1877	-1.8067	-0.9517	-0.0306	-1.4409	-0.1062	-0.1296	-0.2539	-0.3933	-1.0633	-0.8264	-1.0148	-0.2475	-0.4213	-0.2879	-0.1936	-0.125	-0.1241	-0.088	-0.0751	-0.1799	-0.9533	0.0632	-1.2254	0.009	-0.195	-1.8036	-0.232	-0.1566	-0.3015	-0.1834
A_42_P560974 Aldh1a3 Aldehyde dehydrogenase family 1, subfamily A3	0.1521	0.2394	0.2851	0.131	0.0796	-1.0285	0.3259	0.2167	0.2512	0.0984	-0.0292	0.0108	-0.0582	-0.124	-0.6457	-0.0125	0.1388	0.4653	-0.4108	-1.503	-0.2377	-0.2158	-0.2177	-0.194	-0.1538	-0.02	-0.0755	0.278	0.079	0.0322	0.1107	0.1802	0.1958	0.2178	-0.0509	0.0369	0.183	0.131	0.1105	0.4688	0.1337	0.7405	0.169	-0.0155	0.8181	0.4525	0.0174	0.4316	-0.002
A_42_P469187 Acadsb Acyl-Coenzyme A dehydrogenase, short/branched chain	0.2296	-0.3397	-0.5833	0.2486	-0.1077	-1.0519	0.2542	0.0779	-0.0801	0.0144	0.2141	-0.1187	0.0526	0.1317	-0.3903	0.3825	0.1688	-0.0532	-0.262	-1.3936	-0.755	0.193	-1.3451	-0.092	-0.1299	-0.1723	-0.1962	0.4658	-0.1747	-0.3766	0.2976	-0.0206	-0.0599	-0.0301	0.0245	-0.1188	-0.1084	-0.3823	-0.0714	-0.1916	0.2469	0.442	-0.0346	0.0362	-2.6554	0.1995	0.0421	0.2304	-0.0133
A_43_P13860 Acsl1 Acyl-CoA synthetase long-chain family member 1	0.1783	-0.0219	-0.3818	-0.2486	-0.093	-0.2964	0.1381	-0.0532	-0.1018	0.1508	0.1301	0.1819	0.4311	0.3213	0.4904	0.155	0.5969	0.4415	0.3293	-0.6312	0.1818	0.1338	-0.8298	-0.0798	-0.0473	-0.2822	-0.2599	0.0301	-0.1257	-0.2941	-0.0446	-0.0028	0.0171	-0.1528	-0.1171	-0.0221	-0.1965	-0.2317	-0.0104	-0.0557	0.1502	-0.2669	0.1093	-0.1189	-0.8595	0.0011	0.0572	-0.0655	-0.2614
A_42_P792942 Sds serine dehydratase (Sds)	-0.8222	-1.7965	0.388	-0.61	-1.3358	-0.0039	-1.257	-0.1407	1.3733	0.1301	-0.4466	-0.6318	0.1021	-0.3686	-1.9037	0.0728	-0.0931	0.8815	-0.51	-1.0033	-1.3627	-0.4727	-0.8678	-0.1898	-0.0486	1.9177	-0.837	-0.2377	-0.5275	-1.0959	-0.367	-0.5196	0.3006	-0.1993	-0.5322	1.1417	0.9144	1.8363	0.2154	-1.3224	0.6661	-0.0513	-0.8985	-0.175	-4.1486	-0.5882	0.0198	-0.8793	-0.6282
A_43_P10062 Adhfe1_predicted Alcohol dehydrogenase, iron containing, 1 (predicted)	0.2442	-1.0072	-1.3955	-0.054	-0.775	-3.0402	0.3467	0.2192	0.0794	0.0648	0.0176	-0.8844	-1e-04	0.0468	-1.1443	-0.1614	-0.2132	-0.1277	-0.3673	-2.6648	-1.3575	-0.1791	-2.9292	-0.6537	-0.2566	-0.1642	-0.3261	0.027	-0.7119	-1.2596	0.0466	-0.2947	-0.4692	-0.643	-0.0282	0.017	-0.1648	-0.0574	0.0054	-0.4903	0.2244	-0.0264	-0.2095	0.0538	-3.8828	0.2525	0.0464	0.2154	-0.0279
A_42_P461946 Gnpat Glyceronephosphate O-acyltransferase	0.1056	0.3429	0.6466	0.058	0.1144	0.3575	0.1498	0.3525	0.2819	0.3117	0.504	0.8345	-0.0438	-0.1348	0.2346	0.3886	0.3935	0.3601	0.0334	0.1313	0.0022	-0.0359	0.1168	0.1348	0.1837	0.1902	0.1183	0.0248	0.1256	0.1952	-0.1068	0.2206	0.0763	-0.0361	0.1564	0.3157	0.327	-0.0645	0.1972	0.1466	0.084	0.2745	0.0888	0.0434	0.1904	0.2816	-0.0533	0.0984	0.1026
A_42_P601920 Cpt2 carnitine palmitoyltransferase 2 (Cpt2)	0.1478	0.5546	0.1653	-0.2102	0.1052	0.4358	0.3902	0.6726	0.7281	0.2544	0.4048	1.1443	0.2288	0.3816	1.1352	0.5818	0.8136	0.9758	0.326	-0.9702	0.282	0.1134	-0.1726	0.2438	0.3287	0.5872	0.2587	0.1129	-0.264	-0.2341	-0.1386	0.4688	0.2433	0.3884	0.168	0.3363	0.2404	-0.158	0.1925	-0.1406	-0.0202	-1.4822	0.0073	0.0598	-0.7219	-0.456	0.056	-0.2111	-0.1092
A_42_P759364 Faah fatty acid amide hydrolase (Faah)	0.0185	-0.6735	-1.69	0.0481	0.0875	-1.0828	-0.5367	-0.8304	-0.6258	-0.7961	-1.068	-1.2366	0.0669	-0.0073	-0.212	0.0091	-0.1047	-0.3339	0.1901	-2.0262	-0.2792	0.1888	-1.0961	0.2346	-0.2759	-0.1946	-0.5442	-0.4042	-0.5111	-0.5177	0.0429	-0.268	-0.1022	0.1562	-0.0285	0.0978	-0.1554	0.3658	-0.0217	-0.8228	-0.1081	-1.2319	0.0748	-0.0761	-2.9704	-0.1422	-0.1918	-0.0312	0.089
A_43_P14968 Faah fatty acid amide hydrolase (Faah)	-0.0767	-0.869	-1.4292	-0.0711	-0.1198	-1.017	-0.38	-0.5834	-0.4294	-0.3206	-0.6003	-0.9054	0.0624	0.0237	-0.1283	0.1853	0.1074	-0.0362	0.1142	-1.3725	-0.3326	0.0977	-0.9232	0.0411	-0.195	-0.1219	-0.3518	-0.2944	-0.3703	-0.5139	-0.0562	-0.1385	-0.1493	-0.1267	-0.0633	0.0606	-0.1458	0.0886	0.0115	-0.5887	-0.0871	-0.8401	0.0556	-0.0393	-2.0197	-0.0963	-0.1367	-0.0193	0.0096
A_43_P14632 Acsl1 acyl-CoA synthetase long-chain family member 1 (Acsl1)	0.0758	-0.5477	-2.7984	-0.0961	-0.3773	-2.4876	0.4707	-0.0796	-0.131	0.0446	0.3007	-0.9457	-0.0804	-0.05	-0.3565	0.1391	0.0468	0.0269	-0.3182	-4.9347	-0.7197	-0.0845	-1.6115	-0.3404	-0.4011	-0.6393	-0.753	-0.1302	-0.4402	-0.6195	0.0564	0.2629	0.2077	0.1763	0.2356	0.1844	-0.3747	-0.1964	0.0937	-0.6461	0.1454	-3.1425	0.0431	0.0583	-4.5817	-0.1434	0.1978	0.0619	-0.1648
A_42_P843424 Lipe lipase, hormone sensitive (Lipe)	-0.0074	0.1018	-0.2336	0.0472	-0.0403	-0.2153	-0.1189	-0.148	-0.1552	0.0238	-0.078	-0.1834	-0.0644	-0.2	-0.087	0.0479	-0.0984	-0.0345	0.1686	-0.1528	-0.2994	0.0207	-0.0614	-0.0576	-0.1184	0.1587	-0.1178	0.02	0.1893	0.0013	0.2737	0.1326	0.0428	0.2832	-0.0096	0.0553	0.1999	0.0429	0.0363	-0.0208	0.0042	-0.1235	-0.0137	0.0323	0.3677	0.1146	-0.0904	0.1929	0.4393
lalt.pool	-0.075	2.975	3.425	-0.2	2.325	6.4	-0.225	-0.025	-0.55	0.05	0.275	1.525	0.15	-0.125	1.575	0.15	0.025	0.15	0.275	7.1	1.975	-0.15	6.025	0.675	-0.35	0.15	0.475	-0.4333	1.4167	3.5833	-0.0667	-0.6333	0.2167	1.8	0.1167	-0.9333	0.35	2.8333	-1.1	1.675	1.025	5.325	-0.125	-0.25	8.425	2.35	-0.325	1.825	-0.95
[truncated: 25 more columns]
