# Supplementary material for: Gene set enrichment analysis for non-monotone association and multiple experimental categories
Source: BMC Bioinformatics. 2008 Nov 14;9:481. doi: 10.1186/1471-2105-9-481 (PMC2636811; doi:10.1186/1471-2105-9-481)
Supplement: Additional file 2 — Sets and Expression. The intermediate analysis results of NCT compendium data set. Sets directory contains lists of identified gene sets under different across-compound (category) selection criteria. Compound specific p-values, set size, etc are provided. Expression directory contains extracted expression data for respective identified gene sets. [file 1471-2105-9-481-S2.zip › SetsAndExpression/expression/C2-6of8liverp05-Cfilter-18-blood-IGF1MTORPATHWAY.txt]

geneids	1.2.Dich-24-15#-0.1	1.2.Dich-24-150#3	1.2.Dich-24-1500#3.4	1.2.Dich-48-15#-0.2	1.2.Dich-48-150#2.3	1.2.Dich-48-1500#6.4	1.2.Dich-6-15#-0.2	1.2.Dich-6-150#0	1.2.Dich-6-1500#-0.6	1.4.Dich-24-15#0	1.4.Dich-24-150#0.3	1.4.Dich-24-1500#1.5	1.4.Dich-48-15#0.2	1.4.Dich-48-150#-0.1	1.4.Dich-48-1500#1.6	1.4.Dich-6-15#0.2	1.4.Dich-6-150#0	1.4.Dich-6-1500#0.2	Brom-24-25#0.3	Brom-24-250#7.1	Brom-24-75#2	Brom-48-25#-0.2	Brom-48-250#6	Brom-48-75#0.7	Brom-6-25#-0.4	Brom-6-250#0.2	Brom-6-75#0.5	Diqu-24-10#-0.4	Diqu-24-20#1.4	Diqu-24-25#3.6	Diqu-24-5#-0.1	Diqu-48-10#-0.6	Diqu-48-20#0.2	Diqu-48-25#1.8	Diqu-48-5#0.1	Diqu-6-10#-0.9	Diqu-6-20#0.4	Diqu-6-25#2.8	Diqu-6-5#-1.1	Gala-24-100#1.7	Gala-24-25#1	Gala-24-400#5.3	Gala-48-100#-0.1	Gala-48-25#-0.2	Gala-48-400#8.4	Gala-6-100#2.4	Gala-6-25#-0.3	Gala-6-400#1.8	Mono-24-10#-1
A_43_P17894 IGF Rat insulin-like growth factor I gene, exon 4.	-0.1949	-0.3351	-0.3304	-0.794	-0.3	-0.0958	0.3456	-0.2219	-0.1949	0.3048	0.1281	-0.0946	0.7543	0.7909	0.7103	-0.0861	-0.11	-0.2526	-0.0556	0.1456	-0.1247	0.4814	0.049	0.2072	1.3839	0.5184	1.247	-0.9735	-0.9731	-0.4564	-0.2926	-0.1286	0.1084	0.0035	-0.3222	-0.676	-0.225	-0.2104	-0.5004	1.2121	1.2564	0.5635	-0.0745	-0.6042	-0.2742	-0.5079	-0.1274	0.2927	-2.002
A_43_P11653 Pik3r1 Phosphatidylinositol 3-kinase, regulatory subunit, polypeptide 1	-0.2292	-0.1079	-0.2862	-0.5064	0.0236	-0.4702	0.3665	-0.1058	0.4689	0.4315	0.1589	0.0742	0.5232	0.3476	0.5494	-0.1358	-0.159	-0.527	-0.1212	-0.0584	-0.1641	-0.215	-0.0785	-0.063	0.3647	0.3545	0.2191	-0.947	-0.8701	-0.267	-1.2303	0.297	0.1994	-0.433	0.4019	-0.0457	-0.7107	-1.0545	-0.165	0.124	0.3764	0.4951	0.3371	-0.0145	-0.5974	-0.3002	-0.2653	-0.0967	-0.4264
A_43_P14034 Rps6kb1 Ribosomal protein S6 kinase, polypeptide 1	0.0185	0.0275	-0.1868	-0.1026	0.086	0.1338	0.582	-0.136	0.2371	-0.5486	0.161	-0.2445	-0.2103	-0.144	-0.4853	0.0162	0.2674	0.3661	0.2653	0.0011	-0.0076	0.1478	-0.4193	-0.1704	0.1306	0.3173	0.0847	-0.1516	0.259	0.2759	0.0662	0.1459	0.1908	0.0346	-0.1975	-0.0564	0.1916	-0.151	-0.2803	-0.8083	-0.6288	0.3135	-0.4473	-0.161	0.1696	-0.0649	0.1293	0.2186	-0.412
A_43_P12053 Frap1 FK506 binding protein 12-rapamycin associated protein 1 (Frap1)	-0.3186	-0.206	-0.846	-0.0634	0.1922	0.2902	-0.1745	-0.1931	-0.8313	-0.109	-0.0422	0.0526	-0.1553	-0.1275	0.2219	0.1792	-0.0407	-0.2228	0.088	-1.0509	0.2838	0.0849	0.6111	0.2189	0.1377	-1.0622	0.3878	-0.1522	-0.2903	-0.6362	-0.1611	0.2735	0.293	0.3166	0.147	-0.3521	-0.2707	-0.7008	-0.3421	-0.3017	-0.059	0.6235	-0.3797	-0.0774	0.1735	-0.2403	0.0484	-0.414	0.1337
A_43_P12037 Eif2s1 Eukaryotic translation initiation factor 2, subunit 1 alpha	-0.5669	-0.2368	-1.3235	-0.0096	0.3558	0.413	0.1776	-0.4043	-0.6719	-0.014	-0.0223	-0.0603	-0.3558	-0.3461	-0.0968	-0.0993	-0.0717	-0.4032	0.1555	-0.6334	0.1425	0.0161	0.6717	0.072	0.1472	-0.2197	0.083	-0.0039	-0.086	-0.3231	-0.0483	0.1423	0.237	0.3885	0.1008	-0.289	-0.3124	-0.3219	-0.3179	-0.139	0.0894	0.2601	-0.4729	0.0317	0.1039	-0.0853	0.0402	-0.1849	0.0103
A_43_P12347 Inppl1 inositol polyphosphate phosphatase-like 1 (Inppl1)	1e-04	0.0327	0.187	0.1076	0.069	0.0245	0.1007	0.303	0.1974	-0.2456	-0.2597	-0.2639	-0.6393	-0.4872	-0.5898	-0.0025	0.0223	0.1766	-0.1368	0.169	0.0488	-0.1811	-0.1009	-0.1694	0.3001	0.1595	0.299	0.459	0.3116	0.6807	0.4734	0.3847	0.0434	0.259	0.2848	0.5946	0.4674	0.5061	0.533	-0.0929	-0.1313	-0.0711	-0.0661	-0.1839	-0.0277	0.0248	-0.1408	-0.0472	0.1848
A_43_P11788 Ppp2ca protein phosphatase 2a, catalytic subunit, alpha isoform (Ppp2ca)	-0.0896	-0.063	-0.2767	-0.0635	0.1171	0.1507	0.0166	-0.0826	-0.169	-0.0998	-0.1827	-0.0291	-0.1404	-0.134	0.0733	-0.0049	-0.0403	-0.2334	0.0437	-0.1707	0.0457	0.0353	0.2956	0.1082	-0.0618	-0.1097	-0.0174	-0.1085	-0.1404	-0.2991	-0.0553	0.1409	0.2059	0.361	0.1127	-0.2496	-0.105	-0.2788	-0.2865	-0.3039	-0.0756	0.0263	-0.3888	-0.1247	-0.0532	-0.1349	0.0421	-0.1601	0.0514
A_43_P12504 Pdpk1 3-phosphoinositide dependent protein kinase-1 (Pdpk1)	-0.023	0.059	0.2059	0.216	-0.0128	-0.0929	-0.0481	-0.0263	0.1333	0.1544	0.1634	-0.0148	0.1644	0.1349	0.0412	0.1982	0.0685	0.1508	-0.0416	0.1526	0.0494	0.045	-0.1242	-0.1006	0.0348	-0.0215	-0.0104	0.2229	0.1957	0.1941	0.0593	0.017	-0.0337	-0.1109	-0.11	0.1396	-0.1378	0.0518	0.2303	0.0752	0.0718	-0.0447	0.162	0.0815	0.0404	0.0946	0.0445	0.1202	-0.0054
A_43_P12733 Akt1 v-akt murine thymoma viral oncogene homolog 1 (Akt1)	-0.0312	-0.0568	0.0536	-0.3624	0.0773	-0.1001	0.1209	-0.0338	0.0634	0.2483	0.0265	0.1227	0.2158	0.2126	0.3852	-0.3411	-0.4758	-0.7774	0.0638	-0.0905	-0.0881	-0.0157	0.0288	-0.049	0.1407	0.024	0.0066	-0.4664	-0.6826	-0.2604	-0.66	0.1744	0.4011	-0.1853	-0.0512	-0.3763	-0.7856	-0.9858	-0.2806	-0.0709	-0.0945	0.1436	-0.0647	0.1954	-0.6382	-0.0395	0.1096	0.0176	-0.418
A_43_P12711 Rps6kb1 ribosomal protein S6 kinase, polypeptide 1 (Rps6kb1)	-0.3182	-0.1681	-0.5158	-0.1437	0.2743	0.3145	0.1613	-0.1823	-0.1232	0.2276	-0.0149	0.3595	-0.131	-0.0713	0.2062	-0.054	-0.1809	0.0503	-0.096	-0.3965	0.0571	-0.0499	0.13	0.1589	0.2954	-0.0442	0.0273	-0.0464	0.2119	-0.7612	-0.0869	0.1504	0.1302	0.3337	0.0319	-0.2326	-0.2355	-0.5271	-0.2728	-0.3489	-0.3565	0.0508	-0.2442	0.0568	0.2747	-0.0739	-0.0093	-0.2341	0.3215
A_42_P578238 Eif2b5 eukaryotic translation initiation factor 2B, subunit 5 epsilon (Eif2b5)	-0.3059	-0.2648	-0.9149	-0.2536	0.0235	-0.2743	-0.0153	-0.3261	-0.4993	-0.1926	-0.396	-0.273	-0.1738	-0.1948	0.1512	-0.1078	-0.2345	-0.5132	-0.0017	-0.4996	-0.0373	0.0122	0.2374	0.0572	0.2426	-0.2591	0.1863	-0.4723	-0.5211	-0.5483	-0.4241	0.3112	0.2472	0.0286	0.182	-0.1506	-0.463	-0.6738	-0.2591	-0.2597	0.0097	0.2295	-0.2877	-0.1855	-0.3637	-0.2892	-0.0374	-0.2976	0.0602
A_43_P12961 Eif4ebp1 eukaryotic translation initiation factor 4E binding protein 1 (Eif4ebp1)	0.107	0.2151	0.0754	0.027	0.1978	0.397	3e-04	0.044	-0.0124	-0.1797	-0.0042	-0.0456	-0.1957	-0.1936	0.0093	0.087	0.095	0.0801	0.0271	-0.1314	0.0016	0.0078	0.1434	0.1199	-0.173	-0.0544	-0.1224	0.1635	0.1194	0.0294	0.1237	0.0286	0.0384	0.3777	-0.0722	-0.0426	-0.0311	-0.0301	-0.0581	0.1081	-0.0497	0.0442	0.1707	0.2083	0.1972	0.0759	0.0542	0.089	0.158
A_42_P737123 Eif4e eukaryotic translation initiation factor 4E (Eif4e)	-0.0504	-0.0476	-0.8503	0.1097	0.3511	0.1263	0.0307	-0.2642	-0.4872	0.0636	0.1796	0.307	-0.5014	-0.1613	-0.0135	0.3717	0.0339	0.3049	0.1358	-0.1932	0.0972	-0.2578	0.4052	0.0838	-3e-04	-0.2642	0.2113	0.3898	-0.1453	-0.063	0.6589	0.2549	0.014	0.636	0.1216	-0.0885	0.3432	0.07	-0.1011	-0.251	0.2023	0.1826	-0.6075	-0.0435	0.5822	0.0692	0.1822	0.2464	0.2923
A_43_P16632 Eif2s2 eukaryotic translation initiation factor 2, subunit 2 beta, 38kDa	-0.541	-0.1265	-0.9018	0.1895	0.8579	1.1608	0.0519	-0.4229	-0.8212	-0.0793	0.0794	0.0761	-0.4442	-0.4286	0.0857	0.1866	0.1895	0.0813	0.1824	-0.8197	0.37	-0.0885	0.8602	0.3102	0.0277	0.1386	0.2939	0.9298	1.0064	0.2774	0.3873	0.2658	0.4824	1.1368	0.3414	-0.1082	0.1672	0.4501	-0.1869	-0.1866	-0.0169	0.7076	-0.5736	0.1402	0.5138	-0.0557	0.0294	-0.0141	-0.1869
A_43_P16682 Eif2s3x eukaryotic translation initiation factor 2, subunit 3, structural gene X-linked	-0.4804	-0.4074	-1.2716	0.0014	0.4375	0.1726	0.2423	-0.3742	-0.7099	0.1252	0.012	0.1631	0.0278	0.0222	0.3093	-0.1283	-0.3062	-0.5223	0.0078	-1.0195	0.0476	-0.0258	0.3662	0.019	0.1416	-0.4988	0.3957	-0.8692	-1.4402	-0.662	-0.8026	0.1764	0.2924	0.1239	-0.0236	-0.4593	-0.9117	-1.543	-0.3236	-0.3899	0.1265	0.6216	-0.1453	0.2032	0.0194	-0.0332	0.049	-0.1743	-0.0309
A_43_P13003 Eif4e eukaryotic translation initiation factor 4E (Eif4e)	-0.2724	-0.2922	-0.8791	0.1056	0.4494	0.796	0.2424	-0.041	-0.3893	-0.0826	-0.0926	0.1884	0.2017	0.2754	0.534	0.0821	-0.2607	-0.1884	0.0313	-0.4043	0.0602	0.1656	0.5292	0.083	-0.0452	-0.6793	0.2466	-0.3299	-0.4505	-0.3102	-0.4827	-0.0137	0.1306	0.3334	-0.0359	-0.4686	-0.2593	-1.2642	-0.4182	-0.1883	-0.0026	0.7034	-0.214	0.3586	0.293	0.1876	0.0291	0.1493	0.1428
A_42_P620042 Gsk3b glycogen synthase kinase 3 beta (Gsk3b)	-0.0223	-0.045	-0.1877	-0.2408	-0.1371	-0.3273	0.056	0.0016	0.1316	0.562	0.3031	0.2607	0.523	0.4896	0.5666	-0.3166	-0.1578	-0.5502	-0.1768	-0.8491	-0.2651	-0.1468	-0.3561	-0.218	0.0608	-0.4161	-0.2871	-1.1299	-1.3381	-0.5332	-1.1965	-0.0638	0.0669	-0.5811	-0.3528	-0.302	-0.8065	-1.3074	-0.304	-0.152	0.0077	-0.0669	0.082	-0.0246	-0.6794	-0.1982	-0.1959	-0.1607	-0.1654
A_43_P12611 Pten phosphatase and tensin homolog (Pten)	-0.1002	-0.0656	-0.2537	-0.4191	0.0311	0.5778	0.1377	-0.1442	-0.4463	0.3134	0.1472	0.147	0.8602	0.5539	0.8896	-0.1839	-0.1852	-0.8645	-0.2133	-0.5417	-0.3747	0.2805	0.1953	-0.0114	-0.0806	-0.5947	-0.4126	-1.3728	-1.6028	-0.865	-1.4827	0.1496	0.1811	0.1958	-0.7102	-0.7513	-1.3926	-2.5578	-0.741	-0.2512	-0.0713	0.2496	0.2696	0.1546	-0.0186	-0.4138	0.0387	-0.3803	-0.0258
A_43_P13955 Pik3r1 Phosphatidylinositol 3-kinase, regulatory subunit, polypeptide 1	-0.1839	-0.067	-0.4084	0.3276	0.1394	0.0589	-0.3163	-0.1973	-0.1285	-0.1009	-0.1205	-0.1387	-0.0012	-0.2488	-0.1009	-0.2021	-0.3025	-0.4074	0.176	-0.8555	-0.0219	0.0878	0.0027	0.1266	-0.4926	-0.0766	-0.5078	-0.2862	0.3197	-0.5125	-0.1219	-0.0494	-0.1205	-0.2563	-0.3027	-0.3988	-0.3322	-0.0836	-0.3668	-0.9864	-0.472	-0.2025	-0.515	-0.3507	-0.3048	-0.2698	-0.04	0.0267	0.4707
A_42_P777494 Igf1 insulin-like growth factor 1 (Igf1)	0.079	0.0222	0.0873	0.0119	-0.0646	-0.1236	0.1335	0.248	0.2984	0.0816	0.2339	0.0951	0.228	0.3029	0.1823	-0.0323	0.0404	0.2406	-0.0019	0.0756	0.0086	-0.0668	-0.2202	-0.1976	0.1724	0.1148	0.1385	-0.3519	-0.3207	0.236	-0.2455	-0.1871	-0.246	-0.4602	-0.0821	0.2048	-0.0849	-0.0748	0.2425	0.1708	0.0315	0.0387	0.3864	0.5201	0.1487	0.171	0.0112	0.0936	0.0766
A_43_P10050 Rps6 ribosomal protein S6 (Rps6)	-0.3826	-0.0918	-1.269	-0.0768	0.3392	0.3274	0.0573	-0.5834	-0.8906	-0.3432	-0.5186	-0.3052	-0.5547	-0.5472	-0.1932	-0.1103	-0.1863	-0.7854	0.2008	-1.0671	0.1532	0.1349	0.498	0.2924	0.0307	-0.6681	0.1644	0.0165	-0.0195	-0.8317	0.0313	0.2599	0.4646	0.8522	0.1627	-0.532	-0.5598	-0.5281	-0.5943	-0.634	-0.1683	0.1674	-0.6492	-0.4165	-0.0326	-0.3604	0.0284	-0.503	0.0564
A_42_P835950 Pik3r1 Phosphatidylinositol 3-kinase, regulatory subunit, polypeptide 1	-0.2534	-0.0977	-0.2663	-0.0728	0.0809	0.028	0.0586	-0.0518	0.0152	0.1043	0.0375	0.0801	0.327	0.2835	0.3438	-0.0914	-0.1554	-0.2726	0.0463	-0.3754	0.0087	0.104	-0.019	0.0728	0.1324	-0.0156	0.0801	-0.4659	-0.5268	-0.4892	-0.5656	0.3053	0.1848	-0.1862	0.0205	-0.2559	-0.5646	-0.6557	-0.348	-0.1734	0.1086	0.2122	3e-04	0.0531	-0.2463	-0.2406	-0.0218	-0.0518	0.0641
A_43_P19694 Pik3ca Phosphatidylinositol 3-kinase, catalytic, alpha polypeptide	-0.0401	-0.0261	0.0723	0.1026	0.3682	0.0539	-0.0612	-0.0412	0.0628	-0.0321	-0.025	-0.1508	-0.2234	0.0377	-0.0776	0.2203	0.0249	0.0062	0.3011	-0.013	0.0837	0.2118	0.1823	0.0057	-0.2414	0.0244	0.0694	-0.0534	0.2752	0.2407	0.1896	-0.0499	-0.1085	0.099	-0.214	0.0943	-0.0388	-0.1614	0.0573	-0.023	-0.0235	0.1215	-0.0386	0.1357	-0.004	0.4958	0.006	-0.3566	0.0643
A_43_P20278 Pik3ca Phosphatidylinositol 3-kinase, catalytic, alpha polypeptide	-0.0584	-0.1923	-0.1281	-0.0947	-0.0492	0.4594	0.1404	-0.218	-0.2346	0.333	0.1573	0.0292	0.2612	0.3027	0.1917	0.256	-0.1516	-0.2228	-0.093	-0.0375	-0.2513	0.2692	0.1479	0.0364	0.1977	-0.3259	-0.0031	-0.3738	-0.4659	-0.7197	-0.661	0.0959	0.007	-0.0954	-0.3406	-0.643	-0.1133	-0.4901	-0.4625	0.0463	0.167	0.0024	0.113	0.0237	-0.0836	0.0502	-0.1246	0.0282	-0.0452
A_42_P559750 IGF Rat insulin-like growth factor I gene, exon 5.	0.0027	-0.301	0.5277	-0.4716	0.1212	0.3249	-0.1485	0.1609	-3e-04	-0.0205	0.0897	0.108	0.4916	0.0685	-0.1205	0.156	0.2963	0.1301	-0.1616	0.2925	0.1505	-0.4418	-0.1595	-0.1585	0.5405	0.5419	-0.0088	-0.2545	-0.0179	-0.2491	0.2616	-0.2111	-0.0544	-0.104	0.119	0.2844	0.17	0.1014	0.2579	0.0638	-0.0746	-0.3083	0.1736	-0.1286	-0.0015	0.1242	0.009	0.6063	0.2012
A_42_P472375 Pdk2 pyruvate dehydrogenase kinase, isoenzyme 2 (Pdk2)	0.0908	-0.0569	0.0454	-0.041	-0.0757	-0.1848	0.0458	0.1154	0.1658	-0.1653	-0.0487	0.0018	0.1922	0.2407	0.2236	-0.0867	-0.0666	0.0383	-0.076	-0.049	-0.0513	0.0435	-0.1129	-0.1286	0.1378	-0.0748	0.0772	-0.1515	-0.1884	0.0482	-0.2138	-0.057	-0.1602	-0.2474	-0.0318	0.1416	-0.011	-0.0141	0.1603	-0.0235	-0.0132	-0.0696	0.1628	0.0842	-0.0943	0.0914	-0.0345	-0.0775	0.0508
A_43_P12745 Igf1r insulin-like growth factor 1 receptor (Igf1r)	0.0518	-0.1511	0.2669	-0.0025	-0.0527	0.0815	0.1019	0.161	0.4131	0.0284	0.0841	-0.2032	0.1383	0.3939	1.1703	0.2727	0.104	0.1992	-0.0526	-0.0872	-0.0915	-0.1701	-0.2884	-0.1965	0.372	0.0472	-0.0436	-0.0124	-0.0476	0.1981	-0.4553	0.0546	-0.075	-0.245	0.1535	0.4172	-0.2022	0.0122	0.1664	-0.0496	-0.2291	0.4329	0.1015	0.505	0.4562	0.4159	0.0888	0.177	0.0243
lalt.pool	-0.075	2.975	3.425	-0.2	2.325	6.4	-0.225	-0.025	-0.55	0.05	0.275	1.525	0.15	-0.125	1.575	0.15	0.025	0.15	0.275	7.1	1.975	-0.15	6.025	0.675	-0.35	0.15	0.475	-0.4333	1.4167	3.5833	-0.0667	-0.6333	0.2167	1.8	0.1167	-0.9333	0.35	2.8333	-1.1	1.675	1.025	5.325	-0.125	-0.25	8.425	2.35	-0.325	1.825	-0.95
[truncated: 25 more columns]
