# Supplementary material for: Gene set enrichment analysis for non-monotone association and multiple experimental categories
Source: BMC Bioinformatics. 2008 Nov 14;9:481. doi: 10.1186/1471-2105-9-481 (PMC2636811; doi:10.1186/1471-2105-9-481)
Supplement: Additional file 2 — Sets and Expression. The intermediate analysis results of NCT compendium data set. Sets directory contains lists of identified gene sets under different across-compound (category) selection criteria. Compound specific p-values, set size, etc are provided. Expression directory contains extracted expression data for respective identified gene sets. [file 1471-2105-9-481-S2.zip › SetsAndExpression/expression/C2-6of8liverp05-Cfilter-18-liver-IGF1MTORPATHWAY.txt]

geneids	1.2.Dich-24-15#-0.1	1.2.Dich-24-150#3	1.2.Dich-24-1500#3.4	1.2.Dich-48-15#-0.2	1.2.Dich-48-150#2.3	1.2.Dich-48-1500#6.4	1.2.Dich-6-15#-0.2	1.2.Dich-6-150#0	1.2.Dich-6-1500#-0.6	1.4.Dich-24-15#0	1.4.Dich-24-150#0.3	1.4.Dich-24-1500#1.5	1.4.Dich-48-15#0.2	1.4.Dich-48-150#-0.1	1.4.Dich-48-1500#1.6	1.4.Dich-6-15#0.2	1.4.Dich-6-150#0	1.4.Dich-6-1500#0.2	Brom-24-25#0.3	Brom-24-250#7.1	Brom-24-75#2	Brom-48-25#-0.2	Brom-48-250#6	Brom-48-75#0.7	Brom-6-25#-0.4	Brom-6-250#0.2	Brom-6-75#0.5	Diqu-24-10#-0.4	Diqu-24-20#1.4	Diqu-24-25#3.6	Diqu-24-5#-0.1	Diqu-48-10#-0.6	Diqu-48-20#0.2	Diqu-48-25#1.8	Diqu-48-5#0.1	Diqu-6-10#-0.9	Diqu-6-20#0.4	Diqu-6-25#2.8	Diqu-6-5#-1.1	Gala-24-100#1.7	Gala-24-25#1	Gala-24-400#5.3	Gala-48-100#-0.1	Gala-48-25#-0.2	Gala-48-400#8.4	Gala-6-100#2.4	Gala-6-25#-0.3	Gala-6-400#1.8	Mono-24-10#-1
A_43_P17894 IGF Rat insulin-like growth factor I gene, exon 4.	-0.5829	-1.4789	-2.2545	-0.5871	-0.6166	-1.5344	-0.5266	-0.7261	-0.5721	-0.1834	-0.5547	-1.1791	0.3327	0.4823	-0.0617	-0.0214	-0.0577	-0.4507	0.5776	-0.2457	0.2246	0.0731	-0.5499	-0.1897	0.4406	0.2167	0.2188	-0.6078	-0.9487	-1.1983	-0.5356	-0.8315	-0.5203	-0.8229	-0.4719	0.1028	-0.298	-0.1146	-0.0546	-0.5514	-0.2931	-0.5652	0.0145	-0.1572	-1.1545	0.1761	-0.0487	0.0793	-0.1071
A_43_P11653 Pik3r1 Phosphatidylinositol 3-kinase, regulatory subunit, polypeptide 1	-0.5509	-1.2115	-1.4827	0.2201	0.1386	-1.0141	-1.1304	-1.6844	-1.0421	-1.7826	-2.2561	-2.3549	-0.2975	-0.3374	-1.2258	-1.6351	-1.9685	-2.3334	-0.1865	-0.5278	-0.2015	0.2022	-0.5907	-0.262	-0.7535	-0.7832	-0.692	-0.2194	-0.3591	-0.2629	0.4026	-0.0959	0.021	0.2803	-0.0575	-0.1446	0.2015	1.4745	-0.1569	-0.7215	-0.318	-1.3242	-0.2408	-0.1596	-0.9354	-1.2696	-0.4126	-1.6538	-0.0574
A_43_P14034 Rps6kb1 Ribosomal protein S6 kinase, polypeptide 1	0.1167	0.0145	0.0152	0.0718	-0.1515	-0.4111	-0.2861	0.5436	0.0425	-0.0706	0.44	0.398	0.0511	0.1481	-0.0316	0.0464	0.0723	-0.1365	-0.3543	0.1399	0.1083	0.0513	-0.1124	0.1324	0.0928	0.0349	-0.1072	0.0672	0.0053	0.1052	-0.283	-0.1698	0.0752	0.0345	-0.0439	0.0753	-0.0255	0.1055	0.1022	0.0963	0.0715	-0.1628	0.028	-0.1973	-0.4812	0.099	0.0494	0.082	-0.2371
A_43_P12053 Frap1 FK506 binding protein 12-rapamycin associated protein 1 (Frap1)	0.0806	-0.155	-0.4608	0.258	0.1862	-0.042	0.1347	-0.1141	0.0596	0.0341	0.1697	-0.2512	-0.0703	-0.0845	0.0094	-0.0641	-0.1472	-0.1158	0.1255	-0.7156	0.1186	0.1463	-0.1414	0.112	-0.1727	-0.5587	-0.4316	-0.239	-0.1957	-0.3712	-0.0457	-0.1452	-0.0672	0.0122	-0.0368	0.012	-0.3109	-0.8324	0.1167	-0.0451	0.0724	-0.9741	0.1818	0.0813	-0.381	-0.178	0.1009	-0.2359	0.017
A_43_P12037 Eif2s1 Eukaryotic translation initiation factor 2, subunit 1 alpha	-0.05	0.9067	1.5176	0.1392	0.376	1.4556	-0.0019	0.5233	0.4933	-0.1123	-0.1382	1.0805	-0.1384	-0.0759	0.3466	-0.2319	-0.1674	-0.0096	0.0345	1.3598	0.7623	-0.0958	1.1553	-0.0012	0.505	0.4318	0.8585	-0.2445	0.1121	0.4903	-0.3448	-0.1322	-0.1994	-0.2908	-0.1632	0.0197	0.3361	0.0089	0.0228	0.5984	0.0124	0.7923	-0.0768	-0.0211	1.3578	-0.2506	-0.0531	-0.2335	-0.0353
A_43_P12347 Inppl1 inositol polyphosphate phosphatase-like 1 (Inppl1)	-0.0275	-1.09	-1.243	-0.0553	-0.3715	-1.9215	0.1952	0.1594	0.0573	0.4124	0.4704	-0.6878	0.2424	0.2958	-0.6868	0.1982	0.1096	0.0867	0.0018	-1.0979	-0.6571	0.2937	-1.4815	0.1373	-0.0718	-0.0317	-0.1477	0.2235	-0.1693	-0.7151	-0.0571	-0.1111	-0.2746	-0.5226	-0.0999	0.2264	-0.2643	-0.5224	0.1503	-0.0335	0.3053	0.4164	-0.0295	0.1349	-2.6253	0.395	0.0842	0.2983	-0.0886
A_43_P11788 Ppp2ca protein phosphatase 2a, catalytic subunit, alpha isoform (Ppp2ca)	-0.0413	0.7186	1.5737	0.1349	0.1789	1.3498	-0.0502	0.4916	0.5266	-0.2152	-0.2149	0.6284	-0.2186	-0.2468	-0.2258	-0.1795	-0.162	-0.1836	-0.2434	1.1432	0.3531	-0.0704	0.7004	-0.0544	0.302	0.36	0.8439	0.0276	0.1858	0.6362	0.0121	0.2258	0.2301	0.4118	0.172	0.0907	0.6963	0.8059	-0.0196	0.0298	-0.1091	-0.0767	-0.0258	-0.034	0.857	-0.7655	0.0216	-0.557	-0.0668
A_43_P12504 Pdpk1 3-phosphoinositide dependent protein kinase-1 (Pdpk1)	0.1802	0.2602	0.426	0.1728	0.2005	0.27	0.0817	-0.0417	0.5404	-0.2071	-0.2776	-0.332	0.3343	0.25	0.2135	0.0646	-0.0563	-0.1362	0.1657	0.3072	0.3535	0.2425	0.1349	0.297	0.5527	0.1114	0.5096	-0.0445	-0.0137	0.0798	0.0629	-0.4399	-0.3476	-0.107	-0.0436	-0.2624	0.03	-0.0082	-0.1746	0.149	-0.067	0.001	-0.0846	0.0827	-0.0434	-0.2254	-0.0403	-0.1392	-0.1339
A_43_P12733 Akt1 v-akt murine thymoma viral oncogene homolog 1 (Akt1)	-0.1461	0.1487	0.0497	0.1153	0.3679	0.6585	-0.8866	-0.9686	-0.5625	-1.6773	-1.7667	-0.7345	-0.0126	0.0351	0.0451	-0.4394	-0.5838	-0.9037	0.3335	0.8382	0.5102	0.06	0.4443	0.0561	-0.034	-0.0398	0.0257	-0.4933	-0.3319	-0.016	0.3956	-0.326	0.5073	1.2108	0.1175	-0.0847	0.4398	1.0525	-0.2279	-0.5998	-0.1552	-0.2672	-0.2097	-0.2174	0.5773	-0.0713	-0.113	0.0041	0.0303
A_43_P12711 Rps6kb1 ribosomal protein S6 kinase, polypeptide 1 (Rps6kb1)	-0.0123	0.2114	0.9003	0.1193	0.0633	0.5264	0.2512	0.4346	-0.005	0.2673	0.3922	0.5414	-0.2867	-0.2581	-0.1836	-0.2169	-0.1856	-0.1222	-0.2834	0.3848	-0.2399	-0.1819	0.07	0.01	-0.115	0.1104	0.1615	0.195	0.2728	0.3069	0.0814	0.3121	0.1385	0.1461	0.1708	0.1656	0.2187	0.151	0.0465	-0.129	0.0746	0.5192	-0.0388	0.138	0.0892	0.3734	0.0861	0.29	-0.0234
A_42_P578238 Eif2b5 eukaryotic translation initiation factor 2B, subunit 5 epsilon (Eif2b5)	0.2697	0.841	0.627	0.3137	0.347	0.7608	-0.1002	-0.0514	0.0832	-0.527	-0.434	0.3192	-0.1645	-0.1223	0.1738	-0.2862	-0.2966	-0.3488	0.0594	0.252	0.521	-0.1079	0.2143	-0.1563	0.0236	-0.2062	-0.1134	-0.1939	-0.0284	0.2658	0.0758	-0.0707	-0.0135	0.0892	0.0392	2e-04	0.1304	0.0948	-0.0141	0.2299	-0.0427	-0.3007	0.0041	0.0315	0.2578	-0.4098	-0.0686	-0.1189	0.033
A_43_P12961 Eif4ebp1 eukaryotic translation initiation factor 4E binding protein 1 (Eif4ebp1)	0.2013	0.4636	1.0106	-0.1528	0.167	1.195	-0.0552	0.3035	0.2785	0.092	-0.0157	1.0023	0.133	0.0967	0.6585	0.3007	0.4331	0.5452	0.2436	1.421	0.6116	0.1712	1.1252	0.3662	0.2142	0.6831	0.6099	0.2577	0.4352	0.6076	-0.0191	0.1743	0.1879	0.1681	-0.084	-0.0886	0.5195	0.4422	-0.0691	0.3941	0.0622	0.4351	0.0496	0.0369	1.2408	0.259	0.0344	0.1963	-0.0361
A_42_P737123 Eif4e eukaryotic translation initiation factor 4E (Eif4e)	0.0096	0.816	1.0344	-0.0475	-0.1782	0.2849	0.4449	0.6386	0.3234	0.2448	0.4895	1.2083	-0.4066	-0.4353	-0.4267	-0.038	-0.1048	-0.1081	-0.4127	0.0753	-0.0095	-0.4007	0.4844	-0.5578	0.1915	-0.0921	0.2868	-0.0819	0.173	0.355	-0.1964	0.2756	-0.1225	-0.4967	0.2768	0.1454	0.222	-0.0952	0.1539	0.1218	0.0255	0.0948	-0.1311	0.0623	0.3492	-0.0602	0.144	0.0083	-0.083
A_43_P16632 Eif2s2 eukaryotic translation initiation factor 2, subunit 2 beta, 38kDa	0.1396	1.1984	1.9023	0.0626	0.022	1.1369	0.456	0.9977	0.7182	0.2697	0.3903	1.709	-0.1366	-0.0734	0.0461	0.1904	0.2092	0.2758	-0.0172	0.9995	0.618	-0.1434	0.8262	-0.1485	0.2916	0.5417	0.726	0.1636	0.2518	0.6593	-0.1047	0.34	0.0366	-0.1061	0.1519	0.1964	0.4341	0.3688	0.1924	0.4844	0.1355	0.8484	-0.0851	0.1166	1.2333	0.218	0.1426	0.0708	-0.0591
A_43_P16682 Eif2s3x eukaryotic translation initiation factor 2, subunit 3, structural gene X-linked	0.2351	1.1348	1.5593	0.1658	0.4779	1.3882	0.2585	0.53	0.5358	-0.0516	0.1246	0.9709	-0.333	-0.2635	0.3359	-0.3	-0.2494	-0.1136	0.1867	1.0149	0.901	-0.0022	1.1886	0.2554	0.0888	0.2544	0.364	-0.0951	0.3162	0.6708	0.0611	0.0401	0.204	0.3682	0.1903	-0.062	0.3311	0.1766	-0.0388	0.5435	-0.0304	0.7073	0.1734	0.0942	1.1811	0.2598	0.0902	0.2972	0.0815
A_43_P13003 Eif4e eukaryotic translation initiation factor 4E (Eif4e)	0.2665	0.9759	1.6004	0.119	0.0225	0.6237	0.4152	0.9143	0.5414	0.227	0.3436	1.0155	-0.4342	-0.3935	-0.4458	-0.2617	-0.2637	-0.0161	-0.242	0.5936	0.1907	-0.0107	0.7933	0.0562	0.3232	0.4338	0.7811	-0.0175	0.1258	0.5275	-0.0029	0.1426	-0.026	-0.0934	0.243	0.0572	0.558	0.9507	0.0582	0.019	0.0273	0.4394	-0.0873	0.0973	0.4603	0.0468	0.1613	-0.0659	-0.0152
A_42_P620042 Gsk3b glycogen synthase kinase 3 beta (Gsk3b)	0.1986	0.7324	0.9085	0.0254	0.2285	1.2357	-0.2628	0.0353	0.1797	-0.3292	-0.4168	0.1931	0.492	0.4128	0.3561	0.1042	0.1643	0.0669	0.0868	1.0639	0.5089	-0.0276	0.4737	0.1606	0.1755	0.1888	0.2636	-0.0419	-0.1275	0.2695	0.2888	-0.4086	0.0158	0.5182	-0.1771	-0.0722	0.4182	0.8405	-0.0593	0.0851	-0.0754	0.173	0.0581	0.038	0.6002	-0.7083	-0.087	-0.4764	0.0359
A_43_P12611 Pten phosphatase and tensin homolog (Pten)	-0.0468	-0.45	-0.1422	-0.034	-0.2108	-0.23	-0.3996	-0.3325	0.2181	-0.3586	-0.7059	-1.1701	0.5384	0.5078	0.3055	-0.9446	-0.8821	-0.6861	0.522	0.2129	0.4657	0.57	0.2072	0.6629	0.619	0.4176	0.5908	0.1884	-0.2987	-0.5696	0.0132	-0.6392	-0.438	-0.1401	-0.6519	-0.2198	-0.3564	-0.245	-0.022	0.0022	0.0734	-0.2937	6e-04	-0.147	-0.4923	-0.3072	0.0327	0.0246	-0.1352
A_43_P13955 Pik3r1 Phosphatidylinositol 3-kinase, regulatory subunit, polypeptide 1	0.0367	-0.9362	-0.9294	-0.2265	-0.3924	-1.9815	0.6089	-0.0311	-0.0296	1.0305	1.2364	-0.4479	0.4855	0.3958	-0.3638	0.7767	0.2856	-0.095	-0.9493	-1.7127	-1.2766	-0.1737	-1.0278	-0.3241	-0.4738	-0.7808	-0.427	-0.2814	-0.3591	-0.4611	-0.0414	-0.1826	-0.425	-0.4249	-0.152	-0.0981	-0.1039	0.7542	0.0352	0.0306	0.1138	-0.6622	-0.2052	0.1453	-1.2295	-1.122	-0.1118	-1.8984	-0.1107
A_42_P777494 Igf1 insulin-like growth factor 1 (Igf1)	-0.3505	-1.157	-2.1775	-0.104	-0.7441	-2.2332	-0.0014	-0.2452	-0.2435	0.2925	-0.0585	-0.9524	0.0512	0.2864	-1.0032	-0.1193	-0.1428	-0.076	-0.0325	-1.2522	-0.4926	-0.0336	-1.2683	-0.5629	0.0387	-0.3622	-0.1408	-0.5618	-0.9002	-1.1163	-0.3549	-0.5564	-0.6526	-1.1629	-0.4138	0.0334	-0.2963	-0.27	-0.0113	-0.2061	-0.1189	-0.0184	-0.1126	-0.1028	-1.0876	0.0937	-0.0873	-0.0265	-0.1852
A_43_P10050 Rps6 ribosomal protein S6 (Rps6)	0.0249	1.0505	0.8748	-0.0036	0.4209	2.135	-0.006	0.2269	0.1733	0.0922	0.1342	0.9839	0.0828	0.06	0.6993	-0.1603	-0.0121	-0.0118	0.5325	1.3771	1.1601	-0.1795	1.405	-0.0322	0.2693	0.2001	0.4538	-0.0085	0.3683	0.4904	-0.1602	9e-04	0.0665	0.1499	-0.0715	0.0241	0.1475	-0.0126	0.0727	0.7391	-0.1198	0.9498	0.0704	0.0282	1.9792	-0.0583	-0.0094	-0.0557	0.0784
A_42_P835950 Pik3r1 Phosphatidylinositol 3-kinase, regulatory subunit, polypeptide 1	-0.4168	-1.5062	-1.479	-0.1069	-0.3311	-1.8285	0.0989	-0.6356	-0.2741	-0.2104	-0.5452	-1.6894	0.2122	0.0312	-0.7914	-0.0103	-0.6205	-1.2219	-0.323	-1.1117	-0.6406	0.0859	-0.8978	-0.0993	-0.5588	-0.9974	-0.7187	-0.0819	-0.4578	-0.72	0.0528	-0.2148	-0.3255	-0.2778	-0.3322	-0.0938	-0.0072	0.9896	0.0758	-0.2612	0.1484	-0.9581	-0.1941	0.08	-1.0066	-0.9672	-0.0924	-1.6497	-0.171
A_43_P19694 Pik3ca Phosphatidylinositol 3-kinase, catalytic, alpha polypeptide	-0.3	0.4005	0.2153	0.0696	-0.5389	0.0609	0.0402	-0.3443	-0.3924	0.0724	0.2101	-0.1908	0.0453	0	0.184	0.205	-0.1418	0.1217	-0.3588	-0.1651	-0.1096	0.1392	-0.0111	-0.2328	-0.129	-0.0595	0.14	-0.1178	0.0454	0.0392	0.0992	-0.1623	0.0668	0.0719	0.2065	0.0505	0.0531	-0.3353	-0.0227	0.2839	-0.0293	-0.1158	0.0942	0	-0.1196	0.2037	0	0.0355	0.4924
A_43_P20278 Pik3ca Phosphatidylinositol 3-kinase, catalytic, alpha polypeptide	0.1522	0.1634	0.4991	0.0154	0.1841	0.414	-0.0212	0.0677	0.2079	-0.1074	-0.0571	-0.3837	0.1214	0.0825	0.1612	-0.1231	-0.3009	-0.5582	0.3722	0.8134	0.4756	0.3044	0.1454	0.2942	0.3164	0.3059	0.5197	0.0539	-0.0842	-0.2269	-0.0873	-0.2896	-0.2993	-0.3221	-0.3964	-0.3437	0.1995	0.4682	-0.084	0.1935	0.1678	0.4001	0.044	0.0178	0.0582	-0.0266	-0.0943	-0.0023	0.1659
A_42_P559750 IGF Rat insulin-like growth factor I gene, exon 5.	1.0255	-0.8362	-1.7192	0.508	-0.552	-3.4919	0.5958	0.0403	1.071	0.6564	0.0749	-1.9959	1.012	1.151	-0.8835	-0.0336	-0.4957	-0.9995	0.6284	-2.3769	-0.9424	0.691	-2.2251	0.1638	0.8523	-0.127	0.354	-0.6555	-1.5981	-2.2313	-0.7861	-1.8276	-1.5899	-1.9018	-1.3374	-0.717	-1.2021	-1.3513	-0.2136	-0.3557	0.2346	-0.4794	-0.1142	-0.1514	-3.2726	0.3979	-0.0245	0.3228	-0.5855
A_42_P472375 Pdk2 pyruvate dehydrogenase kinase, isoenzyme 2 (Pdk2)	-0.0772	-1.0399	-1.4262	-0.1929	-0.1207	-0.8709	-0.1662	-0.2964	-0.0834	-0.2306	-0.4122	-1.1487	0.0712	0.0049	-0.101	0.369	0.303	0.2929	0.0752	-2.2839	-0.5222	0.061	-1.2049	0.036	-0.1385	-0.2204	-0.5214	-0.4166	-0.4643	-0.6276	0.058	-0.1914	-0.0014	-0.0506	0.0727	0.031	-0.1061	-0.1492	-0.1106	-0.5085	0.103	-1.9259	-0.076	-0.0966	-2.2035	-0.415	-0.0219	-0.1136	0.1128
A_43_P12745 Igf1r insulin-like growth factor 1 receptor (Igf1r)	0.1265	-0.2747	-0.6089	-0.024	-0.1609	-0.346	-0.0128	-0.2598	-0.1665	0.0612	0.2173	-0.2523	0.1166	-0.4513	-0.5382	-0.1545	-0.1073	0.0658	0.0476	-0.3668	-0.3305	-0.0589	-0.4758	-0.2722	-0.0086	-0.0105	-0.1806	0.0454	-0.052	0.2004	-0.0247	0.035	0.0406	0.2565	0.1385	0.1011	0.1526	0.179	0.2448	0.016	-0.0169	0.0951	-0.1373	0.2232	0.3194	0.193	0.0057	0.2228	0.0749
lalt.pool	-0.075	2.975	3.425	-0.2	2.325	6.4	-0.225	-0.025	-0.55	0.05	0.275	1.525	0.15	-0.125	1.575	0.15	0.025	0.15	0.275	7.1	1.975	-0.15	6.025	0.675	-0.35	0.15	0.475	-0.4333	1.4167	3.5833	-0.0667	-0.6333	0.2167	1.8	0.1167	-0.9333	0.35	2.8333	-1.1	1.675	1.025	5.325	-0.125	-0.25	8.425	2.35	-0.325	1.825	-0.95
[truncated: 25 more columns]
