# Supplementary material for: Gene set enrichment analysis for non-monotone association and multiple experimental categories
Source: BMC Bioinformatics. 2008 Nov 14;9:481. doi: 10.1186/1471-2105-9-481 (PMC2636811; doi:10.1186/1471-2105-9-481)
Supplement: Additional file 2 — Sets and Expression. The intermediate analysis results of NCT compendium data set. Sets directory contains lists of identified gene sets under different across-compound (category) selection criteria. Compound specific p-values, set size, etc are provided. Expression directory contains extracted expression data for respective identified gene sets. [file 1471-2105-9-481-S2.zip › SetsAndExpression/expression/C2-6of8liverp05-Cfilter-19-liver-GLYCOLYSIS.txt]

geneids	1.2.Dich-24-15#-0.1	1.2.Dich-24-150#3	1.2.Dich-24-1500#3.4	1.2.Dich-48-15#-0.2	1.2.Dich-48-150#2.3	1.2.Dich-48-1500#6.4	1.2.Dich-6-15#-0.2	1.2.Dich-6-150#0	1.2.Dich-6-1500#-0.6	1.4.Dich-24-15#0	1.4.Dich-24-150#0.3	1.4.Dich-24-1500#1.5	1.4.Dich-48-15#0.2	1.4.Dich-48-150#-0.1	1.4.Dich-48-1500#1.6	1.4.Dich-6-15#0.2	1.4.Dich-6-150#0	1.4.Dich-6-1500#0.2	Brom-24-25#0.3	Brom-24-250#7.1	Brom-24-75#2	Brom-48-25#-0.2	Brom-48-250#6	Brom-48-75#0.7	Brom-6-25#-0.4	Brom-6-250#0.2	Brom-6-75#0.5	Diqu-24-10#-0.4	Diqu-24-20#1.4	Diqu-24-25#3.6	Diqu-24-5#-0.1	Diqu-48-10#-0.6	Diqu-48-20#0.2	Diqu-48-25#1.8	Diqu-48-5#0.1	Diqu-6-10#-0.9	Diqu-6-20#0.4	Diqu-6-25#2.8	Diqu-6-5#-1.1	Gala-24-100#1.7	Gala-24-25#1	Gala-24-400#5.3	Gala-48-100#-0.1	Gala-48-25#-0.2	Gala-48-400#8.4	Gala-6-100#2.4	Gala-6-25#-0.3	Gala-6-400#1.8	Mono-24-10#-1
A_42_P518156 Ldhb lactate dehydrogenase B (Ldhb)	0.0527	0.9437	0.1222	0.3353	0.7152	0.3994	-0.2464	0.0027	-0.2078	-1.0525	-0.7258	-0.3341	-0.8534	-0.6699	-0.6796	-0.6648	-0.8516	-1.0152	-0.2188	0.545	0.4614	-0.3352	1.0633	0.0477	-0.3149	-0.1655	-0.1987	-0.0446	0.2611	0.5336	0.2343	-0.0346	0.5025	0.9501	0.4985	-0.2565	0.1022	0.3365	-0.0954	0.3396	-0.3256	1.3593	0.0482	-0.0476	1.7774	0.496	-0.139	0.3042	-0.062
A_43_P11891 Adh4 alcohol dehydrogenase 4 (class II), pi polypeptide (Adh4)	-4e-04	0.6488	-1.5408	-0.0382	0.8422	0.6036	-0.0435	-1.1531	-0.9105	0.1105	0.7061	0.5157	-0.0761	0.2258	1.4195	0.2907	0.3574	0.4592	0.8321	-2.1408	1.1106	0.2322	0.4275	0.8124	-0.4603	-1.0767	-1.2779	-0.0963	-0.0532	-0.1892	-0.2591	0.4862	0.38	0.1341	0.3584	0.1378	-0.1337	-0.8904	0.2896	1.0036	0.3097	-1.6588	0.0483	-0.0725	-1.2546	-0.6572	-0.0547	0.0228	0.1445
A_43_P14287 Adh4 Alcohol dehydrogenase 4 (class II), pi polypeptide	0.0425	0.2703	-0.3916	-0.0183	0.1062	-0.1389	-0.1093	-0.2082	-0.2972	0.0114	0.2579	0.2927	-0.0293	0.012	0.2418	0.1843	0.1711	0.0776	0.2788	-1.1491	0.1727	-0.0587	-0.2292	0.0772	0.0392	-0.1665	-0.1772	-0.1061	-0.001	0.0717	8e-04	0.2662	0.1579	0.1108	0.1602	0.2421	0.0278	-0.2729	0.1913	0.3033	0.014	-1.2063	0.0026	0.0231	-0.7523	-0.208	-0.0522	-0.0492	0.036
A_43_P14088 Ldhb lactate dehydrogenase B (Ldhb)	2e-04	0.6187	-0.4144	0.3028	0.9167	0.097	-0.0087	-0.0024	-0.1612	-0.148	0.1061	-0.1479	-0.4722	-0.2844	-0.6228	-0.4786	-0.371	-0.0978	-0.293	0.4297	0.2817	-0.2952	1.1227	0.188	-0.2169	-0.065	-0.1339	0.1245	0.3139	0.3515	0.06	0.2598	0.5225	0.6803	0.1971	-0.0841	-0.0047	0.0779	-0.0536	0.5804	-0.1118	1.8544	0.1248	-0.1317	1.8832	0.5603	-0.0745	0.3521	-0.0566
A_42_P681628 Pfkm Phosphofructokinase, muscle	0.016	0.3747	-0.6142	0.0838	0.1696	0.8592	-0.1354	-0.3806	-0.3492	-0.1069	-0.0291	0.0392	0.0159	-0.1947	-0.1284	0.0832	-0.0192	0.0188	-0.0377	-0.614	0.3545	-0.1349	0.4048	0.0535	-0.3254	-0.1494	-0.4051	0.0686	-0.0074	0.2604	0.2776	0.1078	0.1279	0.2444	0.0572	0.0512	-0.132	-0.1697	-0.0369	-0.0346	-0.0107	0.1368	0.1476	0.0424	0.9206	-0.2141	-0.0172	0.0868	-0.0637
A_43_P12194 Aldh9a1 Aldehyde dehydrogenase family 9, subfamily A1	-0.012	-0.3344	-1.2156	0.2101	0.4081	-0.4351	-0.8393	-1.2613	-0.5604	-1.5542	-1.3146	-1.8689	-0.061	-0.0926	-0.0349	-0.4704	-0.6154	-1.0127	0.3718	-1.2702	0.2811	0.3648	-0.8515	0.2912	-0.0604	-0.2201	-0.4322	-0.5042	-0.5953	-0.4462	0.6143	-0.5931	0.2679	0.962	0.0495	-0.3441	-0.0798	0.7261	-0.3842	-0.668	-0.0032	-2.2401	-0.1189	-0.2857	-2.5622	-0.3476	-0.0842	0.0947	0.162
A_43_P11772 Gapd similar to glyceraldehyde-3-phosphate dehydrogenase (LOC315534)	0.0082	0.208	0.4806	-0.2179	0.0687	0.2587	-0.2167	-0.0935	0.1528	-1.38	-1.1777	-0.8938	-0.6674	-0.7261	-0.1851	-0.4546	-0.4837	-0.7316	0.4806	0.7242	0.5345	0.0506	0.0522	0.3109	0.149	0.1779	0.164	-0.576	-0.0271	0.2763	-0.0722	-0.6562	-0.2356	-0.06	-0.0495	-0.1743	0.0742	0.0643	-0.2929	-0.6395	-0.0832	-0.7962	-0.2637	-0.3217	-0.4464	0.0802	0.0301	0.0296	0.103
A_43_P11710 G6pc Glucose-6-phosphatase, catalytic	-0.1404	-1.6942	-2.4606	0.3016	-0.4292	-2.5967	0.0521	0.4952	1.5654	0.3104	-0.0994	-2.9212	0.4191	0.5347	-1.0185	0.2837	-0.5004	0.7666	0.0165	-3.7222	-0.4314	-0.0337	-3.7953	0.0658	-1.9278	0.3451	-2.2149	-0.85	-0.7977	-0.7085	-0.3642	-0.5563	-0.2188	-0.1251	-0.4193	0.1248	0.4744	1.4252	-0.255	-0.4128	0.0289	-4.4943	-0.2258	-0.0616	-5.893	-1.2869	-0.3673	-1.9747	0.0807
A_42_P748948 Gck glucokinase (Gck)	-0.4771	-1.368	-3.46	-0.2086	-0.1751	-3.3685	-0.6408	-1.2161	-2.2771	-0.7815	-0.9128	-1.729	0.5028	0.125	-0.3492	0.1711	-0.1702	-1.559	0.3472	-2.9058	0.1672	0.0034	-1.9635	-0.3346	0.0831	-0.5939	-0.7469	-0.4498	-1.4051	-2.0774	0.4117	-0.3857	-0.8844	-1.2892	0.1103	-0.8741	-1.8041	-1.3894	-0.688	-0.4258	-0.2404	-2.549	-0.43	-0.3037	-4.2255	-1.452	-0.3352	-1.9768	0.067
A_43_P11539 Hk2 hexokinase 2 (Hk2)	-0.061	-0.1385	0.1457	-0.0927	-0.1718	-0.3117	-0.0524	0.1767	0.1065	0.214	0.3642	0.6606	0.0067	-0.0482	-0.04	0.057	-0.0925	0.2182	-0.0416	0.3758	0.1334	-0.005	0.2219	0.0953	0.0414	0.0077	0.0313	0.1087	0.2192	0.1317	0.1483	0.0959	0.1698	-0.0389	0.0692	0.0666	-0.0466	0.224	0.0303	0.163	0.0372	0.6098	-0.0147	0.0222	0.3991	0.2205	-0.0496	0.2784	0.0534
A_42_P628803 Ldhc lactate dehydrogenase 3, C chain (Ldhc)	0.752	-0.0303	0.3897	-0.7735	-0.5237	-0.6093	0.1045	0.519	1.489	0.4099	-0.3291	0.2678	0.7687	1.55	1.0355	1.7522	1.9477	1.4274	0.477	0.1133	-0.1738	0.0308	-0.3856	-0.0407	0.2156	0.3454	0.1634	0.1598	-0.1776	-0.542	-0.4105	-0.5128	-0.3276	-0.5364	-0.4768	0.5776	-0.0293	0.15	0.5661	-0.314	-0.2408	-0.0632	0.0776	-0.4017	-0.9106	0.5041	-0.1519	0.0663	0.2939
A_43_P11538 Hk1 hexokinase 1 (Hk1)	-0.1917	0.2749	0.8384	-0.0699	0.2464	0.7452	0.0675	-0.1045	-0.1067	0.3008	0.3875	0.3937	-0.0597	-0.0278	-0.1788	0.032	0.125	0.3124	-0.1416	1.8863	0.1019	-0.1139	1.7373	0.0962	-0.0912	0.0213	0.1326	0.1472	0.574	0.8966	0.084	0.2217	0.5586	0.6831	0.0705	0.0167	0.2821	0.732	-0.0761	0.402	-0.0746	1.9845	-0.0179	0.016	2.4733	0.5811	-0.0143	0.5634	-0.0924
A_43_P12471 Akr1a1 aldo-keto reductase family 1, member A1 (Akr1a1)	0.1992	1.4504	1.1911	-0.0116	0.5944	1.5006	0.0246	0.0985	-0.2136	0.015	0.461	1.2664	-0.0331	-0.0487	0.8672	0.1944	0.161	-0.0093	0.6043	0.623	1.46	0.1547	1.3374	0.5445	0.3339	0.1992	0.6358	-0.07	0.3476	0.7135	0.0367	-0.0272	0.2474	0.341	0.0491	0.0436	0.1752	-0.1307	0.0262	0.3551	-0.2096	-0.1542	0.0746	0.003	1.313	-0.1948	-0.024	-0.1727	0.0565
A_43_P14969 Fbp1 fructose-1,6- biphosphatase 1 (Fbp1)	0.0586	-0.385	-0.2836	0.0602	-0.2084	-0.4808	0.0193	-0.1093	0.4502	0.1257	-0.2012	-0.2294	0.3519	0.2842	-0.3404	0.0062	-0.0062	0.0763	-0.0902	-2.5134	-0.628	0.0024	-1.1237	-0.0868	0.0602	0.1106	0.0243	-0.2044	-0.4811	-0.8995	-0.075	-0.5713	-0.2677	-0.2952	-0.3776	-0.1017	-0.1228	-0.0405	-0.073	-0.3323	0.137	-2.0682	-0.1193	0.031	-4.9513	-0.2514	-0.067	-0.2066	-0.044
A_43_P12754 Pgk1 Phosphoglycerate kinase 1	0.3996	0.5572	0.7151	0.1843	0.2452	0.6557	0.2536	0.4512	0.3332	0.0546	0.2462	0.3894	0.0492	-0.1006	0.3768	-0.1198	-0.1428	-0.0484	0.1082	0.213	0.1196	-0.0566	0.4702	0.0683	0.0209	0.096	0.1256	-0.2664	0.0421	0.0659	-0.0903	-0.365	-0.1735	-0.2714	-0.0059	0.0117	0.1616	0.3711	-0.0397	-0.2424	0.0991	0.126	0.0355	0.0543	0.5246	0.2806	0.0522	0.2279	-0.1145
A_43_P12756 Pkm2 Pyruvate kinase, muscle	0.0377	0.5476	0.6195	-0.0219	0.8578	1.6515	0.0181	-0.0737	-0.1847	0.0725	-0.1238	-0.1131	-0.2838	-0.2034	-0.1694	-0.0332	0.0332	0.0121	-0.0286	2.5987	0.2152	-0.0375	2.2566	0.0676	-0.2053	-0.0372	0.0039	0.0058	0.556	1.3371	0.1262	-0.0393	0.7023	1.3227	-0.0669	-0.0256	0.1782	0.906	-0.034	0.4526	0.039	2.2216	-0.0337	0.0217	3.2244	0.3902	-0.0227	0.3828	-0.0118
A_43_P12705 Aldh3a1 aldehyde dehydrogenase family 3, member A1 (Aldh3a1)	-0.029	0.1178	0.5065	-0.092	0.0119	-0.0546	0.1024	0.2482	0.1685	0.3508	0.2518	0.483	0.0278	0.0722	0.0506	0.2154	0.2898	0.2822	0.0105	0.6253	0.1318	0.0477	0.4689	0.0739	0.0084	0.3886	0.363	0.0282	0.0985	0.171	-0.0756	0.0174	-0.0564	-0.1088	-0.0285	-0.0374	0.2041	0.4228	-0.0339	0.1114	0.0289	0.9498	0.0055	0.0529	0.7466	0.6022	-0.0135	0.2272	0.07
A_43_P12726 Aldh2 Aldehyde dehydrogenase 2	-0.0272	-0.1178	-0.3276	0.0938	-0.1687	-0.4176	-0.2025	-0.0891	-0.1356	-0.348	-0.3938	-0.2812	0.0413	0.1311	-0.3913	-0.1765	-0.1863	-0.1467	-0.104	-0.354	-0.0167	0.1168	-0.9838	-0.2864	0.2446	0.0957	0.1438	0.0366	-0.115	-0.2148	0.2224	-0.1251	-0.0316	0.0296	-0.0861	0.0024	0.0982	0.3306	0.0039	-0.0643	0.0331	0.4498	-0.1848	-0.1562	-0.8688	-0.0224	-0.0461	-0.047	-0.0631
A_43_P15712 Dlat Dihydrolipoamide S-acetyltransferase (E2 component of pyruvate dehydrogenase complex)	-0.333	-0.3663	0.0987	0.0814	0.5472	0.565	0.3785	0.3867	0.5651	-0.3641	-0.1086	-0.286	-0.3347	-0.2818	0.7019	-0.4139	-0.2999	-0.0379	0.0562	-0.771	-0.1675	-0.0082	0.4172	0.5465	0.0836	0.2796	0.2786	-0.5832	-0.0488	-0.0241	-0.3744	-0.0421	-0.0391	-0.1907	0.1408	0.1832	0.2472	0.1795	0.1809	-0.6698	0.1266	-0.7568	0.0705	0.1008	0.5273	-0.1509	0.0596	0.0053	-0.2008
A_42_P469551 Aldoa aldolase A (Aldoa)	0.2287	1.9292	3.0982	0.008	0.7596	2.7237	0.182	1.4193	1.7569	0.0765	-0.1442	2.0156	0.2779	0.2531	0.7993	0.3462	0.6198	0.949	0.0974	3.2497	1.341	-0.0066	2.3385	0.1512	1.1081	1.5782	1.6638	-0.0452	0.4547	1.2054	0.1282	0.0913	0.6545	0.8818	-0.0771	0.2057	1.1657	1.2684	-0.103	0.3774	-0.0315	2.0577	0.0077	-0.0492	2.9635	0.0166	0.0445	-0.0206	-0.0534
A_42_P579864 Hk3 Hexokinase 3	0.0104	-0.2653	0.1816	0.0877	-0.1561	-0.1695	-0.0738	-0.1928	-0.111	0.1791	0.0675	-0.0064	0.2121	-0.0309	-0.2128	0.3749	0.1182	0.3203	-0.0642	-0.0173	-0.4311	-0.0156	-0.2494	-0.2124	-0.1819	-0.1164	-0.1115	0.1912	0.197	0.0621	-0.0491	0.0904	0.0357	0.1878	0.161	-0.0068	0.0725	0.0458	0.1021	-0.1559	-0.0314	0.0551	0.0727	0.1083	-0.1466	0.203	0.1512	0.1526	-0.0366
A_42_P820701 Ldha lactate dehydrogenase A (Ldha)	0.1775	0.4977	1.0085	0.2855	0.3754	0.3667	-0.1212	-0.0791	0.0672	-1.2625	-1.1473	-0.7579	-0.266	-0.4768	-0.3737	-0.5429	-0.6428	-0.932	-0.1492	0.4332	-0.0135	-0.029	-0.3104	-0.1624	-0.2601	-0.3483	-0.3219	-0.8763	0.0737	0.6911	-0.0743	-0.5965	-0.173	0.2512	-0.041	-0.2204	0.0777	0.0887	-0.1565	-0.6347	-0.2756	-1.6776	-0.1318	-0.1356	-0.5361	-0.3101	-0.1159	-0.3081	0.1986
A_43_P11434 Aldob aldolase B (Aldob)	0.3122	0.1492	-1.0464	0.2359	0.403	-0.4344	0.1424	-0.0437	0.1207	-0.5118	-0.7965	-1.4002	-0.1242	-0.2184	-0.32	-0.2113	-0.4092	-0.5814	0.0718	-2.7824	-0.1523	0.0846	-0.7986	0.2637	-0.2026	-0.3219	-0.4248	-0.6641	-0.4191	-0.3471	-0.1347	-0.121	-0.0593	-0.0084	0.0606	-0.2319	-0.0732	-0.2904	-0.1842	-0.2885	0.051	-2.3913	-0.0812	-0.0369	-3.2584	-0.4503	-0.0121	-0.3513	0.034
A_42_P728925 Gpi glucose phosphate isomerase (Gpi)	-0.196	-0.4779	-0.2726	-0.0346	0.5556	0.4734	-0.4706	-0.4562	-0.1578	-1.0288	-1.5082	-1.2179	0.2324	0.1087	0.3516	0.1908	0.1505	-0.0714	0.2657	0.2373	-0.0997	0.216	0.2867	0.5145	-0.0284	0.0409	-0.2257	-0.6617	-0.2418	-0.0014	0.0225	-0.5618	0.0652	0.5115	-0.1695	-0.0776	0.2546	0.7643	-0.1057	-0.5903	0.1211	-0.3078	-0.2032	-0.1538	0.4326	-0.047	-0.1278	0.0157	0.0565
A_43_P18293 Dld Dihydrolipoamide dehydrogenase (E3 component of pyruvate dehydrogenase complex, 2-oxo-glutarate complex, branched chain keto acid dehydrogenase complex)	0.0147	0.3707	0.5174	0.3124	0.4626	0.1438	-0.0583	-0.1697	-0.2911	-0.9346	-0.154	-0.3864	-0.5749	-0.5328	-0.1413	-0.6299	-0.9428	-1.1755	-0.3	-0.8377	-0.2416	-0.0487	-0.5258	0.0315	-0.2381	-0.259	-0.2098	-0.6249	-0.1518	0.1102	0.0915	-0.2211	0.0833	0.1774	0.363	-0.3001	0.1148	-0.1521	-0.3156	-0.3807	-0.1974	-0.7293	-0.0336	0.0594	-0.815	0.0566	0.0697	-0.0438	0.0221
A_43_P15520 Aldoc aldolase C, fructose-biphosphate (Aldoc)	-0.0518	-0.1632	-0.2898	-0.1543	0.0088	0.021	-0.0218	-0.1981	0.0458	0.2246	0.045	-0.0743	0.0901	0.0801	0.2749	0.1911	0.2487	0.24	-0.0838	-0.0262	-0.217	-0.085	0.1102	0.1454	-0.217	-0.0644	-0.239	0.3186	-0.1365	-0.3032	0.0024	0.5424	0.3702	0.5341	0.1139	0.0832	-0.0303	-0.0503	0.0922	0.1545	0.0255	0.0837	0.0818	0.0514	0.7588	0.0586	0.0256	0.12	0.0811
A_43_P16466 Pgm3_predicted Phosphoglucomutase 3 (predicted)	0.0826	0.2833	0.0383	0.2536	0.6492	0.3461	0.1098	-0.2972	-0.2836	0.3107	0.2295	-0.2652	-0.0975	0.1384	0.6129	-0.4506	-0.6449	-0.6789	-0.0063	0.2471	-2e-04	0.0671	0.9842	0.3891	-0.2546	-0.4421	-0.3644	-0.6907	0.2178	0.3894	0.016	-0.2028	-0.0199	-0.105	-0.0568	-0.3147	-0.5917	-0.4774	-0.1419	0.2026	-0.2972	-0.5285	0.3851	0.2126	1.1915	-0.5064	0.0918	-0.1667	-0.0152
A_43_P15614 PFK-C Rattus sp. phosphofructokinase C (PFK-C) mRNA, complete cds.	-0.1094	0.8642	-0.0368	0.0333	0.5387	0.9318	-0.2812	-0.1609	-0.661	-0.3715	-0.2516	-0.0629	-0.3634	-0.4061	-0.2866	-0.403	-0.497	-0.372	-0.33	1.3657	0.3847	-0.3365	2.1085	-0.0957	-0.469	-0.3014	-0.1669	0.1706	0.6653	1.1895	0.2211	0.3361	0.8985	1.0542	0.4548	-0.0306	0.2133	0.5232	-0.1074	0.3755	-0.1949	1.9667	0.0574	-0.1847	2.8018	0.5778	-0.2634	0.4804	-0.0545
A_42_P673370 Tpi1 triosephosphate isomerase 1 (Tpi1)	0.1957	0.681	0.4632	0.1298	0.592	1.2182	-0.3671	-0.3543	-0.1248	-0.2886	-0.4427	-0.013	0.0015	-0.0099	0.7334	-0.0608	0.0826	0.1212	0.5508	1.3137	0.8983	0.0422	0.8466	0.3183	0.0739	0.049	-0.0181	-0.2725	0.0354	0.3016	0.227	-0.3379	0.1395	0.56	-0.1451	-0.0489	0.1469	0.6394	-0.04	0.0091	-0.1061	-0.2904	0.0157	-0.0449	0.396	-0.1553	-0.0708	-0.0674	0.083
A_42_P455982 Pgm1_predicted similar to hypothetical protein FLJ10983 (LOC289632)	-0.017	0.3337	0.3666	-0.0306	0.3461	0.5948	0.111	0.0203	0.0474	0.2801	0.3347	0.3266	-0.3308	-0.2716	0.0231	-0.1616	-0.0247	0.2922	-0.1526	0.6951	0.2733	-0.0693	1.2645	0.2268	-0.049	0.067	0.1694	-6e-04	0.3287	0.4574	-0.1282	0.3029	0.507	0.4995	0.1194	0.0926	0.3596	0.3274	0.0809	0.3768	0.0205	1.3256	0.231	0.0666	2.167	0.3417	0.0083	0.4243	-0.0922
A_43_P16782 Dld similar to dihydrolipoamide dehydrogenase (LOC298942)	0.2812	-0.0104	0.0874	0.218	0.2325	-0.181	0.3335	0.357	0.3827	0.0744	0.2009	-0.0753	-0.2422	-0.1327	0.0292	-0.2972	-0.3374	-0.3049	-0.1018	-1.0633	-0.5285	-0.0039	-0.406	0.1251	-0.1379	-0.1289	-0.1253	-0.222	-0.0562	-0.1635	-0.1243	-0.0404	-0.196	-0.4618	0.12	-0.0314	-0.1461	-0.5617	-0.0253	-0.2952	0.0264	-0.5091	0.0394	0.0897	-0.8088	0.2434	0.1332	0.201	-0.0287
A_42_P547847 Fbp2 Fructose-1,6-bisphosphatase 2	-0.123	0.6908	0.1456	-0.1375	0.1618	0.938	0.1521	0.0255	-0.0182	0.2999	0.4629	0.906	-0.1063	0.0932	0.883	0.1752	0.2264	0.2657	0.3573	0.448	0.387	0.0581	0.5988	0.1977	-0.0623	0.1655	-0.0233	0.1942	0.4902	0.3695	0.0658	0.2413	0.2856	0.3961	0.1007	0.1344	-0.1183	-0.1434	0.0074	0.0928	-0.231	0.2148	0.1324	-0.0208	0.2802	0.0284	-0.1146	0.0392	-0.0985
A_42_P811368 Aldh1a2 aldehyde dehydrogenase family 1, subfamily A2 (Aldh1a2)	-0.1298	-0.0436	-0.6482	0.2523	0.265	-0.2899	-0.5502	-0.7628	-0.8023	-0.2922	-0.3405	-0.0761	-0.034	0.2716	-0.0315	-0.0685	-0.0612	-0.3639	0.1165	-0.348	-0.0405	-0.0557	-0.2723	-0.3382	-0.1106	-0.1179	-0.1403	0.0244	-0.2997	-0.4823	0.0043	0.2865	0.0278	0.0706	0.1423	-0.0885	-0.1675	-0.1612	-0.0705	-0.0374	-0.0506	-0.5516	-0.1692	-0.0389	-0.8728	-0.176	0.008	-0.1599	-0.1961
A_42_P774710 Pdha2 Unknown	-0.2945	-0.0159	0.1658	-0.003	0.1066	0.2753	-0.511	-0.6746	-0.6102	-1.0072	-0.6941	-0.395	-0.0337	-0.052	0.112	-0.0602	-0.2578	-0.4915	0.2652	0.2545	0.2932	0.0087	0.0521	0.1146	-0.1077	-0.0448	-0.1745	0.145	0.1643	0.4459	0.1429	0.1789	0.1874	0.2964	0.1646	0.1034	0.0741	0.2989	0.0792	0.03	-0.185	-0.2834	-0.1359	-0.0537	0.5845	0.0071	-0.1412	-0.063	0.1811
A_43_P19978 Pgm1_predicted similar to hypothetical protein FLJ10983 (LOC289632)	-0.0051	0.2349	0.1229	0.1858	0.0314	0.306	0.018	-0.1332	-0.3787	-0.209	-0.2297	0.0114	-0.4123	-0.5126	-0.1594	-0.0624	-0.6016	-0.6955	-0.1823	0.1143	0.2235	-0.0774	0.1582	-0.0719	-0.1666	0.0672	0.0476	-0.0139	0.0783	0.4796	0.1704	0.1879	0.0628	0.5736	0.3959	-0.0466	0.2411	0.4835	-0.2134	-0.0694	-0.0141	0.3206	0.1049	0.277	1.4774	0.2825	0.071	-0.0459	-0.0397
A_42_P484593 Aldh3a2 aldehyde dehydrogenase family 3, subfamily A2 (Aldh3a2)	-0.0394	-0.3724	-1.2558	0.0302	0.25	-0.5674	0.2164	-0.0757	0.0094	-0.0344	0.145	-0.3239	0.2663	0.2275	0.4551	0.1442	0.1001	0.1861	0.1964	-2.4808	0.1698	0.1756	-0.45	0.4109	-0.1242	-0.4711	-0.3978	-0.2493	-0.3092	-0.1994	0.0101	-0.1527	0.0037	0.2131	-0.0882	0.0389	-0.3779	0.0303	0.0838	-0.0034	0.0165	-2.8536	0.0482	-0.002	-1.783	-0.7748	-0.0732	-0.2769	0.0243
A_43_P13510 Gpi Glucose phosphate isomerase	-0.0594	-0.1748	-0.1589	0.0286	-0.1691	-0.1804	0.1278	-0.1294	-0.0514	0.1335	0.116	-0.1009	0.0612	0.0766	0.0223	0.1307	0.1444	0.2048	-0.0527	-0.2435	-0.152	0.0402	-0.1916	0.0368	0.0224	-0.0303	-0.0471	-0.0018	0.085	-0.1102	0.1023	-0.0286	0.0056	-0.1084	0.0019	-0.0167	0.0074	-0.0768	-1e-04	0.0064	0.0775	0.0819	0.1032	0.0208	-0.3491	0.036	0.027	0.1987	-0.1168
A_42_P498273 Pgm1 phosphoglucomutase 1 (Pgm1)	-0.1741	-0.4631	-0.9482	0.1651	0.3256	-0.1878	-0.7622	-1.261	-0.863	-1.7723	-1.4642	-1.619	-0.3205	-0.4135	-0.1577	-0.5516	-0.7363	-1.2876	0.1742	-1.1835	-0.0321	0.1853	-0.4749	0.2254	-0.277	-0.4403	-0.5686	-0.5152	-0.2753	-0.1584	0.4907	-0.4082	0.1606	0.703	0.0992	-0.266	-0.0997	0.247	-0.2588	-0.4573	-0.1987	-2.5133	-0.1117	-0.2007	-2.1731	-0.5784	-0.1874	-0.2239	0.1344
A_42_P549890 Fbp1 fructose-1,6- biphosphatase 1 (Fbp1)	0.0336	-0.311	-0.3083	0.0853	-0.2106	-0.4132	0.0235	-0.0854	0.3851	0.0775	-0.2406	-0.2057	0.25	0.2325	-0.3289	-0.0529	-0.0219	0.0406	-0.107	-2.4758	-0.5754	0.004	-1.0505	-0.0885	0.0999	0.0886	0.037	-0.215	-0.5036	-0.8678	-0.0536	-0.5673	-0.2566	-0.2802	-0.4202	-0.1058	-0.1737	-0.0284	-0.0627	-0.3689	0.1061	-2.0943	-0.0889	0.0306	-4.9497	-0.2376	-0.0467	-0.2136	-0.0726
A_43_P13239 Adh7 alcohol dehydrogenase 7 (class IV), mu or sigma polypeptide (Adh7)	0.5925	0.6899	-1.3069	0.1662	0.7377	-0.3623	0.1067	-0.2563	-0.6942	-0.3837	-0.0979	-0.617	-0.5227	-0.2321	-0.4016	-0.8659	-0.7893	-0.94	-0.1198	-2.4352	-0.1148	0.2114	-0.6799	0.3919	-0.6298	-0.8052	-1.0885	0.23	-0.289	-0.4952	0.1647	0.492	0.2928	0.3133	0.3752	0.104	-0.0843	-0.2572	-0.041	0.3783	0.3883	-0.4374	0.3175	-0.0195	-2.4509	1.3186	0.1165	0.8395	0.2949
A_43_P13716 Aldh1a1 Aldehyde dehydrogenase family 1, member A1	-0.1116	-0.0497	-0.2221	0.0512	-0.0619	0.1857	-0.0964	-0.0911	-2e-04	-0.2965	0.195	0.0923	0.0094	0.0757	0.642	-0.0902	0.3245	0.3907	0.0534	-0.274	0.1071	0.0453	-0.086	-0.1841	0.2488	0.1266	0.0755	0.1452	-0.0632	-0.1442	0.1127	0.2949	-0.0375	0.1601	-0.026	0.1945	-0.0327	-0.1546	0.0654	0.2026	0.0515	-0.1796	0.1746	0.147	-0.3808	0.0311	-0.2248	-0.0134	0.1513
A_42_P606525 Pklr pyruvate kinase, liver and RBC (Pklr)	-0.0368	-2.0558	-1.9755	0.0219	0.0947	-1.6496	0.0067	-0.1597	-0.0927	-0.5184	-1.1888	-2.1291	0.4448	0.3706	-0.0796	0.129	-0.0124	-0.0735	0.0788	-2.0253	-1.1254	0.1902	-1.567	0.3168	-0.2027	-0.3162	-0.3931	-0.964	-0.7639	-1.176	-0.1999	-0.5028	-0.455	-0.7154	-0.2298	0.1068	-0.1957	-0.2629	0.0858	-0.972	0.215	-1.2534	-0.146	-0.1086	-2.6139	0.2402	0.0805	0.2505	-0.0482
A_43_P17560 Acyp1_predicted Acylphosphatase 1, erythrocyte (common) type (predicted)	0.3658	0.8475	0.6098	-0.1402	0.0269	1.0499	0.7344	1.2947	0.9282	0.5941	0.6284	1.3532	-0.1172	-0.1871	0.2104	0.093	0.2714	0.6289	-0.0126	0.1299	0.2881	-0.2313	0.956	0.0547	0.6646	0.5119	0.5291	0.178	0.2528	0.1927	-0.127	0.298	-0.0673	-0.2249	0.0575	0.3546	0.1902	-0.5055	0.2591	0.3263	0.1835	-0.0166	0.2193	0.2105	0.6495	-0.7381	0.2937	-0.1505	0.0915
A_43_P17008 Bpgm 2,3-bisphosphoglycerate mutase (Bpgm)	-0.2769	0.7094	0.9561	0.1799	-0.0615	0.7447	-0.1512	-0.3351	-0.4453	-0.5666	-0.3311	0.2394	-0.3193	-0.2886	0.0655	-0.007	-0.6042	-0.5487	-0.0895	0.5382	0.4488	-0.0621	0.2696	-0.1433	-0.008	-0.2114	-0.0438	-0.3643	0.191	0.5465	0.1298	-0.006	0.1035	0.0919	0.3222	-0.0071	0.1704	0.2728	-0.0897	0.0711	-0.2335	-0.0424	-0.1856	-0.0897	0.2075	-0.2957	-0.0307	-0.3002	-0.204
A_42_P560974 Aldh1a3 Aldehyde dehydrogenase family 1, subfamily A3	0.1521	0.2394	0.2851	0.131	0.0796	-1.0285	0.3259	0.2167	0.2512	0.0984	-0.0292	0.0108	-0.0582	-0.124	-0.6457	-0.0125	0.1388	0.4653	-0.4108	-1.503	-0.2377	-0.2158	-0.2177	-0.194	-0.1538	-0.02	-0.0755	0.278	0.079	0.0322	0.1107	0.1802	0.1958	0.2178	-0.0509	0.0369	0.183	0.131	0.1105	0.4688	0.1337	0.7405	0.169	-0.0155	0.8181	0.4525	0.0174	0.4316	-0.002
A_43_P10062 Adhfe1_predicted Alcohol dehydrogenase, iron containing, 1 (predicted)	0.2442	-1.0072	-1.3955	-0.054	-0.775	-3.0402	0.3467	0.2192	0.0794	0.0648	0.0176	-0.8844	-1e-04	0.0468	-1.1443	-0.1614	-0.2132	-0.1277	-0.3673	-2.6648	-1.3575	-0.1791	-2.9292	-0.6537	-0.2566	-0.1642	-0.3261	0.027	-0.7119	-1.2596	0.0466	-0.2947	-0.4692	-0.643	-0.0282	0.017	-0.1648	-0.0574	0.0054	-0.4903	0.2244	-0.0264	-0.2095	0.0538	-3.8828	0.2525	0.0464	0.2154	-0.0279
A_43_P17037 TC473160 Transcribed locus, strongly similar to NP_083620.1 acylphosphatase 2, muscle type [Mus musculus]	0.3116	0.3154	0.9745	0.0334	-0.1083	0.2068	0.5914	0.5103	0.4717	0.6453	1.1196	1.0389	0.165	-0.0697	0.4766	0.1988	0.1672	0.1283	0.1845	-0.6142	-0.0144	-0.1338	-0.3526	-0.0691	-0.0177	-0.0161	0.0491	0.4101	0.3513	0.4085	-0.1402	0.2083	-0.3686	-0.8606	-0.1568	0.3194	-0.0699	-0.4017	0.3359	0.0601	0.1537	-0.0612	-0.0612	0.2092	-0.6441	0.3127	0.1152	0.4995	-0.3796
A_43_P20191 Pgm3_predicted similar to Phosphoacetylglucosamine mutase (PAGM) (Acetylglucosamine phosphomutase) (N-acetylglucosamine-phosphate mutase) (Phosphoglucomutase 3) (LOC363109)	-0.0495	0.2025	0.0211	0.217	0.5768	0.4722	-0.4496	-0.5334	-0.4928	-0.818	-0.7425	-0.9293	-0.2047	-0.1314	0.1455	-0.5872	-0.7852	-0.7677	-0.1234	0.1424	0.111	0.0326	0.2359	0.1021	-0.1295	-0.1264	-0.2205	-0.5131	-0.0115	0.5061	0.2756	-0.1516	0.1255	0.3545	0.1367	-0.2809	-0.2067	0.0663	-0.2503	-0.0635	-0.3352	-0.5504	0.1909	0.0486	0.8396	-0.4164	-0.0993	-0.1389	0.1582
A_42_P813660 Eno1 Enolase 1, alpha	-0.0937	0.4084	1.0831	-0.2309	0.3498	1.3798	-0.7526	-0.5677	-0.2598	-1.3724	-1.5167	-0.4733	0.1404	-0.0188	0.5251	-0.0093	-0.0667	-0.3859	0.7464	1.9556	0.9228	0.2443	0.702	0.4564	0.1228	0.1827	0.0972	-0.6035	-0.0755	0.6039	0.1059	-0.568	0.0932	0.5123	-0.0779	-0.0067	0.4061	0.8107	-0.1371	-0.4732	-0.1513	-0.0167	-0.1959	-0.1879	0.8491	0.0256	-0.1425	-0.0512	0.2622
lalt.pool	-0.075	2.975	3.425	-0.2	2.325	6.4	-0.225	-0.025	-0.55	0.05	0.275	1.525	0.15	-0.125	1.575	0.15	0.025	0.15	0.275	7.1	1.975	-0.15	6.025	0.675	-0.35	0.15	0.475	-0.4333	1.4167	3.5833	-0.0667	-0.6333	0.2167	1.8	0.1167	-0.9333	0.35	2.8333	-1.1	1.675	1.025	5.325	-0.125	-0.25	8.425	2.35	-0.325	1.825	-0.95
[truncated: 25 more columns]
