# Supplementary material for: Gene set enrichment analysis for non-monotone association and multiple experimental categories
Source: BMC Bioinformatics. 2008 Nov 14;9:481. doi: 10.1186/1471-2105-9-481 (PMC2636811; doi:10.1186/1471-2105-9-481)
Supplement: Additional file 2 — Sets and Expression. The intermediate analysis results of NCT compendium data set. Sets directory contains lists of identified gene sets under different across-compound (category) selection criteria. Compound specific p-values, set size, etc are provided. Expression directory contains extracted expression data for respective identified gene sets. [file 1471-2105-9-481-S2.zip › SetsAndExpression/expression/C2-6of8liverp05-Cfilter-20-blood-CELL_MOTILITY.txt]

geneids	1.2.Dich-24-15#-0.1	1.2.Dich-24-150#3	1.2.Dich-24-1500#3.4	1.2.Dich-48-15#-0.2	1.2.Dich-48-150#2.3	1.2.Dich-48-1500#6.4	1.2.Dich-6-15#-0.2	1.2.Dich-6-150#0	1.2.Dich-6-1500#-0.6	1.4.Dich-24-15#0	1.4.Dich-24-150#0.3	1.4.Dich-24-1500#1.5	1.4.Dich-48-15#0.2	1.4.Dich-48-150#-0.1	1.4.Dich-48-1500#1.6	1.4.Dich-6-15#0.2	1.4.Dich-6-150#0	1.4.Dich-6-1500#0.2	Brom-24-25#0.3	Brom-24-250#7.1	Brom-24-75#2	Brom-48-25#-0.2	Brom-48-250#6	Brom-48-75#0.7	Brom-6-25#-0.4	Brom-6-250#0.2	Brom-6-75#0.5	Diqu-24-10#-0.4	Diqu-24-20#1.4	Diqu-24-25#3.6	Diqu-24-5#-0.1	Diqu-48-10#-0.6	Diqu-48-20#0.2	Diqu-48-25#1.8	Diqu-48-5#0.1	Diqu-6-10#-0.9	Diqu-6-20#0.4	Diqu-6-25#2.8	Diqu-6-5#-1.1	Gala-24-100#1.7	Gala-24-25#1	Gala-24-400#5.3	Gala-48-100#-0.1	Gala-48-25#-0.2	Gala-48-400#8.4	Gala-6-100#2.4	Gala-6-25#-0.3	Gala-6-400#1.8	Mono-24-10#-1
A_42_P595814 LOC291852 similar to katanin p80 subunit B 1; katanin (80 kDa); katanin p80 (WD40-containing) subunit B 1 (LOC291852)	0.028	-0.0626	-0.0693	-0.1009	0.0027	-0.0099	0.0974	0.1366	0.2588	0.0118	-0.089	-0.0017	0.2708	0.1039	-0.0178	-0.2375	-0.1979	-0.0384	-0.0364	-0.0591	-0.162	-0.0462	-0.1056	-0.1154	0.4116	0.1717	0.2496	-0.508	-0.6528	0.0947	-0.395	-0.0533	-0.0416	-0.2917	-0.0558	0.0213	-0.1409	-0.1341	-0.0211	-0.1125	-0.1297	-0.0013	0.1542	0.217	0.1395	0.015	-0.0265	0.2625	0.0121
A_43_P10803 Actr3 actin-related protein 3 homolog (yeast) (Actr3)	-0.5114	-0.1291	-0.8062	-0.4898	0.1553	0.3366	0.5519	-0.1518	-0.5234	0.5158	0.2992	0.4082	0.5643	0.4121	0.7616	-0.5714	-0.8273	-1.5808	-0.26	-0.1576	-0.304	0.0535	0.4196	0.05	0.678	-0.6622	0.6318	-2.731	-2.8291	-0.6641	-2.6918	0.2362	0.375	-0.7726	-0.2426	-1.1146	-1.8044	-3.2033	-0.9702	-0.5552	-0.2609	0.2954	-0.0471	0.0399	-0.9052	-0.1869	0.0194	-0.2826	-0.5362
A_42_P511187 Hgfac hepatocyte growth factor activator (Hgfac)	0.0583	0.1842	0.2299	-0.0261	0.1002	-0.2263	0.0627	-0.0782	0.2487	0.2017	0.1792	0.2349	-0.0591	-0.1635	0.0261	0.0498	0.0564	0.3239	-0.0411	0.0887	-0.0553	-0.0483	-0.1474	0.0106	0.0319	0.1862	-0.0478	0.0324	0.0461	0.2745	0.1073	-0.0185	-0.0917	0.0318	-0.0937	0.1515	0.1548	0.3119	0.1402	0.3324	-0.0389	-0.1489	0.1521	0.1777	-0.1166	0.1768	0.3292	-0.0641	0.0868
A_42_P590810 Crk V-crk sarcoma virus CT10 oncogene homolog (avian)	-0.1234	-0.1124	-0.3765	-0.0622	0.1016	0.2157	0.0659	-0.1076	-0.1659	-0.2003	-0.2385	-0.1995	-0.1748	-0.1694	-0.2024	-0.1178	-0.1482	-0.3461	-0.029	0.3758	-0.0828	0.0788	0.1644	0.1261	0.2006	-0.0076	0.1217	-0.2186	-0.2708	-0.4344	-0.1485	0.1185	0.0942	0.1456	0.0141	-0.2335	-0.0346	-0.2527	-0.2394	-0.2507	-0.1396	-0.0336	-0.2407	-0.1066	-0.1348	-0.0602	-0.0178	-0.1414	0.028
A_43_P17894 IGF Rat insulin-like growth factor I gene, exon 4.	-0.1949	-0.3351	-0.3304	-0.794	-0.3	-0.0958	0.3456	-0.2219	-0.1949	0.3048	0.1281	-0.0946	0.7543	0.7909	0.7103	-0.0861	-0.11	-0.2526	-0.0556	0.1456	-0.1247	0.4814	0.049	0.2072	1.3839	0.5184	1.247	-0.9735	-0.9731	-0.4564	-0.2926	-0.1286	0.1084	0.0035	-0.3222	-0.676	-0.225	-0.2104	-0.5004	1.2121	1.2564	0.5635	-0.0745	-0.6042	-0.2742	-0.5079	-0.1274	0.2927	-2.002
A_43_P11629 F2r coagulation factor II (thrombin) receptor (F2r)	-0.1496	-0.1774	-0.5762	-0.0505	0.1483	0.3163	0.104	-0.1426	-0.2272	-0.0827	-0.1763	-0.1541	0.1895	0.114	0.103	-0.2557	-0.3066	-0.5615	-0.004	0.1663	-0.1592	0.2765	0.191	0.3507	0.0229	-0.1536	-0.0053	-0.4353	-0.4938	-0.903	-0.4271	-0.0222	0.0399	0.0048	-0.2646	-0.5818	-0.1636	-0.5517	-0.5321	-0.4002	-0.1374	-0.0754	-0.075	-0.0564	-0.1381	-0.1239	-0.0966	-0.1754	0.0156
A_42_P815197 Mmp12 Matrix metallopeptidase 12	-0.0423	0.0817	0.2115	-0.2448	0.0598	-0.2298	-0.1482	-0.0802	0.0155	-0.0369	-0.0791	0.0455	-0.3021	0.0649	-0.0091	0.0392	0.008	-0.0242	0.2126	-0.051	0.0795	0.1287	0.4289	-0.0144	-0.1788	0.4291	0.0126	-0.0227	0.0179	0.4553	-0.0216	0.0537	-0.1239	0.045	-0.041	0.0021	0.167	-0.0707	0.1072	0.1952	-0.2526	-0.4512	0.0069	0.6882	0.0806	0.257	0.072	-0.178	-0.0574
A_43_P22710 TSP-2 Thrombospondin 2 (predicted)	-0.1303	-0.081	-0.0216	-0.1062	-0.0256	0.3842	-0.0534	-0.0896	-0.1001	-0.1915	-0.2099	-0.1347	0.0499	-0.2374	-0.372	-0.2448	-0.4118	-0.7406	-0.087	0.2726	-0.1824	0.1215	0.1242	0.243	0.0227	-0.0246	-0.0157	0.0167	-0.0463	-0.8999	-0.2556	-0.0291	-0.0797	0.0398	-0.237	-0.6558	-0.0725	-0.0653	-0.6913	-0.2374	-0.1367	-0.3262	-0.0298	-0.1567	0.026	-0.3221	-0.0928	-0.388	-0.1269
A_43_P22784 Actn4 Actinin alpha 4	0.0956	-0.0771	0.3204	0.0942	0.0449	-0.1452	-0.0617	-0.0735	0.0822	-0.2045	0.263	-0.0448	-0.0586	-0.1484	-0.1996	0.0298	-0.1171	0.0698	0.0123	0.1673	-0.076	-0.0903	-0.1221	0.0333	0.1118	0.0674	0.1128	0.257	0.1774	0.1481	0.1903	-0.2376	-0.0713	-0.0978	-0.0382	0.0962	0.0858	0.2544	0.0962	0.1737	-0.1701	-0.1256	-0.0235	-0.391	-0.0565	-0.1071	0.0756	-0.0255	-0.0094
A_43_P11134 Arpc5_predicted Actin related protein 2/3 complex, subunit 5 (predicted)	-0.5011	0.008	-0.6595	-0.1699	0.293	0.7927	0.1582	-0.3939	-0.798	-0.4042	-0.5222	-0.1693	-0.4224	-0.4474	-0.0458	-0.15	-0.2808	-1.0856	0.1433	-0.478	0.0497	0.0448	0.9938	0.3204	0.2185	-0.2533	0.4926	-0.2157	-0.0067	-0.0963	-0.1128	0.3687	0.4592	1.0404	0.454	-0.6421	-0.17	-0.4719	-0.7662	-0.4974	-0.2279	0.3277	-0.6274	0.0313	0.3491	-0.1222	0.1698	-0.3378	-0.0101
A_43_P12008 Arpc1b actin related protein 2/3 complex, subunit 1B (Arpc1b)	-0.4538	-0.1066	-0.6404	-0.3182	0.1878	0.5343	0.281	-0.3425	-0.5742	-0.361	-0.5372	-0.2863	-0.668	-0.7794	-0.3976	-0.4124	-0.5039	-1.3228	0.1145	-0.603	0.0265	-0.0389	0.7322	0.1292	0.0438	-0.4157	0.2822	-0.5681	-0.3694	-0.4925	-0.2801	0.3892	0.4197	0.8112	0.2945	-0.5854	-0.3437	-0.8237	-0.7687	-0.7784	-0.5416	-0.0378	-0.8267	-0.3601	-0.3184	-0.3043	0.0659	-0.7824	0.1606
A_42_P808855 Ube3a_predicted Ubiquitin protein ligase E3A (predicted)	0.1184	0.0304	0.0656	0.0859	-0.0837	-0.0832	-0.0273	0.0863	0.1133	0.0172	0.1526	0.1954	0.16	0.131	0.0164	0.1438	0.1402	0.1723	-0.006	0.0098	1e-04	0.0019	-0.1556	-0.0603	-0.1479	-0.0207	-0.1695	0.1879	0.0882	0.0418	0.1314	-0.1099	-0.1338	-0.1375	-0.0502	0.077	0.0908	0.2085	0.0779	0.1153	0.0998	0.0211	0.1243	0.1306	0.0671	0.0608	0.0174	0.1302	0.0735
A_42_P779118 Cspg3 Chondroitin sulfate proteoglycan 3	0.1973	0.0189	0.278	0.0392	-0.238	-0.0972	0.0741	0.2542	0.3359	0.111	0.2734	0.2567	0.3687	0.1533	0.168	0.0162	-0.0724	0.459	-0.0059	0.1814	-0.0093	-0.0426	-0.2276	-0.4876	0.4254	0.1168	0.1762	0.5508	-0.1493	0.5823	0.2048	-0.0033	-0.2297	-0.0614	0.0459	0.4705	0.1019	0.1717	0.4039	0.2549	-0.0132	0.4018	0.4603	0.5233	0.2672	0.2951	0.1041	0.2098	0.2049
A_43_P16688 LOC291852 similar to katanin p80 subunit B 1; katanin (80 kDa); katanin p80 (WD40-containing) subunit B 1 (LOC291852)	-0.1485	0.4573	0.4123	0.075	-0.1657	0.38	-0.1113	-0.1586	0.2848	-0.0461	0.1182	0.1369	-0.1556	-0.0393	-0.0857	0.1959	0.2424	0.1024	-0.0979	0.1134	-0.1437	-0.046	-0.1257	-0.2044	0.1692	0.0698	0.1669	0.5392	0.304	0.2065	0.2101	-0.2221	-0.0858	0.0793	0.0796	0.2985	0.2966	0.1415	0.2658	-0.2489	-0.2716	-0.2779	-0.2476	0.2991	0.0412	0.2842	0.0865	0.3261	0.0794
A_42_P729012 Ceecam1_predicted cerebral endothelial cell adhesion molecule 1 (predicted) (Ceecam1_predicted), mRNA.	0.1093	0.0332	0.0322	-0.0376	-0.1402	-0.0937	0.0958	0.175	0.2319	0.0084	0.0598	0.0821	0.2383	0.2271	0.1126	-0.0592	-0.0517	0.0272	-0.0785	0.0908	-0.0555	-0.0358	-0.1536	-0.1404	0.1441	0.109	0.0927	-0.1886	-0.1631	0.1035	-0.1051	-0.1362	-0.1793	-0.2848	-0.0879	0.1282	-0.0699	-0.11	0.2272	0.1134	0.0209	-0.017	0.2904	0.1812	4e-04	0.1516	0.0199	0.1013	0.0939
A_42_P585829 Serpini2 serine (or cysteine) proteinase inhibitor, clade I (neuroserpin), member 2 (Serpini2)	0.1501	0.1165	0.3837	-0.0985	-0.0238	0.6891	-0.0561	0.3932	0.2834	-0.0074	0.2405	0.1031	-0.1961	0.1218	0.5727	0.0653	0.0485	0.3711	-0.107	0.0989	0.0583	-0.0249	-0.2122	-0.203	6e-04	0.0731	-0.0266	0.1506	0.0037	0.3923	0.1696	-0.19	-0.3056	-0.0481	-0.2245	0.3104	0.1788	0.313	0.425	0.2444	0.0227	-0.2125	0.1127	0.256	0.3785	0.0222	-0.287	0.2867	0.1992
A_43_P15768 Thbs4 Thrombospondin 4	0.063	0.0254	0.2769	0.1878	-0.0874	0.0417	-0.0311	0.0635	0.2266	-0.0812	-0.0825	-0.1084	-0.1956	-0.069	-0.2398	-0.0195	0.0784	0.3514	-0.0267	0.1756	-0.0079	-0.1092	-0.0432	-0.141	-0.0662	0.1027	0.0297	0.345	0.416	0.4158	0.393	0.0426	-0.036	-0.0025	0.0946	0.3395	0.272	0.5332	0.325	0.1707	0.0544	-0.133	0.1028	-0.0119	0.0329	0.1169	0.0242	0.0662	0.0755
A_43_P11778 Hgf Hepatocyte growth factor	0.0033	-0.097	6e-04	-0.034	0.0089	0.5322	-0.0154	-0.0497	-0.0971	0	0	-0.0322	0.2619	0.2168	-0.2191	0	-0.1129	0	0.1011	0.0699	-0.0405	-0.0945	0.294	-0.0473	0.1269	-0.0753	-0.1502	-0.4382	-0.282	-0.934	-0.5435	-0.2323	-0.1945	-0.27	-0.5645	-0.4923	-0.0412	-0.0541	-1.1436	-0.1006	-0.3417	0.1153	0.1397	-0.2137	0.6659	-0.0225	-0.1002	0.1078	0.0178
A_42_P671776 Xlkd1_predicted Extra cellular link domain-containing 1 (predicted)	0.0192	0.233	0.4618	-0.0031	-0.052	-0.0247	0.0617	0.1136	0.171	0.4367	0.229	0.3496	0.1432	0.2027	0.0898	0.1115	0.1553	0.2616	-0.0088	-0.0345	-0.0536	0.0212	0.053	-0.0321	0.0032	0.0537	-0.075	-0.2137	-0.0486	0.7481	0.0131	0.0608	0.0674	0.0571	-0.1076	0.0126	-0.1564	-0.0839	0.1068	0.486	0.2871	-0.1517	0.3308	0.7081	0.3271	0.1096	-0.094	0.0788	-0.1669
A_43_P11872 Ptgs2 prostaglandin-endoperoxide synthase 2 (Ptgs2)	-0.0501	0.1334	0.3462	0.0555	-0.0131	0.2588	0.0637	0.0621	0.1066	-0.1285	-0.309	-0.0599	-0.4442	-0.1241	-0.4631	0.1149	-0.1884	0.2712	0.0511	0.2318	-0.0049	-0.3466	0.0401	0.0719	0.4394	0.1957	0.1461	0.6381	0.6587	0.4207	0.5022	-0.0026	-0.021	0.5119	0.3674	0.3114	0.6197	0.9879	0.2563	0.1232	-0.2997	-0.0063	-0.1411	0.0988	0.3928	0.0596	-0.2073	-0.1522	0.1794
A_43_P11852 Il8rb Interleukin 8 receptor, beta	0.0064	-0.0274	0.0946	-0.0736	-0.1781	-0.0253	-0.025	-0.0382	-0.0566	0.3073	0.2119	0.1561	0.0787	0.0351	-0.0957	-0.1026	-0.0919	-0.2143	-0.0156	-0.0271	-0.0643	-0.0434	-0.0477	-0.0817	-9e-04	-0.0292	0.0374	-0.1393	-0.3109	0.0782	-0.131	0.1124	0.1452	-0.0647	-0.004	-0.1385	-0.2228	-0.3963	-0.1354	0.0232	-0.0209	-0.0143	0.0552	-0.0298	-0.2186	0.0744	0.0653	0.0315	-0.2731
A_43_P12566 Mkln1 muskelin 1, intracellular mediator containing kelch motifs (Mkln1)	-0.0218	-0.025	-0.0216	0.0724	0.0465	0.0451	-0.0613	0.0019	0.0394	-0.0407	-0.0484	-0.0968	-0.1566	-0.1279	-0.2001	0.0797	0.0713	0.1151	-0.0055	0.0269	0.0518	-0.055	0.074	-0.0063	-0.0723	0.0016	-0.0508	0.3829	0.4509	0.0943	0.2925	0.0229	-0.0053	0.221	0.0164	0.1155	0.1561	0.335	0.0985	-0.0183	-0.0059	0.0123	0.0186	-0.0012	0.182	0.0422	-0.0134	0.0438	0.0413
A_43_P12501 Ntf3 neurotrophin 3 (Ntf3)	-0.1571	-0.1471	-0.2983	-0.1298	0.0803	0.5874	0.0919	-0.0605	-0.1765	-0.0174	0.0441	-0.0113	0.2262	0.0488	-0.1532	-0.4408	-0.5814	-1.0882	-0.025	0.2594	-0.2476	0.2629	0.2028	0.4047	0.2573	-0.1237	0.1554	-0.6384	-0.5404	-1.3121	-0.6105	0.0137	-0.1407	-0.168	-0.3939	-1.0281	-0.1971	-0.5602	-1.0599	-0.4623	-0.0658	-0.2069	0.0224	-0.1297	-0.0051	-0.3728	-0.2151	-0.4448	-0.085
A_43_P12571 Jak2 Janus kinase 2 (Jak2)	0.0234	0.1042	-0.1861	-0.1591	0.055	0.3733	0.0473	-0.0727	-0.3215	0.3622	0.0962	0.3912	0.568	0.2942	0.4327	0.3283	0.157	-0.4101	-0.2996	-0.2899	-0.3319	0.2227	-0.1266	-0.0221	-0.1084	-0.5286	-0.2202	-0.5998	-0.5925	-0.2836	-0.7768	0.0759	0.0505	0.0653	-0.1099	-0.5456	-0.5532	-1.0226	-0.4456	0.0911	0.3557	0.6026	0.427	0.1522	0.2682	0.3288	0.1161	0.3136	-0.1154
A_43_P12521 Ccl5 chemokine (C-C motif) ligand 5 (Ccl5)	-0.123	-0.6674	-1.2151	-0.2853	-0.0442	-0.6324	0.1327	0.0232	-0.1484	-0.6278	-0.6799	-0.8063	-0.4333	-0.7011	-0.3785	-0.0763	-0.208	-0.8539	-0.049	-2.0374	-0.8577	0.3307	-0.5272	0.3124	0.1113	-0.1294	0.0517	-0.1519	-0.5729	-0.2194	-0.2169	0.595	0.4373	0.6016	0.3483	-0.1064	-0.1465	-0.8026	-0.2417	-0.4041	0.3681	0.2678	-0.7353	-0.497	-0.1908	-0.3097	0.0201	-0.5035	0.3608
A_42_P769876 Cspg4 Chondroitin sulfate proteoglycan 4	0.063	-0.0263	0.1879	-0.0065	0.0075	0.0564	0.0091	0.0347	0.0926	0.0946	-0.0867	-0.0273	0.1699	0.0363	0.0249	0.0467	0.0856	0.1875	-0.0256	0.0417	-0.0863	-0.0179	-0.0216	-0.0477	0.0043	-0.0042	-0.0761	0.0118	-0.0078	0.1393	-0.1096	-0.118	-0.1	-0.1479	-0.2085	0.0127	0.0846	0.009	0.0127	0.0779	0.0623	-0.1087	0.1787	0.1115	-0.0682	-0.01	-0.0482	-0.0073	-0.0785
A_42_P803137 Spint2 Unknown (protein for MGC:72638)	-0.4619	-0.2328	-1.0811	-0.2538	0.1419	-0.1779	0.1148	-0.1764	-0.4428	-0.1745	-0.3021	-0.0958	-0.2894	-0.1323	0.1758	-0.0593	-0.3501	-1.0705	-0.0167	-0.9719	-0.2781	0.0179	0.1879	0.1593	-0.0393	-0.5494	0.221	-0.6275	-0.8228	-0.8739	-0.3468	0.3196	0.412	0.2566	0.1593	-0.3877	-0.4269	-0.9768	-0.5104	-0.6443	-0.0476	0.1742	-0.3443	-0.1105	-0.1227	-0.2011	-0.0138	-1.0707	0.314
A_43_P11545 Stat3 Signal transducer and activator of transcription 3	0.0731	0.0063	0.1296	0.0543	-0.0377	-0.0126	0.0429	0.0904	0.1651	0.0254	0.055	-0.0211	0.0971	0.132	-0.0187	0.0015	-0.0818	0.1973	-0.0445	0.0356	-0.0854	0.0048	-0.1435	-0.0686	0.1679	0.0399	-8e-04	0.0368	0.0179	0.1697	-0.0342	-0.0312	-0.2017	-0.1775	-0.0508	0.1239	0.0249	0.0776	0.1669	-0.0176	-0.1416	0.0032	0.2364	0.1256	0.197	0.0944	-0.014	0.0943	0.0273
A_43_P11540 Adra2a adrenergic receptor, alpha 2a (Adra2a)	-0.05	0.0074	0.0153	0.0079	-0.0045	0.0888	0.0919	0.0024	0.0609	-0.1614	-0.1968	-0.2261	-0.2707	-0.1229	-0.1916	-0.0603	-0.0484	-0.0567	-0.0589	0.1518	-0.0462	-0.0585	-0.0121	-0.0248	0.2043	0.1033	0.1325	0.0271	-0.0022	0.1109	0.1142	0.0601	-0.0213	0.0577	0.019	0.1689	0.0992	0.0775	0.1388	-0.1108	-0.0582	-0.2043	-0.023	-0.0462	-0.0586	0.0318	0.0192	-0.1112	0.0422
A_43_P12462 Msn moesin (Msn)	0.2066	0.0594	0.323	-0.0479	0.2144	0.2498	0.27	-0.0314	-0.0869	0.1416	0.2239	0.0336	0.4285	0.3594	0.4726	-0.2041	0.0692	0	-0.147	0.1787	-0.064	0.1564	0.235	0.0182	0.268	-0.1288	0.0328	-0.1435	-0.3078	0.0588	-0.2254	0.0371	0.122	0.0153	0.0151	-0.35	-0.3567	-0.3983	0.0238	0.1911	-0.1843	0.1779	0.3104	0.0898	0.0167	0.0845	0.0035	-0.1598	-0.3731
A_43_P12443 Akap4 A-kinase anchor protein 4	0.2362	0.0674	0.6344	0.2947	0.0087	0.3356	0.1909	0.387	0.2421	-0.158	0.1772	0.1247	0.0375	0.1602	0.1625	0.3107	0.2559	0.5494	-0.0914	0.2777	0.1608	-0.0043	-0.101	-0.197	-0.1602	0.0722	-0.0011	0.399	0.2192	0.1768	0.3487	-0.1338	-0.053	-0.03	-0.0248	0.3341	0.0795	0.4843	0.2901	0.3695	0.2114	0.0727	0.277	0.3822	-0.0538	0.1658	0.0707	0.4846	-0.0016
A_43_P12479 Mapk14 mitogen activated protein kinase 14 (Mapk14)	-0.2293	-0.0802	-0.2854	-0.3774	-0.0722	0.4014	0.0516	-0.1732	-0.4071	0.1036	-0.0644	0.1503	-0.0662	-0.1982	0.1907	-0.1571	-0.2604	-0.6304	-0.091	-0.6372	-0.2025	-0.0512	0.563	0.0927	0.1471	-0.3408	0.2431	-1.0514	-1.2184	-0.2807	-0.821	0.3368	0.4377	0.2651	0.2107	-0.5717	-0.658	-1.3523	-0.5967	-0.3398	-0.1706	0.1901	-0.4163	-0.0493	-0.4038	-0.0596	0.1345	-0.0636	-0.174
A_43_P12480 Cspg4 chondroitin sulfate proteoglycan 4 (Cspg4)	0.099	0.0926	-0.0084	0.1826	0.1706	-0.3006	-0.1083	-0.0587	0.3628	0.1025	0.2656	-0.085	-0.5726	-0.2144	-0.3957	-0.375	0.3532	0.1582	0.1036	0.0733	-0.2699	-0.0715	0.0721	0.1753	-0.1578	0.3812	-0.3756	-0.2933	-0.2596	-0.6004	-0.4781	-0.6897	-0.4842	-0.3188	-0.7115	-0.3619	-0.3586	-0.2631	-0.0472	-0.1017	-0.1455	-0.8204	-0.0125	0.1523	-0.1186	0.0754	0.053	-0.5112	0.1947
A_43_P11614 Anxa1 annexin A1 (Anxa1)	-0.3053	0.2052	1.1011	-0.1301	0.1074	2.2626	-0.1344	-0.2097	-0.1865	-0.338	-0.4686	0.1153	-0.6508	-0.9409	-0.7213	0.0732	0.2691	-0.4532	-0.249	1.2184	-0.5687	-0.499	1.4511	-0.401	-0.0535	0.321	0.1518	0.3348	1.3046	1.5534	0.0222	0.7331	0.5752	2.1872	0.1582	-0.8461	0.08	-0.0201	-0.7145	-0.2431	-0.957	0.5761	-0.3688	0.7579	0.8915	0.7991	0.5575	0.4521	0.144
A_43_P23030 Akap3 A-kinase anchor protein 3	-0.1915	-0.094	0.2573	0.1547	-0.1623	-0.2747	-0.1871	-0.2193	0.4939	-0.0907	0.0347	-0.04	-0.2789	-0.1764	-0.2922	0.3552	-0.0807	0.0508	0.3668	0.0025	-0.0745	-0.118	0.196	-0.2995	-0.1015	0.1881	-0.2002	0.5058	0.2819	-0.0872	0.5322	-0.0276	-0.1872	-0.0813	0.1758	0.059	0.5766	0.5786	-0.0678	-0.2462	-0.108	-0.7468	-0.2173	-0.2165	-0.0363	-0.1512	0.1425	-0.3996	-0.1926
A_43_P12714 C3ar1 complement component 3a receptor 1 (C3ar1)	-0.0809	-0.2788	0.1279	0.0018	-0.1381	0.0688	-0.4758	0.2734	-0.5789	-0.1594	-0.4697	-0.3355	-0.3539	-0.3536	-0.1877	-0.1714	-0.222	-0.075	-0.1417	-0.0062	0.1739	0.3688	0.5488	-0.0579	0.1984	0.1558	-0.0202	0.0808	-0.1317	-0.4488	0.2682	0.1425	0.0244	-0.0238	0.0771	0.2036	0.4196	0.3103	-0.3376	0.2279	0.0976	0.1862	-0.1604	-0.3798	-0.1508	-0.1552	0.2751	-0.4782	-0.1334
A_43_P14893 Yars_predicted Tyrosyl-tRNA synthetase (predicted)	-0.2892	-0.208	-0.7889	-0.1766	0.0766	-0.1131	0.0359	-0.2197	-0.3433	-0.295	-0.2862	-0.1596	-0.1832	-0.2782	-0.0836	-0.2988	-0.4266	-0.642	0.0958	-0.4817	0.0232	0.1632	0.3124	0.1637	0.1656	-0.2732	0.3395	0.0039	-0.0377	-0.6597	0.0777	0.0548	0.0025	0.0294	0.1362	-0.3872	-0.1945	-0.1047	-0.4776	-0.63	-0.3847	-0.1872	-0.4776	-0.2109	-0.1465	-0.2131	-0.0681	-0.429	0.132
A_43_P14878 Mmp12 Matrix metallopeptidase 12	0	0	0	-0.0566	0	-0.0199	-0.0011	0.0242	0.0473	-0.1787	0.0323	-0.088	0.3036	-0.2211	-0.2848	-0.4774	-0.4736	-0.2295	-0.0601	-0.0424	-0.629	-0.0204	-0.0158	0	0.1399	0.3997	-0.0757	0.0251	0.096	-0.2262	0.0536	-0.0256	-0.087	-0.2715	-0.1266	-0.0716	-0.0511	0.4312	-0.1747	-0.2202	-0.1477	-0.1347	-0.1016	0.529	0.2088	-0.4662	-0.6186	-0.3997	0.3721
A_43_P23309 RGD1305597_predicted similar to BC042901 protein (LOC308473)	0.1541	0.0253	0.166	0.1027	-0.1188	-0.1237	0.0261	0.2056	0.229	0.0396	0.2404	0.169	0.3033	0.2172	0.1162	0.1522	0.1179	0.4206	-0.025	0.0488	0.0029	-0.0094	-0.1827	-0.1115	-0.1207	-0.0633	-0.121	0.1068	0.1162	0.3099	0.1586	-0.1941	-0.2275	-0.2667	-0.0491	0.2633	0.1595	0.3055	0.2718	0.245	0.1098	0.0814	0.3273	0.256	0.2066	0.205	0.0906	0.2188	0.1391
A_43_P15745 Mapk8 mitogen-activated protein kinase 8 (Mapk8)	-0.2799	-0.4992	-0.5709	-0.132	-0.1339	0.19	0.2266	-8e-04	-0.3356	-0.0255	0.2213	-0.2183	0.2783	0.1998	-0.1538	-0.8573	-0.7095	-0.4202	-0.3302	0.1311	-0.4639	0.5403	0.5226	0.5866	0.2461	-0.7133	-0.1652	-0.0891	-0.0562	-1.1757	-0.3408	-0.3421	-0.138	0.1405	-0.0851	-0.7604	0.1438	-0.1255	-0.4586	-0.6089	-0.278	-0.235	-0.3243	0.024	0.7169	-0.3348	-0.3006	-0.5138	0.2588
A_43_P12651 Limk1 LIM motif-containing protein kinase 1 (Limk1)	0.0729	-0.052	-0.2565	0.0345	0.0149	0.0109	0.0639	0.0698	0.0575	-0.15	-0.12	0.0271	0.0781	-0.0301	0.0925	0.1308	0.1087	0.0342	0.0399	-0.085	-0.0115	0.1034	0.0287	0.0833	-0.0572	-0.0935	-0.0953	-0.0231	0.0109	-0.0448	0.0214	-0.0927	-0.07	0.0807	-0.0362	0.0432	0.0537	-0.0027	0.0461	0.0718	0.0358	0.1096	0.0839	0.2888	0.4139	-0.0439	0.0535	0.016	0.1122
A_43_P12632 Actn4 Actinin alpha 4	-0.0162	0.3477	0.2057	0.1005	0.0315	0.2992	0.3234	0.3769	0.1301	0.1614	0.1144	-0.1266	0.8543	0.4692	0.5728	0.0271	0.0222	-0.1975	0.1689	0.9882	0.2121	0.4494	0.1904	0.0106	0.1717	0.0519	-0.5659	0.0997	-0.0898	0.1951	-0.2293	-0.0901	0.0163	0.1313	-0.443	-0.3739	-0.4641	-0.5929	-0.1064	0.2703	0.3978	-0.0141	0.3551	0.155	-0.0414	0.1239	0.1554	0.2006	0.1148
A_43_P18052 Cd97_predicted CD97 antigen (predicted) (Cd97_predicted), mRNA.	0.1009	0.1617	0.1222	-0.0225	-0.126	0.4011	-0.267	-0.1115	-0.2678	0.1344	-0.005	0.0128	0.273	0.0728	0.0137	-0.2698	-0.1267	-0.632	-0.1014	0.0054	-0.1932	0.0432	0.2016	0.0492	-0.4052	-0.2047	-0.5904	-0.5267	-0.2487	-0.3604	-0.4459	-0.0795	0.0323	-0.1176	-0.4449	-0.5711	-0.5956	-0.8569	-0.394	-0.1515	-0.1387	0.0736	0.3688	0.0177	-0.062	0.0073	0.2484	0.1063	-0.2257
A_43_P12947 Il13 interleukin 13 (Il13)	0.0997	0.0726	0.1048	0.0591	-0.0735	-0.1474	-0.0071	0.072	0.0942	0.0647	0.1383	0.0811	0.0951	0.0595	-0.0729	0.1148	0.1486	0.2301	0.0353	0.0115	0.0303	-0.0356	-0.1424	-0.1086	-0.0196	0.0703	-0.0349	0.1406	0.1684	0.273	0.1217	-0.0821	-0.128	-0.1417	-0.0062	0.203	0.0166	0.1627	0.1858	0.1558	0.059	-0.1106	0.1887	0.0874	0.078	0.0879	0.045	0.0718	0.0536
A_43_P18238 Arfip2 ADP-ribosylation factor interacting protein 2 (arfaptin 2)	-0.0727	0.4672	0.2219	-0.2079	-0.2938	-0.5173	-0.1332	-0.1122	0.0397	0.1053	0.2566	0.0451	-0.6658	0.2153	-0.0051	-0.0394	-0.0375	0.115	0.2546	0.0493	0.1226	-0.4186	-0.0348	-0.199	-0.094	0.3666	-0.0822	0.0473	0.3001	0.2476	-0.0045	-0.2882	-0.0916	0.0587	-0.1885	0.4713	0.0596	0.3317	0.3104	-0.0462	-0.039	-0.6493	0.2589	0.522	-0.0444	0.0356	0.0158	0.0938	-0.0536
A_43_P15579 Blr1 Burkitt lymphoma receptor 1 (Blr1)	0.0952	-0.0167	0.0363	-0.1472	-0.0684	-0.1148	0.2249	0.2451	0.3861	0.1713	0.2863	0.2626	0.4432	0.4799	0.3724	-0.0462	-0.0635	0.202	-0.1816	-0.0526	-0.0906	-0.2096	-0.3443	-0.3436	0.5509	0.1885	0.4182	-0.8147	-0.8889	0.3347	-0.5946	-0.1537	-0.248	-0.5957	0.0296	0.1764	-0.4167	-0.6565	0.2254	0.0882	0.0505	0.1084	0.5241	0.3764	0.0283	0.2207	0.052	0.1669	0.0882
A_43_P15544 Ltb4r leukotriene B4 receptor (Ltb4r)	-0.0048	0.0792	0.1548	0.1562	-0.0259	0.1735	-0.1038	-0.0801	-0.0442	-0.0467	-0.0392	-0.1631	-0.418	-0.3265	-0.4865	0.0642	0.0754	0.155	0.0871	0.2062	0.1476	-0.0658	0.0342	-0.0183	-0.1256	0.1778	-0.017	0.8432	0.9551	0.332	0.558	0.1218	0.0251	0.3116	0.019	0.0875	0.2136	0.5975	0.0686	-0.0518	-0.0768	-0.2141	-0.1907	-0.1338	0.0467	0.0298	-0.0102	0.0026	-0.0446
A_42_P732606 F11r junctional adhesion molecule 1 (F11r)	-0.2588	0.2334	0.6031	0.039	0.4568	0.5689	0.0766	-0.0394	0.1488	0.4015	0.4043	0.5415	-0.0651	-0.091	0.0713	-0.0693	-0.0906	-0.4734	-0.136	-1.4122	0.1463	-0.1983	0.166	-0.1566	-0.0189	0.3839	0.1803	0.2306	0.0412	-0.0805	-0.1726	0.6369	0.309	0.3591	0.1777	-0.0905	0.2055	0.2938	-0.4691	-0.4993	-0.4467	-0.2275	-0.0454	0.2216	0.143	-0.1601	-0.1722	-0.2405	0.3273
A_43_P15664 N-WASP Rat mRNA for N-WASP, complete cds.	-0.0751	-0.2054	-0.235	-0.1054	-0.2308	0.1566	-0.5461	-0.3537	0.2306	-0.1628	0.1928	-0.0982	-0.2078	-0.1352	0.0658	0.0598	0.1633	-0.2518	0.3571	0.0921	0.2411	-0.2655	-0.194	-0.1028	-0.2218	0.358	-0.2271	0.0208	0.6412	0.3986	0.5601	0.2531	-0.1286	-0.4209	-0.327	-0.6367	0.0512	0.18	0.038	-0.2895	0.0094	0.1211	-0.3979	0.4684	0.1197	0.1074	-0.066	0.7884	-0.3577
A_43_P15342 Ntn1 netrin 1 (Ntn1)	0.0735	0.1124	0.3355	0.1948	-0.0606	0.027	-0.0854	0.0953	0.2536	-0.1361	0.0892	-0.2564	-0.2377	-0.2426	-0.3225	0.1292	0.1791	0.2581	0.0801	0.2064	-0.005	-0.068	-0.218	-0.2434	0.0981	0.2219	0.0274	0.7072	0.5659	0.6546	0.6422	-0.0279	-0.1396	0.1448	0.1478	0.4367	0.4314	0.7544	0.3705	0.2426	-0.0306	-0.1608	0.151	0.1414	-0.1846	0.1667	0.0012	0.2104	0.0707
A_43_P15422 Sell selectin, lymphocyte (Sell)	-0.0982	0.2392	0.169	-0.246	0.0299	0.7786	0.05	-0.1538	-0.3758	-0.177	-0.4574	0.0753	0.0968	-0.0642	0.1336	-0.3498	-0.3679	-0.9938	-0.1433	0.3503	-0.1198	0.1374	0.6752	0.027	-0.133	-0.4901	-0.2149	-0.9273	-0.8065	-0.2604	-0.743	0.1012	0.1479	0.4652	-0.0871	-0.831	-0.4667	-0.9278	-0.7504	-0.2212	-0.1706	0.3957	-0.0673	0.1756	-0.0885	0.4576	0.2107	0.1213	-0.1005
A_43_P16012 Dnah8 dynein-like protein 8 (Dlp8)	-0.0179	-0.0109	0	-0.0517	0.0202	0	-0.1255	-0.0462	0	-0.0671	0	0.0866	0.0805	-0.078	-0.0097	-0.0195	-0.0212	0	-0.003	0	0.0934	0.0815	-0.1114	0.0462	0.0495	0.0476	0.1643	-0.0989	-0.1782	-0.0462	-0.5649	-0.5197	-0.1648	-0.1442	-0.1358	-0.1148	-0.1206	-0.3325	-0.0288	-0.0919	-0.0638	-0.2336	-0.008	-0.2708	-1.03	0.1897	-0.1148	-0.4878	-0.037
A_42_P596560 CAV2 target 1 genomic scaffold.	0	0	0	0	0	0	0.1037	-0.1503	0.0468	-0.0093	0	0	-0.0919	0.0226	-0.1385	0	0	-0.0551	-0.0547	0	0.1644	0	0.139	0	0.0369	0.0219	-0.1168	-0.1204	0.2911	0	0	0.1553	0.0402	-0.2112	0	0	0	0.2632	-0.0359	0	0	0	-0.2027	0.0548	0.3989	0	0	-0.0964	0
A_43_P16212 DLP5 dynein-like protein 5	0.1341	0.0654	0.3143	0.0817	0.0298	-0.1238	-0.0778	0.0436	0.1199	0.2038	0.2455	0.1327	-0.0145	0.0223	-0.0398	0.2841	0.4005	0.4488	-2e-04	0.072	0.0153	-0.0588	-0.0928	-0.1033	-0.2328	-0.0342	-0.1889	0.3331	0.3487	0.4552	0.262	-0.1383	-0.1037	-0.0728	0.0277	0.2258	0.219	0.4623	0.1584	0.2531	0.0413	-0.1526	0.0902	-0.044	-0.0244	0.0981	0.0518	0.0928	-2e-04
A_43_P13143 Palm paralemmin (Palm)	0.0224	0.0398	0.0677	0.0998	-0.0648	-0.1486	-0.0973	-0.0758	-0.0991	0.0502	0.0918	0.0205	-0.0464	-0.0747	-0.1392	0.0815	0.1148	0.0927	0.0287	-0.0505	0.054	-0.0238	-0.0467	-0.0023	-0.1236	-0.0095	-0.0938	0.1773	0.2048	0.139	0.1439	0.0052	0.0019	-0.047	-0.0237	0.073	0.0376	0.319	0.0544	0.0596	0.0082	-0.1447	-0.0267	-0.0924	-0.1148	-0.0579	-0.0102	0.0197	-0.0476
A_42_P771373 Npy neuropeptide Y (Npy)	-0.0638	0.4249	0.2828	-0.0552	0.107	0.138	-0.0634	-0.0734	0.0713	-0.0281	-0.1798	0.1021	0.1133	0.1073	0.1589	-0.1937	-0.1886	-0.5095	-0.1077	-1.8068	-0.0981	-0.0406	-0.6495	-0.1725	-0.1204	0.057	0.051	0.4123	0.4325	0.1059	0.1317	0.4116	0.0078	0.2627	0.0058	-0.0509	0.2902	0.2189	-0.2481	-0.0739	-0.1064	0.0353	-0.1004	-0.038	0.0846	-0.0108	-0.1053	-0.1927	0.3248
A_43_P10742 Stat3 Signal transducer and activator of transcription 3	0.0228	0.0864	0.2355	0.1984	0.0374	0.0767	-0.1519	-0.0383	0.0607	0.0388	-0.0217	-0.081	-0.4168	-0.2842	-0.3375	0.1665	0.1771	0.4281	0.1406	0.2983	0.1235	-0.0558	-0.0963	0.0183	-0.118	0.2762	0.0382	1.0753	1.0812	0.6042	0.7546	0.0405	0.054	0.418	0.2215	0.2125	0.2979	0.8328	0.3715	0.1528	-0.0799	0.0356	0.0284	0.074	0.1027	0.0487	-0.0798	0.0226	-0.0279
A_43_P13320 Ifng interferon gamma (Ifng)	0	0	0	0	-0.038	0	0.0914	-0.1874	0	-0.0307	-0.0448	-0.0212	0.0076	-0.0923	-0.2877	-0.035	-0.0421	-0.0149	-0.0387	0.0504	-0.3495	-0.1508	0.2291	0.017	0.0223	0.3064	0.1695	0.2853	-0.105	-0.0032	0.0289	-0.0454	-0.2115	-0.1213	-0.0163	0.0551	0.2205	0.2033	0.0491	-0.1074	-0.3729	-0.2391	-0.1596	-0.1324	-0.2347	0	-0.044	0.474	0.153
A_42_P573023 CAV2 target 1 genomic scaffold.	-0.1602	-0.4978	-0.8749	-0.1311	0.0392	0.017	0.0628	-0.2103	-0.5529	0.098	-0.0982	0.0556	0.4473	0.5066	0.1279	-0.2828	-0.3324	-0.8535	-0.0686	0.1223	-0.2661	0.6964	0.0104	0.4352	0.0284	-0.3283	-0.1187	-1.3127	-1.2871	-2	-1.3573	-0.7642	-0.5685	-0.814	-1.0742	-1.2162	-0.8464	-1.29	-0.9601	-0.2294	0.1549	-0.185	0.0197	-0.0541	-0.2564	-0.248	-0.1414	-0.2293	-0.33
A_43_P22936 Akap3 A-kinase anchor protein 3	0.1566	-0.0491	-0.0121	-0.0266	-0.0829	-0.0103	0.0614	0.309	0.35	-0.0926	-0.1394	0.1743	0.1954	-0.0057	-0.1831	-0.1835	-0.2088	-0.2074	-0.0825	0.0836	-0.0932	0.0352	-0.173	-0.037	0.1047	0.0476	0.0826	0.1112	0.0616	-0.1758	0.0586	-0.1668	-0.3225	-0.2254	0.0271	-0.1195	0.1341	0.2973	-0.1904	-0.1653	-0.134	-0.1357	-0.0591	-0.0095	0.1112	0.0155	-0.0317	-0.04	0.1814
A_42_P484738 Ctgf connective tissue growth factor (Ctgf)	0.0276	-0.1873	0.0788	0.0039	-0.0369	0.0296	-0.2195	-0.0928	0	0	-0.1267	-0.0041	0.1162	-0.1714	-0.0914	0.0994	-0.1132	0	-0.0161	0.1077	-0.1126	0.1897	-0.2454	0.0025	0.1883	0.0842	-0.2195	-0.3591	0.1156	0.0149	-0.0152	0.21	0.0609	0.0248	-0.0793	-0.008	0.1722	-0.119	0.0612	0	0.1042	-0.0176	-0.0194	0.8666	0	0	-0.0893	-0.2439	-0.1314
A_42_P689013 Txn1 thioredoxin	-0.0544	0.2027	0.0563	0.2496	0.1561	0.8685	-0.232	-0.2363	-0.4131	-0.1862	-0.147	-0.2545	-0.4392	-0.3087	-0.3577	0.1921	0.2417	0.3934	0.0981	0.3183	0.1448	-0.0406	0.4337	-0.0406	-0.0234	0.0477	0.0063	1.197	1.2927	0.8084	0.8187	0.1252	0.1708	1.1409	0.3916	0.3918	0.4085	0.7651	0.4148	0.6181	0.3772	0.4675	0.0646	0.4905	0.9225	0.0849	0.1077	0.2501	-0.343
A_43_P13030 Serpinb5 serine (or cysteine) proteinase inhibitor, clade B, member 5 (Serpinb5)	0.0343	0.0483	0.0576	0.1187	-0.084	-0.2037	-0.1052	-0.0149	-0.052	0.1529	0.1482	0.086	-0.0658	0.0689	0.0184	0.1732	0.2045	0.204	0.0559	-0.1068	0.0552	-0.0464	-0.0948	-0.0448	-0.118	0.0129	-0.1287	0.2357	0.2388	0.0481	0.1383	-0.0094	-0.0317	-0.1283	-0.0291	0.1021	0.0747	0.3155	0.0989	0.0648	0.0268	-0.097	0.1058	-0.0288	-0.0259	0.0217	0.011	0.0962	0.0847
A_43_P13028 Enpp2 ectonucleotide pyrophosphatase/phosphodiesterase 2 (Enpp2)	0.0928	0	0	0	-0.0163	0.0072	-0.256	-0.0161	0	0	0.081	-0.271	0.1379	-0.3397	0.0215	-0.0366	0	0	-0.1386	-0.2466	0.0182	-0.1926	-0.07	0	0.0707	-0.1888	0.0354	-0.2331	0.1863	0	0.2291	-0.1374	0.0668	-0.0478	0.1401	0.0283	-0.0402	0.0238	-0.2298	-0.0921	-0.4572	0.1785	-0.321	-0.1408	0.0262	-0.007	-0.2216	0.8271	-0.1376
A_42_P635666 Arpc2_predicted similar to actin related protein 2/3 complex subunit 2; ARP2/3 protein complex subunit 34 (LOC301511)	-0.4167	-0.2643	-0.9749	-0.137	0.2559	0.281	0.1117	-0.3517	-0.6536	-0.4671	-0.4824	-0.3096	-0.4123	-0.4071	0.0763	-0.3177	-0.4326	-1.0255	0.1578	-0.7613	0.0687	0.0708	0.7932	0.2371	-0.1579	-0.3946	0.2425	-0.4712	-0.3194	-0.7407	-0.3737	0.0525	0.2958	0.6499	0.0593	-0.4146	-0.3401	-0.7874	-0.5653	-0.7741	-0.416	0.1823	-0.5442	0.0118	0.1786	-0.1692	0.0967	-0.4658	0.41
A_42_P781847 Marcks Myristoylated alanine rich protein kinase C substrate	-0.188	0.1998	0.8177	-0.3143	-0.079	0.7493	-0.05	0.0339	0.2275	-0.0769	-0.3438	0.0215	-0.3306	-0.5009	-0.3127	-0.2964	-0.392	-0.5403	-0.146	0.3752	-0.1694	-0.0996	0.1082	-0.1214	0.338	0.2275	0.1782	-1.0197	-1.0788	0.3444	-0.94	0.5926	0.3594	0.6369	0.0102	-0.8325	-1.068	-1.7017	-0.6923	-0.6128	-0.8993	-0.3132	-0.1397	0.1133	-0.5064	0.7555	0.3796	0.3577	0.0676
A_43_P14569 Msn Moesin	-0.3408	7e-04	-0.8722	-0.2578	0.2506	0.5766	0.0756	-0.6329	-0.9792	-0.2144	-0.3542	-0.0237	-0.7748	-0.7757	-0.2399	-0.2384	-0.3661	-0.9898	0.0699	-0.6548	0.1546	0.0168	0.9339	0.3203	0.144	-0.2073	0.4339	-0.1361	0.0818	-0.3639	0.0328	0.4361	0.6114	1.0373	0.4163	-0.5587	-0.3719	-0.6425	-0.7131	-0.9597	-0.7132	-0.0367	-0.8008	-0.1882	0.1683	-0.4686	0.1925	-0.7458	0.0918
A_42_P597580 Cxcl10 chemokine (C-X-C motif) ligand 10 (Cxcl10)	0.1631	2.3099	0.2417	-0.0094	0.0899	1.9495	0.3693	0.614	-0.6696	0.0716	-0.1253	2.1174	0.0453	-0.1808	-0.2011	0.1184	0.3241	0	0.1126	5.7064	2.0117	-0.2017	0.515	0.2171	-0.2921	-0.3247	1.0992	-0.8219	-0.712	-0.03	-1.1398	-0.8433	-0.2308	1.3462	0.2273	-1.1719	-0.2324	-0.8674	-1.488	-0.5274	0.0392	1.7487	0.1997	-0.7901	0.0519	4.7582	-0.5669	1.8632	0.391
A_43_P19827 TSP-2 Thrombospondin 2 (predicted)	-0.0456	-0.2839	-0.0503	-0.0892	0.0386	0.1903	0.073	-0.0015	-0.1552	0.1608	0.1253	0.1568	0.3586	0.2911	0.243	-0.2772	-0.1737	-0.5064	3e-04	0.8344	-0.2366	0.4852	0.1006	0.4763	-0.2391	-0.159	-0.3189	-0.5928	-0.5138	-0.8714	-0.5421	-0.0679	-0.2356	-0.2709	-0.5333	-0.5891	-0.1675	-0.4861	-0.4851	-0.1226	0.0548	0.1505	0.2272	0.2193	-0.1605	-0.1651	-0.0957	-0.1773	-0.0754
A_43_P17455 Dnah9 similar to dynein, axonemal, heavy polypeptide 9 isoform 2; dynein, axonemal, light intermediate chain 1; dynein, axonemal, heavy polypeptide 17-like; ciliary dynein heavy chain (LOC287399)	0.1007	0.2063	0.2942	0.11	-0.0184	-0.0095	-0.1241	0.146	0.211	-0.0599	0.011	0.0684	-0.3408	-0.155	-0.1608	-0.0631	0.0971	0.4941	0.1347	0.2736	0.1285	-0.0978	-0.0393	0.0583	-0.2222	0.1608	-0.0308	0.7614	0.732	0.4023	0.8253	-0.1966	-0.1426	0.2242	0.0662	0.3602	0.2989	0.794	0.3888	0.1965	-0.12	0.0508	-0.1331	-0.13	0.0729	0.0341	-0.0286	-0.2023	-0.2012
A_43_P22527 Ube3a_predicted similar to ubiquitin protein ligase E3A isoform 1; human papilloma virus E6-associated protein; oncogenic protein-associated protein E6-AP; CTCL tumor antigen se37-2 (LOC361585)	-0.2622	-0.4864	-0.5949	-0.2456	-0.0636	0.358	-0.3032	-0.4416	-1.0043	0.4254	-0.0676	-0.1937	0.5791	0.0689	0.4344	0.5414	0.5523	-0.1429	-0.0142	1.5985	-0.497	0.5876	-0.0578	0.3188	0.2336	-0.9356	-0.3683	0.1753	0.4938	-0.5581	-0.1392	0.3472	0.0425	0.2849	0.0714	-0.4947	-0.7169	0.5861	-0.3991	-0.0237	0.4136	0.197	0.3212	0.202	0.1642	-0.3266	0.0658	-0.0747	0.0024
A_42_P558032 Adra2a Adrenergic receptor, alpha 2a	0.0523	-0.0801	0.0091	0.0034	0.0103	0.1715	0.0363	0.2094	-0.1859	0	-0.004	-0.016	-0.034	-0.1153	-0.0145	0.0914	0.0548	0.0105	0.138	0.1839	0.0517	0.0134	-0.2084	0.3029	0.0343	-0.067	0.0087	1e-04	0.159	0.2543	0.1005	-0.028	0.0658	-0.1044	0.0608	0.225	0.1988	0.5174	0.1276	0.5219	-0.1024	0.1834	-0.0854	0.6518	0.5842	-0.0254	-0.2369	0.1672	0.0199
A_43_P15983 Nos3 Nitric oxide synthase 3, endothelial cell	0.0575	-0.0351	0.0507	-0.0581	0.1741	-0.0743	0.0139	0.1868	0.3113	0.0698	-0.1153	0.0552	0.2103	0.0926	0.0918	-0.5134	-0.2463	-0.2834	-0.098	0.0217	-0.0138	0.1156	0.2626	0.1618	0.106	-0.0282	0.1255	-0.1772	-0.1541	-0.1858	-0.173	0.0589	0.0289	-0.1004	-0.0138	-0.1386	0.1375	-0.0385	-0.1219	-0.1754	-0.1608	0.0715	-0.0067	-0.0513	-0.1802	0.0218	-0.085	-0.0114	-0.1595
A_43_P15939 Pecam Platelet/endothelial cell adhesion molecule	0.1333	-0.0031	0.3374	0.1965	-0.1981	-0.0322	0.1553	0.1027	0.145	0.0951	0.184	0.1622	0.335	0.2084	0.2135	0.1404	0.1518	0.4109	-0.0303	0.0054	0.0458	0.0761	-0.2074	-0.1174	-0.2311	-0.1544	-0.0963	0.1441	0.1422	0.2624	0.0772	-0.082	-0.1432	-0.2145	-0.0784	0.2938	0.2265	0.2408	0.2639	0.1752	0.1178	0.0574	0.277	0.1888	0.0951	0.2929	0.0465	0.2774	0.0748
A_42_P741910 Ube3a_predicted Ubiquitin protein ligase E3A (predicted)	0.0646	-0.0198	0.1402	0.0866	-0.0184	0.1661	0.03	0.0276	-0.0258	0.1098	0.0326	-0.1458	0.1003	-0.0221	-0.0653	0.2178	0.0504	0.2535	-0.0382	0.1724	0.0371	0.0954	-0.0772	0.0448	-0.0889	-0.1221	-0.1604	0.2803	0.2106	-0.2549	-0.0863	-0.0677	-0.0805	0.067	-0.1378	-0.0477	0.1008	0.2743	-0.1142	-0.0048	-0.099	-0.1208	-0.038	-0.1357	-0.1131	0.016	-0.0398	0.0241	-0.0699
A_42_P638191 Map2k1 mitogen activated protein kinase kinase 1 (Map2k1)	-0.4128	-0.0137	-0.5831	-0.159	0.1879	0.4535	0.1345	-0.3343	-0.5735	-0.3037	-0.3596	0.047	-0.1168	-0.1244	0.3754	-0.2262	-0.3537	-0.7854	0.1683	-0.0661	0.1205	0.1245	0.9008	0.2894	-0.0022	-0.4934	0.3741	-0.5385	-0.4147	-0.5028	-0.2625	0.0724	0.3248	0.7279	0.1897	-0.4873	-0.3516	-0.7776	-0.5373	-0.4974	-0.218	0.4062	-0.3736	0.366	0.4712	-0.1274	0.1126	-0.1783	0.3631
A_42_P556531 Msn Moesin	-0.0044	-0.0645	-0.2087	-0.0646	0.0189	0.0715	-0.0178	-0.0349	-0.0953	-0.0179	-0.0791	0.0193	0.0635	0.0401	0.1275	-0.1324	-0.1394	-0.232	0	-0.13	-0.0649	0.1076	0.1367	0.0532	-0.0923	-0.1193	-0.0843	-0.1221	-0.1471	-0.1671	-0.0852	0.0169	0.0696	0.1096	0.0229	-0.1013	-0.05	-0.1501	-0.1075	-0.0898	-0.0662	0.0416	-0.0335	0.0266	0.0333	-0.0677	0.0231	-0.0719	-0.0942
A_42_P597669 Amfr_predicted Autocrine motility factor receptor (predicted)	-0.0539	-0.1349	-0.275	-0.1342	0.0655	0.8026	0.2648	0.268	0.1819	0.0658	0.1199	0.0026	-0.1866	-0.1138	0.0762	-0.6279	-0.6123	-0.4561	-0.0492	-1.1336	-0.2214	-0.153	-0.3592	-0.0678	0.4909	0.272	0.514	-1.7361	-2.0588	0.1691	-1.3014	0.2739	0.313	-0.3769	0.0567	-0.1438	-0.7678	-1.5439	-0.1281	-0.1469	-0.275	-0.1598	0.2741	0.0422	-0.627	0.0012	1e-04	-0.0049	-0.7205
A_42_P811256 Vnn1 vanin 1 (Vnn1)	0.0147	0.1401	0.2421	0.1729	0.1289	0.0923	-0.2535	-0.0216	0.2128	0.2636	-0.0956	-0.325	-0.3317	0.0014	-0.7149	0.2712	0.1637	0.0905	0.1276	0.3265	0.0554	-0.1489	-0.1042	-0.1945	0.0283	0.4027	-0.1413	0.7684	0.7382	0.318	0.553	0.0287	0.0142	0.2135	0.0187	0.4546	0.6744	1.0212	0.2221	0.0095	0.1912	0.0255	0.6142	0.1575	0.3258	-0.0424	0.184	0.4588	0.0891
A_42_P625167 Pafah1b1 platelet-activating factor acetylhydrolase, isoform Ib, alpha subunit 45kDa (Pafah1b1)	-0.2642	-0.1223	-0.4118	-0.0811	0.0951	0.1957	0.018	-0.0264	-0.16	0.2785	0.2991	0.2351	-0.2227	-0.177	-0.095	0.0479	0.096	-0.0733	-0.1142	-1.0142	-0.3392	-0.2026	0.3022	-0.1902	0.1892	0.0046	0.1848	-0.6364	-0.8798	-0.0042	-0.512	0.0405	0.1466	0.193	0.0533	0.0104	-0.1626	-0.5356	-0.034	0.0844	0.037	0.1412	-0.0535	-0.0093	-0.0852	-0.0436	0.0414	0.072	-0.2326
A_42_P825898 Cxcr3 chemokine (C-X-C motif) receptor 3 (Cxcr3)	0.0422	0.0101	0.0471	0.0814	-0.0481	-0.0872	-0.0399	0.0912	0.1366	0.0785	0.0636	0.0829	0.1392	0.1098	0.0611	0.1362	0.1449	0.2714	0.0017	-0.0152	-0.032	-0.0274	-0.1355	-0.1176	-0.179	-0.046	-0.1629	0.1272	0.1371	0.2495	0.1489	-0.1218	-0.1128	-0.0913	0.0204	0.2297	0.0752	0.175	0.2033	0.2149	0.1489	0.0785	0.1964	0.1852	0.037	0.1641	0.031	0.1721	0.1352
A_43_P10924 Capza2 capping protein (actin filament) muscle Z-line, alpha 2	-0.5436	-0.1807	-0.8418	-0.0382	0.4008	0.7478	0.3032	-0.2566	-0.5645	-0.2424	-0.322	-0.0182	-0.0365	-0.2114	0.1445	-0.0367	-0.2463	-0.723	0.0202	-0.3177	-0.1507	0.0975	0.5514	0.0598	0.0049	-0.6884	0.1818	-0.7704	-0.9311	-0.2436	-0.7357	0.2897	0.3545	0.5579	0.0704	-0.4669	-0.4548	-1.2174	-0.428	-0.4584	-0.1327	0.6067	-0.3968	0.1591	0.1338	0.0088	0.0846	-0.2975	0.2948
A_42_P777494 Igf1 insulin-like growth factor 1 (Igf1)	0.079	0.0222	0.0873	0.0119	-0.0646	-0.1236	0.1335	0.248	0.2984	0.0816	0.2339	0.0951	0.228	0.3029	0.1823	-0.0323	0.0404	0.2406	-0.0019	0.0756	0.0086	-0.0668	-0.2202	-0.1976	0.1724	0.1148	0.1385	-0.3519	-0.3207	0.236	-0.2455	-0.1871	-0.246	-0.4602	-0.0821	0.2048	-0.0849	-0.0748	0.2425	0.1708	0.0315	0.0387	0.3864	0.5201	0.1487	0.171	0.0112	0.0936	0.0766
A_42_P698188 Neo1 neogenin (Neo1)	0.1036	0.0188	0.157	0.0627	-0.0686	-0.0938	-0.0308	-0.0125	-0.0061	0.0076	0.0393	-0.0024	0.0828	-0.0138	-0.1126	0.0415	0.1128	0.2286	0.0054	0.1201	-0.0032	-0.0574	-0.1296	-0.0828	-0.1094	0.013	-0.101	0.2731	0.4029	0.2243	0.2579	-0.0664	-0.0231	-0.0665	-0.0077	0.1625	0.165	0.4019	0.141	0.1721	0.0836	-0.0962	0.1182	0.0513	0.0581	0.1032	0.0154	0.0597	0.006
A_42_P679371 Coro1a coronin, actin binding protein 1A (Coro1a)	-0.352	-0.2208	-1.1137	-0.4094	0.0067	0.1374	0.2092	-0.5561	-0.9588	-0.5731	-0.8612	-0.5907	-0.1454	-0.2304	0.1841	-0.4311	-0.6099	-1.4779	0.0882	-0.7751	-0.176	0.198	0.5071	0.1489	0.3218	-1.0372	0.2694	-1.9164	-2.0741	-0.7426	-1.0751	-0.0169	0.121	0.0576	0.1175	-0.737	-1.0671	-2.0666	-0.743	-0.4519	0.0029	0.2833	-0.4032	-0.1795	-0.3501	-0.3444	0.0033	-0.5076	0.1464
A_43_P21423 Pak4_predicted similar to Serine/threonine-protein kinase PAK 4 (p21-activated kinase 4) (PAK-4) (LOC292756)	0.1016	-0.0502	-0.0168	-0.0052	-0.0578	-0.1146	0.0454	0.1236	0.1595	0.0298	0.1805	0.1558	0.3171	0.2103	0.1498	0.0221	0.0671	0.174	-0.0132	-0.0494	-0.0852	0.017	-0.1361	-0.111	-0.0353	-0.0302	-0.0666	-0.0166	-0.0529	0.0607	-0.0113	-0.1406	-0.1987	-0.2053	-0.0505	0.1481	0.0489	0.0347	0.1128	0.1217	0.0081	0.0884	0.2377	0.178	0.127	0.164	0.059	0.1522	0.1384
A_43_P10318 Amfr_predicted Autocrine motility factor receptor (predicted)	0.1133	-0.054	0.1189	-0.1261	0.085	0.6492	-0.2315	0.2195	0.0736	0.8269	0.8843	0.7153	0.4375	0.4328	0.6558	-0.5238	-0.607	-0.8306	-0.1425	0.0015	-0.0698	0.1351	0.1312	-1e-04	0.388	0.2988	0.1394	-0.8594	-0.9152	0.16	-1.0171	0.1552	0.3314	-0.415	-0.1062	-0.3318	-0.3553	-0.6903	-0.0967	0.0579	-0.1329	-0.221	0.653	0.2459	-0.1824	0.1462	-0.0672	0.2515	-1.1988
A_42_P640807 Arpc4_predicted similar to actin related protein 2/3 complex, subunit 4; actin related protein 2/3 complex, subunit 4 (20 kDa) (LOC297518)	-0.1388	0.2292	-0.1086	-0.2009	0.0498	0.0292	0.0274	0.0186	0.2121	0.1656	0.0645	0.1713	0.0429	0.21	0.4357	-0.4209	-0.2521	-0.3439	0.2322	-0.0804	-0.1818	0.0674	-0.0935	-0.0869	0.1823	0.2883	0.0625	-0.586	-0.5058	0.3748	-0.3989	0.1475	0.3186	0.0111	0.2751	-0.0306	-0.2686	-0.7474	0.0103	0.352	0.1582	0.229	0.2271	0.1818	-0.2596	0.0778	0.1856	0.0881	-0.6355
A_43_P21396 Ptgs2 Prostaglandin-endoperoxide synthase 2	0.1535	0.0692	0.3871	0.1332	-0.089	-0.1156	-0.1203	0.1373	0.1529	-0.0808	0.1403	0.1183	-0.0011	-0.0925	0.0244	0.3052	0.1995	0.4374	0.1044	0.0761	-0.0117	-0.0962	-0.2088	-0.0175	-0.091	0.0347	-0.1441	0.5554	0.4289	0.3295	0.2224	-0.0321	0.0071	0.0231	0.014	0.3311	0.3009	0.568	0.2618	0.1665	0.0666	0.0662	-0.0252	-0.0282	-0.0606	0.0757	-0.1016	0.0895	-0.0149
A_43_P13897 Bcl9l_predicted B-cell CLL/lymphoma 9-like (predicted)	-0.0973	-0.0317	-0.0998	-0.0132	0.0166	0.0837	-0.027	-0.114	-0.1306	-0.2292	-0.2898	-0.242	-0.3098	-0.2662	-0.3513	-0.1068	-0.1297	-0.1625	-0.0152	0.0218	-0.0328	0.0027	0.1023	0.0565	0.1826	0.0468	0.1198	0.1961	0.2432	-0.0192	0.2213	0.1272	0.0856	0.214	0.1072	0.0101	0.1203	0.2464	-0.0281	-0.2441	-0.2192	-0.2938	-0.2199	-0.2457	-0.0132	-0.1372	-0.0399	-0.2612	-0.0551
A_42_P778150 Muc1 Mucin1 (Muc1)	0.1309	-0.0695	0.2734	0.0458	-0.0972	0.2399	-0.0872	0.1998	0.2732	-0.0903	0.1618	0.0987	0.0302	0.0208	0.02	0.1894	0.2678	0.3424	0.0481	0.2697	0.0512	-0.0069	-0.1477	-0.0672	-0.0697	-0.0465	0.0738	0.3182	0.1606	0.3317	0.3384	-0.1623	-0.1591	-0.0377	-0.0134	0.4227	0.2524	0.4035	0.2918	0.3698	0.0494	0.0202	0.0618	0.1297	0.2513	-0.1283	0.0194	0.2311	0.1559
A_43_P17442 TSP-2 Thrombospondin 2 (predicted)	0.2477	0.1211	0.3732	0.1794	-0.0722	0.3418	-0.1567	-0.0367	0.2092	-0.255	0.204	0.3192	0.2976	-0.0327	-0.2086	0.2154	0.1188	0.192	0.1587	0.2047	0.1645	-0.1112	-0.0329	-0.1417	-0.1273	0.2395	-0.0963	0.6772	0.3039	0.4616	0.577	0.0574	-0.0241	0.175	-3e-04	0.1657	0.147	0.5288	0.1025	0.0455	-0.1407	-0.1423	-0.0514	0.2325	-0.3755	0.0696	0.053	0.0881	-0.1226
A_42_P695531 Tpbg trophoblast glycoprotein (Tpbg)	0.1579	-0.0434	0.2536	0.0543	-0.2099	0.2958	0.0622	0.2405	0.3544	-0.0132	-0.107	0.0721	0.4302	-0.0539	-0.0186	-0.1371	-0.0681	0.2338	-0.0103	0.2395	0.0137	-0.0973	-0.2346	-0.229	0.1836	0.0917	0.1056	0.1176	0.0873	0.1639	-0.0028	-0.1676	-0.1334	-0.2336	-0.2169	0.1562	0.1518	0.2306	0.0595	0.1136	0.0947	-0.1853	0.0528	-0.146	-0.1494	0.0234	-0.0648	0.2499	-0.0804
A_43_P21899 Ube3a_predicted similar to ubiquitin protein ligase E3A isoform 1; human papilloma virus E6-associated protein; oncogenic protein-associated protein E6-AP; CTCL tumor antigen se37-2 (LOC361585)	-0.079	0	0	-0.0422	0.2261	-0.0619	0.1457	-0.0298	-0.1752	-0.0386	0.0036	0.128	0.4226	0.2367	0.6345	-0.2631	-0.0142	-0.0399	0.0064	0	0.0763	0.0024	-0.3249	0.0138	-0.0115	-0.0337	0.1838	0.0409	-0.0781	0.2159	-0.0353	-0.1772	0.0149	0.1209	0.3441	0.0738	0.0152	0.1228	-0.081	-0.3602	-0.4075	0.109	0.0816	0.1006	-0.4419	-0.1004	0	0.1217	0.3647
A_43_P12013 Crk v-crk sarcoma virus CT10 oncogene homolog (avian) (Crk)	0.1517	-0.0188	0.1456	0.0711	-0.0753	-0.043	0.0718	0.2019	0.1901	0.1982	0.1908	0.2634	0.2145	0.2576	0.1082	0.1986	0.1495	0.234	-0.0344	0.0534	-0.0182	0.0598	-0.1946	-0.0566	-0.1351	-0.0334	-0.1332	0.117	0.0935	0.1063	0.0623	-0.1467	-0.1977	-0.2104	-0.0691	0.133	0.1087	0.174	0.2162	0.2222	0.088	0.0339	0.2142	0.216	0.181	0.1682	-4e-04	0.1946	0.1214
A_43_P10621 Vasp_predicted Vasodilator-stimulated phosphoprotein (predicted)	-0.1752	0.2028	-0.1806	-0.0403	0.2131	0.7062	-0.0276	-0.271	-0.4276	-0.1824	-0.3701	-0.0471	-0.3538	-0.3924	-0.0432	-0.1924	-0.3271	-0.9298	0.042	0.2058	0.0834	0.1589	0.798	0.2519	-0.1356	-0.3846	-0.0918	-0.2727	-0.113	-0.0845	-0.0612	0.2792	0.3059	0.5495	0.0817	-0.6519	-0.1404	-0.2343	-0.7275	-0.7453	-0.5608	0.0262	-0.5107	-0.2342	-0.086	0.1352	0.0023	-0.3142	0.189
A_43_P16566 TSP-2 Thrombospondin 2 (predicted)	0.0453	-0.0374	0.0627	-0.074	-0.0439	0.0033	0.2024	0.2324	0.2847	0.1291	0.1603	0.1272	0.491	0.4263	0.3073	-0.1174	-0.1446	0.0392	-0.1147	0.2507	-0.119	0.0071	-0.2312	-0.1159	0.3236	0.0768	0.2611	-0.6413	-0.6732	0.0946	-0.4449	-0.1438	-0.1861	-0.4049	-0.0483	0.0371	-0.1519	-0.4538	0.0983	0.1127	0.0105	0.1406	0.3542	0.3652	0.0714	0.1434	0.0153	0.1178	0.0611
A_42_P778247 Cd97_predicted CD97 antigen (predicted)	-0.0452	0.2367	0.1628	-0.2014	-0.0207	0.8918	0.1285	0.0875	-0.0212	-0.3957	-0.5766	-0.039	0.2807	0.0547	0.3818	-0.2839	-0.2515	-1.0543	0.057	-0.2999	-0.1632	0.0305	0.4581	-0.0259	-0.0894	-0.3206	0.0014	-1.1487	-1.0085	-0.0948	-0.7738	0.2366	0.1832	0.5699	-0.0156	-0.8075	-0.5326	-1.4535	-0.6907	-0.1602	-0.069	0.6416	0.2445	0.4811	0.2883	0.5134	0.224	0.1933	0.2271
A_43_P17076 Arfip2 ADP-ribosylation factor interacting protein 2 (arfaptin 2)	0.135	0.0693	0.2706	0.1081	0.0395	0.1102	-0.0232	0.0724	0.023	0.0419	0.2596	0.0884	-0.032	0.1184	-0.1268	0.2777	-0.0332	0.0981	0.0866	0.1829	0.017	-0.0215	-0.1556	-0.039	-0.0353	0.0368	-0.0753	0.2877	0.1178	0.1533	0.1818	-0.2262	-0.2	0.0399	-0.0727	0.2129	0.1801	0.4928	0.0409	0.1259	-0.1901	-0.052	-0.0468	-0.085	-0.0559	0.0998	0.2237	0.2708	0.108
A_43_P12216 Pafah1b2 Platelet-activating factor acetylhydrolase, isoform 1b, alpha2 subunit	-0.0186	0.1179	-0.0382	-0.3359	-0.0658	0.1743	-0.2087	0.0183	-0.2174	-0.1735	-0.2304	-0.28	-0.0809	-0.0745	-0.0013	-0.5889	-0.2071	0.0634	-0.1857	-0.0747	0.3067	-0.2191	-0.082	-0.2291	0.2422	0.2408	0.1186	-0.5196	-0.5646	0.112	-0.6673	0.2015	-0.0085	-0.2029	0.2913	0.067	-0.0668	-0.3587	-0.0059	0.1406	-0.2265	0.1297	0.003	0.4157	-0.0518	0.191	0.5835	0.2568	0.0624
A_42_P774977 Fn1 Fibronectin 1	0.0182	-0.3697	0.7689	-0.138	0.0139	0.7214	0.0424	-0.4948	-1.383	-0.763	-1.1471	-0.1425	-0.1468	-0.4902	0.22	-0.3022	-0.1171	-0.8657	0.3166	-0.4164	-0.1274	0.141	0.6224	-0.0329	-0.2224	-1.9312	-0.0226	0.0169	-0.2756	-0.7647	-0.0672	0.5356	0.689	1.7688	0.1043	-0.3508	0.035	-0.3625	-0.6214	-0.5105	-0.3736	-0.6536	-0.6492	0.5052	0.9756	-1.0704	0.2066	-0.4478	0.0797
A_42_P621642 Lsp1_predicted similar to Lsp1 protein (LOC361680)	-0.2438	-0.1257	-0.2224	-0.231	0.0855	0.6034	0.0717	-0.5169	-0.8484	-0.708	-0.9493	-0.6908	-0.4344	-0.5568	-0.1216	-0.539	-0.6558	-1.416	0.0797	0.1462	-0.1474	0.1797	0.8078	0.2086	0.0055	-0.5198	0.0067	-0.5827	-0.3658	-0.3142	-0.3458	0.174	0.3838	0.7629	0.0594	-0.6614	-0.2975	-0.7203	-0.7323	-0.6259	-0.5351	-0.027	-0.4995	0.0076	0.1022	-0.2961	0.1057	-0.4718	0.14
A_42_P559750 IGF Rat insulin-like growth factor I gene, exon 5.	0.0027	-0.301	0.5277	-0.4716	0.1212	0.3249	-0.1485	0.1609	-3e-04	-0.0205	0.0897	0.108	0.4916	0.0685	-0.1205	0.156	0.2963	0.1301	-0.1616	0.2925	0.1505	-0.4418	-0.1595	-0.1585	0.5405	0.5419	-0.0088	-0.2545	-0.0179	-0.2491	0.2616	-0.2111	-0.0544	-0.104	0.119	0.2844	0.17	0.1014	0.2579	0.0638	-0.0746	-0.3083	0.1736	-0.1286	-0.0015	0.1242	0.009	0.6063	0.2012
lalt.pool	-0.075	2.975	3.425	-0.2	2.325	6.4	-0.225	-0.025	-0.55	0.05	0.275	1.525	0.15	-0.125	1.575	0.15	0.025	0.15	0.275	7.1	1.975	-0.15	6.025	0.675	-0.35	0.15	0.475	-0.4333	1.4167	3.5833	-0.0667	-0.6333	0.2167	1.8	0.1167	-0.9333	0.35	2.8333	-1.1	1.675	1.025	5.325	-0.125	-0.25	8.425	2.35	-0.325	1.825	-0.95
[truncated: 25 more columns]
