# Supplementary material for: Gene set enrichment analysis for non-monotone association and multiple experimental categories
Source: BMC Bioinformatics. 2008 Nov 14;9:481. doi: 10.1186/1471-2105-9-481 (PMC2636811; doi:10.1186/1471-2105-9-481)
Supplement: Additional file 2 — Sets and Expression. The intermediate analysis results of NCT compendium data set. Sets directory contains lists of identified gene sets under different across-compound (category) selection criteria. Compound specific p-values, set size, etc are provided. Expression directory contains extracted expression data for respective identified gene sets. [file 1471-2105-9-481-S2.zip › SetsAndExpression/expression/C2-6of8liverp05-Cfilter-20-liver-CELL_MOTILITY.txt]

geneids	1.2.Dich-24-15#-0.1	1.2.Dich-24-150#3	1.2.Dich-24-1500#3.4	1.2.Dich-48-15#-0.2	1.2.Dich-48-150#2.3	1.2.Dich-48-1500#6.4	1.2.Dich-6-15#-0.2	1.2.Dich-6-150#0	1.2.Dich-6-1500#-0.6	1.4.Dich-24-15#0	1.4.Dich-24-150#0.3	1.4.Dich-24-1500#1.5	1.4.Dich-48-15#0.2	1.4.Dich-48-150#-0.1	1.4.Dich-48-1500#1.6	1.4.Dich-6-15#0.2	1.4.Dich-6-150#0	1.4.Dich-6-1500#0.2	Brom-24-25#0.3	Brom-24-250#7.1	Brom-24-75#2	Brom-48-25#-0.2	Brom-48-250#6	Brom-48-75#0.7	Brom-6-25#-0.4	Brom-6-250#0.2	Brom-6-75#0.5	Diqu-24-10#-0.4	Diqu-24-20#1.4	Diqu-24-25#3.6	Diqu-24-5#-0.1	Diqu-48-10#-0.6	Diqu-48-20#0.2	Diqu-48-25#1.8	Diqu-48-5#0.1	Diqu-6-10#-0.9	Diqu-6-20#0.4	Diqu-6-25#2.8	Diqu-6-5#-1.1	Gala-24-100#1.7	Gala-24-25#1	Gala-24-400#5.3	Gala-48-100#-0.1	Gala-48-25#-0.2	Gala-48-400#8.4	Gala-6-100#2.4	Gala-6-25#-0.3	Gala-6-400#1.8	Mono-24-10#-1
A_42_P595814 LOC291852 similar to katanin p80 subunit B 1; katanin (80 kDa); katanin p80 (WD40-containing) subunit B 1 (LOC291852)	0.0301	0.5205	0.8448	-0.0074	0.1046	0.6284	-0.0894	-0.3624	-0.55	-0.1112	-0.0878	0.408	0.0788	0.1866	0.4394	0.2024	0.0988	-0.1412	0.1637	0.6641	0.5776	0.0611	0.3229	0.0202	2e-04	-0.196	-0.1564	-0.2512	0.1523	0.5439	0.0014	-0.2201	0.0768	0.0602	0.011	5e-04	0.0937	0.0465	-0.017	0.1585	-0.0424	0.0523	0.0819	0.0494	0.6645	-0.5516	-0.0679	-0.1615	-0.0118
A_43_P10803 Actr3 actin-related protein 3 homolog (yeast) (Actr3)	-0.2246	0.6072	0.7983	0.4071	0.6042	1.1719	-0.667	-0.3936	-0.3722	-1.2546	-0.8832	-0.7175	-0.3108	-0.373	-0.3412	-0.9489	-1.2813	-1.4167	0.0071	1.6389	0.851	-0.0264	1.3202	0.0812	0.1907	0.1056	0.3631	-0.3335	0.2389	0.9138	0.3473	-0.4273	0.424	0.9576	0.1592	-0.4354	0.3296	1.0042	-0.2976	-0.0514	-0.3202	0.7791	-0.1191	-0.3148	1.4811	0.2472	-0.1082	0.1489	-0.1118
A_42_P511187 Hgfac hepatocyte growth factor activator (Hgfac)	-0.0082	-0.7944	-0.9517	0.0628	-0.1006	-1.6121	-0.7025	-0.7857	-0.5943	-0.8983	-1.5105	-1.6093	0.282	0.2981	-0.5344	0.1231	0.2669	0.0026	-0.1486	-0.285	-0.7448	0.2452	-1.1256	0.0523	-0.1795	-0.1078	-0.4716	0.0389	-0.4139	-0.5673	0.4394	-0.1275	0.1128	0.505	0.0092	-0.032	-0.0851	0.5373	-0.0787	-0.2965	-0.2563	-0.6188	0.21	-0.0596	-3.041	-0.0714	-0.1862	-0.1372	0.1112
A_42_P590810 Crk V-crk sarcoma virus CT10 oncogene homolog (avian)	-0.2561	-0.4644	-0.8405	0.0119	-0.15	-0.1837	-0.3349	-0.2312	-0.094	-0.2449	-0.4718	-0.3995	0.0796	0.0162	-0.2072	-0.3128	-0.1859	-0.0649	-0.0354	-0.097	-0.0108	0.0205	-0.1755	-0.0663	0.0327	-0.0027	0.0075	0.0842	-0.0059	-0.0836	0.1174	0.1183	0.0422	0.0582	0.0113	-0.0624	0.0342	-0.1676	-0.0254	-0.0803	-0.0825	-0.3064	-0.1332	-0.0999	-0.3422	-0.1462	-0.0057	-0.2029	-0.0524
A_43_P17894 IGF Rat insulin-like growth factor I gene, exon 4.	-0.5829	-1.4789	-2.2545	-0.5871	-0.6166	-1.5344	-0.5266	-0.7261	-0.5721	-0.1834	-0.5547	-1.1791	0.3327	0.4823	-0.0617	-0.0214	-0.0577	-0.4507	0.5776	-0.2457	0.2246	0.0731	-0.5499	-0.1897	0.4406	0.2167	0.2188	-0.6078	-0.9487	-1.1983	-0.5356	-0.8315	-0.5203	-0.8229	-0.4719	0.1028	-0.298	-0.1146	-0.0546	-0.5514	-0.2931	-0.5652	0.0145	-0.1572	-1.1545	0.1761	-0.0487	0.0793	-0.1071
A_43_P11629 F2r coagulation factor II (thrombin) receptor (F2r)	-0.062	0.2373	-0.06	0	-0.0173	0.5562	-0.0111	-0.0213	-0.0726	0.0282	0.273	0.291	-0.0702	-0.0775	-0.2317	-0.104	0.043	0.171	-0.0978	0.6921	0.2613	-0.1139	1.3637	-0.08	-0.0622	0.0332	0.0739	0.0045	0.3166	0.6245	0.0801	0.1121	0.3004	0.385	0.013	-0.1902	0.0174	0.3386	-0.1846	0.1062	0.0526	2.0343	-0.0916	-0.0534	2.3146	0.6409	-0.0013	0.4184	-0.0211
A_42_P815197 Mmp12 Matrix metallopeptidase 12	-0.0446	2.628	1.6844	0.208	2.3897	3.8618	-0.1353	0.0835	-0.1571	0.4041	0.2096	1.2707	-0.644	-0.314	0.5874	-0.6904	-0.2313	0.1891	-0.1917	4.4705	1.165	-0.2969	5.6951	0.3414	-0.0692	-0.0043	0.7155	0.5192	1.9628	3.6698	0.2102	-0.312	1.5628	2.2889	-0.444	0.1011	1.5656	2.0652	-0.2374	1.3559	-0.1562	3.6728	0.0939	-0.0325	6.1482	2.2784	-0.2784	1.4999	-0.0071
A_43_P22710 TSP-2 Thrombospondin 2 (predicted)	0.0106	-0.0329	0.316	0.1471	0.1026	0.0183	0.008	0.0779	-0.0364	0.0286	0.0086	2e-04	-0.1451	-0.0139	-0.0245	0.2085	-0.0028	0.0788	0.0197	0.3699	0.0704	-0.0234	0.1978	-0.1704	-0.0695	-0.0102	-0.0324	-0.0419	0.015	-0.0374	0.1006	-0.0313	0.0398	-0.0286	0.1194	-0.0326	-0.0153	0.4945	-0.1491	0.0244	-0.0837	0.4089	-0.0295	-0.0139	0.6128	0.0891	0.0475	0.1285	0.2236
A_43_P22784 Actn4 Actinin alpha 4	0.0168	-0.2059	-0.2272	-0.123	-0.0936	-0.3066	-0.1376	-0.0835	-0.0265	0.0918	-0.048	-0.0998	0.0181	-0.065	-0.1058	0.1842	0.1961	0.2517	-0.1103	-0.208	-0.3682	0.0542	-0.1494	0.0283	-0.0072	0.0195	-0.1179	-0.0393	8e-04	-0.1945	-0.0201	0.1701	0.0381	-0.0281	-0.0147	-0.0684	-0.0664	-0.0954	0.0257	-0.2476	-0.1366	-0.1329	0.1068	0.0478	-0.2673	0.0598	-0.0155	0.1537	-0.06
A_43_P11134 Arpc5_predicted Actin related protein 2/3 complex, subunit 5 (predicted)	-0.0971	0.3159	0.4821	0.0225	0.0422	0.3778	-0.0019	-0.0044	-0.0772	-0.0602	0.0714	0.0898	-0.0912	-0.067	-0.3352	-0.0583	-0.1129	-0.2107	-0.138	0.9182	0.1862	0.0217	1.0001	0.0192	0.0138	-0.0555	0.2046	0.0541	0.2625	0.6139	-0.0318	0.0853	0.1902	0.2269	0.1058	0.0163	0.2289	0.1261	0.0396	0.359	-0.0047	1.0307	-0.0618	0.0401	1.6342	0.176	-0.005	0.0844	-0.059
A_43_P12008 Arpc1b actin related protein 2/3 complex, subunit 1B (Arpc1b)	0.0405	0.6246	0.5331	0.1398	0.8551	1.0924	-0.2822	-0.0477	-0.2835	0.0096	-0.1648	0.1762	-0.2562	-0.1785	-0.1722	-0.4421	-0.2545	-0.1551	-0.1538	1.6673	0.3055	-0.2397	2.0686	0.1791	-0.2339	0.0183	0.0253	0.1006	0.6006	1.0786	0.1937	0.2216	0.8411	1.3398	0.1582	-0.104	0.1474	0.677	-0.1258	0.6326	-0.1884	2.0057	0.0879	0.0257	3.0709	0.5497	0.0146	0.2635	-0.0903
A_42_P808855 Ube3a_predicted Ubiquitin protein ligase E3A (predicted)	0.0666	-0.1343	0.0855	-0.202	-0.1233	-0.0867	-0.0576	-1e-04	0.1698	0.1288	0.2246	0.1619	0.1394	0.2277	0.2874	0.1592	0.3239	0.2277	0.1405	0.0802	0.0593	0.0363	-0.0055	0.0571	0.2334	0.1083	0.1928	-0.0151	0.0043	-0.0493	-0.0599	-0.2066	-0.1737	-0.1416	-0.1875	0.1301	-0.0615	-0.0081	0.1246	0.1856	-0.0092	-0.0336	-0.0451	-0.0457	-0.1707	0.1099	-0.0424	0.122	0.0055
A_42_P779118 Cspg3 Chondroitin sulfate proteoglycan 3	0.0314	-0.0142	0.1536	0.1593	0	-0.0031	0.0611	0	0.284	0.2469	0.2398	0.046	0.4928	-0.0381	0	-0.4415	0.0093	0.0476	0.0486	-0.329	-0.137	-0.1154	-0.1407	-0.0524	0.1328	0.0148	0.1457	0.1729	-0.0974	0.005	-0.0439	0.4297	0.2109	-0.0903	0.0407	-0.2073	0.1059	0.261	0.155	0.0883	0.136	-0.137	0.0155	-0.0794	0.0939	0.3373	0	0.0103	-0.0958
A_43_P16688 LOC291852 similar to katanin p80 subunit B 1; katanin (80 kDa); katanin p80 (WD40-containing) subunit B 1 (LOC291852)	0.0602	0.0514	0.3462	-0.159	-0.071	0.4286	0.045	-0.2639	-0.3032	-0.0861	-0.083	0.1696	0.4309	-0.2553	-0.03	0.0532	-0.065	-0.0719	-0.1961	0.1828	0.3259	0.2718	0.1796	0.3264	0.1337	0.2294	-0.1812	-0.2194	-0.0809	0.2612	0.4934	-0.1092	0.5394	0.2945	0.0876	0.072	-0.0342	0.2846	-0.2084	0.1604	-0.0862	0.394	-0.0681	0.1499	0.5918	-0.1363	-0.1332	0.0097	0.6348
A_42_P729012 Ceecam1_predicted cerebral endothelial cell adhesion molecule 1 (predicted) (Ceecam1_predicted), mRNA.	-0.0266	-0.1656	-0.0564	-0.012	-0.085	-0.1751	0.033	-0.167	-0.0435	-0.0628	-0.081	-0.0317	0.0906	-0.0298	0.0596	0.0779	-0.0372	0.0199	-0.0469	-0.2571	-0.1236	0.0148	-0.2235	-0.0962	-0.0655	0.0155	-0.0194	0.0556	0.0774	-0.0086	7e-04	-0.0773	-0.0284	-0.0446	-0.0346	-0.0175	-0.031	0.0653	-0.0125	0.07	-0.0198	0.143	0.0764	0.1864	0.237	0.1442	0.039	0.0501	0.0263
A_42_P585829 Serpini2 serine (or cysteine) proteinase inhibitor, clade I (neuroserpin), member 2 (Serpini2)	-0.1644	-0.4157	-0.356	-0.0025	-0.4514	-0.668	0.2183	0.3504	-0.0079	0.5162	0.1909	0.0564	0.0194	-0.3178	-0.5414	0.132	0.046	0.2705	-0.0967	-0.2079	-0.5034	0.0832	-0.726	-0.0317	-0.1227	0.0307	-0.2444	0.3097	-0.0493	-0.1964	-0.0716	0.1747	-0.0992	-0.3853	0.1752	0.1377	-0.0081	-0.2582	0.1843	0.2284	-0.177	-0.3692	0.4641	0.0067	-0.5365	0.263	-0.1542	0.2681	0.4214
A_43_P15768 Thbs4 Thrombospondin 4	0.3706	-0.9045	-0.4583	-0.1213	-0.3173	0.141	-0.0971	-0.2266	-0.2934	0.1973	0.0103	-0.3496	0.4039	0.0159	0.0435	0.2268	0.107	0.5413	-0.4821	-0.8637	-0.479	0.0198	-0.4612	0.2765	-0.3409	-0.3084	-0.5149	0.1466	0.1258	-0.001	0.3563	0.1623	0.116	0.2932	0.0474	0.1075	-0.0523	-0.0992	0.0138	-0.1434	-0.2364	0.2527	0.1456	0.1525	0.451	-0.0377	0.1544	0.1886	-0.5054
A_43_P11778 Hgf Hepatocyte growth factor	0.6124	0.6819	1.0162	0.2982	-0.0126	0.3152	0.0413	0.2342	0	0.3949	0.1166	-0.2896	-0.0634	0.1917	-0.5402	-0.3529	-0.2909	0.0032	-0.7648	-0.5234	-0.4078	-0.4354	0.8493	-0.0886	0.2121	-0.2695	-0.0761	0.5098	0.3575	0.8145	0.0652	0.5098	0.205	0.4783	-0.0225	-0.2483	0.0045	0.7004	0.2033	0.3658	-0.1342	1.1305	0.0978	-0.3619	1.7166	0.8733	-0.0142	0.8368	-0.249
A_42_P671776 Xlkd1_predicted Extra cellular link domain-containing 1 (predicted)	0.3346	0.2158	0.2146	0.245	0.2845	-0.4478	-0.0327	0.1371	0.4738	-0.3288	-0.4337	-0.5778	-0.0768	-0.0786	-0.3955	-0.2837	-0.2885	-0.3611	0.0059	0.1848	0.2274	0.1445	-0.4233	0.0784	0.1725	0.2891	0.0575	0.0888	-0.2136	-0.4827	-0.2523	-0.3002	-0.1995	-0.1988	-0.4211	-0.2425	0.093	0.1527	-0.16	0.3636	0.0195	0.8246	0.0402	-0.141	0.2913	-0.0379	-0.0941	0.0753	0.0411
A_43_P11872 Ptgs2 prostaglandin-endoperoxide synthase 2 (Ptgs2)	-0.2024	0.3662	0.7426	-0.1969	-0.0192	0.1197	0.0416	-0.0305	-0.1717	-0.0418	0.1735	0.0895	-0.0443	-0.1257	-0.5014	0.0172	-0.159	0.2546	-0.209	1.4099	0.1178	-0.043	0.8906	0.0546	-0.041	-0.0673	0.4157	-0.0895	0.5737	1.3913	-0.0265	-0.0265	0.3394	0.4005	0.1052	0.3123	0.4952	1.7119	0.0534	0.1637	0.1384	1.2781	0.0752	-0.1499	1.632	1.229	0.0532	0.9657	0.4472
A_43_P11852 Il8rb Interleukin 8 receptor, beta	-0.0624	-0.4707	-0.2871	-0.0543	-0.2502	-0.5152	-0.071	-0.1257	-0.1124	0.1092	0.077	-0.2693	-0.0541	-0.036	-0.335	0.0965	0.2067	0.2128	-0.2189	-0.059	-0.6015	-0.0884	-0.4616	-0.2246	-0.0494	0.1113	-0.1067	0.0756	0.077	0.0357	0.0926	0.2288	0.0642	0.1736	0.1018	0.0641	0.0361	0.2407	-0.0395	-0.1367	-0.121	-0.1458	0.0675	0.0079	-0.8715	0.1788	-0.0582	0.041	-0.0725
A_43_P12566 Mkln1 muskelin 1, intracellular mediator containing kelch motifs (Mkln1)	-0.1931	-0.3921	-0.1975	-0.1505	-0.0849	-0.2549	0.1015	0.1913	0.061	0.3272	0.4666	0.1185	0.0398	0.0215	0.0704	0.5018	0.4406	0.4057	0.1428	-0.436	0.0491	0.1746	-0.0664	0.2712	0.1463	0.0864	0.4814	-0.2429	-0.2028	-0.3622	-0.1627	-0.0882	-0.2237	-0.4528	-0.0338	0.0412	0.2268	0.1738	-0.0479	-0.2507	0.0363	-0.3582	-0.0283	0.0063	-0.2307	-0.3224	-0.0422	-0.2885	-0.0479
A_43_P12501 Ntf3 neurotrophin 3 (Ntf3)	0.0059	-0.4534	-0.3556	0.1453	-0.3991	-1.1564	0.0134	-0.3323	-0.7044	0.0455	-0.0484	-0.8996	-0.1695	-0.2726	-0.9038	-0.0957	-0.118	-0.3952	-0.4314	-0.2558	-0.3945	-0.2337	-0.6658	-0.3717	-0.3988	-0.7268	-0.7552	0.0314	-0.2541	-0.2945	0.0434	0.1521	-0.0703	-1e-04	0.0255	-0.1329	-0.2365	0.08	0.0148	-0.0536	-0.1085	-0.4707	-0.0638	-0.1146	-0.6703	-0.0747	-0.0057	-0.2777	0.019
A_43_P12571 Jak2 Janus kinase 2 (Jak2)	0.0346	0.5787	0.813	0.2512	0.5256	0.6828	-0.1076	0.1726	-0.2623	-0.4136	-0.4153	-0.17	-0.4371	-0.2702	-0.453	-0.5908	-0.7403	-0.8495	0.0039	1.4604	0.542	0.0662	0.8884	0.291	0.288	0.2698	0.7255	0.1338	0.369	0.6113	0.139	-0.1423	0.2095	0.3244	-0.0723	-0.3119	0.4039	0.8391	-0.0908	0.199	-0.171	1.0412	0.1051	-0.0942	1.5172	1.2665	-0.0817	0.7646	-0.1845
A_43_P12521 Ccl5 chemokine (C-C motif) ligand 5 (Ccl5)	0.0867	0.3241	-0.1417	0.0151	0.0244	-1.1906	0.2595	0.2575	-0.271	0.0221	0.498	0.0081	-0.547	-0.3782	-0.9232	-0.455	-0.1512	0.0752	-0.4237	-0.5561	-0.3215	-0.0164	-0.225	0.0565	-0.1368	0.0489	-0.0975	0.2622	0.1125	-0.1141	-0.1965	0.4807	0.2816	-0.2895	0.1776	-0.2099	-0.1508	-0.4758	-0.1423	0.4464	0.0337	1.0951	0.0885	-0.1427	0.5051	-0.0489	-0.1019	0.0765	-0.1719
A_42_P769876 Cspg4 Chondroitin sulfate proteoglycan 4	0.0123	-0.0483	0.0747	-0.125	-0.0939	-0.0937	0.0406	0.1817	-0.0524	0.2318	0.3452	0.3628	0.0073	0.1116	0.1689	0.2874	0.2612	0.2229	0.0821	0.0973	0.0782	0.0422	0.0113	0.0703	0.0753	0.0592	0.1156	0.1792	0.0023	-0.0888	-0.0352	0.098	-0.0019	-0.188	-0.0589	0.1151	-0.0776	-0.116	0.105	0.0352	0.0132	0.1827	0.0614	0.1013	-0.3495	0.0266	-0.004	0.2196	-0.1291
A_42_P803137 Spint2 Unknown (protein for MGC:72638)	0.2422	0.0648	-0.3243	0.2802	0.208	0.0605	0.0542	-0.0923	-0.0432	-0.0876	-0.1054	-0.4612	-0.1801	-0.2036	-0.3642	-0.3898	-0.3796	-0.4504	-0.2556	-0.6133	-0.35	0.0017	-0.3826	0.021	-0.3318	-0.0694	-0.2183	0.0623	0.0376	0.1067	0.1434	-0.0924	-0.0726	0.0099	0.1337	-0.1458	-0.2299	0.1034	-0.1684	-0.1867	0.0464	-0.2061	-0.0065	-0.0383	-1.3279	0.2759	0.0482	0.252	0.1224
A_43_P11545 Stat3 Signal transducer and activator of transcription 3	0.0583	-0.3259	-0.4528	-0.1316	-0.1846	-0.5704	0.1098	-0.0607	-8e-04	0.1196	0.1147	-0.2878	-0.002	0.0204	-0.0177	0.1412	0.0924	0.1294	0.0085	-0.5748	-0.3233	-0.036	-0.4709	-0.0114	-0.0574	-0.053	-0.1386	0.1163	-0.0822	-0.2576	-0.0378	0.0756	-0.0411	-0.2071	-0.0242	0.0935	-0.0823	-0.0756	0.0832	-0.1505	0.0477	-0.2221	0.048	0.0635	-0.8584	0.0856	-0.1044	0.2101	0.0798
A_43_P11540 Adra2a adrenergic receptor, alpha 2a (Adra2a)	0.0227	-0.0556	-0.0251	-0.3028	-0.0451	0.006	-0.2484	-0.325	-2e-04	-0.2738	-0.2633	0.1557	0.1939	0.2963	0.474	0.2043	0.0988	-0.1138	0.5046	0.6322	0.5094	0.2101	-0.0083	0.1986	0.1391	0.124	0.0909	0.0778	0.0279	-0.1171	0.0961	-0.1014	-0.0375	0.1581	-0.1414	-0.0235	0.0102	0.1928	-0.0519	-0.0726	-0.0496	-0.1723	0.109	-0.0192	-0.2498	0.1926	0.0614	0.0575	0.129
A_43_P12462 Msn moesin (Msn)	0.0182	-0.0227	0.3029	-0.2083	0.2198	0.217	0.0496	0.0833	-0.2376	0.0282	0.0016	0.474	0.3168	-0.0068	-0.1804	0.2985	0.18	0.0802	0.0051	0.9083	0.2968	-0.0116	0.6576	0.218	-0.0787	0.2343	0.0495	-0.082	0.2926	0.4635	0.1199	-0.0098	0.2615	0.4174	-0.1548	0.0193	-0.014	0.7507	0.0855	0.0715	-0.1632	1.0427	-0.1952	-0.0644	1.4036	0.2676	0.1798	0.1345	-0.2542
A_43_P12443 Akap4 A-kinase anchor protein 4	0.2878	-0.2706	-0.0996	-0.2546	-0.0513	-0.6327	-0.1408	0.0585	0.2234	-0.0055	-0.0525	0.2709	0.6504	0.0854	-0.3566	0.0663	0.1942	-0.4419	-0.0911	-0.2844	-0.3879	0.0695	-0.6906	0.0508	0.0629	0.2625	0.1467	0.0345	0.0839	-0.3256	-0.0802	-0.1606	0.0173	-0.4892	0.0868	0.4266	-0.0809	-0.188	-0.3456	-0.1947	-0.0494	-0.6137	0.3968	0.284	-0.2573	-0.0288	-0.2558	0.0345	0.0054
A_43_P12479 Mapk14 mitogen activated protein kinase 14 (Mapk14)	0.1626	0.1144	-0.0236	0.1074	0.1707	0.1298	-0.0125	0.1532	-0.0261	-0.4124	-0.5967	-0.1174	-0.1728	-0.1309	-0.2958	-0.1422	-0.084	-0.2875	-0.1992	-0.2784	-0.4061	-0.2358	-0.5201	-0.3255	-0.2016	-0.1526	-0.1023	0.0185	-0.1629	-0.0607	0.3229	0.1172	0.2356	0.5975	0.0188	0.1274	0.4373	0.461	0.0979	0.0319	-0.0075	-0.3849	-0.0854	0.0107	-0.4121	-0.4141	0.023	-0.5088	-0.0024
A_43_P12480 Cspg4 chondroitin sulfate proteoglycan 4 (Cspg4)	-0.2326	0.0691	-0.1472	-0.0766	-0.3014	0.3127	0.2605	-0.3807	-0.2527	0.1966	-0.1347	0.0058	0.7331	0.0358	-0.0213	-0.2477	-0.1446	0.3325	-0.261	0.735	0.1682	-0.0069	0.8916	0.1649	0.1345	-0.206	0.244	0.2509	-0.0716	0.0894	0.2061	0.0323	0.0339	-0.2012	-0.0945	0.1227	0.1078	0.0388	-0.0466	0.1548	0.0979	0.4027	-0.0218	0.0735	1.7402	0.0978	-0.074	-0.0835	0.1772
A_43_P11614 Anxa1 annexin A1 (Anxa1)	0.1088	0.224	0.2497	-0.0468	0.4824	0.5684	0.4096	0.3954	0.0647	0.2684	0.3807	-0.216	-0.1147	-0.1415	-0.3958	-0.0624	-0.0808	0.0476	-0.3287	1.8569	-0.193	-0.3592	2.8751	-0.082	-0.2423	0.046	0.2763	0.1801	0.6739	1.3847	-0.1091	-0.2372	0.5067	0.5024	-0.0598	0.0406	0.2026	0.8553	-0.062	0.1993	-0.0308	2.4436	0.0431	0.1199	3.9321	1.0432	0.1157	0.9329	0.1632
A_43_P23030 Akap3 A-kinase anchor protein 3	0.0534	0.0823	0.1575	0.0829	-0.1198	-0.072	0.1746	0.2644	0.0856	0.3461	0.1003	0.1406	-0.1796	0.1017	-0.0262	0.311	-0.4549	-0.0436	-0.2296	0.0406	0.444	-0.0214	1.2561	-0.0349	-0.1368	-0.0161	-0.0193	-0.1598	0.2115	0.1591	-0.0477	-0.1031	0.2062	0.157	0.1698	0.21	0.079	0.1106	0.1709	0.0043	0.0988	0.646	-0.024	0.0208	0.3314	0.1169	0.2621	0.0772	-0.3131
A_43_P12714 C3ar1 complement component 3a receptor 1 (C3ar1)	0.0353	0.336	-0.1327	-0.0071	-0.0797	0.0514	0.4036	0.2218	-0.1438	0.9999	0.4386	0.1595	-0.2869	-0.0154	-0.2726	0.2197	0.2288	0.7616	0.0227	1.5617	0.1489	0.0261	1.5089	0.0562	0.0418	-0.1453	0.1471	0.2013	0.268	0.2101	0.1747	0.266	0.3553	0.111	-0.0916	-0.0113	0.1752	0.1918	-0.0313	0.2804	-0.2477	1.4541	0.6254	5e-04	2.1662	-0.2142	-0.1464	0.5648	0.085
A_43_P14893 Yars_predicted Tyrosyl-tRNA synthetase (predicted)	-0.115	0.3424	1.2302	-0.0854	0.0026	0.6542	0.0856	0.71	0.4826	0.2974	0.6153	1.6832	0.0348	0.1148	0.2801	0.4684	0.6411	0.7433	0.048	0.6295	0.2726	0.1257	0.7625	0.2515	0.6446	0.9377	1.0917	-0.0848	0.1583	0.4281	0.0086	0.437	0.2773	0.3212	0.3024	-0.0771	0.4532	0.4704	0.0053	0.303	-0.0242	0.4484	-0.0653	0.0846	0.6902	0.0956	0.1138	-0.1104	-0.1329
A_43_P14878 Mmp12 Matrix metallopeptidase 12	0.2066	2.4084	1.1285	-0.2278	1.9948	3.1719	0.0677	-0.2134	-0.1081	0.7193	6e-04	0.8083	-0.0752	-0.5402	-0.1761	0.334	0.3651	0.0688	-0.1322	4.4249	0.64	-0.3486	5.5304	0.2186	-0.2599	-0.1979	0.4912	0.2083	1.444	3.0812	-0.0146	-0.34	1.4272	2.2776	-0.4096	-0.0942	1.2275	1.9852	-0.1296	1.1353	-0.069	4.3385	0.065	-0.1513	6.2849	2.1202	-0.3328	1.6113	-0.0457
A_43_P23309 RGD1305597_predicted similar to BC042901 protein (LOC308473)	0.0141	-0.3016	-0.315	-0.0534	-0.1211	-0.1683	-0.106	-0.3184	-0.127	-0.1656	-0.2112	-0.1876	-0.0825	-0.0718	0.3015	0.0443	0.1524	0.0932	0.0123	-0.3466	-0.2156	-0.0169	-0.1549	-0.0424	-0.0381	-0.0676	-0.0504	-0.0352	-0.0107	-0.0918	-0.0955	0.1105	0.0093	-0.0488	0.0437	0.064	-0.0552	-0.2239	0.017	-0.0969	-0.0823	-0.3973	-0.0784	0.0356	-0.4754	0.0086	-0.0611	0.0776	-0.0778
A_43_P15745 Mapk8 mitogen-activated protein kinase 8 (Mapk8)	-0.0117	0.2542	0.8814	0.1474	-0.1082	0.6292	0.1421	0.3818	0.2784	-0.3022	-0.2073	-0.2695	-0.2233	-0.3956	-0.5067	-0.3129	-0.3266	-0.4307	-0.0105	0.553	0.1567	-0.2125	-0.1482	-0.184	-0.1856	-0.0429	-0.0723	-0.175	-0.1762	-0.1267	-0.3713	0.0576	-0.2792	-0.4184	-0.0696	-0.1135	-0.1044	-0.2003	-0.0817	-0.2174	-0.0949	-0.1913	-0.1583	0.0808	0.0446	0.0281	0.0811	0.0101	-0.1514
A_43_P12651 Limk1 LIM motif-containing protein kinase 1 (Limk1)	0.1515	0.531	0.1852	0.0427	0.065	0.0576	-0.02	-0.0981	-0.048	0.3962	0.2488	0.503	0.2646	0.3399	0.2993	0.0518	0.0275	-0.0458	0.2816	0.476	0.3314	0.1445	0.6251	0.1781	0.09	0.0715	0.1349	0.002	0.0672	0.0727	-0.1523	-0.0326	-0.1158	-0.2807	-0.126	-0.1764	-0.2258	-0.1985	-0.0979	0.2243	-0.006	1.0659	-0.0726	-0.0856	1.2668	0.0616	-0.0221	0.122	-0.1876
A_43_P12632 Actn4 Actinin alpha 4	-0.3327	-1.0184	-0.206	0.5774	0.3349	0.3444	-0.5162	-0.5586	0.8015	0.5927	-0.8821	-1.5417	1.2801	0.9671	1.0047	-0.2198	-0.6029	-0.7611	1.3632	0.5363	1.3534	0.91	0.6168	0.5204	1.8514	0.2841	1.38	-0.3488	-1.1419	-1.6621	-0.5618	-2.4297	-1.5312	-1.0554	-2.0578	-1.8879	-1.141	-1.0771	-0.9201	0.666	0.5607	-0.1852	-0.5087	-0.3576	-0.3727	0.0282	0.1258	0.5792	-0.5632
A_43_P18052 Cd97_predicted CD97 antigen (predicted) (Cd97_predicted), mRNA.	-0.1134	-0.101	0.004	-0.138	-0.2929	-0.3724	0.1364	0.075	-0.0319	0.0232	0.2942	-0.0333	-0.0547	0.2989	-0.0924	0.3017	0.0694	-0.1731	-0.1199	0.1003	0.0166	-0.0796	0.0779	0.038	0.0566	0.0495	0.0689	-0.0487	0.1862	-0.0848	0.185	-0.209	-0.2479	0.0319	0.0314	-0.0406	-0.0147	0.0881	0.1197	0.1443	0.2213	0.3594	-0.0615	-0.0085	0.2251	0.1456	0.0162	0.1052	-0.2699
A_43_P12947 Il13 interleukin 13 (Il13)	-0.0517	-0.3603	-0.4381	-0.0696	-0.2026	-0.3935	0.0221	-0.0604	-0.0144	-0.0045	0.1825	-0.3334	0.2532	0.189	0.1949	0.1969	0.1914	0.2396	0.0266	-0.3706	-0.2308	0.1598	-0.5491	-0.0084	0.0128	0.0019	-0.0446	3e-04	0.0422	-0.1508	-0.0055	0.0416	-0.1053	-0.2229	-0.0077	0.1531	-0.0742	-0.2443	0.0835	-0.0131	0.0911	0.0963	0.0121	0.0214	-0.6014	0.2068	0.0772	0.2048	-0.0799
A_43_P18238 Arfip2 ADP-ribosylation factor interacting protein 2 (arfaptin 2)	-0.1779	-0.249	-0.5148	0.1236	-0.3498	-0.2198	-0.308	-0.2197	-0.0611	-0.4279	0.1134	0.296	-0.0148	0.0316	0.2084	0.0261	-0.092	-0.3135	0.1792	0.2963	0.0712	0.1168	-0.1222	0.1662	-0.3437	0.0087	-0.0851	0.1998	0.1723	0.1232	0.0518	-0.1205	0.243	0.5737	0.1107	-0.1063	0.2405	0.1567	-0.1588	-0.0814	-0.1629	0.2713	-0.4728	-0.3397	0.3484	-0.211	-0.0512	-0.1282	-0.009
A_43_P15579 Blr1 Burkitt lymphoma receptor 1 (Blr1)	-0.0745	-0.441	-0.1365	-0.3713	-0.2628	-0.348	-0.1059	-0.0822	-0.0042	0.2256	0.0248	0.1131	0.2342	0.119	-0.0987	-0.0528	-5e-04	0.2276	0.0973	0.1375	-0.0479	0.0748	-0.0877	0.0618	0.161	-0.021	-0.0402	0.1717	0.0298	-0.1833	-0.0553	0.0417	0.0273	-0.0652	0.0067	0.053	-0.0111	0.0317	-0.0866	-0.1436	-0.1293	-0.404	-0.0083	0.011	-0.3011	-0.1882	-0.0774	-0.0992	-0.1815
A_43_P15544 Ltb4r leukotriene B4 receptor (Ltb4r)	-0.1609	-0.3953	-0.0826	-0.1146	-0.1588	-0.3584	-0.0419	0.0256	-0.1434	0.1716	0.1388	-0.0681	0.054	0.064	-0.1834	0.3552	0.2132	0.0176	-0.0276	0.2246	-0.198	0.027	-0.26	0.0765	-0.0752	-0.0998	-0.0194	0.0344	0.122	-0.0831	-0.0635	0.0047	-0.0663	-0.263	-0.0476	0.1103	-0.0403	-0.0781	-0.0428	-0.0135	-0.0521	-0.1461	-0.0995	0.0558	-0.3002	0.0054	0.0098	0.204	-0.0464
A_42_P732606 F11r junctional adhesion molecule 1 (F11r)	0.1181	0.1052	-0.1747	0.2855	0.1786	0.277	-0.0538	-0.3039	-0.4216	0.0317	-0.1118	-0.3639	0.0537	0.0145	-0.038	-0.3209	-0.3254	-0.3833	-0.3196	-0.7224	0.1087	-0.1444	-0.0403	-0.2005	-0.5086	-0.6423	-0.5214	0.0528	0.0849	0.21	0.2008	0.0461	0.1712	0.3899	0.1378	-0.144	-0.1465	0.012	-0.1355	0.2538	0.036	-0.3936	0.0181	0.0908	0.3034	-0.0688	0.171	-0.1791	-0.0233
A_43_P15664 N-WASP Rat mRNA for N-WASP, complete cds.	-0.1142	0.1935	0.7661	-0.2439	-0.1635	0.3956	0.2215	0.4488	0.4404	0.0271	-0.3058	0.357	-0.1632	-0.0746	-0.1772	-0.1195	0.1	0.2463	-0.2603	0.3933	0.1352	0.0648	-0.0346	0.0106	-0.0703	0.5549	0.0266	0.2135	0.272	0.1603	0.0207	-0.0615	0.1079	0.1067	0.1473	0.0191	0.1044	0.3556	0.1326	0.0224	0.1745	0.0614	-0.0057	0.2871	-0.0391	0.2918	-0.0874	-0.1976	0.0758
A_43_P15342 Ntn1 netrin 1 (Ntn1)	-0.1898	-0.3	0.2332	-0.0965	-0.4712	-0.4288	0.0726	-0.209	0.3192	-0.6938	0.26	-0.6406	0.0755	0.061	1.1945	0.6308	0.0975	-0.0682	-0.6293	0.0394	-0.0826	0.0633	0.3707	0.0927	0.1045	0.0696	0.0293	-0.3162	0.6111	0.1386	-0.0937	0.0324	0.1809	0.2336	0.025	-0.0787	0.1731	0.3622	0.1471	0.7835	-0.3466	0.1177	-0.5589	0.0887	-0.0069	0.0255	0.2383	0.1544	0.4122
A_43_P15422 Sell selectin, lymphocyte (Sell)	-0.0821	-0.3052	0.0178	-0.0709	-0.1748	0.0446	-0.3136	0.278	-0.1767	0.4584	-0.0489	0.297	-0.0937	0.1837	-0.0616	0.517	0.3345	0.2796	0.055	1.3358	-0.2168	0.0016	0.4694	-0.1234	0.0192	0.1621	0.0196	0.0129	0.1221	0.2373	0.0596	0.1633	0.0494	-0.2384	-0.2156	0.1733	-0.1755	0.471	0.2094	0.028	-0.1664	0.8407	-0.0671	0.1968	0.6726	0.3326	-0.0909	0.4501	0.1001
A_43_P16012 Dnah8 dynein-like protein 8 (Dlp8)	0	0.019	0	0	-0.0279	0	0.0226	0	0	0	0	-0.3282	0.2097	0	0	0	0	0.0316	-0.0935	-0.0054	-0.0882	0.0845	-0.0374	0.1418	-0.0173	0	0	0	0.0129	-0.0438	0	0.0326	0.0101	0.0055	0.119	-0.0688	-0.1511	-0.0068	-0.0334	0.191	-0.0014	0.3572	0	0	0	0	-0.0054	0.0333	0
A_42_P596560 CAV2 target 1 genomic scaffold.	0.1805	-0.3866	0.3561	-0.0718	0.1361	-0.6704	0.3211	0.4898	-0.255	0.8254	0.3725	0.0703	-0.513	-0.3179	-0.4139	0.1904	-0.1012	0.1326	0.089	-0.4545	-0.5666	-0.0604	-0.9176	-0.0508	-0.1791	0.2501	-0.242	0.7465	0.2243	-0.0178	0.0465	0.5065	-0.455	-1.1263	-0.1341	0.2846	-0.0668	-0.5049	0.2923	-0.4145	0.0616	0.1984	0.0924	0.2847	-0.5166	0.8453	0.1164	0.6658	0.1823
A_43_P16212 DLP5 dynein-like protein 5	0.043	-0.1872	0.0549	0.1052	-0.2346	-0.3694	-0.0057	-0.0888	0.2508	0.0467	0.1426	0.1	0.2115	-0.0923	0.084	0.0966	0.2226	0.114	-0.0295	-0.2884	-0.2633	-0.0582	-0.3372	0.0337	-0.3487	0.1904	0.0235	-0.0224	0.054	0.0041	-0.0112	-0.1018	0.1146	-0.1144	0.0156	0.1635	-0.0591	-0.0558	-0.0053	-0.232	0.0253	-0.0424	-0.0556	0.3164	-0.128	0.0054	0.0579	0.0946	0.2474
A_43_P13143 Palm paralemmin (Palm)	-0.0063	-0.5054	-0.4363	0.0216	-0.1404	-0.5906	-0.1675	-0.0634	-0.1071	-0.0122	-0.1266	-0.351	0.0897	0.0212	-0.1044	0.0845	0.122	0.2128	0.0176	-0.1861	-0.2472	-0.0484	-0.4129	-0.0874	-0.1842	-0.1114	-0.2709	0.0219	-0.0204	-0.0321	-0.0013	-0.009	-0.0854	-0.103	-0.0535	-0.01	-0.0541	-0.1185	0.0336	-0.1892	0.0234	-0.023	-0.0442	-0.0599	0.0072	0.2499	0.0275	0.172	0.1239
A_42_P771373 Npy neuropeptide Y (Npy)	-0.1308	-0.2848	0.2888	-0.2857	-0.1915	-0.5711	0.1212	0.0575	-0.1288	0.409	0.2945	0.0412	-4e-04	0.0505	-0.1144	0.1527	0.0528	0.5404	-0.2789	1.1885	-0.4427	-0.2144	0.1903	-0.214	-0.0776	0.1438	0.2591	-0.141	-0.0067	0.1976	-0.2318	0.1626	-0.1072	-0.4635	-0.0011	-0.0818	0.0369	0.6654	-0.052	-1e-04	0.4317	0.5215	-0.1594	-0.1446	-0.3019	0.4018	0.0447	0.4249	-0.1826
A_43_P10742 Stat3 Signal transducer and activator of transcription 3	0.1558	0.5173	0.6647	0.2149	0.0054	1.2007	-0.4426	-0.4772	-0.389	-0.4876	-0.3028	-0.5046	-0.7328	-1.037	-1.2998	-0.2765	-0.3556	-0.9074	-0.1459	1.416	0.1954	0.408	0.5779	-0.0029	-0.3384	0.1575	-0.416	0.4211	0.7708	0.7747	0.5419	0.0053	0.3586	0.7983	0.065	-0.321	0.4366	0.7339	-0.3334	0.4893	-0.0105	-0.207	-0.1044	-0.0686	0.745	0.2407	0.41	-0.1093	0.1097
A_43_P13320 Ifng interferon gamma (Ifng)	0.114	-0.0957	-0.0489	0.1336	-0.0672	-0.0612	-0.2661	0.3107	-0.0448	0.4496	0.0788	0.192	-0.2476	-0.2424	-0.5716	-0.0658	0.0455	0.1788	0.1006	-0.4498	-0.0187	-0.1354	-0.1962	0.0952	-0.2511	0.196	0.2633	-0.1257	-0.1612	0.0154	0.0159	0.0515	0.1173	-0.1097	0.0278	-0.0092	-0.0276	-0.1376	-0.1341	-0.1397	0.1098	0.3316	-0.2124	0.3138	0.1792	0.364	-0.1734	0.1179	0.3624
A_42_P573023 CAV2 target 1 genomic scaffold.	0.1246	0.4561	0.8174	0.2951	0.1959	0.532	0.2651	0.2749	0.8782	-0.1267	-0.152	-0.1104	0.2312	0.2542	0.1562	-0.1416	-0.0114	-0.0348	0.01	0.8046	0.453	0.0833	0.0778	-0.0286	0.291	0.2187	0.3842	-0.1182	-0.242	-0.1726	0.0115	-0.3674	-0.2116	0.1899	-0.2089	-0.2036	0.154	0.3224	-0.0794	-0.0071	-0.0398	1.0751	-0.0597	-0.1159	0.0677	0.9341	0.0046	-0.2843	-0.0824
A_43_P22936 Akap3 A-kinase anchor protein 3	-0.1433	-0.4522	-0.4375	-0.2424	-0.4453	-0.5886	0.1109	0.0854	0.089	0.246	0.3859	0.2026	0.0701	0.0428	-0.0677	0.3268	0.3424	0.3275	0.052	-0.3959	-0.1036	-0.0018	-0.4682	-0.0989	0.1579	0.1813	0.0136	0.0766	-0.1175	-0.4296	-0.0759	0.1022	-0.129	-0.2959	-0.0534	0.0379	-0.1761	0.0369	0.0521	-0.1381	0.1122	-0.1644	-0.067	-0.1672	-0.4274	0.014	-0.0575	0.0066	0.1293
A_42_P484738 Ctgf connective tissue growth factor (Ctgf)	-0.0096	-0.196	1.7306	0.0469	-0.021	2.3761	0.4887	0.5816	1.391	-0.162	0.0794	-0.3858	0.0331	-0.1774	-0.476	-0.2346	-0.5197	-0.1899	-0.907	3.3058	-0.6736	-0.0695	2.1784	0.0755	-0.2541	0.6565	-0.0823	-0.4784	0.6419	1.4378	-0.5872	-0.4543	0.1228	0.1299	-0.1286	0.451	0.8255	1.7614	-0.0796	-0.1064	0.3355	3.0809	-0.1862	0.1372	3.6093	0.3722	-0.0274	0.7818	-0.1267
A_42_P689013 Txn1 thioredoxin	0.1275	1.1944	1.625	-0.2593	0.3418	1.3083	0.5062	1.0124	0.699	0.1788	0.4202	1.1528	-0.1647	-0.1244	0.8548	0.1944	0.191	0.1508	0.6748	1.5318	1.4862	0.1048	1.064	0.62	0.6374	0.7408	1.2378	0.3474	0.4514	0.5742	-0.396	-0.3207	-0.5442	-1.0131	-0.3482	0.0499	0.2487	-0.3657	0.0955	0.3018	0.1406	0.6348	-0.1778	-0.0802	0.6705	0.2117	0.03	0.1808	0.0998
A_43_P13030 Serpinb5 serine (or cysteine) proteinase inhibitor, clade B, member 5 (Serpinb5)	-0.0958	0.0621	0.0705	-0.1186	0.0222	0.721	-0.0773	0.1699	0.5042	-0.1887	-0.4882	0.452	0.0575	-0.0942	0.1128	-0.11	0.2054	0.5095	0.0524	-0.2034	0.168	0.0367	-0.037	0.1296	0.7535	0.1354	0.2827	0.281	0.0637	0.0945	-0.0406	0.0692	0.0178	0.2848	-0.1236	0.0799	0.0292	-0.5095	0.0344	-0.1731	-0.0212	-1.3451	-0.0498	-0.0832	-0.5645	-1.3301	-0.1076	-0.8222	0.0203
A_43_P13028 Enpp2 ectonucleotide pyrophosphatase/phosphodiesterase 2 (Enpp2)	0.12	-0.3898	-0.4272	-0.0397	-0.1568	-0.0467	0.1931	-0.0816	-0.0124	-0.2915	-0.3667	-0.2123	0.0207	0.062	0.1974	0.1006	-0.3074	-0.1765	-0.2985	-0.3903	-0.1019	-0.0455	-0.3382	0.0571	0.1646	-0.1345	-0.0525	-0.1701	-0.3497	-0.0823	0.1381	-0.1396	0.0809	1.1431	-0.0171	-0.0856	-0.0713	0.0562	0.206	-0.2629	-0.1206	0.6383	0.2049	-0.3859	-0.4512	-0.398	0.128	0.0566	0.0343
A_42_P635666 Arpc2_predicted similar to actin related protein 2/3 complex subunit 2; ARP2/3 protein complex subunit 34 (LOC301511)	0.2694	0.6565	0.5821	0.0456	0.2515	0.5419	0.0916	0.0127	-0.0138	0.529	0.5797	0.8582	-0.1162	-0.0826	0.1665	0.3038	0.242	0.1888	0.2084	0.8552	0.4201	0.0335	0.9712	0.2463	-0.1308	-0.0038	0.0609	0.0648	0.3493	0.5413	0.0426	0.018	0.2347	0.2379	0.0802	0.1844	0.3003	0.3553	0.0954	0.3549	0.1554	0.9938	0.0907	0.1865	1.4646	0.4742	0.1966	0.3697	0.0801
A_42_P781847 Marcks Myristoylated alanine rich protein kinase C substrate	-0.088	0.0052	-0.5203	0.3007	0.4587	-0.3412	0.0889	-0.3638	-0.2455	-0.3225	-0.1512	-0.7988	-0.3363	-0.0778	-0.1986	-0.3626	-0.5395	-0.2862	-0.345	0.5214	-0.1145	-0.285	0.8806	-0.2158	-0.053	-0.3153	-0.0705	-0.1416	0.2767	0.3174	0.2735	-0.1686	0.5117	0.8335	0.0337	-0.2455	-0.0452	0.8504	-0.0884	0.2201	-0.1316	1.3659	0.028	-0.0392	2.0844	0.5935	-0.214	0.4598	0.0027
A_43_P14569 Msn Moesin	-0.1614	1.0397	0.4999	0.0613	0.6523	1.1698	0.2205	0.0269	-0.2912	0.1881	0.3354	0.3678	-0.555	-0.4918	-0.7552	-0.4209	-0.3348	-0.1666	-0.2522	2.4072	0.4451	-0.2	2.5181	-0.01	-0.2008	0.0604	0.251	0.1235	0.9101	1.5663	0.1938	0.2598	0.8172	1.0667	0.3058	-0.0134	0.2534	0.7207	-0.0192	0.5147	-0.239	2.71	-0.1308	-0.0958	3.4316	0.9568	-0.0267	0.557	-0.1666
A_42_P597580 Cxcl10 chemokine (C-X-C motif) ligand 10 (Cxcl10)	-0.3146	2.1048	0.3233	0.2862	0.8866	0.6403	1.1648	3.646	1.4805	0.2804	0.5215	2.6233	-0.5223	-0.0565	-0.7061	-0.7154	-0.0633	0.4954	0.079	4.7199	1.4879	-0.5343	1.5942	-0.2089	1.0711	4.763	4.1254	-0.2744	0.6836	1.2966	0.4562	-0.0294	0.3025	-0.0784	0.4624	-0.3421	1.0439	1.5646	-0.5254	-1.1655	-0.939	1.376	-0.387	0.0104	1.276	7.5317	0.2927	3.5055	-0.6224
A_43_P19827 TSP-2 Thrombospondin 2 (predicted)	-0.1248	0.056	-0.1024	0.3316	0.0607	-0.257	-0.2924	-0.676	-0.6596	-0.2372	-0.2251	-0.2034	-0.096	0.1652	0.547	-0.0041	-0.0981	-0.3088	-0.1046	0.3455	-0.3268	0.0566	-0.0775	-0.2142	-0.1287	-0.2352	-0.0846	0.0675	-0.1008	-0.0848	-0.0053	0.1744	0.1747	0.2837	0.2502	-0.0902	-0.1367	0.5037	-0.1224	-0.0638	-0.2184	0.4172	-0.2479	0.0022	0.1643	0.0256	0.0127	0.0843	0.1511
A_43_P17455 Dnah9 similar to dynein, axonemal, heavy polypeptide 9 isoform 2; dynein, axonemal, light intermediate chain 1; dynein, axonemal, heavy polypeptide 17-like; ciliary dynein heavy chain (LOC287399)	-0.4449	-1.7485	-1.9905	-0.2848	-0.4074	-2.6125	-0.2801	-0.4021	-0.1542	-0.1758	-0.7794	-2.1889	0.416	0.421	-1.0103	-0.4364	-0.3705	-0.1745	-0.3233	-1.659	-0.8636	-0.048	-2.8309	-0.485	-0.0649	-0.1211	-0.3817	-0.5315	-0.578	-1.109	0.067	-1.7896	-0.7543	-1.4564	-0.1599	0.2891	0.182	-0.0132	0.0641	-0.1428	0.3531	-0.8042	-0.1028	-0.2463	-3.7492	0.3949	-0.1444	0.4559	-0.9448
A_43_P22527 Ube3a_predicted similar to ubiquitin protein ligase E3A isoform 1; human papilloma virus E6-associated protein; oncogenic protein-associated protein E6-AP; CTCL tumor antigen se37-2 (LOC361585)	0.314	0.3654	0.7313	0.3122	0.1294	0.2464	-0.0378	0.0814	0.6699	-0.5912	-0.6916	-1.0495	-0.34	-0.2633	-0.6098	-1.2958	-1.2234	-1.5042	0.2806	0.6789	0.7998	0.0822	-0.0908	0.0528	0.5157	0.0029	0.453	0.0642	-0.0414	-0.2739	-0.0653	-0.095	-0.153	-0.2013	-0.3023	-0.1318	-0.275	0.0701	0.1688	-0.1862	-0.1442	0.0417	-0.1422	-0.1451	-0.0344	0.1692	0.0993	-0.2947	-0.1521
A_42_P558032 Adra2a Adrenergic receptor, alpha 2a	-0.1078	-0.4196	-0.1434	-0.0393	-0.3309	-0.4942	0.2094	0.0186	-0.2388	0.3156	0.0392	-0.0719	-0.335	-0.28	-0.5339	0.1852	0.1237	-0.029	-0.3909	-0.5135	-0.7375	-0.3468	-1.3555	-0.7433	-0.2344	0.0059	-0.3066	-0.114	-0.1326	-0.1844	-0.2414	-0.0464	-0.0566	-0.6563	0.1587	0.2714	0.0311	-0.1039	-0.0025	-0.1192	-0.0586	1.2634	-0.0561	0.0192	1.4373	0.3343	0.07	0.3377	0.065
A_43_P15983 Nos3 Nitric oxide synthase 3, endothelial cell	-0.2386	-0.5534	-0.4306	0.0964	0.0125	-0.4524	-0.6497	-0.5362	-0.3192	-0.8177	-0.879	-0.6827	-0.0568	-0.1773	-0.2942	-0.3479	-0.3943	-0.4549	0.3072	-0.0378	-0.0114	0.1169	-0.4272	0.1186	-0.1773	0.0795	-0.1142	-0.0651	-0.0572	-0.0187	0.5276	-0.3587	0.1974	0.5507	-0.0129	0.0273	0.3242	0.9121	-0.0858	-0.3983	-0.0139	-0.4665	-0.0366	-0.0318	-1.0151	0.24	-0.0561	0.2853	0.134
A_43_P15939 Pecam Platelet/endothelial cell adhesion molecule	0.0302	-0.56	-0.5802	-0.1586	-0.0507	-0.3696	-0.1296	-0.1029	-0.3165	-0.0755	-0.4171	-0.4106	-0.0154	0.128	-0.1594	0.0997	0.1267	0.0969	0.0958	-0.5354	-0.2434	-0.0093	-0.3676	-0.0021	-0.0202	0.055	-0.1256	0.0077	0.035	0.0098	0.0478	0.0825	0.0199	0.1596	0.0208	0.0019	-0.0093	0.1101	0.0038	-0.0578	0.0917	0.3194	0.0204	-0.0956	0.0263	-0.0256	-0.1444	0.2577	0.1816
A_42_P741910 Ube3a_predicted Ubiquitin protein ligase E3A (predicted)	0.2631	0.2857	0.7828	-0.085	-0.0016	0.399	0.3112	0.7214	0.7631	0.7985	0.8957	1.1353	0.2952	0.2991	0.2433	0.4535	0.4999	0.6322	-0.2174	0.2106	-0.1383	-0.0483	0.098	-0.0232	0.4275	0.3779	0.6998	-0.0942	0.0327	0.2395	-0.0102	0.1664	0.0343	0.0466	0.1548	0.0864	0.1123	0.1191	0.0529	0.0793	-0.0101	-0.0788	0.0179	0.1878	-0.0626	-0.3363	-0.0076	-0.2122	0.0995
A_42_P638191 Map2k1 mitogen activated protein kinase kinase 1 (Map2k1)	0.0093	0.7158	1.6589	-0.0658	0.0296	1.0131	0.3561	0.684	0.2627	0.3214	0.4358	0.9351	-0.1066	-0.1193	0.1007	0.1102	0.0407	0.1122	-0.1866	1.5379	0.2765	-0.0655	0.8654	-0.0198	0.0392	0.3313	0.6083	0.0797	0.3876	0.949	0.0598	0.0885	0.1689	0.2669	0.1104	0.1132	0.7252	1.008	0.0561	0.1014	0.1018	0.8062	-0.0161	0.0483	1.1785	8e-04	0.1354	0.1311	-0.016
A_42_P556531 Msn Moesin	-0.1114	-0.2958	-0.3087	-0.2336	-0.2188	-0.4026	-0.0317	-0.103	-0.105	0.1835	0.176	-0.0154	0.0107	0.048	-0.0504	0.2816	0.3192	0.297	0.0428	0.3058	-0.0755	0.0432	0.1858	0.0077	0.0209	0.0881	0.0581	0.0684	0.085	0.0586	-0.0243	0.099	0.082	-0.0067	-0.0039	0.0972	-0.0061	0.1231	0.0063	-0.1402	-0.0464	0.4505	-0.0498	-0.0388	0.5871	0.188	-0.082	0.1214	-0.0228
A_42_P597669 Amfr_predicted Autocrine motility factor receptor (predicted)	-0.4155	-1.1017	-1.5139	-0.105	-0.2834	-0.8972	-0.5089	-0.7382	-0.6528	-0.6619	-0.8542	-1.3863	-0.2118	-0.3738	-0.6478	-0.511	-0.504	-0.6434	0.1211	-0.6898	-0.0791	0.1394	-0.5529	0.1422	-0.0538	-0.135	-0.2325	0.0724	-0.0437	-0.1633	0.3933	-0.14	0.0696	0.3692	-0.0775	-0.1214	-0.048	0.2977	-0.0566	-0.1056	-0.0718	-0.27	0.0034	0.0366	-1.3554	0.0935	-0.1086	0.0766	0.1275
A_42_P811256 Vnn1 vanin 1 (Vnn1)	0.14	0.6015	0.3183	-0.0145	0.2904	0.7522	0.4103	0.1656	-0.1463	0.0288	0.1141	0.788	-0.9254	-0.4179	0.8911	-0.8823	-0.8069	-0.3588	-0.4186	-1.1454	0.1099	-0.2601	0.3873	0.1648	-0.653	-0.4008	-0.7687	0.5551	0.5608	0.8928	0.0583	0.5426	0.8399	1.4777	0.3223	-0.0149	-0.3382	-0.3051	0.2402	0.0848	0.1005	0.512	0.633	0.154	0.9729	0.869	0.2036	0.7649	0.0779
A_42_P625167 Pafah1b1 platelet-activating factor acetylhydrolase, isoform Ib, alpha subunit 45kDa (Pafah1b1)	0.1834	1.2215	1.9956	0.2471	0.4289	1.5317	0.1758	0.742	0.5159	-0.3455	-0.2482	0.6822	-0.3002	-0.2688	2e-04	-0.2186	-0.2499	-0.1924	-0.2153	1.4067	0.5138	-0.0786	0.5838	-0.0403	0.1999	0.4906	0.7655	0.1196	0.1796	0.7591	-0.0251	0.1404	0.0516	0.0922	0.0191	0.0106	0.6772	0.9119	-0.068	0.091	-0.0156	0.6102	0.0075	-0.038	0.91	-0.1194	0.0138	-0.345	0.0514
A_42_P825898 Cxcr3 chemokine (C-X-C motif) receptor 3 (Cxcr3)	-0.1259	-0.0749	-0.093	0.0016	-0.0498	-0.2821	0.0156	-0.1026	0.1828	0.0481	-0.0025	-0.1368	0.005	0.1498	0.1863	0.3121	0.166	0.161	0.0224	0.1555	-0.0872	-0.0136	0.0374	0.0645	-0.0908	-0.0225	0.0023	0.0682	0.0071	0.0494	-0.0259	-0.1046	0.0731	-0.0281	-0.1505	0.006	-0.1344	-0.0157	-0.0113	0.1444	-0.0444	0.3196	0.0654	0.0777	0.3573	-0.0077	-0.0397	-0.0184	0.0543
A_43_P10924 Capza2 capping protein (actin filament) muscle Z-line, alpha 2	-0.0206	0.3205	0.4272	0.234	0.2036	0.4174	-0.0208	-0.0132	-0.157	-0.5042	-0.1594	-0.3158	-0.2986	-0.3446	-0.331	-0.5449	-0.6722	-0.7168	0.063	0.4432	0.33	0.0455	0.3769	0.0625	0.1832	0.0797	0.2904	0.0014	0.0096	0.298	-0.0098	-0.1538	-0.0725	0.0076	0.0028	-0.2716	-0.004	0.1724	-0.1576	0.1603	-0.0202	0.3914	-0.1047	-0.0235	0.6331	0.1718	-0.0322	0.1175	-0.0642
A_42_P777494 Igf1 insulin-like growth factor 1 (Igf1)	-0.3505	-1.157	-2.1775	-0.104	-0.7441	-2.2332	-0.0014	-0.2452	-0.2435	0.2925	-0.0585	-0.9524	0.0512	0.2864	-1.0032	-0.1193	-0.1428	-0.076	-0.0325	-1.2522	-0.4926	-0.0336	-1.2683	-0.5629	0.0387	-0.3622	-0.1408	-0.5618	-0.9002	-1.1163	-0.3549	-0.5564	-0.6526	-1.1629	-0.4138	0.0334	-0.2963	-0.27	-0.0113	-0.2061	-0.1189	-0.0184	-0.1126	-0.1028	-1.0876	0.0937	-0.0873	-0.0265	-0.1852
A_42_P698188 Neo1 neogenin (Neo1)	-0.0151	-0.06	-0.0796	-0.0499	-0.0311	-0.0088	-0.0575	-0.1405	0.028	-0.0567	0.0136	-0.0242	0.4711	0.3429	0.2889	0.198	0.1624	0.053	0.0994	-0.0186	0.0229	0.1588	-0.0252	0.0401	0.1144	0.0171	0.1514	-0.0302	-0.1095	-0.158	0.0353	-0.0659	-0.053	0.063	-0.0838	-0.079	0.0024	-0.0595	-0.0865	-0.0428	-0.0319	-0.1578	-0.0568	0.0068	-0.2506	-0.09	0.0165	-0.0188	0.1591
A_42_P679371 Coro1a coronin, actin binding protein 1A (Coro1a)	0.0218	0.1524	-0.5676	0.4332	0.8196	0.6402	-0.5281	-0.8235	-0.8126	-0.7176	-1.5071	-1.4855	-0.3883	-0.2589	-0.5196	-1.4273	-1.1505	-0.9133	-0.085	2.6733	0.9991	-0.1725	2.3296	0.1407	-0.0342	-0.195	0.3535	0.0603	0.364	0.6637	0.0912	-0.3248	0.0989	-0.027	-0.4504	-0.153	-0.2122	0.2053	-0.1285	0.2722	-0.1051	1.8359	0.0301	-0.1288	1.9277	0.7182	-0.0926	0.3702	0.0545
A_43_P21423 Pak4_predicted similar to Serine/threonine-protein kinase PAK 4 (p21-activated kinase 4) (PAK-4) (LOC292756)	-0.0254	-0.2438	-0.2086	-0.1296	-0.1892	-0.6046	-0.068	-0.1665	-0.0935	-0.0125	0.0602	0.1126	0.1858	0.1416	0.1435	0.2854	0.313	0.2725	0.1422	-0.308	-0.0805	0.0411	-0.4987	-0.0134	0.054	-0.0039	0.0207	0.0164	-0.0546	-0.1931	-0.0284	-0.0312	-0.1292	-0.125	-0.0557	0.0222	-0.0213	0.0396	0.0576	-0.0472	0.0094	0.0116	-0.0657	0.0366	-0.5442	0.0524	-0.0444	0.0728	0.0408
A_43_P10318 Amfr_predicted Autocrine motility factor receptor (predicted)	-0.0233	-0.2222	-0.6012	-0.0695	-0.091	-0.388	-0.401	-0.7498	-0.4468	-0.5358	-0.5324	-0.5544	-0.17	-0.1337	0.0591	0.0369	-0.2204	-0.4445	0.2504	-0.321	0.1771	0.0164	-0.4089	-0.0997	0.193	-0.239	-0.2509	-0.0957	-0.0417	-0.0871	0.7178	-0.2036	0.3648	0.8492	0.0148	-0.0826	0.159	0.6974	-0.0356	-0.0749	-0.1417	-0.4236	-0.0452	-0.0831	-1.0215	0.0667	-0.1969	0.1214	0.2391
A_42_P640807 Arpc4_predicted similar to actin related protein 2/3 complex, subunit 4; actin related protein 2/3 complex, subunit 4 (20 kDa) (LOC297518)	-0.145	0.5357	0.5627	-0.0519	0.3486	0.6756	-0.4082	-0.6422	-0.0694	-0.9721	-0.9027	-0.495	-0.4194	-0.5404	-0.1936	-0.3089	-0.5641	-0.6096	-0.0015	1.0438	0.7002	0.0572	1.1426	0.1485	0.0434	0.0502	0.0481	-0.356	0.2585	0.655	0.2026	0.0026	0.3201	0.5282	0.2368	-0.1146	0.1573	0.3485	-0.2758	0.2802	-0.1427	0.6011	-0.0313	-0.014	1.4183	0.2314	-0.0404	0.0977	-0.0792
A_43_P21396 Ptgs2 Prostaglandin-endoperoxide synthase 2	-0.1258	-0.2881	-0.3715	-0.103	0.0033	-0.1965	-0.3043	-0.3024	-0.3039	-0.193	-0.2974	-0.3188	-0.2558	-0.3294	-0.264	-0.286	-0.4868	-0.5233	-0.1804	-0.1747	-0.1521	0.0244	-0.0897	-0.0451	-0.1013	-0.1448	-0.1946	-0.0338	0.1763	0.2157	-0.0075	0.1095	-0.0302	-0.1672	0.0753	-0.0104	-0.0643	-0.0463	0.213	-0.3019	-0.0325	-0.0711	-0.0224	0.0373	-0.4124	0.0672	-0.0686	-0.0326	-0.0355
A_43_P13897 Bcl9l_predicted B-cell CLL/lymphoma 9-like (predicted)	-0.0643	-0.3196	-0.3238	-0.0827	-0.1099	-0.401	-0.0686	-0.1524	-0.0905	0.1201	0.0345	-0.1546	0.0821	0.1255	-0.0384	0.2109	0.238	0.2054	0.1135	-0.1877	-0.105	0.1316	-0.3604	0.0956	0.0457	0.0334	-0.0244	-0.0074	-0.157	-0.3186	-0.0811	-0.1202	-0.1045	-0.1534	-0.1111	-0.0254	-0.153	0.0456	-0.0377	-0.0389	0.0221	0.033	-0.0581	-0.0211	-0.5845	0.1464	-0.0386	0.0531	0.0473
A_42_P778150 Muc1 Mucin1 (Muc1)	0.0224	-0.2177	-0.5382	0.0335	-0.3651	-0.0742	-0.1116	-0.0858	-0.0067	0.0532	0.1456	-0.2634	0.065	0.1067	-0.2786	0.1727	0.1308	0.1242	-0.4422	-0.0997	-0.2606	0.0141	0.0582	-0.0193	-0.071	-0.0368	-0.147	0.0445	-0.0587	-0.1521	-0.0057	-0.1807	-0.2901	-0.2226	-0.0607	0.1931	-0.0809	-0.3001	-0.0028	0.3255	0.0353	0.5988	0.2164	-0.216	1.0967	-0.1281	0.096	0.065	0.0609
A_43_P17442 TSP-2 Thrombospondin 2 (predicted)	0.1104	-0.0552	0.3429	-0.4524	-0.4012	-0.044	0.2387	0.3942	0.1743	0.5406	-0.0739	-0.2218	-0.0507	-0.0488	-0.1656	0.1778	0.0665	0.1693	-0.0571	0.4401	0.0334	0.1317	-0.0551	-0.0659	0.1184	-0.0934	0.0032	0.0409	0.1234	0.0908	-0.1391	-0.0858	0.0166	0.0285	-0.0152	0.2995	0.136	0.5579	-0.0022	0.3885	-0.0726	1.0126	0.2205	0.3522	0.4102	0.5573	0.1417	0.5155	-0.3151
A_42_P695531 Tpbg trophoblast glycoprotein (Tpbg)	0.1551	0.2918	-0.1276	-0.2723	0.13	-0.1256	0.0962	0.0901	-0.1848	0.8377	1.0175	0.6005	0.3744	0.413	0.5993	0.4512	0.6952	0.9947	-0.1458	0.7493	-0.1136	-0.1022	0.7932	0.0434	-0.1063	0.0336	0.1406	0.1062	0.0376	-0.0252	0.2377	-0.0453	0.2386	0.4595	-0.0532	0.0474	0.1182	0.8196	0.0277	0.2862	0.1431	1.2774	0.1362	0.1469	1.5558	0.5311	-0.0404	0.5202	0.181
A_43_P21899 Ube3a_predicted similar to ubiquitin protein ligase E3A isoform 1; human papilloma virus E6-associated protein; oncogenic protein-associated protein E6-AP; CTCL tumor antigen se37-2 (LOC361585)	-0.2523	0.6274	1.2966	0.338	0.4284	1.5052	-0.679	0.1581	-0.0503	-1.7831	-1.525	-0.6091	-0.4344	-0.842	-1.0259	-1.7664	-1.8839	-1.4064	-0.2386	0.8574	0.268	-0.0874	0.2255	-0.1124	0.3275	0.2384	0.7661	0.0817	0.3347	0.9148	0.5238	0.4333	0.4397	0.768	0.6974	-0.0915	0.4075	0.6598	-0.0808	-0.7871	-0.6242	-0.4081	-0.2143	-0.8875	0.4391	-0.7074	-0.0195	-0.6798	0.2822
A_43_P12013 Crk v-crk sarcoma virus CT10 oncogene homolog (avian) (Crk)	-0.1204	-0.1256	-0.0789	-0.1127	0.0089	0.1872	-0.2147	-0.2322	-0.16	0.001	-0.1508	0.0403	0.0757	-0.0276	0.0891	-0.0755	0.0956	0.0376	0.2162	0.3516	0.1562	0.1629	0.1528	0.1281	0.0853	0.2178	0.2007	0.0793	-0.0461	0.0714	0.0615	-0.1133	0.0394	0.1609	-0.0609	-0.1225	0.1524	0.2598	-0.0312	-0.0856	-0.0831	-0.1052	-0.1339	-0.0741	-8e-04	-0.0565	-0.0853	0.0015	0.1604
A_43_P10621 Vasp_predicted Vasodilator-stimulated phosphoprotein (predicted)	0.1368	0.9905	1.4368	0.1504	0.5452	1.384	0.1479	0.5876	-0.116	0.3365	0.2528	0.7949	-0.2815	-0.1834	-0.2014	-0.2137	-0.0504	0.1404	-0.3113	1.7444	0.2099	-0.2959	1.682	-0.1234	0.0486	0.2109	0.7068	0.0822	0.694	1.3694	0.1505	0.3089	0.5695	0.7533	0.1763	-0.2334	0.2057	0.6617	-0.1385	0.3275	-0.1384	1.961	0.0161	-0.1028	2.5082	0.9371	-0.0615	0.446	-0.1049
A_43_P16566 TSP-2 Thrombospondin 2 (predicted)	-0.2263	0.1252	-0.9808	0.487	0.4865	-0.1467	-0.5943	-0.9714	-1.1305	-0.4952	-0.4241	-0.2412	0.0342	0.5222	0.2009	-0.1939	-0.2664	-0.8251	0.1034	-0.1072	0.0533	0.0086	-0.0322	-0.3922	-0.2652	-0.226	-0.1526	0.002	-0.4466	-0.5378	0.0805	0.3904	0.2312	0.3773	0.2686	-0.1786	-0.3101	0.1531	-0.1815	-0.0655	-0.1439	0.0123	-0.5253	-0.1481	-0.9757	-0.2438	0.0323	-0.093	-0.196
A_42_P778247 Cd97_predicted CD97 antigen (predicted)	-0.0884	0.3671	-0.0358	-0.1431	0.0793	-0.0919	0.1286	0.2255	-0.0862	-0.062	0.1028	0.2	0.0329	0.0902	-0.3143	0.1682	0.23	0.2188	-0.0487	1.3891	0.591	0.0398	1.0515	0.0329	0.0631	0.1796	0.4249	-0.2979	0.1132	0.3075	0.1197	-0.2996	0.2467	0.3177	-0.016	-0.3958	0.0033	0.2746	-0.2858	0.3366	0.0104	1.5212	-0.0246	-0.0426	1.4855	0.9639	-0.0808	0.4499	-0.246
A_43_P17076 Arfip2 ADP-ribosylation factor interacting protein 2 (arfaptin 2)	-0.009	-0.2819	-0.3989	-0.0081	-0.1798	-0.338	-0.1731	0.1473	-0.0134	0.1091	0.3748	0.1153	-0.0589	0.2047	0.0267	0.0463	0.198	0.1634	-1e-04	-0.4238	-0.2177	0.1342	-0.5875	0.0194	0.0262	-0.0696	-0.1646	0.0791	0.0512	-0.1309	-0.0359	0.0352	-0.1582	-0.291	-0.028	0.2138	-0.0411	-0.2605	0.0823	0.0433	0.0658	-0.0699	8e-04	0.0651	-0.7272	0.1376	0.0666	0.2155	0.0198
A_43_P12216 Pafah1b2 Platelet-activating factor acetylhydrolase, isoform 1b, alpha2 subunit	-0.4369	0.8643	1.2398	0.123	0.1924	1.1781	-0.0755	-0.0384	-0.5406	-0.4497	-0.184	0.5736	-0.4345	-0.4771	-0.093	-0.5725	-0.534	-0.5907	-0.0327	1.0981	0.764	-0.0126	0.7079	0.2014	0.1508	-0.0111	0.5578	-0.0028	0.2649	0.7464	0.3588	0.095	0.3643	0.5102	0.3285	0.0452	0.6122	0.8129	-0.1928	0.1572	-0.169	0.2136	0.092	0.0321	0.7659	-0.4468	0.0368	-0.3483	0.1216
A_42_P774977 Fn1 Fibronectin 1	-0.3859	-0.7836	-1.6743	-0.2026	-0.4328	-0.2354	-0.1073	-0.5443	-0.4663	0.2108	-0.1262	-1.5094	0.0432	0.105	-0.6697	0.1463	0.3286	0.1702	-0.3212	0.8952	-0.0376	-0.0213	0.7517	-0.2622	-0.3781	-0.4642	-0.54	0.0675	0.3641	0.6006	0.1533	-0.0786	0.1186	0.4049	-0.2054	-0.147	-0.0304	-0.3829	-0.0338	0.4776	-0.2099	-0.3234	-0.0514	0.1579	0.9699	-0.1756	0.0224	-0.124	-0.1645
A_42_P621642 Lsp1_predicted similar to Lsp1 protein (LOC361680)	-0.0657	0.7393	0.2303	-0.0391	0.5197	0.7435	0.0558	-0.1793	-0.3819	0.2801	0.3037	0.6533	-0.0256	0.0611	0.0831	0.135	0.1829	0.1739	0.0296	2.6486	0.5768	-5e-04	2.3575	0.3417	-0.0403	-0.0676	0.3076	0.0556	0.7181	1.4288	0.1694	-8e-04	0.6554	0.6983	-0.0155	-0.1869	0.2354	0.8771	-0.2423	0.5737	0.0054	2.4926	0.0362	-0.1425	2.633	1.0763	-0.0059	0.7165	-0.292
A_42_P559750 IGF Rat insulin-like growth factor I gene, exon 5.	1.0255	-0.8362	-1.7192	0.508	-0.552	-3.4919	0.5958	0.0403	1.071	0.6564	0.0749	-1.9959	1.012	1.151	-0.8835	-0.0336	-0.4957	-0.9995	0.6284	-2.3769	-0.9424	0.691	-2.2251	0.1638	0.8523	-0.127	0.354	-0.6555	-1.5981	-2.2313	-0.7861	-1.8276	-1.5899	-1.9018	-1.3374	-0.717	-1.2021	-1.3513	-0.2136	-0.3557	0.2346	-0.4794	-0.1142	-0.1514	-3.2726	0.3979	-0.0245	0.3228	-0.5855
lalt.pool	-0.075	2.975	3.425	-0.2	2.325	6.4	-0.225	-0.025	-0.55	0.05	0.275	1.525	0.15	-0.125	1.575	0.15	0.025	0.15	0.275	7.1	1.975	-0.15	6.025	0.675	-0.35	0.15	0.475	-0.4333	1.4167	3.5833	-0.0667	-0.6333	0.2167	1.8	0.1167	-0.9333	0.35	2.8333	-1.1	1.675	1.025	5.325	-0.125	-0.25	8.425	2.35	-0.325	1.825	-0.95
[truncated: 25 more columns]
