# Supplementary material for: Gene set enrichment analysis for non-monotone association and multiple experimental categories
Source: BMC Bioinformatics. 2008 Nov 14;9:481. doi: 10.1186/1471-2105-9-481 (PMC2636811; doi:10.1186/1471-2105-9-481)
Supplement: Additional file 2 — Sets and Expression. The intermediate analysis results of NCT compendium data set. Sets directory contains lists of identified gene sets under different across-compound (category) selection criteria. Compound specific p-values, set size, etc are provided. Expression directory contains extracted expression data for respective identified gene sets. [file 1471-2105-9-481-S2.zip › SetsAndExpression/expression/C2-6of8liverp05-Cfilter-22-blood-ACTINYPATHWAY.txt]

geneids	1.2.Dich-24-15#-0.1	1.2.Dich-24-150#3	1.2.Dich-24-1500#3.4	1.2.Dich-48-15#-0.2	1.2.Dich-48-150#2.3	1.2.Dich-48-1500#6.4	1.2.Dich-6-15#-0.2	1.2.Dich-6-150#0	1.2.Dich-6-1500#-0.6	1.4.Dich-24-15#0	1.4.Dich-24-150#0.3	1.4.Dich-24-1500#1.5	1.4.Dich-48-15#0.2	1.4.Dich-48-150#-0.1	1.4.Dich-48-1500#1.6	1.4.Dich-6-15#0.2	1.4.Dich-6-150#0	1.4.Dich-6-1500#0.2	Brom-24-25#0.3	Brom-24-250#7.1	Brom-24-75#2	Brom-48-25#-0.2	Brom-48-250#6	Brom-48-75#0.7	Brom-6-25#-0.4	Brom-6-250#0.2	Brom-6-75#0.5	Diqu-24-10#-0.4	Diqu-24-20#1.4	Diqu-24-25#3.6	Diqu-24-5#-0.1	Diqu-48-10#-0.6	Diqu-48-20#0.2	Diqu-48-25#1.8	Diqu-48-5#0.1	Diqu-6-10#-0.9	Diqu-6-20#0.4	Diqu-6-25#2.8	Diqu-6-5#-1.1	Gala-24-100#1.7	Gala-24-25#1	Gala-24-400#5.3	Gala-48-100#-0.1	Gala-48-25#-0.2	Gala-48-400#8.4	Gala-6-100#2.4	Gala-6-25#-0.3	Gala-6-400#1.8	Mono-24-10#-1
A_43_P10803 Actr3 actin-related protein 3 homolog (yeast) (Actr3)	-0.5114	-0.1291	-0.8062	-0.4898	0.1553	0.3366	0.5519	-0.1518	-0.5234	0.5158	0.2992	0.4082	0.5643	0.4121	0.7616	-0.5714	-0.8273	-1.5808	-0.26	-0.1576	-0.304	0.0535	0.4196	0.05	0.678	-0.6622	0.6318	-2.731	-2.8291	-0.6641	-2.6918	0.2362	0.375	-0.7726	-0.2426	-1.1146	-1.8044	-3.2033	-0.9702	-0.5552	-0.2609	0.2954	-0.0471	0.0399	-0.9052	-0.1869	0.0194	-0.2826	-0.5362
A_42_P780039 Ntrk1 neurotrophic tyrosine kinase, receptor, type 1 (Ntrk1)	-0.1319	0.2772	0.0622	-0.0075	0.1435	-0.3088	0.1556	0.0751	0.2002	-0.0766	0.3337	0.2503	-0.1121	0.079	-0.0465	0.1114	0.2858	0.1576	0.2029	0.1391	-0.0534	0.1007	-0.3361	-0.0316	-0.0706	0.2354	-0.0716	-0.5104	-0.0541	0.3624	0.0846	-0.3355	-0.1325	-0.0812	-0.3388	-0.055	0.2153	-0.5373	-0.02	-0.1686	-0.0313	0.2833	-0.1484	0.4214	0.5013	-0.0217	0.1654	0.4626	-0.0708
A_43_P12008 Arpc1b actin related protein 2/3 complex, subunit 1B (Arpc1b)	-0.4538	-0.1066	-0.6404	-0.3182	0.1878	0.5343	0.281	-0.3425	-0.5742	-0.361	-0.5372	-0.2863	-0.668	-0.7794	-0.3976	-0.4124	-0.5039	-1.3228	0.1145	-0.603	0.0265	-0.0389	0.7322	0.1292	0.0438	-0.4157	0.2822	-0.5681	-0.3694	-0.4925	-0.2801	0.3892	0.4197	0.8112	0.2945	-0.5854	-0.3437	-0.8237	-0.7687	-0.7784	-0.5416	-0.0378	-0.8267	-0.3601	-0.3184	-0.3043	0.0659	-0.7824	0.1606
A_42_P717643 Nck1_predicted similar to non-catalytic region of tyrosine kinase adaptor protein 1 (LOC300955)	-0.5872	-0.2966	-1.0228	-0.1923	0.2825	0.837	0.3682	-0.2499	-0.6361	-0.2218	-0.3124	-0.0222	-0.1702	-0.1311	0.2157	0.1674	-0.1398	-0.5858	-0.0242	-0.4418	-0.0754	0.0309	0.8508	0.0785	0.2756	-0.7689	0.4544	-0.4641	-0.5773	0.0521	-0.3934	0.1947	0.3261	0.8092	0.2935	-0.4809	-0.0091	-0.8605	-0.4319	-0.1439	0.0291	0.8068	-0.27	0.3438	0.4675	-0.0151	0.0229	-0.2371	0.1448
A_43_P15664 N-WASP Rat mRNA for N-WASP, complete cds.	-0.0751	-0.2054	-0.235	-0.1054	-0.2308	0.1566	-0.5461	-0.3537	0.2306	-0.1628	0.1928	-0.0982	-0.2078	-0.1352	0.0658	0.0598	0.1633	-0.2518	0.3571	0.0921	0.2411	-0.2655	-0.194	-0.1028	-0.2218	0.358	-0.2271	0.0208	0.6412	0.3986	0.5601	0.2531	-0.1286	-0.4209	-0.327	-0.6367	0.0512	0.18	0.038	-0.2895	0.0094	0.1211	-0.3979	0.4684	0.1197	0.1074	-0.066	0.7884	-0.3577
A_42_P635666 Arpc2_predicted similar to actin related protein 2/3 complex subunit 2; ARP2/3 protein complex subunit 34 (LOC301511)	-0.4167	-0.2643	-0.9749	-0.137	0.2559	0.281	0.1117	-0.3517	-0.6536	-0.4671	-0.4824	-0.3096	-0.4123	-0.4071	0.0763	-0.3177	-0.4326	-1.0255	0.1578	-0.7613	0.0687	0.0708	0.7932	0.2371	-0.1579	-0.3946	0.2425	-0.4712	-0.3194	-0.7407	-0.3737	0.0525	0.2958	0.6499	0.0593	-0.4146	-0.3401	-0.7874	-0.5653	-0.7741	-0.416	0.1823	-0.5442	0.0118	0.1786	-0.1692	0.0967	-0.4658	0.41
A_43_P17743 Pir pirin	0.3252	0.1052	0.2479	-0.045	0.2207	0.103	0.195	0.3315	0.7188	0.0711	0.3086	0.2308	0.3663	0.4015	0.3416	0.1961	-0.1305	0.2202	-0.1432	0.0021	-0.0797	-0.1934	-0.0794	-0.4334	0.2436	0.359	0.5656	-0.4118	-0.2452	0.424	-0.4468	-0.0677	-0.0872	-0.2305	0.1086	0.3082	-0.165	-0.5657	0.1926	0.1176	0.1563	0.0563	0.4085	0.2121	0.1629	0.1557	0.3198	0.071	0.1935
A_42_P640807 Arpc4_predicted similar to actin related protein 2/3 complex, subunit 4; actin related protein 2/3 complex, subunit 4 (20 kDa) (LOC297518)	-0.1388	0.2292	-0.1086	-0.2009	0.0498	0.0292	0.0274	0.0186	0.2121	0.1656	0.0645	0.1713	0.0429	0.21	0.4357	-0.4209	-0.2521	-0.3439	0.2322	-0.0804	-0.1818	0.0674	-0.0935	-0.0869	0.1823	0.2883	0.0625	-0.586	-0.5058	0.3748	-0.3989	0.1475	0.3186	0.0111	0.2751	-0.0306	-0.2686	-0.7474	0.0103	0.352	0.1582	0.229	0.2271	0.1818	-0.2596	0.0778	0.1856	0.0881	-0.6355
A_43_P10711 Psma7 Proteasome (prosome, macropain) subunit, alpha type 7	-0.1583	-0.0955	-0.2145	-0.0368	0.0472	-0.0068	-0.1054	-0.1514	-0.237	-0.0727	-0.2263	-0.1643	-0.0235	-0.141	-0.1716	-0.094	-0.1645	-0.2599	0.0167	-0.1541	-0.1489	-0.0641	-0.0632	0.0786	-0.0262	0.0134	-0.002	-0.3223	-0.4116	-0.6913	-0.4256	-0.1064	-0.038	-0.0656	-0.2664	-0.5577	-0.2318	-0.3326	-0.4521	-0.2259	0.0456	-0.1275	-0.069	-0.0602	-0.1032	-0.0637	0.1029	-0.183	-0.247
lalt.pool	-0.075	2.975	3.425	-0.2	2.325	6.4	-0.225	-0.025	-0.55	0.05	0.275	1.525	0.15	-0.125	1.575	0.15	0.025	0.15	0.275	7.1	1.975	-0.15	6.025	0.675	-0.35	0.15	0.475	-0.4333	1.4167	3.5833	-0.0667	-0.6333	0.2167	1.8	0.1167	-0.9333	0.35	2.8333	-1.1	1.675	1.025	5.325	-0.125	-0.25	8.425	2.35	-0.325	1.825	-0.95
[truncated: 25 more columns]
