# Supplementary material for: Gene set enrichment analysis for non-monotone association and multiple experimental categories
Source: BMC Bioinformatics. 2008 Nov 14;9:481. doi: 10.1186/1471-2105-9-481 (PMC2636811; doi:10.1186/1471-2105-9-481)
Supplement: Additional file 2 — Sets and Expression. The intermediate analysis results of NCT compendium data set. Sets directory contains lists of identified gene sets under different across-compound (category) selection criteria. Compound specific p-values, set size, etc are provided. Expression directory contains extracted expression data for respective identified gene sets. [file 1471-2105-9-481-S2.zip › SetsAndExpression/expression/C2-6of8liverp05-Cfilter-22-liver-ACTINYPATHWAY.txt]

geneids	1.2.Dich-24-15#-0.1	1.2.Dich-24-150#3	1.2.Dich-24-1500#3.4	1.2.Dich-48-15#-0.2	1.2.Dich-48-150#2.3	1.2.Dich-48-1500#6.4	1.2.Dich-6-15#-0.2	1.2.Dich-6-150#0	1.2.Dich-6-1500#-0.6	1.4.Dich-24-15#0	1.4.Dich-24-150#0.3	1.4.Dich-24-1500#1.5	1.4.Dich-48-15#0.2	1.4.Dich-48-150#-0.1	1.4.Dich-48-1500#1.6	1.4.Dich-6-15#0.2	1.4.Dich-6-150#0	1.4.Dich-6-1500#0.2	Brom-24-25#0.3	Brom-24-250#7.1	Brom-24-75#2	Brom-48-25#-0.2	Brom-48-250#6	Brom-48-75#0.7	Brom-6-25#-0.4	Brom-6-250#0.2	Brom-6-75#0.5	Diqu-24-10#-0.4	Diqu-24-20#1.4	Diqu-24-25#3.6	Diqu-24-5#-0.1	Diqu-48-10#-0.6	Diqu-48-20#0.2	Diqu-48-25#1.8	Diqu-48-5#0.1	Diqu-6-10#-0.9	Diqu-6-20#0.4	Diqu-6-25#2.8	Diqu-6-5#-1.1	Gala-24-100#1.7	Gala-24-25#1	Gala-24-400#5.3	Gala-48-100#-0.1	Gala-48-25#-0.2	Gala-48-400#8.4	Gala-6-100#2.4	Gala-6-25#-0.3	Gala-6-400#1.8	Mono-24-10#-1
A_43_P10803 Actr3 actin-related protein 3 homolog (yeast) (Actr3)	-0.2246	0.6072	0.7983	0.4071	0.6042	1.1719	-0.667	-0.3936	-0.3722	-1.2546	-0.8832	-0.7175	-0.3108	-0.373	-0.3412	-0.9489	-1.2813	-1.4167	0.0071	1.6389	0.851	-0.0264	1.3202	0.0812	0.1907	0.1056	0.3631	-0.3335	0.2389	0.9138	0.3473	-0.4273	0.424	0.9576	0.1592	-0.4354	0.3296	1.0042	-0.2976	-0.0514	-0.3202	0.7791	-0.1191	-0.3148	1.4811	0.2472	-0.1082	0.1489	-0.1118
A_42_P780039 Ntrk1 neurotrophic tyrosine kinase, receptor, type 1 (Ntrk1)	0.053	1.0377	1.6036	0.2387	-0.4352	0.4322	-0.1345	-0.0828	0.0272	-0.3064	0.121	0.9281	0.4014	-0.023	0.7043	0.2273	0.2753	-0.0823	0.0061	0.7025	0.4081	0.0414	-0.0539	0.0035	0.1224	0.0356	-0.1191	-0.0911	0.0729	0.1002	-0.1308	-0.2698	-0.0524	0.1544	0.0087	0.0389	0.1132	0.189	-0.0643	0.1994	0.1053	0.0192	0.1673	-0.1903	0.1932	-0.2132	0.0796	-0.0395	-0.425
A_43_P12008 Arpc1b actin related protein 2/3 complex, subunit 1B (Arpc1b)	0.0405	0.6246	0.5331	0.1398	0.8551	1.0924	-0.2822	-0.0477	-0.2835	0.0096	-0.1648	0.1762	-0.2562	-0.1785	-0.1722	-0.4421	-0.2545	-0.1551	-0.1538	1.6673	0.3055	-0.2397	2.0686	0.1791	-0.2339	0.0183	0.0253	0.1006	0.6006	1.0786	0.1937	0.2216	0.8411	1.3398	0.1582	-0.104	0.1474	0.677	-0.1258	0.6326	-0.1884	2.0057	0.0879	0.0257	3.0709	0.5497	0.0146	0.2635	-0.0903
A_42_P717643 Nck1_predicted similar to non-catalytic region of tyrosine kinase adaptor protein 1 (LOC300955)	0.0233	0.3154	0.4071	0.1193	0.2146	0.3309	0.2631	0.5104	0.4276	-0.0884	-0.1413	0.0214	-0.3279	-0.367	-0.3684	-0.597	-0.5539	-0.4655	-0.2789	-0.038	-0.0852	-0.089	0.3407	-0.0372	0.0546	0.1391	0.2461	0.1369	0.0865	0.2092	-0.1087	-0.034	-0.1459	-0.2434	-0.1308	-0.2001	-0.1472	-0.4517	-0.0689	0.1092	0.0708	0.1953	0.1399	0.059	0.4406	-0.043	0.0479	-0.6593	0.0094
A_43_P15664 N-WASP Rat mRNA for N-WASP, complete cds.	-0.1142	0.1935	0.7661	-0.2439	-0.1635	0.3956	0.2215	0.4488	0.4404	0.0271	-0.3058	0.357	-0.1632	-0.0746	-0.1772	-0.1195	0.1	0.2463	-0.2603	0.3933	0.1352	0.0648	-0.0346	0.0106	-0.0703	0.5549	0.0266	0.2135	0.272	0.1603	0.0207	-0.0615	0.1079	0.1067	0.1473	0.0191	0.1044	0.3556	0.1326	0.0224	0.1745	0.0614	-0.0057	0.2871	-0.0391	0.2918	-0.0874	-0.1976	0.0758
A_42_P635666 Arpc2_predicted similar to actin related protein 2/3 complex subunit 2; ARP2/3 protein complex subunit 34 (LOC301511)	0.2694	0.6565	0.5821	0.0456	0.2515	0.5419	0.0916	0.0127	-0.0138	0.529	0.5797	0.8582	-0.1162	-0.0826	0.1665	0.3038	0.242	0.1888	0.2084	0.8552	0.4201	0.0335	0.9712	0.2463	-0.1308	-0.0038	0.0609	0.0648	0.3493	0.5413	0.0426	0.018	0.2347	0.2379	0.0802	0.1844	0.3003	0.3553	0.0954	0.3549	0.1554	0.9938	0.0907	0.1865	1.4646	0.4742	0.1966	0.3697	0.0801
A_43_P17743 Pir pirin	0.0812	2.3325	2.7589	-0.0602	0.3505	2.6845	0.9735	1.6898	0.9075	-0.7367	0.7203	2.6314	-0.3598	-0.7544	1.0424	0.1794	0.371	-0.2048	0.3113	1.0936	1.624	-0.1679	1.2518	0.1203	2.1789	1.8893	2.3871	-0.3471	0.147	0.5629	-0.1993	-0.0345	0.1723	-0.0794	0.2117	0.2858	1.3258	0.5424	0.1696	0.0714	-0.1022	-0.5613	0.1349	0.0376	0.8609	-0.5957	-0.0153	-0.2264	0.1858
A_42_P640807 Arpc4_predicted similar to actin related protein 2/3 complex, subunit 4; actin related protein 2/3 complex, subunit 4 (20 kDa) (LOC297518)	-0.145	0.5357	0.5627	-0.0519	0.3486	0.6756	-0.4082	-0.6422	-0.0694	-0.9721	-0.9027	-0.495	-0.4194	-0.5404	-0.1936	-0.3089	-0.5641	-0.6096	-0.0015	1.0438	0.7002	0.0572	1.1426	0.1485	0.0434	0.0502	0.0481	-0.356	0.2585	0.655	0.2026	0.0026	0.3201	0.5282	0.2368	-0.1146	0.1573	0.3485	-0.2758	0.2802	-0.1427	0.6011	-0.0313	-0.014	1.4183	0.2314	-0.0404	0.0977	-0.0792
A_43_P10711 Psma7 Proteasome (prosome, macropain) subunit, alpha type 7	0.0778	0.2349	0.805	-4e-04	-0.1031	0.2914	0.2762	0.687	0.8882	0.0906	0.0264	0.407	9e-04	-0.1681	-0.1854	-0.3114	-0.1644	0.0077	-0.1479	0.4118	0.038	-0.1651	-0.2387	-0.2613	0.3276	0.3324	0.5503	-0.0304	-0.1173	-0.1435	-0.0658	-0.0836	-0.2155	-0.2079	-0.2268	-0.0938	0.2986	0.2369	-0.0173	-0.0051	0.0052	0.7467	-0.2883	0.0108	-0.1692	0.7405	0.031	-0.1491	-0.0907
lalt.pool	-0.075	2.975	3.425	-0.2	2.325	6.4	-0.225	-0.025	-0.55	0.05	0.275	1.525	0.15	-0.125	1.575	0.15	0.025	0.15	0.275	7.1	1.975	-0.15	6.025	0.675	-0.35	0.15	0.475	-0.4333	1.4167	3.5833	-0.0667	-0.6333	0.2167	1.8	0.1167	-0.9333	0.35	2.8333	-1.1	1.675	1.025	5.325	-0.125	-0.25	8.425	2.35	-0.325	1.825	-0.95
[truncated: 25 more columns]
