# Supplementary material for: Gene set enrichment analysis for non-monotone association and multiple experimental categories
Source: BMC Bioinformatics. 2008 Nov 14;9:481. doi: 10.1186/1471-2105-9-481 (PMC2636811; doi:10.1186/1471-2105-9-481)
Supplement: Additional file 2 — Sets and Expression. The intermediate analysis results of NCT compendium data set. Sets directory contains lists of identified gene sets under different across-compound (category) selection criteria. Compound specific p-values, set size, etc are provided. Expression directory contains extracted expression data for respective identified gene sets. [file 1471-2105-9-481-S2.zip › SetsAndExpression/expression/C2-6of8liverp05-Cfilter-23-blood-PYRIMIDINE_METABOLISM.txt]

geneids	1.2.Dich-24-15#-0.1	1.2.Dich-24-150#3	1.2.Dich-24-1500#3.4	1.2.Dich-48-15#-0.2	1.2.Dich-48-150#2.3	1.2.Dich-48-1500#6.4	1.2.Dich-6-15#-0.2	1.2.Dich-6-150#0	1.2.Dich-6-1500#-0.6	1.4.Dich-24-15#0	1.4.Dich-24-150#0.3	1.4.Dich-24-1500#1.5	1.4.Dich-48-15#0.2	1.4.Dich-48-150#-0.1	1.4.Dich-48-1500#1.6	1.4.Dich-6-15#0.2	1.4.Dich-6-150#0	1.4.Dich-6-1500#0.2	Brom-24-25#0.3	Brom-24-250#7.1	Brom-24-75#2	Brom-48-25#-0.2	Brom-48-250#6	Brom-48-75#0.7	Brom-6-25#-0.4	Brom-6-250#0.2	Brom-6-75#0.5	Diqu-24-10#-0.4	Diqu-24-20#1.4	Diqu-24-25#3.6	Diqu-24-5#-0.1	Diqu-48-10#-0.6	Diqu-48-20#0.2	Diqu-48-25#1.8	Diqu-48-5#0.1	Diqu-6-10#-0.9	Diqu-6-20#0.4	Diqu-6-25#2.8	Diqu-6-5#-1.1	Gala-24-100#1.7	Gala-24-25#1	Gala-24-400#5.3	Gala-48-100#-0.1	Gala-48-25#-0.2	Gala-48-400#8.4	Gala-6-100#2.4	Gala-6-25#-0.3	Gala-6-400#1.8	Mono-24-10#-1
A_42_P630562 Polr2h_predicted similar to polymerase (RNA) II (DNA directed) polypeptide H (LOC287988)	-0.1183	0.2901	-0.5077	-0.0482	0.2495	0.1546	0.0884	-0.1487	-0.3114	-0.4771	-0.4392	-0.1541	-0.5325	-0.4157	-0.086	0.0449	0.0356	-0.239	0.1071	-0.2553	0.0946	-0.0524	0.559	0.1319	0.163	-0.0724	0.1327	-0.1252	-0.1437	-0.1815	0.3155	0.109	0.184	0.4017	0.3203	-0.1019	0.1445	0.1537	-0.0044	-0.2368	-0.0153	0.0634	-0.3982	-0.0145	0.2069	-0.1352	0.0084	-0.1478	0.086
A_42_P468662 Polr2d_predicted Polymerase (RNA) II (DNA directed) polypeptide D (predicted)	-0.0896	-0.0616	-0.2798	0.0087	0.1578	-0.0014	0.0257	-0.0659	-0.0277	-0.2414	-0.24	-0.0167	-0.0729	-0.085	0.0343	0.1645	0.1547	0.0617	0.0196	-0.0511	0.038	0.0156	0.044	-0.0174	-0.1005	-0.0697	-0.0588	-0.0334	-0.0304	0.1112	0.1761	-0.0343	0.0482	0.1469	0.3761	0.0795	0.026	0.0208	0.0726	0.1492	0.1363	0.1649	-0.0126	0.1297	0.284	0.1278	0.0846	0.0787	0.1066
A_43_P10810 Itpa Inosine triphosphatase (nucleoside triphosphate pyrophosphatase)	-0.0847	-0.1448	-0.6616	-0.0542	-0.1028	-0.3808	-0.2222	-0.1685	-0.5666	0.0722	-0.3605	-0.2568	-0.0983	0.1135	0.1367	0.1076	0.0131	-0.3782	-0.1542	-0.4698	-0.1445	0.2098	-0.1846	-0.0062	-0.1958	-0.4327	-0.1679	-0.5814	-0.7655	-0.8779	-0.7801	0.1739	0.0447	-0.1272	0.1686	-0.3484	-0.3977	-0.4262	-0.2175	0.0669	0.2318	0.4642	-0.1746	-0.5763	-0.2723	-0.2487	0.3102	-0.2787	-0.0404
A_43_P20895 Rrm1 Ribonucleotide reductase M1	0.1301	0.0323	0.1927	0.1569	-0.0756	0.0164	0.0456	0.1417	0.0315	0.0836	0.1002	-0.0038	0.014	0.0757	0.0893	0.1145	-0.1438	0.2821	0.0216	0.2637	0.0717	0.0035	-0.073	0.0735	0.064	0.0088	0.088	0.0606	0.2062	-0.0495	0.1172	-0.1408	-0.0686	0.0542	-0.1212	0.0995	0.1486	0.4496	0.0961	0.0775	0.1609	0.0302	0.0903	0.0885	0.1913	0.0281	-0.0777	0.091	-0.0764
A_42_P627169 Polr2j_predicted Polymerase (RNA) II (DNA directed) polypeptide J (predicted)	-0.3244	-0.1319	-1.0622	-0.0448	0.1122	-0.0358	-0.0358	-0.5585	-0.9781	-0.6214	-0.7749	-0.7502	-0.6326	-0.733	-0.3881	-0.1908	-0.3601	-0.8558	0.1484	-0.6847	0.079	0.2485	0.5724	0.2891	-0.0112	-0.6799	0.1265	0.1588	0.0098	-0.4567	0.4509	0.257	0.4218	0.8198	0.432	-0.128	0.0059	0.0035	-0.2469	-0.4461	-0.149	0.0627	-0.6927	-0.3966	0.0536	-0.3096	-0.0046	-0.3763	0.231
A_42_P614972 Nudt2 nudix (nucleoside diphosphate linked moiety X)-type motif 2	0.0488	0.0673	-0.0172	0.0446	0.1081	-0.074	-0.0045	0.053	0.1092	-0.0094	-0.0543	-0.0697	-0.0502	0.0635	0.0946	0.1158	0.1574	0.163	0.037	-0.069	0.0121	0.0598	-0.059	0.0322	-0.1633	-0.0219	-0.145	0.1038	0.0065	0.0166	0.062	-0.1106	-0.0331	0.1153	0.003	0.0653	0.0016	0.0842	0.1164	0.0517	0.1534	0.0194	0.0697	-0.0067	0.1264	0.0188	0.0115	-0.0931	0.1562
A_43_P22117 Ctps_predicted similar to cytidine 5-triphosphate synthase (LOC313560)	0.0294	0.0431	0.3269	0.0994	-0.1478	0.0369	0.0467	0.0753	0.1097	-0.038	0.4049	0.1532	0.2048	0.1158	-0.1251	0.1112	0.0031	0.0869	-0.1598	0.161	0.016	0.0332	-0.1018	0.0804	0.1753	0.0398	-0.1206	0.1968	0.0937	0.1752	-0.1024	0.1126	0.018	-0.1445	0.2311	0.278	0.1289	0.2674	0.1303	0.1984	-0.0316	0.235	0.2287	-0.1525	0.0688	0.0716	-0.1646	0.3746	0.025
A_43_P11344 Np nucleoside phosphorylase (Np)	-0.0478	0.0908	-0.0275	0.0092	0.1206	0.0917	-0.0282	-0.087	-0.1383	-0.1123	-0.2291	-0.0272	-0.172	-0.239	-0.0252	0.0495	0.0607	-0.1043	0.0058	0.2551	0.1136	0.0391	0.3715	0.0983	-0.1144	-0.1072	-0.1008	-0.0296	0.017	-0.0456	0.0103	0.0359	0.1395	0.6659	0.099	-0.159	-0.0393	-0.1005	-0.1708	-0.0814	-0.0558	0.0197	-0.2483	0.4642	0.3825	-0.1212	0.0944	-0.0506	0.085
A_42_P726293 LOC498909 Polymerase (RNA) II (DNA directed) polypeptide C (predicted)	-0.0791	-0.0444	-0.7799	-0.1178	0.0741	-0.0082	0.0948	-0.2735	-0.5963	-0.2038	-0.309	-0.0737	-0.2492	-0.3978	-0.0104	0.016	-0.2637	-0.5529	0.1218	-0.7549	0.1516	0.0633	0.5029	0.2248	0.0274	-0.2008	0.3743	-0.1248	-0.1032	-0.689	0.0097	0.1645	0.273	0.4218	0.2123	-0.2976	-0.2191	-0.3722	-0.4071	-0.5754	-0.1303	0.293	-0.5628	-0.2271	0.0308	-0.4203	0.1231	-0.349	0.1646
A_43_P12090 Pold1 Polymerase (DNA directed), delta 1, catalytic subunit	-0.1316	-0.095	-0.5542	-0.1816	0.0803	-0.493	-0.0958	-0.2189	-0.361	-0.3538	-0.5416	-0.3808	-0.0836	-0.1296	0.1018	-0.1952	-0.1957	-0.5326	0.1117	-0.4229	0.0584	0.0367	0.173	0.0276	-0.0285	-0.1728	-0.0371	-0.3255	-0.3628	-0.339	-0.2518	-0.1591	0.0457	-0.1488	0.1051	-0.0639	-0.3168	-0.5095	-0.1329	-0.1072	0.1914	0.0645	-0.1654	-0.3452	-0.2388	-0.0976	-0.0783	-0.0418	0.0241
A_42_P602540 Nt5 5 nucleotidase	-0.2196	-0.0246	-0.06	-0.3357	0.0941	0.6045	0.2921	-0.1862	-0.317	0.148	0.2344	0.2707	-0.0487	-0.4101	0.0279	0.0029	-0.0708	-0.1013	-0.1212	-1.1777	-0.2251	0.1776	0.532	0.4102	0.1644	0.0568	0.5974	0.9114	0.8942	0.3243	0.4332	0.8281	0.5809	1.2632	0.3954	-0.3497	0.3007	0.1981	-0.4355	-0.2304	-0.2043	0.6046	-0.5507	-0.0876	0.3704	0.7391	0.1441	-0.1275	0.5297
A_43_P16644 LOC288051 similar to Umps protein (LOC288051)	-0.054	-0.0588	-0.2415	0.274	-0.1299	0.1788	-0.1076	0.1326	0.0495	-0.0191	-0.0371	-0.0315	0.4635	-0.0382	-0.0266	-0.5684	0.0213	-0.0352	0.1032	0.0185	-0.2	0.0295	0.3418	0.2024	-0.0186	0.1479	0.0588	-0.1006	0.0303	-0.1654	0.0781	-0.1203	0.1387	-0.0965	0.3328	0.043	-0.28	0.1358	-0.041	-0.0532	-0.1115	0.087	-0.1615	-0.2236	-0.3868	0.1492	0.1468	-0.3597	-0.0327
A_43_P11276 Itpa Inosine triphosphatase (nucleoside triphosphate pyrophosphatase) (Itpa)	-0.4408	-0.2138	-1.2669	-0.1782	0.2796	0.0164	0.1484	-0.575	-0.8559	-0.3249	-0.4086	-0.1573	-0.4878	-0.517	-0.0413	-0.3574	-0.5147	-1.2418	0.2365	-1.0123	0.1214	0.0976	0.6216	0.2645	0.1584	-0.5711	0.4316	-0.7417	-0.7531	-0.8186	-0.4245	0.1811	0.3405	0.4205	0.3151	-0.5282	-0.5932	-1.0104	-0.6316	-0.8834	-0.3932	0.1174	-0.7592	-0.0939	-0.1877	-0.4438	0.0272	-0.675	0.254
A_42_P648207 LOC290741 Similar to 6030466N05Rik protein	0.0444	0.0648	0.1994	0.1703	0.0108	0.2274	-0.0482	0.0278	3e-04	-0.0699	-0.0646	-0.1429	-0.3161	-0.1491	-0.2728	0.0874	-0.0147	0.2095	0.112	0.2114	0.2172	-0.0728	-0.0524	-0.0188	-0.1211	0.1522	-6e-04	1.0004	0.9089	0.3229	0.6011	0.0066	0.0125	0.3153	0.0719	0.1714	0.293	0.6741	0.1421	-0.1068	-0.0885	0.0325	-0.0735	-0.236	0.1829	0.079	0.0019	0.0115	-0.0152
A_43_P11756 Ak3 adenylate kinase 3 (Ak3), mRNA.	-0.0097	-0.1664	-0.3756	-0.1016	-0.0794	-0.3336	0.1154	-0.0959	-0.0985	-0.0055	0.0514	0.0544	0.1598	0.2166	0.2441	0.225	0.1021	0.0047	-0.0204	-0.1996	-0.0091	0.0256	-0.0667	-0.106	-0.113	-0.1176	-0.0532	-0.2804	-0.612	-0.261	-0.3378	-0.1423	-0.1132	-0.241	6e-04	0.0237	-0.1006	-0.2957	0.0864	0.167	0.1644	0.0884	0.1072	0.1252	-0.0782	0.0722	-0.0178	0.2083	0.0893
A_42_P754674 Tk2_predicted Thymidine kinase 2, mitochondrial (predicted)	-0.0796	0.0642	0.0393	-0.249	0.0113	0.3152	0.1138	-0.1308	-0.2671	0.0369	-0.2862	0.1799	-0.138	-0.197	0	-0.1383	-0.1243	-0.6756	0.0313	-0.3649	-0.2247	-0.037	0.3838	0.0507	0.1103	0.0374	0.1	-0.8926	-0.8799	-0.2822	-0.6028	0.2075	0.2576	0.3869	-0.0764	-0.4724	-0.5879	-1.16	-0.4343	-0.2787	-0.2109	0.0162	-0.2661	0.1611	-0.0813	0.0591	0.1535	-0.1932	0.2182
A_43_P12252 Entpd1 ectonucleoside triphosphate diphosphohydrolase 1 (Entpd1)	-0.2182	0.4128	0.4561	-0.1754	0.0993	0.4038	0.531	-0.0174	-0.5662	-0.1078	0.2569	0.4459	0.127	-0.2911	-0.0636	0.3465	-0.298	0.3012	-0.32	0.0686	0.0609	0.0234	-0.4506	-0.0067	-0.0124	-0.2047	0.0736	-0.4329	-0.4477	0.5786	-0.6038	0.8253	0.1367	0.4606	0.3387	-0.0923	-0.326	-1.5688	-0.2684	-0.324	-0.3716	0.3975	-0.2464	0.0351	-0.0319	0.5932	-0.0308	0.0778	-0.189
A_42_P702198 Nt5 5 nucleotidase (Nt5)	0.0638	-0.2368	-0.4875	-0.2856	-0.0723	-0.1318	0.1014	-0.1806	-0.3074	0.1685	-0.1364	0.015	-0.1297	-0.2908	0.0581	0.2654	0.1552	-0.3445	-0.0926	-0.7393	-0.3749	0.1542	-0.0052	0.169	-0.1606	-0.5943	-0.1832	0.0072	-0.2511	-0.1613	0.0698	0.5475	0.2595	0.3791	0.1622	-0.3873	0.0107	-0.3639	-0.3123	-0.1217	0.1842	0.5278	-0.184	-0.1657	0.0456	0.5472	-0.0027	0.0774	0.3169
A_43_P12557 Polr2f polymerase II	-0.1114	0.129	-0.6122	-0.0533	0.1359	0.02	-0.0913	-0.2626	-0.3847	-0.2401	-0.4366	-0.141	-0.3066	-0.1461	-0.2295	-0.1852	0.3746	-0.1218	-0.1579	-0.649	-0.0946	-0.0521	0.4282	-0.0224	0.1212	-0.4306	-0.2101	-0.0688	-0.2324	0.0897	0.2366	0.2216	0.059	0.1445	0.5944	0.35	4e-04	-0.0255	0.096	-0.1853	0.4123	0.2022	-0.1362	-0.456	0.071	-0.1902	-0.2711	-0.2924	0.268
A_43_P12411 Dck deoxycytidine kinase (Dck)	0.5316	0.2513	0.0186	0.1252	-0.0116	0.7343	-0.0354	0.0444	0.0568	0.0697	-0.0794	0.0276	0.227	0.1794	-0.1951	-0.0465	0.0191	-0.0666	-0.2225	-0.0195	-0.2312	0.1878	0.3264	0.1894	-0.0865	-0.2682	-0.6447	-0.2001	0.1811	-0.311	-0.4684	0.3775	0.011	0.5299	-0.5176	-0.3394	-0.29	-0.3788	-0.1429	0.0322	-0.0044	0.2807	0.2109	0.3853	0.1069	0.2794	0.2565	0.1522	0.384
A_43_P15604 Nme1 expressed in non-metastatic cells 1 (Nme1)	-0.3304	0.0505	-0.8188	-0.1612	0.1309	0.2123	0.1006	-0.2389	-0.3752	-0.2167	-0.2778	-0.1462	-0.3402	-0.3009	-0.0648	0.0095	-0.0295	-0.349	-0.0385	-0.6422	0.0418	-0.0932	0.6588	0.0615	0.1776	-0.2547	0.2961	-0.4936	-0.5014	-0.0041	-0.3039	0.168	0.1846	0.2798	0.2954	-0.0595	-0.2935	-0.5485	-0.1612	-0.1295	0.1904	0.1278	-0.3193	0.0174	0.0136	-0.2244	-0.0472	-0.2189	0.0795
A_42_P624726 Entpd8 Ectonucleoside triphosphate diphosphohydrolase 8	0.0901	0.038	0.1098	0.0123	-0.0551	-0.1241	-0.0629	0.075	0.0668	-0.1566	-0.1579	-0.0195	-0.0208	-0.0646	0.089	0.0966	-0.0184	0.0878	0.0799	-0.0235	0.0504	-0.087	-0.0304	-0.044	-0.093	0.044	0.0492	0.2257	0.0163	0.1943	-0.0163	0.0898	0.0714	-0.0552	-0.0306	0.0703	-0.0124	0.1002	0.0922	0.1282	0.0712	0.0367	-0.0736	-0.1414	-0.2465	0.015	-0.1653	-0.0623	-0.0362
A_43_P15777 Cad similar to CAD protein (LOC362709)	-0.0152	-0.0246	-0.026	0.0025	-0.0436	-0.0832	0.0518	0.0525	0.0966	-0.0569	-0.0184	-0.0875	-0.0161	0.0298	-0.1053	-0.1108	-0.1073	-0.0275	0.0093	0.0509	-0.0066	0.0158	-0.03	-0.0241	0.2046	0.1174	0.1554	-0.1361	-0.1744	0.0509	-0.0903	-0.0313	-0.0582	-0.1657	-0.0181	0.0461	-0.0384	-0.0537	0.0797	-0.0696	-0.0855	-0.067	0.1278	-0.0027	-0.0434	0.026	-0.0052	0.0227	-0.0206
A_43_P23345 LOC361767 Similar to DNA polymerase lambda	-0.0556	0.0077	-0.049	0.0678	-0.1058	-0.1652	-0.1554	-0.2312	-0.3125	0.1243	0.0439	-0.0677	-0.162	-0.2091	-0.3311	0.012	-0.0135	-0.0289	0.0793	-0.0458	0.0096	0.1285	0.131	0.1929	-0.0793	-0.0348	-0.0907	0.2174	0.2796	-0.191	0.1976	0.11	0.0462	0.0266	-0.0924	-0.1266	0.0635	0.3001	-0.1457	-0.0321	-0.0671	-0.252	-0.19	-0.349	-0.1541	-0.1246	-0.0126	-0.1367	-0.3325
A_43_P12672 Rpo1-2 RNA polymerase 1-2 (Rpo1-2)	-0.0528	0	0.1374	0.021	0.0845	0.0726	0.2157	0.3782	-0.0924	-0.0309	0.0036	-0.1248	-0.1053	0.0413	0.424	0.1079	0.2324	0.1534	-0.0919	-0.0298	0.0089	0.3092	-0.2493	0	-0.0041	0.3145	-0.3711	-0.2742	-0.1767	0.1064	0.0478	0.0984	0.2177	0.3145	-0.1514	-0.1445	-0.0313	-0.0982	-0.0817	0.0286	0.0873	-0.3116	0.211	0.2895	-0.1546	-0.036	0.0244	0.2546	0.0614
A_43_P12615 Txnrd1 thioredoxin reductase 1 (Txnrd1)	0.1576	0.0826	0.3765	-0.0418	0.0818	0.2877	-0.1099	0.2298	0.1404	-0.0162	0.3665	0.4474	0.1911	0.0505	0.1994	0.2469	0.0782	0.3702	-0.066	0.0841	0.1693	0.0369	-0.1891	-0.0097	0.1591	0.1993	-0.0114	0.5403	0.2961	0.6676	0.3363	-0.22	-0.1955	-0.0908	0.3362	0.0904	0.1898	0.2403	0.2465	0.0989	-0.1894	0.5487	0.064	0.3464	0.1938	0.191	-0.0502	-0.0092	0.0261
A_43_P12991 Polr2g polymerase (RNA) II (DNA directed) polypeptide G (Polr2g)	-0.62	-0.2168	-1.5117	-0.0059	0.3978	0.4292	0.0729	-0.5781	-1.0286	-0.238	-0.458	-0.37	-0.4816	-0.4477	-0.1102	-0.0096	-0.1695	-0.8644	0.078	-1.1492	0.0371	0.0798	0.7059	0.3166	0.1158	-0.4572	0.2643	-0.0689	-0.0795	-0.4967	0.0126	0.2776	0.4216	0.8795	0.3234	-0.4666	-0.4565	-0.7746	-0.5128	-0.2967	0.1711	0.4676	-0.5459	-0.128	0.3086	-0.2499	0.1035	-0.1543	0.0643
A_43_P12957 Upb1 ureidopropionase, beta	0.1158	0	0	-0.1276	0.1538	0	-0.0065	0	0	-0.1465	-0.0525	-0.163	-0.0385	0.1346	0.123	-0.1407	0	0	0.0229	0.2514	-0.0568	0	-0.2106	0	-0.2018	0.182	0.0605	-1e-04	0.1027	-0.3071	-0.147	0.3089	0.014	-0.1812	0	0	-0.0391	0.0022	-0.0283	0.1207	0.3182	0.6092	-0.1457	0.6275	0.0225	0.0071	-0.3588	-0.5003	0.0138
A_42_P789646 Polr2a similar to DNA-directed RNA polymerase II largest subunit (RPB1) (LOC363633)	0.012	-0.0137	0.0229	0.0143	-0.0376	-0.0458	0.0139	0.0221	0.0341	0.0842	0.0267	-0.0258	-0.0311	0.0359	-0.0851	-0.0491	-0.0479	0.0026	-0.031	0.0534	-0.016	-0.0052	-0.0461	-0.0236	-0.0422	-0.0148	-0.0513	-0.0672	-0.1056	-0.0402	-0.0358	0.0286	-0.0232	-0.0458	-0.0239	0.0791	0.021	-0.0358	0.0644	-0.0593	-0.0054	-0.0855	0.0675	-0.0334	-0.03	0.0064	-0.0152	-0.0158	-0.0365
A_43_P12863 Dutp deoxyuridine triphosphatase (Dutp)	-0.2869	-0.0075	-1.1911	-0.1357	0.5878	0.4564	0.039	-0.2417	-0.4368	-0.4066	-0.1697	-0.1841	-0.3689	-0.2981	0.0435	-0.3262	-0.1892	-0.3124	-0.1861	-0.7375	0.0947	-0.1097	1.311	0.4735	0.1986	-0.3937	0.4588	-0.3542	-0.9734	-0.244	-0.0485	0.27	0.3865	0.753	0.4083	-0.3549	-0.109	-0.9504	-0.2977	-0.2926	0.1667	1.3719	-0.4178	0.4599	0.7264	-0.1924	-0.0658	0.5939	0.3068
A_43_P12838 Polg polymerase (DNA directed), gamma (Polg)	0.1233	-0.0224	0.3711	0.0062	-0.1433	0.0384	0.365	0.3387	0.2736	-0.0545	0.263	0.1396	0.3415	0.3841	0.567	-0.0924	-0.4272	0.1803	-0.222	-0.0809	-0.069	-0.193	0.0068	-0.1709	0.1512	-0.0561	0.3823	-0.076	-0.2331	0.7219	-0.1472	0.0257	-0.1546	-0.1933	0.0086	0.3314	-0.0317	-0.4249	0.3991	-0.0031	-0.1861	0.3547	0.662	-0.1178	0.2507	0.0516	0.038	0.2797	0.0934
A_42_P704269 Dpyd Dihydropyrimidine dehydrogenase	0	0	0	0	0	0	-0.3629	0	0	-0.0717	0	0.1658	0.2146	0	0.0541	0	0	0	-0.0569	0	0.0112	-0.0297	-0.3158	0	0.0137	0.0474	-0.068	-0.1133	0.1776	0	-0.036	0	-0.0696	-0.5203	0	0	-0.0166	0	0	0	0	-0.2334	0	0.1233	0	-0.4033	0	0.3609	0
A_42_P764578 Polr2f polymerase II	-0.0196	0.1377	0.2347	0.0978	0.0078	-0.002	-0.0329	-0.0801	0.0687	-0.103	-0.2616	0.1074	-0.1857	-0.1668	0.1784	-0.0926	-0.1037	0.1527	0.0155	0.2038	0.1661	0.1158	-0.052	-0.0085	-0.1036	0.0428	0.0471	0.4131	0.4553	0.2482	0.3747	-0.0225	-0.0059	0.3437	0.1217	0.1155	0.0543	0.3464	0.0427	-0.2674	0.142	-0.0793	-0.0698	-0.1734	0.225	0.1355	0.1203	0.0251	0.0541
A_42_P659489 Pola1 Polymerase (DNA directed), alpha 1	-0.2062	-0.0578	-0.2434	-0.0356	0.0069	-0.1121	-0.004	-0.169	-0.1405	0.1099	-0.2291	-0.0744	-0.0964	0.1967	0.0506	0.0487	-0.0137	0.1103	0.2793	-0.2434	-0.0068	0.0592	0.1685	0.0078	0.0043	0.201	-0.1113	0.4914	0.2615	0.1349	0.2006	-0.0718	0.2113	0.1566	0.2047	0.0829	0.1762	0.1765	0.012	0.1445	0.0816	0.5535	-0.1273	-0.1221	0.1536	-0.0432	-0.1444	-0.2862	0.0056
A_43_P15450 Tyms Unknown	0.0874	-0.0091	0.2316	0.1086	-0.1067	0.0225	-0.0042	0.0283	0.1433	-0.1816	-0.1143	-0.2602	-0.2493	-0.2238	-0.5123	0.1341	0.0524	0.0586	-0.1026	0.2244	-0.0031	-0.0692	-0.0948	-0.1583	0.0019	0.1113	0.0554	0.4449	0.3799	0.1756	0.4961	0.1473	-0.0147	0.2003	0.1181	0.3399	0.498	0.6347	0.2081	-0.0494	-0.0503	0.0436	0.0299	0.1558	0.1596	0.162	-0.1471	0.2269	0.1388
A_43_P23054 Nt5m_predicted similar to 5,3-deoxyribonucleotidase, mitochondrial (LOC287368)	-0.1361	0.0806	0.2471	-0.0393	0.1303	0.0388	-0.2021	0.0233	-0.0173	0.3149	0.0994	-0.0684	-0.2538	-0.1524	-0.1682	-0.0102	-0.0173	0.0618	-0.0096	0.3236	0.0329	-0.1451	0.0609	-0.1641	0.1575	0.2155	-0.0801	0.5968	0.4417	0.3617	0.1298	0.0907	0.0239	0.2101	-0.0436	0.1249	0.3135	0.5893	0.1435	0.2782	-0.2618	-0.2661	-0.0521	-0.1336	0.0099	-0.0507	0.0359	-0.3523	-0.1336
A_42_P673212 Cad similar to CAD protein (LOC362709)	-2e-04	-0.0756	-0.0509	-0.1359	0.0118	0.0845	0.1076	-0.0689	-0.0485	0.0364	0.0397	0.0412	0.2837	0.3194	0.1442	-0.362	-0.283	-0.3862	0.0535	0.5412	-0.2155	0.1396	0.1201	0.1794	-0.0258	-0.046	-0.1089	-0.6976	-0.6241	-0.8413	-0.7002	-0.2117	-0.1321	-0.4887	-0.4488	-0.7553	-0.4099	-0.6584	-0.5568	-0.2065	-0.0189	-0.0077	0.122	-0.0232	-0.2215	-0.2118	-0.2267	-0.1805	-0.0215
A_42_P827093 Polrmt_predicted similar to mitochondrial DNA-directed RNA polymerase precursor; h-mtRPOL (LOC299604)	-0.0182	-0.0437	-0.0954	-0.1215	-0.0755	-0.1768	0.1688	0.126	0.2232	0.0027	0.0136	0.011	0.265	0.2617	0.261	-0.1751	-0.1598	-0.0649	-0.07	-0.1158	-0.0599	-0.0726	-0.1349	-0.1657	0.3921	0.1036	0.2838	-0.5553	-0.6153	0.1056	-0.3797	-0.0461	-0.0468	-0.4404	0.0275	0.072	-0.2569	-0.368	0.0739	-0.0607	-0.0779	0.0264	0.1702	0.0992	-0.164	0.0588	0.024	0.0522	0.0372
A_43_P17592 Ctps_predicted similar to cytidine 5-triphosphate synthase (LOC313560)	0.0696	-0.1786	0.0139	-0.0551	-0.0363	0.2916	0.0862	-0.1055	-0.0902	0.1326	-0.0633	0.2526	0.067	0.1333	0.1137	0.1682	-0.3349	-0.2773	-0.0189	0.2612	-0.0121	0.094	0.1568	0.2428	-0.069	0.0918	-0.2768	-0.1799	-0.1225	-0.4189	0.2277	-0.2764	0.1058	0.1362	-0.1992	-0.2439	0.057	0.0746	-0.1194	-0.1482	0.0789	-0.2372	-0.1131	0.0429	0.135	-0.1205	-0.3525	0.2126	-0.0865
A_43_P22669 Polr2e_predicted Polymerase (RNA) II (DNA directed) polypeptide E (predicted)	0.033	-0.0314	0.0261	-0.0745	-0.0568	-0.1132	0.0446	0.0114	0.119	0.1914	0.089	0.0487	0.2677	0.1682	0.1256	-0.1419	-0.0586	-0.0159	0.0335	0.1259	-0.1615	-0.0271	-0.1077	0.0648	0.0518	0.007	0.0705	-0.1567	-0.274	-0.0312	-0.1984	-0.1465	-0.0669	-0.1765	-0.1534	-0.0824	-0.1266	-0.1995	-0.0112	-0.0012	0.0138	0.0924	-0.0285	-0.0299	-0.2008	-0.1125	0.0324	0.2762	-0.0718
A_42_P581909 Dutp Deoxyuridine triphosphatase	0.0886	-0.0545	0	0.1601	0.0928	-0.3952	-0.1274	0.0372	-0.0375	0.0186	-0.1053	-0.0682	-0.0578	-0.0239	0.3579	-0.086	-0.0639	0.0105	0.0049	-0.0956	0.0234	0.0186	0.1045	-0.0493	-0.2968	-0.0328	-0.0038	-0.0343	-0.0606	0.0318	0.1233	0.0023	0.1371	-0.2141	0.1317	-0.1392	-0.2729	0.0882	0.1122	-0.107	-0.0491	0.1372	-0.2179	0.2224	0.2	-0.0019	0.1506	0.0352	-0.0013
A_43_P13397 Cant1 ectonucleoside triphosphate diphosphohydrolase 8 (Entpd8)	-0.0308	0.0296	0.0445	0.0626	-0.0113	0.1042	0.0111	-0.0253	0.0493	-0.1989	-0.1782	-0.2794	-0.2514	-0.1234	-0.2646	-0.0867	-0.1054	-0.078	0.031	0.1357	0.0396	-0.1447	-0.0048	-0.0458	0.1428	0.1074	0.1078	0.4119	0.4862	0.2538	0.2876	0.0038	-0.0464	0.1138	0.0283	0.0917	0.1097	0.4445	0.0967	-0.1072	-0.0833	-0.1749	-0.0538	-0.0414	0.0376	-0.015	-0.014	-0.0492	-0.0424
A_43_P22423 Pole polymerase (DNA directed), epsilon (Pole)	-0.0806	-2e-04	0.1809	-0.0383	0.0107	0.1929	-0.2432	-0.1658	-0.1017	-0.1066	0.1126	0.143	0.021	0.1323	0.1195	-0.1235	-0.3065	0.105	0.1113	-0.141	-0.066	0.1475	0.0043	0.0522	0.378	-0.0231	0.181	0.0309	0.0382	0.2202	0.7649	0.0749	-0.0533	0.0099	0.0656	0.0048	0.1459	0.0057	-0.0499	0.2266	-0.1756	0.3046	-0.178	0.2914	0.2601	-0.2108	-0.1593	0.1796	-0.2062
A_43_P22499 Txnrd1 Thioredoxin reductase 1	-0.029	0	0	-0.0029	0	0	0.0131	0.0056	0.0578	-0.0794	0.0474	-0.1916	0.1379	0.0392	0.0175	-0.2709	-0.0579	0	-0.0956	-0.0518	0.0473	0	0.1042	0	0.098	0.2514	0.1132	0.1988	0.079	0.2626	-0.0068	0.0586	0.2592	-0.1851	0.2241	0	-0.0972	0.5598	0.0039	-0.0191	-0.4159	0.4454	-0.2543	0.574	0.1705	0	-0.1746	-0.4399	-0.1732
A_43_P17478 Dtymk_predicted similar to Dtymk protein (LOC301622)	-0.3079	-0.1726	-0.8636	-0.0799	0.2159	-0.1142	-0.1448	-0.092	-0.1566	0.0913	-0.0899	-0.0374	-0.0454	-0.0079	0.069	-0.1028	-0.0982	-0.4278	0.0358	-0.3682	-0.126	0.0516	0.2656	0.0812	0.1823	-0.1055	-0.0271	-0.4361	-0.5943	-0.2652	-0.4178	0.0719	0.146	0.0408	0.2256	-0.1818	-0.3478	-0.4586	-0.0849	0.0605	0.2282	0.3081	-0.2166	-0.1336	-0.3674	-0.1724	-0.0155	-0.1889	-0.0397
A_43_P16928 LOC501746 Similar to 5(3)-deoxyribonucleotidase	-0.2063	-0.2286	-1.7962	-0.2021	0.0835	-0.3646	-0.0441	-0.6773	-1.2413	-0.3842	-0.6338	-0.4107	-0.2642	-0.316	0.1162	-0.2784	-0.5208	-1.3124	0.0478	-1.6916	-0.0418	0.2142	0.306	0.2583	-0.1992	-1.0517	-0.102	-0.9592	-1.1396	-1.164	-0.5461	0.0465	0.1511	0.0864	0.0888	-0.59	-0.9435	-1.5776	-0.6727	-0.6753	-0.0614	0.0725	-0.4354	-0.338	-0.2168	-0.4472	-0.0243	-0.632	0.2694
A_43_P15941 Dhodh dihydroorotate dehydrogenase (Dhodh)	-0.0793	-0.0712	-0.1947	-0.0729	0.2157	-0.3604	0.0308	-0.0674	-0.0315	-0.0336	-0.115	-0.0076	-0.282	-0.078	0.3171	0.0569	0.0185	-0.2404	0.1651	-0.0394	0.0194	0.0848	0.0403	0.101	-0.0964	-0.1156	-0.1275	0.066	8e-04	-0.2452	-0.078	0.1036	0.225	0.1726	0.0548	0.0051	0.2104	0.2182	0.0171	0.0247	0.0281	-0.0636	-0.0917	0.0569	-0.17	-0.1442	-0.0109	-0.2258	0.2637
A_43_P21927 Cad similar to CAD protein (LOC362709)	0.1462	0.0808	0.2969	0.0749	-0.094	0.0685	0.1433	0.1788	0.2706	-0.1707	-0.0566	-0.0221	0.1265	0.0219	-0.1821	0.1408	0.0926	0.6	0.0032	0.1283	-0.0221	-0.0848	-0.1916	-0.1175	0.0526	-0.0361	-0.0055	0.3297	0.2205	0.357	0.3796	0.0595	-0.135	-0.0988	-0.0356	0.3735	0.2277	0.4741	0.3241	0.1468	0.0917	-0.0385	0.0956	0.2375	-0.1092	0.0898	0.0152	0.1823	-0.0036
A_43_P21194 Cad similar to CAD protein (LOC362709)	0.0426	0.0656	0.1638	-0.0215	0.0484	0.0654	0.0017	0.0373	0.0404	0.1816	0.2119	0.0763	0.0766	0.1446	0.0536	-0.0136	-0.0306	0.159	-0.0572	-0.0304	0.0271	0.0422	-0.1408	-0.0733	0.0122	0.0149	0.041	0.0198	0.006	0.1392	-0.0236	-0.0865	-0.0857	-0.1571	-0.0877	0.1183	0.0702	0.1097	0.1437	0.0786	0.0343	-0.1077	0.1126	0.0446	0.0306	0.0921	0.0209	-0.0258	0.0096
A_42_P611994 Ung_predicted Uracil-DNA glycosylase (predicted)	-0.0044	0.07	-0.1392	-0.0786	-0.0131	-0.3114	-0.1029	0.0766	0.0365	-0.0802	-0.0546	0.1942	-0.0367	-0.0446	0.3539	0.2232	-0.1695	0.0703	0.0977	-0.3492	0.1108	0.0151	0.1567	0.1756	0.0404	-0.1629	-0.038	-0.1417	-0.3113	-0.2626	-0.2224	-0.0584	0.0918	-0.0121	0.0428	-0.0614	-0.1969	-0.3567	-0.044	-0.2155	-0.045	0.1897	-0.2593	-0.0804	-0.3189	-0.2772	-0.1812	-0.1368	0.0215
A_42_P822360 Polr2a Polymerase (RNA) II (DNA directed) polypeptide A	9e-04	-0.0723	-0.3252	-0.0251	0.0216	-0.03	-0.0295	-0.0227	-0.0403	-0.023	-0.2158	0.038	0.2119	0.2024	0.3158	0.0091	0.058	-0.1832	0.1292	-0.1028	-0.0113	0.1104	0.0461	0.0692	-0.0303	-0.2023	-0.0698	-0.3969	-0.5472	-0.6114	-0.17	-0.0975	-0.0339	0.0122	-0.066	-0.2815	-0.0749	-0.3867	-0.3025	-0.1082	0.0556	0.174	-0.0055	0.0686	0.0749	-0.0858	-0.019	-0.0763	0.094
A_42_P742856 Pole polymerase (DNA directed), epsilon (Pole)	0.1681	0.034	0.1558	0.0119	0.0306	-0.0596	-0.0788	0.2115	0.1238	0.2479	0.0718	0.138	0.1599	0.2856	0.2042	-0.0876	-0.3576	-0.0468	-0.1341	-0.2224	0.0087	0.0332	-0.0425	-0.1946	-0.1029	0.0356	-0.3893	0.1666	-0.0347	0.026	-0.2155	0.0307	0.0897	-0.2595	0.161	-0.066	0.3113	-0.1172	0.0759	0.5784	-0.1398	0.593	0.0987	0.1521	-0.2026	0.0262	-0.1896	-0.2373	0.0379
A_43_P19257 LOC361767 similar to DNA polymerase lambda (LOC361767)	-0.25	0.2289	0.1966	-0.2134	0.1288	0.7973	0.2199	0.1148	0.1255	-0.2338	-0.3609	-0.0331	-0.2173	-0.2603	-0.1158	-0.0494	0.034	-0.391	-0.04	0.3923	-0.1474	-0.0288	0.4488	0.0344	0.2381	0.1187	0.2	-0.6294	-0.6892	0.3622	-0.2779	0.2125	0.1538	0.5461	0.3229	-0.1497	-0.0072	-0.6022	-0.196	-0.0153	-0.0396	0.2304	-0.1402	0.1509	0.1475	0.2509	0.1598	0.0617	0.0731
A_42_P768102 Polb polymerase (DNA directed), beta (Polb)	-0.0332	-0.0341	-0.1303	0.014	0.0017	0.0051	-0.0462	-0.0506	-0.0692	-0.0084	-0.0388	-0.0538	0.0555	0.0048	-0.0665	-0.0068	-0.047	-0.1405	0.0259	0.0323	-0.0121	0.059	0.053	0.0691	-0.0453	-0.0369	-0.0451	0.0439	0.0438	-0.1934	-0.023	0.0099	-0.0424	0.0528	-0.0714	-0.1288	-0.0234	-0.0525	-0.1204	-0.0831	0.0439	-0.0492	-0.0253	-0.0992	-0.0054	-0.0575	-0.0226	-0.0473	-0.0561
A_42_P626430 Nme2 Expressed in non-metastatic cells 2	-0.3752	-0.0418	-1.0316	-0.0774	0.2078	0.173	0.0126	-0.5606	-0.7573	-0.4392	-0.6114	-0.4056	-0.5845	-0.5748	-0.2435	-0.1276	-0.3048	-0.89	0.0829	-0.5341	0.055	0.1723	0.807	0.2449	0.0285	-0.6221	0.0289	-0.1434	-0.1973	-0.5264	0.144	0.1401	0.3075	0.7339	0.2407	-0.3351	-0.4132	-0.4372	-0.3948	-0.5342	-0.1202	0.1552	-0.6222	-0.1921	0.1062	-0.4598	-0.0981	-0.6813	0.127
A_43_P22198 Polr2a similar to DNA-directed RNA polymerase II largest subunit (RPB1) (LOC363633)	0.3249	-0.0791	0.4696	0.1436	-0.2092	-0.0912	0.4952	0.2784	0.0849	-0.0494	0	0.2097	-0.2077	-0.2045	-0.353	0.1934	0.0538	0	-0.2438	0.2607	0.1402	-0.1898	-0.2839	-0.0108	-0.3298	-0.2351	0.182	0.1054	0.0202	-0.1771	-0.1105	-0.4229	-0.2486	-0.4658	-0.2233	0.0734	0.2058	0.0578	-0.1832	-0.156	0.112	0.1431	-0.0713	-0.0267	0.0296	0.0514	-0.3074	0.1515	0.0767
A_43_P21596 Polr2b_predicted similar to DNA-directed RNA polymerase II 140 kDa polypeptide (RNA polymerase II subunit 2) (RPB2) (LOC289561)	-0.0091	0	0	0.0187	0	0	0.0797	-0.1277	0	-0.1426	0.0696	-0.0409	-0.0344	0.1396	0.065	-0.3784	0	0	-0.2527	0	-0.1164	0.161	0.0966	0	0.0264	0.2204	0.186	0.1277	-0.0125	-0.0211	0.1444	0.1981	0.1899	-0.64	-0.6586	0.0646	0.1779	0.1688	0.0492	-0.1721	0.0593	0.2727	-0.0142	0.1042	-0.2654	0	-0.031	-0.0614	-0.05
A_43_P21599 Polr2b_predicted similar to DNA-directed RNA polymerase II 140 kDa polypeptide (RNA polymerase II subunit 2) (RPB2) (LOC289561)	-1.0361	-0.0126	-0.0477	0.1779	-0.1122	-0.1623	-0.1007	0.1161	-0.0759	0.2096	0.059	0.1305	0.108	-0.0913	0.3568	-0.055	-0.1278	0.1103	0.0329	0.0083	-0.026	0.0045	-0.1742	-0.0034	0.495	0.4583	0.961	0.1584	-0.1542	-0.0467	-0.0968	0.3388	0.0466	0.1672	0.1866	-0.0411	0.0754	-0.0463	0.0076	-0.1982	0.1014	0.0148	-0.2537	-0.2065	-0.3826	-0.1972	-0.1257	-0.1988	-0.2831
A_42_P756753 Ecgf1_predicted Endothelial cell growth factor 1 (platelet-derived) (predicted)	-0.1376	0.0592	-0.0373	-0.0208	0.1671	-0.226	-0.0675	-0.0573	0.1343	-0.2028	-0.2672	-0.2602	-0.1337	-0.1218	0.1288	-0.1528	-0.0621	0.082	0.0411	0.0551	-0.0268	-0.1132	-0.164	0.0524	0.106	0.1195	-0.1446	0.1876	0.2626	0.1034	0.2	0.0543	0.1476	0.2086	0.2056	0.1838	0.1878	0.3952	0.282	0.0505	0.0287	-0.028	-0.117	-0.0509	-0.2226	-0.1082	0.0554	0.1222	-0.0697
A_42_P509356 Dpys dihydropyrimidinase (Dpys)	0.1903	0.0967	0.7522	-0.1023	-9e-04	-0.0258	0.1648	-0.014	-0.0637	-0.099	0	-0.0119	-0.0268	0.0558	-0.2548	0.031	0.0358	0	-0.2912	0.1575	0.0076	-0.1638	-0.4452	0.0321	-0.0383	-0.1208	-0.0256	0.2049	-0.0448	0.0932	-0.3203	0.2075	0.0222	-0.3361	0.1703	0.0801	-0.0271	0.0654	-0.019	0.0772	-0.0573	-0.2162	-0.1441	0.5123	0.1522	-0.0112	-0.0282	0.0733	0.141
A_42_P553960 Uck1_predicted Uridine-cytidine kinase 1 (predicted)	-0.2416	-0.0577	-0.3572	-0.095	0.1246	0.064	0.1059	-0.1268	-0.2886	-0.045	-0.1382	-0.0826	-0.0851	-0.1154	0.0577	-0.0097	-0.1141	-0.3788	0.1078	-0.2753	0.0527	0.008	0.2492	0.1387	-0.031	-0.0896	0.0862	0.0736	0.0455	-0.3636	-0.0836	0.2366	0.2533	0.3416	0.0753	-0.3009	-0.2784	-0.2898	-0.3364	-0.1783	-0.0227	0.1386	-0.2119	0.0174	0.0522	-0.0612	0.0749	-0.0727	0.0045
A_43_P10613 LOC298410 similar to UMP-CMP kinase (LOC298410)	-0.3036	0.3126	0.0016	0.0175	0.3676	0.8517	0.1082	-0.0778	0.0249	-0.0319	-0.089	0.3191	-0.3502	-0.3009	-0.0854	0.0672	0.1236	-0.1834	0.0319	-1.1158	0.1202	-0.1859	0.4044	-0.1209	0.1728	0.4806	0.3957	0.2998	0.2926	0.652	0.1692	0.5895	0.4241	1.1405	0.6138	0.0413	0.2469	0.0374	-0.169	-0.1291	0.0174	0.4786	-0.248	0.4477	0.6259	0.2262	0.0908	0.0547	0.0569
A_42_P559126 Ak3 Adenylate kinase 3	-0.0992	-0.185	-0.6181	-0.0454	0.0868	-0.3608	0.1899	0.1605	-0.0353	-0.1104	-0.2866	-0.0557	0.1542	0.3377	0.5458	0.2544	-0.1146	-0.0371	0.0514	-0.397	-0.0915	0.1868	-0.1598	0.0296	-0.14	-0.307	-0.1969	-0.3753	-0.662	-0.669	-0.2947	-0.2741	-0.1191	-0.2945	-0.1869	-0.0553	-0.0691	-0.5502	-0.017	-0.0416	-0.0483	0.3026	-0.0363	0.0856	0.0064	0.1024	-0.0508	-0.2626	0.2452
A_42_P730684 LOC289801 similar to uridine phosphorylase (LOC289801)	0.014	0.1833	0.2991	-0.0352	-0.0056	0.7218	0.0267	0.029	0.0743	-0.3207	-0.4527	-0.1327	-0.4219	-0.4804	-0.4007	0.0218	0.0685	-0.0503	-0.0418	0.6992	-0.0122	-0.0639	0.5954	-0.0231	0.0409	0.0377	0.0531	0.2505	0.4452	0.5589	0.3354	0.1231	0.1687	1.0108	0.1584	-0.1236	0.2492	0.369	-0.1434	0.0478	-0.1464	0.0425	-0.0043	0.5394	0.3675	0.3844	0.1216	0.0904	0.0734
A_43_P14701 Upb1 Ureidopropionase, beta	-0.0443	0.1692	-0.0895	-0.0839	-0.0669	-0.1772	-0.336	-0.2698	-0.6684	-0.4838	-0.8966	-0.3369	-0.399	-0.0431	-0.4714	-1.2121	-0.2456	-0.1876	0.1258	-0.1028	0.5037	-0.4487	-0.3426	-0.0466	-0.1672	0.5376	-0.3436	0.2372	0.603	0.6084	0.5768	0.4304	0.5337	-0.5607	0.2	-0.0372	0.9719	0.8484	-0.0054	-0.3102	0.6461	0.5582	0.1164	-0.0089	-0.0254	0.0441	1.1649	0.3609	-0.2288
A_43_P20356 Pole polymerase (DNA directed), epsilon (Pole)	-0.1145	-0.1664	-0.3632	-0.0032	-0.0127	-0.0117	0.0185	-0.1252	-0.2156	-0.2144	-0.177	-0.1345	-0.1698	-0.1516	-0.0283	0.0524	-0.1409	-0.3298	0.0799	-0.3659	-0.1416	0.1999	0.1166	0.1897	-0.0427	-0.3242	-0.0635	-0.0093	-0.1277	-0.4451	-0.1869	0.107	0.0387	0.2012	0.0176	-0.2864	-0.0652	-0.2912	-0.2276	-0.3499	-0.033	0.2091	-0.2843	-0.1648	-0.0642	-0.2804	-0.0609	0.0315	0.017
A_43_P20459 Pole polymerase (DNA directed), epsilon (Pole)	0.1425	0.0491	0.134	0.06	-0.0522	-0.1772	-0.0414	0.0808	0.1309	0.1982	0.1562	0.2189	0.181	0.3191	0.104	0.13	0.1356	0.3184	-0.0413	0.0246	0.0756	-0.0948	-0.2112	-0.1284	-0.0271	0.035	-0.0083	0.0027	0.0235	0.3195	0.0963	-0.0797	-0.1102	-0.2678	0.0157	0.2502	0.0699	0.197	0.2771	0.2034	0.1135	-0.044	0.2835	0.0895	0.0301	0.1272	0.0869	0.098	0.048
lalt.pool	-0.075	2.975	3.425	-0.2	2.325	6.4	-0.225	-0.025	-0.55	0.05	0.275	1.525	0.15	-0.125	1.575	0.15	0.025	0.15	0.275	7.1	1.975	-0.15	6.025	0.675	-0.35	0.15	0.475	-0.4333	1.4167	3.5833	-0.0667	-0.6333	0.2167	1.8	0.1167	-0.9333	0.35	2.8333	-1.1	1.675	1.025	5.325	-0.125	-0.25	8.425	2.35	-0.325	1.825	-0.95
[truncated: 25 more columns]
