# Supplementary material for: Gene set enrichment analysis for non-monotone association and multiple experimental categories
Source: BMC Bioinformatics. 2008 Nov 14;9:481. doi: 10.1186/1471-2105-9-481 (PMC2636811; doi:10.1186/1471-2105-9-481)
Supplement: Additional file 2 — Sets and Expression. The intermediate analysis results of NCT compendium data set. Sets directory contains lists of identified gene sets under different across-compound (category) selection criteria. Compound specific p-values, set size, etc are provided. Expression directory contains extracted expression data for respective identified gene sets. [file 1471-2105-9-481-S2.zip › SetsAndExpression/expression/C2-6of8liverp05-Cfilter-23-liver-PYRIMIDINE_METABOLISM.txt]

geneids	1.2.Dich-24-15#-0.1	1.2.Dich-24-150#3	1.2.Dich-24-1500#3.4	1.2.Dich-48-15#-0.2	1.2.Dich-48-150#2.3	1.2.Dich-48-1500#6.4	1.2.Dich-6-15#-0.2	1.2.Dich-6-150#0	1.2.Dich-6-1500#-0.6	1.4.Dich-24-15#0	1.4.Dich-24-150#0.3	1.4.Dich-24-1500#1.5	1.4.Dich-48-15#0.2	1.4.Dich-48-150#-0.1	1.4.Dich-48-1500#1.6	1.4.Dich-6-15#0.2	1.4.Dich-6-150#0	1.4.Dich-6-1500#0.2	Brom-24-25#0.3	Brom-24-250#7.1	Brom-24-75#2	Brom-48-25#-0.2	Brom-48-250#6	Brom-48-75#0.7	Brom-6-25#-0.4	Brom-6-250#0.2	Brom-6-75#0.5	Diqu-24-10#-0.4	Diqu-24-20#1.4	Diqu-24-25#3.6	Diqu-24-5#-0.1	Diqu-48-10#-0.6	Diqu-48-20#0.2	Diqu-48-25#1.8	Diqu-48-5#0.1	Diqu-6-10#-0.9	Diqu-6-20#0.4	Diqu-6-25#2.8	Diqu-6-5#-1.1	Gala-24-100#1.7	Gala-24-25#1	Gala-24-400#5.3	Gala-48-100#-0.1	Gala-48-25#-0.2	Gala-48-400#8.4	Gala-6-100#2.4	Gala-6-25#-0.3	Gala-6-400#1.8	Mono-24-10#-1
A_42_P630562 Polr2h_predicted similar to polymerase (RNA) II (DNA directed) polypeptide H (LOC287988)	-0.2416	0.4842	0.6515	-0.0521	-0.0361	0.668	0.0605	0.5335	-0.1379	-0.2012	-0.0671	0.7481	-0.1463	-0.1406	-0.2098	-0.0722	0.0552	0.1056	-0.0746	1.0389	0.2448	-0.2547	0.48	-0.3922	0.3879	0.3367	0.5546	-0.0188	0.1591	0.3201	-0.1164	0.2123	0.0174	-0.0772	0.0751	-0.0994	-0.0813	-0.3389	-0.0206	0.2452	-0.0466	0.8579	-0.1387	0.0141	0.5556	-0.2002	-0.0168	-0.087	-0.074
A_42_P468662 Polr2d_predicted Polymerase (RNA) II (DNA directed) polypeptide D (predicted)	-0.1573	0.1433	0.9898	-0.0369	-0.1709	0.3624	0.0665	0.3681	0.2534	-0.2658	-0.1474	0.1496	-0.4118	-0.4569	-0.4788	-0.221	-0.329	-0.3124	-0.0314	0.9078	0.2918	0.2874	0.6554	0.1926	0.5044	0.6285	0.7019	0.0695	0.3013	0.5602	-0.1736	0.7602	0.2317	-0.2747	0.4869	0.1644	0.1908	-0.1498	0.1191	0.1159	-0.1166	1.1391	-0.1009	-0.1107	0.682	0.3528	0.0287	-0.3531	-0.0192
A_43_P10810 Itpa Inosine triphosphatase (nucleoside triphosphate pyrophosphatase)	0.5254	0.7753	0.9669	0.5822	0.4378	1.1888	-0.0986	-0.1078	0.6532	0.0839	-0.543	0.2056	0.1016	0.2994	0.1812	-0.2836	-0.0237	0.0221	-0.0797	0.6901	0.3124	-0.4584	0.065	-0.6933	0.2566	-0.3934	0.164	-0.4292	-0.3488	-0.2358	-0.1731	-0.5126	-0.3529	-0.2982	-0.3717	-0.421	0.0023	-0.0806	-0.1683	0.0984	-0.315	1.3316	-0.5578	0.112	0.2553	1.4885	0.1688	-0.5307	-0.2268
A_43_P20895 Rrm1 Ribonucleotide reductase M1	-0.1126	-0.255	-0.3145	-0.0846	0.2129	0.4443	-0.5828	-0.1618	-0.244	-0.1298	-0.4239	-0.1241	0.0013	0.2919	0.3856	-0.007	-0.1075	0.0194	0.0514	0.0662	0.2917	0.0695	0.7588	0.1523	0.0065	-0.0017	-0.0544	-0.2861	-0.0457	0.0159	0.1646	-0.0608	0.1278	0.1846	-0.0137	0.0344	0.0253	0.022	0.0122	-0.0142	-0.182	0.1788	0.01	-0.004	1.0056	-0.0863	-0.0224	0.062	0.0318
A_42_P627169 Polr2j_predicted Polymerase (RNA) II (DNA directed) polypeptide J (predicted)	-0.0373	-3e-04	-0.3889	-0.0291	-0.0144	-0.0446	0.0235	-0.1326	-0.0085	0.3302	0.3174	0.2429	0.1024	0.0912	0.1242	0.2454	0.257	0.3044	0.2542	-0.4186	0.2172	0.0462	0.0298	0.068	0.0864	-0.0142	-0.0026	-0.0411	0.0051	-0.1318	-0.3258	0.2146	-0.122	-0.4316	-0.0317	0.0667	-0.3352	-0.5303	0.0319	0.2561	0.017	-0.4813	0.0138	0.0996	-0.0739	-0.268	-0.031	-0.1801	0.0036
A_42_P614972 Nudt2 nudix (nucleoside diphosphate linked moiety X)-type motif 2	0.2434	0.2795	-0.3215	0.1742	0.4524	0.5056	0.2137	0.0163	-0.098	0.2636	0.2126	-0.109	0.0657	0.1713	0.5864	0	-0.1138	-0.1284	0.2801	-0.1407	0.5868	0.2152	0.7316	0.3501	0.013	-0.2144	-0.1966	0.1031	9e-04	-0.1066	-0.3199	-0.1784	-0.1145	-0.1853	-0.2193	-0.0741	-0.1946	-0.5605	-0.0382	0.3762	0.092	0.2852	0.2916	0.113	0.6159	0.3756	0.0608	0.3916	-0.0092
A_43_P22117 Ctps_predicted similar to cytidine 5-triphosphate synthase (LOC313560)	0	0.1299	0.703	0.0106	0.0551	0.5955	0.2222	-0.0031	0.0454	-0.1223	-0.482	0.3004	-0.017	0.2623	0.0982	0.3116	0.1386	-0.2156	0.07	0.422	0.191	0.0756	0.1553	0.0546	0.4046	0.1244	0.3592	-0.0124	0.0737	0.7582	-0.1174	0.0012	0.225	0.0526	0.2063	0.1326	0.4776	1.0187	-0.1074	-0.0864	0.2099	0.3462	0.0573	-0.237	0.9948	0.2058	-0.0058	0.2049	0.0989
A_43_P11344 Np nucleoside phosphorylase (Np)	-0.0192	0.1536	-0.6091	-0.0295	0.149	0.081	0.1222	-0.2692	-0.3405	0.1038	0.2326	-0.2629	0.0096	-7e-04	-0.4218	0.538	0.2157	-0.0633	-0.102	-0.2246	0.0386	0.0891	0.2458	0.0902	-0.2181	-0.3273	-0.3363	-0.007	0.2182	0.2657	-0.1425	-0.1304	0.1091	0.2454	-0.0421	-0.0447	0.055	-0.1456	0.0196	0.1139	0.0837	0.0918	0.0025	0.0331	0.7884	-0.0099	-0.0426	-0.0868	-0.0104
A_42_P726293 LOC498909 Polymerase (RNA) II (DNA directed) polypeptide C (predicted)	-0.1197	-0.2215	-1.0847	-0.0964	-0.0393	-0.0585	-0.1624	-0.2215	-0.0659	0.1223	0.066	-0.0227	0.0955	0.128	0.4122	-0.023	0.0986	0.2632	0.1636	-0.967	0.1026	0.1117	-0.253	0.1454	-0.0075	-0.0858	-0.1844	-0.0659	-0.1232	-0.3234	-0.0013	-0.0707	-0.0782	-0.1472	0.0386	0.1108	-0.1283	-0.5472	0.1094	-0.0322	0.1046	-0.5746	0.0086	0.0751	-0.7974	-0.1016	0.0629	-0.1082	-0.045
A_43_P12090 Pold1 Polymerase (DNA directed), delta 1, catalytic subunit	-0.1161	0.8278	-0.2835	-0.082	0.7921	1.5719	-0.1978	-0.5578	-0.6953	-0.2074	-0.105	0.6773	0.005	0.1166	0.8916	0.1709	0.0816	0.0263	0.4779	0.9665	1.4098	0.0753	2.6201	0.4806	-0.1995	-0.4204	-0.4056	-0.2354	0.1875	0.2793	0.0451	-0.1687	0.3541	0.5564	-0.0033	0.1127	-0.0058	-0.1922	0.0152	0.5341	0.0495	1.1323	0.1107	0.0208	2.1609	-0.5554	-0.0801	-0.3794	-0.1242
A_42_P602540 Nt5 5 nucleotidase	0.2907	-0.4434	-1.1666	0.3462	-0.1201	-1.0621	0.5117	-0.033	-0.0252	0.191	0.1466	-0.9762	-0.2302	-0.2308	-0.8633	-0.3707	-0.5052	-0.643	-0.2476	-0.8804	-0.8152	-0.015	-0.582	-0.1854	-0.3891	-0.6022	-0.7395	-0.0891	-0.1215	-0.2286	-0.253	-0.1464	-0.1837	-0.3848	0.0311	0.2383	-0.2045	-0.1579	0.1571	-0.2384	0.0744	-0.6986	0.18	0.0898	-0.2736	0.0683	0.0958	0.194	0.0576
A_43_P16644 LOC288051 similar to Umps protein (LOC288051)	0.0326	1.4422	1.809	0.4235	0.8059	1.7586	-0.1862	0.3576	0.1468	-1.1234	-0.8146	0.9578	-0.4862	-0.5453	0.0495	-0.559	-0.5592	-0.5832	-0.073	0.9932	1.1288	-0.1228	1.2599	-0.1258	0.4152	0.1332	0.636	-0.6407	-0.0792	0.3087	-0.2298	-0.089	0.1794	0.3736	0.2883	-0.0803	0.5198	0.0808	-0.0542	-0.0372	-0.233	0.0474	-0.1256	-0.1337	1.1527	-0.667	-0.0535	-0.7136	-0.1202
A_43_P11276 Itpa Inosine triphosphatase (nucleoside triphosphate pyrophosphatase) (Itpa)	0.0792	0.6252	0.9986	0.1181	0.2996	0.7086	0.0037	0.165	0.3035	0.0777	0.2233	0.7483	0.1544	0.209	0.7237	-0.0268	0.0443	0.1112	0.0534	0.3106	0.4561	-0.0188	0.6182	0.0641	0.1077	0.101	0.1904	-0.1875	0.2846	0.7392	0.0251	0.2814	0.2754	0.3263	0.3952	0.1118	0.1158	0.2483	0.0481	0.333	-0.1368	-0.0476	0.0862	0.0726	1.0267	-0.3145	0.0252	-0.2448	0.0678
A_42_P648207 LOC290741 Similar to 6030466N05Rik protein	0.1994	0.4374	-0.151	-0.2103	0.7576	1.3445	-0.0707	-0.0241	-0.5842	0.2773	0.3175	0.4214	-0.5226	-0.0908	-0.2937	-0.0099	-0.3305	0.136	0.1585	0.7894	1.0333	0.2359	2.4864	0.475	0.1224	0.1108	-0.005	0.2076	0.3231	0.4986	0.1144	0.0337	0.4897	0.634	0.0982	-0.1174	0.0852	0.239	0.1191	0.1852	0.0032	0.9113	0.2396	-0.3266	2.7847	-0.2962	-0.1012	-0.4479	0.2469
A_43_P11756 Ak3 adenylate kinase 3 (Ak3), mRNA.	0.1672	-0.0808	-0.9158	0.051	0.1074	0.1394	-0.0713	-0.2456	0.0062	-0.075	-0.3147	-0.0909	0.0232	-0.004	0.2951	-0.2917	-0.1842	0.0157	0.217	-1.0385	0.1932	0.1322	-0.1384	0.2124	0.0982	-0.1748	-0.2339	0.1754	-0.0653	-0.3284	-0.0818	-0.0572	-0.0684	-0.0943	-0.2182	-0.073	-0.3734	-0.585	-0.0638	0.0303	0.1404	-0.6635	0.0881	-0.0101	-0.9302	0.0049	-0.0096	0.1018	0.082
A_42_P754674 Tk2_predicted Thymidine kinase 2, mitochondrial (predicted)	0.4005	0.2952	0.311	0.3175	0.1844	0.1448	0.1757	0.1854	-0.0711	-0.2348	-0.2033	0.0029	-0.0098	-0.0154	-0.1694	-0.2524	-0.3545	-0.3322	-0.1269	-0.0795	0.0486	-0.093	-0.1929	-0.2017	-0.1344	-0.4524	-0.2775	-0.1259	-0.0756	-0.1205	0.0012	-0.1361	-0.0667	-0.1322	-0.015	-0.126	0.0431	-0.3091	-0.1263	0.0441	0.0946	-0.1928	0.0424	0.0389	0.1082	0.0451	0.107	0.2524	0.0164
A_43_P12252 Entpd1 ectonucleoside triphosphate diphosphohydrolase 1 (Entpd1)	0.2791	0.2536	0.9123	0.0057	0.1957	0.8469	0.1759	-0.2978	-0.0899	-0.0201	-0.4592	-0.1427	-0.2917	-0.1472	-0.2628	-0.2959	-0.0772	-0.4286	0.11	0.7395	0.1681	-0.036	0.5831	-0.0688	-0.0277	-0.2875	0.2306	-0.0919	0.3274	0.1438	0.2655	0.0962	0.0747	0.0794	0.0695	0.1207	0.2548	0.3165	0.0515	0.098	0.0783	0.4732	0.1629	0.3496	1.323	0.1398	-0.0407	-0.0393	-0.0628
A_42_P702198 Nt5 5 nucleotidase (Nt5)	-0.1837	-1.212	-1.8564	0.218	-0.2072	-1.1329	-0.2192	-0.6624	-0.4025	-0.2898	-0.906	-2.0847	-0.0451	0.0298	-0.6104	-0.7386	-0.6274	-0.6302	-0.1088	-0.5654	-0.5226	0.0871	-0.6706	-0.1614	-0.1402	-0.4578	-0.5718	-0.1239	-0.3192	-0.6834	-0.0432	-0.3018	-0.1408	-0.2244	-0.3321	-0.0059	-0.19	-0.0022	-0.0173	-0.2463	-0.0369	-0.7433	0.1242	-0.0756	-0.4693	-0.1087	-0.0554	0.0017	0.055
A_43_P12557 Polr2f polymerase II	0.0582	0.5994	0.5453	-0.1366	-0.0547	0.4362	0.3607	0.3652	-0.0485	-0.4091	-0.1957	0.4157	-0.4151	-0.5094	0.2145	0.0072	-0.2024	-0.3394	0.0908	0.0443	0.1938	-0.2835	0.4974	-0.1525	-0.1768	-0.3259	-0.2839	-0.0104	0.224	0.2007	-0.5135	0.4059	0.0175	-0.6365	0.2134	0.1352	-0.239	-0.8553	0.0986	0.2789	0.0229	0.1132	0.1086	0.1211	0.7617	0.0379	0.0513	0.1411	0.0321
A_43_P12411 Dck deoxycytidine kinase (Dck)	0.2633	-0.0166	0.9679	-0.0118	-0.0813	0.3578	0.0772	-0.0012	-0.1373	0.1802	0.4496	0.2208	-0.0615	0.0274	0.2986	0	-0.0094	-0.0208	-0.2029	0.4048	0.1339	0.1224	1.9785	-0.0458	-0.0509	0.0422	-0.0837	-0.0242	0.0826	0.1229	0.0137	0.0847	0.0346	0.0363	-0.0223	-0.0058	0.1132	0.8616	0.0429	0.0682	-0.0934	0.1145	0.0611	0.1329	1.0774	0.0082	-0.0032	0.1965	0.3001
A_43_P15604 Nme1 expressed in non-metastatic cells 1 (Nme1)	0.1548	0.4634	0.174	0.1102	0.5611	0.8641	-0.0347	0.2196	0.0033	-0.4592	-0.147	0.1505	-0.1698	-0.206	0.687	-0.1301	-0.2053	-0.4126	0.3217	0.4372	0.4264	-0.1247	0.6292	0.2933	0.0087	0.0273	0.1201	-0.3334	0.0332	0.0958	-0.3811	-0.2641	-0.0463	-0.2316	-0.0142	0.1495	-0.0423	-0.345	0.1005	0.3206	-0.2095	0.2214	0.2345	0.0246	0.8517	0.2198	0.0366	0.017	0.1
A_42_P624726 Entpd8 Ectonucleoside triphosphate diphosphohydrolase 8	0.1018	0.192	-0.0661	0.1328	0.2535	0.0172	-0.2323	-0.3962	-0.3913	-0.5358	-0.65	-0.0543	0.2143	0.2331	-0.0837	0.2531	0.1199	-0.1486	-0.0694	-0.1148	-0.0844	0.1227	-0.09	0.087	-0.0528	-0.294	-0.411	-0.0662	-0.1921	-0.0676	0.2372	-0.2022	0.0723	0.3354	0.0041	0.0156	0.1076	-0.0289	-0.0193	-0.0756	-0.2387	-0.5206	-0.0176	-0.1168	-0.1227	-1.0316	-0.1631	-0.9124	0.199
A_43_P15777 Cad similar to CAD protein (LOC362709)	-0.0294	-0.1614	-0.0038	-0.0771	-0.1799	-0.1328	-0.0342	-0.1611	0.0392	-0.0855	-0.0348	0.0047	0.1382	0.1444	0.1135	0.1601	0.1915	0.0968	0.0323	0.0765	0.0028	0.0066	-0.1614	-0.0584	0.0238	0.0612	0.0619	-0.095	-0.1011	-0.0614	0.1294	-0.0693	0.0451	0.1715	-0.0198	0.025	0.0803	0.0831	0.0102	-0.0219	-0.0247	0.2231	-0.0594	-0.1432	0.0269	0.0581	-0.0116	-0.0166	0.1061
A_43_P23345 LOC361767 Similar to DNA polymerase lambda	0.4626	-0.1052	-0.1908	-0.5949	-0.2601	-0.5824	-0.1178	-0.0705	0.6932	0.2739	-0.2108	0.0124	0.9358	1.1007	0.8505	0.7935	1.1363	1.0612	0.5356	-0.0315	-0.1758	0.0989	-0.6279	-0.131	0.3013	0.2402	-0.029	-0.0253	-0.34	-0.6746	-0.0923	-0.4848	-0.2632	-0.0384	-0.486	0.1209	-0.0336	0.3709	0.0943	-0.24	-0.0389	0.0533	0.0906	-0.2017	-0.8328	0.0608	-0.1066	0.2046	0.1006
A_43_P12672 Rpo1-2 RNA polymerase 1-2 (Rpo1-2)	0.0195	0.5455	0.8946	0.1374	-0.0686	0.4146	-0.0585	0.4955	0.1573	-0.0265	-0.582	0.0606	-0.0525	-0.7363	-0.4216	-0.1865	-0.5146	-0.1603	0.0474	0.6722	0.5647	0.1652	0.1997	-0.0348	0.3042	0.5129	0.5242	-0.2586	-0.1459	0.0248	0.0505	0.0589	0.0458	0.2507	0.3529	-0.2581	0.6103	0.9609	-0.0961	0.0096	-0.0286	0.1752	-0.0946	0.0048	0.4092	0.1625	-0.2307	-0.2624	0.0663
A_43_P12615 Txnrd1 thioredoxin reductase 1 (Txnrd1)	-0.0857	0.8643	2.3468	0.0061	0.076	2.8302	0.291	1.5317	1.4288	-0.3977	-0.2595	1.7267	-0.2475	-0.3803	-0.311	-0.1999	0.111	0.1042	0.0463	1.6201	0.7002	-0.0712	0.5601	-0.1049	2.5985	1.925	2.6117	-0.1321	0.0738	0.5303	0.1563	0.0491	-0.0689	-0.076	0.0548	0.301	1.6854	2.162	-0.0112	0.0347	0.0495	0.3476	-0.0722	-0.0255	0.5472	-0.3035	0.1042	-0.0805	-0.0102
A_43_P12991 Polr2g polymerase (RNA) II (DNA directed) polypeptide G (Polr2g)	0.3466	1.1759	1.3433	0.0668	0.285	1.0456	0.5406	0.7798	0.2907	0.4017	1.0069	1.4186	-0.1322	-0.2405	-0.0134	0.7106	0.3047	-0.1186	0.0301	0.82	0.428	0.0503	1.031	0.1512	0.0672	0.2143	0.2557	0.195	0.2866	0.6699	-0.2027	-0.3318	-0.2303	-0.2987	-0.0709	0.1427	0.1707	0.2165	0.0682	0.3189	0.1267	0.9254	-0.0209	0.101	1.087	0.0522	0.0267	0.1462	-0.0547
A_43_P12957 Upb1 ureidopropionase, beta	0.0735	-0.7193	-1.8781	0.1716	0.2162	-1.6213	-0.1626	-0.49	-0.2986	0.0278	-0.1989	-1.3321	0.0548	0.1978	-0.3748	-0.1866	-0.1379	-0.2007	-0.3257	-3.1558	-0.7143	0.0339	-1.2815	0.0363	-0.2693	-0.4149	-0.4657	-0.1493	-0.4	-0.6755	0.137	-0.1414	-0.0455	-0.0598	0.0346	-0.0114	-0.1949	-0.0961	-0.0842	-0.1127	0.0011	-1.0129	0.0999	0.0606	-4.4645	-0.4432	0.0168	-0.2325	-6e-04
A_42_P789646 Polr2a similar to DNA-directed RNA polymerase II largest subunit (RPB1) (LOC363633)	-0.0093	-0.301	-0.1775	-0.0746	-0.1664	-0.4428	-0.0782	-0.1659	0.1066	0.0827	-0.0852	-0.2031	0.1502	0.1267	0.0177	0.3133	0.2461	0.1214	0.1677	-0.1394	-0.1166	0.101	-0.3554	0.0254	0.0341	0.0708	0.0033	0.0847	-0.0704	-0.2112	3e-04	-0.0456	-0.0092	0.0088	-0.0732	0.0402	-0.0115	-9e-04	0.0194	-0.0648	-0.0098	-0.069	0.0163	-0.066	-0.6108	0.0749	-0.0339	0.0494	-0.0259
A_43_P12863 Dutp deoxyuridine triphosphatase (Dutp)	0.1151	0.5928	0.1037	0.2138	0.7841	1.7041	0.0476	-0.0032	-0.1518	-0.0102	0.0779	0.4345	-0.3682	-0.2261	0.7252	-0.5769	-0.6576	-0.545	0.1414	-0.5315	0.475	0.0703	2.0111	0.3421	-0.0314	-0.2453	-0.2044	-0.0242	0.2773	0.476	-0.0726	0.2615	0.4014	0.498	0.2188	0.1419	0.0745	-0.3413	0.0567	0.0398	0.0614	0.4145	0.2766	0.0568	1.4106	0.272	0.1088	0.278	0.2763
A_43_P12838 Polg polymerase (DNA directed), gamma (Polg)	0.199	-0.0945	-0.2129	0.1303	0.1257	-0.0262	-0.3388	-0.2403	-0.0086	-0.5934	-0.4453	-0.2178	-0.3084	0.0324	0.0456	-0.1894	-0.3505	-0.2756	0.0602	-0.0871	0.1776	0.1307	-0.1372	0.0219	-0.0889	0.1794	0.0654	-0.2319	-0.2682	-0.1437	0.9964	-0.5022	0.3679	1.0997	0.0927	-0.0755	0.3792	1.0404	-0.0482	-0.2829	-0.2199	-0.5226	-0.0182	-0.1787	-0.5458	0.0298	-0.0064	0.0802	0.3663
A_42_P704269 Dpyd Dihydropyrimidine dehydrogenase	-0.2414	-1.7897	-1.9668	-0.0943	-0.6914	-2.3826	0.0796	-0.1022	-0.0554	0.0608	-0.2036	-1.577	-0.0252	-0.0445	-0.899	-0.3216	-0.4251	-0.2804	-0.3345	-2.9489	-1.4139	0.1444	-1.9988	-0.0365	-0.0268	-0.0185	-0.068	0.5229	-0.3872	-1.1616	0.0954	0.2039	-0.1149	-0.1723	-0.2104	-0.0707	-0.5376	-0.6969	-0.0322	-0.7413	0.2224	-0.9368	0.0784	0.0012	-5.0633	0.1863	-0.0272	0.2842	-0.1696
A_42_P764578 Polr2f polymerase II	0.107	0.6708	1.3976	0.0244	-0.0524	0.4844	0.1507	0.2496	0.3113	-0.0581	-0.0517	0.6413	-0.0201	1e-04	0.2346	0.0022	0.0699	-0.0675	-0.0197	0.7734	0.3145	0.0298	0.051	-0.1584	0.2844	-0.079	0.25	-0.1422	-0.0764	-0.018	-0.1152	0.0598	-0.0848	-0.1524	0.0762	0.1438	0.1361	-0.1945	0.076	0.1631	0.1271	0.1509	-0.0781	0.1175	0.2922	0.0793	-0.0089	0.1253	0.2089
A_42_P659489 Pola1 Polymerase (DNA directed), alpha 1	0.1449	0.5798	0.0112	-0.0034	0.0397	0.16	0.3526	0.0796	0.0531	0.4045	0.7553	0.5733	-0.4932	-0.3481	-0.3703	0.2319	0.0942	-0.1111	-0.0425	0.0451	0.3847	-0.0148	2.1234	0.1912	-0.2835	-0.309	-0.2162	0.0234	0.313	0.2269	-0.0903	0.1729	0.2417	0.1366	0.1208	-0.0898	-0.5043	-0.8474	0.0284	0.5811	0.125	1.0474	0.2153	0.2514	1.8825	-0.4084	0.054	-0.1779	-0.0094
A_43_P15450 Tyms Unknown	-0.1887	-0.4148	-0.1832	-0.0197	0.1412	-0.3587	-0.1875	0.3345	-0.1092	-0.0094	0.0652	0.0958	-0.3411	0.0958	0.0383	0.2125	0.328	0.2418	0.2802	-0.2492	-0.1018	-0.1314	-0.1002	0.0418	0.1684	-0.0272	-0.135	0.2128	-0.296	-0.139	-0.3245	0.2249	0.108	0.3145	-0.0287	0.2175	-0.2257	-0.275	0.3774	0.1201	0.1063	-0.1948	-0.0077	-0.1704	-0.0768	-0.2169	0.0165	0.2082	0.2766
A_43_P23054 Nt5m_predicted similar to 5,3-deoxyribonucleotidase, mitochondrial (LOC287368)	-0.0825	0.1406	-0.0345	0.0285	-0.1149	-0.3782	-0.0191	-0.0529	-0.183	-0.1123	0.0458	0.1193	0.1333	-0.0787	0.0192	-0.0434	-0.0107	0.108	0.1002	-0.1164	0.2461	0.0937	-0.0994	0.1275	0.2182	0.0926	0.0813	0.0227	0.0275	0.0943	0.084	-0.0256	0.0699	-0.0547	0.0896	0.1717	0.0175	0.1228	0.0444	0.1279	-0.0858	-0.1846	0.0124	0.021	-0.1339	-0.0334	0.117	-0.0196	0.063
A_42_P673212 Cad similar to CAD protein (LOC362709)	-0.0537	0.5216	0.7191	0.1372	0.4278	1.2807	-0.3746	-0.4336	-0.318	-0.7673	-0.86	0.6228	0.1448	0.2444	0.4216	0.0204	0.0653	-0.3244	0.0834	1.4338	0.6213	0.014	0.8894	-0.0194	0.4132	-0.1811	0.3167	-0.2602	0.0989	0.3789	0.1572	-0.1951	0.0674	0.4166	0.0189	-0.2584	0.0623	-0.1408	-0.1515	0.1347	-0.1637	0.3226	0.0483	0.1098	0.9189	-0.6294	-0.0897	-0.4528	0.0161
A_42_P827093 Polrmt_predicted similar to mitochondrial DNA-directed RNA polymerase precursor; h-mtRPOL (LOC299604)	-0.0717	-0.0443	-0.131	-0.0975	-0.107	0.033	-0.1098	0.0862	0.2599	-0.0808	-0.3421	0.1458	0.2367	0.1978	0.1692	0.2357	0.4332	0.5551	0.0654	-0.3546	0.1002	-0.1219	-0.4737	-0.1835	0.1994	-0.1221	-0.144	-0.245	-0.2096	-0.2348	0.1072	-0.1204	0.0413	0.2234	-0.0224	0.0702	0.2911	-0.0035	0.0303	-0.0452	0.0585	-0.6506	-0.019	-0.0519	-0.7069	-0.9332	-0.0077	-0.6037	0.1435
A_43_P17592 Ctps_predicted similar to cytidine 5-triphosphate synthase (LOC313560)	-0.0697	0.4624	0.9638	-0.2183	0.0234	0.7593	-0.0897	0.0175	0.0385	-0.1097	-0.263	0.354	-0.1384	-0.1115	-0.1338	-0.0763	0.12	-0.1139	-0.0511	0.4609	0.1193	-0.1444	0.227	-0.1414	0.1862	0.094	0.3561	-0.0821	0.1456	0.2686	0.0895	0.2153	0.1462	0.0419	-0.0489	0.2319	0.5673	1.0387	0.1189	-0.2075	-0.0762	0.2765	-0.1953	-0.2982	1.1358	0.0373	-0.0738	0.1052	-0.1754
A_43_P22669 Polr2e_predicted Polymerase (RNA) II (DNA directed) polypeptide E (predicted)	0.1546	-0.0662	0.0781	0.0232	0.03	0.1214	0.0106	-0.0279	0.3156	-0.1953	-0.2184	-0.0438	0.2706	0.2583	0.2948	0.0085	-0.0654	-0.1418	0.258	-0.0075	0.1834	0.0548	-0.1636	0.0344	0.2517	0.0116	0.0892	-0.0548	-0.1425	-0.1584	-0.0153	-0.2577	-0.1702	-0.1095	-0.2661	-0.2047	-0.142	-0.1434	-0.0517	0.0604	0.0389	0.5647	-0.0496	-0.0795	-0.3052	0.3942	0.0676	0.1419	0.1379
A_42_P581909 Dutp Deoxyuridine triphosphatase	0.1253	0.4881	-0.492	-0.2316	0.6366	1.026	-0.0486	-0.095	-0.4386	-0.1807	0.1384	0.3104	-0.4169	-0.2504	0.4602	-0.0334	-0.1481	-0.349	0.0967	-0.6645	0.4936	0.1897	1.3366	0.3174	-0.0709	-0.2486	-0.2907	-0.1476	0.1389	0.5023	0.1911	0.2504	0.3794	0.4505	0.4223	0.2104	0.3274	0.0939	0.0513	-0.1538	-0.1988	-0.2563	0.1952	0.0956	0.3309	0.1898	0.1825	0.341	0.331
A_43_P13397 Cant1 ectonucleoside triphosphate diphosphohydrolase 8 (Entpd8)	0.0044	-0.0783	0.0232	0.08	0.044	0.0153	-0.0874	-0.2347	-0.0338	-0.046	-0.1166	-0.0191	0.0472	0.1056	0.1666	0.0072	0.0495	0.1046	0.0274	0.0293	0.1501	-0.0057	-0.2925	-0.1139	-0.0682	-0.0506	-0.0546	-0.0544	-0.0954	-0.162	0.0294	-0.0548	-0.0395	0.0351	-0.0342	-0.0498	0.018	0.0371	-0.0376	-0.0716	-0.0779	-0.1315	-0.0888	-0.0446	-0.1004	0.0016	0.0133	-0.2892	0.0419
A_43_P22423 Pole polymerase (DNA directed), epsilon (Pole)	0.3704	-0.1888	0.0083	0.1499	-0.0591	-0.2112	-0.1525	-0.0998	-0.3648	0.1085	-0.1167	-0.2403	0.4332	-0.2349	0.1017	-0.1604	0.0055	0.3562	0.185	-0.1605	0.0581	-0.0518	-0.2646	-7e-04	0.0821	0	0.0576	-0.291	0.3945	0.2751	-0.0651	-0.3082	0.2692	-0.3736	-0.1869	-0.1998	0.0943	0.0595	-0.3568	0.0709	0.422	0.3022	0.0699	-0.4914	-0.2994	-0.2237	0.3298	0.3255	-0.0281
A_43_P22499 Txnrd1 Thioredoxin reductase 1	0.4717	1.4954	4.0569	0.3791	0.0417	3.1909	0.7876	2.5132	3.158	-0.0433	-0.136	2.5659	-0.7374	-0.6117	-0.3801	-0.2058	0.9167	1.186	-0.046	3.1209	0.951	-0.5146	0.6518	-0.7002	2.4848	2.8219	3.4531	-0.2233	-0.154	0.7106	0.0115	0.185	-0.0875	0.0724	-0.1057	-0.2408	1.6614	2.964	0.1206	-0.2948	-0.0667	2.0812	-0.1277	0.2066	1.2134	1.4364	0.1643	-0.3339	-0.0127
A_43_P17478 Dtymk_predicted similar to Dtymk protein (LOC301622)	-0.1118	0.2483	-0.4091	0.0988	0.6305	1.0039	-0.0812	-0.322	-0.4837	-0.6071	-0.387	-0.0688	-0.126	-0.1591	0.673	-0.1201	-0.2271	-0.5412	0.2717	0.0393	0.6238	-0.0578	1.1221	0.134	-0.062	-0.3236	-0.2053	-0.3495	0.0916	0.2539	-0.2535	-0.3181	0.0127	0.062	-0.0806	-0.0555	-0.0974	-0.5412	-0.0943	0.3886	-0.0028	-0.2182	0.0697	0.0077	0.8076	-0.0504	0.0135	0.1286	0.0736
A_43_P16928 LOC501746 Similar to 5(3)-deoxyribonucleotidase	0.2302	0.5784	0.1536	0.0634	0.3459	0.3272	0.0544	0.0632	-0.1589	0.0861	0.2172	0.2273	0.042	-0.0304	-0.3621	-0.1379	0.2051	0.106	0.0932	0.5868	0.3025	-0.0777	0.7471	0.184	-0.0809	-0.046	-0.0491	0.156	0.534	0.6893	-0.031	0.1961	0.3512	0.4438	0.1296	0.1165	0.3633	3e-04	0.0244	0.4158	-0.084	0.8764	0.1152	0.1154	1.4096	-0.3167	0.0151	-7e-04	0.1462
A_43_P15941 Dhodh dihydroorotate dehydrogenase (Dhodh)	0.1887	0.803	0.989	0.2268	0.6393	1.6334	0.0898	-0.2779	-0.0229	0.1538	0.2207	0.7376	0.122	0.1687	1.2596	0.1175	0.1372	-0.0312	0.416	1.0352	0.9595	0.0056	1.0688	0.2572	0.0271	-0.4197	-0.2142	-0.2501	0.4711	0.8561	-0.1594	-0.2141	0.0033	0.1277	-0.0538	-0.3255	-0.2944	-0.902	-0.1184	0.5532	-0.0721	-0.1504	0.0555	0.2252	0.818	-0.089	0.107	-0.1549	0.0173
A_43_P21927 Cad similar to CAD protein (LOC362709)	-0.0043	-0.1697	-0.0384	-0.1256	-0.1724	-0.2903	-0.0801	0.029	0.0204	-0.0193	-0.1731	-0.0665	-0.1361	-0.0452	0.1326	0.1551	-0.0315	-0.1009	0.0997	0.0534	-0.0725	0.0115	-0.213	-0.1282	-0.0866	0.0216	0.0666	-0.0983	0.2134	-0.2409	-0.064	0.0071	-0.1465	-0.3246	0.1344	0.0545	-0.1414	0.0284	0.0335	0.1548	-0.1511	0.2348	0.1072	0.1686	-0.0061	0.0795	0.023	0.0329	-0.2817
A_43_P21194 Cad similar to CAD protein (LOC362709)	0.0812	-0.2286	-0.0603	0.0128	-0.1393	-0.3456	-0.063	-0.1407	-0.0022	-0.1643	-0.201	-0.1438	-0.0094	0.0184	-0.0216	0.0567	0.1041	0.0921	-0.0155	-0.2892	-0.1554	-0.0259	-0.4613	-0.01	-0.0511	-0.0373	-0.0598	-0.0237	-0.1262	-0.1986	0.0203	0.0566	-0.0441	-0.0104	0.0665	0.0011	-0.0318	0.013	-0.0772	-0.0836	0.011	-0.0486	-0.1069	-0.1066	-0.4494	-0.0109	-0.0666	8e-04	0.3538
A_42_P611994 Ung_predicted Uracil-DNA glycosylase (predicted)	0.2408	0.319	-0.1938	0.1642	0.1886	-0.1186	-0.2292	-0.39	-0.4932	-0.2984	-0.4262	-0.0223	0.0576	-0.0316	-0.0118	-0.1466	0.0018	0.0263	-0.0919	-0.4834	0.0363	-0.1415	0.1594	-0.1694	-0.2367	-0.6907	-0.8068	-0.3395	-0.1648	-0.0471	0.025	-0.1	-0.0513	0.0278	0.0357	-0.1267	-0.2525	-0.6161	-0.0629	-0.2362	-0.1317	-1.0703	-0.0588	-0.0418	-0.8116	-1.0728	-0.0251	-0.5356	-0.0723
A_42_P822360 Polr2a Polymerase (RNA) II (DNA directed) polypeptide A	-0.0038	-0.0118	0.4984	-0.1047	-0.2233	-0.3845	0.1478	0.2367	0.1359	0.0563	-0.1616	-0.0532	0.0165	0.1016	-0.2512	-0.0532	-9e-04	0.01	-0.2947	0.5164	-0.0306	-0.0704	-0.1919	-0.3266	0.0166	0.23	0.1029	0.1416	-0.0774	-0.1087	0.0353	0.2269	0.083	-0.0671	0.0079	-0.0294	0.0174	-0.2742	-0.0458	-0.0498	-0.03	0.1919	-0.0982	-0.1205	0.247	-0.1527	0.0432	-0.667	-0.0148
A_42_P742856 Pole polymerase (DNA directed), epsilon (Pole)	0.0601	0.1247	-0.6867	-0.0018	0.9218	1.2365	-0.2041	-0.0573	-0.3087	-0.2245	-0.3002	-0.1274	-0.0365	-0.0447	0.6495	0.0351	-0.1099	-0.2116	0.2538	-0.4209	0.6909	0.1532	1.8925	0.3741	-0.1448	-0.157	-0.3629	-0.1679	-0.1644	-0.0913	0.2274	0.0018	0.3919	0.8966	0.0651	0.1847	-0.0997	0.2039	-0.0462	-0.1178	-0.0182	-0.2664	0.2189	-0.1285	1.2361	-0.4596	-0.0347	-0.0739	0.0073
A_43_P19257 LOC361767 similar to DNA polymerase lambda (LOC361767)	-0.033	-0.0204	0.1242	-0.0588	0.015	-0.1186	-0.2853	-0.1584	-0.0994	-0.2101	-0.1091	-0.0933	-0.0584	0.0187	0.0472	0.1682	0.1401	0.0252	0.0578	0.8361	0.0548	0.0175	0.1654	-0.0156	0.041	0.0132	-0.02	-0.0036	0.3309	0.4706	0.0227	0.0585	0.1125	0.1242	-0.0056	-0.0859	0.1524	0.3641	0.0148	0.0437	-0.0532	0.7717	0.0626	-0.1593	0.9143	0.1976	0	0.1597	-0.0766
A_42_P768102 Polb polymerase (DNA directed), beta (Polb)	-0.0064	0.0264	-0.3054	0.0163	-0.0682	-0.0463	0.1301	0.1896	0.1095	0.047	0.1046	0.3674	-0.0055	0.0268	-0.0919	0.0653	0.0407	0.0187	0.0227	-0.3727	-0.0089	0.0565	-0.3736	-0.0928	0.175	-0.0385	0.1599	-0.131	-0.1327	-0.2206	-0.1702	-0.1217	-0.2447	-0.4158	-0.0664	-0.0393	-0.0982	-0.3018	0.028	0.0616	0.0552	-0.0437	-0.0359	0.0044	-0.3518	0.1004	-0.0191	-0.0491	0.0522
A_42_P626430 Nme2 Expressed in non-metastatic cells 2	0.2072	0.7574	0.864	0.0238	0.4022	1.1665	0.1971	0.3092	0.1657	0.1275	0.2694	0.6302	-0.0762	-0.0195	0.4453	0.1389	0.1643	0.0923	0.0712	0.7712	0.3002	0.0113	1.1011	0.3154	0.068	0.0135	0.1566	-0.131	0.1213	0.2699	-0.1767	-0.0445	0.0428	-0.0596	0.0354	0.0934	-0.1264	-0.2067	0.0522	-0.1205	-0.2925	0.2999	0.1136	0.0357	1.1117	0.0785	0.0632	0.01	-0.0723
A_43_P22198 Polr2a similar to DNA-directed RNA polymerase II largest subunit (RPB1) (LOC363633)	-0.167	0.1766	0.6169	0.0603	0.0102	-0.0758	-0.0662	-0.0657	0.1064	0	0.0472	-0.2034	-0.1825	0.2074	0.1556	0.3496	0.0749	-0.0497	-0.0226	0.4291	0.1228	-0.0434	-0.205	-0.1157	0.2049	0.0554	-0.0367	0.1543	-0.1839	0.0854	-0.0466	0.0798	-0.0195	0.3673	0.0088	0.0161	-0.1046	0.1052	0.2227	0.0248	-0.159	0.0622	0.0147	-0.5243	0.1618	-0.4326	-0.0627	0.0669	0
A_43_P21596 Polr2b_predicted similar to DNA-directed RNA polymerase II 140 kDa polypeptide (RNA polymerase II subunit 2) (RPB2) (LOC289561)	0.2758	0.2036	0.042	0.2329	0.2919	0.1144	0.2614	-0.0392	-0.1094	-0.7507	-0.774	-0.3178	-0.0244	-0.227	0.0425	-0.9633	-0.9209	-0.7257	0.1515	-0.0875	0.3616	0.28	0.0938	0.0183	0.0674	-0.0836	-0.0511	-0.2945	-0.1461	0.4029	0.3387	-0.4294	0.0842	0.6122	0.0747	-0.2647	0.0891	0.0282	0.0187	-0.3115	0.2108	0.0339	-0.1139	-0.6283	-0.3182	-0.1477	0.0569	-0.0149	-0.0766
A_43_P21599 Polr2b_predicted similar to DNA-directed RNA polymerase II 140 kDa polypeptide (RNA polymerase II subunit 2) (RPB2) (LOC289561)	0.1557	0.4308	0.2477	0.2961	0.3144	0.1477	-0.0523	-0.1184	-0.0302	-0.8926	-0.0571	-0.5416	-0.4207	-0.4036	-0.162	-0.2324	-0.5758	-0.9195	-0.0284	-0.145	0.3238	0.0999	-0.0427	0.1208	-0.0936	-0.2833	-0.0049	-0.3013	-0.026	0.3645	0.3129	-0.3947	0.0774	0.5272	0.2281	-0.2509	0.0995	-0.0804	-0.2552	-0.0572	-0.0213	-0.4098	-0.0091	-0.0272	-0.2688	-0.528	-0.0165	-0.1602	0.016
A_42_P756753 Ecgf1_predicted Endothelial cell growth factor 1 (platelet-derived) (predicted)	0.0848	0.6162	0.7926	-0.0366	0.2625	0.625	0.004	-0.1886	-0.0194	-0.5593	-0.1498	0.3432	0.446	0.3252	0.3756	0.4744	0.2806	-0.1201	0.022	0.4108	0.1669	-0.0769	0.4476	-0.2588	-0.1134	-0.0453	-0.0168	-0.248	-0.0334	0.205	0.347	-0.4138	0.1438	0.54	0.0076	0.035	0.3859	0.0548	-0.0861	0.0593	0.1096	0.1212	0.0263	0.216	0.7806	-0.1142	0.1333	-0.2754	-0.0252
A_42_P509356 Dpys dihydropyrimidinase (Dpys)	0.112	-0.8746	-2.6655	0.0803	-0.182	-1.9613	-0.0506	-0.469	-0.4212	-0.0094	-0.2047	-1.261	-0.2561	-0.1967	-0.6903	-0.277	-0.3507	-0.4405	0.0134	-3.7574	-0.6631	0.0531	-1.4863	-0.085	-0.2368	-0.4012	-0.4616	-0.082	-0.3928	-0.7067	0.3306	0.0541	0.0565	0.0124	0.198	0.0149	-0.2775	-0.014	0.0388	-0.4908	0.0989	-2.9265	0.0142	-0.0266	-4.0688	0.0091	0.0243	0.0986	0.1084
A_42_P553960 Uck1_predicted Uridine-cytidine kinase 1 (predicted)	0.0283	0.0281	1.3117	0.116	0.1725	0.3877	-0.0675	0.324	0.2762	0.0644	-0.0116	0.3487	0.1234	0.1242	-0.043	0.068	0.0707	0.0496	-0.0324	0.5371	-0.0228	0.134	0.3174	0.0378	0.1847	0.2704	0.3402	-0.0679	0.021	0.0425	-0.0224	-0.4281	-0.1918	-0.0708	-0.224	0.0315	0.4542	0.0685	-0.0734	0.1579	0.1224	0.9387	-0.0938	0.0336	0.4541	0.0026	0.0606	-0.5879	0.0222
A_43_P10613 LOC298410 similar to UMP-CMP kinase (LOC298410)	-0.0498	0.0407	0.4176	0.0226	-0.1073	0.2026	0.1135	0.1538	1e-04	-0.1096	-0.1027	-0.1695	-0.3351	-0.3528	-0.3506	-0.4976	-0.5346	-0.4554	0.0492	0.291	-0.0113	0.0226	0.0487	0.0389	-0.0116	0.003	0.1914	0.1101	0.3133	0.3666	-0.1151	-0.0553	-0.1461	-0.2497	-0.1235	-0.0469	-0.1281	-0.1254	0.0144	-0.1904	0.0173	-0.2239	-0.1065	-0.0166	-0.3074	0.42	0.0184	0.2204	0.0614
A_42_P559126 Ak3 Adenylate kinase 3	0.3349	0.2883	-0.7906	-0.0722	0.0464	0.2552	0.1254	-0.0875	0.0313	-0.0173	0.2454	0.4825	-0.2198	-0.2538	0.1364	0.312	0.23	0.2081	0.3171	-1.1014	0.3296	0.3534	0.0176	0.444	0.239	-0.029	-0.0434	0.166	0.0358	-0.0371	0.1846	-0.0947	0.0986	0.4004	-0.0589	-0.1737	-0.2525	-0.4678	-0.1983	0.1007	0.2184	-0.9055	0.0593	-0.0018	-0.8346	0.056	-0.0203	0.1724	0.1235
A_42_P730684 LOC289801 similar to uridine phosphorylase (LOC289801)	0.0687	1.1929	0.5509	0.0224	0.5156	0.9036	-0.1025	-0.0361	-0.1637	0.1133	0.0823	0.9678	-0.2374	-0.1604	-0.5377	0.0637	0.2757	0.3714	-0.1444	2.5382	0.6291	-0.2497	1.5253	-0.1313	-0.0404	0.1082	0.4118	0.0597	0.7695	1.2132	0.126	0.358	0.5714	0.7937	0.2706	-0.1116	0.4618	1.0178	-0.0852	0.4241	-0.1544	2.2611	-0.171	-0.0859	2.4416	2.0394	-0.0837	1.1017	-0.1666
A_43_P14701 Upb1 Ureidopropionase, beta	-0.1024	0.0415	-0.8682	-0.2221	-0.6798	-0.9862	0.537	-0.152	-0.4141	1.8055	1.7648	0.9049	1.0002	1.0571	0.5613	0.8294	1.094	1.7539	0.2054	-0.3551	0.3061	0.1385	-0.5831	-0.0325	-0.1025	-1.0012	-0.7904	-0.0162	-0.108	-0.5297	0.2714	-0.0566	-0.2145	-0.2532	-0.3243	0.0768	-0.1755	-0.5992	-0.2678	0.3382	-0.0949	-0.5288	0.6412	0.0944	-1.9322	-1.3033	0.5106	-0.0022	-0.3403
A_43_P20356 Pole polymerase (DNA directed), epsilon (Pole)	0.0227	-0.1428	-0.3936	-0.096	-0.0695	-0.066	0.0052	0.0226	0.0229	0.1563	0.273	-0.0036	-0.1679	0.0676	-0.1104	0.1352	0.2532	0.2027	-0.0682	0.0589	-0.1145	-0.1023	0.3358	-0.0872	-0.1018	-0.07	-0.1251	0.0132	0.1634	0.2396	0.0826	0.1213	0.1174	0.2322	0.0114	0.0551	-0.016	-0.0015	0.1183	0.1355	-0.0598	0.4826	0.1011	-0.221	0.9514	-0.0206	-0.1045	0.0311	-0.04
A_43_P20459 Pole polymerase (DNA directed), epsilon (Pole)	-0.065	-0.2864	-0.3901	-0.1333	0.1774	0.2642	-0.6532	-0.2464	-0.1568	0.0281	-0.098	-0.1252	-0.2873	0.0474	-0.026	-0.1043	0.0498	0.0826	0.1622	-0.2289	-0.031	0.1053	0.2352	0.1359	0.1121	-0.0667	-0.2055	-0.1527	-0.0134	-0.0906	0.1062	-0.0797	0.1227	0.2093	0.0094	0.0788	-0.0708	0.05	0.1072	-0.1121	-0.0804	-0.0317	-0.0213	-0.0336	0.2522	-0.137	0.069	0.0478	-0.1415
lalt.pool	-0.075	2.975	3.425	-0.2	2.325	6.4	-0.225	-0.025	-0.55	0.05	0.275	1.525	0.15	-0.125	1.575	0.15	0.025	0.15	0.275	7.1	1.975	-0.15	6.025	0.675	-0.35	0.15	0.475	-0.4333	1.4167	3.5833	-0.0667	-0.6333	0.2167	1.8	0.1167	-0.9333	0.35	2.8333	-1.1	1.675	1.025	5.325	-0.125	-0.25	8.425	2.35	-0.325	1.825	-0.95
[truncated: 25 more columns]
