# Supplementary material for: Gene set enrichment analysis for non-monotone association and multiple experimental categories
Source: BMC Bioinformatics. 2008 Nov 14;9:481. doi: 10.1186/1471-2105-9-481 (PMC2636811; doi:10.1186/1471-2105-9-481)
Supplement: Additional file 2 — Sets and Expression. The intermediate analysis results of NCT compendium data set. Sets directory contains lists of identified gene sets under different across-compound (category) selection criteria. Compound specific p-values, set size, etc are provided. Expression directory contains extracted expression data for respective identified gene sets. [file 1471-2105-9-481-S2.zip › SetsAndExpression/expression/C2-6of8liverp05-Cfilter-24-blood-MTA3PATHWAY.txt]

geneids	1.2.Dich-24-15#-0.1	1.2.Dich-24-150#3	1.2.Dich-24-1500#3.4	1.2.Dich-48-15#-0.2	1.2.Dich-48-150#2.3	1.2.Dich-48-1500#6.4	1.2.Dich-6-15#-0.2	1.2.Dich-6-150#0	1.2.Dich-6-1500#-0.6	1.4.Dich-24-15#0	1.4.Dich-24-150#0.3	1.4.Dich-24-1500#1.5	1.4.Dich-48-15#0.2	1.4.Dich-48-150#-0.1	1.4.Dich-48-1500#1.6	1.4.Dich-6-15#0.2	1.4.Dich-6-150#0	1.4.Dich-6-1500#0.2	Brom-24-25#0.3	Brom-24-250#7.1	Brom-24-75#2	Brom-48-25#-0.2	Brom-48-250#6	Brom-48-75#0.7	Brom-6-25#-0.4	Brom-6-250#0.2	Brom-6-75#0.5	Diqu-24-10#-0.4	Diqu-24-20#1.4	Diqu-24-25#3.6	Diqu-24-5#-0.1	Diqu-48-10#-0.6	Diqu-48-20#0.2	Diqu-48-25#1.8	Diqu-48-5#0.1	Diqu-6-10#-0.9	Diqu-6-20#0.4	Diqu-6-25#2.8	Diqu-6-5#-1.1	Gala-24-100#1.7	Gala-24-25#1	Gala-24-400#5.3	Gala-48-100#-0.1	Gala-48-25#-0.2	Gala-48-400#8.4	Gala-6-100#2.4	Gala-6-25#-0.3	Gala-6-400#1.8	Mono-24-10#-1
A_42_P537793 Pdzk1 PDZ domain containing 1	0.1051	0.0268	0.0746	0.0199	-0.0777	-0.1246	0.0632	0.1581	0.1932	0.1192	0.175	0.1373	0.2373	0.2444	0.177	0.1289	0.1304	0.2794	-0.0282	0.0023	0.0096	-0.0469	-0.1624	-0.1388	-0.0081	0.0341	-0.0282	-0.1537	-0.1964	0.179	-0.0754	-0.1404	-0.2083	-0.2776	-0.0355	0.1703	-0.0371	-0.0937	0.2087	0.1605	0.0865	0.1072	0.34	0.2338	0.0954	0.1392	0.0435	0.1604	0.154
A_42_P784839 Tuba1 Transcribed locus	-0.0373	-0.0738	-0.0529	0.0276	0.0621	0.2074	0.0106	0.0432	-0.0748	-0.0064	-0.0472	0.0421	0.0844	0.0836	0.1776	-0.0237	-0.0288	0.0303	0.0167	-0.1205	0.0936	0.2397	0.139	0.0982	-0.0557	-0.2768	-0.1572	0.3859	0.2013	-0.0949	0.1567	0.0965	-0.0334	0.2636	-0.0057	0.0433	0.3475	0.3533	0.0058	-0.1694	-0.0431	0.1446	-0.2017	-0.153	0.305	-0.0182	-0.0092	0.1515	-0.0114
A_42_P490278 MGC94628 Similar to Tubulin alpha-4 chain (Alpha-tubulin 4)	0.0602	-0.022	0.0506	-0.0168	-0.1345	-0.1382	0.0027	0.0647	0.1569	0.2344	0.0907	-0.0188	-0.2492	-0.074	-0.3193	-0.0184	-0.0376	0.0386	-0.0976	0.0089	-0.0881	-0.2101	-0.1138	-0.1533	0.128	0.2396	0.08	-0.011	-0.0624	0.1267	-0.1522	-0.0407	0.0063	-0.1396	0.1087	0.1426	0.1458	0.0318	0.2033	-0.009	-0.1172	-0.0478	0.0171	-0.1893	-0.1554	0.1607	0.0264	-0.2141	-0.1429
A_43_P12253 Mta1 metastasis associated 1 (Mta1)	0.0405	-0.1177	-0.6784	-0.0892	0.1525	-0.2594	0.0548	-0.1972	-0.3084	-0.1562	-0.2223	-0.0874	-0.1386	-0.1842	0.1672	-0.0299	-0.1718	-0.3562	0.124	-0.6149	0.1026	0.1479	0.2728	0.2228	-0.1041	-0.1719	0.0734	-0.0514	-0.104	-0.6676	-0.0867	0.2003	0.2583	0.3044	0.1617	-0.4039	-0.4216	-0.5433	-0.4119	-0.5134	-0.0116	0.262	-0.4235	-0.1388	-0.1024	-0.3033	0.0389	-0.1164	0.1141
A_43_P13121 Hspb2 heat shock 27kD protein 2 (Hspb2)	-0.2561	0.237	0.0623	-0.0051	-0.3068	-0.5473	-0.1703	-0.0499	-0.1273	-0.1367	-1.5736	-0.3036	-0.0205	0.059	-0.0486	0.2773	0.2076	-0.047	0.0155	-0.4249	-0.0506	0.0423	-0.1392	-0.1766	-0.3063	-0.0726	-0.0427	0.2515	-0.0856	-0.2961	0.2091	-0.2812	0.004	0.1774	-0.0126	0.3131	0.0808	0.059	0.1471	-0.0426	0.1538	-0.3073	-0.4405	-0.3743	-0.0854	0.0017	6e-04	0.6162	0.1288
A_42_P469551 Aldoa aldolase A (Aldoa)	-0.0796	0.0324	-0.065	-0.2016	0.1042	0.5374	0.1077	-0.0542	-0.2658	-0.2342	-0.2546	-0.1137	-0.1189	-0.2392	0.1346	-0.1252	-0.0995	-0.4756	0.0593	0.0957	-0.1407	0.1482	0.7066	0.1308	-0.1305	-0.3566	-0.1095	-0.6938	-0.675	-0.3553	-0.5189	0.0209	0.1821	0.6179	-0.1385	-0.3927	-0.3005	-0.6769	-0.4645	-0.1813	-0.3112	0.0827	-0.0785	0.2632	0.157	-0.1635	0.0064	-0.2132	0.2656
A_43_P12643 Pdzk1 PDZ domain containing 1 (Pdzk1)	-0.0429	-0.1379	0.1898	-0.0675	0.0022	0.0666	-0.2688	-0.0105	0.0592	-0.2939	0.229	-0.2309	-0.2381	-0.1447	-0.0664	0.207	-0.0354	0.1813	0.1556	-0.1589	0.0849	0.0565	-0.2996	-0.1695	-0.0465	0.388	-0.1339	0.0166	0.3037	0.0443	0.275	0.2743	-0.0773	0.0695	0.0256	0.1233	0.186	-0.0358	-0.0923	0.016	0.1302	0.1971	-0.0471	-0.3737	-0.4251	-0.0227	0.4446	0.3651	-0.3911
A_43_P15442 Esr1 Estrogen receptor 1	0.0363	0.1161	0.3332	0.1946	0.0032	-0.3538	-0.0055	0.0105	0.0564	-0.0299	0.0031	-0.0171	-0.3177	-0.2217	-0.2882	0.1382	-0.0039	0.2659	0.1862	0.2841	0.1378	-0.0243	-0.0027	-0.0303	-0.1298	0.109	-0.0927	0.992	0.7424	0.4102	0.6117	0.0698	0.0317	0.3447	8e-04	0.315	0.2871	0.827	0.2813	0.0333	-0.0719	0.0945	-0.191	-0.4502	0.1833	0.0458	-0.0013	0.2238	0.0921
A_43_P13241 Ctsd cathepsin D (Ctsd)	-0.1481	-0.1195	-0.024	-0.0279	0.1982	-0.4366	5e-04	-0.0484	-0.1722	0.1206	0.1345	-0.1212	-0.403	-0.488	-0.427	-0.1563	-0.2464	-0.3507	0.061	-0.7842	0.0188	-0.2578	0.2008	0.047	0.0611	0.1921	0.1175	-0.1086	-0.0652	-0.2909	-0.4571	0.0408	0.2105	0.212	0.0384	-0.0802	-0.218	-0.175	-0.1666	-0.4218	-0.4265	-0.2852	-0.057	-0.247	-0.3995	-0.2994	-0.1248	-0.2953	-0.4651
A_42_P656703 LOC500377 Similar to Tubulin alpha-8 chain (Alpha-tubulin 8)	0.0198	0.031	0.1474	-0.1621	-0.0599	0.1007	0.061	-0.0888	0.1739	0.0579	-0.0458	-0.1121	-0.0795	-0.1132	0.0669	-0.3988	-0.4609	-0.354	-0.0794	0.0456	-0.1783	-0.3213	0.2347	-0.194	0.1957	0.2225	0.2648	-0.6189	-0.6108	0.2344	-0.3291	0.1584	0.0906	-0.2204	0.0093	0.0286	-0.2934	-0.4023	0.1269	0.0021	-0.1168	0.3348	-0.0666	-0.1159	-0.4317	-0.1765	-0.0667	-0.0936	-0.2615
A_43_P10135 Tuba1 UI-R-CT0-bun-c-05-0-UI.s1 UI-R-CT0 cDNA clone UI-R-CT0-bun-c-05-0-UI 3', mRNA sequence.	0.0606	0.0032	-0.1616	0.0868	-0.0277	-0.069	0.0065	0.064	0.1676	0.0276	-0.009	0.0288	0.1202	0.1211	0.1068	0.028	0.0325	0.0233	0.0079	0.0275	-0.0318	0.0967	-0.1283	0.0335	0.0375	-0.0846	-0.0668	0.0433	-0.0915	0.1003	0.0285	-0.1772	-0.1765	-0.0987	-0.0773	0.1591	0.1209	0.1046	0.2252	0.1936	0.0641	0.2031	0.1221	0.062	0.0488	0.1591	-0.0749	0.1177	0.0548
A_43_P10746 MGC94628 similar to Tubulin alpha-4 chain (Alpha-tubulin 4)	0.0238	0.0509	0.0348	-0.1219	0.0512	0.2036	-0.0633	-0.154	-0.0617	0.025	-0.0344	-0.1367	-0.2148	-0.2453	-0.0249	-0.2034	-0.2128	-0.2871	-0.041	-0.8127	-0.0767	-0.341	0.4142	-0.1239	0.0849	0.2467	0.183	-0.049	-0.0392	0.1014	-0.2857	-0.1183	-0.0045	0.0531	0.1141	-0.0562	-0.091	-0.0872	-0.0195	-0.2685	-0.2651	-0.1298	-0.1262	-0.2349	-0.3074	-0.2783	-0.1347	-0.1416	-0.0769
A_42_P622436 Tuba1 Tubulin, alpha 1	-0.2669	0.1383	-0.6958	-0.1264	0.0383	0.0022	0.0282	-0.0363	-0.2727	0.0364	-0.1258	-0.178	-0.013	-0.0305	0.1815	-0.2387	-0.3162	-0.8595	-0.0673	-0.9068	-0.0368	-0.0355	0.229	-0.112	-0.188	-0.2678	-0.0057	-0.3425	-0.2586	-0.1462	-0.5139	0.1405	0.1698	0.3405	-0.019	-0.355	-0.0772	-0.0673	-0.5848	-0.4906	-0.1268	0.1285	0.0057	0.2098	0.1724	0.099	-0.0411	-0.1196	0.2778
lalt.pool	-0.075	2.975	3.425	-0.2	2.325	6.4	-0.225	-0.025	-0.55	0.05	0.275	1.525	0.15	-0.125	1.575	0.15	0.025	0.15	0.275	7.1	1.975	-0.15	6.025	0.675	-0.35	0.15	0.475	-0.4333	1.4167	3.5833	-0.0667	-0.6333	0.2167	1.8	0.1167	-0.9333	0.35	2.8333	-1.1	1.675	1.025	5.325	-0.125	-0.25	8.425	2.35	-0.325	1.825	-0.95
[truncated: 25 more columns]
