# Supplementary material for: Gene set enrichment analysis for non-monotone association and multiple experimental categories
Source: BMC Bioinformatics. 2008 Nov 14;9:481. doi: 10.1186/1471-2105-9-481 (PMC2636811; doi:10.1186/1471-2105-9-481)
Supplement: Additional file 2 — Sets and Expression. The intermediate analysis results of NCT compendium data set. Sets directory contains lists of identified gene sets under different across-compound (category) selection criteria. Compound specific p-values, set size, etc are provided. Expression directory contains extracted expression data for respective identified gene sets. [file 1471-2105-9-481-S2.zip › SetsAndExpression/expression/C2-6of8liverp05-Cfilter-24-liver-MTA3PATHWAY.txt]

geneids	1.2.Dich-24-15#-0.1	1.2.Dich-24-150#3	1.2.Dich-24-1500#3.4	1.2.Dich-48-15#-0.2	1.2.Dich-48-150#2.3	1.2.Dich-48-1500#6.4	1.2.Dich-6-15#-0.2	1.2.Dich-6-150#0	1.2.Dich-6-1500#-0.6	1.4.Dich-24-15#0	1.4.Dich-24-150#0.3	1.4.Dich-24-1500#1.5	1.4.Dich-48-15#0.2	1.4.Dich-48-150#-0.1	1.4.Dich-48-1500#1.6	1.4.Dich-6-15#0.2	1.4.Dich-6-150#0	1.4.Dich-6-1500#0.2	Brom-24-25#0.3	Brom-24-250#7.1	Brom-24-75#2	Brom-48-25#-0.2	Brom-48-250#6	Brom-48-75#0.7	Brom-6-25#-0.4	Brom-6-250#0.2	Brom-6-75#0.5	Diqu-24-10#-0.4	Diqu-24-20#1.4	Diqu-24-25#3.6	Diqu-24-5#-0.1	Diqu-48-10#-0.6	Diqu-48-20#0.2	Diqu-48-25#1.8	Diqu-48-5#0.1	Diqu-6-10#-0.9	Diqu-6-20#0.4	Diqu-6-25#2.8	Diqu-6-5#-1.1	Gala-24-100#1.7	Gala-24-25#1	Gala-24-400#5.3	Gala-48-100#-0.1	Gala-48-25#-0.2	Gala-48-400#8.4	Gala-6-100#2.4	Gala-6-25#-0.3	Gala-6-400#1.8	Mono-24-10#-1
A_42_P537793 Pdzk1 PDZ domain containing 1	-0.039	-0.4857	-0.5706	-0.1354	-0.304	-0.699	-0.0016	-0.1184	-0.1492	0.2486	0.0452	-0.1461	0.0083	0.0534	-0.2115	0.0674	0.0707	0.0123	0.0216	-0.5394	-0.3656	-0.0194	-0.5838	-0.053	-0.0167	-0.0837	-0.0491	-0.0566	-0.2309	-0.3706	-0.1117	-0.0062	-0.1372	-0.3196	-0.064	0.0662	-0.0766	-0.1411	0.0499	-0.1668	-0.0239	-0.2449	0.064	0.0572	-0.6985	0.1348	-0.0702	0.1174	0.0848
A_42_P784839 Tuba1 Transcribed locus	-0.0718	-0.3354	-0.443	-0.1376	-0.3256	-0.485	-0.027	-0.2114	-0.2164	0.5771	0.5496	0.4778	-7e-04	-0.0953	-0.2568	0.0668	0.1328	0.2197	-0.0556	-0.7244	-0.3742	-0.1939	-0.2557	-0.1126	-0.2882	-0.2724	-0.36	0.1143	0.2008	-0.0712	-0.0456	0.0992	-0.0417	-0.1847	-0.0785	0.3216	-0.067	-0.5174	0.2513	-0.1387	0.0596	-0.7862	-1e-04	0.2433	-0.4934	-0.3696	0.2452	0.1866	-0.1976
A_42_P490278 MGC94628 Similar to Tubulin alpha-4 chain (Alpha-tubulin 4)	-0.062	0.1121	0.5374	-0.0787	-0.043	-0.2012	-0.0356	0.3631	-0.0351	-0.2124	-0.1318	0.5131	0.095	-0.0852	-0.5636	0.0351	0.0929	-0.0267	-0.0442	1e-04	-0.0568	0.111	-0.2376	-0.1566	0.1563	0.184	0.2902	-0.0497	-0.2042	0.0331	-0.0135	-0.196	-0.274	-0.215	0.2499	0.0694	0.2834	0.1271	0.2466	0.0856	0.0685	-0.3604	-0.0821	-0.0086	0.1682	-0.1299	-0.2894	-0.2207	0.1357
A_43_P12253 Mta1 metastasis associated 1 (Mta1)	-0.0158	0.2431	-0.4494	-0.0421	-1e-04	0.2987	-0.0512	-0.1889	-0.3539	0.173	0.1679	0.2306	0.0819	0.1551	0.1869	-0.1164	-0.1028	-0.1546	0.0094	0.3802	0.2897	0.0543	0.3602	0.1506	-0.089	-0.0946	-0.0253	0.085	0.159	0.1398	0.1974	0.0212	0.2612	0.3684	6e-04	-0.1024	-0.0554	-0.1707	-0.0306	0.1936	-0.0379	0.0685	0.1468	0.0668	0.2604	0.0529	0.0648	0.0217	-0.0031
A_43_P13121 Hspb2 heat shock 27kD protein 2 (Hspb2)	-0.0788	-0.1885	-0.1363	0.021	-0.2654	0.1765	0.1608	0.1626	0.3184	0.177	0.0257	0.22	-0.0539	-0.0251	-0.1134	-0.0479	0.0935	-0.1359	-0.0341	0.4413	0.6671	0.0266	0.2258	-0.0153	-0.0049	-0.0673	0.0347	-0.0727	-0.201	-0.1644	-0.1688	0.0735	-0.2415	-0.0993	0.1041	-0.1528	-0.5359	-0.8087	-0.1444	-0.1952	-0.0658	-0.2913	0.1707	-0.2133	0.6693	-0.7018	-0.0702	-0.447	0.2374
A_42_P469551 Aldoa aldolase A (Aldoa)	0.2287	1.9292	3.0982	0.008	0.7596	2.7237	0.182	1.4193	1.7569	0.0765	-0.1442	2.0156	0.2779	0.2531	0.7993	0.3462	0.6198	0.949	0.0974	3.2497	1.341	-0.0066	2.3385	0.1512	1.1081	1.5782	1.6638	-0.0452	0.4547	1.2054	0.1282	0.0913	0.6545	0.8818	-0.0771	0.2057	1.1657	1.2684	-0.103	0.3774	-0.0315	2.0577	0.0077	-0.0492	2.9635	0.0166	0.0445	-0.0206	-0.0534
A_43_P12643 Pdzk1 PDZ domain containing 1 (Pdzk1)	0.3453	1.0689	-0.4074	0.2512	0.3128	-0.1946	0.245	-0.6363	-0.0799	-0.7094	-0.3387	-0.3222	-0.0286	-0.0258	0.3042	0.0181	-0.4011	-0.975	0.3148	-1.6806	0.7237	0.0908	-0.2501	0.1942	0.1762	-0.3628	-0.3045	-0.3471	-0.2302	-0.1488	0.4708	-0.2914	0.3476	0.8988	0.155	-0.4128	-0.433	0.2556	-0.0901	-0.1864	-0.1901	-1.5358	-0.0146	-0.1725	-2.0843	-0.3856	0.0855	0.1333	0.1213
A_43_P15442 Esr1 Estrogen receptor 1	0.0358	-0.1123	-0.1672	0.7602	-0.1805	0.0173	0.1711	-0.3317	-0.0209	0.1381	-0.3156	0.2169	0.1293	-0.0868	0.5026	0.5443	0.0482	-0.1629	-0.0128	0.2998	-0.2338	-0.0488	-0.2587	-0.1614	-0.0315	-0.2446	0.0521	-0.054	-0.1707	0.1355	-0.0506	-0.0221	0.0298	0.0107	0.2788	0.1918	0.0394	-0.3205	0.0402	-0.0872	-0.0815	-0.2412	-0.1917	0.4307	-0.4629	-0.1316	-0.0772	-0.1034	4e-04
A_43_P13241 Ctsd cathepsin D (Ctsd)	0.2603	0.6262	1.0654	0.1564	0.6932	1.247	0.0107	0.2916	0.2803	0.0903	0.017	0.3856	0.0836	0.1092	0.3889	0.0273	0.0867	0.1464	-0.1252	1.1637	0.0635	0.0992	2.1272	0.4211	0.1457	0.3724	0.2792	0.2187	0.497	1.0231	0.2255	-0.1026	0.5689	0.9667	-0.0764	0.125	0.3514	0.6738	0.0688	0.1787	-0.0266	1.6629	0.0855	-0.0512	3.0562	0.1839	-0.1405	0.0343	0.0328
A_42_P656703 LOC500377 Similar to Tubulin alpha-8 chain (Alpha-tubulin 8)	-0.0034	0.5039	1.3481	0.1512	0.4132	0.8568	-0.1534	0.4371	-0.1782	-0.5651	-0.8054	0.4785	-0.1421	-0.2652	0.2654	-0.3062	-0.1985	-0.4691	-0.3589	1.1582	0.0624	-0.1764	0.2464	-0.2846	0.5204	0.5082	0.9597	-0.2942	-0.1179	0.0586	-0.082	-0.143	-0.0022	-0.0628	-0.1183	0.0689	0.2005	0.1292	0.0139	-0.277	-0.1626	0.1708	0.101	0.0356	1.2073	-0.5096	-0.0241	-0.3083	-0.0516
A_43_P10135 Tuba1 UI-R-CT0-bun-c-05-0-UI.s1 UI-R-CT0 cDNA clone UI-R-CT0-bun-c-05-0-UI 3', mRNA sequence.	0.1141	0.0698	-0.2989	-0.1064	0.1714	-0.3783	0.3004	-0.0905	-0.2128	0.4825	0.6008	0.0521	0.0124	0.1261	-0.1676	0.0748	0.1497	-0.002	-0.1064	-0.7407	-0.498	0.1163	-0.2396	0.4862	-0.019	-0.2023	-0.1394	0.5078	0.2423	-0.041	0.0503	0.8063	0.5375	0.7793	0.0898	0.1224	-0.0793	-0.1582	0.1036	-0.3072	0.0918	-0.0658	0.2648	0.1199	-0.1952	0.0874	0.0775	0.2821	0.03
A_43_P10746 MGC94628 similar to Tubulin alpha-4 chain (Alpha-tubulin 4)	-0.2308	0.6327	1.7585	0.0012	-0.0507	0.9132	0.0326	0.7533	-0.003	-0.1629	-0.103	1.2702	0.1009	-0.1646	0.3783	0.036	0.1867	-0.1667	-0.502	1.0676	-0.1674	-0.2231	0.5987	-0.4161	0.8121	0.7682	1.3434	-0.5416	-0.3831	-0.1456	-0.2243	0.0794	-0.3344	-0.5559	0.2182	0.0906	0.6032	0.1704	-0.0113	-0.4445	-0.1452	-1.0386	0.1591	-0.0627	0.5182	-1.1562	-0.0018	-1.7301	-0.3056
A_42_P622436 Tuba1 Tubulin, alpha 1	0.067	-0.0305	-1.7368	-0.0289	0.7156	0.4968	0.2203	-0.2941	-0.4767	0.2202	0.2084	-0.5337	-0.016	0.0682	0.1785	-0.0192	-0.0602	0.0164	-0.0513	0.4631	0.2288	-0.1884	2.3595	0.0171	-0.3423	-0.5373	0.1137	-0.7582	0.1415	0.4315	-0.1288	-0.8063	0.471	0.7502	-0.3172	-0.432	-0.2127	0.1789	-0.3499	0.1681	0.0574	2.2281	-0.038	-0.0022	3.0592	0.7265	0.0275	0.5174	-0.0578
lalt.pool	-0.075	2.975	3.425	-0.2	2.325	6.4	-0.225	-0.025	-0.55	0.05	0.275	1.525	0.15	-0.125	1.575	0.15	0.025	0.15	0.275	7.1	1.975	-0.15	6.025	0.675	-0.35	0.15	0.475	-0.4333	1.4167	3.5833	-0.0667	-0.6333	0.2167	1.8	0.1167	-0.9333	0.35	2.8333	-1.1	1.675	1.025	5.325	-0.125	-0.25	8.425	2.35	-0.325	1.825	-0.95
[truncated: 25 more columns]
