# Supplementary material for: Gene set enrichment analysis for non-monotone association and multiple experimental categories
Source: BMC Bioinformatics. 2008 Nov 14;9:481. doi: 10.1186/1471-2105-9-481 (PMC2636811; doi:10.1186/1471-2105-9-481)
Supplement: Additional file 2 — Sets and Expression. The intermediate analysis results of NCT compendium data set. Sets directory contains lists of identified gene sets under different across-compound (category) selection criteria. Compound specific p-values, set size, etc are provided. Expression directory contains extracted expression data for respective identified gene sets. [file 1471-2105-9-481-S2.zip › SetsAndExpression/expression/C2-6of8liverp05-Cfilter-25-blood-FATTY_ACID_SYNTHESIS.txt]

geneids	1.2.Dich-24-15#-0.1	1.2.Dich-24-150#3	1.2.Dich-24-1500#3.4	1.2.Dich-48-15#-0.2	1.2.Dich-48-150#2.3	1.2.Dich-48-1500#6.4	1.2.Dich-6-15#-0.2	1.2.Dich-6-150#0	1.2.Dich-6-1500#-0.6	1.4.Dich-24-15#0	1.4.Dich-24-150#0.3	1.4.Dich-24-1500#1.5	1.4.Dich-48-15#0.2	1.4.Dich-48-150#-0.1	1.4.Dich-48-1500#1.6	1.4.Dich-6-15#0.2	1.4.Dich-6-150#0	1.4.Dich-6-1500#0.2	Brom-24-25#0.3	Brom-24-250#7.1	Brom-24-75#2	Brom-48-25#-0.2	Brom-48-250#6	Brom-48-75#0.7	Brom-6-25#-0.4	Brom-6-250#0.2	Brom-6-75#0.5	Diqu-24-10#-0.4	Diqu-24-20#1.4	Diqu-24-25#3.6	Diqu-24-5#-0.1	Diqu-48-10#-0.6	Diqu-48-20#0.2	Diqu-48-25#1.8	Diqu-48-5#0.1	Diqu-6-10#-0.9	Diqu-6-20#0.4	Diqu-6-25#2.8	Diqu-6-5#-1.1	Gala-24-100#1.7	Gala-24-25#1	Gala-24-400#5.3	Gala-48-100#-0.1	Gala-48-25#-0.2	Gala-48-400#8.4	Gala-6-100#2.4	Gala-6-25#-0.3	Gala-6-400#1.8	Mono-24-10#-1
A_42_P501582 Prkag2 Protein kinase, AMP-activated, gamma 2 non-catalytic subunit	-0.1289	-0.2327	-0.7897	-0.1379	0.1967	0.0164	0.1681	-0.2986	-0.5027	-0.0613	-0.1724	0.0937	-0.2832	-0.2321	0.1443	0.1497	0.0756	-0.0987	0.128	-0.4633	0.156	-0.0884	0.3062	0.1006	0.0081	-0.2691	-0.0038	-0.0468	-0.0624	-0.4941	0.0783	-0.0998	0.2063	0.3169	0.2509	-0.1239	-0.3451	-0.5209	-0.3079	-0.0693	0.3096	0.1624	-0.3169	0.2433	0.2908	-0.489	0.0726	-0.2551	0.1162
A_43_P11761 Acly ATP citrate lyase (Acly)	-0.0496	-0.2448	-0.3795	-0.0552	0.0144	0.1276	-0.045	0.014	-0.0994	-0.1044	-0.1427	-0.1445	-0.2365	-0.0973	-0.0343	0.2413	-0.6074	-0.3728	-0.0404	-0.5654	0.1263	0.2256	0.0623	0.0132	0.2643	-0.0429	0.0813	-0.802	-1.2957	0.0404	-0.7677	0.6935	0.4737	0.2803	0.2556	-0.0959	0.1825	-1.1894	0.1779	0.0206	0.1476	0.4544	-0.2317	0.2206	0.139	-0.1221	-0.5551	-0.1072	-0.3242
A_43_P12269 Prkab2 protein kinase, AMP-activated, beta 2 non-catalytic subunit (Prkab2)	0.0603	0.044	0.0712	0.0418	-0.1	-0.1599	0.0017	0.0159	0.016	0.1412	0.1765	0.0821	0.0728	0.1311	0.0063	0.107	0.1244	0.2286	0.0473	-0.0054	0.0508	-0.0084	-0.088	-0.0696	-0.0199	0.0318	-0.0167	0.0626	0.0651	0.0947	0.076	-0.0337	-0.1211	-0.1357	-0.0572	0.112	0.0109	0.1317	0.1243	0.1735	0.0854	-0.0379	0.1506	0.0087	0.0168	0.0566	0.01	0.0593	-0.0058
A_42_P533312 Pc Pyruvate carboxylase	-0.0796	-0.1999	-0.2365	4e-04	0.0722	0.1188	0.0384	-0.0974	-0.1097	0.0085	-0.0033	-0.1829	0.1179	0.1237	-0.1599	-0.201	-0.2543	-0.4426	-0.0585	0.2979	-0.1965	0.1895	0.1102	0.3334	-0.0048	-0.0058	-0.0161	-0.4618	-0.4514	-0.8448	-0.5309	-0.1232	-0.1001	-0.1315	-0.4503	-0.5755	-0.0734	-0.4064	-0.5258	-0.191	-0.0462	-0.1226	0.0592	-0.0518	-0.0917	-0.1818	-0.0551	-0.067	-0.2427
A_43_P11656 Prkag1 protein kinase, AMP-activated, gamma 1 non-catalytic subunit (Prkag1)	0.0281	-0.0425	-0.054	-0.2001	-0.0228	-0.1212	0.2132	0.2132	0.3612	0.0752	0.1153	0.1667	0.3647	0.3363	0.3373	-0.1911	-0.1364	0.0198	-0.1764	-0.1176	-0.1331	-0.2136	-0.196	-0.2938	0.5988	0.2067	0.4782	-0.9758	-0.9696	0.2515	-0.6736	-0.0889	-0.1013	-0.486	0.1104	0.114	-0.4346	-0.7498	0.1753	0.088	-0.0391	0.1484	0.2851	0.3032	-0.2008	0.1224	0.0666	0.0842	0.0614
A_42_P824418 Prkab1 protein kinase, AMP-activated, beta 1 non-catalytic subunit (Prkab1)	-0.3174	0.1832	0.221	-0.2122	0.1159	0.4436	-0.0286	-0.3114	-0.4301	0.1061	-0.0231	0.0914	-0.2269	-0.2625	0.0876	-0.2785	-0.3279	-0.8638	0.0198	-0.73	-0.0425	0.0327	0.6398	0.2089	0.092	-0.0625	0.257	-0.3703	-0.2537	8e-04	-0.2633	0.5341	0.6089	0.7197	0.1808	-0.5163	-0.1907	-0.4519	-0.6593	-0.492	-0.2971	0.0087	-0.4693	-0.1054	-0.1376	-0.1836	0.0235	-0.382	-0.1688
A_43_P11948 Prkaa1 protein kinase, AMP-activated, alpha 1 catalytic subunit (Prkaa1)	-0.0473	-0.174	-0.2506	-0.0325	0.0174	0.237	-0.0174	-0.0596	-0.2172	-0.0081	0.058	-0.0283	0.0943	-0.0543	-0.1706	-0.0597	-0.2282	-0.3301	-0.0257	-0.083	-0.1122	0.1621	0.0165	0.1423	-0.037	-0.1304	-9e-04	0.0086	-0.043	-0.2968	-0.1254	0.0737	0.0445	0.0413	-0.0744	-0.2208	0.0595	-0.0729	-0.1758	-0.0954	-0.0901	-0.0938	-0.0102	0.0236	-0.0597	-0.0689	-0.0022	-0.1274	-0.1438
A_42_P489761 Acaca acetyl-coenzyme A carboxylase alpha (Acaca)	-0.0414	0.0468	0.0099	-0.0354	-0.0078	0.2158	0.0359	0.0028	-0.0567	0.1337	0.1633	-0.1412	-0.1156	-0.0946	-0.1323	-0.0925	-0.0971	-0.1029	-0.0241	-0.1086	-0.0462	-0.009	0.04	0.0075	0.087	0.0536	0.1266	0.0718	0.1181	-0.0366	0.0184	0.06	0.0716	0.0363	-0.0486	-0.0862	0.0355	0.0763	-0.1165	-0.1228	-0.0614	-0.1982	-0.0997	-0.1669	0.015	-0.0427	-0.0156	-0.1165	-0.2187
A_42_P824178 Slc25a1 solute carrier family 25, member 1 (Slc25a1), nuclear gene encoding mitochondrial protein	-0.1315	0.023	0.3357	-0.0974	-0.2255	-0.205	0.069	0.107	0.1881	-0.0837	-0.1682	-0.3013	-0.1964	-0.2384	-0.1101	0.0489	-0.129	-0.0371	-0.1973	0.0088	0.0099	-0.5364	-0.1836	0.0211	-0.0339	0.1265	0.205	-0.0185	0.0327	0.2868	0.0826	0.0935	-0.0752	-0.0518	0.1584	0.2787	0.0432	0.1401	0.2186	-0.1352	-0.0524	0.1408	-0.1949	-0.0958	-0.2942	-0.1369	-0.0444	-0.0439	-0.1879
A_42_P545909 Fasn fatty acid synthase (Fasn)	0.1384	-0.0647	-0.0506	-0.0013	-0.0027	-0.0268	-0.0519	-0.0538	-0.0164	-0.2155	-0.1563	-0.147	0.0279	-0.0025	0.0424	-0.0014	-0.0613	-0.0054	0.0338	-0.0809	0.035	-5e-04	-0.018	-0.0774	-0.0819	-0.0725	-0.0685	-0.1823	-0.1228	-0.0927	-0.0602	-0.0069	0.0694	-0.017	0.0248	0.0241	0.0021	0.0041	0.0189	0.0366	0.0539	-0.0248	-0.0834	-0.0116	-0.1508	-0.0473	-0.0154	-0.0403	0.0659
A_43_P13054 Hadhsc L-3-hydroxyacyl-Coenzyme A dehydrogenase, short chain	-0.1825	-0.1853	-0.4011	-0.0879	0.1232	0.0486	-0.0181	-0.1142	-0.315	-0.038	-0.1962	-0.0809	-0.1758	-0.1716	0.0436	-0.046	-0.0504	-0.4098	0.0711	-0.3047	-0.0744	0.0504	0.4334	0.2098	-0.0665	-0.3114	0.0037	-0.2504	-0.3332	-0.6122	-0.1886	-0.0082	0.1737	0.5437	0.0491	-0.3725	-0.1768	-0.4321	-0.3986	-0.2644	0.0104	0.0774	-0.2096	0.2468	0.1966	-0.1232	0.0912	-0.1049	0.1179
A_42_P796452 Acacb Acetyl-Coenzyme A carboxylase beta	-0.1439	0.0375	0.0385	0.0572	0.0436	0.1668	0.0595	-0.047	0.0886	-0.369	-0.399	-0.3919	-0.6897	-0.5833	-0.7567	-0.1128	-0.1228	0.0076	-0.1064	0.13	-0.0542	-0.2195	-0.0074	-0.1432	0.314	0.21	0.2619	0.2993	0.2778	0.5978	0.4406	0.2718	0.1658	0.3382	0.3678	0.5236	0.2545	0.4026	0.3959	-0.1939	-0.2066	-0.355	-0.2065	-0.1815	-0.0533	0.0099	-0.0263	-0.2018	0.2008
A_42_P680714 Prkag2 Protein kinase, AMP-activated, gamma 2 non-catalytic subunit	-0.168	-0.3133	-1.0945	-0.3291	0.2472	0.0624	-0.1824	-0.6142	-0.6911	-0.4847	-0.4053	-0.333	-0.3186	-0.5814	-0.0285	-0.3732	-0.3158	-0.9038	0.0465	-1.2449	-0.0596	0.117	0.3314	0.1085	0.4909	-0.1934	0.0272	-0.8962	-0.7679	-0.7703	-0.7402	0.2913	0.3237	0.0909	0.4372	-0.3305	-0.6911	-1.2738	-0.3682	-1.1417	-0.4217	0.1231	-0.6054	0.0146	-0.0475	-0.8119	0.176	-0.2863	0.1618
A_42_P526004 Acaa2 acetyl-Coenzyme A acyltransferase 2 (mitochondrial 3-oxoacyl-Coenzyme A thiolase) (Acaa2)	-0.2714	-0.0087	-0.254	-0.3974	0.1427	0.0636	0.1176	-0.1652	-0.2928	0.231	0.0049	0.1481	-0.2463	-0.1598	0.3321	-0.7368	-0.8184	-1.2444	-0.0187	-0.4187	-0.1282	0.0203	0.5811	0.0756	0.4686	-0.0639	0.4606	-1.6926	-1.6619	-0.046	-1.6299	0.3351	0.6387	0.041	0.0624	-0.2641	-1.2528	-2.0383	-0.1394	-0.2216	-0.2145	0.019	-0.184	0.3074	-0.4565	-0.3957	-0.0126	-0.3027	-0.4461
A_43_P13621 Prkag2 Protein kinase, AMP-activated, gamma 2 non-catalytic subunit	1e-04	0.0166	-0.0162	-0.1673	0.0803	5e-04	-0.0645	0.1254	-0.3751	-0.0758	-0.0752	0.0145	-0.1978	-0.2528	-0.1486	-0.0105	-0.0225	-0.064	0.2204	-0.0161	1e-04	-0.1224	-0.2291	-0.1632	0.4364	0.1556	0.083	-0.0057	0.178	0.2065	0.1887	-0.0297	-0.0502	-0.0344	-0.1249	-0.1425	0.0287	0.059	0.0173	0.2737	0.1261	0.1646	0.0722	0.1621	-0.1891	-0.117	-4e-04	-0.1924	-0.003
A_42_P569393 Prkaa2 protein kinase, AMP-activated, alpha 2 catalytic subunit (Prkaa2)	0.258	0.0482	0.2767	0.0232	-0.0995	-0.1311	0.1551	0.3391	0.4575	-0.071	0.3961	0.1921	0.3522	0.2089	0.1642	0.0151	0.2176	0.3335	-0.1025	0.1186	-0.0174	-0.1091	-0.395	-0.2535	0.124	0.0993	0.0992	-0.3646	-0.2729	0.5716	-0.007	-0.2406	-0.2614	-0.3718	-0.0504	0.445	0.1521	0.1362	0.325	0.2628	0.0937	0.1127	0.3365	0.0931	-0.0034	0.1983	0.0184	0.4658	0.2506
A_42_P753619 Myo5b myosin 5B (Myo5b)	0.0909	-0.0226	0.1471	0.0427	0.1343	-0.0105	0.2525	-0.1639	-0.0024	-0.1259	-0.0366	-0.2768	0.0382	-0.0242	-0.1017	-0.19	-0.0828	0	0.1705	0.2929	-0.0475	-0.1388	0.1647	-0.1314	-0.1832	0.0193	0.0566	0.0691	0.2337	6e-04	0.0128	-0.177	0.0917	-0.081	0.0556	0.1119	-0.0335	0.036	0.1092	-0.0051	0.0032	0.4372	-0.2965	0.1797	-0.0054	-0.0731	-0.4476	0.4724	-0.0581
lalt.pool	-0.075	2.975	3.425	-0.2	2.325	6.4	-0.225	-0.025	-0.55	0.05	0.275	1.525	0.15	-0.125	1.575	0.15	0.025	0.15	0.275	7.1	1.975	-0.15	6.025	0.675	-0.35	0.15	0.475	-0.4333	1.4167	3.5833	-0.0667	-0.6333	0.2167	1.8	0.1167	-0.9333	0.35	2.8333	-1.1	1.675	1.025	5.325	-0.125	-0.25	8.425	2.35	-0.325	1.825	-0.95
[truncated: 25 more columns]
