# Supplementary material for: Gene set enrichment analysis for non-monotone association and multiple experimental categories
Source: BMC Bioinformatics. 2008 Nov 14;9:481. doi: 10.1186/1471-2105-9-481 (PMC2636811; doi:10.1186/1471-2105-9-481)
Supplement: Additional file 2 — Sets and Expression. The intermediate analysis results of NCT compendium data set. Sets directory contains lists of identified gene sets under different across-compound (category) selection criteria. Compound specific p-values, set size, etc are provided. Expression directory contains extracted expression data for respective identified gene sets. [file 1471-2105-9-481-S2.zip › SetsAndExpression/expression/C2-6of8liverp05-Cfilter-25-liver-FATTY_ACID_SYNTHESIS.txt]

geneids	1.2.Dich-24-15#-0.1	1.2.Dich-24-150#3	1.2.Dich-24-1500#3.4	1.2.Dich-48-15#-0.2	1.2.Dich-48-150#2.3	1.2.Dich-48-1500#6.4	1.2.Dich-6-15#-0.2	1.2.Dich-6-150#0	1.2.Dich-6-1500#-0.6	1.4.Dich-24-15#0	1.4.Dich-24-150#0.3	1.4.Dich-24-1500#1.5	1.4.Dich-48-15#0.2	1.4.Dich-48-150#-0.1	1.4.Dich-48-1500#1.6	1.4.Dich-6-15#0.2	1.4.Dich-6-150#0	1.4.Dich-6-1500#0.2	Brom-24-25#0.3	Brom-24-250#7.1	Brom-24-75#2	Brom-48-25#-0.2	Brom-48-250#6	Brom-48-75#0.7	Brom-6-25#-0.4	Brom-6-250#0.2	Brom-6-75#0.5	Diqu-24-10#-0.4	Diqu-24-20#1.4	Diqu-24-25#3.6	Diqu-24-5#-0.1	Diqu-48-10#-0.6	Diqu-48-20#0.2	Diqu-48-25#1.8	Diqu-48-5#0.1	Diqu-6-10#-0.9	Diqu-6-20#0.4	Diqu-6-25#2.8	Diqu-6-5#-1.1	Gala-24-100#1.7	Gala-24-25#1	Gala-24-400#5.3	Gala-48-100#-0.1	Gala-48-25#-0.2	Gala-48-400#8.4	Gala-6-100#2.4	Gala-6-25#-0.3	Gala-6-400#1.8	Mono-24-10#-1
A_42_P501582 Prkag2 Protein kinase, AMP-activated, gamma 2 non-catalytic subunit	0.2241	0.7854	0.6207	0.1765	0.401	0.3564	0.163	-0.0486	-0.1993	-0.0414	0.0653	0.3289	-0.2294	-0.0832	0.2098	-0.318	-0.4643	-0.563	0.0742	-0.1358	0.451	-0.1483	0.7316	0.1294	-0.5769	-0.5244	-0.6539	-0.243	0.0536	0.2976	0.0743	0.2916	0.3726	0.2587	0.3453	0.1109	0.1496	-0.0655	-0.0745	-0.1027	0.1344	-0.2976	-0.1111	0.053	1.0294	-1.1031	0.1193	-0.3448	-0.094
A_43_P11761 Acly ATP citrate lyase (Acly)	-0.824	-3.7278	-4.0669	0.0174	0.5306	-1.5381	0.0225	-0.6612	-1.1415	-0.9581	-1.2956	-4.267	-0.0245	-0.2707	0.616	-0.5736	-1.2889	-2.1488	0.0715	-3.3355	-0.7766	0.3379	-0.9218	0.8283	-0.3074	-1.6024	-0.8566	-1.8055	-1.4133	-2.2462	-0.546	-0.562	-0.7638	-1.2356	-0.2773	-0.3318	-0.8883	-1.0255	-0.6908	-1.6471	0.1937	-3.5819	-0.2466	-0.0219	-2.8263	-1.6083	-0.4947	-1.2899	-0.2539
A_43_P12269 Prkab2 protein kinase, AMP-activated, beta 2 non-catalytic subunit (Prkab2)	-0.359	-0.7782	-0.7266	-0.5067	-0.4717	-0.7022	-0.3454	-0.3896	-0.2831	-0.2314	-0.2832	-0.3785	0.2432	0.2713	0.4299	0.0763	0.071	-0.0244	0.4416	0.0549	0.1566	0.2316	-0.2659	0.0934	0.3061	0.2593	0.196	0.1058	-0.0494	-0.2497	-0.1486	-0.0871	-0.1765	-0.2915	-0.1598	0.063	-0.1159	-0.2651	0.0199	-0.1529	-0.0588	-0.355	-0.0538	-0.066	-0.6512	0.0258	-0.0449	0.0915	0.0915
A_42_P533312 Pc Pyruvate carboxylase	-0.1356	-1.003	-1.4414	-0.0428	-0.3494	-1.0093	-0.3361	-0.4888	-0.1589	-0.5155	-1.0619	-1.1439	0.1485	0.1124	-0.8701	-0.0956	-0.0201	-0.0175	-0.3735	-2.7086	-0.9238	0.0823	-1.639	-0.2043	-0.1173	-0.2095	-0.3702	-0.4461	-0.4237	-0.6578	0.5106	-0.4545	0.1882	0.642	0.0221	-0.0813	0.0732	0.6788	-0.1213	-1.0458	-0.2477	-0.8852	-0.0045	-0.0159	-3.3932	-0.1747	-0.0622	-0.2401	0.0104
A_43_P11656 Prkag1 protein kinase, AMP-activated, gamma 1 non-catalytic subunit (Prkag1)	-0.0116	0.1409	-0.2422	0.1258	0.2672	0.2658	-0.327	-0.4395	-0.4263	-0.8006	-0.7754	-0.4829	-0.1056	-0.1045	-0.0192	-9e-04	-0.1421	-0.3797	0.0708	-0.1472	0.1639	0.038	-0.0543	0.0531	-0.2442	-0.2427	-0.3962	-0.1751	-0.0695	0.065	0.0435	-0.1874	0.0426	0.1586	0.0521	-0.0205	-0.1542	-0.0817	-0.0995	0.0627	0.0297	-0.3998	0.0533	0.0101	-0.0135	-0.3041	-0.1107	-0.0933	0.062
A_42_P824418 Prkab1 protein kinase, AMP-activated, beta 1 non-catalytic subunit (Prkab1)	-0.3167	-0.4232	-0.8698	-0.0078	-0.1199	-1.258	-0.0514	-0.2095	-0.3196	-0.1413	-0.1737	-0.9812	-0.1278	0.1564	-0.6855	0.006	-0.0775	-0.202	-0.0764	-1.0084	-0.3893	-0.0953	-0.8624	-0.5318	-0.3729	-0.6666	-0.4003	-0.4206	-0.4825	-0.5905	0.209	-0.1514	0.1047	-0.2446	0.0746	-0.0823	-0.0338	-0.3164	-0.1553	-0.0856	0.0182	-0.848	-0.0743	0.04	-0.7154	-0.7498	0.1278	-0.7189	-0.1864
A_43_P11948 Prkaa1 protein kinase, AMP-activated, alpha 1 catalytic subunit (Prkaa1)	-0.1302	0.4234	1.2921	-0.0902	0.0532	1.1266	-0.1599	0.2727	0.1141	0.051	0.0707	0.5936	0.0659	0.023	0.3187	0.0595	0.119	0.1795	0.1003	0.8647	0.3202	0.11	0.2	0.1832	0.1505	0.3689	0.4397	0.1314	0.2077	0.4437	0.0576	0.0124	-0.019	0.0637	-0.0301	0.0858	0.6862	0.8646	0.0476	0.0246	0.0449	0.4782	0.0313	-0.0284	0.6441	0.1023	-0.0253	0.0821	0.0905
A_42_P489761 Acaca acetyl-coenzyme A carboxylase alpha (Acaca)	-0.1391	-0.5284	-0.3752	-0.3068	-0.378	-0.6632	-0.1451	-0.0435	-0.0217	0.1514	0.0994	-0.1131	0.2964	0.2608	0.1027	0.2585	0.3954	0.4579	0.0571	0.0549	-0.1405	0.1447	-0.1204	0.0818	0.0475	0.0833	0.0662	0.0758	-0.0686	-0.2451	0.0495	-0.027	-0.0696	-0.1412	-0.1675	0.0213	-0.075	-0.0488	0.0373	0.0094	0.0394	-0.1522	0.0919	0.0378	-0.6988	0.0755	-0.0399	0.0668	-4e-04
A_42_P824178 Slc25a1 solute carrier family 25, member 1 (Slc25a1), nuclear gene encoding mitochondrial protein	-0.0584	-0.5108	-0.9298	0.0198	0.1988	-0.5958	-0.4793	-1.0359	-0.6862	-1.5108	-1.5813	-1.408	-0.1396	-0.1292	0.1107	-0.3235	-0.5657	-1.2044	0.4738	-0.8345	0.226	0.1488	-0.6574	0.1064	-0.3435	-0.6939	-0.7164	-0.6215	-0.4239	-0.4701	0.0674	-0.2206	-0.0247	0.1346	0.1519	-0.2714	-0.2948	-0.4276	-0.386	-0.4736	-0.2046	-2.3266	-0.2033	-0.2078	-1.7065	-0.5621	-0.087	-0.2289	0.1871
A_42_P545909 Fasn fatty acid synthase (Fasn)	-0.9933	-5.0685	-5.2662	-0.1522	0.3818	-1.9859	-0.172	-0.7805	-1.3541	-1.005	-1.3443	-5.2694	0.4726	-0.3797	-0.0093	0.0266	-0.5443	-1.9034	-0.1366	-4.8922	-1.1113	-0.285	-1.8482	0.3324	-0.4723	-2.088	-1.122	-3.4169	-2.4085	-3.514	-0.9424	-1.168	-1.1911	-1.9381	-0.3574	-0.5386	-0.7716	-1.2132	-1.0402	-2.1397	0.3133	-4.3622	-0.8182	-0.2389	-4.8696	-1.1949	-0.491	-1.5271	-0.5402
A_43_P13054 Hadhsc L-3-hydroxyacyl-Coenzyme A dehydrogenase, short chain	-0.0255	-0.9458	-1.7443	0.1381	0.0661	-0.8064	-0.0185	-0.2461	-0.1887	-0.0146	-0.3284	-0.9554	0.0095	0.0822	-0.3548	-0.373	-0.3784	-0.1908	-0.4491	-2.6425	-1.0237	-0.0068	-1.1046	-0.2006	-0.3411	-0.4121	-0.5275	-0.0882	-0.1052	-0.2389	-0.0464	-0.1423	-0.0116	-0.044	-0.0688	-0.0125	-0.3209	-0.2767	0.0173	-0.5137	0.0646	-0.2003	0.0977	0.0056	-2.0594	0.066	4e-04	0.0012	0.0231
A_42_P796452 Acacb Acetyl-Coenzyme A carboxylase beta	-0.1502	-1.3603	-1.2219	-0.0704	0.2891	-0.6048	-0.3686	-0.3397	-0.3731	-0.9977	-0.9378	-1.2952	0.0938	-0.1044	0.1733	0.1385	-0.1658	-0.19	0.2189	-0.935	-0.1942	0.0296	-0.7026	0.3936	-0.0952	-0.3658	-0.3014	-0.9334	-0.7965	-0.9347	0.658	-0.6248	-0.0835	0.1388	0.0417	-0.2043	0.1554	0.1471	0.0555	-0.9292	0.0708	-1.0678	-0.113	-0.1472	-1.8628	-0.3137	0.0034	0.0028	-0.1798
A_42_P680714 Prkag2 Protein kinase, AMP-activated, gamma 2 non-catalytic subunit	-0.1233	-0.1249	-0.9476	-0.0438	0.0153	-0.1863	-0.1906	-0.4562	-0.6972	-0.456	-0.4996	-0.6948	-0.4027	-0.3641	-0.1062	-0.9026	-0.8862	-0.7567	-0.2344	-0.6836	-0.2147	-0.2202	0.2932	0.1134	-0.5024	-0.5802	-0.7841	-0.0671	0.1356	0.1583	0.4077	0.4442	0.4292	0.524	0.4044	0.0054	-0.1075	0.1803	-0.1112	-0.5108	0.0014	-0.6527	-0.3491	-0.1485	0.1061	-1.7059	-0.0064	-0.759	-0.0877
A_42_P526004 Acaa2 acetyl-Coenzyme A acyltransferase 2 (mitochondrial 3-oxoacyl-Coenzyme A thiolase) (Acaa2)	0.5108	1.52	1.6292	0.2066	0.9222	1.2681	-0.0546	0.0554	-0.0403	-0.9591	-0.5664	1.1932	-0.1709	-0.0871	1.024	0.0203	-0.2158	-0.5728	0.6947	0.1633	0.938	0.276	-0.3654	0.5152	0.1418	-0.1114	-0.084	0.3344	0.0305	0.468	0.3279	-0.2246	0.4236	1.2025	0.1993	0.0836	0.3471	0.6168	0.0285	-0.0635	-0.0124	-0.3797	0.2054	-0.0428	-1.2271	0.2286	-0.0192	0.1029	0.3615
A_43_P13621 Prkag2 Protein kinase, AMP-activated, gamma 2 non-catalytic subunit	0.1594	0.1336	-0.2644	0.0547	0.1845	-0.0543	-0.0108	-0.4599	-0.2764	0.0689	0.2477	0.074	0.4513	-0.0061	0.229	0.2492	-0.1758	-0.245	0.0363	-0.0877	0.2876	-0.0201	0.4822	-0.1372	0.1565	-0.3525	-0.2425	-0.1718	-0.248	0.0503	0.0268	0.1746	0.1086	0.2149	0.0704	-0.13	0.0656	0.3967	-0.0105	0.0088	-0.1696	-0.4296	-0.2496	-0.2506	0.4316	-0.2818	-0.1112	-0.1344	0.527
A_42_P569393 Prkaa2 protein kinase, AMP-activated, alpha 2 catalytic subunit (Prkaa2)	0.0726	-0.9705	-1.3169	-0.0407	-0.2012	-0.5866	-0.4722	-0.5813	0.2263	-0.2522	-0.5283	-1.484	0.106	0.1183	-0.107	-0.2223	-0.2952	-0.3064	0.1111	-1.1693	-0.2469	0.201	-1.0136	0.0963	-0.0619	-0.1638	-0.4176	0.2319	-0.1185	-0.3311	0.011	0.0655	-0.0879	-0.0253	-0.152	0.1961	-0.1651	-0.4255	0.1721	-0.1914	0.0693	-1.9609	-0.0814	0.0516	-2.3148	-0.1281	0.004	0.1111	-0.1081
A_42_P753619 Myo5b myosin 5B (Myo5b)	0.9254	1.6806	2.9575	0.1424	0.3146	2.2337	0.4705	0.8379	1.021	-0.334	-0.4495	2.5016	0.033	0.2221	0.3979	0.5904	0.6487	0.3236	0.1894	-0.3102	0.3462	-0.0337	0.473	0.187	0.5077	0.3403	0.9613	-0.2506	-0.0479	0.4673	0.3665	-0.2648	0.2351	0.9892	-0.0375	0.0701	0.9179	0.7864	-0.023	-0.1431	-0.0943	-1.1781	0.1081	-0.0843	-0.0961	-0.9707	0.0708	-0.606	0.0558
lalt.pool	-0.075	2.975	3.425	-0.2	2.325	6.4	-0.225	-0.025	-0.55	0.05	0.275	1.525	0.15	-0.125	1.575	0.15	0.025	0.15	0.275	7.1	1.975	-0.15	6.025	0.675	-0.35	0.15	0.475	-0.4333	1.4167	3.5833	-0.0667	-0.6333	0.2167	1.8	0.1167	-0.9333	0.35	2.8333	-1.1	1.675	1.025	5.325	-0.125	-0.25	8.425	2.35	-0.325	1.825	-0.95
[truncated: 25 more columns]
