# Supplementary material for: Gene set enrichment analysis for non-monotone association and multiple experimental categories
Source: BMC Bioinformatics. 2008 Nov 14;9:481. doi: 10.1186/1471-2105-9-481 (PMC2636811; doi:10.1186/1471-2105-9-481)
Supplement: Additional file 2 — Sets and Expression. The intermediate analysis results of NCT compendium data set. Sets directory contains lists of identified gene sets under different across-compound (category) selection criteria. Compound specific p-values, set size, etc are provided. Expression directory contains extracted expression data for respective identified gene sets. [file 1471-2105-9-481-S2.zip › SetsAndExpression/expression/C2-6of8liverp05-Cfilter-26-blood-GLUCONEOGENESIS.txt]

geneids	1.2.Dich-24-15#-0.1	1.2.Dich-24-150#3	1.2.Dich-24-1500#3.4	1.2.Dich-48-15#-0.2	1.2.Dich-48-150#2.3	1.2.Dich-48-1500#6.4	1.2.Dich-6-15#-0.2	1.2.Dich-6-150#0	1.2.Dich-6-1500#-0.6	1.4.Dich-24-15#0	1.4.Dich-24-150#0.3	1.4.Dich-24-1500#1.5	1.4.Dich-48-15#0.2	1.4.Dich-48-150#-0.1	1.4.Dich-48-1500#1.6	1.4.Dich-6-15#0.2	1.4.Dich-6-150#0	1.4.Dich-6-1500#0.2	Brom-24-25#0.3	Brom-24-250#7.1	Brom-24-75#2	Brom-48-25#-0.2	Brom-48-250#6	Brom-48-75#0.7	Brom-6-25#-0.4	Brom-6-250#0.2	Brom-6-75#0.5	Diqu-24-10#-0.4	Diqu-24-20#1.4	Diqu-24-25#3.6	Diqu-24-5#-0.1	Diqu-48-10#-0.6	Diqu-48-20#0.2	Diqu-48-25#1.8	Diqu-48-5#0.1	Diqu-6-10#-0.9	Diqu-6-20#0.4	Diqu-6-25#2.8	Diqu-6-5#-1.1	Gala-24-100#1.7	Gala-24-25#1	Gala-24-400#5.3	Gala-48-100#-0.1	Gala-48-25#-0.2	Gala-48-400#8.4	Gala-6-100#2.4	Gala-6-25#-0.3	Gala-6-400#1.8	Mono-24-10#-1
A_42_P518156 Ldhb lactate dehydrogenase B (Ldhb)	-0.3045	-0.3034	-1.3672	-0.3258	0.0314	-0.6781	0.1599	0.0355	-0.1408	0.2064	-0.0115	0.1118	0.3327	0.3288	0.5172	-0.316	-0.481	-0.8849	-0.0248	-0.8819	-0.1868	0.0531	-0.2145	-0.1068	0.1886	-0.332	0.3351	-1.6665	-1.6947	-0.7434	-1.4752	0.0145	0.2152	-0.7914	0.1845	-0.3301	-1.2026	-1.6981	-0.3066	-0.3477	0.1644	0.1053	-0.1358	-0.4845	-1.0139	-0.2993	-0.0332	-0.237	-0.0038
A_43_P11891 Adh4 alcohol dehydrogenase 4 (class II), pi polypeptide (Adh4)	-0.0199	-0.0162	0.0702	-0.0934	0.1732	-0.1938	-0.0823	-0.1226	0	-0.0426	-0.0657	-0.1211	-0.0099	-0.0618	-0.0672	-0.1979	-0.0791	0	-0.0709	-0.0618	-0.0389	-0.3459	0.1118	0.0688	0.067	0.0335	-0.362	0.1451	0.0576	0.0034	0.1499	-0.358	0.1506	-0.0066	0.0549	0	0.0051	-0.0177	0.0713	-0.0255	-0.0505	-0.2496	0	0.4072	-0.1889	-0.0424	-4e-04	0.3199	0.0712
A_43_P14287 Adh4 Alcohol dehydrogenase 4 (class II), pi polypeptide	-0.0042	-0.0391	-0.2597	9e-04	0.087	-0.1546	-0.0284	-0.0026	-0.0137	0.0112	-0.1345	0.0628	-0.0269	-0.0329	0.1351	-0.0309	-0.0617	-0.2223	0.0512	-0.241	0.0169	0.0673	0.176	0.1426	-0.102	-0.1378	-0.0816	-0.2781	-0.3396	-0.3815	-0.2076	-0.0511	0.0647	0.0182	-0.0112	-0.2061	-0.2245	-0.3771	-0.1306	0.0235	0.1899	0.1244	-0.2136	-0.0836	-0.1032	-0.1021	-0.0331	-0.016	-0.004
A_43_P14088 Ldhb lactate dehydrogenase B (Ldhb)	-0.2932	-0.3448	-2.4903	-0.2726	0.1164	-0.7395	0.0086	-0.7598	-0.9407	-0.1144	-0.374	-0.3541	-0.2074	-0.1842	0.1203	-0.3644	-0.7141	-1.6088	-0.0422	-1.9646	-0.1091	0.2014	0.0576	0.2599	0.0056	-1.1069	0.1081	-1.2809	-1.5263	-1.5222	-0.6355	0.1672	0.3223	-0.3774	0.1378	-0.7358	-1.1514	-1.7171	-0.8218	-0.8023	0.0644	0.041	-0.6152	-0.9226	-0.8818	-0.6861	-0.1671	-0.7713	0.0609
A_42_P681628 Pfkm Phosphofructokinase, muscle	-0.2048	-0.3161	-0.8153	-0.1186	0.0658	-0.2244	-0.0983	-0.0314	-0.1561	-0.2047	-0.3372	-0.2181	0.0648	-0.0699	0.0468	-0.2019	-0.4791	-0.6976	0.0856	-0.2347	-0.0806	0.0577	0.0745	0.0867	0.0673	-0.1015	0.0076	-0.2454	-0.3132	-0.6098	-0.1987	0.1039	0.0975	-0.0586	-0.0088	-0.263	-0.1693	-0.4255	-0.1672	-0.2681	-0.064	0.1117	-0.2455	-0.4113	-0.5859	-0.2246	-0.0614	-0.2822	-0.0394
A_43_P12194 Aldh9a1 Aldehyde dehydrogenase family 9, subfamily A1	-0.0678	0.0483	0.109	0.0184	-0.0514	0.0097	-0.0133	-0.0048	0.0788	-0.1221	-0.0656	-0.1736	-0.4201	-0.2282	-0.2499	-0.0073	-0.126	0.1785	-0.0219	0.0965	-0.0123	-0.0684	-0.0406	-0.0461	0.1442	0.2338	0.125	0.2283	0.2147	0.2236	0.231	0.4402	0.111	0.1504	0.162	0.36	0.2488	0.2688	0.3872	0.0255	-0.0516	-0.2171	0.0418	-0.0699	-0.1585	0.0536	-0.0493	-0.0091	0.1017
A_43_P11772 Gapd similar to glyceraldehyde-3-phosphate dehydrogenase (LOC315534)	-0.1858	0.1103	0.1307	-0.3347	0.1254	0.2078	0.147	0.1347	0.3364	0.1302	-0.1652	-0.0205	0.1987	0.1454	0.1874	-0.6259	-0.5289	-0.7582	-0.1222	0.0782	-0.3398	-0.1068	0.1559	-0.0719	-0.092	0.1188	0.0335	-1.1959	-0.9685	0.3669	-0.7303	0.0909	0.21	0.0382	0.0958	-0.1041	-0.2389	-0.8921	-0.1553	-0.0472	-0.1355	0.045	0.2347	0.314	-0.3186	-0.0936	-0.0054	-0.1368	-0.08
A_43_P11710 G6pc Glucose-6-phosphatase, catalytic	0.1374	-0.0388	0.0854	0.0102	-0.058	-0.0308	0.0207	0.1534	0.2294	-0.073	0.042	0.1005	0.151	0.0278	-0.104	0.0021	-0.1416	-0.0841	-0.0517	0.0637	-0.1202	0.0385	-0.1185	-0.0346	-0.0012	-0.0138	-0.0152	0.1717	0.1504	-0.1258	0.1473	-0.1946	-0.2834	-0.1822	-0.0137	-0.0412	0.124	0.2262	-0.0297	-0.1175	-0.1408	-0.1126	0.0282	0.0861	0.237	0.0552	-0.033	0.1206	0.1488
A_42_P748948 Gck glucokinase (Gck)	0.0707	0.1039	0.2203	0.0639	-0.0229	-0.1676	-0.064	-0.0266	-0.0624	0.1402	0.1829	0.0798	-0.1464	-0.0972	-0.1932	0.1355	0.1006	0.259	0.0808	0.0114	0.0974	-0.0457	-0.0616	-0.0544	-0.2272	0.1524	-0.1365	0.3647	0.2663	0.2359	0.3208	-0.1748	-0.0834	0.0335	-0.069	0.1011	0.1671	0.4725	0.1177	8e-04	-0.1328	-0.3937	-0.0181	-0.1362	0.0623	0.0225	-6e-04	0.0191	-0.1061
A_43_P11539 Hk2 hexokinase 2 (Hk2)	0.0867	0.027	0.0471	-0.0262	0.1048	0.0152	-0.0864	0.0763	0.1534	0.1961	0.0839	-0.0188	0.1318	-0.0279	0.1353	0.0597	0.1969	0.4159	0.0259	0.1537	0.0144	-0.0054	-0.2434	-0.1141	-0.0596	0.0299	-0.1531	0.2178	0.1649	0.3391	-0.0232	0.008	-0.1192	-0.0648	-0.0769	0.0631	0.1003	0.1573	0.2913	0.0791	0.1858	0.0224	0.1624	0.1664	0.1453	0.1423	-0.0912	0.0662	0.1038
A_42_P628803 Ldhc lactate dehydrogenase 3, C chain (Ldhc)	0.8372	0.5725	0.6752	-0.093	-0.1619	0.7651	-0.1246	-0.2056	-0.5292	0.7241	0.493	0.3705	0.6647	0.5004	0.697	0.5649	0.3305	0.4142	-0.17	0.4401	-0.0709	0.5446	0.5483	0.5008	-0.3459	-0.6339	-0.5931	-0.6916	-0.7168	-0.5764	-0.8569	0.05	4e-04	0.5425	-0.6687	-0.4034	-0.518	-0.7665	-0.1615	1.5262	1.297	0.2543	-0.0411	-0.4042	-0.1547	-0.0289	-0.1466	0.0229	-1.1347
A_43_P11538 Hk1 hexokinase 1 (Hk1)	0.0081	-0.1132	-0.0536	-0.0151	-0.1546	-0.0388	-0.0105	-0.0379	-0.2568	0.1034	0.1698	-0.0352	-0.3067	-0.4226	-0.3545	-0.3424	-0.3093	-0.3189	0.0932	-0.7692	-0.0128	-0.0988	0.0518	-0.1232	0.0678	0.1011	0.1611	-0.0076	0.0752	0.1326	-0.2609	0.0885	0.2107	0.1338	0.0093	-0.1554	-0.0421	-0.0308	-0.1482	-0.2887	-0.3455	-0.2841	-0.1572	-0.2575	-0.2271	-0.1437	-0.0021	-0.1516	-0.2764
A_43_P12471 Akr1a1 aldo-keto reductase family 1, member A1 (Akr1a1)	-0.2589	-0.0973	-0.7097	-0.1408	0.1735	-0.0698	0.1134	-0.2152	-0.3812	-0.5942	-0.7747	-0.3742	-0.2425	-0.2236	0.0819	-0.265	-0.3947	-0.957	0.1285	-0.4004	0.12	0.1834	0.5911	0.2066	7e-04	-0.4225	0.1102	-0.5423	-0.6003	-0.6963	-0.2757	0.0423	0.1685	0.4542	0.1376	-0.4806	-0.3715	-0.8044	-0.5258	-0.5751	-0.1432	0.1033	-0.4222	0.2221	0.2547	-0.3163	0.0033	-0.3952	0.2763
A_43_P14969 Fbp1 fructose-1,6- biphosphatase 1 (Fbp1)	0.0913	-0.0596	0.1219	0.0709	0.0595	0.0943	0.0919	0.1709	0.1312	0.129	0.0603	0.1014	0.2937	0.1031	0.0015	0.0444	-0.0492	0.1523	0.0457	0.4026	-0.0969	0.0677	-0.1387	0.0251	0.2281	-0.0364	-0.0393	-0.0587	0.0483	-0.1206	0.0046	0.0072	-0.1724	-0.1208	-0.2063	0.0178	0.1082	0.2782	0.1564	0.0921	-0.0062	-0.0678	0.1413	0.0828	0.1616	0.0562	0.1236	9e-04	-0.066
A_43_P12754 Pgk1 Phosphoglycerate kinase 1	-0.3285	0.0184	-0.3508	-0.1662	0.1813	0.596	0.1018	-0.338	-0.5528	-0.0622	-0.1923	0.017	-0.2605	-0.3341	0.0092	-0.0022	-0.0872	-0.8236	0.0013	-0.0162	-0.0709	0.0346	0.8794	0.1681	-0.1551	-0.4728	0.0478	-0.2373	-0.0169	-0.326	-0.108	0.2099	0.3453	0.9312	0.1447	-0.595	-0.2694	-0.5655	-0.7515	-0.5067	-0.3252	0.1639	-0.3209	0.1142	0.3287	-0.1041	0.0673	-0.345	0.2817
A_43_P12756 Pkm2 Pyruvate kinase, muscle	-0.0373	0.0986	0.3405	-0.3579	-0.0754	0.336	0.0665	-0.0108	0.0096	0.1016	-0.1761	-0.0426	0.2078	0.1	0.2503	-0.5232	-0.426	-0.8902	-0.192	-0.2226	-0.2772	0.0704	0.2277	-0.0861	-0.1102	-0.1724	-0.0354	-0.9178	-1.0411	0.0277	-0.698	0.3099	0.3873	0.194	0.0922	-0.2517	-0.4035	-1.0247	-0.396	-0.054	-0.1575	0.1056	0.0461	0.2786	-0.1384	-0.0053	-0.0291	-0.0941	-0.1555
A_43_P12705 Aldh3a1 aldehyde dehydrogenase family 3, member A1 (Aldh3a1)	-0.1858	-0.137	-0.2172	-0.1162	0.0605	0.0858	-0.0193	-0.2253	-0.3154	-0.3535	-0.4798	-0.3399	-0.2105	-0.3175	-0.2364	-0.243	-0.2828	-0.725	-0.0123	-0.096	-0.1237	0.1786	0.5857	0.1719	-0.0183	-0.2323	0.0248	-0.0022	-0.0755	-0.4349	0.0159	0.0625	0.0538	0.316	0.1033	-0.3492	0.0155	-0.0385	-0.436	-0.3234	-0.2339	-0.1027	-0.2265	-0.0417	0.0736	-0.1273	-0.0248	-0.2292	0.0716
A_43_P12726 Aldh2 Aldehyde dehydrogenase 2	-0.1044	0.0768	-0.0639	-0.1873	0.1264	0.5072	0.0449	-0.1697	-0.4213	-0.206	-0.3363	-0.1419	-0.3618	-0.4328	-0.0144	-0.2663	-0.2989	-0.5906	0.0253	-0.2292	0.0281	0.0665	0.7699	0.1662	0.1987	-0.0775	0.184	-0.4135	-0.3712	-0.1795	-0.4144	0.2993	0.4219	0.6781	0.0791	-0.391	-0.3294	-0.6056	-0.4014	-0.3133	-0.3004	-0.093	-0.2367	0.2407	0.1314	-0.239	0.0377	-0.3101	-0.083
A_43_P15712 Dlat Dihydrolipoamide S-acetyltransferase (E2 component of pyruvate dehydrogenase complex)	0.2215	0.0297	0.1023	0.174	-0.1867	0.1816	-0.0649	0.2384	0.2487	0.1094	0.1467	0.0764	0.351	0.1363	0.0375	0.3182	0.0483	0.3088	0.0905	0.1567	0.0676	0.1006	-0.1665	0.0116	-0.1748	-0.1888	-0.1539	-0.0438	-0.1318	-0.0838	0.06	-0.1697	-0.1497	-0.0683	-0.0955	0.0553	0.3576	0.086	0.1702	0.2716	0.1048	0.2915	0.1462	0.2192	0.2255	0.2089	0.0702	0.1493	0.1672
A_42_P469551 Aldoa aldolase A (Aldoa)	-0.0796	0.0324	-0.065	-0.2016	0.1042	0.5374	0.1077	-0.0542	-0.2658	-0.2342	-0.2546	-0.1137	-0.1189	-0.2392	0.1346	-0.1252	-0.0995	-0.4756	0.0593	0.0957	-0.1407	0.1482	0.7066	0.1308	-0.1305	-0.3566	-0.1095	-0.6938	-0.675	-0.3553	-0.5189	0.0209	0.1821	0.6179	-0.1385	-0.3927	-0.3005	-0.6769	-0.4645	-0.1813	-0.3112	0.0827	-0.0785	0.2632	0.157	-0.1635	0.0064	-0.2132	0.2656
A_42_P544084 Adh1 Alcohol dehydrogenase 1	0.4768	0.073	0.4372	0.1914	-0.1416	-0.1148	0.0637	0.3425	0.6261	0.1285	0.284	0.442	0.3062	0.31	0.3978	-0.0049	0.0664	0.6595	0.0212	0.161	0.0747	-0.2162	-0.3138	-0.2288	0.0863	0.1383	0.1755	-0.2084	-0.2131	0.402	-0.1834	-0.1486	-0.1516	-0.2652	-0.0673	0.4513	0.1661	0.2689	0.552	0.3945	0.2434	0.2785	0.5021	0.5126	0.239	0.3817	0.0681	0.2638	0.1817
A_42_P579864 Hk3 Hexokinase 3	-0.0824	-0.0028	0.0567	0.1031	-0.0121	0.1061	-0.0425	-0.0921	-0.0316	-0.1792	-0.1062	-0.2914	-0.4179	-0.3005	-0.4604	0.0163	6e-04	0.0596	0.0633	0.127	0.0423	-0.1106	0.0256	-0.0345	-0.013	0.1182	0.0551	0.8201	0.8571	0.3162	0.5624	0.139	0.0728	0.452	0.1461	0.164	0.2344	0.6069	0.1471	-0.0805	-0.0875	-0.2048	-0.0993	-0.1054	0.1598	0.0421	0.0226	-0.0664	0.0112
A_42_P820701 Ldha lactate dehydrogenase A (Ldha)	-0.4779	0.0597	-0.0904	-0.3429	0.1058	0.3948	0.3417	0.1256	0.216	0.2875	0.0312	0.228	0.1103	0.0734	0.2492	-0.3995	-0.3661	-0.7667	-0.0616	-0.1881	-0.2519	-0.0958	0.6404	-0.0148	0.4037	0.0532	0.3872	-1.6847	-1.6784	0.1667	-1.4489	0.2086	0.3527	-0.0344	0.0697	-0.4251	-0.8684	-1.6592	-0.4339	-0.0927	-0.0371	0.3089	-0.0568	0.3756	-0.4364	-0.0685	-0.0024	-0.129	-0.2709
A_43_P11434 Aldob aldolase B (Aldob)	0.0084	0.0012	0.0032	0.0316	0.1098	0.0241	0.0851	-0.1186	0.026	-0.0317	0.0436	-0.4235	-0.0824	-0.3314	-0.1605	-0.5193	-0.0518	-0.1012	-0.2958	-0.0849	-0.0468	-0.098	0.2398	-0.0453	-0.0046	-0.0056	-0.25	0.3497	0.3074	0.3188	-0.204	-0.2119	-0.2406	0.0707	-0.0073	0.4731	0.3176	0.4615	-0.1839	0.2974	0.108	-0.2666	-0.1823	0.3336	0.0943	-0.1562	-0.0059	0.5259	0.4935
A_42_P728925 Gpi glucose phosphate isomerase (Gpi)	-0.3323	-0.0917	-0.3298	-0.4713	-0.043	-0.0551	0.0781	-0.2406	-0.2225	-0.3172	-0.6422	-0.5564	-0.0452	-0.0974	0.1974	-0.6952	-0.8112	-1.3131	-0.0153	0.0329	-0.1544	0.0485	0.3258	0.1116	0.2829	-0.0598	0.1541	-0.8797	-0.9719	-0.2762	-0.8966	0.1569	0.3848	-0.0235	-0.0409	-0.4269	-0.8453	-0.9443	-0.451	-0.3678	-0.117	0.0638	-0.2273	-0.0125	-0.7859	-0.3948	-0.0599	-0.4178	-0.3014
A_43_P18293 Dld Dihydrolipoamide dehydrogenase (E3 component of pyruvate dehydrogenase complex, 2-oxo-glutarate complex, branched chain keto acid dehydrogenase complex)	-0.2071	-0.0507	-0.0511	-0.0186	0.0996	0.0126	-0.0135	-0.1878	-0.2433	-0.156	-0.224	-0.1592	-0.3864	-0.0506	-0.1862	-0.2976	-0.0374	-0.177	0.0948	-0.2125	-0.0582	-0.1035	-0.0896	-0.0922	0.0627	0.2328	-0.1169	-0.0944	-0.0588	0.202	0.0376	0.166	0.012	-0.0523	0.1483	0.0608	0.1261	-0.1099	-0.0067	-0.4472	-0.0293	-0.2396	-0.0514	0.1995	-0.2402	4e-04	0.1879	-0.0057	-0.0923
A_43_P15520 Aldoc aldolase C, fructose-biphosphate (Aldoc)	0.0485	0.0661	0.1763	-0.0769	-0.1196	0.0582	0.0677	0.0613	0.1417	-0.0673	-0.0091	-0.0945	-0.1452	-0.1382	-0.26	-0.0936	-0.0391	-0.057	-0.1334	-0.1348	-0.1461	-0.0583	-0.0876	-0.1115	-0.046	0.0815	0.0224	0.154	0.1088	0.1421	0.1077	0.1106	0.0208	0.1121	0.0651	0.0852	0.0867	0.2181	-0.0089	-0.0674	-0.181	-0.2198	0.0017	0.0618	0.085	-0.0257	-0.0474	-0.0956	0.0146
A_43_P16466 Pgm3_predicted Phosphoglucomutase 3 (predicted)	-0.3814	0.0927	-0.4188	-0.4213	0.3165	0.3972	0.178	-0.0556	-0.6078	0.0479	-0.0204	0.0696	0.1279	-0.2063	0.3864	0	0	0.1108	0.0856	-0.2692	0.3343	0.055	0.3456	0.2026	0.0827	-0.3545	0.4048	-0.3328	-0.2017	-0.5696	-0.429	-0.0125	0.2543	0.2199	0.155	-0.2368	-0.431	-0.8988	-0.6745	-0.0276	-0.2274	0.2967	-0.57	0.0415	0.5783	0.0415	0.2622	0.0155	0.2054
A_43_P15614 PFK-C Rattus sp. phosphofructokinase C (PFK-C) mRNA, complete cds.	0.0591	-0.2973	-0.5977	-0.2631	0.0182	-0.4334	0.215	-0.1023	0.1386	-0.1226	-0.0846	-0.072	0.1486	0.1607	0.3048	-0.2816	-0.3752	-0.3768	-0.0053	-0.4713	0.0457	-0.0082	-0.0536	0.0151	0.298	0.1074	0.1578	-1.2739	-0.5471	-0.4726	-0.6631	0.1703	0.2275	-0.2664	-0.0586	-0.1481	-0.3156	-0.3089	-0.2809	-0.3413	-0.4552	0.0718	-0.1681	-0.0311	-0.5616	-0.3807	-0.0287	-0.1874	0.1359
A_42_P673370 Tpi1 triosephosphate isomerase 1 (Tpi1)	-0.3784	0.0662	0.0644	-0.2732	0.0673	0.8572	0.0914	-0.2214	-0.213	-0.1122	-0.3184	-0.2024	-0.3698	-0.4887	-0.1602	-0.5442	-0.5729	-0.9371	-0.0352	0.8663	-0.3151	-0.1349	1.2424	0.1207	0.197	-0.0754	-0.0124	-1.2133	-1.1582	-0.1404	-0.8172	0.1226	0.4316	0.4428	-0.105	-0.8468	-0.8066	-1.3581	-0.6778	-0.4236	-0.535	0.0209	-0.13	0.5454	0.0039	-0.0258	0.1212	-0.0391	-0.1534
A_42_P455982 Pgm1_predicted similar to hypothetical protein FLJ10983 (LOC289632)	0.0558	-0.0138	0.0092	-0.0027	0.0348	0.5395	0.006	-0.0942	-0.2092	-0.1674	-0.0449	-0.1735	-0.1132	-0.3024	-0.1069	0.0797	0.0136	0.0176	-0.0471	-0.2218	-0.1223	-0.0844	0.477	0.1236	-0.0159	2e-04	0.1454	0.638	0.3551	0.2663	0.4418	0.1022	0.1925	0.627	0.208	0.1655	0.1528	0.3207	0.1151	-0.067	-0.108	0.1876	-0.1761	0.1882	0.3172	-0.0294	0.043	0.0507	-0.0504
A_43_P16782 Dld similar to dihydrolipoamide dehydrogenase (LOC298942)	-0.3392	-0.0454	-0.7262	0.1472	0.2962	0.4471	0.0124	-0.1914	-0.4791	-0.0757	-0.1378	0.1522	-0.3733	-0.1979	0.0587	-0.0116	0.1273	-0.1229	0.1085	-0.5898	0.1666	-0.0206	0.8148	0.237	-0.0367	-0.623	0.4996	0.19	0.0044	-0.4942	0.1898	-0.0679	0.243	0.6974	0.4205	-0.1255	0.0901	0.0013	-0.1402	-0.3344	0.1498	0.5442	-0.4293	0.2346	0.4779	-0.0336	-0.0493	-0.2768	0.4547
A_42_P547847 Fbp2 Fructose-1,6-bisphosphatase 2	0.1533	0.0597	0.1691	0.1246	-0.0946	-0.1621	-0.1486	0.0204	-0.0071	0.2418	0.142	0.1592	-0.0114	0.1261	-0.0439	0.2154	0.2487	0.269	0.0258	0.0104	0.0553	-0.0032	-0.1579	-0.0758	-0.2695	-0.0505	-0.2872	0.2328	0.2468	0.2171	0.2466	-0.0586	-0.1181	-0.099	-0.0726	0.165	0.1891	0.3122	0.1783	0.2567	0.1954	-0.0648	0.1715	0.0396	0.0804	0.107	0.003	0.0687	0.0568
A_42_P811368 Aldh1a2 aldehyde dehydrogenase family 1, subfamily A2 (Aldh1a2)	0.0994	0.0077	0.035	-0.1101	-0.0609	-0.0573	0.2039	0.2799	0.3753	0.0206	0.1322	0.1351	0.3764	0.4219	0.3054	-0.0364	-0.0307	0.181	-0.127	0.1056	-0.0552	-0.1216	-0.2696	-0.2307	0.4087	0.1646	0.3097	-0.6869	-0.8457	0.2033	-0.4791	-0.1642	-0.2661	-0.4768	-0.0208	0.1669	-0.2866	-0.5753	0.2388	0.0872	0.0593	0.1836	0.4816	0.3917	0.0595	0.182	0.0334	0.1947	0.1492
A_42_P774710 Pdha2 Unknown	-0.0612	0.0171	0.0741	-0.2254	-0.0088	0.2171	0.1618	0.081	0.2025	0.0718	-0.0045	-0.0814	-0.0224	-0.0798	0.0091	-0.3527	-0.3318	-0.4163	-0.1238	-0.2096	-0.1128	-0.1241	4e-04	-0.1037	0.4643	0.159	0.3966	-0.7139	-0.7415	0.3794	-0.6643	0.181	0.2304	-0.0432	0.2346	0.0569	-0.2926	-0.5829	-0.0069	-0.0266	-0.0075	-0.0118	0.0176	0.0499	-0.394	-0.0437	-0.0638	-0.0488	-0.2239
A_43_P19978 Pgm1_predicted similar to hypothetical protein FLJ10983 (LOC289632)	-0.0874	-0.1179	0.2021	-0.2439	0.1442	-0.1889	0.1381	0.1368	-0.1569	-0.2083	-0.0567	-0.5824	-0.3563	-0.0488	-0.0776	-0.3822	-0.2951	-0.503	-0.0414	-0.0159	-0.2139	-0.201	0.0764	-0.1359	-0.0486	0.3283	-0.0308	0.417	0.1332	-0.2411	0.3231	-0.1466	0.0404	-0.1007	0.2154	-0.0331	0.1239	0.2768	-0.0742	-0.2378	-0.2452	-0.1628	-0.1423	0.0708	-0.0056	-0.1548	-0.2411	0.0552	0.0369
A_42_P484593 Aldh3a2 aldehyde dehydrogenase family 3, subfamily A2 (Aldh3a2)	-0.329	-0.173	-0.5838	-0.0615	0.1582	0.258	0.0696	-0.4288	-0.7176	-0.2089	-0.3706	-0.1395	0.0923	-0.03	0.3405	-0.1276	-0.2903	-0.6786	0.0682	-0.7786	-0.1338	0.1562	0.4086	0.1898	0.0237	-0.4916	0.0854	-0.3724	-0.4491	-0.6898	-0.4624	0.2001	0.2935	0.3218	0.0246	-0.5516	-0.3376	-0.7246	-0.5613	-0.3593	0.0735	0.2427	-0.2644	0.1373	0.1092	-0.143	0.1176	-0.1876	0.1968
A_43_P13510 Gpi Glucose phosphate isomerase	-0.0819	0.0146	0.0868	0.1166	0.0107	0.0358	-0.0569	-0.1102	0.0622	-0.3385	-0.2058	-0.4004	-0.3914	-0.3049	-0.5101	-0.0082	-0.0351	0.1279	0.0034	0.1168	-0.0024	-0.0648	-0.0771	-0.0486	0.1154	0.1438	0.1645	0.6983	0.6885	0.4421	0.6157	0.0844	0.0696	0.4084	0.2259	0.3806	0.5397	0.7595	0.3221	-0.0681	-0.0678	-0.2979	-0.0588	-0.0821	-0.0202	0.0053	-0.0172	-0.0131	-0.0269
A_42_P498273 Pgm1 phosphoglucomutase 1 (Pgm1)	0.1214	0.0917	0.3226	0.1768	0.0802	-0.2509	-0.0962	0.1099	0.1809	0.1784	0.0872	0.2669	0.0147	0.2045	0.1945	0.2802	0.058	0.3658	0.0918	0.132	0.048	0.1484	-0.2616	-0.2021	-0.1758	0.1149	-0.1292	0.3844	0.3525	0.4402	0.4118	0.0165	-0.0628	0.0603	-0.052	0.1973	0.1295	0.6673	0.1762	0.234	0.1645	-0.0739	0.0027	0.1881	0.0611	0.0466	0.0791	0.1619	0.012
A_42_P549890 Fbp1 fructose-1,6- biphosphatase 1 (Fbp1)	0.0734	-0.0395	0.0603	0.0172	-0.0206	0.0195	0.0229	0.0152	0.1584	0.0567	0.0319	0.0642	0.2633	0.3099	-0.0923	-0.0146	-0.114	-0.0922	0.0938	0.4384	-0.11	0.1892	-0.1394	0.1384	0.0521	-0.0616	-0.0477	-0.1914	-0.1212	-0.2435	-0.0775	-0.1361	-0.1181	-0.1427	-0.1224	-0.0961	0.1565	0.288	-0.0136	-0.0183	-0.1116	0.0143	0.0732	0.0679	0.1637	-0.0478	-0.0372	-0.0592	-0.0218
A_43_P13239 Adh7 alcohol dehydrogenase 7 (class IV), mu or sigma polypeptide (Adh7)	0.0195	0	0	-0.0836	0.229	0.0156	0.2156	-0.0971	0	-0.0402	-0.048	-0.0467	0.0772	-0.1679	0.0965	-0.1084	-0.025	0.0526	-0.214	-0.4368	-0.0382	0.0326	-0.128	0	-0.1027	-0.0084	-0.0885	0.0042	-0.0751	0.2244	0	-0.0011	0.0948	-0.206	0.0904	-0.0316	0.018	0	-0.1222	-0.068	-0.0596	0.1394	-0.3493	-0.0099	0.0461	0.0775	-0.2157	0.3202	-0.2276
A_43_P13716 Aldh1a1 Aldehyde dehydrogenase family 1, member A1	0.0106	-0.0985	0.3715	0.0593	-0.0587	0.0642	-0.149	-0.2344	0.109	0.0818	-0.0562	-0.0496	-0.033	-0.1526	-0.1093	-0.1847	-0.0839	0.0625	0.0611	0.1842	0.0694	-0.0068	-0.2262	-0.1232	0.4015	0.0185	0.0022	0.1352	0.3026	0.1212	0.1401	-0.2678	0.093	-0.0803	0.0046	0.2175	0.2374	0.1077	0.4895	0.1331	-0.1842	-0.5389	-0.1326	-0.2928	0.0664	0.2729	0.0192	0.1745	-0.0476
A_42_P606525 Pklr pyruvate kinase, liver and RBC (Pklr)	0.1354	-0.0151	0.2647	0.0292	-0.123	-0.2144	-0.0665	0.003	0.0222	-0.0217	0.1056	0.1172	-0.0826	-0.0137	-0.1896	0.077	0.119	0.2424	0.0214	-0.0315	0.0352	-0.058	-0.1183	0.0166	-0.2196	0.0667	-0.1588	0.1602	-0.0054	0.1331	0.0886	-0.1541	-0.0669	-0.1017	-0.1938	-0.0236	-0.0458	0.1821	0.0244	0.111	0.0315	-0.1897	0.0118	-0.0851	-0.0091	0.0377	-0.0879	-0.2956	-0.1986
A_43_P17560 Acyp1_predicted Acylphosphatase 1, erythrocyte (common) type (predicted)	-0.0116	-0.0145	-0.2084	-0.0212	0.0776	0.225	0.0184	-0.1242	-0.1285	-0.3265	-0.1479	-0.2925	-0.1296	-0.3418	-0.0158	-0.0092	0.0186	0.092	-0.0715	-0.3711	0.2052	-0.0945	0.1215	0.1033	-0.0092	0.1214	0.1962	0.3681	0.1861	-0.3555	0.3424	0.2211	0.0706	0.4731	0.2415	0.1824	0.0906	0.237	0.0581	-0.2026	-0.0752	0.0054	-0.4994	-0.3826	0.3076	-0.1114	0.0101	-0.2313	0.2872
A_43_P17008 Bpgm 2,3-bisphosphoglycerate mutase (Bpgm)	-0.236	-0.2841	-0.5857	-0.3595	-0.1011	-0.3435	0.307	-0.0335	0.0553	0.5066	0.3508	0.3658	0.0965	0.0366	-0.1907	-0.5965	-0.6218	-0.7	-0.2474	-1.019	-0.4072	-0.3976	-0.3596	-0.3901	0.7853	0.3051	0.6488	-2.3485	-2.5617	0.1386	-1.897	0.1527	0.2587	-1.1532	0.3671	-0.0611	-1.0344	-1.9553	-0.1298	-0.5709	-0.5313	-0.3623	-0.17	-0.4519	-1.1758	-0.3063	-0.1624	-0.3461	-0.6589
A_42_P560974 Aldh1a3 Aldehyde dehydrogenase family 1, subfamily A3	0.0814	-0.0125	0.0332	0.0052	-0.2663	0.0429	-0.1787	-0.0571	-0.1143	-0.1241	0.1326	-0.4233	0.2226	-0.0869	0.1066	0.0445	-0.2151	0.0365	-0.0024	-0.0416	0.0874	-0.2788	-0.049	-0.1626	0.0184	0.2963	0.0694	0.2805	0.0391	-0.0157	-0.1844	-0.2262	-0.0132	-0.2822	0.0021	0.2129	0.0969	0.0592	-0.0958	-0.0013	-0.1926	-0.1473	-0.0701	0.0543	-0.0257	-0.0108	0.1465	-0.0848	-0.0942
A_43_P10062 Adhfe1_predicted Alcohol dehydrogenase, iron containing, 1 (predicted)	0	0	0	0	0	0	0.187	0.0597	0	-0.0773	-0.111	0	0.0554	-0.0496	0.023	0	0	-0.2388	-0.0134	0	-0.0804	0	-0.1669	-0.0116	-0.3243	0.1738	0.0255	0.1274	0.0636	0	0	0.0251	0.2642	-0.1083	0.0279	0	-0.0369	0.3165	-0.0503	0.007	0.0104	0.1134	0	0.2192	0.1777	0	-0.363	0.0791	-0.0529
A_43_P17037 TC473160 Transcribed locus, strongly similar to NP_083620.1 acylphosphatase 2, muscle type [Mus musculus]	0.1578	0.0598	0.2078	0.0815	-0.1201	-0.0672	0.0397	0.1649	0.223	0.3617	0.173	0.19	-0.1202	0.0104	0.1379	0.4627	0.1901	0.2437	0.0631	0.013	0.0205	-0.0822	-0.1718	-0.1686	-0.0122	0.0013	0.0243	0.5922	0.4425	0.3755	0.3893	-0.3266	-0.115	0.0592	0.1231	0.3846	0.4346	0.5916	0.4649	0.2193	0.0672	0.8029	0.4263	0.2012	0.5163	0.2467	0.0572	-0.0395	0.0285
A_43_P20191 Pgm3_predicted similar to Phosphoacetylglucosamine mutase (PAGM) (Acetylglucosamine phosphomutase) (N-acetylglucosamine-phosphate mutase) (Phosphoglucomutase 3) (LOC363109)	0.1479	0.129	0.1048	0.0347	0.0218	-0.0719	0.0401	0.2976	0.1129	-0.041	-0.0421	0.013	-0.3115	0.1249	-0.1986	0.069	-0.0553	0.2066	0.0392	0.1714	0.0154	-0.2093	-0.1894	0.0108	-0.0416	0.1621	0.0706	0.2311	0.1235	0.1056	0.482	0.13	-0.0225	0.058	-0.0203	0.2673	0.1724	0.1934	0.3051	-0.01	-0.179	-0.0218	0.1952	0.2115	0.0414	0.0528	-0.1758	0.0022	0.0599
A_42_P813660 Eno1 Enolase 1, alpha	0.0699	-0.0158	0.0496	0.0054	-0.073	0.053	0.0396	0.138	0.1105	0.0522	0.0408	0.157	0.2403	0.24	0.2327	0.1543	0.1659	0.2616	-0.0277	0.0835	0.0112	0.0602	-0.0553	-0.0546	-0.1775	-0.0661	-0.1603	-0.1548	-0.2096	0.0064	-0.0686	-0.1438	-0.1038	-0.1362	-0.0864	0.0908	-0.0645	-0.1638	0.1111	0.1213	0.1311	0.2125	0.2875	0.3562	0.0172	0.1763	0.036	0.2074	0.193
lalt.pool	-0.075	2.975	3.425	-0.2	2.325	6.4	-0.225	-0.025	-0.55	0.05	0.275	1.525	0.15	-0.125	1.575	0.15	0.025	0.15	0.275	7.1	1.975	-0.15	6.025	0.675	-0.35	0.15	0.475	-0.4333	1.4167	3.5833	-0.0667	-0.6333	0.2167	1.8	0.1167	-0.9333	0.35	2.8333	-1.1	1.675	1.025	5.325	-0.125	-0.25	8.425	2.35	-0.325	1.825	-0.95
[truncated: 25 more columns]
