# Supplementary material for: Gene set enrichment analysis for non-monotone association and multiple experimental categories
Source: BMC Bioinformatics. 2008 Nov 14;9:481. doi: 10.1186/1471-2105-9-481 (PMC2636811; doi:10.1186/1471-2105-9-481)
Supplement: Additional file 2 — Sets and Expression. The intermediate analysis results of NCT compendium data set. Sets directory contains lists of identified gene sets under different across-compound (category) selection criteria. Compound specific p-values, set size, etc are provided. Expression directory contains extracted expression data for respective identified gene sets. [file 1471-2105-9-481-S2.zip › SetsAndExpression/expression/C2-6of8liverp05-Cfilter-27-blood-SALMONELLAPATHWAY.txt]

geneids	1.2.Dich-24-15#-0.1	1.2.Dich-24-150#3	1.2.Dich-24-1500#3.4	1.2.Dich-48-15#-0.2	1.2.Dich-48-150#2.3	1.2.Dich-48-1500#6.4	1.2.Dich-6-15#-0.2	1.2.Dich-6-150#0	1.2.Dich-6-1500#-0.6	1.4.Dich-24-15#0	1.4.Dich-24-150#0.3	1.4.Dich-24-1500#1.5	1.4.Dich-48-15#0.2	1.4.Dich-48-150#-0.1	1.4.Dich-48-1500#1.6	1.4.Dich-6-15#0.2	1.4.Dich-6-150#0	1.4.Dich-6-1500#0.2	Brom-24-25#0.3	Brom-24-250#7.1	Brom-24-75#2	Brom-48-25#-0.2	Brom-48-250#6	Brom-48-75#0.7	Brom-6-25#-0.4	Brom-6-250#0.2	Brom-6-75#0.5	Diqu-24-10#-0.4	Diqu-24-20#1.4	Diqu-24-25#3.6	Diqu-24-5#-0.1	Diqu-48-10#-0.6	Diqu-48-20#0.2	Diqu-48-25#1.8	Diqu-48-5#0.1	Diqu-6-10#-0.9	Diqu-6-20#0.4	Diqu-6-25#2.8	Diqu-6-5#-1.1	Gala-24-100#1.7	Gala-24-25#1	Gala-24-400#5.3	Gala-48-100#-0.1	Gala-48-25#-0.2	Gala-48-400#8.4	Gala-6-100#2.4	Gala-6-25#-0.3	Gala-6-400#1.8	Mono-24-10#-1
A_43_P10803 Actr3 actin-related protein 3 homolog (yeast) (Actr3)	-0.5114	-0.1291	-0.8062	-0.4898	0.1553	0.3366	0.5519	-0.1518	-0.5234	0.5158	0.2992	0.4082	0.5643	0.4121	0.7616	-0.5714	-0.8273	-1.5808	-0.26	-0.1576	-0.304	0.0535	0.4196	0.05	0.678	-0.6622	0.6318	-2.731	-2.8291	-0.6641	-2.6918	0.2362	0.375	-0.7726	-0.2426	-1.1146	-1.8044	-3.2033	-0.9702	-0.5552	-0.2609	0.2954	-0.0471	0.0399	-0.9052	-0.1869	0.0194	-0.2826	-0.5362
A_43_P12008 Arpc1b actin related protein 2/3 complex, subunit 1B (Arpc1b)	-0.4538	-0.1066	-0.6404	-0.3182	0.1878	0.5343	0.281	-0.3425	-0.5742	-0.361	-0.5372	-0.2863	-0.668	-0.7794	-0.3976	-0.4124	-0.5039	-1.3228	0.1145	-0.603	0.0265	-0.0389	0.7322	0.1292	0.0438	-0.4157	0.2822	-0.5681	-0.3694	-0.4925	-0.2801	0.3892	0.4197	0.8112	0.2945	-0.5854	-0.3437	-0.8237	-0.7687	-0.7784	-0.5416	-0.0378	-0.8267	-0.3601	-0.3184	-0.3043	0.0659	-0.7824	0.1606
A_43_P15664 N-WASP Rat mRNA for N-WASP, complete cds.	-0.0751	-0.2054	-0.235	-0.1054	-0.2308	0.1566	-0.5461	-0.3537	0.2306	-0.1628	0.1928	-0.0982	-0.2078	-0.1352	0.0658	0.0598	0.1633	-0.2518	0.3571	0.0921	0.2411	-0.2655	-0.194	-0.1028	-0.2218	0.358	-0.2271	0.0208	0.6412	0.3986	0.5601	0.2531	-0.1286	-0.4209	-0.327	-0.6367	0.0512	0.18	0.038	-0.2895	0.0094	0.1211	-0.3979	0.4684	0.1197	0.1074	-0.066	0.7884	-0.3577
A_42_P635666 Arpc2_predicted similar to actin related protein 2/3 complex subunit 2; ARP2/3 protein complex subunit 34 (LOC301511)	-0.4167	-0.2643	-0.9749	-0.137	0.2559	0.281	0.1117	-0.3517	-0.6536	-0.4671	-0.4824	-0.3096	-0.4123	-0.4071	0.0763	-0.3177	-0.4326	-1.0255	0.1578	-0.7613	0.0687	0.0708	0.7932	0.2371	-0.1579	-0.3946	0.2425	-0.4712	-0.3194	-0.7407	-0.3737	0.0525	0.2958	0.6499	0.0593	-0.4146	-0.3401	-0.7874	-0.5653	-0.7741	-0.416	0.1823	-0.5442	0.0118	0.1786	-0.1692	0.0967	-0.4658	0.41
A_42_P640807 Arpc4_predicted similar to actin related protein 2/3 complex, subunit 4; actin related protein 2/3 complex, subunit 4 (20 kDa) (LOC297518)	-0.1388	0.2292	-0.1086	-0.2009	0.0498	0.0292	0.0274	0.0186	0.2121	0.1656	0.0645	0.1713	0.0429	0.21	0.4357	-0.4209	-0.2521	-0.3439	0.2322	-0.0804	-0.1818	0.0674	-0.0935	-0.0869	0.1823	0.2883	0.0625	-0.586	-0.5058	0.3748	-0.3989	0.1475	0.3186	0.0111	0.2751	-0.0306	-0.2686	-0.7474	0.0103	0.352	0.1582	0.229	0.2271	0.1818	-0.2596	0.0778	0.1856	0.0881	-0.6355
A_43_P10185 Cdc42 Cell division cycle 42 homolog (S. cerevisiae)	-0.3797	-0.1298	-0.7728	-0.1291	0.0669	0.3203	0.0809	-0.3967	-0.6802	-0.3083	-0.3342	-0.2816	-0.292	-0.3358	0.0118	-0.3212	-0.4684	-1.0121	0.0915	-0.8633	0.0676	0.1223	0.5969	0.2836	0.0126	-0.3646	0.2766	-0.6041	-0.5442	-0.6681	-0.5788	0.284	0.3821	0.5135	-0.0621	-0.7486	-0.553	-1.1418	-0.7944	-0.8499	-0.2988	0.142	-0.5064	NA	0.0019	-0.1336	0.1386	-0.4118	0.2632
lalt.pool	-0.075	2.975	3.425	-0.2	2.325	6.4	-0.225	-0.025	-0.55	0.05	0.275	1.525	0.15	-0.125	1.575	0.15	0.025	0.15	0.275	7.1	1.975	-0.15	6.025	0.675	-0.35	0.15	0.475	-0.4333	1.4167	3.5833	-0.0667	-0.6333	0.2167	1.8	0.1167	-0.9333	0.35	2.8333	-1.1	1.675	1.025	5.325	-0.125	-0.25	8.425	2.35	-0.325	1.825	-0.95
[truncated: 25 more columns]
