# Supplementary material for: Gene set enrichment analysis for non-monotone association and multiple experimental categories
Source: BMC Bioinformatics. 2008 Nov 14;9:481. doi: 10.1186/1471-2105-9-481 (PMC2636811; doi:10.1186/1471-2105-9-481)
Supplement: Additional file 2 — Sets and Expression. The intermediate analysis results of NCT compendium data set. Sets directory contains lists of identified gene sets under different across-compound (category) selection criteria. Compound specific p-values, set size, etc are provided. Expression directory contains extracted expression data for respective identified gene sets. [file 1471-2105-9-481-S2.zip › SetsAndExpression/expression/C2-6of8liverp05-Cfilter-28-blood-CELL_GROWTH_AND_OR_MAINTENANCE.txt]

geneids	1.2.Dich-24-15#-0.1	1.2.Dich-24-150#3	1.2.Dich-24-1500#3.4	1.2.Dich-48-15#-0.2	1.2.Dich-48-150#2.3	1.2.Dich-48-1500#6.4	1.2.Dich-6-15#-0.2	1.2.Dich-6-150#0	1.2.Dich-6-1500#-0.6	1.4.Dich-24-15#0	1.4.Dich-24-150#0.3	1.4.Dich-24-1500#1.5	1.4.Dich-48-15#0.2	1.4.Dich-48-150#-0.1	1.4.Dich-48-1500#1.6	1.4.Dich-6-15#0.2	1.4.Dich-6-150#0	1.4.Dich-6-1500#0.2	Brom-24-25#0.3	Brom-24-250#7.1	Brom-24-75#2	Brom-48-25#-0.2	Brom-48-250#6	Brom-48-75#0.7	Brom-6-25#-0.4	Brom-6-250#0.2	Brom-6-75#0.5	Diqu-24-10#-0.4	Diqu-24-20#1.4	Diqu-24-25#3.6	Diqu-24-5#-0.1	Diqu-48-10#-0.6	Diqu-48-20#0.2	Diqu-48-25#1.8	Diqu-48-5#0.1	Diqu-6-10#-0.9	Diqu-6-20#0.4	Diqu-6-25#2.8	Diqu-6-5#-1.1	Gala-24-100#1.7	Gala-24-25#1	Gala-24-400#5.3	Gala-48-100#-0.1	Gala-48-25#-0.2	Gala-48-400#8.4	Gala-6-100#2.4	Gala-6-25#-0.3	Gala-6-400#1.8	Mono-24-10#-1
A_42_P705569 Limd1_predicted LIM domains containing 1 (predicted)	-0.2922	-0.2088	-1.0254	0.0063	0.0966	-0.2477	-0.0655	-0.4262	-0.6282	-0.2419	-0.3328	-0.1769	-0.3624	-0.3367	-0.0092	0.1802	0.1049	-0.2225	0.1046	-0.5436	0.0694	0.0571	0.2659	0.1052	-0.0134	-0.2851	-0.1121	0.0256	0.0399	-0.3914	0.4258	0.1325	0.1502	0.3131	0.2984	-0.1402	0.0228	-0.1085	-0.2362	-0.1773	-0.0826	0.1594	-0.4328	-0.1446	0.1017	-0.2954	-0.0488	-0.2197	0.1897
A_42_P843394 Pcolce procollagen C-proteinase enhancer protein (Pcolce)	0.1962	0.0559	0.1633	0.1439	-0.0683	-0.1279	-0.045	0.1548	0.3108	0.0804	0.2402	0.1794	0.2815	0.184	-0.0662	-0.0204	0.2954	0.3864	0.0071	0.0847	-0.0328	-0.0725	-0.2174	-0.1039	-0.0559	0.1025	-0.1124	-0.1271	-0.0628	0.1801	0.101	-0.074	-0.086	-0.2068	-0.077	0.2265	-0.0452	0.3455	0.2374	0.1596	0.0722	0.027	0.3482	0.071	0.168	-3e-04	-0.1176	0.1692	-0.0314
A_43_P14273 Gata2 GATA binding protein 2 (Gata2)	0.1782	0.4056	0.116	-0.0862	0.0688	-0.0101	0.1707	0.3215	0.4058	-0.203	-0.0044	0.2572	0.1719	-0.0528	0.1177	0.1098	0.153	0.4259	-0.2524	-0.0706	-0.0351	0.0242	0.0302	-0.1682	-0.023	-0.077	0.0855	-0.1163	-0.1212	0.0343	-0.0966	-0.177	-0.1291	-0.1822	0.0202	0.206	0.0637	-0.064	0.1646	0.3654	0.2607	0.2349	0.0782	0.0011	0.5075	0.2695	0.2887	0.3247	-0.0077
A_43_P21755 Erbb2 V-erb-b2 erythroblastic leukemia viral oncogene homolog 2, neuro/glioblastoma derived oncogene homolog (avian)	-0.1144	-0.0624	0.225	-0.0514	0.1262	-0.29	-0.1692	-0.0092	0.3055	-0.1847	-0.0721	-0.254	-0.1915	-0.1746	-0.0541	0.1903	0.1798	0.1098	0.017	0.0132	-0.101	-0.1605	0.059	-0.317	-0.1805	-0.0376	0.0043	0.2192	0.3006	0.1221	0.3852	-0.3355	-0.0527	-0.1789	-0.1268	0.2881	0.1863	0.1702	0.107	-0.273	-0.1302	-0.5134	-0.2256	0.3815	0.0441	-0.1432	-0.424	0.5141	-0.0083
A_43_P18887 Extl1_predicted similar to multiple exostoses-like 1 protein (LOC313610)	0.0368	0.0286	0.0576	0.0668	-0.0754	-0.1471	-0.0514	0.0045	0.0079	0.1283	0.1918	0.0776	-0.0047	0.0302	-0.06	0.1944	0.1798	0.2716	0.0556	-0.018	0.0362	-0.0167	-0.0869	-0.0468	-0.154	0.0048	-0.1214	0.1756	0.1885	0.1028	0.1902	-0.0512	-0.0721	-0.0663	-0.014	0.147	0.0403	0.2167	0.1095	0.029	0.0215	-0.0126	0.1196	0.0427	0.0627	0.0539	0.0182	0.0478	0.0775
A_43_P12180 Dusp12 dual specificity phosphatase 12 (Dusp12)	-0.093	-0.2273	-0.4857	-0.0457	0.1858	-0.4304	-0.1222	0.1226	-0.1872	-0.0772	-0.1718	0.0161	-0.5231	-0.0031	0.5241	0.2855	-0.3373	-0.381	0.185	-0.1158	0.0198	0.1588	0.5474	0.1472	0.0139	0.0674	0.1542	-0.1823	-0.1545	-0.1828	-0.5834	0.0054	-0.0798	0.0141	0.0117	-0.3065	0.2108	-0.6332	-0.5332	-0.1492	0.0754	1.049	-0.4102	0.3314	0.0519	0.1177	-0.0879	-0.6162	0.098
A_43_P12163 Fgf5 fibroblast growth factor 5 (Fgf5)	-0.0154	0	0	-0.1994	0	0	0.0168	0.0803	-0.0047	0	-0.0926	-0.0263	-0.2107	-0.0442	0.0289	-0.1792	0.1305	0.0891	0.0103	0	0.0605	0.1773	-0.0349	0.0685	0.0103	-0.0532	-0.5031	0.0742	-0.0741	0.1899	0.5445	0.2271	-0.134	-0.2668	0.1624	0.1384	0.2022	0.3228	-0.0798	0.2825	-0.0186	-0.0852	-0.3283	-0.1313	-0.1968	0.0928	0.1044	-0.8158	-0.0544
A_42_P493250 Ier3 chromosome 20, major histocompatibility complex, assembled from 40 BACs, strain Brown Norway (BN/ssNHsd), RT1n haplotype; segment 7/11.	-0.3918	-0.271	-1.611	-0.0753	0.1298	-0.1603	-0.16	-0.244	-0.9395	-0.2641	-0.4688	-0.1587	-0.2613	-0.1736	0.1813	0.3042	-0.0811	-0.4625	0.3558	-1.0096	0.1753	0.0674	0.1904	0.1206	0.05	-0.7529	0.0869	0.1505	-0.3111	-0.4647	0.0414	0.2435	0.2641	0.3666	0.3385	-0.1783	-0.0717	-0.378	-0.3882	-0.3866	0.2161	0.373	-0.5265	-0.5537	-0.0516	-0.4433	-0.0214	-0.3198	0.2203
A_43_P20454 Limd1_predicted similar to LIM domains containing protein 1 (LOC316101)	0.0978	0.0597	0.2582	0.1054	-0.0045	-0.1204	0.0476	0.254	0.2792	-0.0886	0.1054	0.0651	0.0989	0.0144	-0.1223	-0.0104	-0.0279	0.0466	0.0172	0.1268	-0.0101	-0.004	-0.1888	-0.0749	0.0473	0.0421	0.078	0.2117	0.165	0.0264	0.2512	-0.1555	-0.2215	-0.2658	-0.0588	0.1027	0.1255	0.2954	0.0972	-0.0263	-0.0946	-0.1847	0.0407	0.1493	0.0652	0.1069	0.0064	-5e-04	0.0893
A_43_P12380 Gpr74 G protein-coupled receptor 74 (Gpr74)	-0.0088	-0.0201	0.0308	0.1134	0.0325	0.0378	0.0551	-0.0532	0.0753	-0.0914	0.1267	-0.2876	-0.0509	-0.0431	-0.1272	-0.1158	0.0543	-0.067	-0.0883	-0.0295	0.0956	-0.4734	0.0741	-0.0903	-0.011	0.4	-0.0148	0.2373	0.1918	-0.0339	0.2792	0.0157	-0.1554	-0.0727	-0.119	-0.2006	-0.1958	0.3132	0.0398	0.0374	0.0097	-0.0902	0.3216	0.0903	0.0047	0.0952	-0.0414	0.028	-0.315
A_43_P11703 Plau Plasminogen activator, urokinase	0.1545	0.1727	0.4946	0.3345	0.1051	-0.2568	0.0346	0.049	0.1138	-0.0335	0.281	-0.158	-0.0745	-0.4282	-0.2541	0.1457	0.0043	0.0045	0.0934	0.3069	0.2021	-0.1907	0.1184	0.2111	-0.0449	0.3944	0.2175	0.7469	0.6257	0.2771	0.5713	-0.336	-0.0284	0.2757	-0.0879	0.1029	0.0122	0.6643	-0.1637	0.0189	-0.2586	-0.0248	-0.253	0.0376	-0.1355	0.0411	-0.0978	0.0187	-0.0119
A_43_P11769 Erbb2 V-erb-b2 erythroblastic leukemia viral oncogene homolog 2, neuro/glioblastoma derived oncogene homolog (avian)	-0.2308	-0.4231	-0.9657	-0.1925	0.141	0.3062	0.1123	-0.2771	-0.7125	-0.0139	-0.2311	-0.1712	0.4489	0.305	0.0722	-0.4293	-0.5939	-1.336	-0.0594	0.4176	-0.5072	0.6553	0.3953	0.5834	-0.0564	-0.628	-0.178	-0.9498	-1.0349	-1.4155	-0.7922	-0.1321	-0.1548	-0.196	-0.5503	-1.091	-0.4729	-0.8835	-1.0699	-0.4786	-0.0412	-0.143	-0.0689	-0.179	-0.1808	-0.3394	-0.104	-0.2988	-0.3056
A_43_P12249 Lgals7 lectin, galactose binding, soluble 7 (Lgals7)	-0.1271	-0.266	-0.7502	0.0374	0.3719	0.4987	0.053	0.1617	-0.2104	0.1121	0.0881	0.7782	0.4206	1.0024	0.3592	-0.1838	-0.007	0.5324	-0.035	0.0785	0.1936	0.2324	0.2438	0.0615	0.099	-0.1725	-0.1667	-0.2461	-0.3854	-0.8674	-0.0626	-0.1884	-0.0798	-0.4406	-0.374	-0.6676	-0.5962	-1.3111	-0.5968	0.1426	0.1098	0.0489	0.3279	0.0317	0.1731	-0.6861	-0.9218	-0.0664	-0.6654
A_43_P12242 Ppap2a Phosphatidic acid phosphatase 2a	0.0606	-0.087	0.2852	0.055	-0.1958	0.409	-0.0965	-0.3643	0.1173	-0.2351	0.1544	-0.5882	-0.0733	-0.3645	-0.2558	-0.0772	0.0271	-0.0738	-0.0422	0.0652	0.0703	0.0161	0.0734	0.0347	0.058	0.0085	-0.2736	0.0477	0.0578	-0.1473	0.0181	0.2522	0.0466	-0.06	-0.2191	-0.0397	0.3125	0.2645	0.0711	0.1048	0.0902	-0.2257	0.0791	-0.17	-0.046	0.2116	-0.2036	-0.2882	0.0425
A_43_P18142 Agpt2 Angiopoietin 2	-0.0271	0.0696	0.0889	0.1396	0.0154	0.2051	-0.0455	-0.0725	0.0414	-0.1396	-0.0531	-0.1962	-0.3224	-0.2767	-0.4123	-0.011	-0.0255	0.1649	0.0043	0.1194	0.0541	-0.0965	-0.0382	-0.0233	-0.0072	0.1217	0.0662	0.7279	0.7801	0.4303	0.5814	0.0791	-0.0173	0.269	0.0705	0.2223	0.3079	0.6314	0.1822	-0.027	-0.0798	-0.1208	-0.0482	-0.116	0.1386	0.0613	-0.0162	0.0325	-0.0202
A_43_P11013 LOC306163 Similar to Gpc6 protein	-0.0657	-0.1387	-0.4119	-0.0649	0.0147	-0.3384	-0.1044	-0.1064	-0.1394	-0.3428	-0.4287	-0.2612	0.0603	0.0271	0.0161	-0.0465	-0.1284	-0.4777	0.0138	-0.2287	-0.112	0.1539	-0.0325	0.163	-0.149	-0.2509	-0.1386	-0.2306	-0.3643	-0.6346	-0.1122	-0.0706	-0.0782	-0.0032	-0.0877	-0.435	-0.0798	-0.3171	-0.4394	-0.3068	0.0564	-0.0126	-0.2355	-0.2705	-0.0455	-0.0913	-0.0373	-0.1852	0.0404
A_43_P11076 Mtm1_predicted X-linked myotubular myopathy gene 1 (predicted)	0.1327	-0.2429	0.3979	0.0173	-0.2682	0.1514	0.1863	0.1166	0.4326	-0.0546	0.0909	-0.1541	0.1515	0.097	-0.1183	0.1107	-0.0718	0.3273	-0.1651	0.0894	-0.0177	-0.2779	-0.0516	-0.2073	-0.0696	0.3544	0.2156	0.2478	0.337	0.0742	-0.0212	-0.1914	-0.0581	-0.2785	0.0851	0.3834	0.171	0.1042	0.1124	0.1337	-0.2463	-0.012	0.185	0.0664	-0.1735	0.2494	-0.3044	0.0599	-0.1112
A_42_P786851 Hpn hepsin (Hpn)	0.0288	0.1197	0.3658	0.1208	0.3964	-0.3436	-0.5711	0.0859	0.1967	0.2806	0.2172	0.0612	0.0232	0.2974	-0.3802	-0.2911	0.4224	-0.1065	0.2099	0.2787	0.0979	-0.0669	-0.1709	0.4613	0.0273	0.4386	-0.1842	0.2865	0.5858	-0.064	0.2765	-0.0984	-0.3963	-0.1912	-0.1726	0.12	0.0838	0.5636	0.078	-0.2033	0.169	-0.2489	-0.3727	0.5566	0.4664	0.206	0.2587	0.6089	0.0212
A_43_P23072 Rhcg Rh type C glycoprotein	0.1132	0.0356	0.1118	0.0672	-0.1076	-0.0534	0.0276	0.1054	0.1582	0.1293	0.1882	0.0827	0.1267	0.178	0.0741	0.1152	0.1375	0.2666	-0.0338	0.0162	0.0088	-0.0712	-0.1953	-0.1373	-0.0597	-0.0037	-0.0861	0.031	9e-04	0.2355	0.0332	-0.1193	-0.1759	-0.1843	-0.0147	0.2099	0.018	0.0417	0.2233	0.1962	0.0776	0.0403	0.282	0.2009	0.1306	0.1435	0.034	0.1463	0.1111
A_42_P631818 Lect1 leukocyte cell derived chemotaxin 1 (Lect1)	-0.0768	0.009	0.0716	0.0616	-0.0091	-0.1039	-0.2432	0.1973	0.0026	0	0	0.0062	-0.1178	-0.129	-0.2587	0.0432	-0.0265	0	-0.2988	0	-0.0326	0.1127	-0.1776	-0.0436	0.1231	-0.1105	0.0691	0.2528	-0.0582	0	-0.0777	-0.271	-0.2027	-0.2082	0.1476	0	0.0492	0.0885	-0.1066	0.0207	-0.2422	0.4124	0	0.0254	0	-0.013	-0.3074	-0.4732	0.0516
A_43_P12648 Prss11 Protease, serine, 11 (Igf binding)	0.1546	-0.1389	0.0743	-0.0986	0.2541	-0.122	0.2282	0.121	0.1806	-0.1032	0	0.0611	-0.1495	0.0076	0.2018	0.1277	0.0645	-0.2031	-0.2603	0.2434	0.1244	0.2304	-0.1218	0.0849	0.0066	-0.148	0.0701	0.3157	0.0964	0.0769	0.0532	0.0612	-0.0563	-0.0599	-0.1502	0.0061	-0.0308	-0.0379	-0.0098	-0.0076	-0.0488	-0.06	-0.2974	0.0327	-0.0707	-0.1073	-0.0178	-0.2276	0.0943
A_42_P562617 Irf5_predicted similar to interferon regulatory factor 5 (LOC296953)	-0.301	-0.1412	-0.6937	-0.1831	0.0651	-0.2257	0.0731	-0.5107	-1.082	-0.4297	-0.5342	-0.237	-0.4757	-0.5574	-0.0584	-0.3482	-0.5128	-0.9464	0.1556	-0.4206	-0.0082	0.2157	0.7322	0.3195	0.0622	-0.715	0.1602	-0.4216	-0.6235	-0.8164	-0.3702	0.1274	0.3718	0.5022	0.0294	-0.5438	-0.5594	-0.8952	-0.5613	-0.6828	-0.5087	-0.2399	-0.6232	-0.1831	0.0358	-0.6266	0.1984	-0.5973	-0.0117
A_43_P11485 Nf1 neurofibromatosis 1 (Nf1)	0.1638	0.0318	0.3982	0.1414	-0.0652	0.077	-0.2224	-0.0304	0.1007	-0.1149	0.0736	-0.1728	-0.3475	-0.128	-0.2178	0.1619	0.154	0.4048	-0.0265	0.1031	0.0796	0.0059	-0.1388	-0.1052	0.0043	0.0724	-0.0033	0.6445	0.5668	0.6708	0.4834	0.0523	-0.0856	0.0217	0.1857	0.4342	0.4738	0.6421	0.4654	0.2051	0.0163	-0.0658	0.1925	-0.0783	0.103	0.1183	-0.0084	0.2032	0.0621
A_42_P751612 Evi1_predicted Ecotropic viral integration site 1 (predicted)	0.1195	0.0752	0.119	0.1832	-0.0648	0.0222	-0.0657	0.0606	0.0701	-0.0125	-0.0431	-0.1202	-0.309	-0.1167	-0.3006	0.095	-0.0025	0.1684	0.0424	0.1219	0.0441	-0.0925	-0.214	-0.0527	0.0198	0.0595	-0.0184	0.4614	0.534	0.1712	0.2801	0.0331	-0.0325	0.187	-0.0144	0.2412	0.3314	0.5857	0.3092	0.0304	-0.1237	-0.3667	0.017	-0.0067	0.2232	0.1085	0.0419	-0.05	-0.0883
A_43_P12885 Cxcl2 chemokine (C-X-C motif) ligand 2 (Cxcl2)	-0.1512	0.0656	1.1085	0.0239	0.0289	0.1307	-0.1108	-0.0906	-0.007	0.042	-0.2813	-0.0599	-0.2819	0.0398	-0.2851	0.0774	-0.1111	-0.0355	0.2266	2.5819	0.088	-0.0488	0.0934	-0.1158	-0.0276	0.1985	-0.1038	0.2032	0.1328	0.1741	0.0564	0.082	-0.0899	0.0312	-0.1848	-0.0906	-0.0027	0.3635	-0.1176	0.0768	0.2068	-0.0131	-0.127	0.6211	-0.0358	0.0731	0.0501	0.2921	-0.2432
A_43_P15581 Qscn6 quiescin Q6 (Qscn6)	0.2522	0.0321	1.5032	-0.2131	0.0325	0.6537	-0.1085	0.3405	0.1306	-0.2136	-0.3413	0.2687	-0.3791	-0.7833	-0.0407	0.1076	-0.4671	-0.2446	-0.0691	0.4104	-0.231	-0.2501	0.6293	-0.1146	0.1869	0.0601	0.3637	-0.8942	-0.6218	0.3648	-0.3951	0.3211	0.558	0.8429	0.0469	-0.2092	0.617	0.2018	-0.1454	-0.359	-0.5183	2.3196	-0.1633	0.527	0.5089	0.5848	0.353	1.0629	0.1408
A_43_P15623 Ddx1 DEAD/H (Asp-Glu-Ala-Asp/His) box polypeptide 1 (Ddx1)	-0.0836	-0.0636	0.0603	-0.2377	-0.0997	-0.0522	0.0499	0.2088	0.4303	-0.0164	0.0702	0.2792	-0.0176	0.7237	0.512	-0.1085	-0.0888	0.2199	0.1742	0.002	0.0747	-0.1359	-0.1906	-0.2297	0.6337	0.2735	0.3192	-0.6611	-1.2727	0.2669	-0.7093	-0.1355	0.0398	-0.3923	0.1353	0.3965	-0.4482	-0.7186	0.4631	-0.0129	-0.2817	0.1539	0.3186	0.3966	-0.282	0.3042	0.1678	-0.1884	0.1268
A_42_P470892 Agpt2 Angiopoietin 2	0.1624	0.0231	0.306	0.165	-0.1643	-0.0457	0.2973	0.1139	0.0071	0	0.0312	-0.0511	-0.1005	-0.1239	-0.3769	0.0819	0	0.1379	-0.015	-0.057	-0.0253	0.262	-0.1634	0.0702	-0.1268	-0.0379	0.0753	0.1117	-0.32	0	-0.1973	0.0302	-0.0279	0.0507	-0.1426	0.4212	-0.05	0.153	0.0122	-0.0209	0	0.2154	0.6778	-0.8752	-0.1855	0.0338	-0.2858	-0.1485	0.2023
A_43_P15312 Gna12 guanine nucleotide binding protein, alpha 12 (Gna12)	0.1697	0.0452	0.2475	-0.1509	-0.3239	-0.27	0.0863	0.1139	0.2766	0.5582	0.6228	0.4687	0.5746	0.7142	0.3343	-0.3142	-0.3306	-0.372	-0.055	0.0156	-0.0239	-0.1028	-0.2723	-0.0904	0.1881	0.1413	0.1374	-0.949	-0.6451	0.0731	-0.6255	-0.0833	0.1414	-0.5864	-0.164	-0.1789	-0.4418	-0.61	-0.0807	-0.0355	0.0278	-0.0575	0.3676	-0.0496	-0.0846	0.0685	0.0582	0.1768	-0.7179
A_43_P16605 Dnaja3_predicted similar to tumorous imaginal discs protein Tid56-like protein long form; TID1L; mTid-1L (LOC360481)	0.0106	-0.1048	-0.0906	-0.0274	-0.0273	-0.0493	0.0344	-0.02	-0.0525	0.1154	0.1318	0.1248	0.2963	0.2658	0.1073	0.0173	-0.008	-0.0485	-0.0657	0.026	-0.0769	-0.0032	-0.1238	-0.0649	-0.0511	-0.1116	-0.0929	-0.2298	-0.3054	-0.1466	-0.1706	-0.1244	-0.137	-0.1622	-0.1096	-0.0532	-0.0785	-0.2299	-0.0302	0.0463	0.0458	-0.0026	0.1835	0.1046	0.0209	0.0721	-0.0155	0.0462	0.0887
A_42_P552092 Fos Rat c-fos mRNA.	-0.059	-0.2218	1.217	-0.1852	-0.1798	0.4924	0.1446	-0.0099	0.6942	-0.3436	-0.2474	-0.0991	0.3461	-0.1604	0.1777	0.529	0.1436	0.191	-0.0119	-0.5013	-0.278	-0.2426	0.4442	0.0537	-0.2362	-0.1474	-0.2669	1.5274	1.5184	1.039	1.0594	0.9486	0.3441	2.0603	0.5186	-0.0204	1.0115	0.8344	0.0388	-0.3131	-0.3716	0.2206	-0.6755	0.3488	1.1829	-0.0852	0.5047	-0.0772	0.3574
A_43_P11830 Inhba inhibin beta-A (Inhba)	-0.1387	-0.1472	0.2206	-0.0263	-0.0354	0.0623	-0.2024	-0.3112	0.0247	-0.079	-0.0346	-0.0608	-0.3423	-0.0887	-0.0643	0.1966	0.0417	0.0973	-0.111	0.2802	0.1195	0.2968	-0.2375	-0.1031	0.0351	0.5844	-0.5053	0.298	0.1196	0.1546	0.2499	-0.0734	0.0262	0.0055	0.0332	0.0028	-0.2418	0.1682	0.1381	0.384	0.2729	-0.1148	0.5686	0.1143	-0.068	0.0236	-0.1861	-0.2578	-0.2534
A_43_P15444 Smo smoothened homolog (Drosophila) (Smo)	0.125	0.1397	0.2209	0.0618	-0.0014	0.2178	-0.1192	-0.0717	-0.0591	-0.0375	0.0436	-0.0032	-0.1504	-0.1814	-0.2636	0.0392	-0.0561	0.0555	0.1307	0.2058	-0.0271	-0.0451	-0.0582	0.0224	-0.1168	0.1879	-0.1339	0.1889	0.2515	0.0365	0.1054	-0.1675	0.0486	0.0843	-0.0572	-0.0366	0.0965	0.2462	0.0767	-0.0597	-0.0483	-0.1039	-0.215	-0.2293	-0.1979	-0.0992	-0.0231	0.1058	-0.3504
A_43_P11845 Stmn1 stathmin 1 (Stmn1)	-0.4178	-0.0287	-1.4322	-0.4713	0.4644	-0.5117	-0.0584	-0.2042	-0.3639	-0.1794	-0.3138	-0.3505	-0.1796	-0.1488	0.4085	-0.4527	-0.5848	-1.0631	-0.2508	-0.8368	-0.2527	0.1316	1.216	0.5759	0.3546	-0.518	0.3866	-1.5603	-1.4732	-0.8165	-1.3646	0.0561	0.2796	-0.3416	0.1754	-0.4839	-0.9923	-1.5739	-0.3939	-0.0082	0.2302	0.7094	-0.3019	0.3845	-0.2314	-0.305	0.0255	-0.3246	-0.0362
A_43_P18692 Col5a2 collagen, type V, alpha 2 (Col5a2)	-0.0277	0.0899	0.042	0.1171	-0.0374	0.043	-0.0251	-0.072	-0.0131	-0.2105	-0.1768	-0.2194	-0.2648	-0.1999	-0.2981	-0.0683	-0.0135	0.0174	0.0261	0.0836	0.0096	-0.0459	-0.0302	-0.0644	0.0978	0.1254	0.0884	0.5241	0.6413	0.3981	0.4545	0.026	0.0014	0.2003	0.0577	0.2064	0.3338	0.5893	0.1837	0.0323	-0.088	-0.1861	-0.0472	0.013	0.1645	0.0559	-0.0204	0.0421	-0.0542
A_42_P566353 Smo Smoothened homolog (Drosophila)	0.0466	-0.018	0.0168	-0.1209	-0.104	-0.083	0.1606	0.1907	0.2608	0.1263	0.1862	0.1572	0.3323	0.4238	0.3344	-0.1417	-0.086	0.1363	-0.1237	-9e-04	-0.0536	-0.0368	-0.16	-0.1585	0.3888	0.1437	0.2938	-0.9642	-1.0231	0.1562	-0.6498	-0.1368	-0.2085	-0.5425	0.0052	0.1369	-0.4204	-0.7496	0.1937	0.1103	0.0434	0.0949	0.4401	0.3613	-0.0778	0.1824	0.0339	0.159	0.1122
A_42_P620788 LOC499156 Similar to growth arrest-specific protein 2 - mouse	0.0407	-0.0872	0.1809	0.1559	-0.1688	-0.1973	-0.0798	-0.2464	0.2505	-0.1399	0.124	-0.2434	-0.1376	-0.0813	0.0911	0.3764	-0.0349	0.5533	-0.1171	0.1465	0.2	-0.0268	-0.1426	-0.1012	0.0397	1e-04	-0.103	0.5294	0.664	0.2442	0.4225	-0.3139	-0.0394	0.1831	0.0172	0.1923	0.2772	0.4765	0.3351	-0.1357	-0.4429	-0.0036	0.0942	-0.1983	0.3064	0.1511	-0.0368	-0.1572	0.4886
A_43_P12066 Extl3 exostoses (multiple)-like 3 (Extl3)	0.0776	-0.1731	0.4339	-0.2145	0.0204	0.0634	0.2779	0.2433	-0.3508	0	-0.1229	0.0306	0.1218	0.0648	-0.2924	0.2844	0.0513	0.074	0.1064	0.0651	0.1294	0.0327	-0.0339	0.0349	0.0032	0.0303	0.2124	0.3723	0.0545	-0.0648	-0.1098	-0.0462	-0.1872	-0.0401	-0.2198	0.3276	0.1566	-0.0027	0.0574	0.1107	-0.1642	-0.3202	-0.0968	0.039	0.4661	-0.0274	0.181	-0.7023	0.0647
A_43_P22027 Ddx26_predicted similar to DEAD/H (Asp-Glu-Ala-Asp/His) box polypeptide 26; RNA helicase HDB; deleted in cancer 1; RNA helicase HDB/DICE1; DEAD box protein (LOC361057)	0.0719	0.0207	0.0786	0.0758	-0.0461	-0.0408	-0.0393	0.0064	0.0234	0.0453	0.0374	0.0202	-0.0042	0.0299	-0.0368	0.109	0.1098	0.1519	0.0035	0.0294	-0.0086	-0.002	-0.0739	-0.0556	-0.1576	-0.0728	-0.1526	0.108	0.096	0.0826	0.1271	-0.0388	-0.0709	0.0045	-0.0061	0.1168	0.0912	0.1168	0.1121	0.0978	0.0622	-0.0445	0.1275	0.0288	0.0412	0.0513	0.0121	0.0489	0.0876
A_43_P16205 Agpt2 angiopoietin-2 (Agpt2)	-0.0276	-0.0461	0.0488	-0.0301	0.0445	0.1898	0.1621	-0.085	6e-04	-0.0134	-0.1157	-0.1471	-0.2921	-0.0362	-0.4404	0.288	0.1576	0.1087	-0.1311	0.0919	0.2296	-0.1471	0.0223	-0.1661	-0.0948	0.3093	-0.0399	0.302	0.1352	0.075	-0.1024	-0.1555	0.1144	0.2218	0.0665	-0.1083	0.0282	0.31	0.3203	0.2011	0.1544	0.0541	-0.0812	0.346	0.3599	0.021	0.0199	-0.1255	-0.261
A_42_P492542 Jak3 Janus kinase 3 (Jak3)	-0.2681	-0.1578	-0.1159	0.0465	0.0451	-0.1912	-0.2294	-0.2181	-0.6811	-0.0534	-0.0618	-0.2342	-0.0448	-0.0289	-0.2339	-0.1198	-0.0892	0.0249	0.0206	-0.2219	-0.2822	-0.1511	-0.1091	-0.016	-0.1089	0.148	0.1636	0.1271	0.19	-0.0288	0.0973	0.0848	0.122	0.117	0.2139	-0.0464	0.1123	0.1387	-0.0606	-0.0037	0.1083	-0.1496	-0.0461	0.0957	-0.0118	0.0894	-0.0322	0.0257	-0.1462
A_43_P13332 Ppap2b ER transmembrane protein Dri 42 (Ppap2b)	-0.0755	-0.0028	0	-0.0861	0.2018	0.006	-0.1484	0.2116	-0.1449	-0.0955	-0.098	-0.2817	0.1143	-0.0695	0.0077	0	-0.0727	0	0.0377	-0.0122	-0.1084	0.1952	0.1311	0.2314	0.2868	-0.243	0.115	-0.3337	-0.023	-0.306	-0.4794	-0.098	-0.3229	-0.2866	-0.2537	-0.3803	-0.285	-0.1828	-0.3166	-0.0188	-0.0031	0.2913	0.2285	0.174	0.0826	-0.156	0.0059	0.0437	0.149
A_42_P484738 Ctgf connective tissue growth factor (Ctgf)	0.0276	-0.1873	0.0788	0.0039	-0.0369	0.0296	-0.2195	-0.0928	0	0	-0.1267	-0.0041	0.1162	-0.1714	-0.0914	0.0994	-0.1132	0	-0.0161	0.1077	-0.1126	0.1897	-0.2454	0.0025	0.1883	0.0842	-0.2195	-0.3591	0.1156	0.0149	-0.0152	0.21	0.0609	0.0248	-0.0793	-0.008	0.1722	-0.119	0.0612	0	0.1042	-0.0176	-0.0194	0.8666	0	0	-0.0893	-0.2439	-0.1314
A_43_P13039 Tff1 trefoil factor 1	0.061	0.032	0.1788	0.135	0.0249	-0.2456	-0.1544	-0.1004	-0.0379	0.2353	0.2756	0.1506	-0.1882	-0.0432	-0.1751	0.182	0.2372	0.3116	0.0226	0.0136	0.1207	8e-04	-0.0773	-0.0783	-0.161	0.0236	-0.1959	0.3204	0.2673	0.1195	0.2662	0.007	-0.0454	-0.0755	-0.089	0.094	0.113	0.4131	0.0757	0.2115	0.0841	-0.1035	0.0478	-0.0276	-0.2041	0.0277	-0.047	-0.0384	-0.1232
A_43_P22425 Tacc3 Transforming acidic coiled coil 3	-0.2981	-0.1206	0.1771	-0.1171	0.06	0.4166	0.1226	0.1941	-0.423	0.1805	0.029	0.0332	-0.1428	-0.0118	0.2915	-0.6695	-0.6197	-0.7597	0.1904	0.2674	-0.0379	-0.1739	0.2683	-0.0246	0.0868	0.2761	0.1465	-0.4512	-0.4054	0.0072	-1.4666	0.3597	0.4024	0.0418	0.1915	-0.1947	-0.438	-1.1088	-0.1746	-0.1774	0.2198	0.1528	-0.2232	0.2538	-0.4678	-0.1053	0.1577	-0.1835	-0.4882
A_43_P19829 Limd1_predicted similar to LIM domains containing protein 1 (LOC316101)	0.0579	-0.0024	0.0875	0.0649	-0.1018	-0.0768	-0.0704	-0.0096	-0.0253	0.071	0.0279	0.0392	-0.01	-0.005	-0.0869	0.0957	0.1016	0.0761	0.0108	0.0154	0.0166	0.0712	-0.0714	-0.018	-0.2084	-0.1254	-0.1992	0.0895	0.1044	-0.1238	0.1134	-0.0772	-0.1279	-0.0385	-0.1046	-0.0018	0.0906	0.1685	0.0108	0.0033	0.062	-0.0215	0.0998	0.0423	0.0969	0.0441	0.0161	0.0619	0.0813
A_42_P674000 Gpc3 glypican 3 (Gpc3)	-0.0652	0	0	0	0.0966	-8e-04	-0.265	0	0	0.1284	-0.274	-0.136	0.0538	0.3297	0.1242	0	-0.2662	-0.2116	0.0516	0	0	0	0	0.0112	0	0	-0.0842	-1.8732	-1.7262	-1.8578	-2.8048	-1.5627	-0.8213	-1.2143	-2.1313	-0.9426	-0.506	-1.479	-1.2156	-0.1924	0.0827	0.2092	-0.0378	-0.209	-1.0283	-0.0765	-0.3484	-1.1304	-0.3648
A_42_P601104 Nf1 Neurofibromatosis 1	-0.1405	0.0069	-0.7385	-0.011	0.2069	0.4838	0.145	-0.0755	-0.3064	-0.1076	-0.2091	-0.0225	0.199	0.0227	0.3721	0.1544	-0.0156	-0.3719	0.0088	-0.8819	-0.0918	0.0686	0.3783	0.1058	-0.3254	-0.3612	-0.18	-0.2234	-0.161	-0.2973	-0.1744	0.0489	0.055	0.4948	0.031	-0.2936	-0.1875	-0.609	-0.3961	-0.242	-0.037	0.2414	-0.123	0.1728	0.4066	-0.0065	0.133	-0.1223	0.3903
A_43_P15980 Agpt2 angiopoietin-2 (Agpt2)	-0.0074	0.2315	0.567	0.255	-0.0111	-0.2206	-0.0938	0.038	0.2725	-0.0232	0.6106	-0.1127	-0.3881	-0.2629	-0.345	0.0914	0.1124	0.3446	0.0449	0.4254	0.0929	-0.0852	-0.0819	-0.0713	-0.251	0.2004	0.2694	0.6554	0.5933	0.0905	0.6602	0.182	-0.0114	0.2656	-0.2479	0.2075	0.1976	0.5964	-0.004	0.0939	-0.1984	-0.2327	-0.0984	-0.0681	-0.2158	-0.1253	-0.0465	0.34	-0.1302
A_43_P10826 Gna12 Guanine nucleotide binding protein, alpha 12	-0.045	-0.1838	0.0143	-0.0092	-0.336	-0.1583	-0.0899	-0.0796	-0.0697	0.2996	0.2751	-0.0403	-0.1508	-0.1507	-0.4236	0.0121	0.0116	-0.1356	-0.0192	-0.5886	-0.09	-0.1113	-0.2419	-0.2228	-0.0959	0.088	-0.137	0.4052	0.2507	0.095	0.201	0.0071	0.0946	0.0069	0.088	0.0475	0.1123	0.4015	-0.0083	-0.0703	0.0267	-0.218	-0.2104	-0.3824	-0.2311	-0.1424	-0.1456	-0.2072	-0.262
A_42_P772295 Mxd4_predicted Max dimerization protein 4 (predicted)	-0.1607	-0.271	-0.476	-0.0628	0.129	-0.7144	-0.1164	-0.08	-0.2749	-0.1804	-0.3895	-0.3036	-0.3682	-0.31	0.19	-0.4211	-0.2716	-0.5138	0.0771	-0.9645	-0.2027	0.0141	0.1324	0.0972	0.031	-0.3054	-0.0421	-0.3887	-0.4618	-0.3059	-0.1182	-0.0076	0.1974	0.1777	0.1298	-0.1744	-0.1844	-0.5081	-0.0372	-0.3206	-0.1287	-0.1188	-0.4497	-0.2012	-0.3408	-0.2694	0.0673	-0.2679	0.0164
A_42_P772157 Il6r interleukin 6 receptor (Il6r)	-0.0664	-0.062	-0.2971	-0.5464	0.0435	0.2112	-0.0492	-0.3667	-0.5263	-0.022	-0.2392	0.1334	-0.0386	-0.1379	0.2908	-0.3247	-0.3284	-1.0017	-0.1561	-0.7108	-0.3601	-0.0666	0.1366	-0.0161	0.5594	-0.7392	0.3372	-2.2102	-2.4226	-0.4792	-1.411	0.1546	0.2708	-0.0574	0.288	-0.6027	-1.2875	-2.5425	-0.6435	-0.5866	-0.4056	0.0597	-0.3911	-0.1374	-0.598	-0.3745	0.118	-0.6948	0.0428
A_43_P10252 Eif3s6_predicted eukaryotic translation initiation factor 3, subunit 6 (predicted) (Eif3s6_predicted), mRNA.	-0.3759	-0.2603	-0.8454	0.0583	0.3721	0.1134	0.0778	-0.142	-0.2203	-0.0536	-0.0998	0.0089	0.0703	0.0288	0.3199	0.2068	0.3088	-0.0027	-0.0317	-0.9478	-0.0715	-0.0534	0.2504	0.0476	0.1442	-0.1971	0.14	-0.9447	-0.8511	-0.3361	-0.4097	-0.0522	0.1116	0.0685	0.2648	-0.1005	-0.4582	-0.8657	-0.1165	-0.1693	0.32	0.5694	-0.3312	-0.0045	0.1309	-0.1691	0.0262	0.0414	0.1985
A_43_P10299 Limd1_predicted LIM domains containing 1 (predicted)	-0.0745	-0.037	-0.121	0.0861	0.0626	-0.0937	-0.0998	0.0493	-0.2478	0.051	-0.4022	0.0878	-0.154	0.1732	0.2845	-0.0127	-0.1613	-0.0628	0.1958	0.2068	-0.2844	0.215	-0.2124	0.1137	-0.0874	-0.2146	-0.021	-0.2528	-0.2971	-0.6947	-0.2031	0.0618	-0.1409	-0.0568	-0.4347	-0.3589	-0.0405	0.0824	-0.3773	0.051	0.0207	0.1701	0.1833	0.053	-0.102	0.0663	-0.0049	-0.1789	-0.0118
A_42_P672425 Rasd1 DEXRAS1 (Dexras1) (Rasd1)	-0.0931	-0.1115	0.8435	-0.2022	-0.2992	0.0679	-0.0399	-0.088	-0.4044	-0.4683	-0.6309	-0.6426	-0.0424	-0.2816	-0.1512	-0.6068	-0.2674	0.0397	-0.1147	0.2255	0.369	-0.1247	-0.2286	-0.1208	-0.0172	0.3224	0.1436	-0.1228	-0.1432	0.0582	-0.4017	0.2078	0.0051	0.2411	-0.1762	-0.0739	0.1356	0.1582	-0.18	0.1294	0.221	0.3868	-0.2194	0.2801	-0.0832	-0.0743	0.3278	0.06	-0.2546
A_43_P17460 Limd1_predicted similar to LIM domains containing protein 1 (LOC316101)	-0.0262	-0.0041	0.02	0.0866	-0.0434	0.096	-0.0236	-0.0372	-0.042	-0.094	-0.1676	-0.2382	-0.266	-0.2234	-0.3403	-0.0498	-0.1258	-0.2348	0.0238	0.0993	-0.0732	0.0946	0.0522	0.1351	-0.0206	0.0318	-0.0171	0.5414	0.5012	-0.1343	0.376	-0.0433	-0.0902	0.1338	-0.0097	-0.1308	0.2234	0.4378	-0.1465	-0.1746	-0.1203	-0.1941	-0.1629	-0.1266	0.1108	-0.0907	-0.0204	-0.2172	-0.0332
A_42_P515405 Ler3 immediate early response 3	0.0689	0.2047	0.3268	0.1449	-0.1353	0.3677	-0.1372	-0.0212	-0.0647	0.0888	0.1036	0.1076	0.0283	-0.0518	-0.1713	0.3052	0.1988	0.294	-0.0488	0.4309	0.0041	-0.0796	0.1448	-0.0244	-0.1073	0.0834	0.0594	0.5081	0.339	0.3532	0.3778	0.0299	0.0116	0.1777	-0.0347	0.0169	0.3672	0.6382	0.1043	0.3334	0.1274	0.0209	0.0504	-0.1808	0.2025	0.4244	-0.0934	0.2938	-0.2857
A_43_P10633 Ier3 chromosome 20, major histocompatibility complex, assembled from 40 BACs, strain Brown Norway (BN/ssNHsd), RT1n haplotype; segment 7/11.	0.1236	0.0696	0.1661	0.1002	-0.0206	-0.0812	-0.0917	0.0757	0.0957	0.2283	0.2	0.1597	0.1217	0.1452	-0.0589	0.1256	0.2095	0.4032	0.0236	0.0256	0.0938	-0.0256	-0.2199	-0.1554	-0.1492	0.0169	-0.1771	0.2436	0.2339	0.3132	0.3293	-0.0209	-0.1778	-0.0916	-0.07	0.2519	0.211	0.4016	0.2964	0.1582	0.0946	-0.1283	0.2891	0.1706	0.1813	0.1695	-0.0167	0.1544	0.1398
A_42_P709256 Col5a2 collagen, type V, alpha 2 (Col5a2)	-0.0079	-0.1533	-0.1141	0.0852	0.0549	0.4292	0.0418	0.0236	-0.0432	0.0378	0.0795	-0.0193	0.2716	0.2428	-0.0889	-0.1836	-0.1463	-0.2514	-0.0064	0.2902	-0.1746	0.1512	0.0833	0.346	-0.1233	-0.069	-0.1192	-0.524	-0.4694	-1.1808	-0.575	-0.2181	-0.2039	-0.2417	-0.5484	-0.949	-0.1403	-0.3579	-0.6813	-0.2444	-0.0784	-0.0525	0.1617	0.063	-0.0105	-0.0637	-0.0164	0.0902	-0.0373
A_42_P706189 LOC364686 Similar to KB07 protein	0.129	0.0379	0.1321	0.1114	-0.0808	-0.1297	-0.0777	0.0119	0.025	0.1692	0.1953	0.1591	0.0629	0.1039	-0.0243	0.163	0.1775	0.2911	0.0314	0.0069	0.0614	-0.0203	-0.1494	-0.079	-0.2206	-0.08	-0.2092	0.1279	0.1262	0.1059	0.1336	-0.1054	-0.1371	-0.1146	-0.0517	0.1098	0.0532	0.1872	0.1291	0.18	0.1124	0.0227	0.2274	0.0773	0.0201	0.0764	0.0269	0.0772	0.0607
A_42_P705309 Eif3s6_predicted Eukaryotic translation initiation factor 3, subunit 6 (predicted)	-0.4508	-0.2204	-0.9117	0.1032	0.3263	0.0788	0.0069	-0.3206	-0.4425	-0.2752	-0.3145	-0.3486	-0.2244	-0.1072	0.1156	0.1026	0.0752	-0.2183	0.0314	-0.6782	0.0206	-0.0084	0.438	0.2002	0.1554	-0.1359	0.196	0.3619	0.293	-0.3185	0.3653	0.1092	0.2333	0.6522	0.2894	-0.1213	0.039	-0.0199	-0.2108	-0.1775	0.1211	0.4087	-0.376	-0.0522	0.5111	-0.1353	0.0422	-0.0742	0.0947
lalt.pool	-0.075	2.975	3.425	-0.2	2.325	6.4	-0.225	-0.025	-0.55	0.05	0.275	1.525	0.15	-0.125	1.575	0.15	0.025	0.15	0.275	7.1	1.975	-0.15	6.025	0.675	-0.35	0.15	0.475	-0.4333	1.4167	3.5833	-0.0667	-0.6333	0.2167	1.8	0.1167	-0.9333	0.35	2.8333	-1.1	1.675	1.025	5.325	-0.125	-0.25	8.425	2.35	-0.325	1.825	-0.95
[truncated: 25 more columns]
