# Supplementary material for: Gene set enrichment analysis for non-monotone association and multiple experimental categories
Source: BMC Bioinformatics. 2008 Nov 14;9:481. doi: 10.1186/1471-2105-9-481 (PMC2636811; doi:10.1186/1471-2105-9-481)
Supplement: Additional file 2 — Sets and Expression. The intermediate analysis results of NCT compendium data set. Sets directory contains lists of identified gene sets under different across-compound (category) selection criteria. Compound specific p-values, set size, etc are provided. Expression directory contains extracted expression data for respective identified gene sets. [file 1471-2105-9-481-S2.zip › SetsAndExpression/expression/C2-6of8liverp05-Cfilter-28-liver-CELL_GROWTH_AND_OR_MAINTENANCE.txt]

geneids	1.2.Dich-24-15#-0.1	1.2.Dich-24-150#3	1.2.Dich-24-1500#3.4	1.2.Dich-48-15#-0.2	1.2.Dich-48-150#2.3	1.2.Dich-48-1500#6.4	1.2.Dich-6-15#-0.2	1.2.Dich-6-150#0	1.2.Dich-6-1500#-0.6	1.4.Dich-24-15#0	1.4.Dich-24-150#0.3	1.4.Dich-24-1500#1.5	1.4.Dich-48-15#0.2	1.4.Dich-48-150#-0.1	1.4.Dich-48-1500#1.6	1.4.Dich-6-15#0.2	1.4.Dich-6-150#0	1.4.Dich-6-1500#0.2	Brom-24-25#0.3	Brom-24-250#7.1	Brom-24-75#2	Brom-48-25#-0.2	Brom-48-250#6	Brom-48-75#0.7	Brom-6-25#-0.4	Brom-6-250#0.2	Brom-6-75#0.5	Diqu-24-10#-0.4	Diqu-24-20#1.4	Diqu-24-25#3.6	Diqu-24-5#-0.1	Diqu-48-10#-0.6	Diqu-48-20#0.2	Diqu-48-25#1.8	Diqu-48-5#0.1	Diqu-6-10#-0.9	Diqu-6-20#0.4	Diqu-6-25#2.8	Diqu-6-5#-1.1	Gala-24-100#1.7	Gala-24-25#1	Gala-24-400#5.3	Gala-48-100#-0.1	Gala-48-25#-0.2	Gala-48-400#8.4	Gala-6-100#2.4	Gala-6-25#-0.3	Gala-6-400#1.8	Mono-24-10#-1
A_42_P705569 Limd1_predicted LIM domains containing 1 (predicted)	-0.227	-0.175	0.3068	0.0078	-0.1749	0.0074	0.3368	0.4518	0.2102	0.086	0.1118	0.0978	-0.1839	-0.2392	-0.3533	-0.1147	-0.1052	-0.0536	-0.1366	0.2834	0.0344	0.1176	0.4758	0.0964	0.3569	0.0703	0.6048	-0.0049	0.0318	-0.054	-0.1324	0.0293	-0.1938	-0.3828	-0.0361	-0.0366	0.2577	-0.182	0.0305	-0.0532	0.1142	0.4984	-0.0131	0.0738	0.4432	-0.2893	0.1283	-0.3961	-0.0374
A_42_P843394 Pcolce procollagen C-proteinase enhancer protein (Pcolce)	0.2798	-0.402	-0.9346	-0.2981	-0.3824	-1.3314	0.043	-0.0955	-0.0481	0.0289	0.031	-0.415	-0.4204	-0.535	-0.9267	0.4405	0.5871	0.4446	-0.5699	-0.744	-0.6574	-0.1856	1.0919	0.0881	-0.0182	0.0639	-0.1132	0.2213	-0.1802	-0.3833	0.0765	-0.0563	0.2949	0.5126	-0.1307	-0.4874	-0.6244	-0.5887	-0.2914	-0.0662	-0.8349	-0.0374	0.7848	0.2274	1.7035	0.1106	-0.0145	0.0718	0.2029
A_43_P14273 Gata2 GATA binding protein 2 (Gata2)	-0.0762	-0.1886	-0.0294	-0.1237	-0.2888	-0.5452	-0.1041	0.1366	-0.0891	0.0397	0.1545	-0.2421	0.094	-0.0091	-0.3152	0.2581	0.2542	0.2719	0.0159	0.2376	-0.055	0.0052	0.0255	0.0584	0.1078	0.1552	0.1399	0.2904	-0.0336	-0.0836	-0.0613	0.1661	0.0188	-0.1965	-0.0408	0.0065	-0.0135	-0.0264	0.0266	-0.0882	-0.1006	0.6663	-0.0113	-0.0448	0.6342	0.293	0.0667	0.3477	0.0308
A_43_P21755 Erbb2 V-erb-b2 erythroblastic leukemia viral oncogene homolog 2, neuro/glioblastoma derived oncogene homolog (avian)	0.0168	0.2198	0.3994	-0.1227	0.2261	0.0916	-0.1388	-0.0542	0.0655	0.0124	-0.0383	0.6435	0.0043	-0.1789	0.4769	0.3341	0.0939	0.1423	-0.3209	0.1734	0.1708	-0.0142	0.1751	0.2205	0.0729	0.0789	0.0697	-0.0659	0.2604	-0.0452	0.0806	0.1904	0.0086	-0.1545	-0.1229	0.0156	-0.1278	0.1439	-0.3268	0.1203	0.2162	0.693	0.1114	0.1606	0.0305	0.231	0.0551	0.1318	-0.1108
A_43_P18887 Extl1_predicted similar to multiple exostoses-like 1 protein (LOC313610)	-0.0924	-0.4318	-0.3782	-0.3446	-0.222	-0.4698	-0.1287	-0.0717	-0.0554	0.3062	0.0282	-0.0231	0.3014	0.3179	0.2122	0.3869	0.3715	0.3688	0.1082	-0.0612	-0.044	0.0888	-0.3404	-0.018	0.2439	0.0552	0.0153	0.0195	-0.1058	-0.0829	0.0819	-0.123	-0.0723	-0.101	-0.1593	0.0873	-0.0275	0.032	0.0786	-0.0254	0.086	-0.0262	0.0462	0.0263	-0.4958	0.0188	-0.0355	0.0937	0.1336
A_43_P12180 Dusp12 dual specificity phosphatase 12 (Dusp12)	0.0389	0.4045	0.0387	0.139	-0.0942	0.1754	0.2758	-0.0238	-0.254	0.1432	0.2026	0.3352	-0.0539	-0.0643	-0.3438	-0.072	-0.0328	-0.0319	-0.1645	0.1882	0.1901	-0.0752	-0.078	-0.2027	-0.1192	-0.329	-0.1132	-0.0344	-0.0355	-0.1085	-0.0371	0.1234	-0.1502	-0.3519	0.0574	-0.0185	-0.1022	-0.1879	0.0499	-0.0635	-0.1027	-0.1826	-0.0428	0.0304	-0.2007	-0.3189	0.0571	-0.4158	0.2071
A_43_P12163 Fgf5 fibroblast growth factor 5 (Fgf5)	0	0	0.2358	0	-0.162	0	-0.1492	0	-0.0058	-0.1284	0.0207	0.1967	0.957	-0.0968	0.7661	-0.0966	0	0	0.0676	0	-0.0912	0.2246	0	-0.0202	-0.144	0	0	0.0191	0.1915	-0.2057	-0.2544	-0.0377	0.2268	-0.1318	0.1585	-0.1416	0.1221	-0.2125	-0.2794	0.0341	0.2322	0.2127	0.0094	-0.021	-0.0594	0	-0.0013	0.191	-0.052
A_42_P493250 Ier3 chromosome 20, major histocompatibility complex, assembled from 40 BACs, strain Brown Norway (BN/ssNHsd), RT1n haplotype; segment 7/11.	0.0408	0.905	0.6332	0.133	0.6764	1.4924	0.3412	0.3322	0.2632	0.2009	0.3472	1.1366	-0.1627	-0.1929	0.5249	-0.041	-0.1345	-0.0017	-0.1523	0.4222	0.6597	-0.2412	2.1003	-0.0174	0.0771	-0.4797	-0.2546	-0.1746	0.2684	0.4597	-0.1797	-0.0808	0.1552	0.2332	0.009	0.0378	0.0055	-0.9245	0.0021	0.3577	0.0413	0.4024	0.1534	0.0252	1.3308	-1.2767	0.104	-0.3995	-0.0543
A_43_P20454 Limd1_predicted similar to LIM domains containing protein 1 (LOC316101)	0.0198	-0.2446	0.086	-0.1587	-0.2384	-0.5836	-0.0344	-0.07	-0.1265	0.1194	0.0932	0.1065	0.0324	0.0316	-0.0352	-0.0376	0.1694	-0.0097	0.0276	-0.1167	-0.1908	0.0147	-0.2746	-0.0422	-0.0906	-0.0376	0.0398	-0.0832	0.0259	0.0192	-0.004	0.0326	-0.0957	-0.2566	0.0428	0.0942	-0.0179	-0.0552	0.027	-0.0611	-0.0458	-0.1242	-0.1544	-0.0497	-0.352	0.0412	0.0302	0.0834	-0.0151
A_43_P12380 Gpr74 G protein-coupled receptor 74 (Gpr74)	0.0133	-0.2199	-0.0147	-0.0926	-0.1295	-0.4525	-0.2614	-0.0335	0.045	-0.0313	0.0735	0.1412	-0.3525	0.0698	0.9426	0.4968	0.035	0.5124	-0.2258	-0.2856	-0.0679	0.11	-0.1436	-0.0932	0.203	-0.0704	-0.0397	-0.071	0.3877	-0.0865	-0.2742	0.0069	0.0645	0.201	-0.1287	-0.0728	0.255	0.1146	0.1869	0.3333	0.0626	-0.2288	0.3278	0.0982	0.0752	-0.0183	-0.3916	0.2748	0.4619
A_43_P11703 Plau Plasminogen activator, urokinase	0.1331	0.0201	0.3209	-0.3032	0.321	0.576	0.0559	0.0904	-0.0952	0.1456	-0.0936	-0.0929	-0.899	-0.5986	-0.4702	-0.2833	-0.2026	-0.0949	-0.0495	1.0868	-0.0463	-0.2551	1.5501	0.1086	-0.1243	0.497	0.2084	-0.2769	0.2758	1.1634	0.1154	-0.0316	0.475	1.6164	0.2519	-0.0277	0.2252	0.9769	0.0537	0.0178	0.2794	0.6913	-0.1028	0.0289	2.5059	-0.1362	-0.3887	0.2106	0.0943
A_43_P11769 Erbb2 V-erb-b2 erythroblastic leukemia viral oncogene homolog 2, neuro/glioblastoma derived oncogene homolog (avian)	0.0691	-0.1952	-0.2296	0.0846	-0.068	-0.3933	-0.0296	-0.0827	0.0954	0.0627	-0.0648	-0.3315	0.071	0.0633	-0.1917	-0.0526	-0.0513	-0.0459	0.0169	-0.1812	-0.0046	0.015	-0.5985	-0.1302	-0.0528	-0.0801	-0.1703	-0.0079	-0.2357	-0.2824	0.009	-0.1619	-0.1368	-0.1362	-0.1205	-0.1146	-0.08	0.1559	0.0126	-0.056	0.0604	0.0169	-0.0614	-0.1194	-0.5	0.1075	0.0158	-0.0565	0.0663
A_43_P12249 Lgals7 lectin, galactose binding, soluble 7 (Lgals7)	-0.0393	0.3902	0.4085	0.0107	0.0064	0.3952	0.153	0.7717	1.0345	-0.1345	0.0829	0.7386	-0.2081	-0.1274	0.0185	0.1713	0.359	0.4523	0.1131	0.5177	0.2643	-0.3144	0.182	-0.143	0.3681	0.3846	0.7487	-0.0289	-0.2378	-0.1002	-0.0198	0.0613	-0.0696	-0.1895	-0.032	0.1024	0.2984	0.1537	0.1569	-0.017	0.0367	0.2462	-0.1703	-0.0479	0.238	0.4934	0.5328	0.1444	0.0343
A_43_P12242 Ppap2a Phosphatidic acid phosphatase 2a	-0.06	0.3872	0.1012	0.0925	0.1312	0.3765	0.0347	-0.116	-0.422	-0.3526	-0.0976	0.0406	-0.4112	-0.4965	-0.3598	-0.5575	-0.5612	-0.3782	-0.4083	-0.4683	-0.1155	-0.2308	0.5065	-0.2205	-0.3507	-0.0166	-0.3085	0.319	0.322	0.6179	0.0136	0.4956	0.4555	0.6728	0.2494	0.0626	0.3302	0.3967	-0.0225	-0.0724	-0.0144	0.9277	0.1025	0.0272	1.1883	0.0327	0.0189	0.2992	0.0621
A_43_P18142 Agpt2 Angiopoietin 2	-0.1135	-0.1896	-0.0644	0.0524	-0.0995	-0.2138	0.0818	0.1662	0.0557	-0.1048	0.0247	-0.0542	-0.0658	-0.0348	-0.2993	0.1634	0.1242	0.0418	-0.0755	-0.1739	-0.2773	-0.0424	-0.372	-0.1345	-0.0599	-0.0186	-0.1683	-0.0047	0.0411	-0.2001	-0.1385	-0.2341	-0.005	-0.2319	0.1431	-0.0193	0.0448	-0.0745	-0.0346	-0.0462	0.2506	-0.0398	0.0984	-0.1649	-0.0585	0	0.0747	0.0946	0.0681
A_43_P11013 LOC306163 Similar to Gpc6 protein	-0.0148	-0.2362	-0.273	-0.0145	-0.1118	-0.4004	-0.1292	-0.1744	-0.0311	-0.0125	0.0052	-0.2168	0.0492	0.0656	-0.0632	0.0909	0.1429	0.0588	-0.0215	-0.0524	-0.0399	-0.031	-0.4375	-0.1219	-0.0806	-0.0698	7e-04	-0.0304	-0.1829	-0.2166	0.025	-0.0646	-0.0329	-0.0118	-0.0908	-0.1009	-0.0725	0.1472	-0.0075	-0.0694	0.0015	0.2704	-0.098	-0.0845	-0.3032	0.0778	-0.0269	-0.1035	-0.0761
A_43_P11076 Mtm1_predicted X-linked myotubular myopathy gene 1 (predicted)	0.0313	-0.407	-0.3189	-0.3192	0.0473	-0.037	-0.2147	0.089	0.409	0.4906	0.0163	0.4431	0.0118	0.0276	0.0775	0.3938	0.0957	0.2026	-0.107	-0.2314	-0.0638	0.1711	-0.043	0	-0.0221	0.0701	0.0132	0.1007	0.0893	0.1199	-0.0316	0.1129	0.0568	-0.2196	0.1514	0.127	-0.0618	0.1314	0.2459	0.3641	0.203	-0.5813	-0.0817	0.1843	-0.0724	-0.0296	0.1866	0.071	-0.1478
A_42_P786851 Hpn hepsin (Hpn)	-0.1288	-0.4849	-1.3659	-0.1539	-0.1336	-1.0091	-0.4356	-0.5141	-0.4364	-0.9016	-0.9996	-0.887	-0.169	-0.192	-0.3106	0.0796	-0.0157	-0.341	0.3347	-1.5743	0.1145	0.227	-0.7988	0.1382	-0.003	0.0686	-0.3571	-0.0243	-0.4569	-0.4537	0.1506	-0.3059	-0.0522	0.1491	0.0075	0.0224	-0.2089	0.0704	-0.0751	-0.3045	-0.223	-1.9299	-0.0516	-0.1724	-3.0186	-0.2502	-0.1354	-0.1581	0.075
A_43_P23072 Rhcg Rh type C glycoprotein	-0.0346	-0.2499	0.0095	-0.1194	-0.2964	-0.7132	-0.0156	0.527	0.1688	0.2818	0.3514	0.1576	0.2577	0.1754	-0.1971	0.1161	0.202	0.2166	-0.1363	-0.3178	-0.1516	0.0812	-0.5505	0.0859	0.1212	-0.0262	0.009	0.1687	0.0583	-0.1812	-0.1327	0.078	-0.2252	-0.3101	-0.0014	0.1557	-0.1358	-0.2285	0.1715	-0.1228	0.1341	0.1233	-0.0255	-0.0428	-0.8632	0.2298	0.0146	0.2038	-0.1307
A_42_P631818 Lect1 leukocyte cell derived chemotaxin 1 (Lect1)	-0.2584	0	-0.0331	-0.0335	0.0146	0	0	0	0	-0.1106	0.1928	0	0.3286	0.046	-0.0403	0	0	0.0522	0.1258	-0.2679	-0.081	-0.0901	0.0417	0.0653	0.123	-0.0374	0.264	0	-0.0134	-0.0553	-0.0722	-0.0071	0.0461	-0.1121	-0.0243	-0.1203	-0.0453	0.0365	-0.2918	0.3281	0.4608	-0.6035	0.1631	-0.2452	0.0342	-0.183	0.1524	-0.0505	0.3061
A_43_P12648 Prss11 Protease, serine, 11 (Igf binding)	-0.2599	-1.1873	-2.1931	-0.0226	-0.2493	-1.0404	-0.3905	-0.5806	-0.5524	-0.6831	-0.8512	-1.4786	-0.0199	-0.0496	-0.7645	-0.0107	-0.0836	-0.4603	-0.1036	-0.8847	-0.5486	0.044	-0.3348	-0.0248	-0.1745	-0.0952	-0.313	-0.0153	-0.1547	-0.293	0.1437	-0.1916	0.0261	0.1604	-0.0427	-0.0746	-0.1638	0.0498	-0.102	-0.2542	-0.1862	-0.4054	0.1282	-8e-04	-0.8922	-0.1066	-0.1727	-0.1338	0.0552
A_42_P562617 Irf5_predicted similar to interferon regulatory factor 5 (LOC296953)	0.0718	0.8089	0.1676	0.0759	0.4749	0.5539	0.0842	0.0901	-0.1204	0.2706	0.3029	0.577	-0.0568	-0.0399	0.0648	-5e-04	0.1093	0.2285	0.0764	1.2421	0.3419	-0.0454	1.6249	0.3144	-0.0148	0.0117	0.1861	0.1069	0.5156	0.9024	0.1356	0.243	0.7161	0.7732	0.1665	0.1119	0.1429	0.2164	0.0752	0.5578	-0.1291	1.6401	0.1408	0.0183	2.5982	0.413	-0.058	0.2261	-0.0375
A_43_P11485 Nf1 neurofibromatosis 1 (Nf1)	0.3094	0.029	0.658	-0.1204	-0.5478	-0.3888	-0.1389	0.3613	0.3254	0.5092	-0.1453	0.364	-0.2394	0.3243	0.0843	0.4487	0.0578	-0.0761	0.2468	0.2754	0.1194	0.1137	-0.4686	-0.0424	0.0231	0.3973	0.1661	-0.052	0.1615	-0.6223	-0.3559	0.0446	-0.1669	-0.6506	-0.2881	0.0411	-0.1456	-0.1182	0.1594	-0.1762	-0.0096	-0.0696	0.2451	0.2479	-0.4313	0.0195	-0.0253	0.1583	-0.294
A_42_P751612 Evi1_predicted Ecotropic viral integration site 1 (predicted)	-0.0543	0.115	-0.2984	0.0215	-0.1198	-0.2048	0.1374	-0.0444	-0.0507	0.3932	0.2944	0.1499	-0.0014	0.0351	-0.1624	-0.3976	-0.0925	0.1463	-0.0538	-0.3935	-0.1859	-0.1225	0.2084	-0.0048	-0.2443	-0.3531	-0.2258	0.0984	0.0107	-0.0885	-0.0485	0.0293	-0.0516	-0.0618	-0.0351	0.0538	-0.2105	-0.3822	0.0668	0.0431	0.1208	0.7192	0.1508	0.0041	-0.0734	-0.2412	0.0473	0.0864	-0.0658
A_43_P12885 Cxcl2 chemokine (C-X-C motif) ligand 2 (Cxcl2)	-0.2516	0.5759	2.2392	-0.1344	-0.1682	-0.2228	0.1666	0.472	0.1407	0.1182	0.4657	0.1972	-0.0272	0.066	0.0736	0.139	0.0273	-0.0131	-0.098	6.1362	0.0942	0.0013	2.6142	-0.0395	0.0893	0.9062	1.2363	0.0788	1.8096	4.2943	0.3116	-0.0259	0.4836	0.6717	-0.0577	0.0987	1.1774	3.316	-0.0118	-0.238	-0.235	2.0225	-0.0125	0.0848	1.677	3.4267	0.0466	1.9474	0.0269
A_43_P15581 Qscn6 quiescin Q6 (Qscn6)	-0.3215	0.2698	0.0233	-0.0043	0.3146	0.842	-0.2236	-0.1919	-0.2894	0.3406	0.0382	0.2018	-0.1129	-0.0091	0.3796	-0.2973	-0.0233	0.203	-0.0339	0.655	0.269	-0.0853	1.3342	0.321	-0.0935	0.2428	0.0062	0.2867	0.4368	0.5825	0.1638	0.3515	0.5447	0.724	0.1475	0.1477	0.0718	0.2353	0.0143	0.2757	-0.1162	0.899	0.1573	0.0837	1.6995	0.3362	-0.0681	0.2189	-0.2774
A_43_P15623 Ddx1 DEAD/H (Asp-Glu-Ala-Asp/His) box polypeptide 1 (Ddx1)	-0.0384	1.1291	1.3964	0.5952	0.7526	1.3147	-0.4454	-0.536	-0.3772	-1.3363	-0.8109	-0.1693	-0.6885	-0.7553	-0.603	-0.9384	-1.3747	-1.3911	-0.2958	0.509	0.7484	-0.2155	0.6949	-0.1124	-0.0669	-0.4153	-0.0052	-0.6606	0.1148	0.8382	0.4092	-0.2637	0.3739	0.9482	0.6149	-0.3259	0.4472	0.519	-0.3482	-0.0467	-0.3909	-0.8014	-0.0583	-0.0993	0.455	-0.7361	-0.0246	-0.0857	0.0462
A_42_P470892 Agpt2 Angiopoietin 2	0.1273	0.4932	-0.1056	0.5493	0.3225	0.0095	-0.7621	-0.0546	-1.365	0.0614	0.1802	-0.4004	-0.402	-0.4736	-0.8206	-0.1675	-0.103	0.0318	-0.486	1.9082	-0.0231	0.0273	0.9471	0.3239	-0.514	-1.0087	-0.7315	0.0098	0.5005	0.9203	-0.1201	-0.0449	-0.0513	-0.6647	0.2752	0.1658	0.9172	1.4591	0.175	0.1869	0.0904	1.8244	0.2186	-0.1494	0.911	0.5371	-0.1126	0.6532	0.087
A_43_P15312 Gna12 guanine nucleotide binding protein, alpha 12 (Gna12)	-0.0543	-0.2496	-0.2548	-0.13	-0.128	-0.0454	-0.6107	-0.0594	-0.072	-0.7075	-0.7936	-0.4893	0.0138	0.059	0.4973	0.2255	0.0327	-0.1681	0.237	-0.1192	0.0668	0.0853	-0.1677	0.0859	0.1918	0.0896	-7e-04	-0.1694	-0.1191	-0.0724	0.6763	-0.5451	0.4236	0.975	0.0327	0.0221	0.4047	0.8211	0.0376	-0.4024	-0.0354	-0.6634	0.0704	-0.2262	-0.5033	-0.3136	0.0159	0.0609	0.1296
A_43_P16605 Dnaja3_predicted similar to tumorous imaginal discs protein Tid56-like protein long form; TID1L; mTid-1L (LOC360481)	-0.144	-0.4437	-0.7664	-0.0068	-0.0817	-0.4448	-0.3146	-0.5898	-0.335	-0.221	-0.3392	-0.6186	0.0684	0.0658	-0.0476	0.0287	-0.0832	-0.2086	0.142	-0.5936	-0.0252	0.0639	-0.4325	0.0361	-0.0314	-0.1131	-0.3241	-0.0436	-0.081	-0.2326	0.0331	-0.1656	0.0025	0.0119	-0.0407	-0.0732	-0.1316	-0.0674	-0.0615	-0.2318	0.0242	-0.4921	-0.0896	-0.032	-0.9291	-0.1528	-0.0377	-0.0609	-0.0429
A_42_P552092 Fos Rat c-fos mRNA.	6e-04	1.0376	2.4916	-0.1343	0.1282	1.5612	0.821	1.8926	1.1972	0.2313	0.5333	0.488	-0.2131	-0.2518	0.0746	0.5022	0.1689	0.3355	-0.3916	3.1749	0.1692	-0.31	2.3161	-0.2886	-0.0142	4.5455	1.3695	1.4012	1.2809	2.0811	0.2192	0.6699	0.4705	0.4144	0.0087	-0.4814	1.4025	3.3713	-0.5501	0.0295	0.106	2.3716	0.061	0.0354	3.393	3.7254	-0.0586	1.3868	-0.128
A_43_P11830 Inhba inhibin beta-A (Inhba)	-0.0227	-0.9354	-1.1022	0.372	-0.3112	-1.1181	0.1609	-0.8488	-0.1436	-0.5581	-0.5423	-1.9497	0.4347	0.2246	-0.0867	-0.144	-0.6337	-0.7581	-0.2814	-0.9768	-1.341	-0.1204	-1.4193	-0.542	-0.6309	-1.0905	-0.9675	-0.4877	-0.2818	-0.5804	0.22	-0.4261	-0.3498	-0.2156	-0.0929	-0.3642	0.1911	0.8228	0.0282	-0.802	-0.1317	-1.4733	-0.2518	-0.3392	-2.56	0.0401	-0.1265	0.0563	0.2311
A_43_P15444 Smo smoothened homolog (Drosophila) (Smo)	-0.1873	-0.1209	-0.054	-0.1295	-0.3037	-0.2944	-0.0385	0.0839	-0.0349	0.1092	0.1767	0.0915	0.2284	0.1919	0.1588	0.487	0.1985	0.3399	-0.0451	0.0191	-0.0275	0.0665	0.0677	-0.0369	-0.0537	-7e-04	0.065	-0.0637	0.0241	-0.0465	0.0135	0.1461	0.0792	-0.0223	-0.0495	0.0452	-0.1514	-0.0247	0.0898	0.0124	0.0998	0.0074	0.1189	0.0263	0.3335	0.1106	-0.0358	0.097	-0.0762
A_43_P11845 Stmn1 stathmin 1 (Stmn1)	0.244	1.7056	1.1621	0.383	2.1624	3.2218	-0.2	-0.3137	-0.5873	-0.446	-0.1802	1.1544	-0.2427	-0.0374	2.0285	-0.3732	-0.5663	-0.3662	0.5598	1.4847	1.9176	0.1872	2.9761	1.0636	-0.4594	-0.125	-0.4356	0.6663	0.5079	1.0236	0.1544	-0.0914	0.6706	1.6561	-0.1714	-0.083	2e-04	0.7002	-0.0037	0.9572	-0.1791	1.4566	0.8841	-0.0259	2.6748	1.0335	0.0073	0.4198	0.6022
A_43_P18692 Col5a2 collagen, type V, alpha 2 (Col5a2)	0.0716	-0.0935	-0.1237	-0.0088	-0.0327	-0.2649	0.0418	-0.1275	-0.1088	-0.2014	-0.23	-0.2215	0.1393	0.0202	-0.1474	-0.0215	0.0049	-0.0496	0.0667	-0.1947	-0.0843	0.0285	-0.1788	-0.0086	-0.0632	-0.0451	-0.0558	-0.0116	-0.06	-0.0907	0.104	-0.1282	0.0773	0.183	-0.002	-0.0439	-0.0119	0.1371	-0.0268	-0.0014	-0.0772	0.0521	-0.0272	-0.0044	-0.0096	0.1188	0.0331	-0.0462	0.07
A_42_P566353 Smo Smoothened homolog (Drosophila)	-0.3424	-1.1204	-1.0252	-0.2454	-0.4436	-1.297	-0.4866	-0.5458	-0.4387	0.1885	-0.1987	-0.5295	0.3492	0.4232	-0.1318	0.4304	0.6745	0.8359	-0.0701	-0.7644	-0.556	0.1228	-0.9979	-0.0314	-0.0267	0.0654	-0.1453	0.186	-0.1618	-0.4	0.0808	0.3321	0.0369	-0.0763	0.0549	0.1226	-0.1136	-0.0608	0.0479	-0.1813	0.0409	0.2135	-0.024	-0.0135	-1.1494	0.1331	-0.0312	0.0747	-2e-04
A_42_P620788 LOC499156 Similar to growth arrest-specific protein 2 - mouse	-0.186	-0.7911	-1.7849	-0.1317	-0.329	-0.7333	0.186	-0.1946	-0.3514	-0.0497	-0.0048	-1.0345	-0.2633	-0.2897	-0.2742	-0.1079	-0.2524	-0.2843	-0.0706	-2.8254	-0.4098	-0.0118	-0.8339	-0.1586	-0.0196	-0.0144	0.0331	0.1149	-0.3253	-0.661	-0.069	5e-04	-0.2294	-0.4571	-0.0072	0.065	-0.2108	-0.0637	0.0746	-0.4099	-0.0565	-2.0418	0.0484	-0.1054	-2.8636	-0.222	-0.0633	0.0343	0.1204
A_43_P12066 Extl3 exostoses (multiple)-like 3 (Extl3)	0.4059	-0.0848	1.0658	0.1677	-0.1791	0.2282	-0.0196	0.3495	0.7149	0.1298	0	0.1325	0.2336	0.0354	-0.0213	-0.0598	0.1591	0.1937	-0.0252	0.5032	-0.1938	0.0221	0.1694	-0.1061	-0.3392	0.1669	0.3282	-0.0027	-0.1555	0.2436	-0.1398	0.1457	-0.1387	0.1058	0.0635	0.2507	0.475	0.1285	-0.1989	-0.0322	0.2609	0.4023	-0.0088	0.0664	0.5616	-0.3972	0.1557	0.0488	0.448
A_43_P22027 Ddx26_predicted similar to DEAD/H (Asp-Glu-Ala-Asp/His) box polypeptide 26; RNA helicase HDB; deleted in cancer 1; RNA helicase HDB/DICE1; DEAD box protein (LOC361057)	-0.1231	-0.4024	-0.2904	-0.0957	-0.1819	-0.3083	-0.1227	-0.0557	-0.1617	0.0264	-0.092	-0.2323	0.0333	0.0561	-0.056	0.0319	0.0444	0.0514	-0.0183	-0.2084	-0.3224	0.0127	-0.4124	-0.0293	0.0238	0.0777	0.0344	0.0707	-0.0504	-0.1482	0.036	0.0867	-0.0562	-0.0572	-0.0612	0.0101	-0.0164	-0.0981	-0.0043	-0.0854	-0.0351	-0.1052	0.0381	0.0417	-0.5142	0.1697	-0.05	0.0057	-0.0863
A_43_P16205 Agpt2 angiopoietin-2 (Agpt2)	-0.0737	-0.231	-0.6466	0.0145	-0.0397	-0.4232	-0.1448	0.0183	0.2514	0.0428	0.1817	0.0588	-0.0229	0.3248	0.4841	0.0438	0.1296	-0.1204	-0.0622	0.0426	-0.3168	-0.0975	0.2061	-0.1225	-0.0201	0.0241	-0.0933	-0.0372	0.041	-0.0599	-0.0375	-0.0409	0.1084	0.1167	0.0629	-0.0191	-0.0731	0.1422	-0.2327	2e-04	0.3484	0.0336	0.0143	0.016	0.2734	0.2702	0.278	0.0513	-0.2313
A_42_P492542 Jak3 Janus kinase 3 (Jak3)	-0.096	-0.289	-0.227	-0.1241	-0.0961	-0.1382	-0.2851	-0.2987	-0.1697	-0.2762	-0.3292	-0.2858	0.0516	0.0462	-0.0438	0.0989	0.1113	0.0586	0.1097	0.1479	0.029	0.0476	-0.3156	-0.0975	0.0635	0.056	0.015	-0.0658	-0.171	-0.1651	0.0717	-0.1946	-0.0539	0.0619	-0.1462	-0.0549	0.0354	0.3254	-0.014	-0.113	-0.0536	0.0064	-0.0576	-0.1084	-0.2184	0.0587	-0.0464	-0.03	0.0252
A_43_P13332 Ppap2b ER transmembrane protein Dri 42 (Ppap2b)	0.2997	-0.5033	-0.8427	0.1814	-0.1603	-1.7767	-0.2366	-0.8329	-0.2253	0.2093	-0.0832	-1.0333	0.3316	0.3042	-0.6257	-0.2033	-0.2997	-0.4789	0.1884	-1.3778	-0.2946	0.3863	-1.1382	0.1919	0.1129	-0.3926	-0.0929	0.1951	-0.3212	-0.7753	-0.2271	-0.6027	-0.4334	-0.2715	-0.6017	-0.4005	-0.4336	-0.5396	-0.1818	-0.0333	0.1754	-0.3485	-0.1048	-0.1336	-1.8232	-0.3881	-0.0016	0.1627	-0.1398
A_42_P484738 Ctgf connective tissue growth factor (Ctgf)	-0.0096	-0.196	1.7306	0.0469	-0.021	2.3761	0.4887	0.5816	1.391	-0.162	0.0794	-0.3858	0.0331	-0.1774	-0.476	-0.2346	-0.5197	-0.1899	-0.907	3.3058	-0.6736	-0.0695	2.1784	0.0755	-0.2541	0.6565	-0.0823	-0.4784	0.6419	1.4378	-0.5872	-0.4543	0.1228	0.1299	-0.1286	0.451	0.8255	1.7614	-0.0796	-0.1064	0.3355	3.0809	-0.1862	0.1372	3.6093	0.3722	-0.0274	0.7818	-0.1267
A_43_P13039 Tff1 trefoil factor 1	-0.0845	-0.4644	-0.4003	-0.271	-0.1942	-0.606	-0.147	-0.0472	-0.0679	0.0355	0.0464	-0.0852	0.2507	0.1178	0.0373	0.2731	0.3123	0.2539	0.1321	-0.244	-0.1809	0.0058	-0.4724	-0.1176	-0.0185	0.0171	0.0148	0.0213	-0.0361	-0.0673	-0.0913	-0.0098	-0.018	-0.2628	0.0139	0.0816	-0.0444	-0.1428	0.0099	-0.0523	0.015	-0.0568	-0.0445	-0.1852	-0.2746	0.0518	-0.0389	0.1522	0.0023
A_43_P22425 Tacc3 Transforming acidic coiled coil 3	0.175	0.7024	0.44	0.357	1.0645	1.4066	-0.2062	0.0595	-0.0931	0.0067	0.0352	0.2938	0.0786	-0.4465	0.475	-0.1714	-0.5384	-0.5143	-0.1359	0.4883	0.4329	-0.1194	2.24	0.7304	0.1606	0.0271	-0.137	0.1137	0.1348	0.3524	0.0138	0.2763	0.6606	1.1191	0.2043	-0.0722	0.2856	0.5578	-0.1383	0.4039	-0.6023	1.8964	0.4183	-0.0876	1.7703	-0.1476	-0.3788	0.1328	-0.1502
A_43_P19829 Limd1_predicted similar to LIM domains containing protein 1 (LOC316101)	-0.0942	-0.4272	-0.3886	-0.1394	-0.1246	-0.3867	-0.1358	-0.1511	-0.1004	-0.0425	-0.0896	-0.2083	0.1106	0.1133	-0.0283	0.1924	0.1935	0.1523	0.0495	-0.0587	-0.1117	0.0816	-0.2883	-0.0196	0.0571	0.0699	0.0172	-0.0245	-0.1422	-0.3151	-0.0425	-0.1334	-0.1223	-0.1144	-0.171	-0.0608	-0.0064	0.2057	-0.0383	-0.0857	2e-04	0.1545	-0.0372	-0.0338	-0.1993	0.1043	-0.0299	-0.0523	0.0546
A_42_P674000 Gpc3 glypican 3 (Gpc3)	-0.3014	-0.6526	-0.5115	0.0337	-0.0517	-0.2856	-0.3024	-0.473	-0.3567	0.3307	-0.123	-1.209	0.0927	0.2669	-0.4006	-0.6358	-0.5659	0.0207	-0.4178	0.2663	-0.5778	-0.3477	0.3778	-0.1251	-0.2104	0.131	0.291	0.5854	0.2114	0.0927	0.5335	-0.3438	-0.3402	-0.2051	-0.1244	0.2221	-0.1372	0.5856	-0.0866	0.2197	0.1318	0.4227	-0.0275	-0.0588	1.0819	0.5609	0.0684	0.5171	0.254
A_42_P601104 Nf1 Neurofibromatosis 1	0.2631	0.654	-0.1345	-0.0122	0.6978	0.2024	0.2524	0.2864	-0.2524	0.286	0.4788	0.213	-0.3902	-0.4057	-0.5872	-0.1444	-0.1224	0.2016	-0.2672	1.3916	0.3076	-0.0117	2.162	0.6505	-0.0784	-0.033	0.1025	0.1103	0.4796	0.7932	0.1073	0.1489	0.7604	0.9502	0.1746	-0.0234	0.0476	-0.1873	-0.0378	0.7572	0.1854	1.9476	0.5553	-0.0695	2.5524	0.1153	-0.1378	0.1837	0.0303
A_43_P15980 Agpt2 angiopoietin-2 (Agpt2)	0.0596	-0.1821	-0.0196	-0.0962	-0.0327	-0.0584	0.0487	-0.1257	-0.5429	-0.1545	-0.0234	-0.2166	0.0138	-0.2386	-0.1465	-0.0269	-0.0549	0.1076	-0.3123	0.8492	0.0577	-0.0204	0.1256	0.2344	-0.3057	-0.2504	-0.1729	-0.1735	0.3103	0.6466	0.3644	-0.1763	-0.003	-0.0686	0.2483	-0.1095	0.6675	1.5113	0.0501	0.15	-0.2423	1.5255	0.0113	0.048	0.7196	0.1618	-0.3612	0.2205	-0.1244
A_43_P10826 Gna12 Guanine nucleotide binding protein, alpha 12	0.161	0.1869	-0.0786	0.0612	-0.1314	0.551	0.3679	0.2597	0.4289	0.2115	0.2052	0.0557	0.2108	0.024	0.2344	0.2569	0.4374	0.495	-0.2585	-0.8649	0.017	0.1925	-0.217	0.1422	0.129	-0.1153	-0.0941	0.0851	-0.0057	-0.1229	-0.1822	-0.0075	-0.2322	-0.3616	-0.0592	0.0893	-0.04	-0.1929	0.0891	0.4388	-0.0343	0.0045	0.1604	0.0552	-0.0892	-0.0119	-0.0171	0.1257	0.1572
A_42_P772295 Mxd4_predicted Max dimerization protein 4 (predicted)	0.0792	-0.5558	-1.3554	-0.0922	0.1928	-0.9048	-0.1326	-0.5264	-0.7215	-0.0874	-0.1326	-0.7571	0.1448	0.2321	0.276	0.3121	0.0913	-0.1521	-0.039	-1.3099	-0.7738	0.1323	-0.8181	0.2792	-0.4396	-0.5411	-0.6737	-0.1302	-0.1885	-0.3906	0.0466	-0.1509	-0.0043	0.0437	0.0097	-0.2273	-0.3591	-0.6297	-0.2686	-0.2212	-0.0641	-0.6494	0.141	-0.0314	-0.3535	-0.7479	-0.009	-0.6314	0.1489
A_42_P772157 Il6r interleukin 6 receptor (Il6r)	-0.1246	-1.1215	-1.196	0.142	-0.0394	-0.2593	-0.5772	-0.5966	-0.2232	-0.746	-1.2641	-1.9116	-0.148	-0.5921	-0.9108	-0.7123	-0.5181	-0.5015	-0.4873	-0.3757	-0.92	0.0913	-0.6415	0.3711	-0.2665	0.3763	-0.7132	0.4759	0.1565	-0.15	0.4732	0.8288	0.7904	1.0806	0.562	0.4261	0.6882	1.5637	0.2414	-0.2063	-0.0158	-0.4621	0.1128	0.1892	-0.6072	-0.7865	0.0492	-1.5409	0.3318
A_43_P10252 Eif3s6_predicted eukaryotic translation initiation factor 3, subunit 6 (predicted) (Eif3s6_predicted), mRNA.	-0.0372	1.0668	1.4822	0.0652	0.162	0.913	0.4025	0.663	0.0212	-0.491	0.3182	0.9728	-0.4398	-0.4083	0.0189	0.0531	-0.179	-0.3198	0.0435	0.7648	0.8351	0.061	0.5385	0.0559	0.2228	0.2981	0.5063	0.1966	0.0014	0.393	-0.3562	0.045	-0.2176	-0.5053	0.0241	0.0774	0.1049	-0.1329	0.0917	0.377	0.1775	0.6002	-0.0558	0.1361	0.7128	0.3549	0.0883	0.381	-0.0011
A_43_P10299 Limd1_predicted LIM domains containing 1 (predicted)	-0.0608	-0.1252	0.0011	0.0779	-0.3037	-0.2966	0.0231	0.0221	0.1197	0.0417	0.2361	0.2938	-0.294	0.2482	-0.1204	-0.0192	0.1006	0.1842	-0.1406	-0.2285	-0.2796	0.0894	-0.3787	-0.2619	-0.1196	-0.0804	-0.0072	-0.1422	0.1677	-0.1174	-0.0266	0.1032	0.0032	-0.2998	-0.0933	-0.0792	-0.1099	0.1094	-0.0749	0.0223	0.0555	0.1639	-0.0584	-0.0474	-0.3378	-0.0062	0.0653	0.0381	-0.0236
A_42_P672425 Rasd1 DEXRAS1 (Dexras1) (Rasd1)	-0.1747	-0.1544	-0.5032	-0.1206	0.0855	-0.3296	0.2428	0.3832	0.2619	-0.1392	-0.0356	-0.3369	0.221	0.2467	0.0889	0.16	0.0334	-0.369	0.028	0.0701	0.1138	0.0664	0.5039	0.0932	-0.1246	-0.1653	-0.5675	-0.1922	-0.4453	-0.473	0.1281	0.1151	0.0359	0.434	-0.0674	-0.2042	-0.2824	-0.3711	-0.1612	0.104	0.123	-0.6473	0.1716	0.1132	-0.3485	-1.4759	0.2302	-0.8357	-0.2035
A_43_P17460 Limd1_predicted similar to LIM domains containing protein 1 (LOC316101)	-0.0062	-0.24	-0.0826	-0.0434	-0.1591	-0.4112	0.149	0.0387	0.3415	-0.0352	-0.2691	-0.1537	0.3209	0.1949	0.1406	-0.0462	0.0944	0.1579	0.1225	-0.1003	-0.1407	0.1034	-0.3295	0.0652	0.1803	0.0682	0.0566	-0.0186	-0.2126	-0.3278	-0.1238	-0.3202	-0.2611	-0.2225	-0.2922	-0.0947	-0.1209	-0.1431	-0.0022	-0.038	0.0074	-0.2624	0.0125	-0.0568	-0.8037	0.0726	0.0329	0.193	0.0789
A_42_P515405 Ler3 immediate early response 3	0.0599	0.6333	2.5086	0.1897	-0.2702	1.4341	0.668	1.485	1.4001	-0.2396	0.271	1.5468	-0.4708	-0.6086	-0.8644	-0.0216	0.2156	0.208	-0.5238	1.6198	-0.2426	-0.3871	0.4653	-0.631	1.3557	1.7122	1.9204	0.5531	0.4806	0.8696	-0.1838	0.4281	-0.0382	-0.3415	0.0828	-0.0774	0.416	0.6715	-0.0545	-0.0376	-0.2547	0.9786	0.1362	0.029	0.9031	2.2631	-0.0092	0.094	-0.1802
A_43_P10633 Ier3 chromosome 20, major histocompatibility complex, assembled from 40 BACs, strain Brown Norway (BN/ssNHsd), RT1n haplotype; segment 7/11.	-0.102	-0.1832	-0.1818	0.0437	0.0559	-0.0268	-0.2843	0.0631	0.0452	-0.1559	-0.1744	0.2158	-0.2516	0.0096	0.055	-0.0197	-0.006	0.0637	0.0348	-0.105	-0.1917	0.085	-0.3552	-0.2127	0.389	-0.0659	-0.1599	0.0586	-0.2076	0.2264	0.3096	-0.1619	0.2237	0.4567	0.0614	-0.0234	0.0978	0.4019	0.0945	0.0346	-0.1242	-0.1773	-0.2808	-0.1963	0.2551	-0.0015	0.0645	0.0629	0.1474
A_42_P709256 Col5a2 collagen, type V, alpha 2 (Col5a2)	0.2577	0.1704	0.3142	0.2089	-0.0928	0.0086	0.1953	0.4516	0.4626	0.0017	-0.1719	-0.0229	-0.2374	0.086	-0.0519	0.071	-0.042	-0.0292	-0.1044	-0.0915	-0.138	-0.1865	-0.4101	-0.3114	-0.2038	-0.1582	-0.3269	-0.0861	-0.2094	0.0641	0.0375	-0.1024	-0.0731	0.0072	-0.1158	-0.0981	-0.0436	0.1658	0.0621	-0.0475	0.0989	0.1425	0.0168	-0.0042	0.2846	-0.0045	0.1212	-0.0048	-0.0962
A_42_P706189 LOC364686 Similar to KB07 protein	-0.0054	-0.4906	-0.389	-0.2384	-0.2482	-0.5306	0.0135	0.0593	0.08	0.413	0.2683	-0.2281	0.0809	0.1035	-0.1417	0.0817	0.244	0.3254	0.008	-0.2849	-0.1518	0.0345	-0.5109	-0.0695	0.0557	0.0297	0.0112	0.1295	-0.0471	-0.2116	-0.083	0.0573	-0.1328	-0.3794	-0.0483	0.1436	-0.1478	-0.2088	0.136	-0.0215	0.0696	-0.0914	-0.0635	0.0226	-0.8576	0.0943	-0.0856	0.1371	0.0892
A_42_P705309 Eif3s6_predicted Eukaryotic translation initiation factor 3, subunit 6 (predicted)	0.2557	1.2579	1.7717	0.0538	0.0852	0.7942	0.576	0.8548	0.5254	0.0693	0.4202	1.1464	-0.2234	-0.1824	0.0922	0.0432	-0.0528	-0.0511	0.1201	0.8947	0.886	0.0664	0.7632	0.09	0.2733	0.3324	0.5812	0.1594	0.0574	0.263	-0.3325	0.0303	-0.2215	-0.4473	-0.1052	0.0272	0.1775	-0.1215	0.0787	0.5376	0.2498	0.8806	0.0259	0.1236	0.9423	0.4162	0.1493	0.3425	-0.005
lalt.pool	-0.075	2.975	3.425	-0.2	2.325	6.4	-0.225	-0.025	-0.55	0.05	0.275	1.525	0.15	-0.125	1.575	0.15	0.025	0.15	0.275	7.1	1.975	-0.15	6.025	0.675	-0.35	0.15	0.475	-0.4333	1.4167	3.5833	-0.0667	-0.6333	0.2167	1.8	0.1167	-0.9333	0.35	2.8333	-1.1	1.675	1.025	5.325	-0.125	-0.25	8.425	2.35	-0.325	1.825	-0.95
[truncated: 25 more columns]
