# Supplementary material for: Gene set enrichment analysis for non-monotone association and multiple experimental categories
Source: BMC Bioinformatics. 2008 Nov 14;9:481. doi: 10.1186/1471-2105-9-481 (PMC2636811; doi:10.1186/1471-2105-9-481)
Supplement: Additional file 2 — Sets and Expression. The intermediate analysis results of NCT compendium data set. Sets directory contains lists of identified gene sets under different across-compound (category) selection criteria. Compound specific p-values, set size, etc are provided. Expression directory contains extracted expression data for respective identified gene sets. [file 1471-2105-9-481-S2.zip › SetsAndExpression/expression/C2-6of8liverp05-Cfilter-3-liver-CALCIUM_REGULATION_IN_CARDIAC_CELLS.txt]

geneids	1.2.Dich-24-15#-0.1	1.2.Dich-24-150#3	1.2.Dich-24-1500#3.4	1.2.Dich-48-15#-0.2	1.2.Dich-48-150#2.3	1.2.Dich-48-1500#6.4	1.2.Dich-6-15#-0.2	1.2.Dich-6-150#0	1.2.Dich-6-1500#-0.6	1.4.Dich-24-15#0	1.4.Dich-24-150#0.3	1.4.Dich-24-1500#1.5	1.4.Dich-48-15#0.2	1.4.Dich-48-150#-0.1	1.4.Dich-48-1500#1.6	1.4.Dich-6-15#0.2	1.4.Dich-6-150#0	1.4.Dich-6-1500#0.2	Brom-24-25#0.3	Brom-24-250#7.1	Brom-24-75#2	Brom-48-25#-0.2	Brom-48-250#6	Brom-48-75#0.7	Brom-6-25#-0.4	Brom-6-250#0.2	Brom-6-75#0.5	Diqu-24-10#-0.4	Diqu-24-20#1.4	Diqu-24-25#3.6	Diqu-24-5#-0.1	Diqu-48-10#-0.6	Diqu-48-20#0.2	Diqu-48-25#1.8	Diqu-48-5#0.1	Diqu-6-10#-0.9	Diqu-6-20#0.4	Diqu-6-25#2.8	Diqu-6-5#-1.1	Gala-24-100#1.7	Gala-24-25#1	Gala-24-400#5.3	Gala-48-100#-0.1	Gala-48-25#-0.2	Gala-48-400#8.4	Gala-6-100#2.4	Gala-6-25#-0.3	Gala-6-400#1.8	Mono-24-10#-1
A_43_P10968 Itpr1 Inositol 1,4,5-triphosphate receptor 1	0.045	-0.3022	-0.2584	-0.0541	-0.0206	-0.6652	-0.0505	0.1371	0.188	-0.0472	-0.1129	-0.1476	-0.2206	0.0389	-0.3476	0.0752	0.0921	0.4519	-0.0489	-0.2539	-0.2536	0.1018	-0.4807	-0.0906	-0.1487	-0.0228	-0.139	0.2264	-0.0612	-0.3699	-0.216	0.4766	0.0446	-0.3873	0.0496	0.3011	-0.1028	-0.0525	0.1542	-0.0198	-0.0173	-0.0246	-0.0758	0.1725	-0.642	0.33	-0.1669	0.3366	-0.1346
A_43_P10956 Prkce protein kinase C, epsilon (Prkce)	-0.0721	0.1376	0.1202	-0.1289	-0.0741	0.2488	0.0718	0.2204	0.4112	-0.3706	-0.1314	-0.3667	0.3161	-0.2661	0.5749	-0.2261	-0.0874	0.1424	0.0373	0.8332	-0.2936	-0.0314	-0.2253	-0.2856	-0.0841	0.4667	0.765	-0.0504	-0.0736	-0.0127	0.3564	-0.1861	0.1438	0.0893	-0.1458	-0.3172	0.3367	0.4098	-0.2319	-0.5651	-0.1849	0.2217	-0.2908	0.0492	0.0155	-0.1371	0.0055	-0.0562	-0.0532
A_42_P586939 Adra1b Adrenergic receptor, alpha 1b	0.1198	-0.5014	-2.2857	0.1327	-0.0968	-1.5816	-0.1773	-0.9342	-1.0568	-0.4012	-0.7476	-1.6612	-0.0325	-0.1153	-0.7132	-0.0164	-0.1412	-0.3158	-0.1804	-2.6791	-0.6636	-0.2127	-1.5222	-0.4565	-0.3949	-0.8062	-1.0191	-0.0612	-0.445	-0.6078	0.1589	0.164	0.0774	0.141	0.0973	-0.0704	-0.5605	-0.2258	-0.0635	-0.3375	-0.0424	-1.507	-0.036	-0.0887	-2.7295	-1.1719	-0.0362	-0.5686	0.0074
A_43_P17949 Chtf18_predicted CTF18, chromosome transmission fidelity factor 18 homolog (S. cerevisiae) (predicted)	-0.025	-0.369	-0.3368	-0.0374	-0.3031	-0.7064	0.107	-0.1323	-0.0968	0.0738	-0.0255	-0.2402	-0.0822	-0.1233	-0.3971	0.0866	0.0901	0.0847	-0.1986	-0.424	-0.4797	-0.0186	-0.5084	-0.1183	-0.0586	-0.0588	-0.114	0.0273	-0.0555	-0.217	0.0539	0.0725	-0.0024	0.045	0.0641	0.0876	-0.0652	-0.0417	8e-04	-0.1434	-0.0375	-0.0572	-0.0199	-0.0427	-0.8555	0.1331	-0.0113	0.0714	-0.0829
A_43_P21670 Gnb5 Guanine nucleotide binding protein, beta 5	-0.045	-0.4263	-0.4148	-0.1974	-0.1662	-0.4178	-0.0984	-0.0253	0.0016	0.0968	0.318	-0.0849	-0.0014	0.0743	-0.2407	0.1941	0.0955	0.1639	-0.0599	-0.4968	-0.2337	0.0316	-0.3934	-0.0158	-0.0329	-0.1061	-0.1387	0.1335	0.0657	-0.1632	-0.1213	0.051	-0.0482	-0.2279	-0.0336	0.0807	-0.0753	-0.1359	0.0267	-0.0491	0.0806	-0.0671	-0.0655	0.1169	-0.4832	0.0342	0.0063	0.0596	-0.2222
A_42_P519479 Itpr1 inositol 1,4,5-triphosphate receptor 1 (Itpr1)	0.247	-0.2002	0.0174	-0.0173	0.0847	-0.181	0.129	-0.0121	0.6903	0.3908	-0.6357	-0.6565	0.0975	-0.2617	-0.561	-0.19	-0.1415	0.1385	-0.123	0.0886	-0.0106	-0.1471	-0.2569	-0.144	-0.1685	0.1228	-0.171	0.1271	-0.1671	-0.2565	-0.1892	0.1207	-0.1668	-0.0959	-0.0961	0.044	-0.0473	-0.168	0.2202	-0.2277	-0.0293	-0.3786	-0.115	0.061	-0.2366	-0.0069	-0.0518	-0.2003	0.0217
A_42_P829586 Prkcz protein kinase C, zeta (Prkcz)	0.0535	-0.063	-0.8728	-0.2284	0.1881	0.086	-0.2391	-0.4943	-0.2485	0.4833	0.4839	0.1096	0.2147	0.3468	0.8033	0.2536	0.2378	0.1422	0.3633	-0.7426	0.1286	0.2212	0.3764	0.577	-0.128	-0.2791	-0.3331	-0.0609	0.1939	0.0502	0.09	-0.143	0.0857	0.0226	-0.0995	-0.2752	-0.6607	-0.8726	-0.2162	0.0676	-0.0806	-2.146	0.1733	0.0571	-1.4033	-0.3485	0.1543	-0.0566	-0.0448
A_42_P706695 Gnao Guanine nucleotide binding protein, alpha o	0.2364	-0.1541	-0.0388	-0.0249	-0.2456	-0.375	0.2779	0.3876	0.2805	0.749	0.2662	0.0991	0.2112	0.4372	0.1898	0.3137	0.4188	0.376	0.1055	-0.4325	-0.1793	0.1761	-0.4115	0.1323	0.1799	-0.0042	0.0601	0.1362	-0.2859	-0.514	-0.2021	-0.2087	-0.4606	-0.9039	-0.2898	-0.1382	-0.356	-0.4082	0.1313	-0.0379	0.1278	-0.0328	-0.0835	-0.0656	-0.6478	0.1457	-0.0292	0.2345	-0.0216
A_42_P810457 Adcy5 Adenylate cyclase 5	0.0502	-0.2656	0.013	-0.0426	-0.2918	-0.777	0.101	0.0934	-0.0321	0.1854	0.2035	0.082	-0.0758	-0.0299	-0.3478	0.1689	0.147	0.1865	-0.2555	-0.311	-0.4147	-0.1994	-0.8342	-0.3054	-0.1308	-0.1868	-0.0779	-0.0072	-0.0741	-0.2157	0.0335	0.155	-0.0177	-0.132	0.0571	-0.0217	-0.0126	-0.0045	0.0032	-0.1049	-0.0276	0.1129	-0.0501	-0.0385	-0.2633	0.0568	-0.0866	-0.049	0.0723
A_43_P17840 Prkca Protein kinase C, alpha (Prkca)	0.0988	0.0576	-0.3032	-0.612	0.1248	-0.2035	0.0456	0.0947	-0.2491	0.0184	-0.0055	0.1258	-0.1691	-0.074	0.1785	0.1744	0.0885	-0.0697	-0.1214	0.0417	0.1749	-0.0569	0.0552	-0.067	0.0657	-0.0544	-0.1486	0.2113	-0.161	0.03	-0.0666	0.0605	0.0311	0.0055	0.0689	0.0633	0.0134	0.1734	0.0977	-0.2292	0.0618	-0.3641	0.1833	0.3004	-0.2796	0.0575	-0.1362	0.07	-0.0985
A_42_P678530 Atp2b1 ATPase, Ca++ transporting, plasma membrane 1	0.8704	0.3652	0.8172	0.3233	0.3995	0.6854	0.5337	0.665	0.5566	0.5752	0.2395	0.0179	-0.2201	-0.1611	-0.2441	-0.0302	0.1306	0.0406	-0.0636	0.9306	0.2798	-0.0129	1.0029	-0.1836	0.0206	0.1805	0.2947	-0.041	-0.0448	-0.0397	-0.2275	-0.2907	-0.1061	-0.2703	-0.5038	-0.3918	-0.2242	-0.2231	-0.0647	0.1664	0.1912	1.152	0.0862	0.1495	0.732	0.9223	0.1747	0.4417	-0.1884
A_43_P14131 Rgs2 Regulator of G-protein signaling 2	-0.0985	0.4418	1.6673	0.1795	0.7324	2.1798	-0.0492	0.1745	0.1513	0.4441	0.861	0.1039	-0.3903	-0.3018	-0.5305	-0.1431	-0.0908	0.1903	-0.2626	3.5388	-0.2791	-0.3331	2.2973	0.1375	-0.3282	-0.1699	-0.4122	0.4424	1.0963	1.9942	0.1111	0.5648	0.7897	0.8318	0.2117	-0.0108	0.5762	1.6673	0.1246	0.6684	-0.2236	3.1353	0.2829	-0.0993	3.3639	1.0858	0.1027	1.2506	-0.1059
A_43_P14187 Cacnb3 calcium channel, voltage-dependent, beta 3 subunit (Cacnb3)	0.1463	-0.174	-0.0515	-0.0084	0.0928	0.3909	-0.3132	-0.1051	-0.0734	-0.1741	-0.3176	0.0914	-0.1166	-0.2698	-0.3884	0.4404	0.116	0.4977	0.2649	0.4186	0.0213	-0.2931	0.5151	0.3322	-0.1332	-0.2831	0.0798	-0.2952	-0.3189	0.0067	0.0349	-0.0094	0.3456	0.4629	0.0759	-0.0234	-0.0943	2.7587	0.1404	-0.043	-0.251	0.8444	-0.0497	-0.4019	1.2509	0.2488	-0.2617	0.3098	0.0622
A_42_P455531 Chrm3 Cholinergic receptor, muscarinic 3	-0.1381	-0.1158	-0.1599	0.0267	-0.3942	-0.4276	0.2972	0.2011	0.1751	0.2365	0.2757	-0.5216	0.0221	-0.0813	-0.4404	-0.0934	-0.263	0.0379	-0.1088	-0.1953	-0.3146	-0.456	-0.4365	-0.3964	-0.1191	-0.0047	-0.0245	-0.2891	0.0277	-0.4171	-0.1297	0.0637	-0.1105	-0.4795	-0.0727	-0.1508	-0.0504	0.1574	-0.0852	0.2938	-0.0369	0.421	0.052	-0.0199	1.0233	0.2246	0.0191	0.1068	0.274
A_43_P11439 Atp1b2 ATPase, Na+/K+ transporting, beta 2 polypeptide (Atp1b2)	0.1664	-0.1546	-0.2364	0.0956	-0.3712	-0.1317	0.1458	-0.0342	-0.0123	0.3262	0.3219	-0.0133	-0.1292	-0.0558	-0.0858	-0.0423	0.0306	0.0536	-0.0051	-0.2076	-0.1024	0.0353	-0.1448	-0.0718	0.003	0.1034	-0.0953	-0.1301	-0.1279	-0.0753	0.1088	-0.0356	-0.0205	-0.0171	-0.0628	-0.0967	-0.1039	-0.076	0.1231	0.0795	-0.0265	-0.1292	0.1573	-0.227	-0.3666	0.1204	0.0279	0.1036	0.1435
A_42_P604657 Pnck pregnancy upregulated non-ubiquitously expressed CaM kinase (Pnck)	-0.2477	-0.4546	-0.0634	-0.1824	-0.1092	-0.2664	-0.1464	-0.0596	-0.2551	-0.0841	0.0591	-0.0752	-0.0463	0.1342	0.0251	0.1812	-0.0227	-0.0254	-0.1442	-0.188	-0.0676	-0.1688	-0.2139	0.1203	0.095	-0.0689	-0.1585	0.0013	0.2954	0.1262	0.129	0.2492	0.0133	0.0215	-0.0824	-0.1473	0.0167	-0.1256	-0.1834	-0.0581	-0.2473	-0.2632	0.1659	-0.0447	-0.5416	-0.1737	0.1967	-0.1857	0.1498
A_42_P539407 Sara1 SAR1a gene homolog 1	-0.0152	0.5544	0.9216	-0.0279	-0.0737	0.5447	0.2438	0.5078	0.4904	0.3737	0.1599	0.6965	0.0181	0.1295	-0.0329	0.0849	0.2272	0.316	-0.2135	0.8406	0.1299	-0.2907	0.6189	-0.4655	0.1698	0.1216	0.5201	-0.1578	0.0442	0.0891	-0.2108	0.1925	-0.0288	-0.2745	-0.0909	0.0262	0.1971	-0.0151	0.0322	0.2746	-0.0224	0.5464	-0.0876	0.0499	1.0742	-0.2025	-0.029	-0.1501	-0.0931
A_42_P466362 Adcy8 adenylyl cyclase 8 (Adcy8)	-0.0755	-0.3475	-0.209	0.0214	0.0062	-0.0694	-0.1317	0.1871	0.0515	-0.143	0.281	0.3132	0.0044	0.0697	0.4001	-0.0012	0.0094	0.285	-0.1733	-0.4462	-0.3038	0.2876	-0.4974	0.1242	-0.0475	0.0283	-0.1873	0.2141	-0.0413	0.0225	-0.1614	0.0725	0.5508	-0.2633	0.017	0.1576	-0.0328	-0.0626	-0.1642	-0.3774	-0.6923	0.1864	-0.125	-0.1236	-0.2914	0.129	0.3715	-0.1408	0.4471
A_43_P12137 Gnb3 G protein beta-subunit gene	-0.2121	-0.1268	-0.0587	0.005	-0.193	-0.4126	-0.062	-0.1288	-0.1295	-0.029	0.2672	0.0159	0.2754	0.0515	0.2105	0.1311	-0.0241	-0.0835	-0.0687	0.0364	-0.1282	0.0222	0.0012	0.0045	-0.021	-0.0052	0.0278	-0.069	0.1068	0.0826	0.0312	0.0032	0.1798	0.1867	-0.0025	0.0054	0.0136	0.0392	-0.086	0.0676	-0.0393	-0.0971	0.0289	0.1098	0.231	0.0728	0.0743	0.1353	-0.1404
A_42_P501719 Gjb3 Gap junction membrane channel protein beta 3	-0.1057	-0.2555	-0.2696	-0.4155	0.2535	1.2296	-0.1356	0.3553	-0.1905	0.003	-0.0567	0.244	-0.3696	-0.1238	-0.0358	0.104	0.1084	0	-0.1231	0.0809	-0.1357	-0.0579	1.1779	-0.055	-0.1028	-0.1692	-0.2579	-0.1212	0.0292	0.1998	-0.0284	-0.0045	-0.04	-0.1346	0.0331	0.0543	0.0271	0.0737	0.0096	-0.1364	-0.121	0.2322	0.1512	0.1261	1.9497	0.0892	-0.1699	0.1794	0.0636
A_43_P11937 Chrm5 cholinergic receptor, muscarinic 5 (Chrm5)	-0.0329	-0.007	-0.0172	-0.1804	-0.0026	0.1638	-0.038	-0.1895	-0.0102	0.0872	0.0124	0.458	0.3765	-0.0263	0.2256	0.0646	0.1761	0.1973	-0.0281	-0.1571	0.0203	-0.0912	-0.1184	-0.0693	0.0018	0.106	-0.1886	0.245	-0.0445	-0.054	0.1127	0.379	-0.0526	0.0754	0.176	-0.2267	0.167	0.2296	0.0688	0.1507	0.0595	-0.3513	0.077	0.0416	-0.0227	0.0514	-0.1288	-0.2331	-0.044
A_43_P11901 Kcnj5 potassium inwardly-rectifying channel, subfamily J, member 5 (Kcnj5)	-0.1171	-0.5274	-0.4632	0.0233	-0.076	-0.0874	-0.1154	0.0054	0.0159	-0.1424	-0.2322	-0.3121	-0.1835	-0.1802	-0.3009	-0.2152	0.0724	-0.0548	-0.4514	-0.3028	-0.3258	-0.3534	-0.4035	-0.0955	-0.052	-0.0934	-0.3292	-0.1389	-0.284	-0.1004	-0.0279	0.4124	0.1961	-0.0949	0.1012	-0.0021	-0.0618	-0.0801	-0.0952	-0.0785	-0.3561	-0.0749	0.1219	-0.8712	0.0978	-0.2271	0.2511	-0.0916	-0.0776
A_43_P11929 Cacnb1 calcium channel, voltage-dependent, beta 1 subunit (Cacnb1)	-0.0559	-0.2686	-0.0652	0.078	-0.1047	-0.1106	-0.1669	0.1407	-0.1045	-0.088	0.2094	-0.0102	-0.0762	-0.1493	-0.218	-0.2134	0.1825	0.3118	-0.1624	-0.1695	-0.2099	-0.007	-0.0904	0.0108	0.0405	-0.0022	-0.0607	0.0554	-0.2115	-0.0574	-0.0502	0.1527	-0.1039	-0.1403	0.0486	0.1388	-0.0231	-0.0928	0.2219	0.0454	-0.2673	0.3689	-0.0804	0.0643	-0.2825	-0.1476	-0.1731	0.07	0.0143
A_43_P11113 Gnaq Guanine nucleotide binding protein, alpha q polypeptide	0.02	-0.0244	0.1616	0.1667	4e-04	-0.2194	0.2807	0.1133	0.0891	0.3192	0.1966	-0.0239	-0.3398	-0.3385	-0.4294	-0.471	-0.3326	-0.182	-0.148	-0.5732	-0.3254	-0.1218	-0.1432	-0.0632	-0.1189	-0.2714	-0.1393	-0.0067	-0.0034	-0.1973	-0.1154	0.1441	-0.0904	-0.2699	-0.0601	0.0749	0.0988	-0.3104	0.0268	-0.147	0.0334	-0.1236	0.1124	0.1051	0.0439	-0.3561	0.1668	-0.2486	0.0136
A_43_P11155 Camk2g Calcium/calmodulin-dependent protein kinase II gamma	-0.0131	-0.0056	0.7389	0.0787	0.0132	-0.0787	0.166	0.0193	-0.157	0.3671	0.4891	0.6655	-0.1338	-0.0531	-0.0347	-0.1384	-0.2186	-0.0729	0.0024	0.2129	-0.1344	-0.16	0.1132	-0.0434	-0.1284	-0.2524	-0.0194	-0.0464	0.0173	-0.0168	-0.0073	0.0241	0.0844	-0.0888	0.1329	0.2321	0.1546	-0.0769	0.0818	0.0253	0.1606	0.296	-0.006	0.1381	0.9552	-0.5366	0.2192	-0.0262	-0.0892
A_43_P12029 Rgs5 regulator of G-protein signaling 5 (Rgs5)	-0.0315	0.665	0.223	-0.1052	-0.0568	0.3448	-0.0835	0.2133	0.2402	-0.1498	-0.0035	0.9074	-0.225	-0.3106	0.1948	0.057	0.1477	0.2825	0.0516	0.6356	0.1486	0.0148	0.8281	0.0498	-0.1442	0.3307	-0.156	0.2779	0.265	0.2927	0.1171	0.3776	0.3853	0.6685	0.1956	0.1277	0.0504	-0.1315	0.1025	0.1546	-0.0518	0.6466	0.0463	0.1096	1.5265	-0.0571	0.0252	0.2198	-0.0602
A_43_P12028 Rgs3 regulator of G-protein signalling 3 (Rgs3)	0.109	0.146	-2.145	-0.3232	-0.373	-1.4728	-0.3924	-1.297	-2.9368	0.0322	0.3984	0.3542	-0.8346	-0.4611	-0.3948	0.512	0.387	-0.3242	0.4043	-1.596	0.0599	-0.2981	-1.1503	-0.9594	-0.0641	-0.9495	-0.1796	-0.4741	-0.6041	-1.0389	0.1677	0.0361	0.1249	-0.4074	0.3693	-0.9762	-1.7699	-1.1108	-0.4524	-0.5396	-0.3271	-0.7189	-0.4624	0.4551	-1.1549	-0.0558	-0.3901	-0.4296	-1.3781
A_43_P12089 Rgs19 Regulator of G-protein signaling 19	-0.0906	0.4978	0.4052	-0.1341	0.2498	0.9374	-0.1447	-0.0193	-0.2884	-0.2404	-0.2062	0.5391	-0.0858	0.0202	0.0674	0.23	0.1881	0.1954	0.1832	1.2039	0.398	0.0291	1.021	0.2025	0.011	0.016	0.1458	0.0108	0.1416	0.3032	-0.0078	-0.0549	0.1769	0.2948	-0.0359	-0.0021	0.0927	0.2144	-0.0155	0.1505	-0.0021	0.7926	0.0212	-0.0942	1.2246	0.1242	-0.012	0.1842	-0.0436
A_42_P549058 ENSRNOT00000014219 Transcribed locus, strongly similar to NP_034444.1 guanine nucleotide binding protein (G protein), gamma transducing activity polypeptide 1\; guanine nucleotide binding protein (G protein), gamma 1 subunit [Mus musculus]	1.0059	0.1881	0.0294	0.2288	0.4028	-0.3832	0.2161	0.7246	0.4575	0.2232	0.029	-0.414	-0.603	-0.0347	-0.7954	-0.4666	-0.4452	-0.3814	-0.0766	-0.4478	-0.1519	0.0085	-0.3106	-0.0631	0.0656	-0.2599	-0.1234	0.1204	-0.2848	-0.3355	-0.0941	-0.0281	-0.3333	-0.7348	-0.2859	-0.3172	-0.3925	-0.6805	-0.1308	0.1431	-0.1732	-0.2009	0.355	0.4288	-0.4887	0.3488	0.2942	0.5956	-0.222
A_42_P530354 TC479214 Transcribed locus	0.2146	-0.201	0.3451	-0.2889	-0.1439	-0.1052	0.1462	0.1224	0.7134	-0.0443	0.2425	-0.2475	0.0655	0.129	-0.9098	0.0298	-0.1596	0.0718	-0.359	-0.5993	-0.6572	0.1427	-0.4923	-0.1254	-0.0103	-0.2002	-0.2082	0.2595	-0.0017	-0.5277	-0.1865	0.3718	-0.0444	-0.8355	0.2256	0.4662	-0.136	-0.133	0.1803	-0.3924	0.2466	0.352	-6e-04	0.3813	-1.0566	0.5512	-0.2149	0.2237	0.0656
A_42_P517535 Gprk5 G protein-coupled receptor kinase 5 (Gprk5)	0.1003	0.3832	1.2961	0.1085	0.3606	0.835	-0.0038	0.3992	0.7556	0.1405	0.1728	0.9395	-0.1942	-0.0064	0.9405	0.1121	-0.0354	1.0777	-0.151	1.652	0.5916	-0.0594	1.5813	0.3393	-0.1689	0.0297	0.094	0.0812	0.4107	0.5092	0.0888	-0.0887	0.2988	0.762	-0.0059	-0.0524	0.5129	0.7262	-0.014	0.4481	0.1063	0.901	0.0721	0.0782	2.2878	0.1672	-0.0104	0.3729	-0.1532
A_42_P774448 Prkcc protein kinase C, gamma (Prkcc)	-0.17	-0.5843	-0.5829	-0.285	-0.2517	-0.6242	-0.1959	-0.3117	-0.0657	0.038	0.04	-0.0825	0.1988	0.2526	0.2333	0.2196	0.2674	0.2824	0.2234	-0.1201	-0.0023	0.1124	-0.4486	-0.0344	0.0518	0.1029	0.0099	0.0528	-0.1871	-0.3589	-0.0397	-0.082	-0.1455	-0.1826	-0.136	0.0149	-0.1044	0.0587	0.0548	-0.1624	-0.0158	-0.1886	-0.0169	-0.0962	-0.7566	0.124	-0.044	0.0908	0.092
A_43_P11717 Adrb3 adrenergic receptor, beta 3 (Adrb3)	-0.1122	-0.5254	-0.5023	0.0545	-0.3	-0.6794	-0.008	-0.1047	-0.1282	0.1065	-0.0161	-0.3682	0.0268	-0.2301	-0.3484	0.0217	0.1087	0.2741	-0.3409	-0.6005	-0.8792	-0.0644	-0.6917	-0.2362	-0.1745	-0.0458	-0.2059	-0.0087	0.0218	0.0947	0.1124	0.2836	0.1274	0.2297	0.2548	0.1017	-0.0586	-0.0212	-0.0625	-0.2129	-0.1257	-0.0442	-0.0209	0.2142	-0.8155	0.1546	-0.1046	0.1916	0.0043
A_43_P18891 Prkcm protein kinase C, mu (Pkcm)	0.1491	-0.0098	0.3642	-0.119	-0.1196	-0.1662	-0.281	-0.2033	0.0255	0.2126	0.149	-0.1382	0.1582	0.0112	0.4049	0.2352	0.1736	0.032	-0.1728	-0.4314	-0.1253	-0.0866	-0.406	-0.1912	-0.3085	-0.2376	-0.1567	-0.0549	-0.1735	-0.0318	-0.0869	0.0788	0.2525	0.019	-0.0197	-0.1224	-0.083	-0.1502	-0.2009	-0.0786	-0.0708	-0.3573	-0.0158	0.0507	0.1367	-0.1536	0.0294	0.1271	0.5986
A_43_P12224 Calr calreticulin (Calr)	0.0844	-0.31	-0.6423	-0.0788	0.1761	-0.1879	-0.6103	-0.7145	-0.3667	-0.4247	-1.2967	-1.3813	-0.3421	-0.2325	0.0435	-0.2302	-0.2645	-0.6054	0.5221	0.0142	0.0769	0.0539	0.0882	0.081	-0.059	-0.0902	-0.201	-0.3811	-0.0596	0.1071	-0.0296	-0.1342	-0.0977	-0.0439	-0.1814	-0.3747	-0.5493	-0.2856	-0.3197	-0.7591	-0.5464	-0.7041	-0.0267	-0.1676	-0.5683	-0.0878	-0.0212	-0.1168	-0.064
A_42_P783520 Cacnb3 calcium channel, voltage-dependent, beta 3 subunit (Cacnb3)	-0.1288	-0.448	-0.5111	-0.2959	-0.2463	-0.5228	-0.1299	-0.1577	-0.0933	-0.075	-0.0316	-0.2346	0.2376	0.3186	0.2108	0.1935	0.1516	0.0821	0.2651	-0.0369	-0.0363	0.1617	-0.233	0.0589	0.0291	0.0876	0.0238	-0.0027	-0.1033	-0.2702	-0.0572	-0.1045	-0.0761	-0.104	-0.1011	0.0829	-0.0799	-0.0806	0.0374	-0.1757	0.0048	0.0104	-2e-04	-0.0817	-0.0502	0.1041	-0.0272	0.1671	0.0641
A_42_P743580 Rgs4 regulator of G-protein signaling 4 (Rgs4)	-0.2302	0.1706	-0.0834	-0.255	-0.1845	0.9863	0.3085	0.0987	-0.4478	-0.1748	-0.1518	0.1545	-0.2881	-0.2522	0.1434	0.0306	-0.0063	-0.0774	0.1459	3.0981	0.0533	0.0958	2.2685	0.1134	-0.0613	-0.2265	-0.1624	0.2352	0.6456	1.7631	0.0477	0.0799	0.5704	0.2831	0.2326	0.1186	-0.0903	0.4618	0.1445	-0.3251	-0.252	1.0074	-0.0874	-0.1066	2.4695	0.4343	-0.0809	0.3418	0.3085
A_43_P16038 Prkcm protein kinase C, mu (Pkcm)	0.0441	-0.2006	-0.4654	-0.355	0.4115	0.3286	-0.14	0.2209	0.1837	0.0978	0.0754	-0.1412	-0.0613	-0.0747	0.4961	0.1703	-0.0012	-0.1305	-0.0723	0.1655	0.1008	0.0534	0.1184	-0.2966	0.0445	0.1772	0.2192	-0.1055	-0.262	0.1225	0.2593	0.051	0.2256	0.1028	0.0083	0.2109	-0.0527	-0.2032	-0.0283	-0.2098	0.0104	0.086	-0.1902	0.2322	-0.0146	-0.1651	0.0651	-0.0357	-0.3027
A_43_P23214 Gprk5 UI-R-E1-fg-d-04-0-UI.r1 UI-R-E1 cDNA clone UI-R-E1-fg-d-04-0-UI 5', mRNA sequence.	-0.1736	-0.2291	-0.2361	-0.2201	-0.1957	-0.3298	0.0939	-0.0724	0.0777	0.0165	0.1377	0.0703	0.2883	-0.1336	-0.2887	0.4262	0.4614	0.0477	0.0744	-0.4238	-0.1784	-0.0359	-0.2561	-0.0458	0.0844	-0.1099	-0.1247	-0.1352	0.0239	0.0557	-0.0552	0.138	-0.2704	-0.1874	0.08	0.1182	-0.0199	-0.1712	0.0866	-0.0871	-0.0334	0.1984	0.0142	0.163	-0.4242	0.1472	0.0241	-0.0662	0.0725
A_43_P16099 Ryr1 similar to Ryanodine receptor 2 (Cardiac muscle-type ryanodine receptor) (RyR2) (RYR-2) (Cardiac muscle ryanodine receptor-calcium release channel) (hRYR-2) (LOC361535)	-0.0296	-0.145	0.1738	0.0212	-0.0554	-0.3043	0.079	0.0606	0.07	-0.0534	0.1746	-0.0301	-0.036	0.0173	-0.2378	0.1436	-0.0366	-0.0762	-0.0307	-0.11	-0.1496	-0.0971	-0.462	-0.1826	-0.0727	0.0269	-0.116	-0.04	-0.0967	-0.0768	0.0136	0.0122	-0.0781	-0.1848	0.0169	-0.0501	-0.0819	0.1612	0.0946	-0.0391	0.0862	0.1162	-0.1492	0.0191	-0.6275	0.206	-0.0128	0.0675	0.0807
A_42_P636566 Adcy3 Adenylate cyclase 3	0.0994	1.0644	0.8639	-0.2489	0.5071	1.6156	-0.0755	0.2449	-0.9486	0.466	0.8504	1.3355	-0.347	-0.2658	0.2224	0.1004	-0.036	-0.0892	0.1701	0.6837	0.6205	-0.071	2.3562	0.165	-0.2851	-0.579	-0.2534	-0.3932	0.1611	0.4594	-0.162	0.34	0.4604	0.415	0.2975	0.0077	0.3084	-0.3206	-0.0852	0.2798	-0.1266	0.48	0.2174	0.105	2.2482	-0.9093	0.2604	-0.2365	0.3278
A_43_P12507 Prkch protein kinase C, eta (Prkch)	0.14	-0.0718	-0.0034	-0.1258	0.1746	-0.179	-0.03	-0.4432	0.008	0.1413	0.1256	0.4118	-0.0875	-0.0954	-0.0954	-0.1088	-0.2512	0.1011	0.0261	-0.0624	-0.1496	0.0766	-0.0776	-0.2429	-0.0131	0.078	0.0523	0.0544	-0.2543	-0.0746	-0.1813	0.2857	0.1171	0.3481	-0.0733	-0.2079	0.3224	0.2604	-0.0607	0.2659	-0.211	-0.0055	-0.1067	0.3025	0.1688	0.1795	-0.0605	0.1989	-0.0074
A_43_P15543 Gja4 gap junction membrane channel protein alpha 4 (Gja4)	0.0397	-0.1852	-0.3165	-0.0558	-0.0532	-0.4436	-0.1387	-0.1586	-0.0732	-0.0899	-0.0641	-0.0769	-0.0871	-0.0736	-0.3336	0.0878	0.1316	0.0968	0.0488	-0.2642	-0.247	-0.1068	-0.2005	9e-04	-0.0854	0.1014	0.0683	0.0459	-0.0829	-0.1416	0.0031	0.0135	0.0896	0.1124	0.1293	0.0616	0.0373	0.2197	0.046	-0.0277	-0.0413	0.129	-0.0062	0.0223	0.0782	0.2763	-0.0953	0.3169	0.064
A_43_P16308 Rgs6 regulator of G-protein signaling 6 (Rgs6)	0.3951	-0.2229	-0.0911	-0.2546	-0.1247	-0.3927	-0.1317	0.0278	-0.0569	0.0917	-0.0403	0.0244	0.336	-0.0443	0.0068	0.0376	0.0399	0.0772	0.0406	-0.1712	-0.0171	0.0519	-0.0583	0.0714	0.2483	-0.0383	-0.0669	0.1827	-0.0377	-0.0771	0.0778	0.2756	-0.0096	-0.2673	-0.0696	-0.1163	0.1984	0.0195	0.0588	-0.1105	-0.2579	-0.0053	0.0803	0.0349	-0.2735	0.0041	0.0958	0.1538	-0.0152
A_43_P11576 Adcy6 Adenylate cyclase 6	0.0264	-0.1856	-0.2151	0.1266	-0.3298	-0.3977	-0.2216	0.1076	-0.1028	0.2723	0.1813	-0.1491	-0.1705	-0.0025	-0.3218	0.0678	0.1608	0.3453	-0.0074	-0.1753	-0.2653	0.018	-0.1342	-0.0561	-0.0912	-0.0493	-0.1328	0.1163	-0.33	-0.3035	0.3809	0.1338	0.1538	0.4764	-0.04	0.0831	0.1034	0.1313	0.182	-0.0302	-0.1399	-0.2995	0.0712	-0.118	-0.4276	-0.0769	-0.0624	0.2099	-0.0061
A_43_P12476 Chrm2 cholinergic receptor, muscarinic 2 (Chrm2)	0.2387	0.063	-0.0282	0.0999	0.192	-0.0535	0.0552	0.207	0.2249	0.0459	-0.2139	-0.3958	0.0023	-0.06	-0.175	-0.07	-0.0147	0.0032	-0.0074	0.1402	0.1448	0.011	-0.1947	-0.0907	-0.1166	-0.1619	-0.1295	-0.2002	-0.2964	-0.3076	-0.0121	-0.1172	-0.1515	-0.0425	-0.1372	-0.2	-0.011	0.1181	-0.0308	-0.1985	-0.0085	0.3551	-0.1056	-0.1515	-0.1931	0.2915	-0.0092	-0.2631	0.1724
A_43_P12410 Anxa6 annexin A6 (Anxa6)	0.2676	-1.1654	-2.3043	0.3476	-0.3234	-2.9468	-0.1826	-0.8858	-0.331	-0.9819	-1.2708	-1.744	0.3013	0.1682	-0.478	-0.3952	-0.5261	-0.883	-0.074	-2.8472	-0.4534	0.1764	-2.9681	-0.1014	-0.0164	-0.8123	-0.9102	-0.4889	-0.781	-1.0516	-0.1571	-1.3697	-0.7692	-0.6574	-0.3194	-0.1235	-0.3015	0.0629	0.1324	-0.4935	0.0657	-1.6438	0.0124	-0.1696	-3.5593	-0.0669	-0.1029	0.0328	0.1224
A_42_P501233 Adra1d adrenergic receptor, alpha 1d (Adra1d)	0.0606	-0.0524	0.1942	0.1676	0.0811	0.0915	-0.3219	0.0472	-0.0347	0.4142	0.1622	0.4145	-0.082	-0.1416	-0.1527	-0.0961	0.2738	0.2346	-0.1157	0.2299	0.0554	-0.1722	-0.2946	-0.1468	-0.0169	-0.1402	-0.1726	0.7874	0.1142	-0.2677	-0.0053	0.3048	0.0688	-0.2576	0.0353	-0.0199	0.3126	-0.0837	-0.1056	-0.3033	-0.2247	-0.0554	0.0763	-0.1206	0.0309	-0.0441	-0.1202	0.1865	-0.2483
A_43_P12485 Gnaq Guanine nucleotide binding protein, alpha q polypeptide	-0.0211	-0.221	0.3232	-0.3471	0.0099	0.2858	-0.2018	0.2275	0.3186	-0.2036	-0.4103	-0.1444	-0.1871	0.1291	-0.1814	-0.2007	0.0636	-0.1579	0.3336	0.2516	0.271	0.0389	0.0385	0.0513	0.2178	0.279	0.2849	-0.1694	-0.7304	-0.8648	-0.146	-0.3727	-0.1434	-0.2898	-0.4984	-0.2768	0.0575	0.418	0.1464	0.0088	-0.0069	-0.1742	-0.0821	-0.7917	-0.1592	0.2073	-0.2211	0.0093	0.0105
A_43_P12484 Gna11 Guanine nucleotide binding protein, alpha 11	-0.1698	-0.1252	0.0897	0.001	-0.0029	0.0266	-0.3978	-0.352	-0.2018	-0.5632	-0.5676	-0.1462	0.0814	0.2715	0.388	-0.2036	-0.2075	-0.2085	0.1134	0.2589	0.2246	0.0601	-0.0373	0.0615	0.1502	0.0945	0.1269	-0.0917	-0.0052	0.1346	0.0841	-0.1174	-0.0125	0.1447	-0.0052	0.015	0.2307	0.2421	0.0568	-0.1	-0.0624	-0.209	-0.0516	-0.1187	-0.0867	-0.3309	-0.0616	-0.2137	0.0422
A_43_P12490 Itpr2 inositol 1,4,5-triphosphate receptor 2 (Itpr2)	0.2047	-0.3866	-0.5344	0.3083	0.35	-0.628	0.096	-0.3203	0.1001	0.0693	0.2384	-0.8373	0.2212	0.2756	-0.0937	0.0359	-0.1874	-0.3508	0.2247	-1.4075	0.032	0.2626	-0.5595	0.3532	-0.0652	-0.358	-0.3089	0.1076	-0.211	-0.44	0.0376	-0.237	-0.0254	0.0967	-0.1208	0.0103	-0.3521	-0.6106	0.0085	-0.0835	0.0879	-0.9547	0.1598	0.0096	-1.0057	-0.4738	-0.0371	0.0325	0.0696
A_43_P14970 Slc8a3 Solute carrier family 8 (sodium/calcium exchanger), member 3	0.121	-0.336	-0.3226	-0.2513	-0.2579	-0.3374	0.1493	0.0632	0.1735	0.2846	0.2146	0.1006	0.23	0.0447	-0.1865	0.158	0.0789	0.1228	-0.0047	-0.2553	-0.2073	0.0031	-0.2311	-0.0335	0.0046	-0.007	-0.025	0.0558	0.0224	-0.2488	-0.0322	0.072	0.0357	-0.2826	-0.0431	0.163	-0.0058	-0.0955	0.046	-0.0141	5e-04	-0.0652	-0.0458	0.2294	-0.5301	0.0976	-0.0267	0.1318	0.2075
A_43_P11618 Camk2a calcium/calmodulin-dependent protein kinase II alpha subunit (Camk2a)	-0.0303	-0.078	-0.2982	-0.0163	0.0221	-0.1178	-0.5508	-0.3483	-0.4567	-0.0411	2e-04	0.1967	0.0117	0.2406	0.1462	0.0512	0.0749	-0.086	0.2024	-0.1572	0.0834	0.1641	-0.083	0.1646	0.1178	0.0138	0.0547	-0.1247	-0.0285	-0.1537	-0.0759	0.038	-0.1413	-0.0132	0.0724	0.0284	-0.1517	-0.141	-0.0934	0.0611	-0.0509	0.0071	-0.0299	-0.0826	-0.6751	-0.0917	0.139	-0.0774	0.0032
A_43_P11617 Cacna1a Calcium channel, voltage-dependent, P/Q type, alpha 1A subunit	0	0.0741	-0.1386	-0.2412	0.3138	-7e-04	0.0594	-0.0242	0.0918	0.095	0	0.0841	0.1648	0.152	-0.4027	-0.3008	0	0.0556	-0.0775	0	0	0.073	0	0	0	0	0.0571	-0.083	0.2953	-0.0706	-0.0613	0.1139	0.1884	-0.2391	0.1641	-0.115	-0.2186	0.255	0.3193	0.0128	-0.1687	0.309	0	0	0.0367	0.35	-0.0226	0.0591	0.4083
A_43_P12761 Atp2b1 ATPase, Ca++ transporting, plasma membrane 1 (Atp2b1)	0.1778	0.4111	0.9996	0.7606	0.6836	1.0958	-0.3455	-0.2682	0.1774	-0.8584	-0.964	-1.1466	-0.3161	-0.2085	-0.5462	-1.2749	-1.3053	-1.1057	-0.1155	0.4576	0.0754	-0.1642	0.7484	-0.3502	0.0983	0.0724	0.1823	-0.2584	-0.0272	0.4302	0.2696	-0.2032	0.2369	0.6881	-0.0251	-0.5039	0.2754	0.872	-0.2918	-0.3071	-0.2122	0.3168	-0.1841	-0.2886	0.7236	-0.2082	9e-04	0.09	-0.2252
A_43_P12704 Calm1 Calmodulin 1	0.4714	0.7772	0.216	0.1718	0.3302	0.3772	0.238	0.2424	-0.0821	-0.3348	0.1387	0.2547	-0.1842	-0.1591	-0.2131	0.1144	-0.1864	-0.6009	-0.3299	0.2225	-0.2107	-0.2701	0.4658	-0.2161	-0.525	-0.1854	-0.3182	-0.0848	0.2309	0.4292	0.2871	-0.0102	0.1532	0.2737	0.1805	-0.1726	0.2021	0.4269	-0.1747	-0.0579	-0.2818	0.1398	0.0418	-0.0268	0.6606	0.2861	-0.1043	0.0674	-0.0532
A_42_P561542 Atp2a2 ATPase, Ca++ transporting, cardiac muscle, slow twitch 2	-8e-04	-0.2592	-0.1694	0.0232	-0.0126	-0.3356	0.0282	-0.0431	-0.0032	0.2011	0.1372	-0.0961	0.0088	0.0075	-0.1011	0.0709	0.0458	0.0621	-0.3348	-0.3301	-0.5057	-0.3012	-0.3993	-0.2707	-0.2364	-0.126	-0.373	0.0954	-7e-04	-0.0328	0.0768	0.0259	-0.1639	-0.1064	-0.2217	-0.2224	-0.3616	-0.4213	-0.2435	-0.2875	-0.1712	-1.1011	-0.0443	0.0456	-0.6491	-1.0015	-0.0232	-0.6176	-0.0349
A_42_P554221 Sfn_predicted Stratifin (predicted)	-0.0434	-0.2682	0.1122	-0.0788	-0.1729	-0.2835	-0.0742	-0.0855	0.0103	-0.0088	0.0555	-0.0475	-0.0064	0.1061	-0.0068	0.0923	0.123	0.1479	-0.0044	0.034	-0.1093	-0.0026	-0.2028	-0.064	-0.0302	-0.013	-0.0045	-0.0318	0.0315	0.0282	-0.0399	0.0351	-0.0075	-0.112	0.0045	0.0457	0.0828	0.0107	0.0471	-0.0274	0.0116	0.1827	-0.0082	0.0325	0.1655	0.0802	-0.0653	0.0032	0.0221
A_43_P15747 Cacna1c calcium channel, voltage-dependent, L type, alpha 1C subunit (Cacna1c)	0.0654	-0.2846	-0.2641	-0.1048	-0.2593	-0.3195	0.0313	-0.0444	0.0259	0.3653	0.2801	-0.096	-4e-04	0.0599	-0.0289	-0.1359	0.0424	0.2494	-0.1174	-0.4665	-0.3895	0.0301	-0.4348	-0.1344	-0.2668	-0.0252	-0.1472	0.0662	0.0176	-0.0732	0.0011	0.0953	0.0039	-0.1208	0.1052	0.1074	-0.0314	-0.0985	0.0484	-0.1128	0.0565	-0.0979	-0.049	0.0735	-0.4052	0.1253	-0.0366	0.1579	-0.2124
A_43_P15764 Prkaca Rat mRNA for C alpha subunit of the cAMP-dependent protein kinase.	-0.0311	-0.6227	-1.6857	-0.0207	-0.2572	-0.998	0.1332	-0.2688	-0.0442	-0.0062	-0.1111	-1.1433	0.0579	0.0612	-0.375	-0.1619	-0.3147	-0.4597	-0.1565	-1.289	-0.3444	0.0171	-0.5063	-0.0687	-0.1234	-0.3417	-0.3066	-0.334	-0.3098	-0.3904	-0.0567	-0.3838	-0.2902	-0.4051	0.0454	-0.1137	-0.5656	-0.3502	-0.0356	-0.3328	-0.0955	-1.0925	0.0256	-0.0868	-0.5282	-0.1119	-0.0598	-0.0262	-0.0148
A_43_P12625 Gprk6 G protein-coupled receptor kinase 6 (Gprk6)	-0.0135	0.1159	0.4392	-0.075	0.1757	0.3956	-0.3331	-0.4112	-0.4233	-0.2998	-0.433	0.0995	0.0806	0.0582	-0.0609	0.1708	0.2262	0.1204	-0.0091	0.7381	-0.0071	-0.0298	0.7751	0.0248	-0.2223	-0.2724	-0.2961	-0.0046	0.1122	0.3769	0.3622	0.1066	0.509	0.9561	0.15	0.0444	0.2823	0.5322	-0.0036	-0.0667	-0.1771	0.3732	0.0598	-0.1154	0.8783	-0.4537	-0.1183	-0.1519	0.09
A_42_P579898 Gprk2l G protein-coupled receptor kinase 2, groucho gene related (Drosophila) (Gprk2l)	-0.021	-0.3147	-0.152	-0.0803	-0.1892	-0.3585	-0.0523	-0.0201	-0.0725	-0.0769	-0.027	-0.0297	0.017	-0.0427	-0.3018	0.035	0.1171	0.0771	-0.0092	-0.0969	-0.2544	-0.013	-0.3724	-0.1478	3e-04	-0.0075	-0.089	0.0941	-0.0812	-0.2381	-0.053	0.0571	-0.0241	-0.2707	0.01	0.0475	-0.0632	-0.0974	0.0391	-0.1054	-0.0579	-0.0655	-0.0515	0.0665	-0.512	-0.0123	-0.0477	0.0456	0.0152
A_43_P12612 Kcnj3 potassium inwardly-rectifying channel, subfamily J, member 3 (Kcnj3)	-0.1388	-0.0466	0.3094	-0.0338	-0.0365	0.2232	0.1778	0.1746	0.2401	-0.0982	-0.2341	-0.3825	-0.1129	-0.0299	0.0988	-0.6997	-0.5764	-0.4074	-0.0479	0.3148	0.1677	-0.124	0.3074	-0.0766	0.0643	0.0515	0.2034	0.1744	-0.0186	-0.1387	-0.1308	-0.0928	-0.1374	-0.183	-0.3056	-0.0346	-0.2624	-0.6597	0.1093	0.0893	-0.1074	-0.0678	0.1329	-0.106	0.4088	-0.5713	0.0707	-0.4376	-0.0493
A_43_P11440 Atp2b2 ATPase, Ca++ transporting, plasma membrane 2	-0.23	-0.4909	-0.5805	-0.0647	-0.1497	-0.4574	-0.01	-0.0747	-0.034	-0.362	-0.5483	-0.4173	0.1165	0.1979	-0.1771	-0.0253	-0.1734	-0.0627	0.2496	-0.3015	0.0099	0.126	-0.327	0.0371	0.0244	-0.0356	-0.0083	-0.0576	-0.2685	-0.6037	-0.1413	-0.2406	-0.3796	-0.5091	-0.2735	-0.0539	-0.1772	-0.3831	0.0125	-0.189	-0.004	-0.4257	-0.1356	-0.0941	-0.9744	-0.0388	-0.0224	0.0802	-0.058
A_43_P12929 Pkia protein kinase inhibitor, alpha (Pkia)	-0.0183	-0.3736	-0.3773	-0.0669	-0.2133	-0.5714	-0.2454	-0.1568	0.0773	-0.11	-0.1766	-0.4485	-0.0123	-0.1252	-0.378	-0.0254	-0.0651	0.0536	-0.0317	-0.409	-0.2878	0.0117	-0.4966	0.0034	-0.0193	0.0484	-0.0616	0.141	0.0207	-0.1383	0.0432	0.1762	0.0245	-0.03	0.0545	0.0162	-0.0189	0.1185	0.0438	-0.0098	0.0244	-0.1085	-0.1115	-0.0167	-0.3752	0.2796	-0.0561	0.1804	0.0438
A_43_P11989 Gjb3 gap junction membrane channel protein beta 3 (Gjb3)	-0.0853	-0.136	0.1687	0.2452	-0.0873	0.6373	-0.0317	0.1496	-0.0213	0.1755	0.1402	0.2059	0.3424	0.121	0.4608	0.558	0.0257	-0.1197	-0.1392	-0.1547	-0.1816	0.1131	0.2949	-0.268	-0.4114	0.1963	-0.0569	-0.4174	-0.2135	0.1461	-0.0378	-0.1329	-0.0308	-0.0897	0.1015	0.0105	-0.0488	0.2338	-0.1909	-0.1038	-0.0499	0.1086	0.0956	-0.1655	1.2551	0.0431	0.4068	0.1666	0.2124
A_43_P11931 Fxyd2 FXYD domain-containing ion transport regulator 2 (Fxyd2), transcript variant b	0.0016	0.4593	-0.1208	0.084	0.4059	0.2292	0.2527	0.1681	-0.0178	-0.2196	-0.0674	-0.0512	-0.4914	-0.669	-0.6434	-0.0057	0.0259	-7e-04	-0.144	0.3816	0.0438	-0.0814	1.1669	0.2263	-0.1318	0.1951	0.0878	0.046	0.1654	0.2936	-0.0938	0.1634	0.3813	0.3896	0.1068	-0.128	-0.0952	-0.3029	0.0033	0.4948	-0.0473	1.1434	0.0398	-0.127	1.8132	-0.0168	-0.0399	-0.0159	0.028
A_43_P15593 Chrm1 cholinergic receptor, muscarinic 1 (Chrm1)	0.0905	-0.0951	-0.0063	0.047	-0.0727	-0.1764	0.0662	-0.0471	0.1028	0.0108	0.0753	-0.0651	0.063	-0.0381	0.0368	0.0686	0.1188	0.1791	-0.0288	-0.2574	-0.1312	-0.0672	-0.216	-0.0401	-0.1431	-0.0251	-0.1279	0.0422	0.0675	-0.1068	0.0441	0.1807	-0.1165	-0.0779	0.0392	0.0196	0.0135	-0.0465	-0.0343	0.0196	-0.0198	-0.2281	0.0399	0.1367	-0.4127	0.0389	-0.0728	0.0209	-0.03
A_42_P803296 ENSRNOT00000009344 Transcribed locus, strongly similar to NP_033943.1 calsequestrin 1 [Mus musculus]	-0.0477	-0.3942	-0.3702	-0.1479	-0.0914	-0.3939	0.0859	-0.0143	-0.0922	0.2838	0.2577	0.0817	-0.1444	0.024	0.1354	0.3414	0.2497	0.3692	0.0283	-0.3772	-0.2204	0.0015	-0.3635	0.0378	-0.0718	-0.0039	-0.0081	0.1374	0.0977	-0.1776	-0.0922	0.0589	-0.0501	-0.1925	0.0194	0.1054	-0.1032	-0.187	0.0981	0.053	0.0408	-0.1398	0.0183	0.0655	-0.4999	0.1029	0.0079	0.0537	-0.0878
A_43_P15631 Gng2 Guanine nucleotide binding protein, gamma 2	-0.0182	-0.2197	-0.2667	-0.083	-0.1033	-0.465	-0.0721	-0.0708	-0.0704	0.3695	0.1736	-0.065	0.1404	0.1551	-0.0894	0.1039	0.3131	0.3868	-0.0198	0	-0.2852	0.0711	0.085	0.0805	0.0741	0.1114	0.1051	0.0845	0.0312	0.0394	-0.0337	0.1488	0.0307	0.0291	-0.0612	-0.0318	-0.1418	-0.0075	0.0087	-0.0354	-0.0089	0.2626	0.0479	-0.0094	0.3916	0.1745	-0.0485	0.2242	0.0605
A_43_P15671 Gng12 Guanine nucleotide binding protein (G protein), gamma 12	0.2054	0.7385	1.1105	0.0973	0.4239	1.1008	0.261	0.2482	0.0702	0.1268	0.2544	0.55	0.0925	0.0678	0.6434	0.1081	-0.0169	-0.0706	-0.0311	0.674	0.1878	-0.0397	0.8443	0.284	-0.3177	-0.1476	-0.0968	0.1577	0.4027	0.6866	-0.1362	0.1667	0.1311	0.124	0.0114	0.1128	0.1194	0.036	0.0692	0.3667	0.0798	0.7966	0.1696	0.05	1.2565	0.4578	0.1232	0.3444	0.1487
A_42_P561621 Pkia Protein kinase inhibitor, alpha	0.0302	0.396	-0.1713	0.1145	0.2324	0.0092	0.3854	0.306	-0.1081	0.3176	0.5991	0.6253	-0.268	-0.207	-0.607	-0.1553	-0.1109	-0.0366	-0.5256	-0.0059	-0.2242	-0.1637	1.9304	0.2222	-0.2017	-0.252	-0.0292	0.1218	0.472	0.5629	0.1216	0.3239	0.4628	0.3245	0.3312	0.1717	-0.1862	-0.2101	0.067	0.2465	-0.0716	1.4019	0.1876	-0.0122	2.7121	0.8316	-0.0153	0.4388	-0.1524
A_42_P675031 Kcnb1 Potassium voltage gated channel, Shab-related subfamily, member 1	-0.186	-0.0641	0.0678	-0.0153	0.0534	0.2164	-0.164	-0.4119	-0.5038	-0.4064	-0.6651	-0.4506	-0.2337	-0.1913	-0.5581	-0.3584	-0.2744	-0.5516	-0.3523	-0.2134	-0.3545	-0.2369	0.602	-0.0522	-0.1376	-0.5714	-0.1481	0.0707	0.2754	0.4649	0.1766	0.111	0.0392	0.0245	0.0373	-0.14	0.7521	-0.0937	-0.2174	-0.125	0.0379	-0.7323	0.2231	0.1932	0.5139	-1.1002	-0.1707	-0.3717	-0.3174
A_43_P15378 Gja5 gap junction membrane channel protein alpha 5 (Gja5)	0.1411	0.5663	0.6028	0.2389	0.3536	1.4304	0.2244	-0.0539	-0.0308	0.3647	0.2333	0.0145	-0.3755	-0.1754	-0.6693	-0.285	0.0893	0.0149	-0.4584	1.9533	-0.1979	-0.5244	1.4398	-0.3181	-0.316	-0.243	0.1702	0.7068	0.8199	1.1127	0.2834	0.1158	0.1268	0.173	0.0423	-0.2242	0.2724	0.5906	0.0796	0.3556	-0.1741	1.7049	-0.0504	-0.017	1.9253	1.1207	0.0293	0.6215	0.0159
A_43_P15311 Adcy2 adenylate cyclase 2 (Adcy2)	0.1056	-0.3613	0.3246	0.059	0.1025	0.0203	-0.132	0.1746	0.1284	0.0211	0.096	0.4141	-0.2685	0.1005	-0.4973	0.4564	8e-04	0.742	-0.0695	0.2617	0.047	0.053	0.4118	-0.035	0.2226	-0.0552	-0.161	0.0476	0.164	0.166	0.1066	0.2584	0.0304	0.2558	0.0696	0.1637	0.1258	0.1142	0.1919	0.0252	0.0176	0.8529	0.1852	-0.0893	0.8791	0.0201	-0.1489	0.1853	0.1735
A_43_P15384 Adcy4 adenylate cyclase 4 (Adcy4)	0.0104	-0.2593	-0.4102	-0.129	-0.1569	-0.365	0.2735	-0.1394	0.0821	0.0712	-0.0765	0.063	-0.0216	0.0273	-0.1615	0.2015	0.0055	0.0169	0.0678	-0.1925	-0.1893	0.1202	-0.2542	0.0293	-0.009	-0.0533	-0.1004	0.0742	-0.0327	-0.0846	-0.0811	-0.0215	0.0581	0.1839	0.0329	0.0933	-0.0907	-0.0599	0.1365	-0.0686	-0.0142	0.3711	-0.0065	-0.1139	-0.2195	0.0941	-0.0177	0.2377	-0.0055
A_43_P15421 Casq2 calsequestrin 2 (Casq2)	-0.4446	-0.374	-0.214	-0.0572	-0.1461	-0.5775	0.205	0.0273	0.1116	0.6697	0.5899	0.3523	-0.1586	-0.0988	0.434	0.0748	0.1742	0.6798	0.0369	-0.1134	-0.2318	0.0319	-0.1319	0.0513	0.0386	0.344	-0.0933	0.1369	0.0263	-0.1337	-7e-04	0.1975	0.2303	-0.2065	-0.0083	0.0253	0.0016	0.0015	-0.0404	0.3414	-0.0144	0.359	0.4012	0.0329	-0.4496	-0.1061	0.1624	0.2947	-0.2198
A_43_P15470 Adrb1 Adrenergic receptor, beta 1	-0.0169	-0.3438	-0.42	-0.1853	-0.1952	-0.5749	-0.1688	-0.2578	-0.0492	-0.3206	-0.3364	-0.2852	0.0804	0.1543	0.051	0.1203	0.0951	-0.0092	0.1718	-0.2489	-0.065	0.1252	-0.4163	0.0611	0.1119	0.1231	-0.0082	-0.0187	-0.1558	-0.2518	-0.0366	-0.087	-0.1224	-0.1715	-0.044	0.1057	-0.0766	-0.0094	-0.014	-0.1415	0.0199	-0.143	-0.0514	-0.031	-0.7946	0.0687	-0.0131	0.1408	0.0814
A_43_P11854 Adra1a adrenergic receptor, alpha 1a (Adra1a)	-0.1472	-0.4374	-0.3518	0.0744	0.462	0.0044	-0.3315	-0.5681	0.002	-0.1786	-0.0323	0.234	0.2377	0.201	-0.2132	0.5305	0.4157	0.3739	-0.1709	-0.19	-0.0519	-0.0657	-0.1176	0.1045	-0.212	-0.1136	-0.0861	0.1498	0.0025	-0.287	0.036	0.3832	0.2271	-0.4332	-0.1734	0.2846	0.0583	-0.0673	-0.6784	-0.2216	-0.1866	-0.0588	-0.1424	-0.6477	-0.1841	-0.2836	0.0187	0.0097	-0.2424
A_42_P572461 Itpr3 inositol 1, 4, 5-triphosphate receptor 3 (Itpr3)	0.0253	0.2553	0.6504	0.019	0.1522	0.6072	0.0325	0.2619	0.1927	0.1728	0.1495	0.5066	-0.0904	0.0078	0.0586	-0.1647	-0.0588	0.092	-0.0209	0.6589	0.1739	-0.0705	0.9252	-0.0839	0.1254	0.1415	0.3024	0.0848	0.2422	0.3802	0.1636	0.1423	0.2646	0.3943	0.0734	0.02	0.158	0.1757	0.0663	0.1256	-0.0194	0.7464	0.0362	-0.0032	1.6138	0.2711	0.0367	-0.0052	-0.0102
A_43_P16158 Ryr2_predicted similar to cardiac Ca2+ release channel (LOC361264)	-0.2171	-0.4566	-0.5371	-0.321	-0.3155	-0.591	-0.1663	-0.3121	-0.1658	-0.0297	-0.0293	-0.0978	0.255	0.2938	0.2735	0.2325	0.2543	0.2266	0.348	-0.0118	0.0689	0.1547	-0.3461	0.0633	0.1072	0.1202	0.1103	0.0606	-0.0909	-0.2043	-0.0271	-0.0455	-0.1128	-0.1426	-0.0845	0.1196	-0.0889	-0.1328	0.1019	-0.1359	-0.0496	-0.2626	0.0211	-0.0593	-0.6154	0.0253	-0.0327	0.1413	0.0592
A_43_P16122 adenylyl cyclase type VII adenylyl cyclase type VII mRNA, partial cds.	0.1084	-0.7214	-0.8659	-1.051	-0.5168	-1.1431	-1.213	-1.2779	0.2612	-1.5932	-1.9382	-1.0588	1.5234	1.725	1.3899	0.8758	0.6285	-0.3256	1.4895	0.9243	0.9764	0.8679	-0.2735	0.5039	0.9466	0.5985	0.4905	-0.016	-0.5952	-0.8697	-0.0688	-0.9007	-0.1867	0.2512	-0.6774	0.0567	-0.0977	0.4101	0.0616	-0.6401	-0.3326	-0.3461	0.0229	-0.4903	-1.1273	-0.0404	-0.1071	0.2119	0.3399
A_42_P659399 Atp2b3 ATPase, Ca++ transporting, plasma membrane 3 (Atp2b3)	-0.1499	0.0328	0.196	-0.119	-0.0834	-0.2645	0.3408	0.0638	0.3183	0.3052	0.2327	0.1744	0.0776	0.0112	-0.1996	-0.0188	0.0474	0.0384	-0.1878	0.1529	-0.1379	-0.1384	0.109	-0.2253	-0.0577	0.1062	0.101	-0.1312	-0.2413	-0.6992	-0.2266	0.0672	-0.099	-0.2908	-0.1484	-0.0072	0.0774	-0.0028	-0.0526	0.0892	0.2647	0.8299	-0.0275	0.2461	0.1485	0.0728	-0.4011	-0.0536	0.1682
A_42_P646290 Gnaz guanine nucleotide binding protein, alpha z subunit (Gnaz)	0.3982	-0.0139	0.1939	0.0496	0.0724	0.0816	-0.0314	0.5701	0.1688	-0.103	0.2791	0.433	0.1454	0.0379	0.4716	0.1321	0.1499	-0.1062	0.004	-0.0202	-0.1183	0.2313	-0.0766	-0.1115	-0.03	-0.0373	-0.0018	-0.1512	0.0426	-0.1893	0.1862	-0.1254	-0.1614	-0.0215	-0.1221	0.1277	-0.006	0.2196	0.1323	-0.105	0.3723	0.0804	-0.0678	-0.628	0.1126	-0.2757	0.1419	0.268	-0.1595
A_42_P614217 Gjb1 gap junction membrane channel protein beta 1 (Gjb1)	-0.0272	-0.264	-1.0446	0.0691	-0.0954	-0.6188	-0.0528	-0.1193	-0.2932	-0.2296	-0.1488	-0.4773	0.0078	0.0117	-0.2248	0.0381	-0.049	-0.1395	-0.2482	-1.9916	-0.47	-0.1417	-0.9595	-0.2463	0.0537	-0.0082	-0.0252	-0.1042	-0.2813	-0.2112	0.143	0.0659	0.0738	0.0525	0.2905	0.0719	-0.0423	0.2225	-0.04	-0.1881	-0.0564	-1.5863	-0.0546	-0.0562	-2.0045	-0.2788	-0.0356	-0.1772	0.1119
A_42_P489764 Gjb2 gap junction membrane channel protein beta 2 (Gjb2)	0.034	0.143	2.2238	0.0707	-0.3731	0.866	0.3851	1.1288	1.0051	0.4111	0.1837	1.605	-0.0349	-0.0622	-0.1742	0.0226	0.1016	0.369	-0.3395	0.4254	-0.1301	0.0724	0.4381	0.119	1.1481	1.3237	1.6623	0.1003	0.1879	-9e-04	0.0986	-0.2252	-0.0479	-0.1608	0.0564	0.0457	0.4465	0.8967	0.092	0.2802	0.1648	-1.6799	0.2067	0.2544	-2.2839	0.4803	0.0584	0.0783	-0.0047
A_43_P16037 PRKCQ protein kinase C, theta (Pkcq)	-0.2103	-0.1204	-0.1768	-0.2592	-0.0125	-0.3572	0.0967	-0.205	-0.2434	-0.024	0.2382	0.3596	0.0054	-0.0596	0.327	0.1306	-0.117	0.5028	-0.152	-0.0546	0.0053	0.1288	0.0331	0.1548	0.0599	0.0411	5e-04	-0.0326	0.127	-0.0852	-0.0826	0.1256	0.1868	-0.0116	-0.0899	0.1883	0.1106	0.1368	-0.4667	0.0081	-0.1969	0.1223	0.4229	-0.4068	0.2106	0.034	-0.1344	0.0419	0.1805
A_43_P15241 Gja1 Gap junction membrane channel protein alpha 1	-0.0322	-0.4183	-0.3727	-0.119	-0.6009	-0.8654	0.0068	0.1665	0.5482	0.5866	0.2575	-0.2958	-0.1914	-0.1918	0.2729	0.3719	0.3963	-0.4579	-0.378	-0.376	-0.4056	-0.0808	-0.2742	-0.0627	0.0391	-0.074	-0.198	0.1813	0.0568	-0.2272	-0.13	0.2638	-0.111	-0.5184	-0.1029	0.0631	-0.0923	-0.128	0.1882	0.1403	-0.1123	-0.2307	0.1458	0.3567	-0.8209	0.0693	-0.1713	0.0953	-0.0113
A_43_P15277 Cacna1d calcium channel, voltage-dependent, L type, alpha 1D subunit (Cacna1d)	0.0926	-0.9328	-1.086	0.0032	0.2122	-0.6511	-0.0415	-0.5978	-0.519	0.0192	-0.0397	-0.9879	0.1575	0.1593	-0.1374	0.2858	0.313	0.1099	0.0234	-1.6202	-0.4849	-0.0381	-1.2556	0.0111	-0.2347	-0.5426	-0.5562	-0.0774	-0.3972	-0.3573	0.211	-0.1844	0.0251	-0.0513	-0.0062	0.0205	-0.4958	-0.2852	0.1222	-0.3076	-9e-04	-1.0094	0.2862	0.0888	-1.6282	-0.4128	0.0325	0.0687	0.12
A_43_P20765 PKC Rat protein kinase C (PKC) type beta-I gene, exon X.	0.1165	-0.1976	0.138	0.1737	0.2938	-0.1052	-0.3552	0.0994	-0.2221	-0.3345	-0.3056	0.1186	0.0987	-0.21	-0.6487	-0.241	-0.1806	-0.2575	-0.0035	0.1773	0.5132	0.0018	0.9552	0.4052	0.0187	0.0217	0.2249	-0.2415	-0.2152	-0.1727	0.336	0.0996	0.4066	0.8192	0.0759	-0.1586	-0.0758	0.239	-0.2517	0.304	0.0736	0.8503	0.1875	0.0238	1.1786	-0.0748	-0.0769	0.3212	0.1636
A_43_P15299 Gng7 guanine nucleotide binding protein, gamma 7 (Gng7)	-0.0051	-0.1178	0.3498	-0.3042	-0.0402	-0.2372	-0.0957	-0.2245	-0.0598	0.059	0.1873	0.1482	0.2063	0.156	0.1686	0.2934	0.3068	0.184	0.1589	0.0426	-0.2261	0.037	-0.2888	-0.0142	-0.0445	0.1802	0.0178	0.1321	0.0328	-0.024	0.0348	0.1443	0.062	-0.0703	0.2939	0.1799	3e-04	0.1908	0.0158	-0.1036	0.0465	-0.1692	0.0218	-0.2152	0.2576	0.0315	-0.0564	-0.018	0.1296
A_43_P16318 Rgs1 regulator of G-protein signaling 1 (Rgs1)	0.098	0.3318	1.1932	-0.328	0.4458	1.5492	0.0056	0.2607	0.915	0.5689	0.1775	0.2212	0.0317	0.1153	-0.2462	-0.1973	-0.1138	0.0397	-0.1355	2.286	-0.3052	0.0946	2.5299	-0.0955	-0.1638	0.4548	-0.035	0.1824	0.6976	1.3431	-0.2174	0.0857	0.5525	0.6036	-0.0195	-0.0424	0.3626	1.2897	0.0327	0.1648	-0.1597	1.5886	-0.0659	-0.0597	3.0949	1.3551	-0.1659	1.0157	0.2275
A_42_P632371 Ryr1 ryanodine receptor 1 (skeletal) (Ryr1)	-0.0117	-0.3198	-0.3143	-0.2152	-0.1128	-0.4246	0.1506	0.0064	0.0514	0.1686	-0.1637	0.113	0.0399	-0.0304	-0.2257	0.0051	0.2116	0.4227	-0.095	-0.1628	-0.027	-0.1164	-0.2487	0.0182	0.085	0.0102	-0.2859	-0.0906	0.06	0.1015	0.3331	-0.1932	-0.0151	0.0834	0.1358	-0.018	-0.0207	-0.0145	-0.1101	0.0873	-0.2642	-0.8796	0.2274	-0.0739	0.1067	-0.2702	0.1708	0.1154	0.0321
A_42_P457756 Pkib protein kinase (cAMP dependent, catalytic) inhibitor beta (Pkib)	0.0199	0.1672	0.1744	0.0949	0.1068	0.0614	0.2284	-0.0134	-0.1002	0.0966	0.3568	0.1667	-0.4115	-0.3191	-0.1287	-0.142	-0.1627	0.0218	-0.2571	0.6071	-0.0984	-0.1457	0.6243	-0.0617	-0.2408	-0.1339	0.0748	0.1493	0.4043	0.7075	-0.1106	0.2911	0.1838	-0.0775	0.2073	0.0302	0.1187	0.1977	-0.0301	0.0752	-0.0012	0.6605	0.0656	0.0846	1.6924	0.3837	-0.0386	0.2802	0.1442
A_42_P653759 Calm2 calmodulin 2 (Calm2)	-0.4046	-0.2502	-0.2438	0.146	0.381	0.9272	-0.3406	-0.6127	-0.7372	-0.8659	-0.5241	-1.1748	-0.3956	-0.3813	-0.103	-0.5598	-0.7405	-0.8949	-0.1186	0.6884	0.3921	0.0419	1.0193	0.1436	-0.2732	-0.191	-0.0759	-0.1898	0.1918	0.5675	-0.046	-0.2336	-0.0299	0.0352	-0.0206	-0.2258	0.0168	0.3568	-0.1409	-0.0561	0.0398	0.199	0.0318	-0.0614	1.5273	0.0142	-0.082	-0.2263	-0.0561
A_42_P707369 Plcb3 phospholipase C, beta 3 (Plcb3)	-0.1691	-0.5543	-0.5334	-0.1	-0.3478	-0.7848	-0.1383	-0.1646	-0.2821	0.0469	0.0937	-0.239	-0.0374	0.012	-0.4091	0.1396	0.2939	0.2953	-0.2357	-0.4827	-0.7625	-0.0731	-0.5407	-0.1602	-0.1246	0.0608	-0.1075	0.1287	0.0278	-0.1086	0.1313	0.3814	0.1164	0.1739	0.1384	0.1274	-0.1079	-0.032	0.0019	-0.2412	-0.1785	-0.0308	0.0049	0.0252	-0.9992	0.1156	-0.0895	0.1244	0.0372
A_42_P665435 Rgs14 regulator of G-protein signaling 14 (Rgs14)	-0.1619	0.0223	-0.1112	-0.1628	0.0743	0.0034	-0.0258	0.1857	-0.1441	-0.0489	0.3598	0.3371	0.1068	-0.0346	0.1076	0.1987	0.198	0.1865	0.0536	0.6585	0.0804	-0.0188	0.5658	-0.0203	-0.1006	0.1468	0.0929	0.0295	0.3497	0.446	0.1696	-0.0325	0.3112	0.2853	0.1914	0.046	0.1572	0.1567	-0.0743	0.3703	-0.0603	0.6646	0.006	0.069	1.6924	0.1589	-0.0534	-0.0123	-0.3139
A_42_P601568 Gnai3 guanine nucleotide binding protein, alpha inhibiting 3 (Gnai3)	0.2273	0.5092	0.7638	0.2873	0.2175	0.5741	-0.0972	0.0956	-0.0576	-0.7777	-0.6375	-0.351	-0.3768	-0.4043	-0.2299	-0.7348	-0.8052	-0.9187	-0.0382	0.553	0.1742	-0.0608	0.109	-0.0265	-0.2177	0.0085	0.0282	-0.0531	0.0898	0.3704	0.1697	0.085	0.1769	0.1875	0.1328	-0.1101	0.2524	0.6564	-0.1759	-0.096	-0.0223	-0.0574	0.0055	-0.009	0.2255	0.3287	0.0202	0.1869	0.078
A_43_P22186 Plcb3 Phospholipase C, beta 3	-0.0194	0.0198	0.1846	-0.0923	-0.0529	-0.0027	-0.0354	0.0286	0.282	0.1494	0.2239	0.1842	0.1569	0.085	0.092	0.135	0.2439	0.2435	-0.0065	0.2858	0.0147	0.0285	0.1442	0.0688	0.0382	0.2731	0.143	0.0678	0.0967	0.1132	-0.0779	0.0647	0.0896	-0.005	-0.0217	0.095	0.0615	0.1709	0.0033	0.1554	0.0413	0.4646	-0.001	0.0177	0.9628	0.1188	-0.0328	0.0385	-0.0209
A_42_P674534 Camk2b calcium/calmodulin-dependent protein kinase II beta subunit (Camk2b)	0.1092	0.021	0.013	0.1056	-0.0722	-0.158	0.0914	-0.022	0.0145	-0.02	0.0261	-0.0301	0.1182	-0.0037	-0.0411	0.0984	0.1267	0.1662	0.0113	0.1239	-0.2254	-0.0096	0.0374	-0.0483	-0.1182	-0.0197	-0.05	0.0937	-0.1947	0.0067	-0.0942	0.0658	0.2607	-0.0012	0.0041	0.0336	-0.1045	0.141	0.2084	0.1407	-0.0814	0.1818	-0.064	-0.0156	0.4431	0.15	0.1783	0.1657	0.071
A_43_P12256 Adcy5 adenylate cyclase 5 (Adcy5)	0.2104	0.2961	-0.4461	0.1636	0.1378	0.2156	-0.0989	-0.1161	-0.5022	0.4457	-0.1188	-0.2028	0.1137	0.2616	-0.2631	-0.2592	-0.1208	0.0506	0.1209	0.504	0.2569	-0.0292	0.3209	-0.02	-0.1328	-0.4405	-0.1113	0.022	0.0908	0.0829	0.0758	0.0353	0.1059	0.0723	-0.057	-0.1889	-0.2604	-0.1998	-0.0636	0.0257	-0.1256	0.6154	-0.034	0.1104	1.2685	0.0734	-0.1411	-0.1931	0.0245
A_42_P592910 Adcy3 adenylate cyclase 3 (Adcy3)	2e-04	-0.3379	-0.3686	0.0053	0.0026	-0.1266	0.1213	0.0738	0.1716	0.2173	0.1884	-0.2796	0.1006	-0.0315	-0.3384	0.088	0.0519	0.2641	-0.0995	-0.5586	-0.2542	-0.0356	0.6044	0.0535	-0.1598	0.153	-0.1196	0.1436	0.1466	0.0129	0.0924	0.1381	0.3366	0.3037	0.1822	0.1055	-0.0712	-0.0571	0.1128	0.0633	0.0061	0.497	0.0121	0.1427	0.9565	0.1344	0.0364	0.0403	0.2064
A_42_P816645 Gnb4 Guanine nucleotide binding protein beta 4 subunit	0.1736	0.2828	0.0878	-0.0938	0.2148	0.0652	0.1718	0.2183	-0.0902	0.1289	0.3828	0.3238	0.0446	-0.0377	-0.1838	0.0534	-0.0397	0.1204	-0.1336	0.9874	0.1801	-0.0654	1.5068	0.1192	-0.0911	-0.0493	0.1264	0.0396	0.4133	0.8099	0.0216	0.173	0.4935	0.5148	0.0542	0.0817	0.0732	0.0263	0.0069	0.3471	-0.0676	0.958	-0.0338	0.0026	2.6969	0.3859	-0.1633	0.4616	0.1019
A_43_P22720 Gnb2 Guanine nucleotide binding protein, beta polypeptide 2	-0.0471	-0.1441	-0.3616	0.0293	0.2102	-0.0536	-0.4637	-0.6578	-0.6292	-0.5832	-0.5628	-0.7514	0.1225	0.0388	-0.142	-0.1524	-0.2184	-0.3183	-0.0685	-0.2114	-0.1547	0.1544	-0.1436	0.1016	-0.2921	-0.2233	-0.2921	-0.0951	0.0471	0.3848	0.1576	-0.0791	0.2741	0.5237	0.206	-0.0919	-0.0759	0.2268	-0.1354	-0.1077	-0.1986	-0.2097	0.0091	-0.036	0.4783	-0.1138	-0.0216	-0.0496	0.0229
A_43_P13008 Gjb4 gap junction membrane channel protein beta 4	-0.0312	-0.2854	-0.2637	-0.0827	-0.1747	-0.429	-0.0872	0.0235	-0.0539	0.1738	0.0713	0.0936	-0.1892	0.0281	-0.0082	0.2321	0.2475	0.3152	-0.042	-0.3483	-0.2421	0.0502	-0.3042	-0.0499	0.0058	0.025	-0.0018	0.0585	-0.0315	-0.0806	-0.0822	0.056	-0.0775	-0.1733	0.0452	0.1174	-0.0812	-0.1307	0.0771	-0.1036	0.0201	0.098	0.0492	0.1301	-0.4115	0.0466	-0.0021	0.073	0.0423
A_42_P555125 Atp1b3 ATPase, Na+/K+ transporting, beta 3 polypeptide (Atp1b3)	0.2092	0.8405	1.5737	0.2177	0.1613	0.6856	0.2457	0.4744	0.151	-0.0136	0.1655	0.702	-0.2656	-0.273	-0.4176	-0.2976	-0.2997	-0.2714	-0.3778	1.1392	0.0084	-0.3557	0.914	-0.4325	-0.0764	0.1463	0.2421	0.0393	0.38	0.8785	-0.1416	0.3057	0.2322	0.1122	0.2527	0.0039	0.1526	0.2883	0.0074	0.0751	-0.0407	1.3219	-0.0633	-0.0026	1.5404	0.4368	0.0476	0.2951	-0.0202
A_43_P19865 Gng5 Guanine nucleotide binding protein (G protein), gamma 5 subunit	0.1659	-0.2245	-0.0674	-0.3221	-0.1065	0.2131	-0.1144	0.0605	-0.0264	0.3564	0.1302	0.0083	0.2774	0.0336	-0.2046	0.4687	0.2258	0.3345	0.013	-0.1784	-0.0629	0.0717	-0.2658	0.0696	0.1628	0.0555	0.0455	0.1659	0.1671	-0.1046	-0.0395	0.235	-0.2336	-0.0113	-0.2523	0.1571	-0.1367	-0.1159	0.0976	0.0642	-0.1569	0.0991	0.0113	-0.095	-0.1604	0.2956	0.0786	0.107	0.1075
A_43_P13539 Atp1b3 ATPase, Na+/K+ transporting, beta 3 polypeptide	0.3562	0.2801	0.5438	0.2692	-0.1579	0.3444	-0.279	0.4749	0.5721	0.0286	0.2125	0.3386	0.025	-0.143	-0.0898	-0.4132	-0.0389	-0.0535	0.0861	0.2477	0.1268	-0.1065	0.1966	0.0341	-0.057	-0.0283	-0.0649	-0.0484	-0.1064	0.0349	-0.1305	0.2512	-0.1617	-0.4327	0.0874	-0.2352	-0.0121	0.1712	-0.1854	0.1096	0.0302	0.635	-0.0344	0.0256	0.4488	-0.0437	-0.0118	-0.2118	0.1516
A_42_P554902 Adrb2 adrenergic receptor, beta 2 (Adrb2)	0.0632	-0.0328	-0.112	-0.0139	0.087	-0.3686	0.1447	0.1316	-0.0185	0.0854	0.214	-0.0097	-0.2938	-0.2836	-0.5826	-0.0907	-0.2277	-0.1195	-0.4072	-0.0812	-0.4273	-0.1985	0.3172	-0.0736	-0.1946	0.1056	-0.152	0.2061	0.2973	0.3682	0.1686	0.3162	0.406	0.4893	0.351	0.0933	0.1679	0.466	0.1082	0.0415	-0.0678	0.9721	0.129	0.048	1.0539	0.9766	-0.1077	-0.0396	0.0236
A_43_P15846 Camk4 Calcium/calmodulin-dependent protein kinase IV	-0.243	0.0137	-0.1651	-0.289	-0.221	-0.6182	0.0718	-0.4783	-0.1577	0.2652	0.6539	-0.2136	-0.2574	0.1468	-0.0641	-0.3541	-0.2848	-0.2718	-0.2717	-0.0737	-0.2917	0.2574	-0.0381	-0.0214	0.0095	-0.099	-0.1274	-0.0444	0.3678	-0.2797	-0.0284	-0.1195	0.0315	0.209	-0.1421	-0.3032	-0.2705	-0.0879	-0.2117	0.1425	-0.167	-0.0143	-0.1584	0.1253	-0.6921	0.0741	0.3301	-0.0637	-0.3284
A_43_P13229 Camk2g calcium/calmodulin-dependent protein kinase II gamma (Camk2g)	-0.0381	0.2206	0.4035	-0.185	0.2168	0.4138	-0.066	-0.165	-0.0443	-0.0743	0.0289	0.0946	0.1153	0.084	-0.0303	-0.0595	-0.1264	0.0045	0.1828	0.192	0.3252	-0.0759	0.1024	0.0824	-0.0658	-0.1812	-0.0149	-0.1061	-0.185	-0.0246	0.1008	-0.11	0.0087	-0.0068	0.0508	-0.1172	0.078	0.1694	-0.0024	-0.0618	-0.1089	0.068	0.0773	0.0322	0.4975	-0.0892	-0.0241	0.0368	0.4092
A_43_P21095 Ryr3 ryanodine receptor 3 (Ryr3)	-0.3818	-0.1358	0.1777	-0.0677	-0.1867	-0.056	-0.2762	-0.2038	-0.0857	-0.0841	0.3897	-0.2323	0.5866	0.205	0.6095	-0.0011	0.0779	0.4448	-0.1096	-0.1238	-0.0224	0.0232	-0.0971	-0.0273	-0.0559	0.1644	0.1758	0.1843	-0.2963	-0.0818	-0.1766	-0.0149	0.1424	-0.0864	0.0131	0.0326	0.1857	0.1553	0.0731	0.0764	-0.0232	-0.0603	-0.327	0.104	0.1866	0.0658	0.1944	0.0713	0.5832
A_43_P21067 Ryr1 ryanodine receptor 1 (skeletal) (Ryr1)	-0.0065	-0.2458	-0.0809	-0.0489	-0.0307	-0.018	0.0176	0.0864	0.081	-0.0198	-0.0452	0.0048	0.0638	0.1172	0.0774	0.2025	0.1684	0.1007	0.0277	-0.209	-0.16	0.0777	-0.3536	-0.0573	0.0914	0.1366	0.1141	-0.0212	-0.0791	-0.071	-0.0462	-0.0624	-0.0704	-0.0662	-0.0842	-0.0089	0.0326	0.0809	0.0457	-0.0966	0.0138	0.093	0.028	-0.0976	-0.3102	0.1772	-0.0352	0.0113	-0.0631
A_42_P738091 Cacna1d Calcium channel, voltage-dependent, L type, alpha 1D subunit	0.0667	-0.8066	-1.068	0.1537	-0.1495	-1.1057	-0.0616	-0.3403	-0.8034	0.0534	0.0017	-0.7206	-0.4696	-0.1704	-0.7693	0.2075	0.0546	0.2752	-0.4462	-1.503	-0.7343	-0.1515	-1.2669	-0.2912	-0.489	-0.4597	-0.9434	0.0414	-0.2087	-0.2188	0.1367	0.124	-0.0286	-0.2488	0.1598	0.0277	-0.2906	-0.516	0.0567	-0.4606	-0.1499	-1.3129	0.2516	0.074	-1.3716	-0.4281	0.0141	0.0985	-0.1279
A_43_P15933 Chrm4 Cholinergic receptor, muscarinic 4	-0.0392	0.019	-0.1853	-0.2698	0.068	-0.1078	-0.165	-0.2563	0.0988	0.0656	-0.2092	0.0643	0.1361	0.0383	-0.1165	0.3032	0.2904	0.3451	0.206	-0.0114	0.0236	0.0084	0.1195	0.0023	-0.0517	-0.0251	-0.0384	-0.0246	-0.1792	-0.1004	-0.037	0.0054	0.0035	0.1388	-0.0263	0.0389	0.0896	-0.0018	-0.0296	-0.1553	-0.0316	0.2339	0.121	0.0446	0.4603	-0.1353	-0.0373	0.1687	-0.0111
A_43_P15916 Ryr3 ryanodine receptor 3 (Ryr3)	0.0439	0.186	0.2997	-0.3929	-0.094	-0.1429	-0.1863	0.0143	0.2497	0.0203	0	-0.0069	-0.2458	-0.1065	-0.3674	-0.4149	-0.1438	0.2988	-0.2168	0.4274	0.0932	-0.1614	0.3112	-0.0258	0.13	0.1926	-0.0068	-0.0067	-0.1086	0.5161	0.0959	0.2488	-0.283	0.0366	-0.047	-0.0281	0.0424	0.2042	-0.5557	0.0963	0.2725	-0.1923	0.1124	-0.0798	-0.4001	-0.3296	0.3648	0.0772	0.3259
A_43_P13737 Itpr2 UI-R-C1-lp-b-12-0-UI.s1 UI-R-C1 cDNA clone UI-R-C1-lp-b-12-0-UI 3', mRNA sequence.	-0.0908	-0.2332	-0.4292	-0.1152	-0.3064	-0.7004	-0.0219	0.0908	-0.0165	0.2915	0.128	-0.0994	-0.1383	-0.0946	0.1496	0.0274	0.1783	0.3474	-0.0835	-0.5246	-0.3827	-0.0209	-0.3702	-0.0143	-0.1752	-0.1044	-0.1979	0.0674	0.0629	-0.108	-0.1215	0.1859	0.0185	-0.1474	0.069	0.063	-0.1575	-0.2065	0.07	-0.0095	-0.026	-0.1862	0.2037	0.0973	-0.5762	0.1796	-0.0604	0.103	-0.0162
A_42_P471850 Prkar2a protein kinase, cAMP-dependent, regulatory, type 2, alpha (Prkar2a)	0.0912	0.1588	0.1496	-0.0972	-0.0499	0.3489	-0.2656	-0.3067	-0.0276	0.0648	-0.0982	-0.0116	0.0516	0.3399	0.7582	0.3702	0.5178	0.3732	-0.0152	0.3596	0.0481	-0.019	0.1936	-0.1547	0.0597	-0.1189	-0.0611	0.3469	0.1431	0.1601	0.029	-0.1811	-0.0202	0.3241	-0.1148	-0.0431	0.194	0.3796	0.1388	0.3766	0.0751	-0.1942	0.0734	7e-04	0.2022	-0.1888	-0.0944	-0.027	0.1324
A_42_P526284 Rgs10 regulator of G-protein signaling 10 (Rgs10)	0.0683	0.592	0.8659	0.1463	0.7908	1.1303	0.2972	0.3164	0.1238	-0.1625	-0.0645	0.1553	-0.6177	-0.2903	0.0524	0.0299	-0.1172	-0.3302	-0.1786	0.7192	0.276	0.0197	1.8866	0.6181	-0.0585	0.1088	-0.0178	-0.0117	0.4109	0.7888	0.2246	-0.0827	0.841	1.1456	-0.0651	-0.064	0.0875	0.1603	-0.0165	0.7635	0.2311	1.4231	0.4816	-0.2654	2.7437	-0.1785	-0.1275	0.0225	-0.1727
A_42_P640792 Gjb6 Gap junction membrane channel protein beta 6	0.5813	-0.1934	-0.4631	-0.4159	-0.6367	-0.5511	0.3731	0.7368	-0.5033	-0.0429	-0.1734	0.0579	0.2671	0.3993	0.327	-0.0352	-0.0903	0.507	-0.1875	-0.1226	0.0694	0.2912	-0.1871	0.1993	0.0738	-0.036	-0.1751	-0.0313	-0.0835	0.1795	0.0578	-0.0063	0.1221	0.2184	-0.0551	-0.0519	-0.0127	-0.159	-0.0244	-0.1844	-0.2536	0.1615	0.1803	-0.0846	-0.1445	-0.2271	-0.179	0.2433	0.0431
A_43_P21260 Adcy1_predicted similar to brain adenylate cyclase 1; adenyl cyclase; ATP pyrophosphate-lyase; 3,5-cyclic AMP synthetase; adenylate cyclase type I; brain type I adenylyl cyclase (LOC305509)	-0.1596	-0.3787	-0.3698	-0.1302	-0.2573	-0.4362	-0.0472	-0.124	-0.188	0.0352	0.1983	0.049	-0.056	0.0888	-0.1429	0.126	0.1605	0.0679	0.0413	-0.194	-0.1671	0.0294	-0.3176	0.0425	-0.0253	0	-0.0845	0.0575	0.0041	-0.1811	-0.0078	0.0361	-0.0312	-0.1131	0.0466	0.0851	-0.0566	-0.11	0.0502	-0.0142	-0.018	-0.1409	-0.0257	-0.0599	-0.7653	0.0582	0.0094	0.122	0.003
A_43_P19385 Adcy1_predicted similar to brain adenylate cyclase 1; adenyl cyclase; ATP pyrophosphate-lyase; 3,5-cyclic AMP synthetase; adenylate cyclase type I; brain type I adenylyl cyclase (LOC305509)	-0.066	-0.7959	-0.6699	0.038	-0.1081	-1.1828	-0.1058	-0.2555	-0.1722	-0.5168	-0.2769	-0.9382	0.0588	0.1102	-0.6739	0.1863	-0.0397	-0.2955	0.0443	-0.6151	-0.3514	0.2287	-1.0716	-0.0134	-0.1008	-0.0665	-0.238	0.029	-0.2007	-0.3003	-0.0134	-0.132	-0.1868	-0.2465	0.001	0.0124	-0.1055	-0.0906	-0.0019	-0.1838	0.0628	-0.0484	-0.0806	-0.0153	-1.2998	0.1999	-0.105	0.0576	0.0141
A_42_P786924 Prkcd protein kinase C, delta (Prkcd)	-0.1171	0.4112	0.6605	0.0106	0.2513	0.8343	-0.0668	0.0103	-0.4614	-0.0926	-0.0881	0.1977	-0.045	0.0384	-0.1843	-0.2541	-0.2638	-0.1611	-0.0666	1.2446	0.5273	-0.0184	1.1529	0.2596	-0.1609	0.1008	0.0534	-0.0751	0.2208	0.6577	0.1261	-0.0613	0.3381	0.3882	0.0684	-0.0352	0.2114	0.4733	-0.052	-0.0936	-0.0109	1.1411	-0.0317	-0.0684	1.499	0.352	0.0853	0.2647	-0.0596
A_43_P10996 Atp1b2 ATPase, Na+/K+ transporting, beta 2 polypeptide (Atp1b2)	-0.0243	-0.354	-0.1658	-0.054	-0.1662	-0.4822	0.008	-0.052	0.0064	0.1876	-0.0934	-0.1319	0.0423	0.1423	-0.0703	0.19	0.1048	0.2877	-0.0136	-0.4143	-0.2768	-0.0117	-0.5946	-0.0923	-0.0758	-0.0627	-0.1376	0.0687	-0.0905	-0.2254	-0.0292	0.0979	-0.0997	-0.2069	-0.0094	0.0826	0.0419	0.1041	0.1169	-0.1627	-0.0214	-0.1397	0.0768	0.0749	-0.5838	0.045	-0.0713	0.0628	0.1341
A_43_P13986 Gnb1 guanine nucleotide binding protein, beta 1 (Gnb1)	0.1834	0.4396	0.3897	0.0293	0.0527	0.1054	0.2044	0.2092	0.3527	0.189	0.0607	0.0577	-0.307	-0.3752	-0.4357	-0.2995	-0.3119	-0.1729	-9e-04	0.3498	0.1499	-0.0422	0.6002	0.0211	-0.1179	0.0118	0.0989	-0.1005	0.0551	0.1421	-0.0586	0.076	0.1748	0.0599	-0.0665	0.0426	0.1827	-0.0381	0.0058	-0.1196	-0.1581	0.4328	0.011	-0.0071	0.9365	0.1431	0.0178	0.1001	-0.1336
A_42_P483497 Rgs2 Regulator of G-protein signaling 2	0.0139	0.6628	2.0899	0.1975	0.6715	1.7216	0.0743	0.122	0.2055	-0.0694	0.2926	-0.2222	-0.3073	-0.3447	-0.4689	-0.3056	-0.4407	-0.1461	-0.4335	3.3946	-0.3588	-0.293	2.0055	0.0503	-0.3307	-0.1186	-0.3965	0.436	1.0423	1.9339	0.0689	0.4854	0.8327	1.0498	0.1755	-0.0915	0.6277	1.8084	-0.0516	0.5779	-0.0808	3.0427	0.314	-0.1163	3.1144	0.9867	-0.0494	1.0941	0.1885
A_43_P15867 Rgs11 Regulator of G-protein signaling 11	-0.1968	-0.2006	-0.2016	0.1397	-0.2373	-0.3474	-0.0093	0.1501	-0.1617	-0.165	0.3412	-0.237	-0.2908	0.0197	0.5153	0.2356	0.0748	-0.0526	-0.1852	-0.147	-0.4491	0.0816	-0.167	-0.1172	-0.2178	-0.1318	-0.2815	0.2506	0.0836	-0.2068	-0.1058	0.0639	0.0821	0.1486	0.0024	-0.2004	-0.1975	0.0944	-0.011	0.1808	-0.0051	-0.1272	0.3204	0.096	-0.0635	0.3078	0.1365	-0.2164	0.3127
A_43_P22969 Ryr2_predicted similar to cardiac Ca2+ release channel (LOC361264)	-0.4383	-0.1717	0.1944	-0.1564	-0.4232	-0.1032	0.1193	-0.3215	-0.0202	0.4114	0.7622	-0.0103	0.2858	0.1406	0.634	0.3647	0.1292	0.1947	0.0201	0.1201	0.0228	0.0741	0.0753	0.2241	0.079	0.1158	0.0578	0.1237	0.0509	-0.0134	-0.088	0.1004	-0.0228	-0.1225	0.0013	0.0651	0.2134	-0.0088	-0.0067	0.1362	0.0323	0.1102	-0.052	0.1791	0.2745	-0.1233	-0.0103	0.0388	-0.085
A_42_P794901 Ywhah tyrosine 3-monooxygenase/tryptophan 5-monooxygenase activation protein, eta polypeptide (Ywhah)	0.1086	0.9937	1.132	0.1612	0.5286	1.4555	-0.0357	0.2474	-0.2941	-0.2991	-0.0818	0.6189	-0.4287	-0.4733	-0.0902	-0.341	-0.3848	-0.5259	-0.0695	1.3847	0.6215	0.0059	1.535	0.1703	0.0269	0.1905	0.4706	-0.0217	0.2054	0.7805	-0.1104	0.1055	0.1612	0.2172	0.1487	-0.1573	0.1594	0.2991	-0.0655	0.0976	-0.1174	0.8632	-0.123	-0.0948	1.3917	0.3323	-0.0151	0.3079	-0.0276
A_43_P19129 Ryr2 ryanodine receptor type II (Ryr2)	-0.105	-0.0949	-0.1522	0.0756	-0.0812	-0.0048	0.1034	-0.0343	0.0484	0.0022	0.2519	0.059	0.0974	0.0327	-0.0181	0.4578	-0.0501	0.1144	-0.2764	-0.3315	-0.1481	0.0528	-0.1419	0.0987	-0.0046	-0.0489	0.1928	0.0592	-0.0944	-0.0593	-0.154	-0.2219	-0.0776	-0.0321	0.1395	-0.0432	0	-0.03	-0.0014	-0.0628	0.0946	-0.0207	0.0085	0.1565	-0.1107	-0.0384	-0.0277	0.0206	0.4564
A_43_P10260 Gng12 Guanine nucleotide binding protein (G protein), gamma 12	0.4168	0.1898	0.3587	0.3376	0.1591	-0.181	0.2623	0.3933	0.3124	0.1172	-0.1706	-0.4211	-0.1725	-0.0973	-0.4349	-0.3998	-0.3728	-0.3531	-0.2085	0.1509	-0.0551	-0.2308	-0.4886	-0.4411	-0.197	-0.2412	-0.2323	-0.0695	-0.2507	-0.1769	0.0253	-0.1888	-0.1449	-0.0385	-0.1377	-0.2948	-0.14	0.2823	-0.0893	-0.1147	-0.0042	-0.0721	-0.0722	-0.0638	-0.3991	0.227	0.0178	-0.0604	-7e-04
A_43_P22014 Cacna1e Calcium channel, voltage-dependent, L type, alpha 1E subunit	-0.0794	-0.3171	-0.226	-0.0865	-0.1268	-0.2283	-0.0227	0.0544	-0.0344	0.0401	0.1238	0.0772	0.3328	-0.011	-0.187	0.3356	0.1962	0.2318	-0.0667	-0.2617	-0.1983	-0.0458	-0.2853	-0.1561	-0.0524	-0.0971	-0.1208	0.0518	0.0587	-0.0472	-0.1817	0.0166	-0.085	-0.1864	0.1083	0.0446	0.0095	-0.1286	0.0676	-0.0829	0.0491	-0.2459	-0.0796	0.0554	-0.418	0.0746	-0.0412	0.0882	-0.2289
A_42_P608713 PRKCQ Protein kinase C, theta	0.2446	0.1504	0.2994	-0.0123	0.1024	0.0456	0.0787	-0.0438	-0.2239	-0.0734	-0.137	0.5065	-0.1466	0.0032	-0.3308	0.221	0.0528	0.2546	-0.0544	0.7151	-0.2719	-0.0611	0.1088	-0.2073	-0.1513	0.0489	-0.0136	-0.095	-0.1486	0.0267	0.0937	0.1262	0.3163	0.0142	0.1652	0.0341	0.1021	0.4606	0.312	-0.0234	-0.0328	0.7433	0.2165	-0.1795	0.6351	0.0433	-0.0858	0.1998	-0.115
A_42_P522777 Rgs7 regulator of G-protein signaling 7 (Rgs7)	0.1844	-0.4942	-0.4217	-0.3522	-0.3662	0.1002	-0.0524	-0.3162	-0.0422	0.4429	0.3423	0.1545	0.4468	0.0698	-0.049	0.1765	-0.0601	0.1006	-0.1101	-0.0869	-0.083	0.0952	-0.3396	0.0621	-0.0594	-0.0301	-0.2592	1e-04	-0.0785	-0.1124	-0.127	-0.114	-0.264	-0.4588	-0.0919	0.2345	-0.2467	-0.299	-0.1208	0.1126	0.1079	-0.0256	-0.0532	0.1516	-0.3266	-0.0053	-0.0971	-0.0697	0.3622
A_43_P10098 Gnb5 Guanine nucleotide binding protein, beta 5	-0.0826	-0.0585	-0.1168	-0.1477	-0.3605	-0.3146	0.0819	0.5098	0.6196	0.4359	0.5298	0.6066	0.0163	-0.215	-0.4046	0.0636	0.127	0.4409	-0.341	-0.4927	-0.2848	-0.0878	0.0979	0.1099	0.0572	0.2569	-0.0222	-0.0365	0.2145	0.2533	0.0049	0.565	0.2294	0.0024	0.2033	0.1799	-0.0492	-0.2727	0.0837	0.0763	-0.0715	-0.342	0.1564	0.0621	0.3217	-0.189	-0.0039	0.2363	-0.2402
A_42_P587167 Prkar2a Protein kinase, cAMP-dependent, regulatory, type 2, alpha	0.1143	-0.0601	-0.085	0.1549	-0.1525	0.4353	0.1411	-0.0302	0.2281	0.2349	-0.1216	-0.383	-0.1348	-0.294	-0.121	-0.5525	-0.2362	-0.1999	-0.2967	0.3888	-0.3056	-0.1324	0.5538	0.0939	0.1056	-0.2175	-0.1781	0.6093	0.5614	0.508	-0.0461	0.1846	-0.0882	0.0232	-0.3379	-0.1223	-0.1383	-0.6817	-0.0214	0.5193	-0.0699	-0.1202	0.0774	0.1805	0.1049	-0.0446	-0.044	0.2332	-0.2026
A_42_P556329 Atp1a4 ATPase, Na+/K+ transporting, alpha 4 polypeptide (Atp1a4)	0.1431	-0.3448	0.1006	0.0121	-0.1981	-0.6856	-0.185	0.1968	-0.0036	-0.0494	-0.0111	-0.1295	0.5077	-0.1934	-1.0478	0.2141	0.0039	0.0697	-0.1764	-0.0848	-0.1972	0.1578	-0.2011	-0.0236	-0.3115	-0.062	-0.6058	-0.1135	-0.1259	-0.0753	-0.0204	0.257	-0.1011	-0.2056	0.006	0.1414	-0.086	-0.1288	0.1163	-0.1228	-0.2329	-0.0257	0.165	0.0731	-0.4938	-0.1636	-0.1275	0.1479	0.1684
A_43_P22636 Cacna1d Calcium channel, voltage-dependent, L type, alpha 1D subunit	0.3242	-0.151	-0.2394	0.1476	-0.2086	-0.5834	0.264	0.0595	0.1629	0.3033	-0.0898	-0.5806	-0.2537	0.0352	-0.2538	-0.203	-0.2047	-0.0902	-0.1187	-0.6287	-0.1387	-0.202	-1.4526	-0.5292	-0.3004	-0.113	-0.8148	-0.0466	-0.5448	-0.4667	-0.4007	-0.3677	-0.4534	-0.8917	-0.4631	-0.3835	-0.9792	-1.3907	-0.1696	-0.7468	0.2586	-1.0812	-0.3567	0.0661	-2.0941	-1.3975	0.0037	-0.4652	0.0485
A_43_P17654 Adcy7 similar to adenylyl cyclase type VII (LOC307744)	1.0493	0.0406	-0.4614	0.7635	0.4696	-0.5869	0.4919	0.2734	0.8519	-0.0886	-0.3756	-2.0064	-0.12	-0.0924	-0.631	-1.0733	-1.3962	-1.4424	-0.0496	-1.1628	-0.1572	0.3164	-0.8556	0.2346	0.1523	-0.202	0.0813	0.0862	-0.287	-1.0205	-0.3113	-1.0573	-0.8223	-1.0934	-0.9478	-0.4114	-0.5775	-0.9604	-0.2364	0.0474	0.3991	-0.1324	0.1093	0.0341	-2.4749	0.5888	0.1916	0.5814	-0.1791
A_43_P21805 Adcy1_predicted Unknown	-0.1277	-0.2154	-0.2963	-0.089	0.0171	0.0418	-0.0887	-0.1247	-0.1556	-0.083	-0.0799	0.1573	-0.0022	0.071	0.397	0.1832	0.1464	0.2122	0.1058	-0.1488	-0.0981	-0.0127	-0.0915	-0.0814	-0.0752	0.0418	-0.0804	0.0839	-0.0073	-0.0615	0.0366	0.1376	0.1067	-0.162	0.079	0.106	-0.058	-0.0873	0.0472	-0.0884	-0.0041	-0.1478	-0.0493	-0.0517	-0.1194	0.0188	-0.0963	0.068	-0.1122
A_42_P709316 Prkcm protein kinase C, mu (Pkcm)	-0.122	-0.2058	-0.0151	0.15	0.1976	0.0988	-0.5374	0.2556	-0.1972	0.2341	-0.2118	-0.45	0.433	0.1433	-0.2426	-0.0167	0.1383	-0.0366	-0.0108	-0.2254	-0.3261	-0.0578	0.2051	0.1866	0.0065	-0.0065	-0.0042	-0.0722	-0.0324	-0.2026	-0.2708	0.0533	0.2759	-0.5064	-0.0598	0.0376	-0.0634	0.2933	-0.0671	-0.0079	-0.2656	-0.143	0.0967	-0.4852	0.0105	0.2621	0.316	0.0573	0.2414
A_42_P587050 Ywhab tyrosine 3-monooxygenase/tryptophan 5-monooxygenase activation protein, beta polypeptide (Ywhab)	-0.2188	-0.2005	-0.7837	-0.1526	-0.0693	0.0308	-0.3425	-0.1329	-0.4235	-0.1105	-0.3412	0.0496	-0.5804	-0.5522	-0.3223	-0.5409	-0.2947	0.0087	0.0613	0.003	0.0909	-0.2002	0.3212	-0.1967	-0.2411	-0.106	-0.1034	-0.1774	0.0099	0.1126	0.1076	0.0558	0.1564	0.1843	0.026	-0.1371	-0.0312	-0.0958	-0.2342	-0.0242	-0.1502	-0.1094	0.0221	-0.107	0.5559	-0.1985	-0.1152	0.0013	0.0768
A_42_P516009 Gnb1 Guanine nucleotide binding protein, beta 1	0.2687	0.4573	0.7207	0.0358	-0.0018	0.3691	0.256	0.565	0.8015	0.4128	0.2549	-0.0498	-0.0724	0.027	-0.0406	0.0892	7e-04	0.0892	0.0948	1.1677	0.6838	-0.0325	0.5864	-0.2308	-0.1584	0.0971	0.5851	0.1064	-0.0358	-0.2609	-0.2131	-0.3695	-0.4718	-0.3273	-0.4714	-0.3968	-0.1456	-0.3502	-0.0097	0.1519	0.1451	1.7098	-0.2063	0.0266	0.7259	1.524	0.0459	0.1187	-0.2332
A_43_P17934 Gnao Guanine nucleotide binding protein, alpha o	0.0053	-0.5936	-0.5162	0.0261	-0.1956	-1.1639	0.1796	0.1864	0.0458	0.485	0.4642	-0.0696	0.0265	0.2853	-0.3544	0.3296	0.1319	0.1372	-0.0377	-0.7082	-0.4354	0.2135	-0.9738	0.0706	-0.119	-0.0899	-0.105	0.0937	0	-0.3009	0.0915	0.0221	-0.1862	-0.3575	-0.0541	0.1838	-0.1537	-0.28	0.1807	0.0385	0.2437	0.1813	0.0097	0.0678	-1.1432	0.2661	0.0621	0.3282	0.021
A_43_P19699 Prkca Protein kinase C, alpha (Prkca)	0.2704	0.4972	0.2189	0.0043	0.2347	0.6895	-0.1556	-0.201	0.023	-0.0844	-0.2992	0.0315	0.2641	0.0802	0.2439	-0.5575	-0.271	0.2188	0.1901	0.1698	0.4288	-0.1644	0.252	0.4043	-0.1777	-0.2417	-0.0559	-0.1735	-0.4813	-0.1448	0.2088	0.1396	0.2465	0.4104	-0.2318	0.0958	0.0453	0.4384	0.1581	-0.1649	-0.2047	-0.4572	-0.0026	0.1424	0.055	-0.2517	-0.0377	0.0398	0.0576
A_42_P792129 Arrb2 Arrestin, beta 2	0.0482	0.2657	-0.091	0.0493	0.465	0.2424	-0.0106	-0.0287	-0.2617	0.0761	0.0135	0.1456	-0.0949	0.0066	-0.0848	-0.0637	0.0335	0.1989	-0.0882	0.7108	0.0925	-0.11	1.1337	0.1383	-0.1715	-0.1559	-0.2662	0.0774	0.1324	0.2303	0.0132	0.1713	0.4734	0.7219	0.1523	-0.0676	-0.1406	-0.0818	-0.0024	0.3856	-0.1094	1.1539	0.228	-0.0729	2.0275	-0.3248	0.022	-0.1259	-0.0155
A_42_P569464 Calm1 Calmodulin 1	0.1075	0.2736	-0.3651	-0.1013	0.4388	0.5736	0.4022	0.0298	-0.2164	0.4078	0.8358	0.4926	-0.3679	-0.451	0.6465	0.1926	0.0163	-0.0012	0.0305	-0.2907	0.2447	-0.1579	1.0055	0.3431	-0.1236	-0.2524	-0.1415	0.3759	0.4509	0.5364	-0.0565	0.0571	0.3165	0.3495	0.0434	0.1889	-0.1966	-0.2255	0.1644	0.4365	-0.0982	0.5731	0.1927	-7e-04	1.388	0.0185	-0.0684	0.1402	0.0555
A_42_P761662 Atp2b1 ATPase, Ca++ transporting, plasma membrane 1	0	-0.5075	-0.171	-0.1008	-0.2732	-0.2834	0.0878	0.0927	0.1925	0.7231	0.4672	0.1111	0.0639	0.1555	-0.1282	0.0617	0.1798	0.4297	-0.1162	0.0248	-0.444	-0.0731	0.5601	-0.1503	-0.0658	-0.0422	-0.0826	0.0642	0.1811	0.0249	-0.3314	-0.3013	-0.4114	-0.6976	-0.5497	-0.1287	0.0217	-0.328	-0.037	0.0678	0.1415	0.5547	-0.1116	0.0472	0.5588	-0.2803	-0.0416	0.0356	-0.1756
A_42_P468271 Camk2d calcium/calmodulin-dependent protein kinase II, delta (Camk2d)	0.2416	0.3981	0.7763	0.3972	0.2166	0.21	-0.0732	-0.218	0.1392	0.0478	-0.1653	-0.121	-0.3522	-0.0908	-0.571	0.1484	0.1485	-0.0822	-0.1041	1.1789	-0.0819	0.0388	1.2067	-0.0625	0.1143	0.051	0.2025	0.0388	0.1598	0.2627	-0.1275	-0.008	0.2763	0.4979	-0.0687	-0.099	0.0297	0.4157	0.0201	0.1537	-0.0101	1.3865	0.3751	-0.0279	1.3875	0.2602	0.0344	0.2481	0.2462
A_43_P19450 Prkca Protein kinase C, alpha (Prkca)	0.2315	0.3323	0.2128	0.0068	0.1056	0.3177	-0.121	0.1864	0.0771	0.3099	0.3135	0.6885	0.0982	0.21	0.4124	0.1942	0.105	0.0948	0.3923	0.0631	0.5502	0.2015	0.2946	0.3782	0.2094	1e-04	0.2275	0.0898	-0.0989	-0.0996	-0.232	0.0027	-0.1108	-0.3994	-0.0881	0.0154	-0.0838	-0.2885	-0.073	-0.039	0.0054	-0.3127	-0.0128	0.1459	0.0969	0.0103	-0.0915	0.0188	-0.3611
A_42_P519806 Pkig protein kinase inhibitor, gamma (Pkig)	0.2347	0.0602	-0.3168	0.0348	0.1132	-0.0192	0.0746	-0.2195	0.0721	0.3731	0.0374	-0.1118	0.3448	0.2799	0.2285	0.2146	0.2962	0.4412	-0.0284	-0.3722	-0.1996	-0.0563	0.667	-0.0025	-0.1636	-0.213	-0.3382	-0.1326	0.087	0.2003	0.2006	-0.1916	0.216	0.596	0.0165	0.0367	-0.2641	0.2225	0.0132	-0.0105	0.0255	0.649	0.0248	0.0511	1.1524	0.4077	0.0199	0.2822	-0.0547
A_43_P12432 Gng5 guanine nucleotide binding protein (G protein), gamma 5 subunit (Gng5)	-0.0997	0.0153	1.0084	-0.1557	-0.272	-0.2702	0.2935	0.1351	0.2938	0.2743	0.5071	0.6146	0.2065	0.069	-0.2471	0.1575	0.142	0.2005	-0.222	0.2178	-0.2889	-0.0995	-0.0621	-0.1085	0.0704	0.3113	0.2753	0.0527	0.1602	0.0501	-0.2598	0.0315	-0.1707	-0.4419	0.0205	0.1431	-0.0179	-0.2892	0.1341	0.1246	0.1448	0.1007	-0.1105	0.1291	0.0172	0.345	0.0985	0.195	-0.1042
A_43_P11990 Gjb5 gap junction membrane channel protein beta 5 (Gjb5)	-0.0108	-0.4084	-0.4267	-0.2749	-0.2317	-0.4501	-0.0276	-0.056	0.0253	0.3971	0.2551	0.1356	0.322	0.228	0.1117	0.3404	0.3949	0.5311	0.1513	-0.0757	-0.0469	0.1314	-0.2673	0.0729	0.1965	0.1409	0.1069	-0.033	-0.0502	-0.2593	-0.065	-0.1552	-0.1727	-0.2922	-0.289	0.0891	-0.1736	-0.136	0.213	0.0012	0.0422	-0.0897	-0.044	0.0159	-0.1774	0.0671	-0.0611	0.1488	0.0389
A_43_P11983 Rgs9 regulator of G-protein signaling 9 (Rgs9)	0.269	0.1186	0.182	0.0846	0	-1.2128	-0.0123	0	0.6461	0.0257	-0.0276	0.3821	0.2554	0.0267	0.0548	-0.1957	-0.3112	-0.3186	-0.1812	-0.2406	0.0763	-0.0989	-0.1369	0.0237	0.088	-0.2026	9e-04	0.1021	-0.1457	-0.0663	0.0257	-0.1718	-0.0576	0.057	0.1384	0.0247	0.0748	-0.0076	0.2406	-0.0468	-0.0873	-0.506	-0.0818	0.0884	0.1672	-0.4696	-0.1685	0.1337	0.0814
A_43_P11918 Gnao guanine nucleotide binding protein, alpha o (Gnao)	0.2885	0.8158	1.2495	0.4425	0.3406	1.3281	0.3796	0.1703	0.1071	-0.2578	-0.1896	-0.0065	-0.1119	-0.1017	0.4046	-0.2831	-0.4578	-0.506	0.0784	2.8318	0.4556	0.0747	1.2744	0.1385	0.2799	-0.1408	0.6614	-0.1905	0.3925	1.1872	-0.0761	-0.4158	0.2534	0.6319	-0.2654	-0.4826	0.0312	0.7961	-0.2732	0.0628	0.0327	1.3458	0.3062	0.0465	2.2527	0.6655	0.038	0.5526	-0.1931
A_42_P622681 Prkar2b protein kinase, cAMP dependent regulatory, type II beta (Prkar2b)	0.1517	-0.1255	0.035	-0.1693	-0.3836	-0.3784	-0.0811	0.2453	0.0422	0.26	0.1838	0.4568	0.0759	-0.1	-0.8738	0.2849	0.0821	0.2024	-0.0656	0.3185	-0.14	0.0095	0.9156	-0.1849	-0.2434	0.024	-0.0932	-0.0041	0.327	0.343	-0.0181	0.4766	0.2977	-0.258	0.0897	0.1473	0.0099	-0.0304	0.2768	-0.2126	-0.1249	0.6386	0.0312	0.1303	1.3913	-0.1155	-0.0824	0.0454	-0.019
A_43_P14623 Rgs7 Regulator of G-protein signaling 7	0.1977	-0.0491	-0.9234	0.0712	-0.1917	-0.5558	0.2937	0.1055	-0.2729	0.1334	0.3874	-0.0168	-0.234	-0.2938	-0.5382	-0.1878	-0.3833	-0.602	-0.0655	-1.2355	-0.3857	0.0129	-0.4944	0.0662	-0.2334	-0.227	-0.201	0.3639	0.1633	-0.0853	0.1162	0.1146	0.0833	0.2445	0.0032	-0.0525	-0.1643	-0.3216	0.0208	-0.0216	0.2082	-0.4244	0.02	0.1661	-0.7926	0.4602	0.1666	0.5146	-0.04
lalt.pool	-0.075	2.975	3.425	-0.2	2.325	6.4	-0.225	-0.025	-0.55	0.05	0.275	1.525	0.15	-0.125	1.575	0.15	0.025	0.15	0.275	7.1	1.975	-0.15	6.025	0.675	-0.35	0.15	0.475	-0.4333	1.4167	3.5833	-0.0667	-0.6333	0.2167	1.8	0.1167	-0.9333	0.35	2.8333	-1.1	1.675	1.025	5.325	-0.125	-0.25	8.425	2.35	-0.325	1.825	-0.95
[truncated: 25 more columns]
