# Supplementary material for: Gene set enrichment analysis for non-monotone association and multiple experimental categories
Source: BMC Bioinformatics. 2008 Nov 14;9:481. doi: 10.1186/1471-2105-9-481 (PMC2636811; doi:10.1186/1471-2105-9-481)
Supplement: Additional file 2 — Sets and Expression. The intermediate analysis results of NCT compendium data set. Sets directory contains lists of identified gene sets under different across-compound (category) selection criteria. Compound specific p-values, set size, etc are provided. Expression directory contains extracted expression data for respective identified gene sets. [file 1471-2105-9-481-S2.zip › SetsAndExpression/expression/C2-6of8liverp05-Cfilter-30-blood-BETA_ALANINE_METABOLISM.txt]

geneids	1.2.Dich-24-15#-0.1	1.2.Dich-24-150#3	1.2.Dich-24-1500#3.4	1.2.Dich-48-15#-0.2	1.2.Dich-48-150#2.3	1.2.Dich-48-1500#6.4	1.2.Dich-6-15#-0.2	1.2.Dich-6-150#0	1.2.Dich-6-1500#-0.6	1.4.Dich-24-15#0	1.4.Dich-24-150#0.3	1.4.Dich-24-1500#1.5	1.4.Dich-48-15#0.2	1.4.Dich-48-150#-0.1	1.4.Dich-48-1500#1.6	1.4.Dich-6-15#0.2	1.4.Dich-6-150#0	1.4.Dich-6-1500#0.2	Brom-24-25#0.3	Brom-24-250#7.1	Brom-24-75#2	Brom-48-25#-0.2	Brom-48-250#6	Brom-48-75#0.7	Brom-6-25#-0.4	Brom-6-250#0.2	Brom-6-75#0.5	Diqu-24-10#-0.4	Diqu-24-20#1.4	Diqu-24-25#3.6	Diqu-24-5#-0.1	Diqu-48-10#-0.6	Diqu-48-20#0.2	Diqu-48-25#1.8	Diqu-48-5#0.1	Diqu-6-10#-0.9	Diqu-6-20#0.4	Diqu-6-25#2.8	Diqu-6-5#-1.1	Gala-24-100#1.7	Gala-24-25#1	Gala-24-400#5.3	Gala-48-100#-0.1	Gala-48-25#-0.2	Gala-48-400#8.4	Gala-6-100#2.4	Gala-6-25#-0.3	Gala-6-400#1.8	Mono-24-10#-1
A_43_P14184 Acadl acetyl-Coenzyme A dehydrogenase, long-chain (Acadl)	-0.3114	-0.1262	-0.6198	-0.1778	0.156	0.1466	-0.043	-0.2893	-0.5047	0.2514	0.1398	0.1388	-0.2632	-0.2484	0.0699	-0.0946	-0.173	-0.3372	-0.0267	-0.7138	-0.1922	-0.0735	0.3014	0.0473	0.3583	0.024	0.2939	-0.3415	-0.394	-0.2154	-0.3524	0.1345	0.288	0.2679	0.2007	-0.2472	-0.3627	-0.4209	-0.2468	-0.1828	0.0362	-0.0181	-0.3001	0.0832	-0.0097	-0.2309	0.0311	-0.2822	-0.1848
A_43_P12194 Aldh9a1 Aldehyde dehydrogenase family 9, subfamily A1	-0.0678	0.0483	0.109	0.0184	-0.0514	0.0097	-0.0133	-0.0048	0.0788	-0.1221	-0.0656	-0.1736	-0.4201	-0.2282	-0.2499	-0.0073	-0.126	0.1785	-0.0219	0.0965	-0.0123	-0.0684	-0.0406	-0.0461	0.1442	0.2338	0.125	0.2283	0.2147	0.2236	0.231	0.4402	0.111	0.1504	0.162	0.36	0.2488	0.2688	0.3872	0.0255	-0.0516	-0.2171	0.0418	-0.0699	-0.1585	0.0536	-0.0493	-0.0091	0.1017
A_43_P11771 Gad1 glutamate decarboxylase 1 (Gad1)	0.052	0.079	0.1347	0.1092	-0.1198	-0.221	-0.1027	-0.0227	-0.0649	0.1558	0.2819	0.0636	-0.1351	-0.1249	-0.1684	0.1745	0.194	0.3054	0.0548	-0.0392	0.0354	-0.0153	-0.0874	-0.0189	-0.1116	0.0365	-0.0814	0.3738	0.3673	0.1686	0.2893	-0.0106	-0.0532	-0.0906	-0.0025	0.1985	0.096	0.3971	0.1763	0.1495	0.038	-0.2488	0.0591	-0.0522	-0.0379	0.0542	-0.0228	0.0109	0.006
A_43_P11702 Acadsb Acyl-Coenzyme A dehydrogenase, short/branched chain	0.0926	-0.0033	-0.0389	-0.1952	0.2696	0.0028	-0.3494	0.0146	0.1748	-0.1066	0.0757	-0.1132	0.1367	0.0359	0.1299	0.0813	-0.0148	0	-0.1824	-0.0894	0.0737	-0.173	-0.2639	0	-0.2882	-0.0737	0.246	0.2332	0.4911	-0.1842	0.3296	-0.2234	-0.0653	-0.2479	-0.0313	-0.0405	0.299	0.2814	0.0387	-0.4688	-0.5461	-0.1979	-0.1383	-0.0197	-0.1775	-0.0866	-0.3782	0.0605	-0.2248
A_42_P783389 Acadl acetyl-Coenzyme A dehydrogenase, long-chain (Acadl)	-0.3134	-0.1506	-0.6904	-0.1618	0.1313	0.0886	-0.0448	-0.2836	-0.6211	0.1908	0.1694	0.1553	-0.2064	-0.2215	0.064	-0.1324	-0.1005	-0.3682	-0.051	-0.6704	-0.1953	-0.0862	0.3123	0.0464	0.3701	-0.0032	0.4006	-0.3826	-0.407	-0.2226	-0.3539	0.197	0.2616	0.2263	0.2084	-0.2437	-0.3547	-0.4867	-0.2143	-0.1305	-8e-04	0.2099	-0.3036	0.0431	-4e-04	-0.2226	0.0562	-0.1489	-0.1909
A_43_P12472 Abat 4-aminobutyrate aminotransferase (Abat)	0	-0.1116	0	0	0	0	0	-0.0581	0	0	0	0	0.219	0	0	0.1606	0	0	-0.1637	0	0	0.1343	0.1812	-0.0092	0.0973	0	-0.3967	-0.1411	0.1524	0	0.0624	-0.0308	0.2771	-0.3486	0.1016	0	0	-0.021	-0.1153	0	0	0	0	0	0	0	-0.3384	0.3342	0.099
A_43_P12705 Aldh3a1 aldehyde dehydrogenase family 3, member A1 (Aldh3a1)	-0.1858	-0.137	-0.2172	-0.1162	0.0605	0.0858	-0.0193	-0.2253	-0.3154	-0.3535	-0.4798	-0.3399	-0.2105	-0.3175	-0.2364	-0.243	-0.2828	-0.725	-0.0123	-0.096	-0.1237	0.1786	0.5857	0.1719	-0.0183	-0.2323	0.0248	-0.0022	-0.0755	-0.4349	0.0159	0.0625	0.0538	0.316	0.1033	-0.3492	0.0155	-0.0385	-0.436	-0.3234	-0.2339	-0.1027	-0.2265	-0.0417	0.0736	-0.1273	-0.0248	-0.2292	0.0716
A_43_P12726 Aldh2 Aldehyde dehydrogenase 2	-0.1044	0.0768	-0.0639	-0.1873	0.1264	0.5072	0.0449	-0.1697	-0.4213	-0.206	-0.3363	-0.1419	-0.3618	-0.4328	-0.0144	-0.2663	-0.2989	-0.5906	0.0253	-0.2292	0.0281	0.0665	0.7699	0.1662	0.1987	-0.0775	0.184	-0.4135	-0.3712	-0.1795	-0.4144	0.2993	0.4219	0.6781	0.0791	-0.391	-0.3294	-0.6056	-0.4014	-0.3133	-0.3004	-0.093	-0.2367	0.2407	0.1314	-0.239	0.0377	-0.3101	-0.083
A_43_P12957 Upb1 ureidopropionase, beta	0.1158	0	0	-0.1276	0.1538	0	-0.0065	0	0	-0.1465	-0.0525	-0.163	-0.0385	0.1346	0.123	-0.1407	0	0	0.0229	0.2514	-0.0568	0	-0.2106	0	-0.2018	0.182	0.0605	-1e-04	0.1027	-0.3071	-0.147	0.3089	0.014	-0.1812	0	0	-0.0391	0.0022	-0.0283	0.1207	0.3182	0.6092	-0.1457	0.6275	0.0225	0.0071	-0.3588	-0.5003	0.0138
A_43_P12817 Mlycd malonyl-CoA decarboxylase (Mlycd)	-0.1416	-0.3051	-0.366	-0.0534	0.0654	0.38	0.1436	-0.0491	-0.1465	0.1345	0.1208	-0.0082	0.4558	0.329	0.0836	-0.1171	-0.1751	-0.2318	-0.0469	0.4642	-0.1676	0.1484	0.1238	0.3103	0.1514	-0.0312	0.0207	-0.8684	-0.947	-1.0292	-0.728	-0.2282	-0.1638	-0.2434	-0.663	-0.7313	-0.3315	-0.8538	-0.6766	-0.2525	-0.1146	-0.0732	0.2092	0.0694	-0.2047	-0.0564	-0.0463	-0.1136	-0.0582
A_43_P15658 Aoc3 amine oxidase, copper containing 3 (Aoc3)	0.1294	0.1093	0.2086	0.1008	-0.0605	-0.191	-0.0801	0.0811	0.0896	0.1371	0.2301	0.1721	0.053	0.0672	0.0349	0.2371	0.242	0.448	0.0522	0.0146	0.0594	-0.0058	-0.1502	-0.1462	-0.1289	0.0035	-0.1941	0.2855	0.2629	0.3417	0.1876	-0.0672	-0.1468	-0.1928	-0.0726	0.2559	0.1873	0.4319	0.2334	0.2869	0.0728	-0.1068	0.2684	0.0446	0.0987	0.1264	0.004	0.1479	0.0477
A_42_P704269 Dpyd Dihydropyrimidine dehydrogenase	0	0	0	0	0	0	-0.3629	0	0	-0.0717	0	0.1658	0.2146	0	0.0541	0	0	0	-0.0569	0	0.0112	-0.0297	-0.3158	0	0.0137	0.0474	-0.068	-0.1133	0.1776	0	-0.036	0	-0.0696	-0.5203	0	0	-0.0166	0	0	0	0	-0.2334	0	0.1233	0	-0.4033	0	0.3609	0
A_42_P770768 Abat 4-aminobutyrate aminotransferase	0.037	-0.0601	0.113	-0.0169	-0.0103	0.5421	-0.0338	0.1145	0.0572	0.0054	0.147	0.0519	0.1058	0.2013	-0.3176	-0.1636	-0.0917	0.2124	0.0254	0.2828	-0.0412	0.01	-0.071	0.0636	-0.0295	-0.1279	-0.133	-0.2008	-0.2144	-0.8744	-0.2493	-0.0036	-0.1821	-0.2124	-0.3701	-0.5698	0.1484	-0.2699	-0.5014	-0.1923	0.1121	-0.0642	0.1215	-0.1386	0.0181	-0.0227	-0.1854	-0.3937	-0.0298
A_42_P811368 Aldh1a2 aldehyde dehydrogenase family 1, subfamily A2 (Aldh1a2)	0.0994	0.0077	0.035	-0.1101	-0.0609	-0.0573	0.2039	0.2799	0.3753	0.0206	0.1322	0.1351	0.3764	0.4219	0.3054	-0.0364	-0.0307	0.181	-0.127	0.1056	-0.0552	-0.1216	-0.2696	-0.2307	0.4087	0.1646	0.3097	-0.6869	-0.8457	0.2033	-0.4791	-0.1642	-0.2661	-0.4768	-0.0208	0.1669	-0.2866	-0.5753	0.2388	0.0872	0.0593	0.1836	0.4816	0.3917	0.0595	0.182	0.0334	0.1947	0.1492
A_43_P13066 Echs1 Enoyl Coenzyme A hydratase, short chain, 1, mitochondrial	-0.0453	-0.1243	-0.4419	-0.1883	0.1507	-0.0723	0.0879	0.0282	-0.0695	-0.2777	-0.232	-0.0208	-0.188	-0.1942	0.1874	-0.265	-0.3277	-0.3833	0.0655	-0.4081	-0.1049	0.1144	0.5425	0.2409	0.1424	-0.2842	0.1119	-0.8578	-0.91	-0.6401	-0.5667	-0.0759	0.1464	0.0057	0.02	-0.296	-0.566	-0.8671	-0.2381	-0.4205	-0.174	-0.0439	-0.3716	0.0956	-0.0678	-0.3172	0.0477	-0.2262	0.1126
A_42_P484593 Aldh3a2 aldehyde dehydrogenase family 3, subfamily A2 (Aldh3a2)	-0.329	-0.173	-0.5838	-0.0615	0.1582	0.258	0.0696	-0.4288	-0.7176	-0.2089	-0.3706	-0.1395	0.0923	-0.03	0.3405	-0.1276	-0.2903	-0.6786	0.0682	-0.7786	-0.1338	0.1562	0.4086	0.1898	0.0237	-0.4916	0.0854	-0.3724	-0.4491	-0.6898	-0.4624	0.2001	0.2935	0.3218	0.0246	-0.5516	-0.3376	-0.7246	-0.5613	-0.3593	0.0735	0.2427	-0.2644	0.1373	0.1092	-0.143	0.1176	-0.1876	0.1968
A_42_P540774 Acadm acetyl-coenzyme A dehydrogenase, medium chain (Acadm)	-0.4893	-0.2754	-0.981	-0.3462	0.0792	-0.0042	0.0267	-0.0472	-0.3728	0.1182	-0.0811	0.072	-0.0608	-0.0373	0.2234	-0.3091	-0.4643	-0.7638	0.0487	-0.4574	-0.2356	0.1396	0.2726	0.1502	0.3755	-0.3507	0.2428	-1.2237	-1.3986	-0.8115	-1.0228	0.1669	0.2189	-0.2374	0.0165	-0.6002	-0.6671	-1.1186	-0.508	-0.4095	-0.121	0.2221	-0.1862	0.0322	-0.4554	-0.1196	-0.0281	-0.1857	-0.0236
A_43_P13230 Ehhadh Enoyl-Coenzyme A, hydratase/3-hydroxyacyl Coenzyme A dehydrogenase	0.1275	-0.0413	0.3173	0.2522	-0.05	0.1016	-0.2207	0.0308	-0.0343	0.1732	0.0389	0.0511	0.069	0.0787	0.0128	0.2116	0.0465	0.0521	-0.0451	0.293	-0.007	0.1387	-0.0707	0.0015	-0.239	-0.3036	-0.2318	0.1459	0.0506	-0.3554	0.0495	0.02	-0.0768	-0.0178	-0.1355	-0.0108	0.3276	0.2614	0.0931	0.1618	0.0107	0.0617	0.0838	-0.1432	0.1368	-0.1467	-0.101	-0.1053	-0.0341
A_43_P13716 Aldh1a1 Aldehyde dehydrogenase family 1, member A1	0.0106	-0.0985	0.3715	0.0593	-0.0587	0.0642	-0.149	-0.2344	0.109	0.0818	-0.0562	-0.0496	-0.033	-0.1526	-0.1093	-0.1847	-0.0839	0.0625	0.0611	0.1842	0.0694	-0.0068	-0.2262	-0.1232	0.4015	0.0185	0.0022	0.1352	0.3026	0.1212	0.1401	-0.2678	0.093	-0.0803	0.0046	0.2175	0.2374	0.1077	0.4895	0.1331	-0.1842	-0.5389	-0.1326	-0.2928	0.0664	0.2729	0.0192	0.1745	-0.0476
A_42_P794865 Hadha hydroxyacyl-Coenzyme A dehydrogenase/3-ketoacyl-Coenzyme A thiolase/enoyl-Coenzyme A hydratase (trifunctional protein), alpha subunit (Hadha)	0.0523	0.042	0.0854	0.03	-0.0143	0.0503	-0.0692	-0.0109	0.0422	0.1592	0.221	0.099	0.0715	0.0731	0.0398	0.0551	0.0143	0.0282	0.0227	-0.0637	0.0286	-0.0255	-0.0884	-0.0388	-0.1516	-0.0376	-0.148	-0.1667	-0.1333	0.1418	-0.1095	-0.0103	0.0441	-0.1317	0.0075	0.0734	-0.0668	-0.0827	0.0366	0.0618	0.0575	-0.0868	0.1906	0.0814	-0.0668	0.0528	7e-04	0.1336	-0.0384
A_42_P592385 Abp1 amiloride binding protein 1 (Abp1)	0	0	0	-0.0117	0.0373	0	0.0514	0	0	-0.1973	0.0316	-0.0084	0.1248	-0.0575	0.017	0.0515	0	0	0.0944	0	0.0492	0.0265	-0.2514	0	-0.0405	0.0134	-0.0491	-0.0315	-0.2046	-0.2994	0.1878	-0.0282	-0.1454	-0.2141	-0.0856	-0.011	-0.0126	0.0309	-0.1048	-0.0466	0	0.2061	-0.5589	-0.043	0.2205	-0.3833	0	0.3158	-0.023
A_42_P560974 Aldh1a3 Aldehyde dehydrogenase family 1, subfamily A3	0.0814	-0.0125	0.0332	0.0052	-0.2663	0.0429	-0.1787	-0.0571	-0.1143	-0.1241	0.1326	-0.4233	0.2226	-0.0869	0.1066	0.0445	-0.2151	0.0365	-0.0024	-0.0416	0.0874	-0.2788	-0.049	-0.1626	0.0184	0.2963	0.0694	0.2805	0.0391	-0.0157	-0.1844	-0.2262	-0.0132	-0.2822	0.0021	0.2129	0.0969	0.0592	-0.0958	-0.0013	-0.1926	-0.1473	-0.0701	0.0543	-0.0257	-0.0108	0.1465	-0.0848	-0.0942
A_42_P469187 Acadsb Acyl-Coenzyme A dehydrogenase, short/branched chain	-0.0683	-0.1372	0.0361	0.0367	0.1873	1.1835	0.5272	0.2901	-0.1296	-0.1221	-0.1814	0.3202	0.1428	-0.1432	0.2306	0.0827	0.3278	0.1254	0.1469	0.0988	0.163	0.4482	0.1228	0.2232	0.3452	-0.6223	0.9125	0.5762	0.3164	-0.1132	0.3666	-0.0071	0.3805	0.8742	0.2201	-0.1056	0.6973	0.7902	-0.1265	0.0352	-0.3172	2.4032	-0.4258	-0.0285	0.5724	0.08	-0.1104	-0.0572	0.0697
A_42_P792942 Sds serine dehydratase (Sds)	0.1906	0.086	0.2013	0.1421	-0.024	-0.2026	-0.1944	0.0747	0.1104	-0.0705	0.2361	0.216	0.1013	0.0479	-0.1396	0.2934	0.3845	0.4205	0.0115	0.0707	0.0868	0.0055	-0.2026	-0.1347	-0.2894	-0.0157	-0.2914	0.3563	0.2355	0.2759	0.3051	-0.1435	0.043	-0.1206	-0.0382	0.4921	0.1592	0.4319	0.1668	0.2898	0.2292	-0.0465	0.2875	0.1165	0.3591	0.0548	-0.037	0.367	0.169
A_43_P10078 MGC93742 similar to carnosinase 1	-0.2623	-0.2643	-0.1418	-0.0706	0.09	0.253	0.0291	0.1253	-0.0212	0.081	-0.2506	0.0047	-0.0604	0.0983	-0.3978	0.4977	-0.1258	0.1857	0.0486	0.3346	-0.061	0.178	-0.243	0.0071	0.1029	0.147	-0.1428	0.6704	0.4164	0.2909	0.4443	0.0636	0.1071	0.1705	0.0354	0.2569	0.1644	0.3887	0.2028	0.3191	-0.2288	-0.2656	0.0701	0.4017	0.3672	0.0516	-0.0585	0.1244	-0.1464
A_42_P509356 Dpys dihydropyrimidinase (Dpys)	0.1903	0.0967	0.7522	-0.1023	-9e-04	-0.0258	0.1648	-0.014	-0.0637	-0.099	0	-0.0119	-0.0268	0.0558	-0.2548	0.031	0.0358	0	-0.2912	0.1575	0.0076	-0.1638	-0.4452	0.0321	-0.0383	-0.1208	-0.0256	0.2049	-0.0448	0.0932	-0.3203	0.2075	0.0222	-0.3361	0.1703	0.0801	-0.0271	0.0654	-0.019	0.0772	-0.0573	-0.2162	-0.1441	0.5123	0.1522	-0.0112	-0.0282	0.0733	0.141
A_43_P14701 Upb1 Ureidopropionase, beta	-0.0443	0.1692	-0.0895	-0.0839	-0.0669	-0.1772	-0.336	-0.2698	-0.6684	-0.4838	-0.8966	-0.3369	-0.399	-0.0431	-0.4714	-1.2121	-0.2456	-0.1876	0.1258	-0.1028	0.5037	-0.4487	-0.3426	-0.0466	-0.1672	0.5376	-0.3436	0.2372	0.603	0.6084	0.5768	0.4304	0.5337	-0.5607	0.2	-0.0372	0.9719	0.8484	-0.0054	-0.3102	0.6461	0.5582	0.1164	-0.0089	-0.0254	0.0441	1.1649	0.3609	-0.2288
lalt.pool	-0.075	2.975	3.425	-0.2	2.325	6.4	-0.225	-0.025	-0.55	0.05	0.275	1.525	0.15	-0.125	1.575	0.15	0.025	0.15	0.275	7.1	1.975	-0.15	6.025	0.675	-0.35	0.15	0.475	-0.4333	1.4167	3.5833	-0.0667	-0.6333	0.2167	1.8	0.1167	-0.9333	0.35	2.8333	-1.1	1.675	1.025	5.325	-0.125	-0.25	8.425	2.35	-0.325	1.825	-0.95
[truncated: 25 more columns]
