# Supplementary material for: Gene set enrichment analysis for non-monotone association and multiple experimental categories
Source: BMC Bioinformatics. 2008 Nov 14;9:481. doi: 10.1186/1471-2105-9-481 (PMC2636811; doi:10.1186/1471-2105-9-481)
Supplement: Additional file 2 — Sets and Expression. The intermediate analysis results of NCT compendium data set. Sets directory contains lists of identified gene sets under different across-compound (category) selection criteria. Compound specific p-values, set size, etc are provided. Expression directory contains extracted expression data for respective identified gene sets. [file 1471-2105-9-481-S2.zip › SetsAndExpression/expression/C2-6of8liverp05-Cfilter-30-liver-BETA_ALANINE_METABOLISM.txt]

geneids	1.2.Dich-24-15#-0.1	1.2.Dich-24-150#3	1.2.Dich-24-1500#3.4	1.2.Dich-48-15#-0.2	1.2.Dich-48-150#2.3	1.2.Dich-48-1500#6.4	1.2.Dich-6-15#-0.2	1.2.Dich-6-150#0	1.2.Dich-6-1500#-0.6	1.4.Dich-24-15#0	1.4.Dich-24-150#0.3	1.4.Dich-24-1500#1.5	1.4.Dich-48-15#0.2	1.4.Dich-48-150#-0.1	1.4.Dich-48-1500#1.6	1.4.Dich-6-15#0.2	1.4.Dich-6-150#0	1.4.Dich-6-1500#0.2	Brom-24-25#0.3	Brom-24-250#7.1	Brom-24-75#2	Brom-48-25#-0.2	Brom-48-250#6	Brom-48-75#0.7	Brom-6-25#-0.4	Brom-6-250#0.2	Brom-6-75#0.5	Diqu-24-10#-0.4	Diqu-24-20#1.4	Diqu-24-25#3.6	Diqu-24-5#-0.1	Diqu-48-10#-0.6	Diqu-48-20#0.2	Diqu-48-25#1.8	Diqu-48-5#0.1	Diqu-6-10#-0.9	Diqu-6-20#0.4	Diqu-6-25#2.8	Diqu-6-5#-1.1	Gala-24-100#1.7	Gala-24-25#1	Gala-24-400#5.3	Gala-48-100#-0.1	Gala-48-25#-0.2	Gala-48-400#8.4	Gala-6-100#2.4	Gala-6-25#-0.3	Gala-6-400#1.8	Mono-24-10#-1
A_43_P14184 Acadl acetyl-Coenzyme A dehydrogenase, long-chain (Acadl)	0.022	-0.0881	-0.1043	0.2032	0.2758	0.0047	-0.07	-0.1781	-0.09	-0.244	-0.266	-0.1224	-0.1396	0.1158	0.0732	-0.2968	-0.383	-0.3194	-0.2071	-1.1893	-0.2984	0.1011	-0.7308	-0.021	-0.1118	-0.2121	-0.1568	-0.0739	-0.0451	0.0544	-0.0768	-0.0593	0.0374	0.2056	-0.0604	-0.1114	-0.2481	-0.2365	-0.0094	-0.4198	-0.1721	-0.3893	0.0088	-0.026	-1.006	-0.0726	-0.0682	-0.0722	0.0249
A_43_P12194 Aldh9a1 Aldehyde dehydrogenase family 9, subfamily A1	-0.012	-0.3344	-1.2156	0.2101	0.4081	-0.4351	-0.8393	-1.2613	-0.5604	-1.5542	-1.3146	-1.8689	-0.061	-0.0926	-0.0349	-0.4704	-0.6154	-1.0127	0.3718	-1.2702	0.2811	0.3648	-0.8515	0.2912	-0.0604	-0.2201	-0.4322	-0.5042	-0.5953	-0.4462	0.6143	-0.5931	0.2679	0.962	0.0495	-0.3441	-0.0798	0.7261	-0.3842	-0.668	-0.0032	-2.2401	-0.1189	-0.2857	-2.5622	-0.3476	-0.0842	0.0947	0.162
A_43_P11771 Gad1 glutamate decarboxylase 1 (Gad1)	0.0996	-0.2924	-0.639	-0.1438	-0.1447	-0.2054	-0.089	-0.1055	-0.044	0.2271	0.2446	-0.0222	0.148	-0.1997	-0.1209	0.0111	0.0537	0.2822	-0.066	-0.6832	-0.4425	-0.027	-0.1788	0.0673	-0.0377	-0.3444	-0.1361	-0.0266	0.0998	-0.0342	-0.0106	0.1718	0.2492	-0.2689	0.1356	0.0354	-0.222	-0.2608	0.0918	0.1545	0.3125	0.1493	-0.0037	-0.0823	0.1214	-0.1016	-0.0396	-0.1909	0.3424
A_43_P11702 Acadsb Acyl-Coenzyme A dehydrogenase, short/branched chain	0.354	-0.2676	-0.4671	0.4446	0.2387	-0.5136	0.0039	-0.1508	0.2283	-0.3207	-0.9229	-1.416	0.3508	0.4211	0.1328	-0.4947	-0.5154	-0.3064	-0.1791	-1.0737	-0.4008	0.2841	-1.1306	0.1198	0.3242	0.0285	0.1264	0.1981	-0.394	-0.519	0.2715	-0.5049	-0.3704	-0.3024	-0.282	-0.4065	-0.5064	-0.3726	-0.1972	-0.2219	0.237	-0.154	-0.004	-0.0343	-2.0017	0.1682	-0.122	0.313	-0.1128
A_42_P783389 Acadl acetyl-Coenzyme A dehydrogenase, long-chain (Acadl)	-0.0194	-0.0926	-0.0906	0.1847	0.2658	0.0192	-0.0818	-0.2169	-0.1024	-0.2366	-0.2961	-0.0953	-0.1125	0.1142	0.058	-0.2779	-0.3482	-0.2887	-0.2006	-1.1793	-0.2859	0.1067	-0.7262	-0.0097	-0.1147	-0.2104	-0.1546	-0.0568	-0.0381	0.0595	-0.0841	-0.0664	0.0487	0.221	-0.0556	-0.0788	-0.2216	-0.2432	-0.0282	-0.4193	-0.1725	-0.3662	-0.0258	-0.0292	-0.9792	-0.0737	-0.0938	-0.072	0.0242
A_43_P12472 Abat 4-aminobutyrate aminotransferase (Abat)	0.0541	-1.1184	-2.0172	0.0039	0.0185	-2.5141	-0.0847	-0.5662	-0.3822	0.1709	0.2026	-1.1543	0.2764	0.3329	-0.2624	0.1818	0.0612	0.0053	0.0019	-3.3637	-0.8731	0.2678	-1.4785	0.2581	-0.2489	-0.3918	-0.5208	-0.1168	-0.4879	-1.042	0.1996	-0.1444	-0.0499	-0.1862	0.124	0.1501	-0.304	-0.063	0.0522	-0.472	0.1474	-1.5572	-0.0442	0.0499	-4.2719	-0.1098	-0.0244	0.0248	0.0737
A_43_P12705 Aldh3a1 aldehyde dehydrogenase family 3, member A1 (Aldh3a1)	-0.029	0.1178	0.5065	-0.092	0.0119	-0.0546	0.1024	0.2482	0.1685	0.3508	0.2518	0.483	0.0278	0.0722	0.0506	0.2154	0.2898	0.2822	0.0105	0.6253	0.1318	0.0477	0.4689	0.0739	0.0084	0.3886	0.363	0.0282	0.0985	0.171	-0.0756	0.0174	-0.0564	-0.1088	-0.0285	-0.0374	0.2041	0.4228	-0.0339	0.1114	0.0289	0.9498	0.0055	0.0529	0.7466	0.6022	-0.0135	0.2272	0.07
A_43_P12726 Aldh2 Aldehyde dehydrogenase 2	-0.0272	-0.1178	-0.3276	0.0938	-0.1687	-0.4176	-0.2025	-0.0891	-0.1356	-0.348	-0.3938	-0.2812	0.0413	0.1311	-0.3913	-0.1765	-0.1863	-0.1467	-0.104	-0.354	-0.0167	0.1168	-0.9838	-0.2864	0.2446	0.0957	0.1438	0.0366	-0.115	-0.2148	0.2224	-0.1251	-0.0316	0.0296	-0.0861	0.0024	0.0982	0.3306	0.0039	-0.0643	0.0331	0.4498	-0.1848	-0.1562	-0.8688	-0.0224	-0.0461	-0.047	-0.0631
A_43_P12957 Upb1 ureidopropionase, beta	0.0735	-0.7193	-1.8781	0.1716	0.2162	-1.6213	-0.1626	-0.49	-0.2986	0.0278	-0.1989	-1.3321	0.0548	0.1978	-0.3748	-0.1866	-0.1379	-0.2007	-0.3257	-3.1558	-0.7143	0.0339	-1.2815	0.0363	-0.2693	-0.4149	-0.4657	-0.1493	-0.4	-0.6755	0.137	-0.1414	-0.0455	-0.0598	0.0346	-0.0114	-0.1949	-0.0961	-0.0842	-0.1127	0.0011	-1.0129	0.0999	0.0606	-4.4645	-0.4432	0.0168	-0.2325	-6e-04
A_43_P12817 Mlycd malonyl-CoA decarboxylase (Mlycd)	0.0854	-0.2215	-0.1374	0.1586	0.2862	-0.1995	-0.4345	-0.3776	0.1247	-0.7819	-1.1179	-0.8067	0.2083	0.2297	0.3566	-0.0145	0.0341	0.049	0.2061	-0.6139	-0.0492	0.0962	-0.6817	-0.0289	-0.013	-0.0085	-0.274	-0.2124	-0.3631	-0.3074	0.0387	-0.4169	-0.14	0.1742	-0.2118	-0.0642	-0.0504	0.1732	-0.024	-0.233	-0.0381	-0.7443	-0.0015	-0.0826	-1.2887	-0.3355	-0.0648	-0.2814	0.089
A_43_P15658 Aoc3 amine oxidase, copper containing 3 (Aoc3)	-0.0442	-0.2176	-0.2516	-0.2731	-0.2312	-0.7143	0.0348	-0.0675	-0.0493	0.013	0.2933	0.1404	0.2393	0.1765	0.1895	-0.0536	0.1648	0.3342	0.0148	-0.1578	-0.1965	-0.0045	-0.27	-0.0058	0.0722	0.0546	0.045	0.1457	-0.0137	-0.1964	0.0292	0.0982	-0.0104	-0.2093	-0.0172	0.0549	-0.0418	0.0062	0.0533	0.051	0.1138	-0.2296	-0.1858	0.0773	-0.53	0.1501	-0.007	0.0903	0.2528
A_42_P704269 Dpyd Dihydropyrimidine dehydrogenase	-0.2414	-1.7897	-1.9668	-0.0943	-0.6914	-2.3826	0.0796	-0.1022	-0.0554	0.0608	-0.2036	-1.577	-0.0252	-0.0445	-0.899	-0.3216	-0.4251	-0.2804	-0.3345	-2.9489	-1.4139	0.1444	-1.9988	-0.0365	-0.0268	-0.0185	-0.068	0.5229	-0.3872	-1.1616	0.0954	0.2039	-0.1149	-0.1723	-0.2104	-0.0707	-0.5376	-0.6969	-0.0322	-0.7413	0.2224	-0.9368	0.0784	0.0012	-5.0633	0.1863	-0.0272	0.2842	-0.1696
A_42_P770768 Abat 4-aminobutyrate aminotransferase	-0.2624	-0.5977	-0.8917	0.464	0.1681	-0.6077	-0.4097	-0.6575	-0.0344	-0.2014	-0.8754	-1.2278	0.2052	0.0588	-0.2841	-0.3774	-0.3117	0.0717	0.0525	-0.5956	0.0398	0.0233	-0.5495	-0.2542	-0.3438	-0.5535	-0.7993	-0.2815	-0.576	-0.6054	-0.1162	-0.2445	-0.2915	-0.0518	-0.2639	-0.3494	-0.5206	-1.0745	-0.0736	-0.2758	0.0541	-0.9662	-0.0754	-0.0445	-1.3836	-1.0046	0.074	-0.4878	0.0536
A_42_P811368 Aldh1a2 aldehyde dehydrogenase family 1, subfamily A2 (Aldh1a2)	-0.1298	-0.0436	-0.6482	0.2523	0.265	-0.2899	-0.5502	-0.7628	-0.8023	-0.2922	-0.3405	-0.0761	-0.034	0.2716	-0.0315	-0.0685	-0.0612	-0.3639	0.1165	-0.348	-0.0405	-0.0557	-0.2723	-0.3382	-0.1106	-0.1179	-0.1403	0.0244	-0.2997	-0.4823	0.0043	0.2865	0.0278	0.0706	0.1423	-0.0885	-0.1675	-0.1612	-0.0705	-0.0374	-0.0506	-0.5516	-0.1692	-0.0389	-0.8728	-0.176	0.008	-0.1599	-0.1961
A_43_P13066 Echs1 Enoyl Coenzyme A hydratase, short chain, 1, mitochondrial	0.1033	-0.7268	-1.0471	0.0369	-0.0421	-0.7664	-0.1835	-0.1682	-0.1447	-0.1543	-0.4357	-1.0612	0.1105	0.2413	-0.4296	-0.1078	-0.0287	0.0774	-0.3837	-1.2812	-0.9157	0.0935	-1.1473	-0.0239	-0.2557	-0.0308	-0.3348	0.1758	0.0112	0.0979	0.4589	0.2456	0.3236	0.4799	0.3409	0.1226	0.0936	0.5786	-0.0571	-0.4165	0.0154	0.3934	-0.0055	-0.1123	-2.1021	0.1416	-0.0258	0.0408	0.2475
A_42_P484593 Aldh3a2 aldehyde dehydrogenase family 3, subfamily A2 (Aldh3a2)	-0.0394	-0.3724	-1.2558	0.0302	0.25	-0.5674	0.2164	-0.0757	0.0094	-0.0344	0.145	-0.3239	0.2663	0.2275	0.4551	0.1442	0.1001	0.1861	0.1964	-2.4808	0.1698	0.1756	-0.45	0.4109	-0.1242	-0.4711	-0.3978	-0.2493	-0.3092	-0.1994	0.0101	-0.1527	0.0037	0.2131	-0.0882	0.0389	-0.3779	0.0303	0.0838	-0.0034	0.0165	-2.8536	0.0482	-0.002	-1.783	-0.7748	-0.0732	-0.2769	0.0243
A_42_P540774 Acadm acetyl-coenzyme A dehydrogenase, medium chain (Acadm)	-0.399	-0.9647	-0.9886	0.0814	-0.1601	-1.1226	-0.3186	-0.4551	-0.5705	-0.9616	-0.8072	-1.2107	-0.4878	-0.4247	-0.9885	-0.359	-0.6007	-0.7661	-0.3547	-1.7975	-0.746	0.1873	-1.5625	-0.0919	-0.1961	-0.1749	-0.3184	0.0758	-0.1914	-0.0845	0.3234	-0.263	0.1524	0.5038	0.1312	0.0035	-0.085	0.4674	0.0097	-0.6898	0.086	-0.2914	0.0037	-0.0722	-2.5694	0.1705	-0.0552	0.1548	0.1122
A_43_P13230 Ehhadh Enoyl-Coenzyme A, hydratase/3-hydroxyacyl Coenzyme A dehydrogenase	-0.1105	-1.4249	-2.5229	0.0242	0.1758	-1.2624	-0.4395	-0.8	-0.5114	-0.799	-0.4996	-0.7924	0.0334	0.2703	0.4442	-0.3669	-0.5147	-0.2312	0.0312	-2.7951	-0.6239	0.2849	-1.8308	0.0316	-0.0791	-0.262	-0.6309	0.21	-0.3234	-0.6563	0.3579	-0.1403	0.2739	0.7425	-0.0276	-0.0185	-0.0321	0.375	0.0163	-0.4036	0.3048	-1.2723	-0.1642	-0.2387	-3.5258	0.3087	-0.1294	0.1763	-0.0015
A_43_P13716 Aldh1a1 Aldehyde dehydrogenase family 1, member A1	-0.1116	-0.0497	-0.2221	0.0512	-0.0619	0.1857	-0.0964	-0.0911	-2e-04	-0.2965	0.195	0.0923	0.0094	0.0757	0.642	-0.0902	0.3245	0.3907	0.0534	-0.274	0.1071	0.0453	-0.086	-0.1841	0.2488	0.1266	0.0755	0.1452	-0.0632	-0.1442	0.1127	0.2949	-0.0375	0.1601	-0.026	0.1945	-0.0327	-0.1546	0.0654	0.2026	0.0515	-0.1796	0.1746	0.147	-0.3808	0.0311	-0.2248	-0.0134	0.1513
A_42_P794865 Hadha hydroxyacyl-Coenzyme A dehydrogenase/3-ketoacyl-Coenzyme A thiolase/enoyl-Coenzyme A hydratase (trifunctional protein), alpha subunit (Hadha)	0.0568	-0.1008	-0.0527	0.1292	0.2693	-0.1148	-0.556	-0.6595	-0.1452	-0.4978	-1.1041	-0.906	0.2921	0.4114	0.3891	-0.6574	-0.2996	-0.2915	0.0918	-0.2731	0.0559	0.2629	-0.3736	0.1468	-0.0798	-0.0508	-0.2562	-0.0464	-0.2053	-0.0655	0.4935	-0.551	0.2483	1.0457	-0.1311	-0.3999	-0.0788	0.5479	-0.1862	-0.2335	-0.034	-0.3494	0.1127	-0.1315	-0.835	0.2004	0.0579	0.3833	0.0262
A_42_P592385 Abp1 amiloride binding protein 1 (Abp1)	0.5247	0.3441	0.5354	0.089	0.1821	0.0089	0	-0.0804	0	0.0169	-0.2616	0.0819	-0.356	0.0972	0.0416	-0.0531	0.2675	0.1566	0.1763	2.789	0.3043	0	2.0007	0.1181	0.013	3e-04	0.0361	-0.3137	0.2155	0.4191	0.239	-0.128	0.0175	0.5948	0.1147	0.0357	-0.0558	0.1928	0.1246	0.6193	0	2.1945	0.2103	0	3.3285	1.5014	-0.0333	1.1979	-0.1984
A_42_P560974 Aldh1a3 Aldehyde dehydrogenase family 1, subfamily A3	0.1521	0.2394	0.2851	0.131	0.0796	-1.0285	0.3259	0.2167	0.2512	0.0984	-0.0292	0.0108	-0.0582	-0.124	-0.6457	-0.0125	0.1388	0.4653	-0.4108	-1.503	-0.2377	-0.2158	-0.2177	-0.194	-0.1538	-0.02	-0.0755	0.278	0.079	0.0322	0.1107	0.1802	0.1958	0.2178	-0.0509	0.0369	0.183	0.131	0.1105	0.4688	0.1337	0.7405	0.169	-0.0155	0.8181	0.4525	0.0174	0.4316	-0.002
A_42_P469187 Acadsb Acyl-Coenzyme A dehydrogenase, short/branched chain	0.2296	-0.3397	-0.5833	0.2486	-0.1077	-1.0519	0.2542	0.0779	-0.0801	0.0144	0.2141	-0.1187	0.0526	0.1317	-0.3903	0.3825	0.1688	-0.0532	-0.262	-1.3936	-0.755	0.193	-1.3451	-0.092	-0.1299	-0.1723	-0.1962	0.4658	-0.1747	-0.3766	0.2976	-0.0206	-0.0599	-0.0301	0.0245	-0.1188	-0.1084	-0.3823	-0.0714	-0.1916	0.2469	0.442	-0.0346	0.0362	-2.6554	0.1995	0.0421	0.2304	-0.0133
A_42_P792942 Sds serine dehydratase (Sds)	-0.8222	-1.7965	0.388	-0.61	-1.3358	-0.0039	-1.257	-0.1407	1.3733	0.1301	-0.4466	-0.6318	0.1021	-0.3686	-1.9037	0.0728	-0.0931	0.8815	-0.51	-1.0033	-1.3627	-0.4727	-0.8678	-0.1898	-0.0486	1.9177	-0.837	-0.2377	-0.5275	-1.0959	-0.367	-0.5196	0.3006	-0.1993	-0.5322	1.1417	0.9144	1.8363	0.2154	-1.3224	0.6661	-0.0513	-0.8985	-0.175	-4.1486	-0.5882	0.0198	-0.8793	-0.6282
A_43_P10078 MGC93742 similar to carnosinase 1	-0.0777	0.5514	0.2586	-0.0215	0.224	0.9197	0.309	0.1523	0.441	0.3772	0.5356	0.5502	-0.3444	-0.3475	0.1085	-0.0826	0.1615	1.0795	-0.3023	0.3864	-0.088	0.2055	1.6693	0.7388	-0.132	0.258	-0.0474	0.4311	1.01	1.5483	-0.0537	0.5297	0.97	1.066	0.2208	0.1656	0.0705	-0.4169	0.0897	0.3612	0.0382	0.6048	0.6533	0.1133	2.6133	-0.3834	0.0722	-0.0093	0.0118
A_42_P509356 Dpys dihydropyrimidinase (Dpys)	0.112	-0.8746	-2.6655	0.0803	-0.182	-1.9613	-0.0506	-0.469	-0.4212	-0.0094	-0.2047	-1.261	-0.2561	-0.1967	-0.6903	-0.277	-0.3507	-0.4405	0.0134	-3.7574	-0.6631	0.0531	-1.4863	-0.085	-0.2368	-0.4012	-0.4616	-0.082	-0.3928	-0.7067	0.3306	0.0541	0.0565	0.0124	0.198	0.0149	-0.2775	-0.014	0.0388	-0.4908	0.0989	-2.9265	0.0142	-0.0266	-4.0688	0.0091	0.0243	0.0986	0.1084
A_43_P14701 Upb1 Ureidopropionase, beta	-0.1024	0.0415	-0.8682	-0.2221	-0.6798	-0.9862	0.537	-0.152	-0.4141	1.8055	1.7648	0.9049	1.0002	1.0571	0.5613	0.8294	1.094	1.7539	0.2054	-0.3551	0.3061	0.1385	-0.5831	-0.0325	-0.1025	-1.0012	-0.7904	-0.0162	-0.108	-0.5297	0.2714	-0.0566	-0.2145	-0.2532	-0.3243	0.0768	-0.1755	-0.5992	-0.2678	0.3382	-0.0949	-0.5288	0.6412	0.0944	-1.9322	-1.3033	0.5106	-0.0022	-0.3403
lalt.pool	-0.075	2.975	3.425	-0.2	2.325	6.4	-0.225	-0.025	-0.55	0.05	0.275	1.525	0.15	-0.125	1.575	0.15	0.025	0.15	0.275	7.1	1.975	-0.15	6.025	0.675	-0.35	0.15	0.475	-0.4333	1.4167	3.5833	-0.0667	-0.6333	0.2167	1.8	0.1167	-0.9333	0.35	2.8333	-1.1	1.675	1.025	5.325	-0.125	-0.25	8.425	2.35	-0.325	1.825	-0.95
[truncated: 25 more columns]
