# Supplementary material for: Gene set enrichment analysis for non-monotone association and multiple experimental categories
Source: BMC Bioinformatics. 2008 Nov 14;9:481. doi: 10.1186/1471-2105-9-481 (PMC2636811; doi:10.1186/1471-2105-9-481)
Supplement: Additional file 2 — Sets and Expression. The intermediate analysis results of NCT compendium data set. Sets directory contains lists of identified gene sets under different across-compound (category) selection criteria. Compound specific p-values, set size, etc are provided. Expression directory contains extracted expression data for respective identified gene sets. [file 1471-2105-9-481-S2.zip › SetsAndExpression/expression/C2-6of8liverp05-Cfilter-31-blood-PROSTAGLANDIN_SYNTHESIS_REGULATION.txt]

geneids	1.2.Dich-24-15#-0.1	1.2.Dich-24-150#3	1.2.Dich-24-1500#3.4	1.2.Dich-48-15#-0.2	1.2.Dich-48-150#2.3	1.2.Dich-48-1500#6.4	1.2.Dich-6-15#-0.2	1.2.Dich-6-150#0	1.2.Dich-6-1500#-0.6	1.4.Dich-24-15#0	1.4.Dich-24-150#0.3	1.4.Dich-24-1500#1.5	1.4.Dich-48-15#0.2	1.4.Dich-48-150#-0.1	1.4.Dich-48-1500#1.6	1.4.Dich-6-15#0.2	1.4.Dich-6-150#0	1.4.Dich-6-1500#0.2	Brom-24-25#0.3	Brom-24-250#7.1	Brom-24-75#2	Brom-48-25#-0.2	Brom-48-250#6	Brom-48-75#0.7	Brom-6-25#-0.4	Brom-6-250#0.2	Brom-6-75#0.5	Diqu-24-10#-0.4	Diqu-24-20#1.4	Diqu-24-25#3.6	Diqu-24-5#-0.1	Diqu-48-10#-0.6	Diqu-48-20#0.2	Diqu-48-25#1.8	Diqu-48-5#0.1	Diqu-6-10#-0.9	Diqu-6-20#0.4	Diqu-6-25#2.8	Diqu-6-5#-1.1	Gala-24-100#1.7	Gala-24-25#1	Gala-24-400#5.3	Gala-48-100#-0.1	Gala-48-25#-0.2	Gala-48-400#8.4	Gala-6-100#2.4	Gala-6-25#-0.3	Gala-6-400#1.8	Mono-24-10#-1
A_42_P802424 Scgb1a1 secretoglobin, family 1A, member 1 (uteroglobin) (Scgb1a1)	0.12	0.067	0.0786	0.0685	-0.0452	-0.1342	-0.0179	0.0989	0.0989	0.103	0.1122	0.181	0.1656	0.0884	0.0494	0.1234	0.1476	0.237	-0.0186	0.092	-0.0119	0.004	-0.1261	-0.0967	-0.1673	-0.0288	-0.1614	0.058	0.0574	0.1479	0.0542	-0.1634	-0.1686	-0.1602	-0.0585	0.0993	0.125	0.1282	0.1191	0.1537	0.0686	-0.0147	0.2318	0.1393	0.0645	0.0873	0.0189	0.1293	0.0935
A_43_P11791 Ptgs1 prostaglandin-endoperoxide synthase 1 (Ptgs1)	-0.053	-0.0549	0.1641	0.062	0.1244	0.0842	0.0683	0.0308	0.1242	0.1509	0.1604	0.0292	-0.091	-0.0546	-0.4125	0.2861	0.3883	0.1508	0.0553	0.1671	-0.0318	0.0168	-0.183	0.1072	-0.1841	0.3261	-0.4091	0.5182	0.2706	0.0883	0.1611	-0.3023	-0.0092	0.0099	-0.1349	0.0225	0.3276	0.7177	-0.3354	-0.0328	-0.1891	0.8028	-0.3344	-0.2263	-0.8956	0.0584	-0.4564	0.3139	-0.3481
A_43_P11896 Cyp11a1 cytochrome P450, family 11, subfamily a, polypeptide 1 (Cyp11a1)	-0.1818	-0.3018	-0.5666	-0.1055	0.1194	0.1207	0.0528	-0.1987	-0.3649	-0.1008	-0.159	-0.1511	0.2424	0.1006	-0.0537	-0.1685	-0.2719	-0.7601	-0.0134	0.1363	-0.2878	0.3319	0.2526	0.3757	-0.0438	-0.2952	-0.0917	-0.1576	-0.2795	-0.7617	-0.1485	0.0146	-0.0147	0.0821	-0.1946	-0.5662	-0.068	-0.2205	-0.5789	-0.3966	-0.0463	-0.1215	-0.1224	-0.1842	-0.0507	-0.2262	-0.1063	-0.287	-0.0729
A_43_P11808 Hsd11b2 hydroxysteroid 11-beta dehydrogenase 2 (Hsd11b2)	-0.0253	0.0534	0.1799	0.207	0.003	0.1437	-0.1145	-0.1297	-0.1444	0.1228	0.1342	-0.0553	-0.2995	-0.288	-0.4534	0.0915	0.0165	0.0904	0.1011	0.2086	0.1762	-0.0725	0.085	0.0884	-0.2368	0.1986	-0.0018	0.7283	0.8609	0.0027	0.3604	0.0223	0.0406	0.2741	-0.156	-0.1812	-0.0594	0.3807	-0.1439	-0.119	-0.1774	-0.3177	-0.1621	-0.2098	0.0691	0.0366	0.029	0.0211	-0.0961
A_42_P814965 Hsd11b1 hydroxysteroid 11-beta dehydrogenase 1 (Hsd11b1)	-0.0055	-0.1852	-0.0829	0.0406	0.2028	0.2936	0.3441	-0.0628	-0.1328	-0.1875	0.0376	-0.1605	0.0162	-0.0453	0.0933	0.1873	0.1112	0.0992	0.0569	-0.3313	-0.0898	0.0042	0.2043	0.0908	0.0981	-0.1404	0.1139	0.6798	0.4444	0.0779	0.3683	0.0773	0.0019	0.365	0.1581	0.1632	0.0902	0.1997	0.1864	-0.0927	-0.116	0.1955	-3e-04	0.2916	0.7035	-0.289	0.0434	-0.0512	0.1611
A_43_P11492 Prl prolactin (Prl)	0.2012	0.0013	0.1049	-0.0621	-0.1265	-0.1346	0.2305	0.3899	0.472	0.1162	0.3014	0.1788	0.4248	0.4661	0.3834	0.0168	0.0806	0.3299	-0.1038	0.0612	-0.0243	-0.2092	-0.4097	-0.3358	0.3103	0.1478	0.2128	-0.651	-0.6299	0.4507	-0.4196	-0.2009	-0.2985	-0.5847	-0.0251	0.3058	-0.2666	-0.3916	0.3691	0.2264	0.091	0.2026	0.5773	0.4327	0.1211	0.2487	0.0542	0.2237	0.2119
A_42_P532103 Anxa2 annexin A2 (Anxa2)	-0.3209	0.0152	-0.0251	-0.4639	-0.1004	0.8627	0.2596	-0.191	-0.4134	-0.1319	-0.4056	-0.1241	-0.0479	-0.1982	0.1288	-0.5164	-0.51	-1.2178	-0.2945	0.1003	-0.4884	-0.0701	0.7221	-0.01	0.3188	-0.4861	0.3296	-1.5539	-1.5437	0.1707	-1.1169	0.302	0.4837	0.2486	0.1183	-0.5952	-0.8713	-1.6709	-0.6084	-0.3221	-0.381	0.0934	-0.1865	0.2237	-0.1775	-0.0257	0.2125	-0.1422	-0.0875
A_43_P12178 Ptgdr Prostaglandin D receptor	0	0	0	-0.0016	-0.0127	0	-0.5803	-0.0196	0	-0.0887	-0.054	-0.1205	0.0386	-0.0438	-0.0548	-0.1522	0.0723	-0.0221	-0.1908	-0.2765	-0.0295	-0.1816	-0.099	0	0.1354	-0.0085	-0.0247	0.1672	0.0873	0.0706	-0.2567	0.1799	-0.076	0.074	0.1175	0.0417	-0.149	-0.0395	-0.0402	0.0046	0.0157	0.1766	0.0913	0.2162	-0.08	-0.0639	0.038	-4e-04	0.1191
A_42_P524460 Ednrb endothelin receptor type B (Ednrb)	0.2744	-0.0191	0.4553	-0.1556	-0.1959	-0.3039	0.2266	0.14	0.3971	-0.1187	0.2118	0.0251	0.3719	0.0872	-0.2508	0.2446	0.263	0.629	0.132	0.2831	0.1246	-0.1305	-0.1626	-0.0699	0.0399	0.1308	-0.0914	-0.0649	-0.1014	0.2796	-0.0914	-0.3776	-0.1138	-0.2674	-0.1099	0.3444	0.0543	0.1096	0.4213	0.1792	0.2731	0.0367	0.1081	0.2349	-0.0077	0.4184	0.2026	0.5077	0.0449
A_43_P11278 Hpgd 15-hydroxyprostaglandin dehydrogenase (Hpgd)	-0.2172	-0.0845	-0.0918	-0.0364	-0.0624	-0.1418	-0.4563	-0.0218	-0.0526	-0.3024	-0.1364	-0.2537	-0.1834	-0.2562	-0.3715	-0.6456	-0.2577	-0.0394	0.3655	-0.198	0.1943	0.0497	-0.0347	-0.1331	-0.3869	0.3278	-0.2381	0.3957	0.3124	0.3912	0.1834	0.4416	0.1008	-0.1184	-0.3077	0.1283	0.4544	0.8022	0.1808	-0.3223	0.0285	-0.3712	-0.0761	0.187	0.0683	-0.051	0.0832	0.3196	-0.196
A_42_P823722 Tbxas1 thromboxane A synthase 1 (Tbxas1)	-8e-04	0.4698	0.215	-0.1716	0.0981	0.695	0.1519	0.2665	0.1226	-0.2006	-0.3642	0.471	5e-04	-0.2282	0.0522	-0.24	-0.0759	-0.2354	0.0231	0.4114	-0.0092	0.0525	0.8343	0.0664	0.0855	-0.0864	0.1981	-0.1604	-0.0663	0.2505	-0.1293	0.0219	0.0676	0.4846	0.0771	-0.1947	-0.0095	-0.2745	-0.1916	0.0264	-0.259	0.249	0.0426	0.6093	0.3591	0.2041	0.1528	0.1876	0.1779
A_43_P11711 Ptger1 prostaglandin E receptor 1 (Ptger1)	0.0126	-0.0952	-0.0483	0.0111	0.0194	0.0956	0.04	-0.0072	0.0029	0.0572	0.161	0.1348	0.2383	0.1159	-0.0528	0.0664	-0.0457	0.0909	-0.0604	0.0485	0.0058	0.0604	-0.127	-0.0237	-0.0819	-0.0586	-0.0771	0.1488	0.0262	-0.1488	0.0701	-0.0928	-0.1164	-0.0507	-0.1864	-0.0033	0.0335	0.0513	-0.0259	-0.0117	0.0519	0.0382	0.1422	0.0977	-0.0174	0.0538	-0.0731	0.017	-0.0268
A_43_P11872 Ptgs2 prostaglandin-endoperoxide synthase 2 (Ptgs2)	-0.0501	0.1334	0.3462	0.0555	-0.0131	0.2588	0.0637	0.0621	0.1066	-0.1285	-0.309	-0.0599	-0.4442	-0.1241	-0.4631	0.1149	-0.1884	0.2712	0.0511	0.2318	-0.0049	-0.3466	0.0401	0.0719	0.4394	0.1957	0.1461	0.6381	0.6587	0.4207	0.5022	-0.0026	-0.021	0.5119	0.3674	0.3114	0.6197	0.9879	0.2563	0.1232	-0.2997	-0.0063	-0.1411	0.0988	0.3928	0.0596	-0.2073	-0.1522	0.1794
A_43_P12508 Ptger2 prostaglandin E receptor 2, subtype EP2 (Ptger2)	-0.0175	-0.1658	0.6138	-0.1014	-0.1086	0.4754	0.0844	0.1362	0.0373	0.1877	0.1725	-0.1315	0.2793	0.1588	0.1851	0.2133	-0.1859	-0.0031	-0.3056	0.3274	-0.1766	-0.2928	0.2937	0.0102	0.0385	-0.0693	0.1455	-0.2867	-0.167	-0.4378	-0.5608	0.2756	0.0623	-0.0505	-0.0905	-0.1643	-0.3441	-0.6969	-0.2639	0.2714	-0.0546	0.2471	0.1647	0.1082	-0.2557	0.2591	-0.1756	0.1445	0.0908
A_43_P11577 Anxa3 annexin A3 (Anxa3)	-0.07	0.3474	0.6058	-0.073	0.2576	0.3548	-0.2719	-0.0143	0.0727	-0.0694	-0.2622	0.2838	0.026	0.0768	-0.0274	-0.2516	-0.0308	0.1147	-0.0904	0.7012	0.0724	-0.4484	0.3671	-0.0119	0.0211	0.2107	-0.4104	0.1268	0.0908	0.5701	0.2749	-0.2464	0.2385	0.5592	0.3572	0.0763	0.2633	-0.2691	0.0642	0.235	0.1148	-0.0422	-0.3552	0.7813	0.114	0.3869	0.0664	-0.0536	0.1461
A_43_P12409 Anxa4 annexin A4 (Anxa4)	-0.242	-0.1148	-0.1963	-0.0998	0.0504	0.0154	-0.0346	-0.0781	-0.1072	-0.0414	-0.1731	-0.1761	-0.1493	-0.1266	-0.1662	-0.1631	-0.1687	-0.3344	-0.0658	0.5405	-0.1467	0.1065	0.2009	0.2471	0.1862	0.0344	0.0741	-0.4021	-0.5337	-0.5485	-0.3601	0.1379	0.1714	0.1036	-0.0152	-0.2967	-0.1828	-0.3053	-0.2348	-0.1589	-0.1322	-0.1527	-0.215	0.0848	-0.2238	-0.1883	0.0053	-0.1981	0.0113
A_43_P12410 Anxa6 annexin A6 (Anxa6)	-0.2481	-0.4146	-0.973	-0.1572	0.0932	0.2677	-0.198	-0.2005	-0.383	0.1306	0.0554	0.0543	0.4916	0.1322	0.0062	-0.3595	-0.5235	-0.9421	0.0486	0.3302	-0.4318	0.526	0.3237	0.5278	0.0124	-0.1923	-0.1193	-0.8087	-0.8967	-1.3099	-0.7871	-0.3104	-0.26	-0.3601	-0.5973	-1.0426	-0.4305	-0.5973	-0.9091	-0.3645	0.0039	-0.1142	0.0737	-0.226	-0.2232	-0.3315	-0.2014	-0.4341	-0.29
A_43_P12439 Hpgd 15-hydroxyprostaglandin dehydrogenase (Hpgd)	0.1619	-0.0286	0.407	0.1383	-0.1087	-0.0752	0.0932	0.3713	0.3104	0.067	0.3122	0.2289	0.2017	0.4494	0.2396	0.1227	0.0442	0.4007	-0.0862	0.1274	-0.0298	-0.099	-0.2518	-0.1957	0.1754	0.1345	0.1866	-0.2241	-0.2733	0.4471	-0.1211	-0.0614	-0.2375	-0.3282	-0.079	0.1717	-0.1178	0.0425	0.2759	0.2717	-0.0454	0.2167	0.3254	0.1984	0.0257	0.186	0.0272	0.0623	0.0236
A_43_P11614 Anxa1 annexin A1 (Anxa1)	-0.3053	0.2052	1.1011	-0.1301	0.1074	2.2626	-0.1344	-0.2097	-0.1865	-0.338	-0.4686	0.1153	-0.6508	-0.9409	-0.7213	0.0732	0.2691	-0.4532	-0.249	1.2184	-0.5687	-0.499	1.4511	-0.401	-0.0535	0.321	0.1518	0.3348	1.3046	1.5534	0.0222	0.7331	0.5752	2.1872	0.1582	-0.8461	0.08	-0.0201	-0.7145	-0.2431	-0.957	0.5761	-0.3688	0.7579	0.8915	0.7991	0.5575	0.4521	0.144
A_43_P12722 Ptger4 prostaglandin E receptor 4 (subtype EP4) (Ptger4)	-0.1116	-0.2668	-0.3818	-0.0541	0.0594	0.2396	0.0079	-0.144	-0.3164	0.1444	-0.039	-0.0619	0.362	0.2632	0.0516	-0.1456	-0.2581	-0.4978	-0.1366	0.7581	-0.2711	0.4687	0.0954	0.3696	-0.1179	-0.2362	-0.1694	-0.5202	-0.6171	-0.9499	-0.5257	-0.2772	-0.1578	-0.3029	-0.5285	-0.7192	-0.3777	-0.4157	-0.5027	-0.1996	0.01	-0.0222	0.0204	-0.0238	-0.24	-0.1998	-0.0881	-0.0948	-0.1578
A_43_P11459 Ednra endothelin receptor type A (Ednra)	-0.0159	-0.0052	-0.0249	0.0602	-0.0129	0.0794	-0.0048	0.0592	0.0426	0.0025	0.0313	-0.0668	0.0524	-7e-04	-0.1444	0.035	0.0016	0.0562	0.0243	0.1862	0.0329	-0.0163	0.0303	0.0261	-0.0498	0.067	-0.0233	0.223	0.2755	-0.129	0.0811	-0.0457	-0.1132	0.0338	-0.2024	-0.0935	2e-04	0.0722	-0.107	-0.0602	-0.044	-0.0868	0.0635	-0.0135	0.0579	0.0493	3e-04	-0.0114	0.0262
A_43_P11458 Edn1 endothelin 1 (Edn1)	0.321	-0.146	0.7179	0.0222	-0.2843	0.4962	-0.1506	0.359	0.0358	-0.1409	0.0253	-0.4548	-0.557	-0.418	-0.5112	0.0629	-0.1309	0.1826	-0.2013	0.2508	0.1543	-0.4411	0.2414	-0.1622	0.2804	0.3541	0.2983	0.0348	0.238	0.427	0.7996	0.1485	-0.0579	0.5875	0.2632	0.7309	0.6442	0.668	0.5225	-0.0371	-0.1324	-0.0889	-0.2666	-0.0976	0.0287	0.7563	-0.1129	0.1761	0.1324
A_43_P15529 Ptgds prostaglandin D2 synthase (Ptgds)	0.051	0.0495	0.1668	0.1303	-0.0418	0.0068	-0.0959	-0.0265	0.0251	0.0147	0.0253	-0.0689	-0.2048	-0.1112	-0.3055	0.0688	0.0988	0.1687	0.0836	0.1196	0.1034	-0.0756	-0.0389	-0.0178	-0.0954	0.0914	-0.0527	0.5226	0.5891	0.256	0.3481	0.0191	-1e-04	0.1543	0.0218	0.1168	0.1403	0.4256	0.1087	0.0612	-0.0012	-0.2013	0.0363	-0.0434	0.0777	0.0636	0.0217	-0.0168	-0.0038
A_43_P12586 Ptgis prostaglandin I2 (prostacyclin) synthase (Ptgis)	-0.0754	0.1192	0.0474	-0.0932	0.0499	-0.2641	0.0035	-0.2621	0.2843	-0.004	-0.1419	0.0125	-0.151	-0.1586	-0.1442	0.0393	-0.1054	0.0118	0.1708	0.1712	0.0829	-0.0925	0.0397	-0.1079	-0.1194	0.2448	0.102	0.0277	0.4547	0.0611	0.2853	-0.3647	-0.0142	-0.2293	-0.0091	0.1163	0.0303	0.329	0.1792	0.1934	0.1188	-0.5287	-0.019	-0.4737	-0.0841	0.1484	0.2764	0.189	0.0829
A_42_P592417 Ednra Endothelin receptor type A	0.0393	-0.0111	0	0.0052	-4e-04	0	0.417	-0.0753	0	-0.0034	0	-0.216	0.0667	-0.3972	-0.0959	-0.0048	0.2663	0.1978	0.0293	0	-0.0291	0	-0.0832	0	0.1092	0.1106	-0.2494	-0.1509	0.0743	0.4013	-0.0664	0.0551	0.2596	-0.8812	0.4062	0.0888	0.2612	0.6647	-0.0778	-0.1337	0.0704	0.966	-0.5249	-0.4115	0.6069	-0.1824	0.2438	-0.0739	0
A_42_P471653 Anxa8_predicted Annexin A8 (predicted)	0.124	-0.0136	0.0251	0.0474	-0.1789	-0.3318	0.2103	-0.2043	-0.1293	-0.0447	-0.0051	-0.1354	0.139	0.1101	0.0994	0.1594	-0.0072	-0.0112	0.0816	0.047	-0.0898	-0.047	0.0955	-0.2071	-0.2035	0.1047	0.2746	0.0429	0.111	-0.028	0.4399	-0.3238	0.1607	0.0249	0.2229	0	-0.1449	0.0899	0.1165	-0.3717	-0.1735	-0.1921	-0.1033	0.5142	0.201	0.101	0.1393	0.4877	-0.0098
A_43_P13210 Pla2g4a phospholipase A2, group IVA (cytosolic, calcium-dependent) (Pla2g4a)	0.069	0.0521	0.0695	0.1094	-0.0521	-0.0786	-0.0197	0.0157	0.0067	-0.0055	0.0712	0.0242	-0.0077	0.0352	-0.0699	0.1327	0.0964	0.1794	0.0301	0.0578	0.052	-0.0234	-0.0738	-0.0482	-0.0782	0.0116	-0.0875	0.2405	0.2622	0.208	0.1996	0.0479	-0.0697	-0.0568	-0.014	0.1508	0.1321	0.303	0.1389	0.0703	0.0049	-0.1693	0.1008	0.0393	0.0357	0.0605	-0.0112	0.0292	-0.0245
A_42_P696500 Ptgds prostaglandin D2 synthase (Ptgds)	-0.0404	-0.0194	0.0017	-0.1433	0.0701	0.0712	0.1408	0.148	0.1243	0.0398	0.098	-0.0029	0.1891	0.2526	0.1517	-0.0199	-0.0298	0.1165	-0.1291	-0.0101	-0.1211	-0.1355	-0.1506	-0.1831	0.3563	0.1533	0.1094	-0.3445	-0.4256	0.2167	-0.1908	0.0423	-0.1162	-0.0597	0.3374	0.0427	-0.1387	-0.2694	0.0385	-0.1172	0.0038	-0.0011	0.0458	0.2703	-0.0102	0.1308	0.0438	0.0138	0.21
A_43_P21396 Ptgs2 Prostaglandin-endoperoxide synthase 2	0.1535	0.0692	0.3871	0.1332	-0.089	-0.1156	-0.1203	0.1373	0.1529	-0.0808	0.1403	0.1183	-0.0011	-0.0925	0.0244	0.3052	0.1995	0.4374	0.1044	0.0761	-0.0117	-0.0962	-0.2088	-0.0175	-0.091	0.0347	-0.1441	0.5554	0.4289	0.3295	0.2224	-0.0321	0.0071	0.0231	0.014	0.3311	0.3009	0.568	0.2618	0.1665	0.0666	0.0662	-0.0252	-0.0282	-0.0606	0.0757	-0.1016	0.0895	-0.0149
A_42_P581001 S100a6 S100 calcium binding protein A6 (calcyclin) (S100a6)	-0.1319	0.161	0.2016	0.0032	0.1683	0.878	0.0738	-0.3875	-0.6715	-0.4501	-0.581	0.0883	-0.3237	-0.4933	-0.1396	-0.0324	0.0546	-0.4395	0.0612	0.0666	0.0047	-0.0474	0.9098	0.0971	0.0611	-0.3312	0.1005	0.4347	0.4482	-0.0882	0.3389	0.2163	0.3875	1.7143	0.0993	-0.4043	0.031	0.0013	-0.3811	-0.0396	0.0444	0.4086	-0.4392	0.8586	1.2162	0.0735	0.2786	0.1086	0.058
A_43_P11722 Ptgfr prostaglandin F receptor (Ptgfr)	0.1484	0.0266	0.3117	0.048	-0.1088	0.356	0.0156	0.2806	0.4576	0.2024	0.2369	0.1511	0.1386	0.2435	0.1045	0.201	0.0263	0.4239	-0.1445	0.1158	-0.0112	-0.0214	-0.325	-0.285	0.038	0.0501	0.0314	-0.0196	-0.0167	0.3612	0.0762	-0.2	-0.2003	-0.2374	-0.0771	0.4644	0.1669	0.0953	0.3813	0.2912	-0.0141	-0.2971	0.4341	0.3698	0.2671	0.3102	0.0127	0.2903	0.1937
A_42_P715694 Anxa5 annexin A5 (Anxa5)	0.0103	-0.2233	-0.8372	-0.3323	0.0353	-0.0958	0.4664	-0.5168	-1.0125	-0.3162	-0.3029	-0.1743	-0.3476	-0.5044	0.004	0.1075	-0.0067	-0.5817	0.0273	-0.6444	-0.0974	-0.0328	0.6705	0.2202	0.1005	-0.8146	0.0366	-0.4468	-0.5934	-0.7701	-0.3485	-0.0456	0.2525	0.5477	0.097	-0.4966	-0.764	-1.1723	-0.5733	-0.2835	-0.3353	-0.0115	-0.295	0.448	0.5109	-1.0615	0.131	-0.4884	0.263
lalt.pool	-0.075	2.975	3.425	-0.2	2.325	6.4	-0.225	-0.025	-0.55	0.05	0.275	1.525	0.15	-0.125	1.575	0.15	0.025	0.15	0.275	7.1	1.975	-0.15	6.025	0.675	-0.35	0.15	0.475	-0.4333	1.4167	3.5833	-0.0667	-0.6333	0.2167	1.8	0.1167	-0.9333	0.35	2.8333	-1.1	1.675	1.025	5.325	-0.125	-0.25	8.425	2.35	-0.325	1.825	-0.95
[truncated: 25 more columns]
