# Supplementary material for: Gene set enrichment analysis for non-monotone association and multiple experimental categories
Source: BMC Bioinformatics. 2008 Nov 14;9:481. doi: 10.1186/1471-2105-9-481 (PMC2636811; doi:10.1186/1471-2105-9-481)
Supplement: Additional file 2 — Sets and Expression. The intermediate analysis results of NCT compendium data set. Sets directory contains lists of identified gene sets under different across-compound (category) selection criteria. Compound specific p-values, set size, etc are provided. Expression directory contains extracted expression data for respective identified gene sets. [file 1471-2105-9-481-S2.zip › SetsAndExpression/expression/C2-6of8liverp05-Cfilter-31-liver-PROSTAGLANDIN_SYNTHESIS_REGULATION.txt]

geneids	1.2.Dich-24-15#-0.1	1.2.Dich-24-150#3	1.2.Dich-24-1500#3.4	1.2.Dich-48-15#-0.2	1.2.Dich-48-150#2.3	1.2.Dich-48-1500#6.4	1.2.Dich-6-15#-0.2	1.2.Dich-6-150#0	1.2.Dich-6-1500#-0.6	1.4.Dich-24-15#0	1.4.Dich-24-150#0.3	1.4.Dich-24-1500#1.5	1.4.Dich-48-15#0.2	1.4.Dich-48-150#-0.1	1.4.Dich-48-1500#1.6	1.4.Dich-6-15#0.2	1.4.Dich-6-150#0	1.4.Dich-6-1500#0.2	Brom-24-25#0.3	Brom-24-250#7.1	Brom-24-75#2	Brom-48-25#-0.2	Brom-48-250#6	Brom-48-75#0.7	Brom-6-25#-0.4	Brom-6-250#0.2	Brom-6-75#0.5	Diqu-24-10#-0.4	Diqu-24-20#1.4	Diqu-24-25#3.6	Diqu-24-5#-0.1	Diqu-48-10#-0.6	Diqu-48-20#0.2	Diqu-48-25#1.8	Diqu-48-5#0.1	Diqu-6-10#-0.9	Diqu-6-20#0.4	Diqu-6-25#2.8	Diqu-6-5#-1.1	Gala-24-100#1.7	Gala-24-25#1	Gala-24-400#5.3	Gala-48-100#-0.1	Gala-48-25#-0.2	Gala-48-400#8.4	Gala-6-100#2.4	Gala-6-25#-0.3	Gala-6-400#1.8	Mono-24-10#-1
A_42_P802424 Scgb1a1 secretoglobin, family 1A, member 1 (uteroglobin) (Scgb1a1)	-0.2218	-0.0369	-0.3314	0.0493	-0.067	0.105	-0.5849	-0.7621	-0.8445	-0.7072	-0.8575	-0.4801	0.1703	0.0556	0.1934	-0.2254	-0.1187	-0.4074	0.1856	-0.099	0.2496	0.0598	-0.1439	-0.0822	-0.2372	-0.2508	-0.1855	-0.3287	-0.3305	-0.2577	0.0889	-0.1998	-0.1114	-0.0741	9e-04	-0.1576	-0.1376	0.3227	-0.0692	-0.358	-0.2037	-0.8576	0.097	0.0255	-0.8328	-0.4678	-0.0959	-0.421	0.1935
A_43_P11791 Ptgs1 prostaglandin-endoperoxide synthase 1 (Ptgs1)	0.1897	-0.0505	0.4373	-0.271	0.1715	-0.2418	0.6421	-0.0248	-0.178	0.4025	-0.0203	-0.0978	-0.3785	-0.2138	-0.0669	0.2995	-0.0395	-0.259	-0.471	-0.1874	-0.1262	0.1944	0.0772	0.1932	0.0073	0.303	-0.0155	-0.2297	0.0091	0.1066	0.0151	-0.6033	0.2242	0.7016	-0.0713	-0.1607	-0.1354	-0.3334	-0.1948	0.0667	0.0878	0.4664	0.141	0.8529	0.0927	0.007	-0.0081	-0.4302	-0.1539
A_43_P11896 Cyp11a1 cytochrome P450, family 11, subfamily a, polypeptide 1 (Cyp11a1)	-0.0066	-0.2003	-0.1765	0.0377	-0.0474	-0.2586	-0.0905	-0.1849	-0.009	-0.0217	-0.1413	-0.1261	0.0564	0.0751	0.0183	0.0933	0.1425	0.0987	0.1801	-0.0313	0.1331	0.0478	-0.482	-0.0868	-0.0211	-0.061	-0.127	-0.0183	-0.2516	-0.3201	-0.0459	-0.1513	-0.1411	-0.0977	-0.1808	-0.0779	-0.1278	0.0538	5e-04	-0.1108	-0.0246	0.1177	-0.0272	-0.0738	-0.5078	0.2994	-0.0405	-0.068	0.0236
A_43_P11808 Hsd11b2 hydroxysteroid 11-beta dehydrogenase 2 (Hsd11b2)	-0.4753	-1.6963	-2.5632	0.1366	-0.3616	-1.4656	-0.1172	-0.2019	-0.5263	0.2829	0.0544	-1.2553	0.2662	0.6859	-0.924	-0.0319	-0.1469	-0.1418	0.1836	-2.3544	-0.4618	0.276	-0.638	-0.1407	-0.3932	-0.6617	-0.4253	-0.3772	-0.7124	-1.3626	-0.067	-0.1034	-0.2762	-0.9434	0.2905	0.1313	-0.1615	-0.0882	0.02	-0.5014	0.3685	-0.9696	-0.2128	-0.076	-2.4965	0.422	0.0506	0.0743	-0.2712
A_42_P814965 Hsd11b1 hydroxysteroid 11-beta dehydrogenase 1 (Hsd11b1)	0.1141	-0.3971	-0.0197	-0.1522	-0.7053	-0.9757	0.4055	0.238	0.448	-0.055	-0.011	-1.2239	0.071	-0.3316	-1.2417	0.106	0.068	-0.0802	-0.1809	-0.9115	-0.335	0.1106	-1.0149	-0.0133	-0.0894	-0.1095	-0.2074	0.5299	0.4778	0.4417	-0.2	-0.2358	-0.1374	-0.1598	-0.2489	-0.0381	-0.0946	-0.3957	-0.055	0.2496	0.3162	0.5189	0.0556	0.1878	-1.9837	0.277	0.1509	0.1916	0.0673
A_43_P11492 Prl prolactin (Prl)	0.0833	-0.0396	-0.1363	-0.0884	0.018	-0.0327	-0.1684	0.1789	0.0409	0.527	-0.0475	0.4444	0.0839	0.108	0.0876	0.1807	0.0907	0.2818	0.0844	-0.1586	-0.0409	-0.0655	-0.1427	-0.0635	-0.1691	0.0595	0.0354	0.0026	-0.061	0.0188	0.0393	0.1674	0.1877	-0.2698	0.0569	0.1445	0.0522	0.2352	0.0635	0.2786	0.069	0.0727	0.0743	0.1419	-0.2116	0.2073	-0.0288	0.4897	0.0244
A_42_P532103 Anxa2 annexin A2 (Anxa2)	-0.0104	1.4678	1.1803	-0.128	1.2497	2.6975	0.0388	-0.1247	-0.021	-0.0837	-0.3045	0.1108	-0.1351	-0.2598	0.0988	0.0471	0.0802	0.1668	-0.0829	3.0299	1.2202	-0.2173	2.9221	0.601	0.0822	0.1788	0.0842	-0.0322	0.9183	2.2823	0.1378	-0.1834	0.8333	1.3961	0.0323	-0.0774	0.3635	1.0075	-0.2125	0.3596	-0.0142	2.0778	0.0141	-0.0805	2.9643	0.5538	-0.0654	0.3658	0.12
A_43_P12178 Ptgdr Prostaglandin D receptor	0.1202	0.1716	0.2135	0	0.253	0	0.0148	-0.0316	0.1706	0.082	-0.0723	0.1828	0.2582	-0.0522	-0.1477	0.5825	0.0963	4e-04	-0.1803	-0.1387	-0.4428	-0.0171	0.105	0.0449	-0.0454	0.1726	0.1209	0.035	-0.0678	-0.0132	0.1938	0.0657	-0.037	-0.1152	0.058	-0.0492	-0.1311	0.2229	0.0789	0.0457	0.1244	-0.7575	0.0623	-0.0305	0.0616	0	0	0.0842	0.2606
A_42_P524460 Ednrb endothelin receptor type B (Ednrb)	-0.1256	-0.6466	-0.146	-0.0705	-0.0292	-0.2746	0.0238	-0.3299	-0.0845	0.2362	-0.0962	-0.7154	-0.0622	-0.0635	-0.7359	-0.4189	-0.3606	-0.2132	-0.1617	1.037	-0.4496	-0.0388	1.1687	-0.0153	0.0722	-0.4002	-0.0116	0.1226	0.0613	-0.1748	-0.2094	-0.4341	0.0388	0.259	-0.5957	-0.4252	-0.3194	0.0345	-0.1249	0.2312	0.0592	1.5257	-0.0111	-0.1312	2.1404	0.5898	-0.2359	0.5408	-0.1274
A_43_P11278 Hpgd 15-hydroxyprostaglandin dehydrogenase (Hpgd)	-0.1998	-0.3913	-0.7711	-0.0938	0.0478	-0.8452	0.5854	0.3608	0.2835	0.4073	0.6143	-0.4312	-0.4296	-0.2372	-0.1007	-0.1413	-0.1205	0.0364	-0.4131	-1.3708	-0.8416	0.0228	0.1258	0.658	-0.0883	-0.0236	-0.3302	0.1667	-0.2385	-0.4493	-0.203	0.2153	0.394	0.1936	-0.0343	0.2386	-0.1144	-0.3275	0.1979	0.1175	0.1869	-0.0633	0.5396	0.2068	1.4274	-0.5688	0.2991	-0.1312	-0.258
A_42_P823722 Tbxas1 thromboxane A synthase 1 (Tbxas1)	-0.1062	0.4463	-0.2466	0.0397	0.4143	0.8392	-0.0707	-0.1522	-0.5675	0.0258	0.079	0.1817	-1e-04	-0.0259	-0.1074	-0.0338	0.1896	0.3189	-0.103	1.1363	0.2682	-0.0269	1.802	0.1303	-0.0523	0.2527	0.2828	0.1267	0.5613	0.8035	0.134	0.1519	0.7565	1.0694	0.156	-0.1327	0.2258	0.2128	-0.1315	0.6402	-0.092	1.7909	0.0764	-0.0364	2.4116	0.2968	-0.0234	0.1906	-0.1306
A_43_P11711 Ptger1 prostaglandin E receptor 1 (Ptger1)	0.0669	-0.0782	-0.0846	-0.0466	-0.1261	-0.3546	0.2668	0.1538	0.1892	0.1089	0.1434	-0.1019	-0.0934	-0.0506	0.268	-0.0956	0.0785	0.0196	0.0498	0.0256	-0.1704	-0.0936	-0.2051	-0.1148	-0.1431	-0.0516	-0.0723	0.1021	-0.0122	-0.1252	-0.0736	-0.003	-0.176	-0.2436	-0.0054	0.1225	-0.0954	-0.1543	0.0625	-0.039	0.0324	0.1627	-0.0223	0.2348	-0.4232	0.2381	0.0412	0.0118	-0.0681
A_43_P11872 Ptgs2 prostaglandin-endoperoxide synthase 2 (Ptgs2)	-0.2024	0.3662	0.7426	-0.1969	-0.0192	0.1197	0.0416	-0.0305	-0.1717	-0.0418	0.1735	0.0895	-0.0443	-0.1257	-0.5014	0.0172	-0.159	0.2546	-0.209	1.4099	0.1178	-0.043	0.8906	0.0546	-0.041	-0.0673	0.4157	-0.0895	0.5737	1.3913	-0.0265	-0.0265	0.3394	0.4005	0.1052	0.3123	0.4952	1.7119	0.0534	0.1637	0.1384	1.2781	0.0752	-0.1499	1.632	1.229	0.0532	0.9657	0.4472
A_43_P12508 Ptger2 prostaglandin E receptor 2, subtype EP2 (Ptger2)	0.1434	0.2054	0.4969	-0.3272	0.2236	0.2757	0.0548	0.0301	0.109	0.0676	-0.0118	0.1656	0.0287	-0.2588	-0.7118	-0.237	0.1911	0.0582	-0.0985	1.6252	0.2429	0.0587	0.8574	-0.0753	0.1138	0.1486	0.177	-0.1118	0.2703	0.6895	0.2685	0.1896	0.5196	1.0808	0.1142	-0.0028	0.6759	0.7156	-0.1665	0.0356	-0.2044	1.354	0.1252	0.4108	1.6818	0.7244	0.0417	0.6397	-0.1161
A_43_P11577 Anxa3 annexin A3 (Anxa3)	-0.3599	0.3693	-0.8252	0.3047	0.733	0.907	-0.5766	-0.9338	-1.0903	-1.3464	-0.8913	-1.2394	-1.1125	-1.1041	-1.1242	-1.4814	-1.3416	-1.5044	-0.3303	0.608	0.2849	-0.2818	0.9026	0.0724	-0.3987	-0.1783	-0.127	-0.1535	0.3104	0.8181	0.2173	0.3344	0.8232	1.067	0.6169	-0.4225	0.0331	0.0624	-0.2831	0.1251	-0.28	0.7234	0.0673	-0.1548	1.5624	0.0821	-0.1877	-0.1434	-0.1391
A_43_P12409 Anxa4 annexin A4 (Anxa4)	-0.025	0.908	0.358	0.3148	0.8978	1.4771	-0.3042	-0.5042	-0.577	-0.8818	-0.4638	-0.1609	-0.4703	-0.4593	0.2201	-0.4099	-0.6914	-1.0076	0.3128	1.2362	0.8825	-0.0156	1.5575	0.5941	-0.241	-0.163	-0.1363	0.0323	0.5078	1.0092	0.3304	-0.2483	0.4923	0.8764	0.183	-0.1855	0.1826	0.2431	-0.2223	0.1626	-0.0561	1.1258	-0.0668	-0.1104	1.6903	0.2688	-0.06	0.2377	0.2116
A_43_P12410 Anxa6 annexin A6 (Anxa6)	0.2676	-1.1654	-2.3043	0.3476	-0.3234	-2.9468	-0.1826	-0.8858	-0.331	-0.9819	-1.2708	-1.744	0.3013	0.1682	-0.478	-0.3952	-0.5261	-0.883	-0.074	-2.8472	-0.4534	0.1764	-2.9681	-0.1014	-0.0164	-0.8123	-0.9102	-0.4889	-0.781	-1.0516	-0.1571	-1.3697	-0.7692	-0.6574	-0.3194	-0.1235	-0.3015	0.0629	0.1324	-0.4935	0.0657	-1.6438	0.0124	-0.1696	-3.5593	-0.0669	-0.1029	0.0328	0.1224
A_43_P12439 Hpgd 15-hydroxyprostaglandin dehydrogenase (Hpgd)	-0.0614	-0.4492	-0.2478	0.0077	-0.0369	-0.6708	0.0243	-0.0562	-0.119	-0.0948	-0.1058	-0.4275	-0.0815	-0.1528	-0.22	0.3444	0.1082	0.1107	0.0096	-0.3484	-0.2914	0.1086	-0.1815	0.3158	-0.157	0.1706	-0.1145	0.0976	-0.0945	-0.3498	-0.1536	-0.057	0.0036	-0.0403	-0.0125	0.0368	-0.091	-0.2123	0.1027	-0.0919	0.0716	-0.3586	0.2357	0.0092	0.1362	-0.0427	-0.0259	0.036	0.1671
A_43_P11614 Anxa1 annexin A1 (Anxa1)	0.1088	0.224	0.2497	-0.0468	0.4824	0.5684	0.4096	0.3954	0.0647	0.2684	0.3807	-0.216	-0.1147	-0.1415	-0.3958	-0.0624	-0.0808	0.0476	-0.3287	1.8569	-0.193	-0.3592	2.8751	-0.082	-0.2423	0.046	0.2763	0.1801	0.6739	1.3847	-0.1091	-0.2372	0.5067	0.5024	-0.0598	0.0406	0.2026	0.8553	-0.062	0.1993	-0.0308	2.4436	0.0431	0.1199	3.9321	1.0432	0.1157	0.9329	0.1632
A_43_P12722 Ptger4 prostaglandin E receptor 4 (subtype EP4) (Ptger4)	-0.173	0.1467	-1.3079	0.4919	0.4354	-0.1936	-0.6594	-0.9142	-1.148	-0.4724	-0.6002	-0.3234	0.1352	0.5125	0.1127	-0.2242	-0.2315	-0.669	0.11	-0.8541	0.0671	7e-04	-0.2036	-0.387	-0.2044	-0.2659	-0.2024	-0.0469	-0.6374	-0.7424	0.0224	0.4182	0.2448	0.3918	0.2834	-0.207	-0.3618	-0.2038	-0.2105	-0.033	-0.1749	-0.7753	-0.55	-0.205	-1.5656	-0.3283	0.026	-0.3167	-0.3366
A_43_P11459 Ednra endothelin receptor type A (Ednra)	0.3077	0.3455	0.3717	0.3196	0.0999	0.1025	0.0959	0.0807	0.2671	-0.057	-0.0101	-0.0503	-0.0592	-0.0556	-0.1768	-0.2306	-0.2195	-0.2572	-0.0165	0.0972	0.0472	-0.1577	-0.324	-0.323	-0.0737	-0.1322	-0.1699	-0.112	-0.2824	-0.271	-0.0759	-0.1468	-0.1774	-0.0695	-0.1958	-0.2421	-0.1906	-0.0689	-0.0904	-0.1055	0.0025	-0.1499	-0.0095	-0.0964	-0.3178	0.2132	0.0144	-0.1635	-0.1432
A_43_P11458 Edn1 endothelin 1 (Edn1)	0.0898	-0.063	1.1175	0.0804	0.1155	0.3754	-0.289	-0.0905	-0.2326	-0.1013	0	0.0394	0.2337	0	-0.5502	0.1674	0	0.0163	0.0179	2.5115	0.5099	-0.0018	1.7638	-0.0638	-0.0315	0.2875	0.5504	0.1104	0.6727	1.7659	0.0967	-0.1283	0.0525	0.2835	0.1167	0.1612	0.3532	1.4273	-0.0747	-0.1	0	2.4106	-0.1672	0.0894	1.0119	2.6626	-0.1178	1.6628	-0.0108
A_43_P15529 Ptgds prostaglandin D2 synthase (Ptgds)	-0.0206	-0.3076	-0.3067	-0.036	-0.1769	-0.6238	-0.0756	-0.0252	-0.1352	0.11	0.0417	-0.027	-0.0347	0.0381	-0.231	0.0635	0.0185	0.2026	-0.2186	-0.3676	-0.3016	-0.0273	-0.4709	-0.0788	-0.004	-0.0565	-0.0993	0.0056	0.01	-0.2039	-0.0944	0.0121	-0.1608	-0.2273	-0.0107	-0.01	-0.0383	-0.1425	0.0933	-0.1543	0.0205	0.0843	0.1329	-0.0524	-0.0394	0.1685	-0.0582	0.1685	-0.1123
A_43_P12586 Ptgis prostaglandin I2 (prostacyclin) synthase (Ptgis)	-0.3025	-0.1102	-0.0891	0.0158	-0.1649	-0.1522	0.5845	-0.3621	-0.205	-0.0348	0.2044	0.3654	0.2471	0.0749	0.1909	-0.0882	-0.3128	0.0795	-0.1316	0.7914	-0.2876	0.2992	0.2748	0.2797	-0.0756	0.0843	0.0578	-0.0385	0.2485	0.2164	0.1491	-0.0379	0.127	0.1642	-0.055	-0.1439	0.1115	0.3319	0.1108	0.005	-0.1536	0.7338	0.062	-0.1231	1.2734	0.1797	0.1318	-0.0077	0.1399
A_42_P592417 Ednra Endothelin receptor type A	-0.3204	0.3977	-1.0894	0.2709	-0.1698	-1.2143	0.9768	-0.3646	-1.2834	0.8068	0.7552	1.3546	-0.4954	-0.4201	0.0236	-0.5559	-0.917	-0.48	-0.2386	-0.8704	-0.8519	-0.2321	-0.2753	0.0304	-1.4096	-1.7575	-1.0125	-1.1138	-1.3057	-1.2297	-0.5343	-1.4314	-0.5036	-0.4796	-0.5663	0.903	-0.5422	-0.431	0.4282	-0.0751	-0.5188	-0.7651	0.0454	0.4008	0.5568	-1.9751	0.0394	-0.7656	-0.6727
A_42_P471653 Anxa8_predicted Annexin A8 (predicted)	-0.2444	0.0344	0.3015	-0.1974	-0.1659	0.1362	-0.1745	0.1851	0.3494	-0.0928	-0.351	-0.1231	0.1348	0.1144	-0.6029	0.383	-0.1737	-0.1329	-0.362	0.5089	-0.7979	-0.2253	-0.1043	0.45	-0.3123	0.0496	-0.1538	0.0577	0.5735	1.3271	0.1169	0.0825	0.0437	0.4484	-0.2467	0.211	0.0593	0.5495	0.1642	-0.3035	-0.078	0.0715	0.6548	-0.3366	1.7241	-0.0518	0.0293	0.1423	-0.4292
A_43_P13210 Pla2g4a phospholipase A2, group IVA (cytosolic, calcium-dependent) (Pla2g4a)	-0.0242	-0.4435	-0.4577	-0.188	-0.3019	-0.6514	-0.1002	-0.0372	-0.1381	0.1179	0.1838	-0.0267	0.004	-0.014	-0.2357	0.0577	0.1255	0.2475	0.031	-0.3936	-0.2504	0.0173	-0.2814	-0.0217	-0.0085	-0.0765	-0.1104	0.1266	0.0667	-0.0962	0.0086	0.0585	-0.0125	-0.148	-0.0106	0.0659	-0.1005	-0.146	0.1026	0.0122	0.0415	0.0552	0.0383	0.0556	0.0199	-0.0133	-0.1043	0.0876	-0.0648
A_42_P696500 Ptgds prostaglandin D2 synthase (Ptgds)	-0.1583	-0.2492	-0.1816	-0.2242	-0.1135	-0.0455	-0.3732	-0.2672	-0.0342	-0.3713	-0.5166	-0.3019	0.184	0.2125	0.0758	-0.0217	0.0612	0.0233	0.2356	0.2831	0.1666	0.07	-0.0791	-0.038	0.1171	0.1398	0.0837	-0.0741	-0.1396	-0.1055	0.0283	-0.1631	0.023	0.1016	-0.1435	-0.0212	0.0986	0.3474	-0.0271	-0.1419	-0.1043	0.1202	-0.0282	-0.1612	0.1638	-0.108	-0.0368	-0.0959	0.0308
A_43_P21396 Ptgs2 Prostaglandin-endoperoxide synthase 2	-0.1258	-0.2881	-0.3715	-0.103	0.0033	-0.1965	-0.3043	-0.3024	-0.3039	-0.193	-0.2974	-0.3188	-0.2558	-0.3294	-0.264	-0.286	-0.4868	-0.5233	-0.1804	-0.1747	-0.1521	0.0244	-0.0897	-0.0451	-0.1013	-0.1448	-0.1946	-0.0338	0.1763	0.2157	-0.0075	0.1095	-0.0302	-0.1672	0.0753	-0.0104	-0.0643	-0.0463	0.213	-0.3019	-0.0325	-0.0711	-0.0224	0.0373	-0.4124	0.0672	-0.0686	-0.0326	-0.0355
A_42_P581001 S100a6 S100 calcium binding protein A6 (calcyclin) (S100a6)	-0.1593	0.2672	0.0712	-0.1549	1.0008	1.7982	0.4035	0.1126	0.0401	0.2046	0.2736	0.0199	0.1934	0.2568	0.5434	0.2981	0.3017	0.3874	-0.3175	1.9859	0.1441	-0.397	3.3507	0.1286	-0.1941	0.0183	0.3018	0.1826	0.8912	1.6926	0.0386	-0.3973	0.5924	0.9275	-0.261	0.038	0.1538	0.4239	-0.1	0.6558	0.0382	2.7574	-0.0111	-0.04	4.1227	1.194	0.1179	0.8212	0.1087
A_43_P11722 Ptgfr prostaglandin F receptor (Ptgfr)	-0.0459	-0.2806	-0.6594	0.0672	0.0386	-0.2567	-0.0526	-0.2633	0.0428	0.0976	-0.6868	-0.691	-0.0389	0.1594	-0.1107	-0.8485	-0.5024	-0.372	-0.021	-0.3516	-0.1878	0.1442	-0.4549	0.1832	0.078	0.0088	-0.031	0.129	-0.3134	-0.62	-0.02	-0.1794	-0.3824	-0.6102	-0.2478	-0.1188	-0.3284	-0.2452	0.0277	-0.0754	-0.1032	-0.5318	-0.0884	-0.1148	-1.2911	-0.2371	0.055	0.0975	0.0892
A_42_P715694 Anxa5 annexin A5 (Anxa5)	0.0856	0.6404	0.1504	0.1091	0.7526	1.5457	0.0714	-0.0867	-0.054	-0.1373	-0.1499	-0.1843	-0.1273	-0.1222	0.1145	-0.3015	-0.2213	-0.0276	-0.1926	1.5286	0.3298	-0.2406	2.2867	0.1018	-0.2183	-0.0354	0.029	-0.2236	0.546	1.2983	-0.0682	-0.2149	0.5554	0.7007	-0.0876	-0.178	0.067	0.2045	-0.1709	0.2695	-0.0907	1.6468	0.063	-0.0856	2.8278	0.4053	-0.045	0.2238	0.0615
lalt.pool	-0.075	2.975	3.425	-0.2	2.325	6.4	-0.225	-0.025	-0.55	0.05	0.275	1.525	0.15	-0.125	1.575	0.15	0.025	0.15	0.275	7.1	1.975	-0.15	6.025	0.675	-0.35	0.15	0.475	-0.4333	1.4167	3.5833	-0.0667	-0.6333	0.2167	1.8	0.1167	-0.9333	0.35	2.8333	-1.1	1.675	1.025	5.325	-0.125	-0.25	8.425	2.35	-0.325	1.825	-0.95
[truncated: 25 more columns]
