# Supplementary material for: Gene set enrichment analysis for non-monotone association and multiple experimental categories
Source: BMC Bioinformatics. 2008 Nov 14;9:481. doi: 10.1186/1471-2105-9-481 (PMC2636811; doi:10.1186/1471-2105-9-481)
Supplement: Additional file 2 — Sets and Expression. The intermediate analysis results of NCT compendium data set. Sets directory contains lists of identified gene sets under different across-compound (category) selection criteria. Compound specific p-values, set size, etc are provided. Expression directory contains extracted expression data for respective identified gene sets. [file 1471-2105-9-481-S2.zip › SetsAndExpression/expression/C2-6of8liverp05-Cfilter-32-blood-GLUTATHIONE_METABOLISM.txt]

geneids	1.2.Dich-24-15#-0.1	1.2.Dich-24-150#3	1.2.Dich-24-1500#3.4	1.2.Dich-48-15#-0.2	1.2.Dich-48-150#2.3	1.2.Dich-48-1500#6.4	1.2.Dich-6-15#-0.2	1.2.Dich-6-150#0	1.2.Dich-6-1500#-0.6	1.4.Dich-24-15#0	1.4.Dich-24-150#0.3	1.4.Dich-24-1500#1.5	1.4.Dich-48-15#0.2	1.4.Dich-48-150#-0.1	1.4.Dich-48-1500#1.6	1.4.Dich-6-15#0.2	1.4.Dich-6-150#0	1.4.Dich-6-1500#0.2	Brom-24-25#0.3	Brom-24-250#7.1	Brom-24-75#2	Brom-48-25#-0.2	Brom-48-250#6	Brom-48-75#0.7	Brom-6-25#-0.4	Brom-6-250#0.2	Brom-6-75#0.5	Diqu-24-10#-0.4	Diqu-24-20#1.4	Diqu-24-25#3.6	Diqu-24-5#-0.1	Diqu-48-10#-0.6	Diqu-48-20#0.2	Diqu-48-25#1.8	Diqu-48-5#0.1	Diqu-6-10#-0.9	Diqu-6-20#0.4	Diqu-6-25#2.8	Diqu-6-5#-1.1	Gala-24-100#1.7	Gala-24-25#1	Gala-24-400#5.3	Gala-48-100#-0.1	Gala-48-25#-0.2	Gala-48-400#8.4	Gala-6-100#2.4	Gala-6-25#-0.3	Gala-6-400#1.8	Mono-24-10#-1
A_42_P543417 Gpx4 glutathione peroxidase 4 (Gpx4)	-0.0529	-0.0043	-0.0744	-0.1548	-0.3906	-0.7192	-0.0137	-0.148	-0.2184	-0.1717	-0.2203	-0.4641	-0.5213	-0.3706	-0.5602	-0.1452	-0.2078	-0.1623	-0.0852	-0.6553	-0.2232	-0.3064	-0.3131	-0.2825	0.273	0.1082	0.1856	-0.7762	-0.9596	0.2672	-0.3307	-0.0528	0.0077	-0.1488	0.4771	0.136	-0.2684	-0.5141	0.1384	0.1418	0.1969	-0.1614	-0.2239	-0.4523	-0.379	-0.107	0.0362	-0.0666	-0.5823
A_42_P701582 Gstt1 glutathione S-transferase theta 1 (Gstt1)	0.2983	-0.0591	0.5157	0.2293	-0.0123	0.3496	0.0459	0.1583	0.1721	-0.002	-0.1229	-0.2689	-0.0853	0.0158	-0.0331	-0.1186	0.3752	0.2352	0.1432	-0.0282	0.0956	-0.1231	-0.1999	-0.2502	-0.3063	0.123	-0.251	0.4037	0.323	0.0611	0.1768	-0.092	0.0222	-0.0423	0.019	0.2006	0.3685	0.4031	0.243	0.1532	0.3828	-0.0528	-0.4139	-0.1116	0.2216	-0.0045	-0.5857	0.0357	0.0784
A_42_P567189 Mgst1 microsomal glutathione S-transferase 1 (Mgst1)	-0.0515	0.0152	0.4668	-0.0743	0.0691	1.1523	0.068	-0.1808	-0.3215	-0.4292	-0.5006	-0.3284	-0.6902	-0.8479	-0.4664	-0.0085	0.0762	-0.4749	-0.1299	0.3815	-0.3559	-0.1816	1.217	0.0369	0.0114	-0.1541	0.1031	0.1136	0.4226	0.3155	0.2302	0.1547	0.404	1.7212	0.2123	-0.5061	0.144	0.0058	-0.4883	-0.3532	-0.5775	0.164	-0.431	0.4312	0.7045	0.0053	0.4008	-0.0483	0.2412
A_42_P805300 Gpx1 glutathione peroxidase 1 (Gpx1)	0.184	0.2204	0.0464	0.2199	0.387	0.622	0.0588	0.0842	-0.0826	-0.6322	-0.4373	-0.7361	-0.9006	-0.8954	-0.2564	-0.1065	-0.1994	-0.0344	0.1244	-1.3822	0.1241	-0.1404	0.5704	0.2859	-0.3087	0.0067	-0.246	0.8867	1.0199	0.3605	0.367	-0.041	0.2064	1.2179	0.131	0.2106	0.4409	0.8062	0.1804	-0.2291	-0.3243	-0.3646	-0.0681	-0.4849	-0.058	-0.176	-0.0464	-0.1394	-0.3591
A_42_P456915 Gstm5 glutathione S-transferase, mu 5 (Gstm5)	-0.0504	0.2544	0.2605	0.0182	-0.2093	-0.4202	-0.1638	0.0811	0.0839	0.0049	0.1468	-0.1065	-0.2131	-0.1566	-0.4483	-0.018	-0.0306	0.389	0.0605	-0.1359	0.0612	-0.2865	-0.4857	-0.5059	0.2358	0.2647	0.1022	-0.0823	-0.0419	0.6066	0.2932	-0.3397	-0.0715	-0.136	0.2095	0.4419	0.185	0.1426	0.4989	0.3482	0.1869	-0.2797	0.1266	-1e-04	-0.1315	0.0436	-0.048	0.0268	-0.227
A_42_P731472 Gpx2 glutathione peroxidase 2 (Gpx2)	0.1329	0.0764	0.243	0.0157	-0.1214	-0.1186	-0.2061	0.1482	0.2152	0.0137	0.2075	0.1077	0.0697	0.1497	0.0094	0.0677	0.0469	0.282	-0.0066	0.0394	0.0154	-0.0296	-0.1922	-0.0703	-0.049	0.0842	-0.0245	0.0373	0.1658	0.2918	0.0747	-0.0895	-0.1333	-0.2082	-0.0436	0.2841	0.1084	0.1998	0.3138	0.2925	0.0683	-0.1125	0.2974	0.2066	0.0622	0.161	0.0052	0.1044	0.0727
A_43_P11776 Gstm1 Glutathione S-transferase, mu 1	0.1045	0.0294	0.1192	0.0674	-0.0681	-0.1704	-0.0442	0.0535	0.1003	0.1926	0.2997	0.2603	0.1761	0.2124	0.1564	0.1866	0.2355	0.3526	-0.0081	-0.0368	0.0475	-0.0391	-0.1993	-0.1244	-0.2314	-0.0575	-0.1987	0.0397	0.0782	0.1806	0.0765	-0.1429	-0.1214	-0.1585	-0.0105	0.194	0.0409	0.1339	0.1993	0.2594	0.1708	0.008	0.3144	0.2022	0.1175	0.0977	0.047	0.1252	0.1383
A_43_P11770 G6pdx Glucose-6-phosphate dehydrogenase	-0.0064	0.0029	0.0302	-0.1484	0.0131	0.4047	0.043	-0.1222	-0.2638	-0.1088	-0.1731	-0.1763	-0.1159	-0.1933	-0.0284	-0.2044	-0.1968	-0.4826	-0.0388	-0.2166	-0.0826	0.0598	0.3596	0.0332	0.0286	-0.1005	0.0396	-0.0916	0.0084	-0.0801	-0.2681	0.0269	0.1297	0.4407	-0.0849	-0.2888	-0.1497	-0.1419	-0.2913	-0.1447	-0.1169	0.0673	-0.0221	0.2053	0.1661	-0.1026	0.0403	-0.0855	-0.0866
A_42_P522857 Mgst3_predicted similar to microsomal glutathione S-transferase 3 (LOC289197)	0.2037	0.1472	0.2211	0.0682	0.0507	-0.1863	-0.0079	0.3006	0.2698	-0.1582	0.1141	0.0518	-0.0502	0.2296	0.2035	0.004	0.1366	0.4316	0.0986	-0.0899	0.1492	-0.1368	-0.2398	-0.097	0.1525	0.1946	0.1791	-0.2257	-0.282	0.391	-0.2895	-0.0042	-0.1126	0.0657	0.0729	0.4075	0.067	0.0469	0.3503	0.4254	0.1448	-0.041	0.2704	-0.1586	0.0897	0.1403	-0.074	-0.0048	0.0664
A_43_P12568 Gsta5 Glutathione S-transferase A5	-0.1492	0.1332	0.3758	0.0756	0.4958	0.5965	0.0558	0.0656	0.2098	0.4105	0.3693	0.3471	-0.1096	-0.0504	0.0694	-0.2978	-0.0949	-0.355	-0.2386	-0.565	-0.262	0.0112	0.1041	-0.092	-0.0695	0.3629	0.1492	-0.0453	-0.052	0.2517	-0.4182	0.4263	0.3531	0.3692	-0.0769	-0.1319	0.0283	0.1615	-0.2734	-0.267	-0.2192	-0.0828	0.0015	0.2591	0.0024	-0.013	-0.1396	-0.2404	0.1674
A_43_P12569 Idh1 isocitrate dehydrogenase 1 (NADP+), soluble (Idh1)	-0.065	-0.1439	-0.0606	-0.142	0.1037	0.054	0.1866	0.2813	-0.4795	-0.3004	-0.2703	0.2007	-0.2156	-0.0248	-0.0058	0.1019	-0.1548	0.0542	0.0164	-0.5175	-0.1562	-0.2673	0.8823	0.1916	-0.0765	0.1894	0.2514	-0.3832	-0.6227	-0.211	-0.557	0.3122	0.3345	0.5266	0.2456	-0.17	-0.3056	-1.1695	-0.1772	-0.3081	-0.1677	-0.025	-0.5824	0.3093	0.1773	-0.6855	0.0278	0.028	-0.2717
A_42_P623733 LOC501110 Similar to Glutathione S-transferase A1 (GTH1) (HA subunit 1) (GST-epsilon) (GSTA1-1) (GST class-alpha)	-0.7073	-0.482	-2.3529	0.0764	0.2868	-0.5158	-0.1658	-0.7842	-1.5441	-0.4251	-0.6481	-0.3113	-0.5825	-0.2845	0.0611	0.1193	0.0664	-0.2928	0.3566	-1.4887	0.5504	0.1094	0.2278	0.0489	0.0202	-0.6463	0.0669	0.306	-0.0598	-0.6782	0.1758	-0.0515	0.0623	0.081	0.3096	-0.1508	-0.3816	-0.7517	-0.2023	-0.3421	0.2289	0.4357	-0.5269	-0.6866	0.232	-0.0484	0.1508	0.2081	0.3974
A_43_P15561 Gpx3 Glutathione peroxidase 3	0.0709	0.0752	0.2523	0.0822	0.036	-0.1903	0.0456	0.1208	0.4345	0.1016	0.1201	-0.0645	0.2592	0.2342	0.0568	0.0963	0.0323	0.319	-0.1284	0.2078	0.0893	-0.079	-0.3632	-0.2407	0.2344	0.1148	0.0486	-0.0248	-0.0502	0.4308	-0.1543	0.0968	-0.1749	-0.1258	0.0144	0.4675	0.1842	0.1329	0.4887	0.3057	0.0724	-0.1521	0.293	-0.0244	-0.1018	0.3106	0.0703	0.2706	-0.0035
A_42_P653348 Anpep alanyl (membrane) aminopeptidase (Anpep)	-0.0194	0.2773	0.1372	-0.4267	-0.1445	0.9807	0.0978	-0.1446	-0.4638	-0.0608	-0.2787	-0.0859	0.1804	-0.2288	0.2235	-0.3426	-0.3306	-0.7782	-0.0317	0.3114	-0.4079	-0.1722	0.7011	-0.2412	0.1624	-0.1512	0.043	-1.2436	-0.9297	0.2277	-0.9474	0.5029	0.4415	0.2484	-0.1441	-0.6502	-1.0196	-1.7014	-0.53	-0.1839	-0.5718	0.1426	-0.1504	0.1411	-0.2814	0.3464	0.2638	0.0797	-0.0936
A_43_P13342 Gstp2 glutathione S-transferase, pi 2 (Gstp2)	-0.1112	0.174	-0.2382	-0.017	0.2138	-0.1219	-0.0662	-0.2247	-0.236	-0.1077	-0.2819	-0.181	-0.2109	-0.2071	-0.0314	0.2264	0.1436	-0.3442	-0.0199	-1.393	0.0375	0.1212	-0.1874	-0.001	-0.3733	-0.2448	-0.1941	0.6068	0.6863	-0.0774	0.5321	0.3449	0.1707	0.6176	0.2594	-0.0152	0.4181	0.665	-0.355	-0.3086	0.0323	-0.019	-0.3975	-0.384	0.0436	-0.187	-0.1032	-0.4296	0.3106
A_43_P10641 Mgst2_predicted similar to Microsomal glutathione S-transferase 2 (Microsomal GST-2) (Microsomal GST-II) (LOC295037)	0.006	0.056	0.0826	-0.2794	-0.2332	-0.0468	-0.1121	-0.1026	-0.3039	0.2595	0.05	0.2927	0.2657	0.0574	0.2437	-0.365	-0.2707	-0.6689	-0.1598	-0.8076	-0.2817	0.2819	0.4392	0.2862	-0.2991	-0.4289	-0.3628	-0.9533	-0.9719	-0.4577	-0.6989	0.0101	0.1372	0.1883	-0.1737	-0.5789	-0.8632	-0.9326	-0.5533	-0.039	0.0342	-0.078	-0.2971	-0.163	-0.0161	-0.2911	-0.0619	-0.1421	-1.0252
A_42_P492022 glutathione S-transferase Yc2 subunit glutathione S-transferase Yc2 subunit [rats, fetal liver, mRNA, 1129 nt].	0.098	-0.0404	0.1534	0.1015	0.0453	0.2183	-0.0228	0.1351	0.2182	0.4593	-0.0911	0.1969	0.3151	0.0886	0.3689	0.1422	0.278	0.1307	0.1142	0.1549	-0.1266	0.0544	-0.0928	-0.0794	-0.112	0.0216	-0.4174	-0.4206	-0.0765	-0.5367	-0.6844	-0.1972	-0.1054	-0.296	-0.6087	-0.2212	-0.1797	-0.1893	-0.259	0.2746	0.1214	-0.076	0.2947	-0.1492	-0.0422	-0.0036	-0.0296	-0.0521	0.1865
A_43_P16984 Pgd similar to 6-phosphogluconate dehydrogenase, decarboxylating (LOC362660)	-0.1742	0.0032	0.1203	0.0201	0.0302	-0.2163	-0.2976	-0.2406	-0.1614	-0.2196	-0.4731	-0.2442	-0.4184	0.0346	-0.1412	-0.4154	0.0294	-0.1537	0.2378	0.014	0.0832	-0.2056	-0.1169	0.2398	-0.2912	0.3565	-0.1682	0.6296	0.5183	0.5327	0.4015	0.162	0.2376	0.3231	0.0375	0.1895	0.2691	0.5803	0.1187	0.1244	0.2649	-0.0087	0.0575	0.4915	0.0548	0.0629	0.3018	0.1865	-0.1676
A_43_P13433 Idh1 Isocitrate dehydrogenase 1 (NADP+), soluble	-0.0047	0.139	0.1338	0.2339	-0.0382	0.2214	-0.103	-0.0386	0.0868	0.0181	-0.099	-0.2632	-0.5418	-0.2129	-0.5952	0.1238	0.1143	0.3416	-0.0046	0.2248	-7e-04	-0.1401	-0.1204	-0.1262	0.095	0.0959	0.0319	0.6924	0.6014	0.6835	0.5518	-0.6198	0.0479	0.4282	0.1648	0.141	0.5853	0.9724	0.4875	0.0245	-0.1766	-0.1849	-0.2847	0.1272	0.0068	-0.1062	0.0692	-0.2646	-0.0407
A_43_P10015 Gclc Glutamate-cysteine ligase, catalytic subunit	-0.0075	0.1635	-0.1106	0.1816	0.0411	-0.0633	0.0656	0.006	0.0217	0.0302	-0.0286	0.2021	-0.212	-0.0564	-0.0293	-0.0379	0.0312	0.1417	0.0558	0.1703	0.3329	-0.0282	0.0151	-0.0065	0.0992	0.0573	-0.0217	0.4243	0.2784	0.0566	0.0378	0.3737	0.1567	0.2243	-0.0584	0.2453	0.218	0.4749	0.1436	0.1888	0.3764	0.143	0.014	0.393	0.1406	-0.1044	-0.1769	0.1501	0.1267
A_42_P723498 Gclm glutamate cysteine ligase, modifier subunit (Gclm)	-0.1813	0.0725	-0.0224	-0.0523	0.0205	0.1386	-0.0368	-0.2276	-0.2868	0.1229	0.1222	-0.0303	-0.5836	-0.5581	-0.5332	-0.1933	-0.2023	-0.211	-0.0058	-0.7407	-0.0867	-0.3629	0.0867	-0.1397	0.2627	0.1782	0.2547	0.0887	0.0398	0.0532	-0.1884	0.0344	0.1216	-0.0305	0.0672	0.0467	-0.0078	0.039	-0.0278	-0.3647	-0.3721	-0.4079	-0.182	-0.5593	-0.5786	-0.2483	-0.1442	-0.282	-0.3702
A_42_P644211 Gss glutathione synthetase (Gss)	-0.0528	-0.0113	-0.1132	-0.0218	0.0194	-0.0276	-0.0402	-0.0223	-0.1566	-0.1654	-0.3731	-0.1755	-0.341	-0.1974	-0.0124	-0.0388	-0.1976	-0.1364	0.1006	-0.0886	0.0211	0.0294	0.2188	0.0634	0.0104	-0.1113	0.064	0.0433	0.0073	-0.1335	0.0962	-0.0161	0.113	0.1505	0.0732	-0.0232	0.0116	-0.008	-0.0191	-0.2977	-0.1462	-0.0913	-0.2715	-0.0411	-0.1861	-0.1583	-0.0529	-0.113	0.0018
lalt.pool	-0.075	2.975	3.425	-0.2	2.325	6.4	-0.225	-0.025	-0.55	0.05	0.275	1.525	0.15	-0.125	1.575	0.15	0.025	0.15	0.275	7.1	1.975	-0.15	6.025	0.675	-0.35	0.15	0.475	-0.4333	1.4167	3.5833	-0.0667	-0.6333	0.2167	1.8	0.1167	-0.9333	0.35	2.8333	-1.1	1.675	1.025	5.325	-0.125	-0.25	8.425	2.35	-0.325	1.825	-0.95
[truncated: 25 more columns]
