# Supplementary material for: Gene set enrichment analysis for non-monotone association and multiple experimental categories
Source: BMC Bioinformatics. 2008 Nov 14;9:481. doi: 10.1186/1471-2105-9-481 (PMC2636811; doi:10.1186/1471-2105-9-481)
Supplement: Additional file 2 — Sets and Expression. The intermediate analysis results of NCT compendium data set. Sets directory contains lists of identified gene sets under different across-compound (category) selection criteria. Compound specific p-values, set size, etc are provided. Expression directory contains extracted expression data for respective identified gene sets. [file 1471-2105-9-481-S2.zip › SetsAndExpression/expression/C2-6of8liverp05-Cfilter-32-liver-GLUTATHIONE_METABOLISM.txt]

geneids	1.2.Dich-24-15#-0.1	1.2.Dich-24-150#3	1.2.Dich-24-1500#3.4	1.2.Dich-48-15#-0.2	1.2.Dich-48-150#2.3	1.2.Dich-48-1500#6.4	1.2.Dich-6-15#-0.2	1.2.Dich-6-150#0	1.2.Dich-6-1500#-0.6	1.4.Dich-24-15#0	1.4.Dich-24-150#0.3	1.4.Dich-24-1500#1.5	1.4.Dich-48-15#0.2	1.4.Dich-48-150#-0.1	1.4.Dich-48-1500#1.6	1.4.Dich-6-15#0.2	1.4.Dich-6-150#0	1.4.Dich-6-1500#0.2	Brom-24-25#0.3	Brom-24-250#7.1	Brom-24-75#2	Brom-48-25#-0.2	Brom-48-250#6	Brom-48-75#0.7	Brom-6-25#-0.4	Brom-6-250#0.2	Brom-6-75#0.5	Diqu-24-10#-0.4	Diqu-24-20#1.4	Diqu-24-25#3.6	Diqu-24-5#-0.1	Diqu-48-10#-0.6	Diqu-48-20#0.2	Diqu-48-25#1.8	Diqu-48-5#0.1	Diqu-6-10#-0.9	Diqu-6-20#0.4	Diqu-6-25#2.8	Diqu-6-5#-1.1	Gala-24-100#1.7	Gala-24-25#1	Gala-24-400#5.3	Gala-48-100#-0.1	Gala-48-25#-0.2	Gala-48-400#8.4	Gala-6-100#2.4	Gala-6-25#-0.3	Gala-6-400#1.8	Mono-24-10#-1
A_42_P543417 Gpx4 glutathione peroxidase 4 (Gpx4)	0.0044	0.0421	-0.2029	-0.0638	0.0355	0.2388	0.0876	0.0665	0.001	-0.4726	-0.4537	-0.1068	-0.1161	-0.125	0.124	0.232	0.2063	0.0742	0.1742	-0.8078	-0.0921	0.0398	-0.3284	0.1164	0.099	0.1082	-0.0042	0.0926	-0.022	0.0447	-0.2432	0.2327	-0.0958	-0.2703	0.0449	0.0847	-0.2372	-0.3742	0.0563	-0.204	0.0276	-0.3708	-0.1125	-0.1056	-0.8341	0.1365	-0.05	0.0534	0.1505
A_42_P701582 Gstt1 glutathione S-transferase theta 1 (Gstt1)	0.2584	0.201	-0.9821	-0.1698	0.2152	-0.318	0.0781	-0.0825	-0.0364	-0.5352	-0.2473	-0.0953	-0.1319	-0.0399	0.3581	0.3422	0.4581	0.2986	0.4822	-1.4661	0.1673	0.3482	-0.5002	0.5934	0.0386	-0.0802	-0.2145	-0.2254	-0.2136	-0.3831	-0.3898	-0.1914	-0.248	-0.5031	0.0152	0.0096	-0.1917	-0.714	-0.1814	-0.2204	0.1072	-0.6773	0.1384	-0.0922	-1.9421	0.0204	-0.0327	0.0826	0.3396
A_42_P567189 Mgst1 microsomal glutathione S-transferase 1 (Mgst1)	0.0291	0.1529	-0.5616	0.075	-0.0814	-0.34	0.3595	0.2732	-0.0837	0.1936	0.386	-0.0486	-0.1217	-0.043	-0.3365	0.0712	0.031	0.0515	-0.1428	-1.41	-0.1338	-0.1036	-0.6077	-0.1923	0.0423	-0.1412	0.0346	0.02	-0.0656	-0.1046	0.0588	0.0246	-0.0227	-0.1584	0.1134	0.0307	-0.1535	-0.0779	0.0439	-0.2826	0.1333	-0.3204	-0.0497	-0.0752	-2.8091	0.174	0.1124	0.187	-0.1281
A_42_P805300 Gpx1 glutathione peroxidase 1 (Gpx1)	-0.3622	-1.1674	-2.1196	-0.3022	-0.4652	-1.807	-0.1771	-0.1852	-0.2426	0.1542	0.0441	-0.9196	0.1774	0.3774	-0.4907	0.4144	0.3292	0.4514	0.0622	-2.1826	-0.2267	0.3541	-0.7874	0.0081	0.0325	0.0478	0.1543	-0.5549	-0.7707	-1.1158	-0.295	0.0383	-0.4897	-1.4997	0.0671	-0.1056	-0.3073	-0.3664	-0.1188	-0.2078	0.2417	0.3279	-0.1288	-0.1098	-0.1392	-0.1741	0.0414	-0.1264	-0.036
A_42_P456915 Gstm5 glutathione S-transferase, mu 5 (Gstm5)	-0.0818	0.5746	0.3727	-0.0666	0.4544	0.9464	0.2133	0.066	0.0392	-0.2374	0.243	0.6563	-0.4024	-0.212	0.6364	-0.1909	-0.1158	-0.3691	0.153	-0.052	0.6091	0.0979	0.5395	0.6361	-0.0729	0.0396	0.0409	0.1078	0.3561	0.6087	-0.253	-0.0992	-0.0416	-0.1273	0.0988	0.1774	-0.0805	-0.4127	0.0025	0.0124	-0.1206	-0.0137	0.1822	0.0239	1.1179	0.2184	0.1259	0.2194	0.056
A_42_P731472 Gpx2 glutathione peroxidase 2 (Gpx2)	0.2988	3.1553	3.4355	-0.1256	1.3074	3.6218	0.1586	1.1202	0.7726	-0.1069	0.6501	3.5784	-0.161	-0.1804	2.9941	0.0205	0.1856	0.2005	1.5983	3.0963	2.956	0.0448	2.7656	0.7807	1.0845	0.9127	1.7079	0.6835	1.0978	2.0715	0.1376	0.1935	0.1183	0.4083	-0.0514	0.525	1.2659	0.2862	0.2293	0.6243	-0.1386	1.2254	0.1581	0.0753	1.6854	0.4109	-0.1272	0.351	0.0656
A_43_P11776 Gstm1 Glutathione S-transferase, mu 1	0.6261	1.8872	1.9718	-0.0249	0.9911	2.4351	-0.089	0.795	0.9062	-0.9367	-0.2828	1.6912	-0.6049	-0.3512	1.5926	-0.215	-0.1267	-0.2003	1.7818	0.9656	2.0703	0.3262	0.3592	1.0023	0.9417	0.958	1.182	0.032	-0.3559	-0.6419	0.1826	-0.6355	-0.3939	-0.4858	-0.1673	0.0977	0.3953	0.218	-0.1155	-0.0031	0.147	-0.7182	0.1358	-0.2062	-1.7002	0.4236	0.1063	0.4162	0.7783
A_43_P11770 G6pdx Glucose-6-phosphate dehydrogenase	-0.2259	0.2592	1.1432	-0.0877	0.5098	2.0238	-6e-04	1.4874	0.8815	-0.0688	0.271	0.5369	0.1324	0.0453	1.1814	0.1924	0.1942	0.1346	0.7283	0.614	0.894	-0.0015	0.7109	0.4729	1.675	1.2359	2.2176	-1.6496	-0.3308	-0.2056	-0.8896	-0.6298	-0.2802	-0.3736	-0.4011	0.234	0.8966	0.4326	-0.1103	-0.9036	0.2396	-0.1414	-0.3167	-0.1796	0.8219	0.1368	-0.1219	0.0616	-0.4318
A_42_P522857 Mgst3_predicted similar to microsomal glutathione S-transferase 3 (LOC289197)	-0.267	-1.5774	-2.5401	-0.3471	-0.3638	-1.799	-0.0478	-0.2974	-0.3292	-0.4706	-0.483	-1.529	-0.1884	-0.2595	-0.4411	-0.0177	-0.189	-0.283	-0.1044	-3.1004	-0.7839	0.0606	-1.2723	0.2417	-0.1546	-0.2295	-0.483	-0.0698	-0.4187	-0.8433	-0.2848	-0.3349	-0.3972	-0.8855	-0.03	0.2892	-0.1423	-0.3886	0.1261	-0.8201	0.1496	-2.171	0.0641	-0.06	-2.8821	0.1942	-0.0102	0.106	-0.0285
A_43_P12568 Gsta5 Glutathione S-transferase A5	0.4391	1.0181	0.5934	0.1553	0.6503	1.058	0.1664	0.4081	0.0393	-0.0663	0.553	1.0051	0.0606	0.4542	0.7248	-0.2448	-0.2048	-0.2677	0.6148	-0.2748	0.6355	0.3423	-0.4217	0.4838	0.3902	0.1688	0.3616	0.2607	-0.1154	-0.5012	0.4818	0.0052	-0.1007	-0.1357	0.1585	0.2594	0.4416	0.6015	0.1247	0.2006	0.3495	-1.6948	-0.0982	-0.0428	-2.6774	0.3664	0.2225	0.2974	0.3923
A_43_P12569 Idh1 isocitrate dehydrogenase 1 (NADP+), soluble (Idh1)	-0.0906	-0.3898	-0.6873	0.163	0.1766	-0.092	-0.1942	-0.268	-0.4258	-0.7121	-0.5606	-0.3862	-0.4444	-0.3246	0.1008	-0.5422	-0.4856	-0.7081	0.2451	-1.4882	0.1699	0.176	-0.6714	0.2298	0.3862	-0.0145	0.447	-0.2599	-0.531	-0.8686	0.0426	-0.1588	-0.1052	-0.1565	0.07	-0.1152	-0.256	-0.0789	-0.1473	-0.3728	-0.1769	-2.7735	0.0607	-0.1126	-2.2411	-0.4182	-0.0888	-0.1492	0.1369
A_42_P623733 LOC501110 Similar to Glutathione S-transferase A1 (GTH1) (HA subunit 1) (GST-epsilon) (GSTA1-1) (GST class-alpha)	0.4976	0.094	-0.4566	0.1908	0.0373	-0.5946	0.568	0.4906	0.3359	0.2505	0.6486	-8e-04	-0.1699	-0.0828	0.0852	-0.0255	-0.0955	-0.2568	-0.2179	-1.9355	-0.5	-0.0357	-1.1203	0.0162	-0.1777	0.0398	-0.227	0.5393	0.1447	-0.1731	-0.1592	0.4126	-0.0955	-0.3712	0.0752	0.1627	-0.0304	-0.4234	0.1316	0.4718	0.2979	-0.8543	0.0836	0.1223	-0.1691	0.1926	0.1336	0.4304	0.2831
A_43_P15561 Gpx3 Glutathione peroxidase 3	-0.1604	-0.1058	-0.1799	0.0901	0.5127	0.3284	-0.0794	-0.5447	-0.266	-0.7322	-0.2378	-0.2152	-0.3505	-0.3742	-0.6067	-0.3479	-0.2444	-0.4153	0.0671	-0.0236	-0.0647	0.1553	1.0421	0.2833	-0.1436	0.0872	-0.3214	0.1012	0.1407	0.1704	0.1012	-0.0886	0.4362	0.5839	-0.0122	-0.0179	0.0612	0.1868	0.1792	0.0541	-0.0564	0.5689	-0.026	0.0971	1.8453	0.1204	0.053	0.291	0.0902
A_42_P653348 Anpep alanyl (membrane) aminopeptidase (Anpep)	-0.0476	-0.5733	-2.0091	0.0089	0.1424	-1.2574	-0.4455	-0.8372	-0.6655	-0.7444	-1.1417	-1.4813	0.1038	0.1368	-0.197	0.0381	-0.074	-0.4939	0.3852	-0.1221	0.4238	0.2269	0.0414	0.1504	-0.2389	-0.4048	-0.6395	-0.0723	-0.1752	-0.1155	0.2164	-0.5048	0.135	0.4925	-0.0962	-0.083	-0.2158	0.2353	-0.0394	0.0915	0.0083	0.2368	0.0234	-0.1565	-0.1748	-0.0877	-0.16	-0.0177	0.2508
A_43_P13342 Gstp2 glutathione S-transferase, pi 2 (Gstp2)	0.3164	3.3214	3.8063	0.008	2.061	5.9254	0.0989	1.0905	0.3372	0.4625	0.468	2.953	0.0546	0.0309	4.1955	0.1031	0.2332	0.4554	1.587	3.468	3.6443	0.4589	3.2052	2.5038	0.8392	1.3514	1.7576	0.7689	1.0071	1.0624	-0.02	0.4513	0.6507	0.5129	-0.0673	0.2224	0.7248	0.7284	0.0269	0.336	0.0913	1.2632	0.3555	0.0446	2.5823	0.2411	0.0445	0.1474	0.0994
A_43_P10641 Mgst2_predicted similar to Microsomal glutathione S-transferase 2 (Microsomal GST-2) (Microsomal GST-II) (LOC295037)	-0.2692	0.0532	-0.1844	-0.1633	0.0913	0.7843	-0.2627	-0.0749	-0.2932	-0.3436	-0.1094	0.4922	-0.0428	-5e-04	0.8992	-0.1279	-0.0856	-0.2681	0.7398	-0.6262	0.6896	0.0083	-0.718	0.2077	0.4796	0.0915	0.3388	0.1595	0.1148	0.0459	-0.0948	0.0291	-0.1584	-0.4142	-0.019	0.3464	0.1248	-0.2534	0.2242	-0.3939	0.1331	-1.1257	0.0342	-0.0575	-1.567	0.0221	0.0028	0.0822	0.1654
A_42_P492022 glutathione S-transferase Yc2 subunit glutathione S-transferase Yc2 subunit [rats, fetal liver, mRNA, 1129 nt].	1.2179	3.6406	3.0476	0.0818	1.8455	4.7796	0.4035	0.9412	0.5327	0.1184	1.88	3.5436	0.0604	0.6956	4.0257	-0.2666	-0.156	-0.3188	2.1591	0.5426	2.6073	0.47	2.0169	1.5067	0.7978	0.278	0.6953	0.5078	0.0896	-0.1978	0.405	0.1573	-0.097	-0.1362	0.2555	0.4223	0.5469	0.411	0.1652	0.1891	0.4913	-1.3659	0.0057	-0.0584	-2.3357	0.612	0.1993	0.4818	0.4845
A_43_P16984 Pgd similar to 6-phosphogluconate dehydrogenase, decarboxylating (LOC362660)	-0.2135	-0.0118	0.3586	-0.1933	-0.1663	-0.3018	0.25	0.0474	0.0018	-0.04	0.0359	-0.0787	-0.3664	-0.2584	0.0571	-0.0296	0.1186	0.0513	-0.1248	0.1015	0.0096	0.1675	0.089	0.152	0.3298	0.57	0.6412	-0.4455	0.0923	-0.1246	0.1881	-0.1911	0.2019	0.2237	-0.0518	0.0228	0.4539	0.231	-0.3854	-0.1076	0.018	-0.4438	0.3548	0.0199	0.2126	-0.3869	0.1596	-0.0369	-0.3188
A_43_P13433 Idh1 Isocitrate dehydrogenase 1 (NADP+), soluble	-0.1302	-0.0865	-0.187	0.0575	-0.1411	-0.2608	-0.0893	-0.1259	0.0285	0.2072	0.0417	0.0979	0.1765	0.2405	-0.0453	-0.6399	0.2489	0.222	-0.0372	-0.3729	-0.2062	-0.2013	-0.1948	-0.0708	0.2381	0.0661	-0.0216	0.0076	0.0404	-0.3103	0.0485	-0.3056	-0.1415	-0.355	0.2052	-0.0781	-0.2664	-0.1821	-0.0854	-0.098	0.3118	0.1337	0.1621	-0.0827	-0.3034	-0.173	0.2276	0.0216	0.4803
A_43_P10015 Gclc Glutamate-cysteine ligase, catalytic subunit	-0.1966	1.6605	3.0573	-0.0592	0.0453	2.3414	1.0903	2.261	1.689	0.0506	0.6705	3.05	-0.0235	-0.1755	0.5364	0.3768	0.6672	0.6104	0.3232	0.7039	1.2889	-0.3398	0.9076	-0.4082	2.3281	1.8903	3.2363	-0.2997	-0.1821	-0.0631	-0.1432	-0.0856	-0.3257	-0.6124	0.0443	0.6035	1.6582	1.2759	0.2177	-0.2948	0.1257	-0.0808	-0.2352	0.0534	-0.4806	-0.8846	0.1264	-0.7032	0.0832
A_42_P723498 Gclm glutamate cysteine ligase, modifier subunit (Gclm)	0.2283	3.0979	3.9728	0.0229	0.8508	3.2988	1.1662	2.5552	1.62	-0.1724	0.4743	3.9857	-0.0513	0.0541	1.4018	-0.1102	0.2127	0.026	0.3909	2.1501	2.4693	0.028	0.877	0.5323	2.9298	1.7896	3.9337	0.5001	0.3092	0.8566	0.111	0.175	0.2939	0.4929	0.107	0.5254	1.7294	1.8439	0.2579	0.4073	0.0263	-0.4484	0.3135	-0.0473	-0.0025	-0.4577	-0.0805	-0.1152	0.1314
A_42_P644211 Gss glutathione synthetase (Gss)	-0.0565	0.5844	0.9584	-0.1054	0.6561	1.5604	0.0095	0.3558	0.1744	0.0045	-0.0012	0.7144	0.222	0.1966	1.248	0.2174	0.4491	0.5522	0.5664	0.4725	0.7433	-0.0596	1.1683	0.3911	0.4773	0.4801	0.7546	-0.635	0.0777	0.318	-0.0081	0.0145	0.3479	0.6828	0.0795	0.2149	0.6759	0.7358	0.1059	-0.1313	-0.0111	-0.792	0.0331	-0.005	0.731	0.0773	-0.0243	-0.1306	0.0247
lalt.pool	-0.075	2.975	3.425	-0.2	2.325	6.4	-0.225	-0.025	-0.55	0.05	0.275	1.525	0.15	-0.125	1.575	0.15	0.025	0.15	0.275	7.1	1.975	-0.15	6.025	0.675	-0.35	0.15	0.475	-0.4333	1.4167	3.5833	-0.0667	-0.6333	0.2167	1.8	0.1167	-0.9333	0.35	2.8333	-1.1	1.675	1.025	5.325	-0.125	-0.25	8.425	2.35	-0.325	1.825	-0.95
[truncated: 25 more columns]
