# Supplementary material for: Gene set enrichment analysis for non-monotone association and multiple experimental categories
Source: BMC Bioinformatics. 2008 Nov 14;9:481. doi: 10.1186/1471-2105-9-481 (PMC2636811; doi:10.1186/1471-2105-9-481)
Supplement: Additional file 2 — Sets and Expression. The intermediate analysis results of NCT compendium data set. Sets directory contains lists of identified gene sets under different across-compound (category) selection criteria. Compound specific p-values, set size, etc are provided. Expression directory contains extracted expression data for respective identified gene sets. [file 1471-2105-9-481-S2.zip › SetsAndExpression/expression/C2-6of8liverp05-Cfilter-33-blood-TRYPTOPHAN_METABOLISM.txt]

geneids	1.2.Dich-24-15#-0.1	1.2.Dich-24-150#3	1.2.Dich-24-1500#3.4	1.2.Dich-48-15#-0.2	1.2.Dich-48-150#2.3	1.2.Dich-48-1500#6.4	1.2.Dich-6-15#-0.2	1.2.Dich-6-150#0	1.2.Dich-6-1500#-0.6	1.4.Dich-24-15#0	1.4.Dich-24-150#0.3	1.4.Dich-24-1500#1.5	1.4.Dich-48-15#0.2	1.4.Dich-48-150#-0.1	1.4.Dich-48-1500#1.6	1.4.Dich-6-15#0.2	1.4.Dich-6-150#0	1.4.Dich-6-1500#0.2	Brom-24-25#0.3	Brom-24-250#7.1	Brom-24-75#2	Brom-48-25#-0.2	Brom-48-250#6	Brom-48-75#0.7	Brom-6-25#-0.4	Brom-6-250#0.2	Brom-6-75#0.5	Diqu-24-10#-0.4	Diqu-24-20#1.4	Diqu-24-25#3.6	Diqu-24-5#-0.1	Diqu-48-10#-0.6	Diqu-48-20#0.2	Diqu-48-25#1.8	Diqu-48-5#0.1	Diqu-6-10#-0.9	Diqu-6-20#0.4	Diqu-6-25#2.8	Diqu-6-5#-1.1	Gala-24-100#1.7	Gala-24-25#1	Gala-24-400#5.3	Gala-48-100#-0.1	Gala-48-25#-0.2	Gala-48-400#8.4	Gala-6-100#2.4	Gala-6-25#-0.3	Gala-6-400#1.8	Mono-24-10#-1
A_42_P604399 Cyp51 cytochrome P450, subfamily 51 (Cyp51)	-0.107	0.0155	-0.2386	0.05	0.0427	-0.1543	-0.0511	-0.058	0.0485	-0.3115	-0.2586	-0.3616	-0.5032	-0.3092	-0.2599	0.1334	0.0799	0.0983	0.0229	-0.0962	0.1203	-0.0542	-0.0646	-0.0039	0.1331	0.1905	0.1618	0.5521	0.3444	0.1677	0.527	0.0183	0.0964	0.3851	0.2844	0.2977	0.7553	0.4432	0.2523	-0.1642	-0.1088	0.0509	-0.3408	-0.4019	0.1107	-0.0027	0.06	-0.204	0.1869
A_43_P15507 Indo indoleamine 2,3-dioxygenase (Indo)	0.1214	0.0582	0.15	0.127	-0.1094	-0.2662	-0.0985	0.0355	-0.0198	0.2818	0.2263	0.1725	0.0421	0.1382	-0.0883	0.2722	0.2782	0.3318	0.0282	-0.0056	0.0908	-0.0221	-0.1685	-0.071	-0.2486	0.0169	-0.2319	0.2854	0.3558	0.2416	0.2136	-0.128	-0.0564	-0.1318	-0.1228	0.1981	0.0724	0.3102	0.2177	0.1785	0.2314	0.1344	0.2043	0.0324	0.0524	0.128	0.0554	0.0787	0.0444
A_42_P475971 Kmo kynurenine 3-monooxygenase (kynurenine 3-hydroxylase) (Kmo)	-0.1437	-0.2237	-0.2996	0.1786	0.2382	-0.0206	-0.1396	-0.0272	-0.3504	-0.146	-0.357	-0.2842	0.5264	0.1133	0.1803	-0.3177	-0.3955	-0.3654	-0.3131	-0.4356	0.187	0.2602	-0.2635	0.4537	-0.0529	-0.7618	0.1826	0.2531	0.0545	-0.0543	0.4938	0.1346	-0.1244	0.6104	0.1658	-0.1858	0.67	0.348	-0.2867	-0.4119	-0.463	-0.3539	-0.1922	-0.682	0.0585	-0.4666	-0.3444	-0.5645	0.466
A_42_P543715 Maoa Monoamine oxidase A	0.3195	-0.0034	0.2786	-0.0672	0.0267	-0.1592	0.162	0.1755	0.0463	0.0056	0.0802	0.2793	0.1438	-0.0283	0.1303	0.1633	-0.0456	-0.1111	-0.0084	0.5011	0.1066	0.1791	0.0934	-0.0879	0.0447	0.1219	0.1506	-0.2927	0.0026	0.2527	-0.0069	0.2431	-0.0468	0.007	0.1358	0.1641	-0.0499	0.1966	-0.0604	0.2781	-0.0165	0.1062	-0.0588	-0.0779	0.4588	0.3678	0.1352	0.1841	0.1923
A_42_P780094 Cyp4b1 cytochrome P450, family 4, subfamily b, polypeptide 1 (Cyp4b1)	0.0836	0.0058	0.1246	0.0775	-0.0582	-0.1986	-0.0792	-0.0326	0.0318	0.1356	0.1208	0.1056	-0.0315	0.0134	-0.113	0.1397	0.147	0.2156	2e-04	0.0102	0.0849	-0.0622	-0.0725	-0.0762	-0.1837	-0.0346	-0.1442	0.2465	0.2765	0.2596	0.2417	-0.0179	-0.0826	-0.0131	0.0039	0.197	0.1262	0.3147	0.1463	0.1179	0.1488	-0.1352	0.1116	0.0541	0.0542	0.0523	0.0152	0.0102	0.0331
A_43_P14910 Ddc dopa decarboxylase (Ddc)	0.0828	0.0271	0.0866	0.071	-0.0419	-0.0808	-0.0218	0.0655	0.0837	0.0839	0.1519	0.093	0.0634	0.0994	-0.0246	0.1514	0.1819	0.2849	-0.0129	-0.0093	0.0353	-0.0506	-0.1358	-0.104	-0.1393	-0.0148	-0.122	0.0953	0.0774	0.1975	0.1082	-0.0707	-0.1002	-0.0688	0.0142	0.2197	0.0623	0.1561	0.2042	0.1304	0.0598	-0.0057	0.2442	0.0996	0.1214	0.1066	0.0133	0.1248	0.1281
A_42_P814662 Cyp2e1 cytochrome P450, family 2, subfamily e, polypeptide 1 (Cyp2e1)	0.0709	0.0371	0.0731	0.1042	-0.0418	-0.1652	-0.1142	-0.0519	-0.0722	0.1537	0.115	0.1226	-0.0073	0.0587	-0.0555	0.1357	0.1227	0.1524	0.0363	0.0058	0.0361	-0.0047	-0.114	-0.0159	-0.2064	-0.0791	-0.1905	0.171	0.1703	0.0312	0.1435	-0.053	-0.088	-0.0684	-0.062	0.0506	0.0578	0.2094	0.0483	0.0909	0.0608	-0.1412	0.0755	-0.0417	-0.007	-0.0182	0.0224	-0.01	-0.0166
A_43_P12194 Aldh9a1 Aldehyde dehydrogenase family 9, subfamily A1	-0.0678	0.0483	0.109	0.0184	-0.0514	0.0097	-0.0133	-0.0048	0.0788	-0.1221	-0.0656	-0.1736	-0.4201	-0.2282	-0.2499	-0.0073	-0.126	0.1785	-0.0219	0.0965	-0.0123	-0.0684	-0.0406	-0.0461	0.1442	0.2338	0.125	0.2283	0.2147	0.2236	0.231	0.4402	0.111	0.1504	0.162	0.36	0.2488	0.2688	0.3872	0.0255	-0.0516	-0.2171	0.0418	-0.0699	-0.1585	0.0536	-0.0493	-0.0091	0.1017
A_43_P16774 MGC95138 similar to acetyl CoA transferase-like	-0.1854	-0.2179	-0.9257	-0.0472	0.0681	-0.2202	0.0332	-0.2814	-0.3916	-0.2771	-0.3743	-0.2808	-0.0847	-0.1177	0.1745	-0.0351	-0.1955	-0.2596	0.0336	-0.3624	0.0496	0.1747	-0.028	0.0467	-0.038	-0.4577	-0.0769	-0.3304	-0.4404	-0.4269	0.0024	0.015	0.0263	-0.0908	0.1019	-0.0451	-0.0356	-0.2472	-0.0718	-0.1849	0.0015	0.1194	-0.3456	-0.2706	-0.2008	0.0067	-0.0668	-0.1458	0.2642
A_43_P12041 Aox1 aldehyde oxidase 1 (Aox1)	0.5036	0.07	0.3139	-0.3219	-0.5892	0.1699	-0.3569	0.1656	-0.0087	6e-04	0.0158	-0.06	0.316	0.2414	-0.0311	-0.1106	-0.2858	-0.3636	-0.628	-0.0437	-0.5301	-0.1025	-0.0609	0.0068	-0.0772	0.0645	0.1428	-0.0301	-0.1395	-0.2933	-0.2428	-0.4844	-0.2734	-0.244	-0.4018	-0.4129	-0.2908	-0.1376	-0.2393	-0.3024	-0.3712	-0.0098	0.0488	-0.354	0.0365	-0.046	-0.2618	-0.1649	0.1348
A_43_P12056 Haao 3-hydroxyanthranilate 3,4-dioxygenase (Haao)	0.0748	0.0569	0.1278	0.0994	-0.0609	-0.2316	-0.0825	-0.0135	-0.0064	0.0972	0.1211	0.0921	-0.0091	-0.0216	-0.1143	-0.0057	0.1062	0.218	0.054	-0.0107	-0.0161	-0.0224	-0.0208	-0.0133	-0.1287	0.0324	-0.1112	0.0877	0.1302	0.1175	0.1124	-0.0036	-0.0161	-0.1235	-0.0374	0.082	0.0319	0.2392	0.0797	0.0704	-0.061	-0.1104	0.0034	-0.0789	-0.0689	-0.0174	0.0235	0.0098	-0.1269
A_43_P15762 Tph Rat mRNA for tryptophan hydroxylase (EC 1.14.16.4).	0.1255	0.0787	0.1925	0.2277	-0.0907	0.4077	-0.0988	0.0692	0.1468	-0.0354	-0.011	0.1344	-0.0863	-0.221	-0.3053	0.2353	-0.2002	0.5984	0.0067	0.3088	0.139	-0.0586	-0.1771	-0.0104	0.1451	0.0595	0.1648	0.5886	0.8903	0.3508	0.609	0.3104	-0.293	0.373	0.0626	0.2579	0.4199	0.6337	0.3119	0.178	0.0607	-0.0352	0.0617	-0.2645	0.256	0.1184	-0.1636	0.0863	0.1802
A_43_P15741 Maoa monoamine oxidase A (Maoa)	0.0352	-0.0534	0.2588	0.0346	0.0687	0.2086	0.4173	0.2458	-0.086	0.0722	0.1646	0.1472	0.3536	-0.1313	0.1755	0.1868	-0.0718	0.102	-0.2414	0.5392	0.1337	0.1345	0.0748	-0.1613	0.5719	-0.1602	0.1972	-0.1938	-0.23	-0.1381	-0.4518	-0.1816	-0.1705	0.235	-0.1508	-0.1831	0.0298	-0.1852	-0.0765	-0.0338	-0.183	0.1362	-0.1855	0.6841	0.503	0.1456	0.1823	0.2575	0.2526
A_43_P11752 Maob monoamine oxidase B (Maob)	-0.0936	-0.0686	-0.0632	0.0448	-0.0139	0.2861	-0.1836	-0.1127	-0.0097	0.1724	0.0106	-0.0362	0.0208	0.07	-0.0543	-0.4596	-0.0055	-0.245	-0.0794	0.3804	-0.0903	0.0167	0.0442	0.2604	0.1091	0.0978	-0.0863	-0.5611	-0.411	-0.0197	-0.1136	-0.084	0.0256	0.1099	-0.6164	-0.2811	0.2734	-0.0698	-0.3028	-0.1943	-0.2049	-0.2918	0.0064	-0.1786	0.1028	-0.0703	-0.0597	0.1081	0.02
A_43_P11716 Cyp3a3 cytochrome P450, subfamily 3A, polypeptide 3 (Cyp3a3)	-0.0202	-0.2458	-0.1782	-0.1101	-0.0092	0.1254	0.0524	0.0069	-0.1649	-0.2629	-0.079	-0.0623	0.0594	0.0433	-0.1673	-0.0448	-0.2043	-0.2078	-0.0658	0.1909	-0.1219	0.1538	0.0445	0.1728	0.0874	-0.1258	-0.0293	0.1177	0.0137	-0.5764	0.0179	-0.1506	-0.1711	-0.0814	-0.2638	-0.2898	0.1249	0.2146	-0.2092	-0.1999	-0.2119	-0.1645	-0.0633	-0.0097	0.0378	-0.0742	-0.1045	-0.1042	6e-04
A_43_P12705 Aldh3a1 aldehyde dehydrogenase family 3, member A1 (Aldh3a1)	-0.1858	-0.137	-0.2172	-0.1162	0.0605	0.0858	-0.0193	-0.2253	-0.3154	-0.3535	-0.4798	-0.3399	-0.2105	-0.3175	-0.2364	-0.243	-0.2828	-0.725	-0.0123	-0.096	-0.1237	0.1786	0.5857	0.1719	-0.0183	-0.2323	0.0248	-0.0022	-0.0755	-0.4349	0.0159	0.0625	0.0538	0.316	0.1033	-0.3492	0.0155	-0.0385	-0.436	-0.3234	-0.2339	-0.1027	-0.2265	-0.0417	0.0736	-0.1273	-0.0248	-0.2292	0.0716
A_42_P682435 Ddc dopa decarboxylase (Ddc)	-0.2389	-0.0321	0.0486	-0.2041	-0.0109	0.0758	-0.0888	0	0.1218	0	0	0.1506	0.0452	-0.1168	0.1312	0.0154	-0.0389	0.0095	-0.0338	-0.062	0.1394	0.1188	-0.2311	0	0.0876	0.1754	-0.0665	0.0697	0.0886	-0.0917	0.1159	-0.0568	0.1327	0.0473	0.024	0.0152	-0.062	-0.0899	0.0171	-0.0083	0.0656	-0.0851	0.0081	-0.0894	-0.0452	0.1012	-0.1147	0.0935	0.0755
A_43_P12726 Aldh2 Aldehyde dehydrogenase 2	-0.1044	0.0768	-0.0639	-0.1873	0.1264	0.5072	0.0449	-0.1697	-0.4213	-0.206	-0.3363	-0.1419	-0.3618	-0.4328	-0.0144	-0.2663	-0.2989	-0.5906	0.0253	-0.2292	0.0281	0.0665	0.7699	0.1662	0.1987	-0.0775	0.184	-0.4135	-0.3712	-0.1795	-0.4144	0.2993	0.4219	0.6781	0.0791	-0.391	-0.3294	-0.6056	-0.4014	-0.3133	-0.3004	-0.093	-0.2367	0.2407	0.1314	-0.239	0.0377	-0.3101	-0.083
A_43_P11454 Cyp1a2 cytochrome P450, family 1, subfamily a, polypeptide 2 (Cyp1a2)	0.2318	0.0647	0.2722	0.0732	-0.0891	-0.2487	0.0015	0.142	0.2398	-0.2145	0.2812	0.2177	-0.0335	0.0173	0.0882	0.1754	0.2008	0.5587	0.1084	0.0481	0.0359	-0.0601	-0.2148	-0.0978	-0.176	0.1133	-0.1313	0.3683	0.2879	0.1994	0.2372	0.0362	-0.175	-0.1153	-0.0876	0.3102	0.2404	0.5562	0.3336	0.1532	0.0113	0.0106	0.1058	0.1868	0.1955	0.1721	-0.0313	0.1261	0.0294
A_43_P11453 Cyp1a1 cytochrome P450, family 1, subfamily a, polypeptide 1 (Cyp1a1)	0.1691	-0.0096	0.3104	0.0711	-0.281	0.2322	0.0091	0.2404	0.1946	0.0727	0.2494	0.0564	0.2482	0.2362	0.1669	0.051	0.032	0.1649	-0.2139	0.0959	-0.0884	-0.0849	0.5053	-0.1523	-0.2063	0.0438	-0.0749	0.212	-9e-04	-0.0255	-0.0987	-0.2323	-0.0829	-0.224	-0.1953	0.228	0.0856	0.1763	0.2177	0.0996	-0.1321	0.2079	0.3015	0.1425	0.0816	0.1009	0.0236	0.082	0.0913
A_43_P11455 Cyp2a3a Cytochrome P450, subfamily IIA (phenobarbital-inducble)/ (Cytochrome P450 IIA3) (Cyp2a3a)	0.333	0.0966	0.4005	0.0108	-0.0808	0.2263	0.0339	0.4145	0.3274	0.0213	0.2393	0.5137	0.0969	0.1344	0.2527	0.7459	0.2241	0.337	0.0068	0.2464	0.0127	0.0941	-0.3755	-0.1209	0.0306	0.033	-0.223	0.4208	-0.0817	0.3478	-0.0656	-0.1976	-0.435	-0.1463	-0.1096	0.2725	0.3866	0.4014	0.431	0.1244	0.0562	0.1503	0.3053	0.2116	0.4114	0.2338	-0.0652	0.8428	0.1838
A_42_P800916 Tdo2 tryptophan 2,3-dioxygenase (Tdo2)	0.0767	0.0073	0.0583	0.0647	-0.101	-0.119	0.0122	0.1224	0.1569	0.0554	0.1822	0.1272	0.1871	0.196	0.1274	0.1687	0.1747	0.3154	0.0182	0.0055	0.0078	-0.0232	-0.1141	-0.1106	-0.0918	0.0067	-0.0989	0.0048	0.0124	0.1518	0.0942	-0.1358	-0.2347	-0.1912	-0.0459	0.2242	0.0952	0.151	0.25	0.1581	0.0808	0.1088	0.328	0.2181	0.1518	0.1725	0.04	0.1801	0.203
A_43_P15658 Aoc3 amine oxidase, copper containing 3 (Aoc3)	0.1294	0.1093	0.2086	0.1008	-0.0605	-0.191	-0.0801	0.0811	0.0896	0.1371	0.2301	0.1721	0.053	0.0672	0.0349	0.2371	0.242	0.448	0.0522	0.0146	0.0594	-0.0058	-0.1502	-0.1462	-0.1289	0.0035	-0.1941	0.2855	0.2629	0.3417	0.1876	-0.0672	-0.1468	-0.1928	-0.0726	0.2559	0.1873	0.4319	0.2334	0.2869	0.0728	-0.1068	0.2684	0.0446	0.0987	0.1264	0.004	0.1479	0.0477
A_42_P477311 Wars similar to tryptophanyl-tRNA synthetase (LOC362785)	-0.0894	-1e-04	-0.5679	0.0119	0.0883	0.0399	0.0824	-0.1466	-0.1896	-0.3562	-0.5117	-0.1619	-0.1216	-0.1612	-0.0331	-0.0872	-0.1017	-0.4071	0.0193	0.1531	0.095	0.0915	0.2451	0.1156	0.0869	-0.1469	0.0384	-0.2286	-0.2338	-0.2456	-0.0011	-0.053	0.0183	0.1002	0.0496	-0.1807	-0.1228	-0.2328	-0.1777	-0.1752	-0.0115	0.0426	-0.2029	-0.0646	-0.1336	0.0623	0.0096	-0.081	0.1996
A_43_P15418 Aanat arylalkylamine N-acetyltransferase (Aanat)	-0.046	-0.0123	-0.0626	0.0177	-0.0258	-0.1004	-0.0923	-0.1347	-0.2132	0.0454	0.0138	-0.068	-0.0552	-0.0696	-0.1245	-0.1304	-0.1601	-0.3229	0.0305	-0.0591	-0.0522	0.103	0.0701	0.1186	0.0257	-0.0124	0.0116	0.0683	0.0438	-0.266	0.0565	0.0812	0.0604	0.0011	-0.062	-0.2227	-0.0192	0.1039	-0.2654	-0.1375	-0.0736	-0.1846	-0.1508	-0.2206	-0.1395	-0.2055	-0.0616	-0.1243	-0.2626
A_43_P11810 Cyp19a1 cytochrome P450, family 19, subfamily a, polypeptide 1 (Cyp19a1)	0.2708	0.0123	0.3717	0.0574	-0.1504	0.0082	0.085	0.2497	0.2097	0.3046	0.4818	0.061	-0.0919	0.3736	-0.12	0.2927	0.2158	0.5576	0.0656	0.2037	0.0119	0.1799	0.0262	-0.151	-0.1441	-0.3041	-0.1172	0.5082	0.1984	0.2033	0.4824	-0.0758	-0.0052	0.0822	-0.2259	0.1867	0.3894	0.3078	0.297	0.3329	0.0477	0.1098	0.3865	-0.2376	0.3951	0.1903	-0.0478	0.4951	-0.0468
A_42_P811368 Aldh1a2 aldehyde dehydrogenase family 1, subfamily A2 (Aldh1a2)	0.0994	0.0077	0.035	-0.1101	-0.0609	-0.0573	0.2039	0.2799	0.3753	0.0206	0.1322	0.1351	0.3764	0.4219	0.3054	-0.0364	-0.0307	0.181	-0.127	0.1056	-0.0552	-0.1216	-0.2696	-0.2307	0.4087	0.1646	0.3097	-0.6869	-0.8457	0.2033	-0.4791	-0.1642	-0.2661	-0.4768	-0.0208	0.1669	-0.2866	-0.5753	0.2388	0.0872	0.0593	0.1836	0.4816	0.3917	0.0595	0.182	0.0334	0.1947	0.1492
A_42_P591245 Gcdh_predicted Similar to RIKEN cDNA 1700013H19 (predicted)	-0.1435	-0.2314	-0.4538	-0.0381	0.1214	0.1446	-0.0574	-0.1308	-0.2784	-0.0803	-0.1203	-0.1908	0.0912	-0.1174	-0.0134	-0.0815	-0.2112	-0.4699	0.0332	0.4867	-0.166	0.2908	0.1776	0.2948	0.0056	-0.2113	-0.0463	-0.303	-0.3505	-0.5479	-0.2261	0.0038	-0.0144	-0.0052	-0.242	-0.3177	-0.0996	-0.0344	-0.4025	-0.3553	-0.0738	0.1118	-0.1786	-0.1554	-0.1391	-0.2264	-0.0161	0.1177	0.0257
A_42_P635007 Cyp51 cytochrome P450, subfamily 51 (Cyp51)	-0.0874	0.0098	-0.4965	0.1566	0.0954	0.0878	-7e-04	0.0516	-0.2906	0.1876	0.0798	0.0708	0.2654	0.2065	0.3714	0.2873	0.087	-0.2326	-0.001	-0.188	0.1392	0.2151	0.0222	-0.0341	0.0349	0.0148	0.2183	-0.2648	-0.1474	-0.2747	-0.1021	-6e-04	0.0947	-0.0331	0.0867	-0.4273	-0.3392	-0.3053	-0.2181	-0.0572	0.2999	0.1524	0.1922	0.1758	0.2793	0.0751	0.1662	0.0895	0.05
A_43_P13066 Echs1 Enoyl Coenzyme A hydratase, short chain, 1, mitochondrial	-0.0453	-0.1243	-0.4419	-0.1883	0.1507	-0.0723	0.0879	0.0282	-0.0695	-0.2777	-0.232	-0.0208	-0.188	-0.1942	0.1874	-0.265	-0.3277	-0.3833	0.0655	-0.4081	-0.1049	0.1144	0.5425	0.2409	0.1424	-0.2842	0.1119	-0.8578	-0.91	-0.6401	-0.5667	-0.0759	0.1464	0.0057	0.02	-0.296	-0.566	-0.8671	-0.2381	-0.4205	-0.174	-0.0439	-0.3716	0.0956	-0.0678	-0.3172	0.0477	-0.2262	0.1126
A_42_P675879 Cyp4f4 cytochrome P450 4F4	0.1304	-0.0995	0.1389	0.2009	-0.0555	-0.0888	0.1262	0.2136	0.1696	-0.1202	0.372	-0.0418	0.1338	0.0015	-0.2564	0.1496	0.0855	0.4646	-0.0074	0.2823	-0.0433	-0.0149	0.0309	-0.0224	0.0582	0.0844	-0.0376	0.0725	0.1124	-0.2056	0.0134	-0.1158	-0.1877	-0.0309	0.0408	0.1997	0.1446	0.256	0.263	0.3025	0.1364	-0.0183	0.1721	0.0515	0.1159	0.1266	-0.1726	0.0289	0.1596
A_42_P484593 Aldh3a2 aldehyde dehydrogenase family 3, subfamily A2 (Aldh3a2)	-0.329	-0.173	-0.5838	-0.0615	0.1582	0.258	0.0696	-0.4288	-0.7176	-0.2089	-0.3706	-0.1395	0.0923	-0.03	0.3405	-0.1276	-0.2903	-0.6786	0.0682	-0.7786	-0.1338	0.1562	0.4086	0.1898	0.0237	-0.4916	0.0854	-0.3724	-0.4491	-0.6898	-0.4624	0.2001	0.2935	0.3218	0.0246	-0.5516	-0.3376	-0.7246	-0.5613	-0.3593	0.0735	0.2427	-0.2644	0.1373	0.1092	-0.143	0.1176	-0.1876	0.1968
A_43_P14568 Cyp51 cytochrome P450, subfamily 51 (Cyp51)	-0.3279	0.0261	-1.2839	0.0101	0.1554	-0.019	0.1681	-0.3877	-0.7131	-0.1356	-0.1678	-0.2415	0.3562	0.2318	0.4932	-0.0016	-0.1218	-0.6631	0.1386	-0.6173	0.2241	0.3753	0.2523	0.1724	0.0746	-0.5031	0.0895	-0.2167	-0.2914	-0.787	-0.2639	0.1028	0.2119	0.0161	0.0717	-0.8234	-0.5254	-0.7034	-0.6908	-0.104	0.4282	0.5568	-0.0416	-0.108	0.2547	-0.0665	0.0253	-0.1139	-0.0797
A_43_P13230 Ehhadh Enoyl-Coenzyme A, hydratase/3-hydroxyacyl Coenzyme A dehydrogenase	0.1275	-0.0413	0.3173	0.2522	-0.05	0.1016	-0.2207	0.0308	-0.0343	0.1732	0.0389	0.0511	0.069	0.0787	0.0128	0.2116	0.0465	0.0521	-0.0451	0.293	-0.007	0.1387	-0.0707	0.0015	-0.239	-0.3036	-0.2318	0.1459	0.0506	-0.3554	0.0495	0.02	-0.0768	-0.0178	-0.1355	-0.0108	0.3276	0.2614	0.0931	0.1618	0.0107	0.0617	0.0838	-0.1432	0.1368	-0.1467	-0.101	-0.1053	-0.0341
A_43_P13249 Acmsd 2-amino-3-carboxymuconate-6-semialdehyde decarboxylase (Acmsd)	0.2724	-0.1228	0.3646	0.0222	-0.2342	0.1225	0.1032	0.3866	0.1184	-0.0152	0.0588	-0.0687	0.2055	-0.0257	-0.0489	0.0785	-0.002	0.0426	-0.0687	0.0548	0.0241	-0.0011	-0.2476	-0.1567	0.0478	-0.2268	0.2001	-0.0449	0.0873	0.3062	-0.3094	-0.2604	-0.2502	0.0123	-0.1316	0.0506	0.1548	-0.1851	0.1844	0.2393	0.0156	0.1186	0.1031	0.1112	0.2079	0.1383	0.0165	-0.0333	-0.0575
A_43_P13283 Cyp2d22 cytochrome P450, family 2, subfamily d, polypeptide 22 (Cyp2d22)	-0.0878	-0.1672	-0.3777	-0.2211	-0.0094	0.0362	0.0713	-0.0583	-0.124	0.0715	-0.031	0.016	0.3551	0.3202	0.345	-0.2294	-0.2588	-0.48	-0.0334	-0.012	-0.0588	0.2644	0.1195	0.1807	0.3274	-0.0988	0.164	-0.4734	-0.5674	-0.5907	-0.3957	-0.0607	-0.0096	-0.189	-0.2732	-0.429	-0.2913	-0.5616	-0.3382	0.14	0.2282	0.132	-0.0302	-0.1357	-0.1505	-0.1023	-0.0388	-0.0554	-0.3697
A_43_P13716 Aldh1a1 Aldehyde dehydrogenase family 1, member A1	0.0106	-0.0985	0.3715	0.0593	-0.0587	0.0642	-0.149	-0.2344	0.109	0.0818	-0.0562	-0.0496	-0.033	-0.1526	-0.1093	-0.1847	-0.0839	0.0625	0.0611	0.1842	0.0694	-0.0068	-0.2262	-0.1232	0.4015	0.0185	0.0022	0.1352	0.3026	0.1212	0.1401	-0.2678	0.093	-0.0803	0.0046	0.2175	0.2374	0.1077	0.4895	0.1331	-0.1842	-0.5389	-0.1326	-0.2928	0.0664	0.2729	0.0192	0.1745	-0.0476
A_42_P794865 Hadha hydroxyacyl-Coenzyme A dehydrogenase/3-ketoacyl-Coenzyme A thiolase/enoyl-Coenzyme A hydratase (trifunctional protein), alpha subunit (Hadha)	0.0523	0.042	0.0854	0.03	-0.0143	0.0503	-0.0692	-0.0109	0.0422	0.1592	0.221	0.099	0.0715	0.0731	0.0398	0.0551	0.0143	0.0282	0.0227	-0.0637	0.0286	-0.0255	-0.0884	-0.0388	-0.1516	-0.0376	-0.148	-0.1667	-0.1333	0.1418	-0.1095	-0.0103	0.0441	-0.1317	0.0075	0.0734	-0.0668	-0.0827	0.0366	0.0618	0.0575	-0.0868	0.1906	0.0814	-0.0668	0.0528	7e-04	0.1336	-0.0384
A_43_P13435 Aox1 Aldehyde oxidase 1	-0.1231	-0.0325	-0.0137	-0.0626	-0.0925	0	-0.0485	-0.0848	-0.0437	-0.176	0.0247	-0.002	-0.1874	0.0094	-0.0384	0.0362	-0.048	0.1804	-0.2356	-0.1703	-0.0146	0.0945	-0.0135	-0.1449	-0.0411	0.0111	0.0154	0.1237	0.0708	-0.0911	0.279	0.3308	-0.0744	0.0288	-0.0035	0.1371	0.256	0.0742	-0.106	-0.0279	-0.0374	0.1748	-0.016	-0.1596	-0.0161	8e-04	-0.1114	0.1769	-0.2992
A_43_P13400 Asmt acetylserotonin O-methyltransferase (Asmt)	-0.1235	0.0636	0.0416	-0.1388	-0.0463	-0.3542	-0.3051	-0.2589	-0.4374	-0.3379	-0.5092	-0.4072	-0.5355	-0.1716	-0.3999	-0.5535	-0.1961	-0.1919	0.13	-0.028	0.2183	-0.0471	-0.0034	-0.1574	-0.0432	0.3582	-0.2385	0.4848	0.3917	0.152	0.3273	-0.1741	0.0367	-0.0011	-0.1799	0.0362	0.0355	0.3789	-0.0818	0.1984	-0.0019	0.3223	0.1702	0.2072	0.008	0.1879	0.5788	-0.2866	-0.1968
A_42_P792497 Cyp2j4 cytochrome P450, family 2, subfamily J, polypeptide 4 (Cyp2j4)	0.03	0.0596	0.2037	0.2041	-0.04	-0.0662	-0.0873	0.0159	0.1136	-0.18	-0.1823	-0.0742	-0.2768	-0.1412	-0.3924	0.1532	0.1378	0.3109	0.016	0.0902	0.0724	-0.0482	-0.0897	-0.0448	-0.049	0.1116	-0.0198	0.4277	0.4584	0.4479	0.4193	0.111	0.0288	0.2301	0.1857	0.3678	0.3676	0.6285	0.2871	0.0886	0.0022	-0.2384	-0.0526	-0.1759	-0.0993	0.0455	0.031	-0.056	0.1032
A_43_P21131 Gcdh_predicted Similar to RIKEN cDNA 1700013H19 (predicted)	0.0882	-0.0177	0.2507	0.1541	0.0486	0.2837	0.0701	0.0729	0.2092	-0.0108	0.2557	-0.0117	-0.0544	-0.2164	-0.1126	-0.0722	0.2321	-0.2775	0.0376	0.1105	0.0286	0.0719	0.0372	-0.0138	-0.0334	0.1686	0.0885	0.185	0.3545	0.4383	0.278	0.0786	-0.1291	-0.1936	0.0831	0.4051	0.374	0.1922	0.2232	0.2738	0.0416	-0.1277	5e-04	0.3517	-0.0092	0.2331	0.0058	0.2996	0.0874
A_42_P678870 Cyp2f2 cytochrome P450, family 2, subfamily f, polypeptide 2 (Cyp2f2)	0.1276	0.0477	0.3087	0.1213	-0.1097	-0.0449	0.1051	0.1531	0.287	0.0498	0.2115	0.1247	0.1841	0.0252	0.0529	0.0105	0.0254	0.4816	0.153	0.144	0.13	-0.0303	-0.1368	-0.038	-0.0298	0.0771	0.0582	0.0662	0.1149	0.3551	0.1567	-0.087	-0.1134	-0.1076	0.0993	0.3576	-0.1228	0.0501	0.317	0.253	0.0882	0.0476	0.1732	0.2672	0.0134	0.0431	0.0994	0.1429	-0.0594
A_42_P592385 Abp1 amiloride binding protein 1 (Abp1)	0	0	0	-0.0117	0.0373	0	0.0514	0	0	-0.1973	0.0316	-0.0084	0.1248	-0.0575	0.017	0.0515	0	0	0.0944	0	0.0492	0.0265	-0.2514	0	-0.0405	0.0134	-0.0491	-0.0315	-0.2046	-0.2994	0.1878	-0.0282	-0.1454	-0.2141	-0.0856	-0.011	-0.0126	0.0309	-0.1048	-0.0466	0	0.2061	-0.5589	-0.043	0.2205	-0.3833	0	0.3158	-0.023
A_43_P13674 Aox1 Aldehyde oxidase 1	0.1262	0.0827	0.5859	0.1594	-0.169	-0.234	-0.1161	0.2012	0.2622	-0.1087	0.1472	0.4115	0.5485	0.2987	0.3413	0.4673	0.1924	0.5041	-0.0241	0.0826	0.0477	-0.0888	-0.3098	-0.2519	-0.104	0.1748	-0.0554	0.0713	0.1504	0.3241	0.2314	0.0022	-0.1478	-0.237	-0.0598	0.4634	0.3374	0.3554	0.4324	0.3398	0.0376	-0.0438	0.3401	0.2476	0.1668	0.1668	-0.1812	0.2354	0.006
A_42_P703548 Kynu kynureninase (L-kynurenine hydrolase) (Kynu)	-0.0866	-0.0054	-0.4934	-0.0011	0.083	-0.0472	0.0323	0.1222	-0.4134	-0.2904	-0.2218	-0.0424	-0.1544	-0.0945	0.277	0.075	-0.0787	-0.1032	0.1764	-0.045	0.1864	0.112	0.0676	0.084	0.3048	-0.3425	-0.0398	0.4016	-0.4604	-0.2426	0.0526	-0.0813	0.0194	0.1585	0.0214	0.0133	0.2446	0.1487	-0.1511	0.0061	-0.0803	0.3968	-0.2611	-0.3844	0.462	-0.1824	-0.2864	-0.3674	0.0061
A_42_P560974 Aldh1a3 Aldehyde dehydrogenase family 1, subfamily A3	0.0814	-0.0125	0.0332	0.0052	-0.2663	0.0429	-0.1787	-0.0571	-0.1143	-0.1241	0.1326	-0.4233	0.2226	-0.0869	0.1066	0.0445	-0.2151	0.0365	-0.0024	-0.0416	0.0874	-0.2788	-0.049	-0.1626	0.0184	0.2963	0.0694	0.2805	0.0391	-0.0157	-0.1844	-0.2262	-0.0132	-0.2822	0.0021	0.2129	0.0969	0.0592	-0.0958	-0.0013	-0.1926	-0.1473	-0.0701	0.0543	-0.0257	-0.0108	0.1465	-0.0848	-0.0942
A_42_P651285 Cat catalase (Cat)	-0.098	-0.4155	-0.7416	0.0246	-0.0437	-0.944	0.1932	0.3825	0.1794	0.4638	0.5387	0.0798	-0.1278	-0.0376	-0.3724	-0.6637	-0.627	-0.4706	-0.2221	-1.5227	-0.3594	-0.0565	0.2702	0.1793	0.2665	0.3198	0.3053	-1.2157	-1.5422	-0.5395	-1.2619	-0.0649	0.1176	-0.826	-0.1019	-0.164	-0.654	-0.8787	-0.2265	-0.026	-0.0666	0.0799	0.3811	-0.2731	-0.4994	-0.0573	0.0219	0.2879	-1.084
A_42_P792942 Sds serine dehydratase (Sds)	0.1906	0.086	0.2013	0.1421	-0.024	-0.2026	-0.1944	0.0747	0.1104	-0.0705	0.2361	0.216	0.1013	0.0479	-0.1396	0.2934	0.3845	0.4205	0.0115	0.0707	0.0868	0.0055	-0.2026	-0.1347	-0.2894	-0.0157	-0.2914	0.3563	0.2355	0.2759	0.3051	-0.1435	0.043	-0.1206	-0.0382	0.4921	0.1592	0.4319	0.1668	0.2898	0.2292	-0.0465	0.2875	0.1165	0.3591	0.0548	-0.037	0.367	0.169
A_42_P738153 Acmsd 2-amino-3-carboxymuconate-6-semialdehyde decarboxylase	0.0485	0.1291	0.1302	0.108	-0.0889	-0.1692	-0.1388	-0.0734	-0.0469	0.1914	0.1753	0.0971	-0.0104	-0.0019	-0.0941	0.1722	0.1552	0.2659	0.0543	0.0126	-0.0105	-0.0133	-0.1154	-0.0518	-0.1682	0.0376	-0.1294	0.237	0.3087	0.1618	0.2056	0.0264	-0.0478	-0.1246	-0.0743	0.1551	0.0921	0.7257	0.1256	0.1226	-7e-04	-0.2755	0.0692	-0.1018	-0.0352	0.0116	0.0096	-0.0439	-0.0674
A_43_P17216 Wars_predicted Tryptophanyl-tRNA synthetase (predicted)	0.1105	0.0693	0.1091	0.0049	-0.0034	-0.0094	0.0895	0.1431	0.2033	0.0105	-0.0204	-0.0207	-0.0666	0.1305	-0.0231	-0.0305	-0.0164	-8e-04	0.0134	0.2551	0.253	-0.0538	0.1112	0.011	0.1442	0.1048	0.0768	-0.0753	-0.1042	0.0591	-0.0334	0.0029	-0.0338	-0.0692	-0.0727	0.0588	-0.0526	0.029	0.113	0.0244	0.1004	0.0033	-0.0404	-0.0478	-0.2034	0.0427	-0.042	0.03	-0.3194
lalt.pool	-0.075	2.975	3.425	-0.2	2.325	6.4	-0.225	-0.025	-0.55	0.05	0.275	1.525	0.15	-0.125	1.575	0.15	0.025	0.15	0.275	7.1	1.975	-0.15	6.025	0.675	-0.35	0.15	0.475	-0.4333	1.4167	3.5833	-0.0667	-0.6333	0.2167	1.8	0.1167	-0.9333	0.35	2.8333	-1.1	1.675	1.025	5.325	-0.125	-0.25	8.425	2.35	-0.325	1.825	-0.95
[truncated: 25 more columns]
