# Supplementary material for: Gene set enrichment analysis for non-monotone association and multiple experimental categories
Source: BMC Bioinformatics. 2008 Nov 14;9:481. doi: 10.1186/1471-2105-9-481 (PMC2636811; doi:10.1186/1471-2105-9-481)
Supplement: Additional file 2 — Sets and Expression. The intermediate analysis results of NCT compendium data set. Sets directory contains lists of identified gene sets under different across-compound (category) selection criteria. Compound specific p-values, set size, etc are provided. Expression directory contains extracted expression data for respective identified gene sets. [file 1471-2105-9-481-S2.zip › SetsAndExpression/expression/C2-6of8liverp05-Cfilter-33-liver-TRYPTOPHAN_METABOLISM.txt]

geneids	1.2.Dich-24-15#-0.1	1.2.Dich-24-150#3	1.2.Dich-24-1500#3.4	1.2.Dich-48-15#-0.2	1.2.Dich-48-150#2.3	1.2.Dich-48-1500#6.4	1.2.Dich-6-15#-0.2	1.2.Dich-6-150#0	1.2.Dich-6-1500#-0.6	1.4.Dich-24-15#0	1.4.Dich-24-150#0.3	1.4.Dich-24-1500#1.5	1.4.Dich-48-15#0.2	1.4.Dich-48-150#-0.1	1.4.Dich-48-1500#1.6	1.4.Dich-6-15#0.2	1.4.Dich-6-150#0	1.4.Dich-6-1500#0.2	Brom-24-25#0.3	Brom-24-250#7.1	Brom-24-75#2	Brom-48-25#-0.2	Brom-48-250#6	Brom-48-75#0.7	Brom-6-25#-0.4	Brom-6-250#0.2	Brom-6-75#0.5	Diqu-24-10#-0.4	Diqu-24-20#1.4	Diqu-24-25#3.6	Diqu-24-5#-0.1	Diqu-48-10#-0.6	Diqu-48-20#0.2	Diqu-48-25#1.8	Diqu-48-5#0.1	Diqu-6-10#-0.9	Diqu-6-20#0.4	Diqu-6-25#2.8	Diqu-6-5#-1.1	Gala-24-100#1.7	Gala-24-25#1	Gala-24-400#5.3	Gala-48-100#-0.1	Gala-48-25#-0.2	Gala-48-400#8.4	Gala-6-100#2.4	Gala-6-25#-0.3	Gala-6-400#1.8	Mono-24-10#-1
A_42_P604399 Cyp51 cytochrome P450, subfamily 51 (Cyp51)	-0.1077	-2.4385	-2.7548	0.0586	0.1412	-0.7168	0.0453	-1.0065	-1.0382	0.2105	0.456	-1.8614	-0.357	-0.3399	-0.2698	-0.0792	-0.5946	-1.537	-0.298	-1.3153	-1.3265	0.1998	-0.1182	0.3478	-0.4651	-1.2177	-0.753	0.2813	-0.6712	-1.462	-0.0585	0.8781	0.4527	0.4174	0.1212	-0.6741	-1.1649	-1.2588	-0.7373	-0.3774	-0.1002	-1.9694	0.2363	0.0627	-2.1162	-0.3908	-0.1257	-0.0894	-0.1434
A_43_P15507 Indo indoleamine 2,3-dioxygenase (Indo)	-0.0561	-0.3201	-0.1726	-0.2804	-0.1686	0.234	0.0273	0.3304	-0.1446	0.1978	0.0864	-0.022	-0.3868	0.1564	0.5119	0.3639	0.2428	0.4692	-0.184	0.0631	-0.0737	0.1232	-0.0284	0.0416	-0.0138	0.049	-0.1298	0.1277	-0.1094	0.0631	0.2056	0.0893	0.2374	-0.331	0.0883	-0.0407	-0.1841	0.0946	-0.0611	-0.7391	-0.1573	0.1496	0.2287	-0.0488	-0.2528	0.0663	0.2069	-0.241	0.0891
A_42_P475971 Kmo kynurenine 3-monooxygenase (kynurenine 3-hydroxylase) (Kmo)	-0.0376	-0.8776	-2.9347	-0.0117	-0.3396	-2.7248	0.1292	-0.1958	-0.5011	0.0663	0.2244	-1.1843	-0.1429	0.008	-0.6842	-0.1096	-0.1892	-0.169	-0.2142	-3.1788	-0.841	-0.0334	-1.6155	-0.3607	-0.0532	-0.241	-0.199	0.1839	-0.613	-1.1463	0.0442	0.3676	-0.0671	-0.5028	0.1703	-0.0747	-0.4589	-0.4219	-0.0762	-0.6558	0.1547	-0.7264	-0.0707	-0.0378	-3.3584	0.0111	0.0034	-0.03	-0.1485
A_42_P543715 Maoa Monoamine oxidase A	0.0674	-0.1333	-0.1749	-0.1656	-0.1567	-0.8384	0.5413	0.5716	0.3858	0.8368	0.7456	0.7576	-0.3218	-0.2666	0.1656	0.1404	0.2997	0.6109	0.0931	-1.3821	-0.3807	-0.0863	-0.4864	0.0722	0.0407	0.0789	0.202	0.1726	0.0661	0.0334	0.1297	0.185	0.0591	-0.016	0.1191	0.0477	0.0544	2e-04	0.0203	-0.3237	0.2066	-1.3611	0.11	0.0593	-1.7002	0.2708	0.2809	0.4748	0.1764
A_42_P780094 Cyp4b1 cytochrome P450, family 4, subfamily b, polypeptide 1 (Cyp4b1)	0.0421	-0.7283	-0.1338	-0.038	-0.2766	-1.4987	0.2287	0.4957	0.6327	0.2988	0.3313	-0.348	0.1734	-0.1501	-0.7502	0.263	0.3992	0.6924	-0.3362	0.6538	-1.0151	-0.0148	-1.4923	0.0809	-0.2163	0.4676	-0.4986	0.3068	-0.062	-0.4331	-0.1901	0.4091	-0.0175	-0.1552	0.1371	0.2753	0.2199	-0.2077	0.1044	0.2435	0.25	-0.0872	0.118	0.0932	0.9588	-0.8836	0.0285	-0.5404	0.1215
A_43_P14910 Ddc dopa decarboxylase (Ddc)	-0.1602	-1.3118	-1.8766	0.0755	0.131	-1.1414	-0.0363	-0.2914	-0.3559	0.053	0.1848	-0.7455	-0.1256	0.1163	0.3686	-0.0768	-0.1209	-0.0739	-0.039	-3.3634	-0.8787	-0.0144	-1.6006	0.1779	0.1351	-0.0452	0.2575	-0.3996	-0.8158	-1.3992	0.151	-0.3075	-0.0466	-0.2715	0.2103	0.3662	-0.1022	0.2151	0.047	-1.4431	0.1847	-2.3408	0.2289	-0.0209	-4.2739	0.0667	0.0907	0.0039	-0.0073
A_42_P814662 Cyp2e1 cytochrome P450, family 2, subfamily e, polypeptide 1 (Cyp2e1)	-0.3928	-0.5632	-0.6601	-0.119	-0.4514	-2.9644	-0.5686	-0.7466	-0.6041	-0.9261	-0.5474	-0.3174	-0.0666	-0.0394	-1.7313	-0.0496	-0.2578	-0.5058	0.6817	-1.2403	0.4333	0.3236	-3.8586	-0.2608	-0.0204	-0.107	-0.233	0.8441	-0.2007	-0.202	0.6186	0.4608	0.2997	0.9169	0.0338	-0.172	0.2132	0.2914	-0.1124	0.0786	0.2362	1.0778	-0.3237	-0.3366	-2.7132	-0.2416	-0.0972	0.0125	0.2478
A_43_P12194 Aldh9a1 Aldehyde dehydrogenase family 9, subfamily A1	-0.012	-0.3344	-1.2156	0.2101	0.4081	-0.4351	-0.8393	-1.2613	-0.5604	-1.5542	-1.3146	-1.8689	-0.061	-0.0926	-0.0349	-0.4704	-0.6154	-1.0127	0.3718	-1.2702	0.2811	0.3648	-0.8515	0.2912	-0.0604	-0.2201	-0.4322	-0.5042	-0.5953	-0.4462	0.6143	-0.5931	0.2679	0.962	0.0495	-0.3441	-0.0798	0.7261	-0.3842	-0.668	-0.0032	-2.2401	-0.1189	-0.2857	-2.5622	-0.3476	-0.0842	0.0947	0.162
A_43_P16774 MGC95138 similar to acetyl CoA transferase-like	-0.1047	-2.0509	-2.6981	0.0882	0.8613	0.1942	-0.0596	-0.7887	-1.0427	-0.5338	-0.2101	-2.3148	-0.4234	-0.4838	0.4056	-0.0635	-0.6154	-1.3234	-0.1637	-1.6751	-1.0656	0.359	0.7891	1.1431	-0.4182	-1.256	-0.9448	-0.2996	-0.817	-1.2611	0.0181	0.8319	0.8435	1.074	0.3045	-0.6943	-0.8314	-0.8838	-0.7645	-0.4479	-0.0679	-2.4007	0.3459	-0.1	-1.1109	-0.9197	-0.3292	-0.5728	-0.0365
A_43_P12041 Aox1 aldehyde oxidase 1 (Aox1)	0.1616	0.2108	-0.0021	0.0513	-0.0145	-0.1552	-0.0956	0.0187	0.2721	-0.3412	-0.3834	-0.1509	0.0928	0.2525	0.5496	-0.0359	0.3392	0.0202	0.1857	-0.5174	0.4324	-0.0455	-0.7163	-0.0782	0.3102	0.0476	0.162	0.174	-0.2204	-0.4154	0.0148	-0.125	-0.2688	-0.1349	-0.0926	0.015	-0.122	-0.09	-0.0211	-0.288	-0.0203	-0.251	0.0124	0.0877	-1.1468	-0.1376	-0.0106	0.1131	0.2793
A_43_P12056 Haao 3-hydroxyanthranilate 3,4-dioxygenase (Haao)	-0.1212	-0.1933	-0.7935	-0.1086	-0.1089	-0.4922	-0.0934	-0.3217	-0.1482	-0.2352	-0.1297	-0.2366	0.1134	-0.0316	0.1843	0.1622	0.1399	0.2709	0.2473	-1.688	0.0783	0.0615	-0.4752	0.0942	0.0395	0.0768	-0.0334	-0.1685	-0.0079	-0.0734	-0.0227	0.045	0.1064	0.1445	0.0431	0.1033	-0.0185	-0.0063	-0.0258	-0.2545	0.0044	-2.1809	0.0616	-0.0124	-2.6595	-0.4047	-0.1137	-0.1737	-4e-04
A_43_P15762 Tph Rat mRNA for tryptophan hydroxylase (EC 1.14.16.4).	0.1394	-0.366	-0.1783	-0.1339	-0.2397	-0.59	0.1913	0.1532	0.2284	0.3741	0.0047	-0.267	0.0553	-0.1906	-0.9112	0.0516	0.1182	-0.0696	-0.1528	-0.6131	-0.3978	0.0856	-0.4458	-0.0558	-0.1705	-0.1442	-0.2122	0.3707	-0.0978	-0.2301	-0.1456	0.0746	-0.0828	-0.3786	0.0892	0.0878	-0.1089	0.0285	0.1083	-0.1867	0.0739	0.0431	0.0924	0.0768	-0.3964	0.2872	-0.0992	0.4797	0.1474
A_43_P15741 Maoa monoamine oxidase A (Maoa)	-0.1755	-0.7382	-0.68	-0.0564	-0.1428	-0.6862	-0.2861	-0.2755	0.3279	0.4093	0.2089	-0.1869	0.359	0.3548	0.6684	-0.3033	-0.3398	-0.0455	0.6868	-0.8108	0.3786	0.4328	-0.1124	0.5647	0.7854	0.3336	0.9174	-0.0098	-0.1608	-0.743	-0.0792	-0.379	-0.394	-0.4118	-0.6015	-0.116	0.0766	-0.0968	0.0494	-0.0085	0.3072	-1.0978	0.1455	0.1155	-1.2638	0.1878	0.0805	0.3045	-0.2264
A_43_P11752 Maob monoamine oxidase B (Maob)	-0.1926	-0.5108	-1.3191	0.3012	0.2548	-0.7424	-0.4495	-0.7024	-0.6342	-1.2687	-0.8506	-1.6569	-0.3836	-0.3278	-0.3054	-0.7077	-1.0833	-1.3123	0.0138	-1.352	-0.2145	0.1891	-0.3438	0.2924	-0.1946	-0.194	-0.2028	-0.2897	-0.4485	-0.4648	0.6881	-0.2259	0.3775	0.7261	0.2756	-0.3033	-0.033	0.7379	-0.3687	-0.8358	-0.0237	-1.4684	-0.0504	-0.2213	-2.6728	-0.0629	0.0336	0.065	-0.022
A_43_P11716 Cyp3a3 cytochrome P450, subfamily 3A, polypeptide 3 (Cyp3a3)	-0.1348	-1.1529	-0.5714	0.1211	-0.7822	-3.0682	0.1442	-0.2674	-0.2306	-0.186	0.1509	0.9654	-0.5318	-0.263	0.2354	-0.1154	-0.2099	0.1697	-0.0616	-2.4591	-0.5098	-0.4411	-4.0329	-1.2694	-0.1273	-0.192	-0.067	0.2018	-0.7755	-0.8245	0.1228	0.1821	-0.8331	-1.1611	0.1184	-0.1816	-0.2822	-0.1573	0.0465	-0.0978	0.2476	0.811	-0.5122	-0.1084	-3.0818	0.0368	0.126	0.0918	0.4096
A_43_P12705 Aldh3a1 aldehyde dehydrogenase family 3, member A1 (Aldh3a1)	-0.029	0.1178	0.5065	-0.092	0.0119	-0.0546	0.1024	0.2482	0.1685	0.3508	0.2518	0.483	0.0278	0.0722	0.0506	0.2154	0.2898	0.2822	0.0105	0.6253	0.1318	0.0477	0.4689	0.0739	0.0084	0.3886	0.363	0.0282	0.0985	0.171	-0.0756	0.0174	-0.0564	-0.1088	-0.0285	-0.0374	0.2041	0.4228	-0.0339	0.1114	0.0289	0.9498	0.0055	0.0529	0.7466	0.6022	-0.0135	0.2272	0.07
A_42_P682435 Ddc dopa decarboxylase (Ddc)	0.0118	-1.1826	-1.828	0.1842	0.2074	-1.1414	0.127	-0.1748	-0.223	-0.0598	-0.048	-1.0407	-0.2388	-0.0138	0.285	-0.3215	-0.3478	-0.2378	-0.1136	-3.8843	-0.8873	0.002	-1.6577	0.1962	0.1153	-0.065	0.281	-0.4702	-0.8843	-1.4058	0.2058	-0.3917	-0.0745	-0.2519	0.1945	0.2822	-0.1305	0.3261	-0.0296	-1.5436	0.1937	-2.69	0.2899	-0.0349	-5.0374	0.1307	0.1533	0.1209	0.0129
A_43_P12726 Aldh2 Aldehyde dehydrogenase 2	-0.0272	-0.1178	-0.3276	0.0938	-0.1687	-0.4176	-0.2025	-0.0891	-0.1356	-0.348	-0.3938	-0.2812	0.0413	0.1311	-0.3913	-0.1765	-0.1863	-0.1467	-0.104	-0.354	-0.0167	0.1168	-0.9838	-0.2864	0.2446	0.0957	0.1438	0.0366	-0.115	-0.2148	0.2224	-0.1251	-0.0316	0.0296	-0.0861	0.0024	0.0982	0.3306	0.0039	-0.0643	0.0331	0.4498	-0.1848	-0.1562	-0.8688	-0.0224	-0.0461	-0.047	-0.0631
A_43_P11454 Cyp1a2 cytochrome P450, family 1, subfamily a, polypeptide 2 (Cyp1a2)	0.0911	-1.6627	-0.8491	0.0164	-0.8527	-3.2816	-0.6977	-0.9996	-0.1865	-1.487	-1.6214	-0.7831	0.0693	-0.1379	-0.9573	-0.0484	0.0321	-0.0133	-0.1553	-2.7621	-1.4675	-0.1708	-3.2866	-0.9564	-0.3981	-0.4783	-1.0208	0.0764	-1.105	-1.5968	0.3843	-0.8753	-0.2925	0.3566	-0.1358	-0.3416	-0.3882	0.3784	-0.1129	-0.812	0.1211	-0.164	-0.3495	-0.1939	-3.7367	-0.0626	-0.1061	0.2906	-0.0223
A_43_P11453 Cyp1a1 cytochrome P450, family 1, subfamily a, polypeptide 1 (Cyp1a1)	0.3911	0.1407	0.3733	-0.0411	0.4366	0.5439	0.3146	0.4226	0.7155	0.7844	0.1259	0.1852	0.4511	0.4556	0.4323	0.4231	0.2495	0.2998	0.3195	-0.1174	0.0841	0.3812	-0.0627	0.429	0.3376	0.2617	0.2632	0.0919	-0.0666	-0.3597	-0.2915	-0.3001	-0.377	0.0043	-0.323	-0.2495	-0.2556	-0.4237	0.0048	0.1151	0.1256	0.0808	-0.0054	0.0118	-0.5143	0.2472	0.1342	0.3154	0.2367
A_43_P11455 Cyp2a3a Cytochrome P450, subfamily IIA (phenobarbital-inducble)/ (Cytochrome P450 IIA3) (Cyp2a3a)	0.0556	-0.2643	-0.0948	-0.1599	-0.0637	0.3427	-0.2751	-0.042	-0.0254	0.3324	0.2893	0.2445	-0.173	-0.1704	0.2048	0.4616	0.05	0.195	-0.4406	-0.3524	-8e-04	0.1853	-0.3498	-0.0715	0.1865	0.1231	-0.235	0.7258	-0.13	-0.5856	-0.2156	0.1	0.1652	-0.8335	0.1038	0.213	-0.1083	-0.0887	0.0014	0.0608	-0.1925	-0.1094	0.0601	-0.1361	-0.6022	0.1146	-0.1194	0.1273	-0.0308
A_42_P800916 Tdo2 tryptophan 2,3-dioxygenase (Tdo2)	-0.0994	-0.0365	-0.1317	0.0852	-0.0736	0.8416	-0.4226	0.2752	0.7845	-0.7743	-0.458	-1.4525	-0.3412	-0.6609	-0.8257	-0.3343	-0.3625	-0.2672	-0.5942	-0.4196	-0.0381	-0.1871	-0.3316	-0.3033	0.203	0.6607	-0.0224	0.3825	0.1774	0.4651	0.2885	0.1638	0.0686	0.1678	0.1803	-0.024	0.6113	0.4942	-0.1516	0.2917	-0.1247	-2.8304	-0.1745	-0.0458	-2.4366	-1.3178	-0.1198	-0.6452	0.2153
A_43_P15658 Aoc3 amine oxidase, copper containing 3 (Aoc3)	-0.0442	-0.2176	-0.2516	-0.2731	-0.2312	-0.7143	0.0348	-0.0675	-0.0493	0.013	0.2933	0.1404	0.2393	0.1765	0.1895	-0.0536	0.1648	0.3342	0.0148	-0.1578	-0.1965	-0.0045	-0.27	-0.0058	0.0722	0.0546	0.045	0.1457	-0.0137	-0.1964	0.0292	0.0982	-0.0104	-0.2093	-0.0172	0.0549	-0.0418	0.0062	0.0533	0.051	0.1138	-0.2296	-0.1858	0.0773	-0.53	0.1501	-0.007	0.0903	0.2528
A_42_P477311 Wars similar to tryptophanyl-tRNA synthetase (LOC362785)	-0.1532	0.2873	0.3421	-0.2303	0.1823	0.5924	-0.0486	0.0014	-0.0828	0.1885	0.1668	0.6154	4e-04	0.1349	0.6744	0.1017	0.1811	0.1124	0.3284	1.4655	0.7092	0.0946	1.1786	0.2508	0.2762	0.0796	0.4237	-0.2902	0.4398	0.7756	-0.1412	-0.0208	0.0827	0.0138	-0.073	-0.4794	-0.012	-0.4186	-0.3393	0.469	-0.1897	0.7011	0.0996	0.0826	1.1223	0.3467	0.0357	0.1013	-0.1491
A_43_P15418 Aanat arylalkylamine N-acetyltransferase (Aanat)	-0.0781	-0.5253	-0.3974	-0.184	-0.3796	-0.778	-0.0893	-0.019	0.014	0.0366	-0.0958	-0.2562	0.085	0.0712	-0.2447	0.1868	0.1915	0.2588	0.0123	-0.4988	-0.3912	0.0636	-0.8115	-0.0895	0.0522	0.181	0.0483	0.0662	-0.1364	-0.3038	-0.0251	0.025	-0.121	-0.2116	-0.0736	-0.0149	-0.0068	0.0452	-0.044	-0.2403	0.0173	-0.2066	-0.0933	-0.0524	-1.0223	0.1336	-0.0582	0.0489	0.051
A_43_P11810 Cyp19a1 cytochrome P450, family 19, subfamily a, polypeptide 1 (Cyp19a1)	0.1374	-0.3007	-0.4534	-0.6881	-0.1312	-0.1462	-0.128	0.1498	0.5216	0.1493	0.1547	-0.1264	0.4561	0.6425	0.2376	0.9714	0.5997	0.1994	0.062	-0.0698	-0.268	0.1501	-0.0798	0.0261	0.1298	0.2577	0.2065	-0.0303	-0.155	-0.2842	-0.3036	0.1217	-0.2036	-0.2829	-0.2226	0.3367	0.0072	-0.0233	0.0127	-0.2632	-0.2362	-0.3304	0.1371	-0.0018	-0.5153	-0.328	-0.2994	0.2504	-0.0997
A_42_P811368 Aldh1a2 aldehyde dehydrogenase family 1, subfamily A2 (Aldh1a2)	-0.1298	-0.0436	-0.6482	0.2523	0.265	-0.2899	-0.5502	-0.7628	-0.8023	-0.2922	-0.3405	-0.0761	-0.034	0.2716	-0.0315	-0.0685	-0.0612	-0.3639	0.1165	-0.348	-0.0405	-0.0557	-0.2723	-0.3382	-0.1106	-0.1179	-0.1403	0.0244	-0.2997	-0.4823	0.0043	0.2865	0.0278	0.0706	0.1423	-0.0885	-0.1675	-0.1612	-0.0705	-0.0374	-0.0506	-0.5516	-0.1692	-0.0389	-0.8728	-0.176	0.008	-0.1599	-0.1961
A_42_P591245 Gcdh_predicted Similar to RIKEN cDNA 1700013H19 (predicted)	-0.0523	-0.8121	-1.3435	-0.0714	-0.1605	-1.2812	-0.0777	-0.2441	-0.2204	0.0742	0.0571	-0.504	0.0865	0.2203	-0.1806	0.1589	0.0998	0.1434	-0.1452	-2.2342	-0.7798	0.1909	-1.4513	-0.012	0.0574	0.0204	-0.1321	0.4138	-0.1322	-0.5038	0.3164	-0.0252	0.0748	0.2539	-0.0011	0.0378	-0.0154	0.1568	0.0216	-0.2944	0.1391	0.0578	-0.125	-0.0956	-2.9215	0.1816	-0.0534	0.1128	-0.0215
A_42_P635007 Cyp51 cytochrome P450, subfamily 51 (Cyp51)	-0.0429	-2.4143	-2.938	0.268	0.4846	-0.2148	0.3293	-1.0489	-1.0293	-0.6442	-0.1186	-2.597	-0.1652	-0.1194	-0.1491	-0.2001	-1.0272	-2.2679	-0.1903	-1.1074	-0.8228	0.4175	0.0799	0.5406	-0.1427	-1.5016	-0.5763	0.0224	-0.9202	-1.6116	-0.0131	0.5459	0.429	0.7034	-0.1817	-1.1975	-1.2333	-1.1419	-1.0455	-0.2484	-0.056	-2.2174	0.1263	-0.1369	-2.3692	-0.8312	-0.3255	-0.3456	-0.1671
A_43_P13066 Echs1 Enoyl Coenzyme A hydratase, short chain, 1, mitochondrial	0.1033	-0.7268	-1.0471	0.0369	-0.0421	-0.7664	-0.1835	-0.1682	-0.1447	-0.1543	-0.4357	-1.0612	0.1105	0.2413	-0.4296	-0.1078	-0.0287	0.0774	-0.3837	-1.2812	-0.9157	0.0935	-1.1473	-0.0239	-0.2557	-0.0308	-0.3348	0.1758	0.0112	0.0979	0.4589	0.2456	0.3236	0.4799	0.3409	0.1226	0.0936	0.5786	-0.0571	-0.4165	0.0154	0.3934	-0.0055	-0.1123	-2.1021	0.1416	-0.0258	0.0408	0.2475
A_42_P675879 Cyp4f4 cytochrome P450 4F4	-0.1064	-1.0455	-1.558	0.0662	-0.2705	-2.0381	-0.2242	-0.6343	-0.4896	-0.1567	-0.1057	-0.691	0.0528	0.1029	-0.34	-0.0389	-0.0324	0.2746	-0.3721	-3.5188	-1.3342	0.1144	-2.3093	0.0069	-0.4759	-0.3814	-0.7064	0.4441	-0.3878	-0.6205	0.4925	0.5625	0.4319	0.6685	0.3362	0.1085	-0.1353	0.1975	0.0245	-0.4088	0.088	0.0814	0.17	0.1316	-4.6379	-0.1445	0.0204	0.0257	-0.1238
A_42_P484593 Aldh3a2 aldehyde dehydrogenase family 3, subfamily A2 (Aldh3a2)	-0.0394	-0.3724	-1.2558	0.0302	0.25	-0.5674	0.2164	-0.0757	0.0094	-0.0344	0.145	-0.3239	0.2663	0.2275	0.4551	0.1442	0.1001	0.1861	0.1964	-2.4808	0.1698	0.1756	-0.45	0.4109	-0.1242	-0.4711	-0.3978	-0.2493	-0.3092	-0.1994	0.0101	-0.1527	0.0037	0.2131	-0.0882	0.0389	-0.3779	0.0303	0.0838	-0.0034	0.0165	-2.8536	0.0482	-0.002	-1.783	-0.7748	-0.0732	-0.2769	0.0243
A_43_P14568 Cyp51 cytochrome P450, subfamily 51 (Cyp51)	-0.2249	-2.601	-3.1456	0.0626	0.2692	-0.3194	0.2137	-1.1993	-1.1755	-0.2195	0.409	-1.9911	-0.0308	0.0134	-0.0017	0.207	-0.6668	-1.9516	0.0285	-0.9119	-0.6788	0.5928	0.3421	0.7662	0.0032	-1.4128	-0.4662	0.1348	-0.8566	-1.6856	-0.0656	0.5602	0.4246	0.6542	-0.2194	-1.0464	-1.2194	-1.2576	-0.8929	-0.151	-0.0098	-2.1479	0.1516	-0.0599	-2.3117	-0.8518	-0.3018	-0.3671	-0.172
A_43_P13230 Ehhadh Enoyl-Coenzyme A, hydratase/3-hydroxyacyl Coenzyme A dehydrogenase	-0.1105	-1.4249	-2.5229	0.0242	0.1758	-1.2624	-0.4395	-0.8	-0.5114	-0.799	-0.4996	-0.7924	0.0334	0.2703	0.4442	-0.3669	-0.5147	-0.2312	0.0312	-2.7951	-0.6239	0.2849	-1.8308	0.0316	-0.0791	-0.262	-0.6309	0.21	-0.3234	-0.6563	0.3579	-0.1403	0.2739	0.7425	-0.0276	-0.0185	-0.0321	0.375	0.0163	-0.4036	0.3048	-1.2723	-0.1642	-0.2387	-3.5258	0.3087	-0.1294	0.1763	-0.0015
A_43_P13249 Acmsd 2-amino-3-carboxymuconate-6-semialdehyde decarboxylase (Acmsd)	0.0843	0.3099	-0.8032	-0.1959	-0.5619	-0.3018	-0.2763	-0.3798	0.5001	-0.4091	-0.6387	-1.5742	0.4738	0.0601	-0.2573	-0.1191	0.0054	0.08	-0.1349	-1.1871	0.1056	-0.1948	-0.7965	-0.0685	-0.0515	-0.0281	-0.2641	0.2705	-0.3901	-0.8236	-0.0441	-0.4136	-0.578	-0.8637	-0.2813	-0.1399	-0.4609	-0.4777	-0.1594	0.5211	-0.0607	-1.731	-0.6022	-0.2469	-3.9283	-0.7639	0.028	-0.2133	-0.1874
A_43_P13283 Cyp2d22 cytochrome P450, family 2, subfamily d, polypeptide 22 (Cyp2d22)	-0.0573	-0.2593	-0.349	-0.0094	-0.0948	-0.368	-0.3117	-0.2873	-0.2042	-0.5105	-0.7826	-0.8162	-0.0595	-0.1132	-0.7308	-0.1094	-0.1033	-0.1742	-0.1078	0.0848	-0.1825	0.0964	-0.2632	-0.0598	0.0168	0.0611	-0.0319	-0.0303	-0.2491	-0.1608	0.1514	0.1154	0.1618	0.5275	0.0426	-0.105	-0.0101	0.3054	-0.1846	-0.2373	-0.1644	0.084	0.0144	-0.1029	-0.9176	-0.0065	-0.0602	-0.0991	-0.0207
A_43_P13716 Aldh1a1 Aldehyde dehydrogenase family 1, member A1	-0.1116	-0.0497	-0.2221	0.0512	-0.0619	0.1857	-0.0964	-0.0911	-2e-04	-0.2965	0.195	0.0923	0.0094	0.0757	0.642	-0.0902	0.3245	0.3907	0.0534	-0.274	0.1071	0.0453	-0.086	-0.1841	0.2488	0.1266	0.0755	0.1452	-0.0632	-0.1442	0.1127	0.2949	-0.0375	0.1601	-0.026	0.1945	-0.0327	-0.1546	0.0654	0.2026	0.0515	-0.1796	0.1746	0.147	-0.3808	0.0311	-0.2248	-0.0134	0.1513
A_42_P794865 Hadha hydroxyacyl-Coenzyme A dehydrogenase/3-ketoacyl-Coenzyme A thiolase/enoyl-Coenzyme A hydratase (trifunctional protein), alpha subunit (Hadha)	0.0568	-0.1008	-0.0527	0.1292	0.2693	-0.1148	-0.556	-0.6595	-0.1452	-0.4978	-1.1041	-0.906	0.2921	0.4114	0.3891	-0.6574	-0.2996	-0.2915	0.0918	-0.2731	0.0559	0.2629	-0.3736	0.1468	-0.0798	-0.0508	-0.2562	-0.0464	-0.2053	-0.0655	0.4935	-0.551	0.2483	1.0457	-0.1311	-0.3999	-0.0788	0.5479	-0.1862	-0.2335	-0.034	-0.3494	0.1127	-0.1315	-0.835	0.2004	0.0579	0.3833	0.0262
A_43_P13435 Aox1 Aldehyde oxidase 1	0.8255	1.2748	0.7932	-0.0695	0.2418	0.9366	1.0604	0.3027	2.3338	0.057	-0.5026	-0.2174	0.0435	0.0683	0.7908	0.3807	0.6678	-0.2532	1.5782	-0.0717	2.5962	0.5566	0.225	0.677	2.7078	0.5038	1.5808	0.1635	-0.6418	-0.8741	-0.3252	-1.0706	-0.7969	-0.9128	-0.9949	-0.5754	-0.5701	-1.8587	-0.1241	0.4224	0.4033	-1.6547	-0.156	-0.1782	-2.1951	-0.9877	0.5268	0.5003	0.2205
A_43_P13400 Asmt acetylserotonin O-methyltransferase (Asmt)	-0.3584	-0.1725	-0.2654	-0.2132	-0.848	-0.8387	0.3995	0.4716	-0.1183	1.0908	1.0543	0.4453	0.3176	0.1224	0.1028	0.0915	0.2851	1.1257	-0.0949	-0.1058	0.0868	0.0991	-0.0641	0.0895	0.086	0.0771	0.0907	0.0196	0.309	0.1101	0.3486	-0.0452	0.0888	-0.1932	-0.2049	0.2357	0.1384	0.2447	-0.3192	0.4706	-0.0584	-0.0524	0.5922	-0.0219	-0.2008	-0.3057	0.4433	0.172	-0.056
A_42_P792497 Cyp2j4 cytochrome P450, family 2, subfamily J, polypeptide 4 (Cyp2j4)	0.1717	0.263	0.4111	-0.1114	0.1574	0.4098	0.1153	-0.0176	-0.0302	0.1375	0.4027	1.0413	-0.0894	-0.0197	1.0418	-0.0118	-0.0204	0.2111	0.3638	-0.9005	0.2511	0.2126	-0.2499	0.4908	-0.2326	-0.0053	-0.2287	0.7849	0.3581	0.1482	0.1938	0.3059	0.3041	0.5631	-6e-04	0.0855	-0.1413	-0.124	0.1682	0.1616	0.2894	0.5757	0.2666	0.2652	-1.6146	0.4953	0.0313	0.4378	0.1303
A_43_P21131 Gcdh_predicted Similar to RIKEN cDNA 1700013H19 (predicted)	0.1254	-0.1408	-0.0805	-0.2142	-0.1625	-0.1771	0.0346	0.3658	0.0779	0.2577	0.1888	0.6706	0.448	0.1581	0.0382	0.1267	0.532	0.6121	-0.0384	-0.2446	-0.1146	-0.0526	-0.285	0.0528	-0.0144	-0.2585	-0.0915	0.0304	0.1346	-0.0378	0.04	0.1419	0.2602	0.0486	-0.0016	0.1982	-0.2306	0.1625	0.1875	0.1059	0.0449	-0.491	0.0927	-0.0174	-0.5387	-0.0692	0.103	0.0912	0.0356
A_42_P678870 Cyp2f2 cytochrome P450, family 2, subfamily f, polypeptide 2 (Cyp2f2)	0.1608	-0.2482	-1.3098	0.0342	-0.1937	-1.2456	-0.0209	-0.2572	-0.2307	-0.0836	-0.2951	-0.7136	0.2076	0.1437	-0.0933	-0.0552	-0.0137	-0.212	0.1243	-2.383	-0.1751	0.112	-1.3444	-0.0915	0.0095	-0.3165	-0.2363	-0.4486	-0.4382	-0.59	-0.0077	-0.8041	-0.5295	-0.8432	-0.0394	0.4073	0.5138	0.3414	0.2086	-0.11	0.0274	-1.6975	-0.0153	0.0277	-3.0542	0.0934	-0.0178	0.1497	0.035
A_42_P592385 Abp1 amiloride binding protein 1 (Abp1)	0.5247	0.3441	0.5354	0.089	0.1821	0.0089	0	-0.0804	0	0.0169	-0.2616	0.0819	-0.356	0.0972	0.0416	-0.0531	0.2675	0.1566	0.1763	2.789	0.3043	0	2.0007	0.1181	0.013	3e-04	0.0361	-0.3137	0.2155	0.4191	0.239	-0.128	0.0175	0.5948	0.1147	0.0357	-0.0558	0.1928	0.1246	0.6193	0	2.1945	0.2103	0	3.3285	1.5014	-0.0333	1.1979	-0.1984
A_43_P13674 Aox1 Aldehyde oxidase 1	0.3044	0.8863	0.5194	0.1839	-0.1076	0.7053	0.1691	0.3535	0.6524	-0.0649	-0.3772	0.8523	-0.2448	-0.3875	0.106	0.0542	0.3671	0.4816	0.4897	0.1902	0.9741	-0.1106	-0.1451	0.0337	0.5387	0.1882	0.2055	-0.1916	-0.5799	-0.3512	0.115	0.0154	0.053	0.0837	0.1488	-0.0423	0.134	-0.1711	-0.0606	-0.2524	-0.4053	-0.3718	-0.0297	-0.0661	-1.0161	-0.6285	-0.2029	-0.1213	0.4818
A_42_P703548 Kynu kynureninase (L-kynurenine hydrolase) (Kynu)	-0.2564	-2.0998	-4.3744	-0.0934	-0.8962	-3.6302	0.099	-0.4618	-0.5102	0.143	0.1227	-1.6442	0.0818	-7e-04	-0.892	0.0461	-0.1238	-0.1717	-0.5777	-5.6632	-1.5712	-0.1432	-3.1314	-0.6071	-0.2316	-0.2384	-0.2996	-0.3465	-0.9408	-1.4951	-0.1372	-0.9246	-0.7896	-1.3978	0.0203	0.0859	-0.234	0.0175	0.0314	-0.9934	0.0438	-3.2491	-0.1297	0.1032	-5.6159	-0.389	0.0213	-0.1139	-0.176
A_42_P560974 Aldh1a3 Aldehyde dehydrogenase family 1, subfamily A3	0.1521	0.2394	0.2851	0.131	0.0796	-1.0285	0.3259	0.2167	0.2512	0.0984	-0.0292	0.0108	-0.0582	-0.124	-0.6457	-0.0125	0.1388	0.4653	-0.4108	-1.503	-0.2377	-0.2158	-0.2177	-0.194	-0.1538	-0.02	-0.0755	0.278	0.079	0.0322	0.1107	0.1802	0.1958	0.2178	-0.0509	0.0369	0.183	0.131	0.1105	0.4688	0.1337	0.7405	0.169	-0.0155	0.8181	0.4525	0.0174	0.4316	-0.002
A_42_P651285 Cat catalase (Cat)	0.1492	-0.7341	-1.252	0.0512	-0.033	-0.8394	0.3243	-0.0535	0.1566	-0.1598	-0.3126	-0.7529	0.1929	0.2603	-0.1419	0.24	-0.0426	-0.3692	0.1961	-2.504	-0.0534	0.5623	-1.6477	0.4324	0.4415	-0.225	0.1572	-0.2319	-0.8252	-0.9975	0.2219	-0.3185	-0.1336	-0.0374	-0.0824	-0.2043	-0.2199	0.0279	-0.1218	-0.6969	0.1458	-1.4021	0.0614	-0.1336	-4.0381	0.1591	0.0969	0.2327	0.1202
A_42_P792942 Sds serine dehydratase (Sds)	-0.8222	-1.7965	0.388	-0.61	-1.3358	-0.0039	-1.257	-0.1407	1.3733	0.1301	-0.4466	-0.6318	0.1021	-0.3686	-1.9037	0.0728	-0.0931	0.8815	-0.51	-1.0033	-1.3627	-0.4727	-0.8678	-0.1898	-0.0486	1.9177	-0.837	-0.2377	-0.5275	-1.0959	-0.367	-0.5196	0.3006	-0.1993	-0.5322	1.1417	0.9144	1.8363	0.2154	-1.3224	0.6661	-0.0513	-0.8985	-0.175	-4.1486	-0.5882	0.0198	-0.8793	-0.6282
A_42_P738153 Acmsd 2-amino-3-carboxymuconate-6-semialdehyde decarboxylase	-0.1056	-0.4665	-1.473	-0.389	-0.8121	-0.948	-0.1028	-0.2139	0.0063	-0.1169	0.1697	-1.1003	-0.0198	-0.4712	-0.937	0.3373	0.2889	0.2026	0.0496	-1.3857	-0.1323	0.11	-0.9432	0.2056	0.0187	0.1357	-0.116	0.3755	-0.2799	-0.7244	-0.192	0.1573	-0.4097	-0.9971	0.071	-0.1086	-0.4273	-0.6988	-0.2778	0.4306	0.2016	-1.1534	-0.4588	0.0153	-3.7619	-0.2317	0.1351	0.0538	-0.0974
A_43_P17216 Wars_predicted Tryptophanyl-tRNA synthetase (predicted)	0.0353	0.235	0.1002	0.2172	0.1526	0.1874	-0.0974	-0.2487	0.0599	-0.3097	-0.3164	0.1835	-0.0366	-0.0232	0.3319	-3e-04	0.1107	0.0246	0.0746	0.4723	0.0774	-0.0803	0.3348	-0.0491	-0.075	-0.1076	1e-04	-0.1163	0.3682	0.4416	0.1751	0.1667	0.3764	0.4606	0.0838	-0.2212	0.2427	0.4218	-0.1969	0.022	-0.1425	0.4276	0.0759	-0.0246	0.6684	0.387	-0.0211	0.1448	-0.0166
lalt.pool	-0.075	2.975	3.425	-0.2	2.325	6.4	-0.225	-0.025	-0.55	0.05	0.275	1.525	0.15	-0.125	1.575	0.15	0.025	0.15	0.275	7.1	1.975	-0.15	6.025	0.675	-0.35	0.15	0.475	-0.4333	1.4167	3.5833	-0.0667	-0.6333	0.2167	1.8	0.1167	-0.9333	0.35	2.8333	-1.1	1.675	1.025	5.325	-0.125	-0.25	8.425	2.35	-0.325	1.825	-0.95
[truncated: 25 more columns]
