# Supplementary material for: Gene set enrichment analysis for non-monotone association and multiple experimental categories
Source: BMC Bioinformatics. 2008 Nov 14;9:481. doi: 10.1186/1471-2105-9-481 (PMC2636811; doi:10.1186/1471-2105-9-481)
Supplement: Additional file 2 — Sets and Expression. The intermediate analysis results of NCT compendium data set. Sets directory contains lists of identified gene sets under different across-compound (category) selection criteria. Compound specific p-values, set size, etc are provided. Expression directory contains extracted expression data for respective identified gene sets. [file 1471-2105-9-481-S2.zip › SetsAndExpression/expression/C2-6of8liverp05-Cfilter-34-blood-GLYCINE_SERINE_AND_THREONINE_METABOLISM.txt]

geneids	1.2.Dich-24-15#-0.1	1.2.Dich-24-150#3	1.2.Dich-24-1500#3.4	1.2.Dich-48-15#-0.2	1.2.Dich-48-150#2.3	1.2.Dich-48-1500#6.4	1.2.Dich-6-15#-0.2	1.2.Dich-6-150#0	1.2.Dich-6-1500#-0.6	1.4.Dich-24-15#0	1.4.Dich-24-150#0.3	1.4.Dich-24-1500#1.5	1.4.Dich-48-15#0.2	1.4.Dich-48-150#-0.1	1.4.Dich-48-1500#1.6	1.4.Dich-6-15#0.2	1.4.Dich-6-150#0	1.4.Dich-6-1500#0.2	Brom-24-25#0.3	Brom-24-250#7.1	Brom-24-75#2	Brom-48-25#-0.2	Brom-48-250#6	Brom-48-75#0.7	Brom-6-25#-0.4	Brom-6-250#0.2	Brom-6-75#0.5	Diqu-24-10#-0.4	Diqu-24-20#1.4	Diqu-24-25#3.6	Diqu-24-5#-0.1	Diqu-48-10#-0.6	Diqu-48-20#0.2	Diqu-48-25#1.8	Diqu-48-5#0.1	Diqu-6-10#-0.9	Diqu-6-20#0.4	Diqu-6-25#2.8	Diqu-6-5#-1.1	Gala-24-100#1.7	Gala-24-25#1	Gala-24-400#5.3	Gala-48-100#-0.1	Gala-48-25#-0.2	Gala-48-400#8.4	Gala-6-100#2.4	Gala-6-25#-0.3	Gala-6-400#1.8	Mono-24-10#-1
A_42_P661203 Plcg2 phospholipase C, gamma 2 (Plcg2)	-0.1188	-0.1999	-0.5657	-0.1988	-0.1592	-0.1494	0.0473	-0.0443	-0.2133	-0.2108	-0.3288	-0.1854	0.0478	-0.0245	0.1076	-0.2351	-0.2746	-0.4973	-0.0503	-0.1883	-0.0865	0.0301	0.1189	-0.0116	0.2957	-0.1427	0.1105	-0.4864	-0.5933	-0.4693	-0.421	0.0467	0.0525	-0.1796	-0.0435	-0.2469	-0.3124	-0.5833	-0.2191	-0.14	-0.0988	0.0704	-0.0932	-0.1805	-0.2485	-0.1053	0.0126	-0.1539	-0.0601
A_43_P14400 Bhmt betaine-homocysteine methyltransferase (Bhmt)	-0.045	-0.1025	-0.1551	0.0104	-0.0091	-0.1642	-0.0252	-0.0208	-0.0683	-0.0826	-0.0756	-0.1012	0.0754	0.0594	-0.0015	0.0411	0.0244	-0.0327	0.0059	-0.0118	-0.0292	0.102	-0.0167	0.0622	-0.1222	-0.1089	-0.1283	-0.016	-0.1827	-0.3837	-0.0503	-0.0866	-0.0603	-0.0129	-0.097	-0.1046	-0.0948	0.0284	-0.1005	-0.0449	0.2307	0.0159	-0.0565	-0.1986	-0.0084	-0.0162	-0.0214	0.0071	0.036
A_42_P543715 Maoa Monoamine oxidase A	0.3195	-0.0034	0.2786	-0.0672	0.0267	-0.1592	0.162	0.1755	0.0463	0.0056	0.0802	0.2793	0.1438	-0.0283	0.1303	0.1633	-0.0456	-0.1111	-0.0084	0.5011	0.1066	0.1791	0.0934	-0.0879	0.0447	0.1219	0.1506	-0.2927	0.0026	0.2527	-0.0069	0.2431	-0.0468	0.007	0.1358	0.1641	-0.0499	0.1966	-0.0604	0.2781	-0.0165	0.1062	-0.0588	-0.0779	0.4588	0.3678	0.1352	0.1841	0.1923
A_43_P11304 Gars Glycyl-tRNA synthetase (predicted)	-0.2919	-0.208	-0.9674	-0.156	0.1499	-0.0472	0.0528	-0.4403	-0.8344	-0.0917	-0.2411	-0.2218	-0.2726	-0.2698	0.0937	-0.1391	-0.2812	-0.6651	0.1248	-0.8044	0.1475	0.2231	0.4342	0.2603	-0.0533	-0.678	0.0779	-0.4731	-0.4932	-0.4993	-0.2631	0.1964	0.272	0.1022	0.2546	-0.3738	-0.6236	-0.7687	-0.4858	-0.5115	-0.1327	0.09	-0.2998	-0.1265	-0.154	-0.3829	-0.0154	-0.4209	0.1798
A_43_P15741 Maoa monoamine oxidase A (Maoa)	0.0352	-0.0534	0.2588	0.0346	0.0687	0.2086	0.4173	0.2458	-0.086	0.0722	0.1646	0.1472	0.3536	-0.1313	0.1755	0.1868	-0.0718	0.102	-0.2414	0.5392	0.1337	0.1345	0.0748	-0.1613	0.5719	-0.1602	0.1972	-0.1938	-0.23	-0.1381	-0.4518	-0.1816	-0.1705	0.235	-0.1508	-0.1831	0.0298	-0.1852	-0.0765	-0.0338	-0.183	0.1362	-0.1855	0.6841	0.503	0.1456	0.1823	0.2575	0.2526
A_43_P11752 Maob monoamine oxidase B (Maob)	-0.0936	-0.0686	-0.0632	0.0448	-0.0139	0.2861	-0.1836	-0.1127	-0.0097	0.1724	0.0106	-0.0362	0.0208	0.07	-0.0543	-0.4596	-0.0055	-0.245	-0.0794	0.3804	-0.0903	0.0167	0.0442	0.2604	0.1091	0.0978	-0.0863	-0.5611	-0.411	-0.0197	-0.1136	-0.084	0.0256	0.1099	-0.6164	-0.2811	0.2734	-0.0698	-0.3028	-0.1943	-0.2049	-0.2918	0.0064	-0.1786	0.1028	-0.0703	-0.0597	0.1081	0.02
A_42_P603447 Cpt1b carnitine palmitoyltransferase 1b (Cpt1b)	-0.0233	-0.0507	0.039	0.0334	-0.0299	0.0732	0.0299	-0.0597	-0.0504	-0.0137	0.1595	-0.0073	-0.0773	-0.1093	-0.1809	-0.0602	-0.0536	0.0183	0.0292	-0.0723	0.0132	0.0121	-0.0145	0.037	-0.0235	0.0156	0.0751	0.2812	0.2871	-0.078	-0.012	0.04	-0.0654	0.1362	-0.192	-0.0357	0.0958	0.2112	-0.0676	-0.0832	-0.1494	-0.079	-0.0074	-0.0375	0.0612	0.0268	-0.1026	0.0789	0.0406
A_43_P11567 Gamt guanidinoacetate methyltransferase (Gamt)	0.0388	-0.0268	-0.033	-0.0387	-0.0578	-0.0759	-0.0085	0.0438	0.0657	-0.1465	-0.1451	-0.0448	-0.11	0.0014	-0.0915	-0.0116	-0.1937	-0.1756	-0.0212	-0.0778	-0.0679	0.0389	0.0232	-8e-04	0.0763	0.0011	0.0762	0.2007	0.1355	-0.1226	0.0738	-0.182	-0.1014	-0.0424	-0.0425	-0.0271	0.1213	0.1714	0.0106	-0.1199	-0.1294	-0.1423	-0.0284	-0.082	0.0314	-0.1397	-0.1155	-0.0478	8e-04
A_43_P12449 Agxt alanine-glyoxylate aminotransferase (Agxt)	0.2044	0.0857	0.3635	0.1548	-0.0988	0.2174	0.0225	0.2509	0.3963	0.0068	0.3248	-0.0546	0.2321	-0.0564	0.2566	0.1212	0.2228	0.5402	-0.1341	0.2006	0.0917	-0.1656	-0.2909	-0.2451	0.0315	0.0359	-0.006	0.24	-0.0146	0.4596	0.26	-0.219	-0.322	-0.2313	-0.0514	0.385	0.1445	0.1588	0.4249	0.3289	-0.0145	0.0666	0.2076	0.0593	0.0308	0.1985	-0.05	-0.1236	0.1874
A_43_P11651 Pemt Phosphatidylethanolamine N-methyltransferase	0.0516	0.0224	0.1588	0.0092	-0.0252	-0.1564	0.048	-0.0907	0.0109	-0.1427	-0.0751	-0.1576	0.0143	-0.1608	-0.1838	0.041	0.0815	0.0351	0.1409	0.1588	0.131	-0.0986	-0.0079	-0.1256	-0.045	0.0848	-0.1002	0.2628	0.0613	-0.1559	0.1279	-0.2858	-0.0466	-0.0033	-0.2361	-0.1034	0.1161	0.158	-0.0645	-0.1498	0.1697	0.0615	0.0264	0.2891	-0.2193	0.0193	-0.0553	0.0769	-0.0517
A_43_P11445 Cbs cystathionine beta synthase (Cbs)	0.5415	0.1742	0.3952	0.2204	-0.1557	0.1696	0.0543	0.3627	0.3508	-0.244	0.3763	0.0624	-0.1375	0.3717	0.2061	0.153	0.2894	0.543	0.0406	0.1979	0.2123	-0.0304	-0.3313	-0.2768	-0.3395	-0.2881	7e-04	0.3919	0.2668	0.1191	0.2066	-0.2284	-0.0831	-0.2236	-0.2759	0.5648	0.3367	0.6995	0.4842	0.3361	0.0137	0.0756	0.1218	0.1153	0.4036	0.2268	-0.0066	0.2355	0.084
A_42_P662561 Bhmt betaine-homocysteine methyltransferase (Bhmt)	0.1082	-0.0685	-0.0482	-0.079	-0.0606	-0.2774	0.1528	0.2559	0.367	-0.1288	-0.1879	0.106	0.1444	0.0891	-0.0081	-0.308	-0.3081	-0.3215	-0.0249	0.0585	-0.1095	0.1066	-0.137	0.0859	0.1656	0.0457	0.1415	-0.1563	-0.2934	-0.2691	-0.1099	-0.1892	-0.2305	-0.2839	-0.0577	-0.143	0.0524	0.0978	-0.1606	-0.216	0	-0.1048	-0.0673	-0.0013	0.0128	0.0433	0.0258	-0.0376	0.1378
A_43_P18293 Dld Dihydrolipoamide dehydrogenase (E3 component of pyruvate dehydrogenase complex, 2-oxo-glutarate complex, branched chain keto acid dehydrogenase complex)	-0.2071	-0.0507	-0.0511	-0.0186	0.0996	0.0126	-0.0135	-0.1878	-0.2433	-0.156	-0.224	-0.1592	-0.3864	-0.0506	-0.1862	-0.2976	-0.0374	-0.177	0.0948	-0.2125	-0.0582	-0.1035	-0.0896	-0.0922	0.0627	0.2328	-0.1169	-0.0944	-0.0588	0.202	0.0376	0.166	0.012	-0.0523	0.1483	0.0608	0.1261	-0.1099	-0.0067	-0.4472	-0.0293	-0.2396	-0.0514	0.1995	-0.2402	4e-04	0.1879	-0.0057	-0.0923
A_42_P572351 Alas2 aminolevulinic acid synthase 2 (Alas2)	NA	NA	-1.426	1.2916	1.6973	1.5753	1.3977	-1.776	-1.5296	-1.6569	-1.7033	-1.9017	NA	NA	NA	0.4189	NA	-1.4136	1.633	NA	NA	-1.9314	1.0551	-1.1789	NA	-1.1339	-1.2689	NA	1.6822	1.5167	1.8839	1.6609	1.8261	1.8765	1.6803	NA	1.4723	1.6239	NA	-1.7482	-1.6086	-1.9323	NA	1.5849	0.6382	1.4043	0.4708	NA	NA
A_43_P12818 Plcb2 Phospholipase C, beta 2	0.2928	0.0422	0.5016	0.0911	-0.1117	0.6734	0.0588	0.2181	0.2231	0.2148	-0.0399	0.0179	0.2579	-0.1159	0.0618	0.265	0.156	0.4345	-0.076	0.1483	0.0568	-0.141	-0.0878	-0.206	-0.0194	0.0954	-0.1094	-0.0539	-0.0039	0.3149	-0.3594	0.0619	-0.0613	-0.005	-0.0171	0.2097	0.1054	-0.0074	0.1376	0.2095	0.0943	0.0558	0.1481	0.0985	0.1018	0.3117	-0.0228	0.3612	0.1574
A_42_P623688 Gatm glycine amidinotransferase (L-arginine:glycine amidinotransferase) (Gatm)	0.2102	0.2006	0.1364	-0.2978	0.0547	1.2288	0.1655	0.0381	0.0705	-0.151	-0.0071	0.1346	0.3525	0.0333	-0.0107	-0.0319	-0.0075	0	-0.0051	0.1053	-0.301	-0.0274	0.6432	-0.195	-0.115	0.0619	-0.2179	-1.5254	-0.2081	-0.1091	-0.9398	-0.2258	-0.0596	0.3687	0.0204	-0.484	-0.243	-0.2667	-0.151	-0.0264	-0.4982	0.3461	-0.0819	0.4318	0.4502	0.0694	0.2025	-0.2875	-0.1252
A_43_P15658 Aoc3 amine oxidase, copper containing 3 (Aoc3)	0.1294	0.1093	0.2086	0.1008	-0.0605	-0.191	-0.0801	0.0811	0.0896	0.1371	0.2301	0.1721	0.053	0.0672	0.0349	0.2371	0.242	0.448	0.0522	0.0146	0.0594	-0.0058	-0.1502	-0.1462	-0.1289	0.0035	-0.1941	0.2855	0.2629	0.3417	0.1876	-0.0672	-0.1468	-0.1928	-0.0726	0.2559	0.1873	0.4319	0.2334	0.2869	0.0728	-0.1068	0.2684	0.0446	0.0987	0.1264	0.004	0.1479	0.0477
A_43_P16782 Dld similar to dihydrolipoamide dehydrogenase (LOC298942)	-0.3392	-0.0454	-0.7262	0.1472	0.2962	0.4471	0.0124	-0.1914	-0.4791	-0.0757	-0.1378	0.1522	-0.3733	-0.1979	0.0587	-0.0116	0.1273	-0.1229	0.1085	-0.5898	0.1666	-0.0206	0.8148	0.237	-0.0367	-0.623	0.4996	0.19	0.0044	-0.4942	0.1898	-0.0679	0.243	0.6974	0.4205	-0.1255	0.0901	0.0013	-0.1402	-0.3344	0.1498	0.5442	-0.4293	0.2346	0.4779	-0.0336	-0.0493	-0.2768	0.4547
A_42_P704280 Agxt2 alanine-glyoxylate aminotransferase 2 (Agxt2)	-0.0077	0.0878	0.1673	0.2232	-0.0579	0.1398	-0.1082	-0.0783	-0.0069	-0.1184	-0.1303	-0.1692	-0.4071	-0.2639	-0.4889	0.09	0.0266	0.1276	0.1111	0.263	0.1278	-0.0999	-0.0146	0.0035	-0.117	0.1658	-0.0114	0.986	1.1353	0.2799	0.6949	0.033	-0.0025	0.3611	0.0073	0.1094	0.2993	0.8437	0.1498	0.0569	-0.0322	-0.2105	-0.1766	-0.2177	0.141	0.0458	0.0239	-0.05	-0.0314
A_43_P15482 Dao1 D-amino acid oxidase (Dao1)	-0.1591	0.1002	0.1519	0.0268	0.1995	-0.1973	0.0019	0.2328	0.4092	-0.1409	-0.0597	-0.0467	-0.1529	-0.1933	0.0922	0.0366	-0.1474	0.1202	0.0589	0.0653	-0.2118	0.0593	-0.0387	0.0435	-0.0362	0.1935	-0.0031	0.2614	0.2949	0.4686	0.4504	0.0354	-0.0313	0.4478	0.1929	0.272	0.0479	0.5349	0.2248	0.014	0.0277	-0.75	0.0265	0.3879	0.1108	-0.035	-0.1062	0.0273	0.0693
A_43_P13366 Dmgdh Dimethylglycine dehydrogenase precursor	0.1192	0.1032	0.2332	0.1576	-0.1095	-0.1151	0.021	0.016	0.0837	0.1007	-0.0669	-0.0076	-0.0172	-0.0686	-0.2021	0.14	0.2344	0.2934	-0.0382	-0.0278	0.058	-0.0012	-0.1295	-0.0353	-0.1207	0.0532	-0.1268	0.3189	0.2965	0.099	0.1456	0.1453	-0.0997	-0.069	-0.106	0.0894	0.1973	0.4668	0.1218	0.203	0.0781	-0.0412	0.0213	-0.0496	-0.1297	0.0803	-0.0117	0.1328	-0.1515
A_43_P19818 Gldc_predicted glycine decarboxylase (Gldc)	0.1647	0.1139	0.228	0.1606	-0.0607	-0.178	-0.031	0.0646	0.159	0.2376	0.1852	0.2375	0.0931	0.0624	-0.0178	0.1386	0.2813	0.4579	0.0404	0.0164	0.0303	-0.038	-0.236	-0.1139	-0.2384	-0.0074	-0.2459	0.2798	0.2462	0.3158	0.263	0.0435	-0.1461	-0.1221	-0.0464	0.2681	0.152	0.328	0.2699	0.302	0.1611	-0.0785	0.1958	0.1657	0.0468	0.1558	0.0564	0.2478	0.0845
A_43_P16940 A_43_P16940 UI-R-BJ0p-ail-a-02-0-UI.s1 UI-R-BJ0p cDNA clone UI-R-BJ0p-ail-a-02-0-UI 3', mRNA sequence.	0.1503	0.0981	0.1912	0.1566	-0.1102	0.046	0.0764	0.2204	0.2063	0.2742	0.2845	0.3391	0.3332	0.2536	0.1045	0.203	0.265	0.4488	-0.1214	0.134	0.0116	0.0094	-0.1691	-0.0446	-0.0962	-0.0705	-0.1405	0.028	-0.1761	0.1535	0.0625	-0.1528	-0.1918	-0.2709	-0.1601	0.168	0.1249	0.1724	0.1877	0.3163	0.1606	-0.0163	0.32	0.203	0.1597	0.0631	-0.0532	0.1738	0.013
A_42_P592385 Abp1 amiloride binding protein 1 (Abp1)	0	0	0	-0.0117	0.0373	0	0.0514	0	0	-0.1973	0.0316	-0.0084	0.1248	-0.0575	0.017	0.0515	0	0	0.0944	0	0.0492	0.0265	-0.2514	0	-0.0405	0.0134	-0.0491	-0.0315	-0.2046	-0.2994	0.1878	-0.0282	-0.1454	-0.2141	-0.0856	-0.011	-0.0126	0.0309	-0.1048	-0.0466	0	0.2061	-0.5589	-0.043	0.2205	-0.3833	0	0.3158	-0.023
A_42_P556291 Chka choline kinase alpha (Chka)	-0.2878	-0.1837	-0.5492	-0.2445	0.0173	0.284	-0.3932	-0.2782	-0.6122	-0.4013	-0.3892	-0.2935	-0.1054	-0.3378	-0.386	-0.6142	-0.646	-1.0195	-0.0054	0.0481	-0.2888	0.2306	0.3986	0.3753	0.4834	-0.3921	0.2642	-0.2609	-0.4343	-1.1959	-0.3163	0.0177	-0.1111	-0.1136	-0.0812	-0.8987	-0.0314	-0.258	-1.0128	-0.194	0.0545	-0.2046	-0.1969	-0.4404	-0.013	-0.5232	-0.2865	-0.8175	-0.0744
A_42_P724600 Tars threonyl-tRNA synthetase	-0.0168	0.0478	0.149	0.1351	-0.0294	0.1072	-0.0638	-0.0454	0.0411	-0.0017	0.0082	-0.0996	-0.241	-0.087	-0.2137	0.0255	0.077	0.1733	0.0349	0.1409	0.1232	-0.1223	-0.044	-0.1039	0.0098	0.1258	0.008	0.5988	0.7286	0.3991	0.5065	0.0354	-0.0143	0.2108	0.0517	0.1778	0.1781	0.6037	0.2282	0.0286	0.0279	-0.124	0.0957	-0.0946	0.1722	0.0594	-0.0055	0.063	0.028
A_43_P19235 Gldc Glycine dehydrogenase (decarboxylating; glycine decarboxylase, glycine cleavage system protein P) (predicted)	0.0285	0.0519	0.1741	0.1649	0.053	-0.2799	-0.1074	0.0012	0.0608	0.104	-0.0784	-0.1931	-0.1048	0.08	-0.1224	-0.1301	-0.0279	0.2706	0.0641	0.2709	0.0428	-0.0207	-0.028	0.0621	-0.1311	0.0259	-0.2235	0.2673	0.4881	0.0492	0.3085	-0.1998	-0.0378	0.0962	-0.079	0.0377	0.2876	0.4829	0.3508	-0.0756	-0.084	-0.2004	-0.0338	-0.3639	-0.0188	-0.0159	0.058	-0.2784	-0.14
A_43_P17462 Gldc_predicted glycine decarboxylase (Gldc)	-0.0169	0.2651	-0.1535	-0.0956	9e-04	-0.2933	0.0848	0.0639	0.2174	-0.2443	-0.0792	-0.2502	0.324	-0.1802	0.1233	-0.8168	0.0156	-0.0264	-0.0169	-0.0499	-0.0331	-0.2439	-0.0807	-0.293	0.239	0.5111	-0.2383	0.0365	0.2892	0.1624	0.2248	-0.4008	-0.0744	-0.2236	-0.053	0.2002	0.175	-0.0322	-0.1243	0.0928	-0.0031	-0.0904	-0.1523	0.1194	0.0286	-0.067	0.142	0.1618	0.0733
A_42_P553764 Plcg1 phospholipase C, gamma 1 (Plcg1)	-0.0747	-0.2332	-0.6531	-0.098	-0.0173	-0.337	-0.003	-0.1162	-0.1716	-0.0788	-0.1382	-0.0525	-0.2064	-0.253	-0.0193	-0.402	-0.4489	-0.6523	0.0966	-0.7974	-0.067	0.0143	-0.1396	-0.0155	0.1194	-0.0813	0.1171	-0.68	-0.784	-0.6089	-0.5071	0.015	0.1343	-0.3343	-0.0198	-0.2521	-0.437	-0.703	-0.2817	-0.3932	-0.2129	-0.0631	-0.2896	-0.4468	-0.6446	-0.2792	-0.1018	-0.3338	-0.0107
A_42_P545209 Atp6v0c ATPase, H+ transporting, V0 subunit C	-0.0019	0.208	0.212	-0.152	-0.056	0.5	0.155	0.2563	0.1762	0.046	0.1118	0.0746	-0.0055	0.0739	0.2348	-0.2172	-0.1567	-0.073	0.0203	-0.1252	-0.072	-0.0584	0.077	0.018	-0.0931	0.0177	0.0682	-0.5977	-0.5953	0.0699	-0.5485	-0.1108	-0.0091	0.0605	-0.1322	-0.0783	-0.2896	-0.7263	-0.0762	0.1965	0.0901	0.2416	0.3618	0.4399	0.2064	0.2237	0.0966	0.3204	-0.1352
A_42_P577353 Sars1 Seryl-aminoacyl-tRNA synthetase 1	-0.097	0.456	-0.322	-0.3028	0.373	0.7099	0.3179	0.012	-0.3252	-0.1319	-0.2616	-0.3574	-0.0442	-0.1614	0.3156	-0.7128	-0.4372	-0.794	-0.0642	-0.2173	-0.286	-0.0083	0.1595	0.0803	0.1109	-0.0764	0.0937	-0.8978	-0.8406	0.1682	-0.9105	0.286	0.3208	-0.1822	0.0102	-0.3152	-0.7327	-1.2459	-0.2236	0.0153	0.1502	0.13	0.1086	-0.2512	-0.6203	-0.3387	-0.0204	0.184	-0.5324
A_43_P10748 Sars1 Seryl-aminoacyl-tRNA synthetase 1	0.0096	0.154	0.1538	0.024	0.0807	0.173	0.0029	-0.0316	-0.0582	0.0942	0.0893	0.0021	-0.1137	0.0168	0.044	-0.07	-0.1142	0.0099	0.0435	-0.0769	0.0219	0.0139	-0.0332	0.0269	-0.0689	0.0214	-0.0664	-0.0193	-0.0935	0.2435	-0.0791	0.0779	0.1705	0.1081	0.0145	0.0807	-0.0385	0.0886	0.0499	0.1283	0.1218	-0.0833	0.0888	-0.0634	-0.2673	-0.05	-0.0225	0.0193	-0.2254
lalt.pool	-0.075	2.975	3.425	-0.2	2.325	6.4	-0.225	-0.025	-0.55	0.05	0.275	1.525	0.15	-0.125	1.575	0.15	0.025	0.15	0.275	7.1	1.975	-0.15	6.025	0.675	-0.35	0.15	0.475	-0.4333	1.4167	3.5833	-0.0667	-0.6333	0.2167	1.8	0.1167	-0.9333	0.35	2.8333	-1.1	1.675	1.025	5.325	-0.125	-0.25	8.425	2.35	-0.325	1.825	-0.95
[truncated: 25 more columns]
