# Supplementary material for: Gene set enrichment analysis for non-monotone association and multiple experimental categories
Source: BMC Bioinformatics. 2008 Nov 14;9:481. doi: 10.1186/1471-2105-9-481 (PMC2636811; doi:10.1186/1471-2105-9-481)
Supplement: Additional file 2 — Sets and Expression. The intermediate analysis results of NCT compendium data set. Sets directory contains lists of identified gene sets under different across-compound (category) selection criteria. Compound specific p-values, set size, etc are provided. Expression directory contains extracted expression data for respective identified gene sets. [file 1471-2105-9-481-S2.zip › SetsAndExpression/expression/C2-6of8liverp05-Cfilter-34-liver-GLYCINE_SERINE_AND_THREONINE_METABOLISM.txt]

geneids	1.2.Dich-24-15#-0.1	1.2.Dich-24-150#3	1.2.Dich-24-1500#3.4	1.2.Dich-48-15#-0.2	1.2.Dich-48-150#2.3	1.2.Dich-48-1500#6.4	1.2.Dich-6-15#-0.2	1.2.Dich-6-150#0	1.2.Dich-6-1500#-0.6	1.4.Dich-24-15#0	1.4.Dich-24-150#0.3	1.4.Dich-24-1500#1.5	1.4.Dich-48-15#0.2	1.4.Dich-48-150#-0.1	1.4.Dich-48-1500#1.6	1.4.Dich-6-15#0.2	1.4.Dich-6-150#0	1.4.Dich-6-1500#0.2	Brom-24-25#0.3	Brom-24-250#7.1	Brom-24-75#2	Brom-48-25#-0.2	Brom-48-250#6	Brom-48-75#0.7	Brom-6-25#-0.4	Brom-6-250#0.2	Brom-6-75#0.5	Diqu-24-10#-0.4	Diqu-24-20#1.4	Diqu-24-25#3.6	Diqu-24-5#-0.1	Diqu-48-10#-0.6	Diqu-48-20#0.2	Diqu-48-25#1.8	Diqu-48-5#0.1	Diqu-6-10#-0.9	Diqu-6-20#0.4	Diqu-6-25#2.8	Diqu-6-5#-1.1	Gala-24-100#1.7	Gala-24-25#1	Gala-24-400#5.3	Gala-48-100#-0.1	Gala-48-25#-0.2	Gala-48-400#8.4	Gala-6-100#2.4	Gala-6-25#-0.3	Gala-6-400#1.8	Mono-24-10#-1
A_42_P661203 Plcg2 phospholipase C, gamma 2 (Plcg2)	-0.0652	0.1416	-0.4083	-0.0751	0.1134	-0.1371	-0.0886	-0.1166	-0.2202	0.0281	-0.0945	-0.0984	-0.1902	-0.066	-0.4099	-0.0408	0.0152	-0.0449	-0.0378	0.3824	0.0373	-0.0551	0.6384	0.0286	-0.1238	-0.0961	-0.0632	0.0512	0.111	0.2686	0.0313	0.07	0.245	0.4122	0.0405	0.0394	0.0261	0.1521	0.0042	0.0896	-0.014	1.1109	0.0499	-0.0802	1.165	0.0466	-0.1388	-0.0165	-0.1492
A_43_P14400 Bhmt betaine-homocysteine methyltransferase (Bhmt)	-0.3316	-0.2275	-1.118	-0.7321	-0.6993	-2.4126	-0.2712	-0.2334	0.1873	0.2202	0.4261	-2.338	-1.0538	1.3055	0.6935	-0.2543	-0.4794	-0.2	0.0657	-2.902	1.182	0.8036	-0.3169	0.9696	0.5154	0.1785	0.0523	0.0692	-0.2173	-0.1617	0.0298	-0.0024	1.2085	0.6234	-0.7656	0.2529	-0.0381	0.1719	0.0637	0.6255	-1.0561	-3.8817	-0.3216	-1.5477	-2.6318	-0.6165	-0.104	-0.2669	0.2046
A_42_P543715 Maoa Monoamine oxidase A	0.0674	-0.1333	-0.1749	-0.1656	-0.1567	-0.8384	0.5413	0.5716	0.3858	0.8368	0.7456	0.7576	-0.3218	-0.2666	0.1656	0.1404	0.2997	0.6109	0.0931	-1.3821	-0.3807	-0.0863	-0.4864	0.0722	0.0407	0.0789	0.202	0.1726	0.0661	0.0334	0.1297	0.185	0.0591	-0.016	0.1191	0.0477	0.0544	2e-04	0.0203	-0.3237	0.2066	-1.3611	0.11	0.0593	-1.7002	0.2708	0.2809	0.4748	0.1764
A_43_P11304 Gars Glycyl-tRNA synthetase (predicted)	-0.045	0.4736	0.7668	-0.0013	0.0892	0.9492	-0.0518	0.1995	0.3602	0.2151	0.1119	1.3969	0.1987	0.2361	0.6682	0.078	0.1608	0.311	0.3046	0.3971	0.6995	0.0645	0.638	0.1527	0.2856	0.3104	0.5257	-0.2717	0.0468	0.358	-0.1433	-0.1425	-0.0146	-0.0335	-0.0664	0.1406	0.4339	0.2059	0.1338	0.2721	0.0922	0.1527	-0.0318	0.1067	0.7031	-0.0189	0.0018	-0.0745	-0.1132
A_43_P15741 Maoa monoamine oxidase A (Maoa)	-0.1755	-0.7382	-0.68	-0.0564	-0.1428	-0.6862	-0.2861	-0.2755	0.3279	0.4093	0.2089	-0.1869	0.359	0.3548	0.6684	-0.3033	-0.3398	-0.0455	0.6868	-0.8108	0.3786	0.4328	-0.1124	0.5647	0.7854	0.3336	0.9174	-0.0098	-0.1608	-0.743	-0.0792	-0.379	-0.394	-0.4118	-0.6015	-0.116	0.0766	-0.0968	0.0494	-0.0085	0.3072	-1.0978	0.1455	0.1155	-1.2638	0.1878	0.0805	0.3045	-0.2264
A_43_P11752 Maob monoamine oxidase B (Maob)	-0.1926	-0.5108	-1.3191	0.3012	0.2548	-0.7424	-0.4495	-0.7024	-0.6342	-1.2687	-0.8506	-1.6569	-0.3836	-0.3278	-0.3054	-0.7077	-1.0833	-1.3123	0.0138	-1.352	-0.2145	0.1891	-0.3438	0.2924	-0.1946	-0.194	-0.2028	-0.2897	-0.4485	-0.4648	0.6881	-0.2259	0.3775	0.7261	0.2756	-0.3033	-0.033	0.7379	-0.3687	-0.8358	-0.0237	-1.4684	-0.0504	-0.2213	-2.6728	-0.0629	0.0336	0.065	-0.022
A_42_P603447 Cpt1b carnitine palmitoyltransferase 1b (Cpt1b)	-0.0256	1.0563	2.0598	0.0393	0.2843	0.7501	0.3699	1.1462	1.1495	0.0498	-0.0124	2.1125	0.1713	0.1396	0.9352	-0.1196	0.1501	0.756	0.0462	0.8801	0.5369	-0.2479	0.0393	-0.3909	0.0708	1.5997	0.7222	0.3433	0.3663	0.6376	0.2932	-0.4149	-0.1008	0.4477	-0.2228	-0.1956	-0.0485	-0.1023	-0.0978	-0.0027	0.0226	-0.142	-0.0278	-0.0266	0.4731	0.2169	0.1864	0.2982	-0.0721
A_43_P11567 Gamt guanidinoacetate methyltransferase (Gamt)	0.0348	-0.9153	-1.8338	-0.0445	0.0158	-1.6343	-0.0238	-0.247	-0.251	-0.5442	-0.7084	-1.079	-0.0737	-0.1079	-0.3382	0.1594	-0.0304	-0.1668	-0.0853	-2.9215	-0.7662	0.0594	-1.5591	0.1238	-0.2409	-0.308	-0.5694	-0.2244	-0.5697	-0.9296	-0.2031	-0.2156	-0.2646	-0.3248	0.1211	0.11	-0.19	-0.2258	-5e-04	-0.4664	-0.0014	-1.3673	0.1058	-0.1045	-3.53	-0.1006	-0.092	-0.1494	0.1038
A_43_P12449 Agxt alanine-glyoxylate aminotransferase (Agxt)	-0.1233	-0.3763	0.2705	0.0327	-0.5614	-0.288	-0.1824	-0.1342	0.1126	-0.127	-0.0283	-0.1758	0.1662	-0.0546	-0.6265	0.0506	0.0167	0.1386	-0.1793	-0.3127	-0.6023	-0.174	-0.8238	-0.3452	0.0467	0.4244	0.045	0.7313	0.1274	-0.1536	0.2558	-0.2271	-0.2824	-0.4979	-0.114	0.4131	0.5329	0.2944	-0.0491	-0.0367	-0.0035	-0.5159	-0.2057	-0.0088	-3.0192	-0.2362	-0.1664	-0.4319	-0.1691
A_43_P11651 Pemt Phosphatidylethanolamine N-methyltransferase	-0.296	-1.1679	-1.3895	-0.1731	-0.1989	-0.9798	-0.2176	-0.2643	-0.1431	-0.076	-0.4542	-1.0712	0.032	-0.0216	-0.3507	0.0561	0.0858	0.0665	-0.0316	-1.4522	-0.59	0.1133	-0.769	0.1014	0.1612	0.0897	0.0111	-0.3653	-0.373	-0.5611	9e-04	0.0729	-0.0374	-0.136	0.0786	-0.1072	-0.2601	0.0224	-0.1372	-0.5605	-0.1068	-1.9794	0.0678	-0.0506	-3.1152	-0.3296	-0.0713	-0.2217	0.0529
A_43_P11445 Cbs cystathionine beta synthase (Cbs)	-0.0155	-0.3896	-0.8435	-0.1521	-0.2423	-0.6502	-0.2489	-0.3204	0.1133	-0.4877	-0.1986	-0.2245	0.0231	-0.1569	-0.4442	0.1345	-0.0039	-0.3488	0.0433	-1.1521	-0.4527	-0.0932	-1.3978	-0.3124	0.007	0.118	-0.2749	-0.0197	-0.3635	-0.4204	0.7406	-0.2037	0.1668	0.8601	0.1843	-0.0372	0.3067	0.802	-0.1762	-0.5531	-0.0414	-1.307	-0.1316	-0.207	-2.4422	-0.4324	0.0133	0.0825	0.0982
A_42_P662561 Bhmt betaine-homocysteine methyltransferase (Bhmt)	-0.3571	-0.9692	-1.6914	-0.5164	-0.5256	-2.6692	-0.311	-0.2987	0.3332	-0.1488	0.0789	-2.583	-0.3282	0.0643	0.0683	-0.2769	-0.4424	-0.2588	-0.1738	-3.0841	0.2053	0.5486	-0.7191	0.1495	0.485	0.236	-0.0396	0.0503	-0.605	-0.3924	-0.1225	-0.2157	-0.0021	-0.2109	-0.8003	0.3594	0.0677	0.204	0.0904	0.2451	-0.0674	-3.2328	-0.6674	-0.6771	-2.9665	-0.7444	-0.1118	-0.3554	0.3116
A_43_P18293 Dld Dihydrolipoamide dehydrogenase (E3 component of pyruvate dehydrogenase complex, 2-oxo-glutarate complex, branched chain keto acid dehydrogenase complex)	0.0147	0.3707	0.5174	0.3124	0.4626	0.1438	-0.0583	-0.1697	-0.2911	-0.9346	-0.154	-0.3864	-0.5749	-0.5328	-0.1413	-0.6299	-0.9428	-1.1755	-0.3	-0.8377	-0.2416	-0.0487	-0.5258	0.0315	-0.2381	-0.259	-0.2098	-0.6249	-0.1518	0.1102	0.0915	-0.2211	0.0833	0.1774	0.363	-0.3001	0.1148	-0.1521	-0.3156	-0.3807	-0.1974	-0.7293	-0.0336	0.0594	-0.815	0.0566	0.0697	-0.0438	0.0221
A_42_P572351 Alas2 aminolevulinic acid synthase 2 (Alas2)	-0.0994	-1.084	-0.032	-0.031	-0.586	-1.2815	-0.2613	-0.2496	-0.2291	0.0822	0.1045	-0.173	-0.1729	-0.1498	-0.7228	-0.1392	-0.0025	0.5439	-0.5683	0.6889	-0.7956	-0.084	-0.8585	-0.3636	0.0168	0.1018	-0.143	0.1548	-0.3404	-0.5378	0.0157	-0.3366	-0.3506	-0.4726	-0.0531	-0.0622	-0.0551	0.5256	0.0397	-0.263	-0.0619	0.7567	-0.267	-0.0884	-1.1894	0.1828	-0.0461	0.1496	-0.3002
A_43_P12818 Plcb2 Phospholipase C, beta 2	-0.2092	0.4161	-0.445	-0.0681	0.5051	0.4514	-0.0504	-0.0297	-0.1924	-0.0678	-0.2704	-0.5009	-0.2035	-0.3226	0.254	0.0917	0.1312	0.4534	-0.2555	0.6045	0.1024	0.0039	1.437	0.1274	-0.3306	-0.1578	-0.0897	-0.0184	-0.0358	0.5752	0.1216	0.1562	0.6231	0.95	0.0762	-0.071	0.0444	0.2177	0.1225	0.4776	-0.0123	1.477	0.3153	-0.2164	2.2657	-0.1702	-0.1074	0.2838	0.1538
A_42_P623688 Gatm glycine amidinotransferase (L-arginine:glycine amidinotransferase) (Gatm)	0.4642	0.1959	0.0761	0.2278	0.0333	-0.1419	0.1135	-0.0085	-0.1148	-0.5198	-0.1936	-0.0434	-0.8628	-0.8893	-0.9444	-0.4284	-0.5761	-0.4745	-0.3369	-1.5324	-0.0147	0.0256	0.5307	0.1701	-0.092	-0.3017	0.0497	-0.0595	-0.0765	0.0934	0.0451	0.289	0.554	0.6434	0.2261	-0.1872	0.1525	0.2807	-0.0997	-0.1255	-0.2242	0.6615	0.0782	0.0798	1.7718	-0.0475	0.0517	-0.0635	0.1401
A_43_P15658 Aoc3 amine oxidase, copper containing 3 (Aoc3)	-0.0442	-0.2176	-0.2516	-0.2731	-0.2312	-0.7143	0.0348	-0.0675	-0.0493	0.013	0.2933	0.1404	0.2393	0.1765	0.1895	-0.0536	0.1648	0.3342	0.0148	-0.1578	-0.1965	-0.0045	-0.27	-0.0058	0.0722	0.0546	0.045	0.1457	-0.0137	-0.1964	0.0292	0.0982	-0.0104	-0.2093	-0.0172	0.0549	-0.0418	0.0062	0.0533	0.051	0.1138	-0.2296	-0.1858	0.0773	-0.53	0.1501	-0.007	0.0903	0.2528
A_43_P16782 Dld similar to dihydrolipoamide dehydrogenase (LOC298942)	0.2812	-0.0104	0.0874	0.218	0.2325	-0.181	0.3335	0.357	0.3827	0.0744	0.2009	-0.0753	-0.2422	-0.1327	0.0292	-0.2972	-0.3374	-0.3049	-0.1018	-1.0633	-0.5285	-0.0039	-0.406	0.1251	-0.1379	-0.1289	-0.1253	-0.222	-0.0562	-0.1635	-0.1243	-0.0404	-0.196	-0.4618	0.12	-0.0314	-0.1461	-0.5617	-0.0253	-0.2952	0.0264	-0.5091	0.0394	0.0897	-0.8088	0.2434	0.1332	0.201	-0.0287
A_42_P704280 Agxt2 alanine-glyoxylate aminotransferase 2 (Agxt2)	-0.0965	-1.3445	-1.8511	0.0208	-0.2266	-2.3232	-0.1028	-0.2302	-0.3793	-0.1779	-0.1884	-1.3661	-0.0674	0.0713	-0.9101	-0.0466	-0.1916	-0.223	-0.5084	-2.1551	-1.181	-0.115	-1.8931	-0.484	-0.367	-0.2856	-0.3892	-0.2175	-0.5408	-0.9006	0.302	-0.181	-0.0532	-0.0188	0.0737	0.0264	-0.0499	0.2876	-0.0494	-0.5978	0.0349	-0.4047	-0.0178	-0.0585	-3.099	0.2111	0.0315	0.0264	-0.0464
A_43_P15482 Dao1 D-amino acid oxidase (Dao1)	0.4234	0.3843	-1.1222	0.1183	-0.0049	0.1542	-0.0613	-0.5121	-0.348	-0.8774	-0.9577	-0.6371	-0.2004	-0.3862	0.3304	-0.4783	-0.6566	-0.6996	0.0748	-3.1086	0.1028	-0.3225	-1.001	-0.423	-0.2642	-0.5274	-0.6725	-0.318	-0.2763	-0.2066	0.1712	-0.401	-0.0563	0.0881	0.0899	0.0153	0.0835	0.2782	-0.0704	-0.8404	0.1451	-2.2799	0.2042	0.1368	-3.2588	-0.2058	0.1168	0.2609	-0.0419
A_43_P13366 Dmgdh Dimethylglycine dehydrogenase precursor	-0.0503	-0.7752	-0.8442	-0.1881	-0.3264	-0.9039	-0.5938	-0.4517	-0.1245	-0.0459	-0.7903	-0.9589	0.5385	0.4168	-0.2186	-0.4388	-0.275	0.0428	-0.1208	-0.9794	-0.5972	-0.3362	-1.1593	-0.4338	-0.1903	-0.1347	-0.2108	-0.1123	-0.3449	-0.5026	0.2544	-0.2907	0.0297	0.1749	-0.223	0.0691	0.0066	0.2522	0.1215	-0.3328	-0.0393	-0.2916	-0.1806	-0.2964	-1.9987	-0.0276	-0.1484	0.0658	2e-04
A_43_P19818 Gldc_predicted glycine decarboxylase (Gldc)	-0.0323	-0.4327	-0.2957	-0.112	-0.3118	-0.4073	-0.0243	-0.0819	0.0956	0.0512	0.1223	0.1373	0.4127	0.3339	0.2039	0.356	0.272	0.1333	0.0775	-0.1616	-0.1206	0.1778	-0.1277	0.1001	0.0445	0.0203	0.101	-0.0029	-0.0284	-0.4091	-0.0885	-0.3666	-0.0467	-0.1566	-0.2528	-0.1171	-0.1388	-0.2432	-0.1397	-0.0862	0.0934	-0.2033	-0.0582	-0.0137	-0.6691	0.147	0.0187	0.0311	0.0522
A_43_P16940 A_43_P16940 UI-R-BJ0p-ail-a-02-0-UI.s1 UI-R-BJ0p cDNA clone UI-R-BJ0p-ail-a-02-0-UI 3', mRNA sequence.	0.1016	-0.5814	-0.8398	-0.447	-0.4251	-0.694	-0.0973	0.1721	0.2231	0.5427	0.1966	0.0779	0.2626	0.3296	0.0592	0.1546	0.5335	0.6694	0.1596	-0.4892	-0.4598	0.039	-0.7984	-0.1637	-0.2554	0.0082	-0.2152	0.1102	-0.1899	-0.2465	-0.1343	-0.0548	-0.3077	-0.5078	-0.0662	0.2524	-0.1532	-0.1212	0.0867	-0.223	0.0733	-0.4772	-0.0991	0.0904	-0.9649	0.0054	-0.1662	0.1472	0.1862
A_42_P592385 Abp1 amiloride binding protein 1 (Abp1)	0.5247	0.3441	0.5354	0.089	0.1821	0.0089	0	-0.0804	0	0.0169	-0.2616	0.0819	-0.356	0.0972	0.0416	-0.0531	0.2675	0.1566	0.1763	2.789	0.3043	0	2.0007	0.1181	0.013	3e-04	0.0361	-0.3137	0.2155	0.4191	0.239	-0.128	0.0175	0.5948	0.1147	0.0357	-0.0558	0.1928	0.1246	0.6193	0	2.1945	0.2103	0	3.3285	1.5014	-0.0333	1.1979	-0.1984
A_42_P556291 Chka choline kinase alpha (Chka)	-0.1761	-0.9152	-0.3775	-0.1938	-0.7132	-0.7136	0.1455	2.0947	1.0305	-0.189	-0.592	-0.9504	-0.0777	0.3096	-0.4558	-0.2676	-0.1228	0.0557	0.1676	-0.8769	-0.4195	-0.2848	-1.8826	-0.6763	0.6182	2.6955	2.8188	-0.3328	-0.6078	-0.7625	0.2358	-0.7902	-0.6425	-0.7679	-0.3577	-0.2657	0.7511	1.5137	-0.2753	-0.3308	0.1743	0.1763	-0.4881	-0.226	-2.594	1.8082	-0.0231	-0.1851	-0.3364
A_42_P724600 Tars threonyl-tRNA synthetase	-0.1368	0.1298	0.3947	0.3259	0.0884	0.394	-0.5992	-0.6889	-0.5054	-1.3291	-1.0139	-0.743	-0.3454	-0.267	-0.5258	-0.7624	-0.9566	-1.2368	0.056	0.17	0.3821	-0.0297	-0.3757	-0.4154	0.2972	0.1863	0.5499	-0.4361	-0.2897	0.1107	0.6389	-0.3663	0.1433	0.5527	0.322	-0.5955	0.2378	1.2695	-0.4393	-0.261	-0.2388	-1.0194	-0.363	-0.1059	-1.036	-0.2793	-0.1261	-0.4119	-0.2775
A_43_P19235 Gldc Glycine dehydrogenase (decarboxylating; glycine decarboxylase, glycine cleavage system protein P) (predicted)	-0.0829	-0.3791	-0.4318	-0.2218	-0.2627	-0.7158	-0.1469	-0.0038	-0.1019	0.1283	0.0743	-0.2053	0.1143	0.115	-0.1308	0.1561	0.209	0.4215	0.0584	-0.2774	-0.37	0.0848	-0.3552	0.0335	0.0244	-0.0498	-0.0574	0.1683	-0.0396	-0.2569	0.3356	0.0242	0.1703	0.1403	-0.0167	0.0754	-0.1452	0.1102	0.0011	-0.1166	0.0784	0.0333	-0.0064	0.1235	-0.5849	0.0529	-0.0167	0.0753	0.2785
A_43_P17462 Gldc_predicted glycine decarboxylase (Gldc)	-0.1577	-0.3736	-0.3883	-0.0624	-0.3975	-0.4997	-0.3726	-0.19	6e-04	0.0322	0.1698	-0.2396	0.2597	0.3468	0.2124	0.6181	0.017	0.2265	0.1872	0.1173	-0.2827	-0.0706	-0.1041	-0.161	-0.0408	0.0312	-0.1519	0.0574	0.1968	-0.1024	0.1757	-0.0276	0.0993	0.0645	0.0278	-0.054	0.0364	-0.115	-0.1033	-0.1792	0.004	-0.438	0.0107	-0.3471	-0.6165	-0.0054	-0.0459	0.0857	0.5155
A_42_P553764 Plcg1 phospholipase C, gamma 1 (Plcg1)	-0.0031	-0.3103	-0.3087	-0.0101	-0.1111	-0.0623	-0.2573	-0.1446	-0.101	0.1487	-0.1283	-0.0167	0.1231	0.0989	-0.1076	0.007	0.1408	0.2692	-0.122	-0.2411	-0.3432	-0.1368	-0.0519	-0.1464	-0.1127	-0.0058	-0.1248	0.1803	-0.012	-0.0137	0.3389	0.0843	0.2744	0.5076	0.0144	0.067	0.1047	0.2151	-0.0142	-0.0254	-0.0938	0.0907	-0.0161	-0.058	-0.0036	0.107	-0.0665	0.0284	0.0762
A_42_P545209 Atp6v0c ATPase, H+ transporting, V0 subunit C	0.5487	1.007	1.4789	0.0855	0.2146	0.5591	0.2822	0.6303	0.608	-0.2076	-0.4571	0.1625	-0.1965	-0.2949	-0.2456	-0.0547	-0.0622	-0.0292	0.1284	0.8904	0.3909	-0.135	0.5772	-0.1116	-0.0663	0.2889	0.0081	-0.2891	0.019	0.3978	-0.2618	-0.0705	0.0138	-0.0986	-0.0588	0.0152	0.2825	0.416	-0.0754	0.1153	-0.0666	0.3498	0.0307	-0.0859	0.9206	0.2696	0.0525	0.2304	0.0754
A_42_P577353 Sars1 Seryl-aminoacyl-tRNA synthetase 1	-0.0247	0.755	1.4	0.2015	0.4058	1.2305	-0.4158	0.463	0.4437	-0.8852	-1.1628	0.2986	-0.0612	-0.0068	0.2068	-0.1623	-0.1373	-0.3299	0.5355	1.3222	0.9281	0.3224	0.5058	0.3212	0.784	1.1428	1.2294	-0.1001	0.0203	0.5276	0.1047	-0.2512	-0.0446	0.3114	-0.0078	-0.243	0.6998	0.9658	-0.2041	0.1813	-0.1153	0.4654	-0.0639	-0.1224	0.3497	-0.2421	-0.1394	-0.4942	0.0567
A_43_P10748 Sars1 Seryl-aminoacyl-tRNA synthetase 1	0.0098	0.7873	1.4284	0.1474	0.3361	0.9986	-0.3515	0.3559	0.4054	-1.0803	-1.149	0.2465	-0.1292	-0.1222	0.1632	-0.2888	-0.2794	-0.5084	0.517	1.182	0.7763	0.2703	0.2749	0.2391	0.5403	0.9335	0.9534	-0.1064	0.055	0.6252	0.153	-0.2633	-0.0285	0.3975	0.1215	-0.1506	0.7083	0.9713	-0.2151	0.0233	-0.1558	0.2875	-0.0891	-0.1526	0.3372	-0.1829	-0.1097	-0.407	-0.0467
lalt.pool	-0.075	2.975	3.425	-0.2	2.325	6.4	-0.225	-0.025	-0.55	0.05	0.275	1.525	0.15	-0.125	1.575	0.15	0.025	0.15	0.275	7.1	1.975	-0.15	6.025	0.675	-0.35	0.15	0.475	-0.4333	1.4167	3.5833	-0.0667	-0.6333	0.2167	1.8	0.1167	-0.9333	0.35	2.8333	-1.1	1.675	1.025	5.325	-0.125	-0.25	8.425	2.35	-0.325	1.825	-0.95
[truncated: 25 more columns]
