# Supplementary material for: Gene set enrichment analysis for non-monotone association and multiple experimental categories
Source: BMC Bioinformatics. 2008 Nov 14;9:481. doi: 10.1186/1471-2105-9-481 (PMC2636811; doi:10.1186/1471-2105-9-481)
Supplement: Additional file 2 — Sets and Expression. The intermediate analysis results of NCT compendium data set. Sets directory contains lists of identified gene sets under different across-compound (category) selection criteria. Compound specific p-values, set size, etc are provided. Expression directory contains extracted expression data for respective identified gene sets. [file 1471-2105-9-481-S2.zip › SetsAndExpression/expression/C2-6of8liverp05-Cfilter-35-blood-BADPATHWAY.txt]

geneids	1.2.Dich-24-15#-0.1	1.2.Dich-24-150#3	1.2.Dich-24-1500#3.4	1.2.Dich-48-15#-0.2	1.2.Dich-48-150#2.3	1.2.Dich-48-1500#6.4	1.2.Dich-6-15#-0.2	1.2.Dich-6-150#0	1.2.Dich-6-1500#-0.6	1.4.Dich-24-15#0	1.4.Dich-24-150#0.3	1.4.Dich-24-1500#1.5	1.4.Dich-48-15#0.2	1.4.Dich-48-150#-0.1	1.4.Dich-48-1500#1.6	1.4.Dich-6-15#0.2	1.4.Dich-6-150#0	1.4.Dich-6-1500#0.2	Brom-24-25#0.3	Brom-24-250#7.1	Brom-24-75#2	Brom-48-25#-0.2	Brom-48-250#6	Brom-48-75#0.7	Brom-6-25#-0.4	Brom-6-250#0.2	Brom-6-75#0.5	Diqu-24-10#-0.4	Diqu-24-20#1.4	Diqu-24-25#3.6	Diqu-24-5#-0.1	Diqu-48-10#-0.6	Diqu-48-20#0.2	Diqu-48-25#1.8	Diqu-48-5#0.1	Diqu-6-10#-0.9	Diqu-6-20#0.4	Diqu-6-25#2.8	Diqu-6-5#-1.1	Gala-24-100#1.7	Gala-24-25#1	Gala-24-400#5.3	Gala-48-100#-0.1	Gala-48-25#-0.2	Gala-48-400#8.4	Gala-6-100#2.4	Gala-6-25#-0.3	Gala-6-400#1.8	Mono-24-10#-1
A_43_P10902 Csf2rb1 Colony stimulating factor 2 receptor, beta 1, low-affinity (granulocyte-macrophage)	-0.1579	0.7877	0.8904	-0.2468	-0.0379	1.1359	-0.0382	0.0116	-0.3305	-0.2905	-0.5995	0.3782	-0.6068	-0.8208	-0.264	-0.1002	0.1501	-0.6596	-0.2216	0.9928	-0.2544	-0.169	1.3004	-0.0739	-0.2024	-0.3782	0.254	-0.4658	0.033	0.1113	-0.1695	0.2426	0.424	1.182	-0.0294	-0.8903	-0.066	-0.2508	-0.9089	-0.5772	-1.05	0.1275	-0.1921	0.6151	0.6744	1.1118	0.4593	0.4676	0.1618
A_43_P17894 IGF Rat insulin-like growth factor I gene, exon 4.	-0.1949	-0.3351	-0.3304	-0.794	-0.3	-0.0958	0.3456	-0.2219	-0.1949	0.3048	0.1281	-0.0946	0.7543	0.7909	0.7103	-0.0861	-0.11	-0.2526	-0.0556	0.1456	-0.1247	0.4814	0.049	0.2072	1.3839	0.5184	1.247	-0.9735	-0.9731	-0.4564	-0.2926	-0.1286	0.1084	0.0035	-0.3222	-0.676	-0.225	-0.2104	-0.5004	1.2121	1.2564	0.5635	-0.0745	-0.6042	-0.2742	-0.5079	-0.1274	0.2927	-2.002
A_43_P11653 Pik3r1 Phosphatidylinositol 3-kinase, regulatory subunit, polypeptide 1	-0.2292	-0.1079	-0.2862	-0.5064	0.0236	-0.4702	0.3665	-0.1058	0.4689	0.4315	0.1589	0.0742	0.5232	0.3476	0.5494	-0.1358	-0.159	-0.527	-0.1212	-0.0584	-0.1641	-0.215	-0.0785	-0.063	0.3647	0.3545	0.2191	-0.947	-0.8701	-0.267	-1.2303	0.297	0.1994	-0.433	0.4019	-0.0457	-0.7107	-1.0545	-0.165	0.124	0.3764	0.4951	0.3371	-0.0145	-0.5974	-0.3002	-0.2653	-0.0967	-0.4264
A_43_P14111 Kitl Kit ligand	0	0	0	0	0	0	-0.0184	0.1059	0	-0.0622	0	-0.086	0	0	0	-0.057	0	0	0.0332	-0.0277	0	0.075	0.0192	0	0	0	-0.1849	-0.1137	-0.0104	0	0.0252	0.1175	-0.0677	0.0194	-0.0668	0.0649	-0.0163	-0.2002	0.06	-0.1492	0	0.0166	-0.1011	0.2201	0.1772	-0.0211	-0.0351	0	-0.0118
A_43_P12190 Kit v-kit Hardy-Zuckerman 4 feline sarcoma viral oncogene homolog (Kit)	0.1412	-0.0794	0.1977	0.1162	-0.0523	0.1993	0.0243	0.0781	0.191	-0.1331	0.3312	-0.0563	0.2426	0.1582	0.1026	0.267	-0.0168	0.2382	-0.0414	0.6376	0.0069	0.0784	-0.0371	0.2547	-0.2084	-0.0466	0.0065	-0.0486	0.056	-0.4613	0.2513	-0.0125	-0.0981	-0.1683	0.1158	0.0187	0.3242	0.3492	-0.0254	-0.0686	0.2616	0.1269	-0.1995	0.0047	-0.0748	-0.1461	-0.1226	0.1496	0.0773
A_43_P16140 c-kit receptor c-kit receptor mRNA, partial cds.	0.0415	-0.0302	-0.1327	0.0222	0.3597	-0.1548	-0.0279	-0.1402	-0.0385	0.0816	-0.0297	-0.1976	0.0974	-0.3063	-0.1272	-0.4179	-0.1422	-0.3435	-0.0676	0.4297	-0.2503	0.1399	-0.0814	0.0318	0.2916	-0.1518	-0.244	-0.0328	-0.1487	-0.4364	-0.2009	0.1777	-0.1522	-0.0488	-0.2747	-0.4164	0.1278	-0.1617	-0.1733	-0.0061	-0.0884	-0.4026	-0.1436	-0.554	0.023	-0.1922	0.0955	-0.301	0.1577
A_43_P12577 Bcl2l1 Bcl2-like 1 (Bcl2l1)	-0.0134	0.0383	0.1114	-0.0142	0.0809	0.2541	0.0338	0.0533	0.0012	-0.0869	0.0127	0.0126	-0.1535	0.1861	-0.0028	-0.1474	0.093	0.0349	0.0182	-0.2236	0.0267	0.2895	0.0676	-0.1474	0.1552	0.268	-0.0283	0.3878	0.2128	0.1102	0.0636	0.3101	-0.0783	-0.1934	0.0038	0.0204	0.2528	-0.3044	0.2215	0.3224	0.3186	-0.2643	-0.1455	-0.092	-0.4217	-0.2014	-0.1173	0.1375	0.1986
A_42_P624522 Kitl Kit ligand	0.0755	0.1421	0.1255	-0.1787	-0.1081	0.6998	0.3271	0.3655	0.1537	0.0254	-0.2494	0.047	-0.0645	0.4088	0.2206	-0.0935	-0.2396	0.1844	-0.0114	0.3006	-0.0855	-0.1276	-0.0881	0.0233	0.1083	-0.062	-0.0231	-0.186	-0.2643	-0.0439	-0.3039	0.1253	-0.0345	-0.056	-0.2716	0.0425	0.4183	-0.122	-0.1026	-0.1675	-0.3326	0.0208	0.0306	0.2832	0.2142	0.0501	-0.0156	0.182	-0.1533
A_43_P12733 Akt1 v-akt murine thymoma viral oncogene homolog 1 (Akt1)	-0.0312	-0.0568	0.0536	-0.3624	0.0773	-0.1001	0.1209	-0.0338	0.0634	0.2483	0.0265	0.1227	0.2158	0.2126	0.3852	-0.3411	-0.4758	-0.7774	0.0638	-0.0905	-0.0881	-0.0157	0.0288	-0.049	0.1407	0.024	0.0066	-0.4664	-0.6826	-0.2604	-0.66	0.1744	0.4011	-0.1853	-0.0512	-0.3763	-0.7856	-0.9858	-0.2806	-0.0709	-0.0945	0.1436	-0.0647	0.1954	-0.6382	-0.0395	0.1096	0.0176	-0.418
A_43_P13379 Il3ra Interleukin 3 receptor, alpha chain	-0.0141	-0.0144	-0.0178	0.0556	-0.0379	-0.0569	-0.0586	-0.0774	-0.0641	-0.1086	-0.1013	-0.0857	-0.0621	0.0602	-0.1799	-0.1223	-0.0598	-0.1196	0.0624	0.0653	-0.0168	0.0525	-0.0403	0.0486	-0.1577	-0.017	-0.1348	-0.1204	-0.1418	-0.6386	-0.2288	-0.0968	-0.0821	-0.0291	-0.3127	-0.4134	-0.1349	-0.1306	-0.4064	-0.1184	0.0366	-0.1971	0.0664	-0.081	-0.0156	-0.1076	-0.0348	-0.1068	-0.0274
A_43_P15531 Bcl2 B-cell leukemia/lymphoma 2 (Bcl2)	0.1013	-0.0584	-0.04	0.0953	-0.0594	0.0492	0.1846	0.318	0.3196	3e-04	0.3353	0.1898	0.4746	0.2792	0.4276	-0.0834	-0.0414	0.1172	-0.1812	-0.0325	-0.026	0.1327	-0.1722	0.0929	0.1478	-0.0137	0.2158	-0.1844	-0.205	0.1285	-0.1977	-0.1526	-0.1966	-0.374	-0.0849	0.0159	-9e-04	-0.103	0.0524	0.0993	0.1829	-0.0621	0.283	-0.0731	0.2262	0.1434	0.1296	-0.0696	0.0312
A_42_P466926 Bad bcl2-associated death promoter (Bad)	0.096	-0.1187	0.1872	-0.5163	0.0992	-0.1641	0.0237	0.4484	-0.0327	-0.0448	0.0061	-0.0547	0.2668	-0.0191	0.3695	-0.0213	-0.4302	-0.2	-0.108	-0.0147	0.0564	-0.2176	0.1972	0.0382	0.0851	-0.3523	0.0235	-0.5042	-0.6738	-0.5646	-1.4849	0.201	-0.0175	-0.1544	-0.0498	-0.221	-0.3708	-0.6962	0.0479	-0.046	-0.0241	0.1492	-0.2319	0.4285	-0.3281	-0.2566	0.01	-0.1181	-0.1689
A_43_P13211 Csf2rb1 Colony stimulating factor 2 receptor, beta 1, low-affinity (granulocyte-macrophage)	-0.0088	-0.0375	-0.0808	-0.0704	-0.0615	-0.1136	0.0315	0.0059	0.0239	0.0966	0.0449	0.0221	0.0704	0.083	0.0108	-0.1067	-0.1382	-0.1508	-0.0084	-0.0388	-0.0861	0.079	-0.0398	0.0342	0.1974	0.0169	0.0861	-0.1733	-0.1399	-0.0873	-0.1257	-0.0566	-0.0528	-0.1556	-0.1569	-0.0793	-0.1613	-0.1468	-0.0214	0.1035	0.0689	-0.0375	0.1224	-0.0653	-0.1111	-0.0489	0.0235	0.0088	-0.2218
A_42_P471850 Prkar2a protein kinase, cAMP-dependent, regulatory, type 2, alpha (Prkar2a)	-0.0252	-0.0768	-0.1152	0.0643	0.1436	0.0874	-0.0074	-0.0449	-0.048	-0.1242	-0.2562	-0.2587	-0.2496	-0.1127	-0.272	-0.0609	-0.1397	-0.2296	-0.0447	0.3843	-0.0329	0.103	0.0503	0.3164	0.0904	0.1293	0.0675	0.0468	0.0709	-0.442	0.0156	-0.0141	-0.0633	0.0904	-0.2021	-0.2015	0.0844	0.1066	-0.1874	-0.1351	0.0181	-0.1604	0.0211	-0.1766	-0.0892	-0.1295	-0.0541	-0.2209	-0.0556
A_43_P21260 Adcy1_predicted similar to brain adenylate cyclase 1; adenyl cyclase; ATP pyrophosphate-lyase; 3,5-cyclic AMP synthetase; adenylate cyclase type I; brain type I adenylyl cyclase (LOC305509)	0.0799	0.0018	0.1057	0.063	-0.0677	-0.0873	-0.0454	0.055	0.0777	0.1469	0.1858	0.1677	0.0919	0.1231	0.0436	0.1339	0.1102	0.2497	0.0036	0.0207	0.048	-0.0247	-0.143	-0.0807	-0.1752	-0.0298	-0.1488	0.1381	0.1559	0.1703	0.1086	-0.0861	-0.1246	-0.0554	-0.0137	0.1441	0.0767	0.1524	0.1602	0.196	0.1231	0.022	0.249	0.139	0.1453	0.1003	0.0504	0.1686	0.0856
A_43_P19385 Adcy1_predicted similar to brain adenylate cyclase 1; adenyl cyclase; ATP pyrophosphate-lyase; 3,5-cyclic AMP synthetase; adenylate cyclase type I; brain type I adenylyl cyclase (LOC305509)	0.0531	-0.0184	0.0178	0.0741	-0.0574	0.0784	0.0277	0.1322	0.096	0.0188	0.1341	0.131	0.2533	0.2186	0.0825	0.0888	0.004	0.1258	0.0198	0.1018	-0.0421	0.0666	-0.1191	-0.0446	-0.101	-0.053	-0.1095	-0.1018	-0.155	-0.3404	-0.0802	-0.195	-0.211	-0.2231	-0.2701	-0.1188	0.0585	-0.0604	-0.0626	0.0752	0.0503	0.0392	0.2712	0.1434	0.1224	0.1063	0.0335	0.0923	0.0531
A_43_P13955 Pik3r1 Phosphatidylinositol 3-kinase, regulatory subunit, polypeptide 1	-0.1839	-0.067	-0.4084	0.3276	0.1394	0.0589	-0.3163	-0.1973	-0.1285	-0.1009	-0.1205	-0.1387	-0.0012	-0.2488	-0.1009	-0.2021	-0.3025	-0.4074	0.176	-0.8555	-0.0219	0.0878	0.0027	0.1266	-0.4926	-0.0766	-0.5078	-0.2862	0.3197	-0.5125	-0.1219	-0.0494	-0.1205	-0.2563	-0.3027	-0.3988	-0.3322	-0.0836	-0.3668	-0.9864	-0.472	-0.2025	-0.515	-0.3507	-0.3048	-0.2698	-0.04	0.0267	0.4707
A_42_P777494 Igf1 insulin-like growth factor 1 (Igf1)	0.079	0.0222	0.0873	0.0119	-0.0646	-0.1236	0.1335	0.248	0.2984	0.0816	0.2339	0.0951	0.228	0.3029	0.1823	-0.0323	0.0404	0.2406	-0.0019	0.0756	0.0086	-0.0668	-0.2202	-0.1976	0.1724	0.1148	0.1385	-0.3519	-0.3207	0.236	-0.2455	-0.1871	-0.246	-0.4602	-0.0821	0.2048	-0.0849	-0.0748	0.2425	0.1708	0.0315	0.0387	0.3864	0.5201	0.1487	0.171	0.0112	0.0936	0.0766
A_43_P15811 Kitl kit ligand (Kitl)	-0.0586	9e-04	0	0	0	0	0.2005	0	0	-0.1088	-0.0087	0.0115	-0.0208	-0.0597	0	0.098	-0.0079	-0.2616	0	-9e-04	0	-0.1424	0.0279	0	-0.5198	0.3092	0.0268	0.0715	-0.044	-0.4203	0.0297	0.3015	-0.0262	0.1196	0.0703	0.1024	-0.17	0.3421	-0.0212	0.0987	-0.385	0.3559	-0.1308	0.1415	0	0.1082	-0.2743	-0.7456	0.0484
A_42_P794901 Ywhah tyrosine 3-monooxygenase/tryptophan 5-monooxygenase activation protein, eta polypeptide (Ywhah)	-0.3011	0.1105	0.0913	-0.1828	0.2466	0.46	0.13	-0.1054	0.0427	0.2613	0.3236	0.2448	0.0768	0.0199	0.2005	-0.1124	-0.1256	-0.3852	-0.1292	-0.8907	-0.1619	-0.0973	0.0396	-0.0885	0.0924	0.0378	0.1245	-0.6815	-0.9544	0.1923	-0.491	0.5801	0.385	0.2303	0.3058	-0.0937	-0.1199	-0.5459	-0.3925	-0.1781	-0.0279	0.1298	-0.2591	0.0114	-0.1312	-0.0463	-0.0885	0.0434	-0.0735
A_42_P587167 Prkar2a Protein kinase, cAMP-dependent, regulatory, type 2, alpha	0.0062	-0.0236	-0.4108	-0.3289	0.1751	-0.0542	0.0061	0.1973	-0.0599	0.101	0.11	0.2918	-0.3485	-0.1597	0.1448	-0.2187	-0.2915	-0.1101	0.158	-0.3723	0.0214	0.1126	0.1492	0.03	-0.0272	0.0524	0.0407	0.0733	-0.2432	0.2572	0.4045	0.166	-0.1761	0.4486	0.0641	-0.199	-0.1522	0.3624	0.0169	-0.5667	-0.1288	0.0578	-0.0971	0.2089	0.1577	-0.1472	-0.2186	-0.6419	0.1263
A_43_P11800 Bax Bcl2-associated X protein (Bax)	-0.2094	-0.0971	-0.3505	-0.2476	0.1207	0.0393	0.1237	-0.1704	-0.0447	-0.0038	-0.0774	0.1115	-0.2155	-0.2128	0.023	-0.2544	-0.1635	-0.2846	-0.1	-0.3621	-0.0902	-0.2927	0.2112	-0.1848	0.3014	0.1722	0.4042	-0.9092	-0.6699	0.0536	-0.7608	0.1901	0.2094	-0.066	0.2738	-0.0222	-0.496	-0.9615	-0.0097	0.0312	0.0543	0.034	-0.2371	0.0777	-0.3366	-0.0826	0.0681	-0.0545	0.0584
A_43_P21805 Adcy1_predicted Unknown	0.04	0.0734	0.1089	0.0956	-0.0808	-0.1492	-0.1095	-0.0607	-0.0982	0.1296	0.0624	0.004	-0.0648	-0.0932	-0.251	0.0988	0.0984	0.2132	0.0325	-0.021	0.0016	0.0083	-0.0782	0.0256	-0.0584	0.0782	-0.0601	0.2913	0.3662	0.2031	0.32	0.0193	0.0382	0.0131	-0.016	0.109	0.1797	0.4584	0.1317	0.0674	0.015	-0.063	-0.0293	-0.2596	0.0688	0.0156	-0.0321	-0.04	-0.1312
A_42_P835950 Pik3r1 Phosphatidylinositol 3-kinase, regulatory subunit, polypeptide 1	-0.2534	-0.0977	-0.2663	-0.0728	0.0809	0.028	0.0586	-0.0518	0.0152	0.1043	0.0375	0.0801	0.327	0.2835	0.3438	-0.0914	-0.1554	-0.2726	0.0463	-0.3754	0.0087	0.104	-0.019	0.0728	0.1324	-0.0156	0.0801	-0.4659	-0.5268	-0.4892	-0.5656	0.3053	0.1848	-0.1862	0.0205	-0.2559	-0.5646	-0.6557	-0.348	-0.1734	0.1086	0.2122	3e-04	0.0531	-0.2463	-0.2406	-0.0218	-0.0518	0.0641
A_43_P19694 Pik3ca Phosphatidylinositol 3-kinase, catalytic, alpha polypeptide	-0.0401	-0.0261	0.0723	0.1026	0.3682	0.0539	-0.0612	-0.0412	0.0628	-0.0321	-0.025	-0.1508	-0.2234	0.0377	-0.0776	0.2203	0.0249	0.0062	0.3011	-0.013	0.0837	0.2118	0.1823	0.0057	-0.2414	0.0244	0.0694	-0.0534	0.2752	0.2407	0.1896	-0.0499	-0.1085	0.099	-0.214	0.0943	-0.0388	-0.1614	0.0573	-0.023	-0.0235	0.1215	-0.0386	0.1357	-0.004	0.4958	0.006	-0.3566	0.0643
A_43_P20278 Pik3ca Phosphatidylinositol 3-kinase, catalytic, alpha polypeptide	-0.0584	-0.1923	-0.1281	-0.0947	-0.0492	0.4594	0.1404	-0.218	-0.2346	0.333	0.1573	0.0292	0.2612	0.3027	0.1917	0.256	-0.1516	-0.2228	-0.093	-0.0375	-0.2513	0.2692	0.1479	0.0364	0.1977	-0.3259	-0.0031	-0.3738	-0.4659	-0.7197	-0.661	0.0959	0.007	-0.0954	-0.3406	-0.643	-0.1133	-0.4901	-0.4625	0.0463	0.167	0.0024	0.113	0.0237	-0.0836	0.0502	-0.1246	0.0282	-0.0452
A_42_P559750 IGF Rat insulin-like growth factor I gene, exon 5.	0.0027	-0.301	0.5277	-0.4716	0.1212	0.3249	-0.1485	0.1609	-3e-04	-0.0205	0.0897	0.108	0.4916	0.0685	-0.1205	0.156	0.2963	0.1301	-0.1616	0.2925	0.1505	-0.4418	-0.1595	-0.1585	0.5405	0.5419	-0.0088	-0.2545	-0.0179	-0.2491	0.2616	-0.2111	-0.0544	-0.104	0.119	0.2844	0.17	0.1014	0.2579	0.0638	-0.0746	-0.3083	0.1736	-0.1286	-0.0015	0.1242	0.009	0.6063	0.2012
A_42_P534961 Kitl Kit ligand	-0.1004	-0.0576	-0.0658	0.0674	0.2758	-0.7944	-0.253	-0.1726	-0.0254	0	-0.0483	-0.1562	-0.1802	0	-0.0078	0	0.0102	0.2023	0.0856	-0.1445	-0.1251	0.0887	0.0556	0.1435	-1e-04	0.2141	-0.2429	0.0015	0.1884	0.0888	0.009	-0.2236	-0.114	0.3201	0	-0.1858	0.2058	0.2253	0.0104	0.4845	-0.0254	-0.7822	0.0787	0.5502	0.0239	-0.0036	0.0124	-0.032	-0.0391
A_43_P12745 Igf1r insulin-like growth factor 1 receptor (Igf1r)	0.0518	-0.1511	0.2669	-0.0025	-0.0527	0.0815	0.1019	0.161	0.4131	0.0284	0.0841	-0.2032	0.1383	0.3939	1.1703	0.2727	0.104	0.1992	-0.0526	-0.0872	-0.0915	-0.1701	-0.2884	-0.1965	0.372	0.0472	-0.0436	-0.0124	-0.0476	0.1981	-0.4553	0.0546	-0.075	-0.245	0.1535	0.4172	-0.2022	0.0122	0.1664	-0.0496	-0.2291	0.4329	0.1015	0.505	0.4562	0.4159	0.0888	0.177	0.0243
A_42_P622681 Prkar2b protein kinase, cAMP dependent regulatory, type II beta (Prkar2b)	-0.1429	0.1255	-0.0121	0.15	0.2074	0.6502	-0.0964	-0.0866	-0.0338	0.0877	0.0613	0.0569	-0.2571	-0.2425	-0.2563	0.0941	0.1212	0.0999	0.0401	-0.3684	0.1368	-0.1188	0.172	-0.0607	-0.1049	0.1142	0.038	0.8833	0.9202	0.4757	0.5958	0.2342	0.1201	0.5405	0.2517	0.2568	0.5155	0.8348	0.1318	-0.1115	-0.0844	0.0305	-0.2098	-0.0286	0.2175	0.0521	-0.0317	-0.0639	0.0633
lalt.pool	-0.075	2.975	3.425	-0.2	2.325	6.4	-0.225	-0.025	-0.55	0.05	0.275	1.525	0.15	-0.125	1.575	0.15	0.025	0.15	0.275	7.1	1.975	-0.15	6.025	0.675	-0.35	0.15	0.475	-0.4333	1.4167	3.5833	-0.0667	-0.6333	0.2167	1.8	0.1167	-0.9333	0.35	2.8333	-1.1	1.675	1.025	5.325	-0.125	-0.25	8.425	2.35	-0.325	1.825	-0.95
[truncated: 25 more columns]
