# Supplementary material for: Gene set enrichment analysis for non-monotone association and multiple experimental categories
Source: BMC Bioinformatics. 2008 Nov 14;9:481. doi: 10.1186/1471-2105-9-481 (PMC2636811; doi:10.1186/1471-2105-9-481)
Supplement: Additional file 2 — Sets and Expression. The intermediate analysis results of NCT compendium data set. Sets directory contains lists of identified gene sets under different across-compound (category) selection criteria. Compound specific p-values, set size, etc are provided. Expression directory contains extracted expression data for respective identified gene sets. [file 1471-2105-9-481-S2.zip › SetsAndExpression/expression/C2-6of8liverp05-Cfilter-35-liver-BADPATHWAY.txt]

geneids	1.2.Dich-24-15#-0.1	1.2.Dich-24-150#3	1.2.Dich-24-1500#3.4	1.2.Dich-48-15#-0.2	1.2.Dich-48-150#2.3	1.2.Dich-48-1500#6.4	1.2.Dich-6-15#-0.2	1.2.Dich-6-150#0	1.2.Dich-6-1500#-0.6	1.4.Dich-24-15#0	1.4.Dich-24-150#0.3	1.4.Dich-24-1500#1.5	1.4.Dich-48-15#0.2	1.4.Dich-48-150#-0.1	1.4.Dich-48-1500#1.6	1.4.Dich-6-15#0.2	1.4.Dich-6-150#0	1.4.Dich-6-1500#0.2	Brom-24-25#0.3	Brom-24-250#7.1	Brom-24-75#2	Brom-48-25#-0.2	Brom-48-250#6	Brom-48-75#0.7	Brom-6-25#-0.4	Brom-6-250#0.2	Brom-6-75#0.5	Diqu-24-10#-0.4	Diqu-24-20#1.4	Diqu-24-25#3.6	Diqu-24-5#-0.1	Diqu-48-10#-0.6	Diqu-48-20#0.2	Diqu-48-25#1.8	Diqu-48-5#0.1	Diqu-6-10#-0.9	Diqu-6-20#0.4	Diqu-6-25#2.8	Diqu-6-5#-1.1	Gala-24-100#1.7	Gala-24-25#1	Gala-24-400#5.3	Gala-48-100#-0.1	Gala-48-25#-0.2	Gala-48-400#8.4	Gala-6-100#2.4	Gala-6-25#-0.3	Gala-6-400#1.8	Mono-24-10#-1
A_43_P10902 Csf2rb1 Colony stimulating factor 2 receptor, beta 1, low-affinity (granulocyte-macrophage)	0.214	2.2387	3.0044	0.2484	1.1706	1.7874	0.4555	0.7858	0.2862	0.3156	0.6038	1.3906	-0.554	-0.4694	-0.6748	-0.2361	0.0912	-0.0211	-0.5943	3.3259	0.6686	-0.2754	2.9432	0.4584	-0.2177	0.1009	0.3692	0.3602	1.1066	1.8711	0.1314	0.361	0.9691	1.3799	0.2551	-0.1577	1.0581	2.048	0.0166	0.8054	-0.2018	3.0949	0.3405	0.0042	3.3933	2.9604	0.1042	1.914	-0.2524
A_43_P17894 IGF Rat insulin-like growth factor I gene, exon 4.	-0.5829	-1.4789	-2.2545	-0.5871	-0.6166	-1.5344	-0.5266	-0.7261	-0.5721	-0.1834	-0.5547	-1.1791	0.3327	0.4823	-0.0617	-0.0214	-0.0577	-0.4507	0.5776	-0.2457	0.2246	0.0731	-0.5499	-0.1897	0.4406	0.2167	0.2188	-0.6078	-0.9487	-1.1983	-0.5356	-0.8315	-0.5203	-0.8229	-0.4719	0.1028	-0.298	-0.1146	-0.0546	-0.5514	-0.2931	-0.5652	0.0145	-0.1572	-1.1545	0.1761	-0.0487	0.0793	-0.1071
A_43_P11653 Pik3r1 Phosphatidylinositol 3-kinase, regulatory subunit, polypeptide 1	-0.5509	-1.2115	-1.4827	0.2201	0.1386	-1.0141	-1.1304	-1.6844	-1.0421	-1.7826	-2.2561	-2.3549	-0.2975	-0.3374	-1.2258	-1.6351	-1.9685	-2.3334	-0.1865	-0.5278	-0.2015	0.2022	-0.5907	-0.262	-0.7535	-0.7832	-0.692	-0.2194	-0.3591	-0.2629	0.4026	-0.0959	0.021	0.2803	-0.0575	-0.1446	0.2015	1.4745	-0.1569	-0.7215	-0.318	-1.3242	-0.2408	-0.1596	-0.9354	-1.2696	-0.4126	-1.6538	-0.0574
A_43_P14111 Kitl Kit ligand	0.1642	0.2489	0.8348	0.318	0.127	0.8786	0.3982	0.1161	-0.4081	0.3862	0.4874	0.0156	-0.153	-0.4332	-0.5841	0.0157	-0.1793	-0.0054	-0.5155	1.2159	-0.5277	-0.2691	1.3771	-0.2316	-0.081	0.0611	0.1762	0.2567	0.4364	0.7858	-0.0935	0.6171	0.2061	-0.2887	0.2076	0.0596	0.2184	0.5074	0.0606	0.05	-0.0105	1.8245	-0.1225	0.0324	2.8677	0.5611	0.023	0.4407	0.3623
A_43_P12190 Kit v-kit Hardy-Zuckerman 4 feline sarcoma viral oncogene homolog (Kit)	-0.017	0	-0.0411	0	0.016	-0.1681	0.3019	0	0.1141	0.2636	0	0.3894	-0.0772	0	0	0	0.0254	0.2201	-0.261	-0.0772	-0.0272	0.0823	-0.2865	7e-04	-0.1956	0.1528	-0.0049	-0.2444	0.057	-0.5928	0.11	-0.0172	-0.1318	-0.2419	0	-0.0315	-0.0248	0.0284	-0.5177	-0.1544	-0.883	0.3573	0.0833	0.3339	-0.3197	-0.0474	-0.0823	0.1109	0.2413
A_43_P16140 c-kit receptor c-kit receptor mRNA, partial cds.	-0.0015	-0.316	-0.4918	0.1932	0.053	-0.3226	0.1574	-0.1583	-0.1797	-0.0748	0.2671	-0.0413	0.1022	-0.0553	-0.3076	-0.0017	0.1575	0.0792	0.0563	-0.4274	-0.0996	-0.1284	-0.5029	-0.1805	0.349	-0.1074	-0.1771	-0.0258	-0.3851	-0.2427	-0.0991	0.002	-0.2848	-0.5479	0.0297	0.0559	-0.2227	-0.0573	0.16	-0.216	-0.0209	-0.4442	0.061	-0.0854	-0.9679	-0.0243	-0.2154	0.0859	0.2124
A_43_P12577 Bcl2l1 Bcl2-like 1 (Bcl2l1)	0.136	-0.0395	0.0975	-0.3888	0.0417	-0.2082	-0.1305	0.2871	-0.155	0.2858	0.3444	0.4799	-0.0952	-0.1319	0.1267	0.2411	0.236	-0.112	-0.355	0.0735	-0.0967	0.0156	-0.0286	-0.0727	0.121	-0.1352	-0.0776	-0.1512	-0.0662	0.0964	-0.3965	-0.0067	-0.0456	-0.3674	0.1065	0.0938	0.3952	0.7336	0.2661	0.0409	-0.1523	-0.0583	-0.0872	-0.0261	-0.1749	-0.4901	-0.1504	0.1136	-0.1712
A_42_P624522 Kitl Kit ligand	0.1612	-0.0143	0.4348	-0.0036	-0.0536	0.0444	0.1966	0.0719	-0.1017	0.1008	0.35	-0.3379	-0.0414	-0.1239	-0.2599	-0.2741	-0.4325	-0.5059	0.0796	0.7984	-0.0516	0.2372	0.7168	0.1065	0.2598	0.3093	0.52	0.1804	0.1216	0.1181	-0.1177	-0.0514	-0.2905	-0.3164	-0.2515	-0.0706	-0.0083	0.213	0.0105	0.0602	0.1231	1.2856	-0.0078	0.0226	1.8546	0.4309	-0.1538	0.3758	-0.1524
A_43_P12733 Akt1 v-akt murine thymoma viral oncogene homolog 1 (Akt1)	-0.1461	0.1487	0.0497	0.1153	0.3679	0.6585	-0.8866	-0.9686	-0.5625	-1.6773	-1.7667	-0.7345	-0.0126	0.0351	0.0451	-0.4394	-0.5838	-0.9037	0.3335	0.8382	0.5102	0.06	0.4443	0.0561	-0.034	-0.0398	0.0257	-0.4933	-0.3319	-0.016	0.3956	-0.326	0.5073	1.2108	0.1175	-0.0847	0.4398	1.0525	-0.2279	-0.5998	-0.1552	-0.2672	-0.2097	-0.2174	0.5773	-0.0713	-0.113	0.0041	0.0303
A_43_P13379 Il3ra Interleukin 3 receptor, alpha chain	-0.0627	-0.2608	-0.2335	-0.1746	-0.3108	-0.5322	0.1902	0.0441	-0.0044	0.3292	0.322	0.1727	0.1207	0.0843	-0.0103	0.0893	0.0657	0.2609	-0.0481	-0.2891	-0.1454	0.0246	-0.2952	-0.0013	0.015	-0.0666	-0.0282	-0.0904	-0.0387	-0.2356	0.0494	-0.0948	-0.0403	0.0086	-0.1125	-0.0229	-0.0317	0.082	-0.0841	0.0984	-0.0284	-0.0067	0.2667	-0.0187	-0.4538	0.0406	0.0899	0.0128	-0.0172
A_43_P15531 Bcl2 B-cell leukemia/lymphoma 2 (Bcl2)	-0.0606	0.0602	-0.165	0.0222	0.1392	0.2132	0.089	0.1116	-0.0212	0.2446	0.0031	0.3575	0.2434	0.131	0.2713	-0.0355	0.1232	0.2196	0.1103	-0.2434	0.0926	-0.1214	0.1997	-0.1088	-0.1332	0.1248	-0.0653	-0.0445	0.0265	-0.0909	-0.0805	-0.1676	-0.1662	0.1055	0.0082	-0.1769	-0.0691	-0.3944	-0.072	0.159	0.1414	0.0525	2e-04	0.0243	0.4885	-0.225	0.0136	0.0679	-0.0242
A_42_P466926 Bad bcl2-associated death promoter (Bad)	0.0129	0.5209	-0.119	0.112	0.4522	0.7571	-0.4206	-0.6232	-0.4916	-0.7574	-0.6455	-0.0962	0.0167	-0.0168	0.1658	-0.1888	-0.1886	-0.471	0.1654	0.325	0.2944	0.0501	0.5344	0.2521	-0.2052	-0.1244	-0.3682	0.0336	0.2982	0.6782	0.1821	-0.0385	0.285	0.6197	0.1341	-0.0127	0.2807	0.0561	-0.1374	0.0493	-0.215	-0.0081	0.0858	-0.0402	0.9047	-0.1774	-0.0144	-0.0325	-0.093
A_43_P13211 Csf2rb1 Colony stimulating factor 2 receptor, beta 1, low-affinity (granulocyte-macrophage)	0.0398	-0.0575	-0.1687	-0.0969	-0.1475	-0.1301	-0.04	-0.1096	0.205	0.0468	0.0304	0.1559	0.1997	0.0972	0.2302	0.1167	0.201	0.2644	0.1598	0.013	0.0252	0.1035	-0.1839	-0.0061	0.1974	0.1758	0.0382	0.0588	-0.046	-0.1524	-0.0211	-0.0398	-0.0577	0.0068	-0.0297	-0.0312	-0.0466	0.0754	-0.0499	-0.0928	0.0016	0.0593	0.0162	-0.0143	-0.4574	0.0097	-0.0752	0.0222	0.0257
A_42_P471850 Prkar2a protein kinase, cAMP-dependent, regulatory, type 2, alpha (Prkar2a)	0.0912	0.1588	0.1496	-0.0972	-0.0499	0.3489	-0.2656	-0.3067	-0.0276	0.0648	-0.0982	-0.0116	0.0516	0.3399	0.7582	0.3702	0.5178	0.3732	-0.0152	0.3596	0.0481	-0.019	0.1936	-0.1547	0.0597	-0.1189	-0.0611	0.3469	0.1431	0.1601	0.029	-0.1811	-0.0202	0.3241	-0.1148	-0.0431	0.194	0.3796	0.1388	0.3766	0.0751	-0.1942	0.0734	7e-04	0.2022	-0.1888	-0.0944	-0.027	0.1324
A_43_P21260 Adcy1_predicted similar to brain adenylate cyclase 1; adenyl cyclase; ATP pyrophosphate-lyase; 3,5-cyclic AMP synthetase; adenylate cyclase type I; brain type I adenylyl cyclase (LOC305509)	-0.1596	-0.3787	-0.3698	-0.1302	-0.2573	-0.4362	-0.0472	-0.124	-0.188	0.0352	0.1983	0.049	-0.056	0.0888	-0.1429	0.126	0.1605	0.0679	0.0413	-0.194	-0.1671	0.0294	-0.3176	0.0425	-0.0253	0	-0.0845	0.0575	0.0041	-0.1811	-0.0078	0.0361	-0.0312	-0.1131	0.0466	0.0851	-0.0566	-0.11	0.0502	-0.0142	-0.018	-0.1409	-0.0257	-0.0599	-0.7653	0.0582	0.0094	0.122	0.003
A_43_P19385 Adcy1_predicted similar to brain adenylate cyclase 1; adenyl cyclase; ATP pyrophosphate-lyase; 3,5-cyclic AMP synthetase; adenylate cyclase type I; brain type I adenylyl cyclase (LOC305509)	-0.066	-0.7959	-0.6699	0.038	-0.1081	-1.1828	-0.1058	-0.2555	-0.1722	-0.5168	-0.2769	-0.9382	0.0588	0.1102	-0.6739	0.1863	-0.0397	-0.2955	0.0443	-0.6151	-0.3514	0.2287	-1.0716	-0.0134	-0.1008	-0.0665	-0.238	0.029	-0.2007	-0.3003	-0.0134	-0.132	-0.1868	-0.2465	0.001	0.0124	-0.1055	-0.0906	-0.0019	-0.1838	0.0628	-0.0484	-0.0806	-0.0153	-1.2998	0.1999	-0.105	0.0576	0.0141
A_43_P13955 Pik3r1 Phosphatidylinositol 3-kinase, regulatory subunit, polypeptide 1	0.0367	-0.9362	-0.9294	-0.2265	-0.3924	-1.9815	0.6089	-0.0311	-0.0296	1.0305	1.2364	-0.4479	0.4855	0.3958	-0.3638	0.7767	0.2856	-0.095	-0.9493	-1.7127	-1.2766	-0.1737	-1.0278	-0.3241	-0.4738	-0.7808	-0.427	-0.2814	-0.3591	-0.4611	-0.0414	-0.1826	-0.425	-0.4249	-0.152	-0.0981	-0.1039	0.7542	0.0352	0.0306	0.1138	-0.6622	-0.2052	0.1453	-1.2295	-1.122	-0.1118	-1.8984	-0.1107
A_42_P777494 Igf1 insulin-like growth factor 1 (Igf1)	-0.3505	-1.157	-2.1775	-0.104	-0.7441	-2.2332	-0.0014	-0.2452	-0.2435	0.2925	-0.0585	-0.9524	0.0512	0.2864	-1.0032	-0.1193	-0.1428	-0.076	-0.0325	-1.2522	-0.4926	-0.0336	-1.2683	-0.5629	0.0387	-0.3622	-0.1408	-0.5618	-0.9002	-1.1163	-0.3549	-0.5564	-0.6526	-1.1629	-0.4138	0.0334	-0.2963	-0.27	-0.0113	-0.2061	-0.1189	-0.0184	-0.1126	-0.1028	-1.0876	0.0937	-0.0873	-0.0265	-0.1852
A_43_P15811 Kitl kit ligand (Kitl)	1.0088	-0.0127	-0.4939	-0.0276	-0.0046	0.0336	0.0411	1.089	0.1563	0.1376	-0.1932	-0.3046	0.0358	0.0441	-0.481	-0.5006	-0.2473	-0.0114	-0.235	0.3462	-0.2034	0.0901	-0.1294	0	0.026	-0.1573	0.2795	-0.0527	-0.3625	-0.3439	-0.2929	0.1396	-0.8627	-0.8321	-0.3286	0.1337	-0.5822	-0.3105	-0.1467	0.1626	-0.0608	-0.1511	0.3183	0.2533	0.0471	0.301	0.4262	0.5968	0.5116
A_42_P794901 Ywhah tyrosine 3-monooxygenase/tryptophan 5-monooxygenase activation protein, eta polypeptide (Ywhah)	0.1086	0.9937	1.132	0.1612	0.5286	1.4555	-0.0357	0.2474	-0.2941	-0.2991	-0.0818	0.6189	-0.4287	-0.4733	-0.0902	-0.341	-0.3848	-0.5259	-0.0695	1.3847	0.6215	0.0059	1.535	0.1703	0.0269	0.1905	0.4706	-0.0217	0.2054	0.7805	-0.1104	0.1055	0.1612	0.2172	0.1487	-0.1573	0.1594	0.2991	-0.0655	0.0976	-0.1174	0.8632	-0.123	-0.0948	1.3917	0.3323	-0.0151	0.3079	-0.0276
A_42_P587167 Prkar2a Protein kinase, cAMP-dependent, regulatory, type 2, alpha	0.1143	-0.0601	-0.085	0.1549	-0.1525	0.4353	0.1411	-0.0302	0.2281	0.2349	-0.1216	-0.383	-0.1348	-0.294	-0.121	-0.5525	-0.2362	-0.1999	-0.2967	0.3888	-0.3056	-0.1324	0.5538	0.0939	0.1056	-0.2175	-0.1781	0.6093	0.5614	0.508	-0.0461	0.1846	-0.0882	0.0232	-0.3379	-0.1223	-0.1383	-0.6817	-0.0214	0.5193	-0.0699	-0.1202	0.0774	0.1805	0.1049	-0.0446	-0.044	0.2332	-0.2026
A_43_P11800 Bax Bcl2-associated X protein (Bax)	0.0111	1.4224	0.884	0.2426	0.7278	1.6377	-0.3019	-0.133	-0.5299	-1.0413	-0.7042	0.4296	-0.3329	-0.3544	0.1817	-0.336	-0.391	-0.5951	0.1611	1.4122	1.0978	-0.3195	1.0829	-0.1407	-0.1316	-0.1823	-0.0172	-0.3892	0.3496	1.0982	-0.1209	0.0571	0.2065	0.2522	0.2511	-0.1105	0.3968	0.2951	-0.1566	0.8091	-0.2902	0.398	-0.1556	-0.0669	1.36	-0.051	-0.0075	0.0227	0.5432
A_43_P21805 Adcy1_predicted Unknown	-0.1277	-0.2154	-0.2963	-0.089	0.0171	0.0418	-0.0887	-0.1247	-0.1556	-0.083	-0.0799	0.1573	-0.0022	0.071	0.397	0.1832	0.1464	0.2122	0.1058	-0.1488	-0.0981	-0.0127	-0.0915	-0.0814	-0.0752	0.0418	-0.0804	0.0839	-0.0073	-0.0615	0.0366	0.1376	0.1067	-0.162	0.079	0.106	-0.058	-0.0873	0.0472	-0.0884	-0.0041	-0.1478	-0.0493	-0.0517	-0.1194	0.0188	-0.0963	0.068	-0.1122
A_42_P835950 Pik3r1 Phosphatidylinositol 3-kinase, regulatory subunit, polypeptide 1	-0.4168	-1.5062	-1.479	-0.1069	-0.3311	-1.8285	0.0989	-0.6356	-0.2741	-0.2104	-0.5452	-1.6894	0.2122	0.0312	-0.7914	-0.0103	-0.6205	-1.2219	-0.323	-1.1117	-0.6406	0.0859	-0.8978	-0.0993	-0.5588	-0.9974	-0.7187	-0.0819	-0.4578	-0.72	0.0528	-0.2148	-0.3255	-0.2778	-0.3322	-0.0938	-0.0072	0.9896	0.0758	-0.2612	0.1484	-0.9581	-0.1941	0.08	-1.0066	-0.9672	-0.0924	-1.6497	-0.171
A_43_P19694 Pik3ca Phosphatidylinositol 3-kinase, catalytic, alpha polypeptide	-0.3	0.4005	0.2153	0.0696	-0.5389	0.0609	0.0402	-0.3443	-0.3924	0.0724	0.2101	-0.1908	0.0453	0	0.184	0.205	-0.1418	0.1217	-0.3588	-0.1651	-0.1096	0.1392	-0.0111	-0.2328	-0.129	-0.0595	0.14	-0.1178	0.0454	0.0392	0.0992	-0.1623	0.0668	0.0719	0.2065	0.0505	0.0531	-0.3353	-0.0227	0.2839	-0.0293	-0.1158	0.0942	0	-0.1196	0.2037	0	0.0355	0.4924
A_43_P20278 Pik3ca Phosphatidylinositol 3-kinase, catalytic, alpha polypeptide	0.1522	0.1634	0.4991	0.0154	0.1841	0.414	-0.0212	0.0677	0.2079	-0.1074	-0.0571	-0.3837	0.1214	0.0825	0.1612	-0.1231	-0.3009	-0.5582	0.3722	0.8134	0.4756	0.3044	0.1454	0.2942	0.3164	0.3059	0.5197	0.0539	-0.0842	-0.2269	-0.0873	-0.2896	-0.2993	-0.3221	-0.3964	-0.3437	0.1995	0.4682	-0.084	0.1935	0.1678	0.4001	0.044	0.0178	0.0582	-0.0266	-0.0943	-0.0023	0.1659
A_42_P559750 IGF Rat insulin-like growth factor I gene, exon 5.	1.0255	-0.8362	-1.7192	0.508	-0.552	-3.4919	0.5958	0.0403	1.071	0.6564	0.0749	-1.9959	1.012	1.151	-0.8835	-0.0336	-0.4957	-0.9995	0.6284	-2.3769	-0.9424	0.691	-2.2251	0.1638	0.8523	-0.127	0.354	-0.6555	-1.5981	-2.2313	-0.7861	-1.8276	-1.5899	-1.9018	-1.3374	-0.717	-1.2021	-1.3513	-0.2136	-0.3557	0.2346	-0.4794	-0.1142	-0.1514	-3.2726	0.3979	-0.0245	0.3228	-0.5855
A_42_P534961 Kitl Kit ligand	0.0784	0.31	0.6145	0.1647	-0.0069	0.5085	0.4308	0.0109	-0.4336	0.3907	0.5342	-0.0964	-0.2929	-0.1992	-0.5768	-0.096	-0.1205	-0.0395	-0.4748	0.9774	-0.4992	-0.2354	1.1598	-0.2404	-0.2407	0.0503	0.2234	0.3031	0.4487	0.5841	-0.0338	0.6182	0.2186	-0.1798	0.2186	0.1152	0.1936	0.3955	0.0316	0.0695	-0.0361	1.6468	-0.0484	-0.016	2.7285	0.5013	-0.0409	0.3826	0.0539
A_43_P12745 Igf1r insulin-like growth factor 1 receptor (Igf1r)	0.1265	-0.2747	-0.6089	-0.024	-0.1609	-0.346	-0.0128	-0.2598	-0.1665	0.0612	0.2173	-0.2523	0.1166	-0.4513	-0.5382	-0.1545	-0.1073	0.0658	0.0476	-0.3668	-0.3305	-0.0589	-0.4758	-0.2722	-0.0086	-0.0105	-0.1806	0.0454	-0.052	0.2004	-0.0247	0.035	0.0406	0.2565	0.1385	0.1011	0.1526	0.179	0.2448	0.016	-0.0169	0.0951	-0.1373	0.2232	0.3194	0.193	0.0057	0.2228	0.0749
A_42_P622681 Prkar2b protein kinase, cAMP dependent regulatory, type II beta (Prkar2b)	0.1517	-0.1255	0.035	-0.1693	-0.3836	-0.3784	-0.0811	0.2453	0.0422	0.26	0.1838	0.4568	0.0759	-0.1	-0.8738	0.2849	0.0821	0.2024	-0.0656	0.3185	-0.14	0.0095	0.9156	-0.1849	-0.2434	0.024	-0.0932	-0.0041	0.327	0.343	-0.0181	0.4766	0.2977	-0.258	0.0897	0.1473	0.0099	-0.0304	0.2768	-0.2126	-0.1249	0.6386	0.0312	0.1303	1.3913	-0.1155	-0.0824	0.0454	-0.019
lalt.pool	-0.075	2.975	3.425	-0.2	2.325	6.4	-0.225	-0.025	-0.55	0.05	0.275	1.525	0.15	-0.125	1.575	0.15	0.025	0.15	0.275	7.1	1.975	-0.15	6.025	0.675	-0.35	0.15	0.475	-0.4333	1.4167	3.5833	-0.0667	-0.6333	0.2167	1.8	0.1167	-0.9333	0.35	2.8333	-1.1	1.675	1.025	5.325	-0.125	-0.25	8.425	2.35	-0.325	1.825	-0.95
[truncated: 25 more columns]
