# Supplementary material for: Gene set enrichment analysis for non-monotone association and multiple experimental categories
Source: BMC Bioinformatics. 2008 Nov 14;9:481. doi: 10.1186/1471-2105-9-481 (PMC2636811; doi:10.1186/1471-2105-9-481)
Supplement: Additional file 2 — Sets and Expression. The intermediate analysis results of NCT compendium data set. Sets directory contains lists of identified gene sets under different across-compound (category) selection criteria. Compound specific p-values, set size, etc are provided. Expression directory contains extracted expression data for respective identified gene sets. [file 1471-2105-9-481-S2.zip › SetsAndExpression/expression/C2-6of8liverp05-Cfilter-36-blood-MONOCYTEPATHWAY.txt]

geneids	1.2.Dich-24-15#-0.1	1.2.Dich-24-150#3	1.2.Dich-24-1500#3.4	1.2.Dich-48-15#-0.2	1.2.Dich-48-150#2.3	1.2.Dich-48-1500#6.4	1.2.Dich-6-15#-0.2	1.2.Dich-6-150#0	1.2.Dich-6-1500#-0.6	1.4.Dich-24-15#0	1.4.Dich-24-150#0.3	1.4.Dich-24-1500#1.5	1.4.Dich-48-15#0.2	1.4.Dich-48-150#-0.1	1.4.Dich-48-1500#1.6	1.4.Dich-6-15#0.2	1.4.Dich-6-150#0	1.4.Dich-6-1500#0.2	Brom-24-25#0.3	Brom-24-250#7.1	Brom-24-75#2	Brom-48-25#-0.2	Brom-48-250#6	Brom-48-75#0.7	Brom-6-25#-0.4	Brom-6-250#0.2	Brom-6-75#0.5	Diqu-24-10#-0.4	Diqu-24-20#1.4	Diqu-24-25#3.6	Diqu-24-5#-0.1	Diqu-48-10#-0.6	Diqu-48-20#0.2	Diqu-48-25#1.8	Diqu-48-5#0.1	Diqu-6-10#-0.9	Diqu-6-20#0.4	Diqu-6-25#2.8	Diqu-6-5#-1.1	Gala-24-100#1.7	Gala-24-25#1	Gala-24-400#5.3	Gala-48-100#-0.1	Gala-48-25#-0.2	Gala-48-400#8.4	Gala-6-100#2.4	Gala-6-25#-0.3	Gala-6-400#1.8	Mono-24-10#-1
A_43_P16007 Cd44 CD44 antigen	0.047	0.0787	0.1377	0.0844	3e-04	0.2905	-0.0935	-0.056	-0.0306	0.064	-0.0337	-0.1641	-0.0566	-0.0081	-0.1148	0.1897	0.0287	0.1068	0.1013	0.1513	0.11	0.0956	0.0102	0.0298	-0.1894	0.0806	-0.1136	0.5304	0.6505	0.1128	0.3565	0.1285	-0.0158	0.3832	0.1624	-0.0548	0.1823	0.2799	0.0036	-0.0023	-0.0141	-0.1247	0.0871	0.0712	0.2148	0.0061	0.0366	-0.0626	0.0305
A_43_P11780 Itgb1 integrin beta 1 (Itgb1)	-0.1989	0.2004	0.111	0.1919	0.2238	0.1838	0.1574	0.3408	-0.2464	0.8224	0.2172	0.4698	0.5346	0.8959	1.2576	0.3652	0.1724	0.1453	-0.2953	-0.375	-0.308	0.1954	-0.1542	0.1186	0.5633	-0.3059	-0.0683	-0.5042	-0.697	0.0934	-1.4565	0.3817	0.1458	-0.0336	-0.0115	-0.2589	-0.0609	-0.3945	-0.3175	0.4755	0.5488	0.6603	0.748	-0.1555	0.4357	-0.2436	-0.2825	0.0388	-0.3152
A_43_P11721 Selp Selectin, platelet	0.026	0.0599	0.4746	0.1742	0.0808	0.3358	0.1285	0.027	-0.0301	-0.0394	0.0818	0.1864	0.2032	-0.1532	-0.0795	-0.1387	0.1383	0.2014	0.1748	0.2081	0.0019	0.0446	-0.0906	-0.1379	-0.1355	0.0029	0.0356	-0.0605	-0.0121	0.3608	0.1592	-0.222	0.1729	0.2998	0.121	-0.1274	0.2768	0.6148	-0.1057	0.6588	0.0883	-0.1539	-0.3476	0.2412	0.1698	0.1665	-0.1667	-0.1134	0.1076
A_43_P11621 Cd44 CD44 antigen (Cd44)	-0.378	0.1042	-0.1406	-0.2646	0.0988	1.0943	-0.0941	-0.4318	-0.2655	-0.7048	-0.899	-0.3682	-0.6743	-0.9135	-0.4063	-0.5264	-0.584	-1.132	0.0225	-0.7405	-0.3796	-0.117	0.7916	0.1511	0.222	-0.0838	0.2442	-0.8065	-0.572	0.2499	-0.2951	0.6158	0.6016	1.5473	0.4156	-0.6317	-0.2264	-1.1795	-0.8242	-0.5805	-0.6569	0.1135	-0.6341	0.081	0.2474	-0.1005	0.2653	-0.3893	-0.1477
A_43_P15422 Sell selectin, lymphocyte (Sell)	-0.0982	0.2392	0.169	-0.246	0.0299	0.7786	0.05	-0.1538	-0.3758	-0.177	-0.4574	0.0753	0.0968	-0.0642	0.1336	-0.3498	-0.3679	-0.9938	-0.1433	0.3503	-0.1198	0.1374	0.6752	0.027	-0.133	-0.4901	-0.2149	-0.9273	-0.8065	-0.2604	-0.743	0.1012	0.1479	0.4652	-0.0871	-0.831	-0.4667	-0.9278	-0.7504	-0.2212	-0.1706	0.3957	-0.0673	0.1756	-0.0885	0.4576	0.2107	0.1213	-0.1005
A_43_P15253 Icam1 intercellular adhesion molecule 1 (Icam1)	0.0037	0.2104	-0.0622	-0.2186	-0.0538	-0.054	0.071	-0.1128	-0.121	-0.1368	-0.3577	0.2169	-0.0758	0.0587	0.228	-0.1256	-0.1624	-0.226	-0.0207	0.4079	0.0923	0.0915	0.2898	-0.0308	0.0771	-0.1781	0.1157	-0.5228	-0.5492	-0.1854	-0.5219	0.0307	0.0644	0.0208	-0.0401	-0.201	-0.3789	-0.5865	-0.1088	-0.2022	-0.204	0.1466	0.0405	0.2143	-0.0279	0.6322	0.1282	0.3858	-0.0045
A_43_P13319 Sele selectin, endothelial cell (Sele)	-0.0319	-0.4908	-0.2451	-0.1083	-0.044	0.6059	-0.2458	0.2371	-0.3114	-0.0531	0.2102	0.2609	0.4553	0.1994	0.0125	-0.2001	-0.0201	0.0941	0.0534	0.1246	-0.3918	0.3092	0.6936	0.2944	-0.195	-0.1911	-0.189	-0.9484	-0.5651	-1.2474	-0.9283	0.0117	-0.2695	-0.4494	-0.8439	-0.7821	-0.243	-0.5845	-0.6695	-0.1907	0.1727	0.0225	0.3558	0.1509	0.3459	-0.3923	-0.3858	-0.0443	-0.0449
A_42_P591344 Itgb2_predicted similar to Integrin beta-2 precursor (Cell surface adhesion glycoproteins LFA-1/CR3/P150,95 beta-subunit) (CD18) (Complement receptor C3 beta-subunit) (LOC309684)	-0.163	-0.2224	-0.2845	-0.1853	0.0881	0.546	0.3806	-0.0694	-0.3268	-0.1143	-0.1447	-0.3347	0.208	0.0527	0.3984	-0.212	-0.3096	-0.76	-0.0358	-0.5	-0.1885	0.1238	0.4071	0.1082	0.3183	-0.6014	0.2952	-0.7062	-0.7014	-0.1297	-0.591	0.1156	0.248	0.2078	-0.0135	-0.4124	-0.4967	-0.9727	-0.4293	-0.1278	-0.0185	0.4421	0.0258	0.3363	0.3269	-0.3016	0.071	-0.1998	0.1096
A_42_P691279 Itga4 Integrin alpha 4	-0.2212	-0.2376	-1.0473	-0.5055	0.054	-0.4676	0.2131	-0.388	-0.5169	0.3968	0.1568	0.1989	0.4092	0.3295	0.4712	-0.2524	-0.2985	-0.8818	-0.122	-0.5704	-0.1916	0.184	-0.2765	0.0641	0.5525	-0.3259	0.3976	-1.2791	-1.4588	-1.4312	-1.328	-0.0582	0.204	-0.4083	-0.4608	-0.6189	-1.1389	-1.7755	-0.5193	-0.5364	0.0462	-0.0473	-0.2278	-0.4048	-0.7362	-0.6633	-0.0613	-0.6009	-0.0711
A_43_P15993 Itgam integrin alpha M (Itgam)	0.0082	0.0664	0.4176	-0.3826	0.2091	1.0916	-0.0143	-0.0442	0.3811	0.0085	0.2118	0.1069	0.2897	0.2479	0.5995	-0.5436	0.0018	0.019	-0.0377	0.3398	-0.0789	-0.025	0.0207	-0.0599	0.1647	0.1681	0.056	0.0405	-0.0484	0.8539	0.891	0.2097	-0.0147	0.2208	0.2799	-0.2294	0.1189	0.3587	-0.0289	-0.0162	0.0042	-0.3542	0.6042	-0.0161	0.3629	0.2216	0.1418	0.2062	-0.3192
A_43_P15939 Pecam Platelet/endothelial cell adhesion molecule	0.1333	-0.0031	0.3374	0.1965	-0.1981	-0.0322	0.1553	0.1027	0.145	0.0951	0.184	0.1622	0.335	0.2084	0.2135	0.1404	0.1518	0.4109	-0.0303	0.0054	0.0458	0.0761	-0.2074	-0.1174	-0.2311	-0.1544	-0.0963	0.1441	0.1422	0.2624	0.0772	-0.082	-0.1432	-0.2145	-0.0784	0.2938	0.2265	0.2408	0.2639	0.1752	0.1178	0.0574	0.277	0.1888	0.0951	0.2929	0.0465	0.2774	0.0748
A_43_P19669 Itga4 Integrin, alpha 4 (Itga4)	0.2532	-0.2497	-1.232	-0.0864	-0.0323	-0.3974	0.0866	-0.5383	-1.1578	0.415	0.1266	-0.167	0.8271	0.5772	0.6047	-0.0445	-0.3189	-0.8038	-0.1729	-1.1008	-0.4603	0.1316	-0.4588	0.0495	-0.0826	-1.3857	-0.6818	-1.342	-1.3663	-1.2432	-1.4873	-0.0829	0.1405	-0.5442	-0.5627	-0.7565	-1.7516	-1.8204	-0.5788	-0.0026	0.472	0.132	0.2125	-0.3087	-0.3996	-0.6312	-0.1987	-0.4565	-0.0198
lalt.pool	-0.075	2.975	3.425	-0.2	2.325	6.4	-0.225	-0.025	-0.55	0.05	0.275	1.525	0.15	-0.125	1.575	0.15	0.025	0.15	0.275	7.1	1.975	-0.15	6.025	0.675	-0.35	0.15	0.475	-0.4333	1.4167	3.5833	-0.0667	-0.6333	0.2167	1.8	0.1167	-0.9333	0.35	2.8333	-1.1	1.675	1.025	5.325	-0.125	-0.25	8.425	2.35	-0.325	1.825	-0.95
[truncated: 25 more columns]
