# Supplementary material for: Gene set enrichment analysis for non-monotone association and multiple experimental categories
Source: BMC Bioinformatics. 2008 Nov 14;9:481. doi: 10.1186/1471-2105-9-481 (PMC2636811; doi:10.1186/1471-2105-9-481)
Supplement: Additional file 2 — Sets and Expression. The intermediate analysis results of NCT compendium data set. Sets directory contains lists of identified gene sets under different across-compound (category) selection criteria. Compound specific p-values, set size, etc are provided. Expression directory contains extracted expression data for respective identified gene sets. [file 1471-2105-9-481-S2.zip › SetsAndExpression/expression/C2-6of8liverp05-Cfilter-36-liver-MONOCYTEPATHWAY.txt]

geneids	1.2.Dich-24-15#-0.1	1.2.Dich-24-150#3	1.2.Dich-24-1500#3.4	1.2.Dich-48-15#-0.2	1.2.Dich-48-150#2.3	1.2.Dich-48-1500#6.4	1.2.Dich-6-15#-0.2	1.2.Dich-6-150#0	1.2.Dich-6-1500#-0.6	1.4.Dich-24-15#0	1.4.Dich-24-150#0.3	1.4.Dich-24-1500#1.5	1.4.Dich-48-15#0.2	1.4.Dich-48-150#-0.1	1.4.Dich-48-1500#1.6	1.4.Dich-6-15#0.2	1.4.Dich-6-150#0	1.4.Dich-6-1500#0.2	Brom-24-25#0.3	Brom-24-250#7.1	Brom-24-75#2	Brom-48-25#-0.2	Brom-48-250#6	Brom-48-75#0.7	Brom-6-25#-0.4	Brom-6-250#0.2	Brom-6-75#0.5	Diqu-24-10#-0.4	Diqu-24-20#1.4	Diqu-24-25#3.6	Diqu-24-5#-0.1	Diqu-48-10#-0.6	Diqu-48-20#0.2	Diqu-48-25#1.8	Diqu-48-5#0.1	Diqu-6-10#-0.9	Diqu-6-20#0.4	Diqu-6-25#2.8	Diqu-6-5#-1.1	Gala-24-100#1.7	Gala-24-25#1	Gala-24-400#5.3	Gala-48-100#-0.1	Gala-48-25#-0.2	Gala-48-400#8.4	Gala-6-100#2.4	Gala-6-25#-0.3	Gala-6-400#1.8	Mono-24-10#-1
A_43_P16007 Cd44 CD44 antigen	0.0922	-0.0348	0.1805	-0.026	4e-04	-0.2921	-0.1392	0.1416	0.1417	0.1558	0.0894	0.1115	-0.0841	0.0684	-0.2101	0.1089	-0.0947	0.2202	0.06	0.5087	-0.0199	0.0626	0.6046	-0.0775	0.2011	0.0689	-0.035	0.0985	0.4482	0.6945	0.0228	0.1398	0.2315	-0.1128	-0.006	0.027	0.0421	0.6124	-0.147	0.0678	0.2289	0.7769	-0.0805	0.0794	1.42	0.6819	0.1641	0.4932	0.488
A_43_P11780 Itgb1 integrin beta 1 (Itgb1)	0.2232	0.9054	1.6332	0.3369	0.2473	0.5828	0.5264	0.4726	0.7346	-0.3658	-0.2743	-0.2888	0.162	0.0045	-0.1095	-0.2594	-0.4292	-0.6984	0.2127	1.0292	0.6419	0.1518	0.8189	0.2328	0.4952	0.002	0.4818	0.1027	0.2658	0.7003	-1e-04	-0.567	-0.163	0.1824	-0.2075	-0.5451	0.032	0.4428	-0.1619	0.1934	-0.204	0.7277	-0.1979	-0.2978	0.9484	0.3252	-0.0356	0.3108	0.1866
A_43_P11721 Selp Selectin, platelet	0.1898	0.4875	0.735	-0.2418	0.257	-0.1692	0.1436	0.1174	-0.1679	-0.0392	0	-0.1484	0.2439	0	-0.0049	0.3975	0.0903	0.1719	-0.036	2.4019	0.04	-0.0905	1.2536	0.0402	-0.2015	-0.1582	0.0852	-0.024	0.4984	0.7185	-0.1366	0.3399	-0.1009	0.0174	-0.0055	-0.1583	0.4544	0.6514	0.0977	-0.1202	0.0748	1.648	-0.0642	-0.1256	1.4008	2.7153	-0.2264	1.6694	0.0762
A_43_P11621 Cd44 CD44 antigen (Cd44)	-0.0514	1.4065	0.7272	-0.0512	1.2878	2.1441	-0.0333	-0.0717	-0.5066	0.0117	-0.1266	0.9329	-0.2973	-0.3575	-0.0162	-0.4888	-0.326	0.0402	-0.0545	3.8651	1.219	-0.0802	3.8331	0.4832	-0.1567	0.1033	0.5022	0.4343	1.5134	3.0381	0.3323	0.1254	1.0314	1.4212	-0.0651	-0.4844	0.486	1.022	-0.476	0.649	-0.3037	3.266	0.1372	-0.1404	4.2522	2.5118	-0.2022	1.601	-0.0551
A_43_P15422 Sell selectin, lymphocyte (Sell)	-0.0821	-0.3052	0.0178	-0.0709	-0.1748	0.0446	-0.3136	0.278	-0.1767	0.4584	-0.0489	0.297	-0.0937	0.1837	-0.0616	0.517	0.3345	0.2796	0.055	1.3358	-0.2168	0.0016	0.4694	-0.1234	0.0192	0.1621	0.0196	0.0129	0.1221	0.2373	0.0596	0.1633	0.0494	-0.2384	-0.2156	0.1733	-0.1755	0.471	0.2094	0.028	-0.1664	0.8407	-0.0671	0.1968	0.6726	0.3326	-0.0909	0.4501	0.1001
A_43_P15253 Icam1 intercellular adhesion molecule 1 (Icam1)	-0.1642	0.1995	0.2678	-0.0957	-0.0637	-0.2691	-0.1874	-0.0434	-0.415	-0.5477	-0.5857	0.0436	-0.1256	-0.0882	-0.1191	-0.0138	0.1482	0.002	-0.1494	0.3389	0.1879	-0.1415	-0.2104	-0.2482	-0.1274	-0.1267	-0.1397	-0.2516	0.0464	0.3149	0.2331	-0.2066	0.0484	0.1024	0.0627	-0.0253	0.1906	0.8937	-0.1001	-0.0774	-0.1806	0.1511	-0.0192	-0.1127	-0.4208	1.3648	0.0013	0.5623	0.002
A_43_P13319 Sele selectin, endothelial cell (Sele)	0.3325	0.425	0.5479	-0.1435	0.0337	-0.024	0.1619	0.623	0.2781	0.3052	-0.0191	0.4032	-0.322	0.2659	0.1171	0.2868	0.0374	-0.135	-0.0803	0.7384	0.1065	-0.2027	0.2006	-0.1657	-0.2302	-0.047	0.294	0.1681	0.0614	0.237	-0.1224	-0.0828	-0.08	-0.219	0.0744	-0.2204	0.267	0.6136	-0.1727	-0.135	0.551	0.7368	-0.0952	0.1129	0.3538	2.4442	0.1581	1.3291	-0.1694
A_42_P591344 Itgb2_predicted similar to Integrin beta-2 precursor (Cell surface adhesion glycoproteins LFA-1/CR3/P150,95 beta-subunit) (CD18) (Complement receptor C3 beta-subunit) (LOC309684)	0.2161	0.7168	0.0112	-0.0567	0.3916	0.3832	0.3541	0.367	-0.1901	0.071	0.5097	0.091	-0.5616	-0.3851	-0.9322	-0.3194	-0.1646	-0.0716	-0.2569	1.9402	0.5277	-0.0899	1.9392	0.051	-0.0966	0.0716	0.1986	-0.1697	0.4498	1.0785	-0.0539	0.0659	0.7284	0.9264	0.0758	-0.2127	0.08	0.5516	-0.1111	0.4259	-0.2879	2.1858	-0.0913	-0.1628	2.2024	0.6458	-0.1747	0.5793	-0.0332
A_42_P691279 Itga4 Integrin alpha 4	-0.089	0.455	0.1572	0.1409	0.5793	0.5078	-0.1919	0.059	-0.2657	-0.0397	-0.2068	-0.094	0.2296	0.1703	-0.0316	-0.1564	-0.3779	-0.2359	0.0241	1.1106	0.3989	-0.0692	1.2644	0.2357	-0.142	-0.0718	0.3204	0.064	0.2069	0.5551	0.2412	-0.1549	0.1959	0.4888	0.0308	-0.2551	0.0026	0.3698	-0.123	0.4569	-0.1314	1.3878	0.1284	-0.1566	2.548	0.6508	-0.0611	0.3692	-0.15
A_43_P15993 Itgam integrin alpha M (Itgam)	0	0.0214	0.0605	0.0266	-0.03	0.0088	-0.0535	0.1294	0.0515	0.0867	-0.0212	-0.1425	-0.1837	-0.0513	0.2294	0.1609	-0.2506	0.004	-0.1342	1.9276	0.1835	-0.124	1.7549	0.0384	0.1088	0.0422	0.0201	-0.2445	0.5166	1.1188	0.1857	-0.0662	0.7593	1.1349	0.0178	-0.4092	-0.0518	0.5143	-0.0105	0.1468	0.5879	1.7745	0.021	0.6199	2.716	-0.0446	0.1319	-0.135	-0.0464
A_43_P15939 Pecam Platelet/endothelial cell adhesion molecule	0.0302	-0.56	-0.5802	-0.1586	-0.0507	-0.3696	-0.1296	-0.1029	-0.3165	-0.0755	-0.4171	-0.4106	-0.0154	0.128	-0.1594	0.0997	0.1267	0.0969	0.0958	-0.5354	-0.2434	-0.0093	-0.3676	-0.0021	-0.0202	0.055	-0.1256	0.0077	0.035	0.0098	0.0478	0.0825	0.0199	0.1596	0.0208	0.0019	-0.0093	0.1101	0.0038	-0.0578	0.0917	0.3194	0.0204	-0.0956	0.0263	-0.0256	-0.1444	0.2577	0.1816
A_43_P19669 Itga4 Integrin, alpha 4 (Itga4)	0.2421	0.549	0.0723	-0.0624	0.2688	0.4097	-0.0218	-0.1121	0.2277	0.0718	-0.0822	-0.413	0.0063	-0.46	-0.2491	-0.2295	-0.7581	-0.0806	0.1744	0.9186	0.5436	0.2956	1.6219	0.3366	0.0856	0.0508	0.4109	-0.0538	0.2351	0.06	0.1195	-0.541	-0.0419	-0.0375	-0.3512	-0.1373	-0.0286	-0.0102	-0.1337	0.4537	-0.1029	1.6588	0.2158	0.1722	1.8808	0.5584	0.0359	0.7795	-0.3047
lalt.pool	-0.075	2.975	3.425	-0.2	2.325	6.4	-0.225	-0.025	-0.55	0.05	0.275	1.525	0.15	-0.125	1.575	0.15	0.025	0.15	0.275	7.1	1.975	-0.15	6.025	0.675	-0.35	0.15	0.475	-0.4333	1.4167	3.5833	-0.0667	-0.6333	0.2167	1.8	0.1167	-0.9333	0.35	2.8333	-1.1	1.675	1.025	5.325	-0.125	-0.25	8.425	2.35	-0.325	1.825	-0.95
[truncated: 25 more columns]
