# Supplementary material for: Gene set enrichment analysis for non-monotone association and multiple experimental categories
Source: BMC Bioinformatics. 2008 Nov 14;9:481. doi: 10.1186/1471-2105-9-481 (PMC2636811; doi:10.1186/1471-2105-9-481)
Supplement: Additional file 2 — Sets and Expression. The intermediate analysis results of NCT compendium data set. Sets directory contains lists of identified gene sets under different across-compound (category) selection criteria. Compound specific p-values, set size, etc are provided. Expression directory contains extracted expression data for respective identified gene sets. [file 1471-2105-9-481-S2.zip › SetsAndExpression/expression/C2-6of8liverp05-Cfilter-37-blood-ST_DICTYOSTELIUM_DISCOIDEUM_CAMP_CHEMOTAXIS_PATHWAY.txt]

geneids	1.2.Dich-24-15#-0.1	1.2.Dich-24-150#3	1.2.Dich-24-1500#3.4	1.2.Dich-48-15#-0.2	1.2.Dich-48-150#2.3	1.2.Dich-48-1500#6.4	1.2.Dich-6-15#-0.2	1.2.Dich-6-150#0	1.2.Dich-6-1500#-0.6	1.4.Dich-24-15#0	1.4.Dich-24-150#0.3	1.4.Dich-24-1500#1.5	1.4.Dich-48-15#0.2	1.4.Dich-48-150#-0.1	1.4.Dich-48-1500#1.6	1.4.Dich-6-15#0.2	1.4.Dich-6-150#0	1.4.Dich-6-1500#0.2	Brom-24-25#0.3	Brom-24-250#7.1	Brom-24-75#2	Brom-48-25#-0.2	Brom-48-250#6	Brom-48-75#0.7	Brom-6-25#-0.4	Brom-6-250#0.2	Brom-6-75#0.5	Diqu-24-10#-0.4	Diqu-24-20#1.4	Diqu-24-25#3.6	Diqu-24-5#-0.1	Diqu-48-10#-0.6	Diqu-48-20#0.2	Diqu-48-25#1.8	Diqu-48-5#0.1	Diqu-6-10#-0.9	Diqu-6-20#0.4	Diqu-6-25#2.8	Diqu-6-5#-1.1	Gala-24-100#1.7	Gala-24-25#1	Gala-24-400#5.3	Gala-48-100#-0.1	Gala-48-25#-0.2	Gala-48-400#8.4	Gala-6-100#2.4	Gala-6-25#-0.3	Gala-6-400#1.8	Mono-24-10#-1
A_43_P10968 Itpr1 Inositol 1,4,5-triphosphate receptor 1	0.241	-0.1505	0.1332	0.0622	-0.124	-0.0828	-0.1266	0.1992	0.1212	0.22	0.1501	0.0019	0.3139	0.1494	-0.1366	0.3641	0.1441	0.3312	0.0219	0.2388	0.0558	0.0056	-0.13	-0.1356	-0.01	-0.0039	-0.1356	0.3093	0.248	-0.1181	0.2012	-0.067	-0.1081	0.0137	-0.0773	0.0862	-0.1935	0.1492	0.1002	0.1111	-0.0939	-0.2837	0.1622	-0.0242	0.0061	-0.0755	-0.1215	0.2687	0.1003
A_43_P10803 Actr3 actin-related protein 3 homolog (yeast) (Actr3)	-0.5114	-0.1291	-0.8062	-0.4898	0.1553	0.3366	0.5519	-0.1518	-0.5234	0.5158	0.2992	0.4082	0.5643	0.4121	0.7616	-0.5714	-0.8273	-1.5808	-0.26	-0.1576	-0.304	0.0535	0.4196	0.05	0.678	-0.6622	0.6318	-2.731	-2.8291	-0.6641	-2.6918	0.2362	0.375	-0.7726	-0.2426	-1.1146	-1.8044	-3.2033	-0.9702	-0.5552	-0.2609	0.2954	-0.0471	0.0399	-0.9052	-0.1869	0.0194	-0.2826	-0.5362
A_42_P519479 Itpr1 inositol 1,4,5-triphosphate receptor 1 (Itpr1)	0.0437	-0.249	0.2946	0.0277	-0.438	0.2784	-0.0949	0.2214	-0.3917	0.0072	0.0104	-0.1652	0.7904	0.1605	1.1612	0.2008	-0.1624	0.2449	-0.1958	0.1574	0.0897	0.4555	-0.4354	-0.0248	-0.0394	-0.6236	-0.0577	0.1105	-0.2108	-0.676	-0.2852	0.0392	0.09	-0.0416	-0.1361	-0.4638	-0.2528	-0.1674	-0.2602	-0.1679	-0.021	0.3407	-0.27	-0.4202	-0.106	0.2156	-0.116	-0.1617	-0.2146
A_43_P11870 Pde3b phosphodiesterase 3B (Pde3b)	-0.0611	-0.1116	0.2032	0.0479	-0.1344	0.039	0.1917	0.1263	-0.154	-0.1531	-0.0529	-0.3803	0.7982	-0.0591	0.5769	-0.0625	-0.0535	-0.0162	-0.1006	-0.2947	-0.0812	0.003	-0.1328	0.0698	0.0432	-0.216	0.0875	-0.0824	-0.1372	-0.2768	-0.7928	-0.2603	-0.0988	-0.0743	-0.2054	-0.1777	0.0814	0.3402	-0.3175	0.0751	-0.0808	0.0651	-0.0368	-0.1609	0.176	-0.4701	0.0094	0.3201	-0.1987
A_43_P14278 Dag1 Dystroglycan 1	-0.3011	-0.2805	-1.2588	0.0046	0.1382	-0.361	-0.0618	-0.4422	-0.7241	-0.3327	-0.4944	-0.2462	-0.1924	-0.1212	0.0263	0.0724	-0.0335	-0.4791	0.1454	-1.1977	0.072	0.1352	0.1678	0.1341	-0.1789	-0.5239	-0.1138	-0.0708	-0.1155	-0.7505	0.2452	0.0506	0.1848	0.2556	0.1893	-0.4251	-0.1964	-0.225	-0.3482	-0.5322	0.0264	0.1978	-0.3676	-0.2575	0.0429	-0.4032	-0.0126	-0.3347	0.3344
A_42_P715592 Dgka diacylglycerol kinase, alpha (80 kDa) (Dgka)	-0.1498	-0.2587	-1.5637	-0.1136	0.0899	-0.4385	-0.0038	-0.4948	-0.6635	-0.1488	-0.3794	-0.3126	0.1083	0.1094	0.312	-0.2344	-0.4213	-1.0402	0.1136	-1.1841	5e-04	0.1208	-0.1336	0.0237	-0.1505	-1.0083	-0.0647	-0.824	-0.9219	-1.0029	-0.4341	0.0403	0.1236	-0.312	0.1083	-0.4603	-0.7968	-1.1721	-0.549	-0.6337	0.0286	0.1095	-0.3476	-0.4944	-0.5212	-0.3413	-0.0949	-0.426	0.1007
A_43_P11653 Pik3r1 Phosphatidylinositol 3-kinase, regulatory subunit, polypeptide 1	-0.2292	-0.1079	-0.2862	-0.5064	0.0236	-0.4702	0.3665	-0.1058	0.4689	0.4315	0.1589	0.0742	0.5232	0.3476	0.5494	-0.1358	-0.159	-0.527	-0.1212	-0.0584	-0.1641	-0.215	-0.0785	-0.063	0.3647	0.3545	0.2191	-0.947	-0.8701	-0.267	-1.2303	0.297	0.1994	-0.433	0.4019	-0.0457	-0.7107	-1.0545	-0.165	0.124	0.3764	0.4951	0.3371	-0.0145	-0.5974	-0.3002	-0.2653	-0.0967	-0.4264
A_43_P11121 Mapk1 Mitogen activated protein kinase 1	-0.3011	0.2872	-0.098	0.012	0.2598	0.6713	-0.0923	-0.2192	-0.1278	0.3589	0.2629	0.3977	-0.0112	-0.1832	0.2129	0.0961	-0.2068	-0.4388	-0.0314	-1.1778	0.1945	-0.0817	0.5416	0.1532	0.0096	0.1139	0.3402	0.3922	0.2475	0.2944	0.0749	0.5577	0.4108	0.8075	0.3682	-0.1066	0.3664	0.2696	-0.3578	-0.3649	-0.2865	0.1325	-0.4444	0.1283	0.1852	-0.0119	0.0087	-0.1362	0.0122
A_43_P12344 Nr1i3 nuclear receptor subfamily 1, group I, member 3 (Nr1i3)	0.0938	-0.2741	0.3312	0.1899	-0.0881	-0.7652	-0.2044	0.2213	-0.0849	-0.032	-0.0402	0.2587	-0.1019	-0.1811	-0.1878	-0.3823	0.3615	-0.0906	0.2483	0.2075	-0.1391	0.334	-0.0686	-0.2319	-0.1896	0.6142	-0.0822	-0.0851	0.1981	-0.069	0.1824	0.0367	-0.161	-0.0357	-0.6154	-0.1986	0.1423	0.5591	-0.0206	0.4254	-0.5467	0.2132	0.4008	-0.01	-0.0679	-9e-04	-0.0042	0.1076	0.0639
A_42_P522889 Angptl2 Angiopoietin-like 2	-0.0436	0.116	0.0186	-0.0518	-0.0509	0.0933	-0.0384	0.0159	0.0413	-0.1064	-0.0065	-0.1598	-0.2087	-0.1136	-0.3216	0.0208	-0.0629	-0.0617	0.1112	0.3946	-0.0076	0.1594	0.1195	0.0476	-0.1486	0.1289	-0.0661	0.0219	0.0292	-0.4695	-0.0525	-0.0872	-0.0758	0.0686	-0.2509	-0.371	0.029	0.0157	-0.2036	-0.0234	-0.0383	-0.3035	0.2024	0.1235	-0.0929	-0.1424	-0.089	-0.1401	-0.0444
A_42_P522877 Mapk1 Mitogen activated protein kinase 1	-0.1002	0.3863	0.2077	0.0142	0.1788	0.4457	0.1478	0.1599	0.3267	0.2593	0.1434	0.5564	0.408	0.6156	0.852	0.5503	0.3348	0.1581	0.1564	-1.2857	0.2007	-0.0167	0.1745	-0.0126	-0.5022	0.0031	0.0435	0.8166	0.9202	0.4599	0.5736	0.2208	0.0333	0.7534	0.3424	0.037	0.7338	0.8498	-0.1738	-0.1421	0.0896	0.5993	0.2428	0.6796	0.9799	0.1791	0.0268	0.1809	0.4233
A_43_P12489 Itpka inositol 1,4,5-trisphosphate 3-kinase A (Itpka)	0.0642	-0.0475	-0.0175	0.025	-0.0408	-0.0058	0.0645	0.1773	0.1746	0.0742	0.0839	0.0892	0.3573	0.2878	0.2164	0.1219	0.112	0.1151	-0.0496	0.1837	-0.0252	0.0647	-0.0788	-0.0277	-0.0992	-0.0796	-0.1218	-0.1621	-0.1817	-0.0492	-0.056	-0.1571	-0.2003	-0.1914	-0.1742	0.0107	-0.0263	-0.1255	0.0812	0.0725	0.1175	0.0947	0.3166	0.1999	0.0956	0.1276	0.0185	0.0844	0.1192
A_43_P12490 Itpr2 inositol 1,4,5-triphosphate receptor 2 (Itpr2)	-0.2776	-0.1915	-0.3013	0.092	0.0452	0.2409	0.1743	0.1705	0.0557	0.2074	-0.0469	-0.0482	0.4966	0.102	0.3072	0.1945	0.1526	-0.131	-0.1714	-0.305	0.0147	0.418	-0.1498	-0.0308	0.2429	-0.4751	-0.0026	-0.4277	-0.52	-0.1789	-0.4177	0.5499	0.3501	0.0939	0.0346	-0.2342	-0.2273	-0.8609	-0.2118	0.1926	0.2985	0.3186	0.246	-0.1331	0.077	-0.0123	-0.1219	0.1358	0.0838
A_43_P12733 Akt1 v-akt murine thymoma viral oncogene homolog 1 (Akt1)	-0.0312	-0.0568	0.0536	-0.3624	0.0773	-0.1001	0.1209	-0.0338	0.0634	0.2483	0.0265	0.1227	0.2158	0.2126	0.3852	-0.3411	-0.4758	-0.7774	0.0638	-0.0905	-0.0881	-0.0157	0.0288	-0.049	0.1407	0.024	0.0066	-0.4664	-0.6826	-0.2604	-0.66	0.1744	0.4011	-0.1853	-0.0512	-0.3763	-0.7856	-0.9858	-0.2806	-0.0709	-0.0945	0.1436	-0.0647	0.1954	-0.6382	-0.0395	0.1096	0.0176	-0.418
A_42_P636879 C4-1 chromosome 20, major histocompatibility complex, assembled from 40 BACs, strain Brown Norway (BN/ssNHsd), RT1n haplotype; segment 4/11.	-0.1766	-0.1473	-0.5657	-0.0976	-0.0318	0.099	-0.2646	-0.2254	-0.5923	-0.3957	-0.3717	-0.2762	-0.3659	-0.515	-0.435	-0.6906	-0.6864	-1.1246	-0.0674	-0.2443	-0.1177	0.3042	0.3101	0.2081	0.0889	-0.4991	0.1412	-0.0213	-0.1063	-0.5769	-0.0823	0.0945	0.0382	0.2033	-0.0367	-0.3861	0.0191	-0.0146	-0.5092	-0.5943	-0.3747	-0.2285	-0.3948	-0.2552	-0.1132	-0.3643	-0.041	-0.6988	0.1405
A_43_P12954 Mapk1 mitogen activated protein kinase 1 (Mapk1)	-0.0661	0.145	0.2675	0.2304	-0.0578	0.2144	-0.0862	-0.1748	-0.1252	0.1086	0.2257	-0.0433	-0.2963	-0.2372	-0.3692	0.1438	0.0433	0.3028	0.1026	0.3227	0.202	-0.0257	0	0.0382	-0.1618	0.2897	0.0311	1.0682	1.0812	0.3097	0.6294	0.262	0.088	0.3766	0.0467	0.1672	0.2911	0.7841	0.0302	-8e-04	-0.0326	-0.0989	-0.304	-0.3205	-0.0509	0.0641	0.0407	0.142	-0.1704
A_43_P11923 Pde3a phosphodiesterase 3A (Pde3a)	-0.064	-0.0342	0.04	0.1785	0.0075	-0.329	-0.2327	0.0876	0.1448	-0.1777	0.0457	-0.0127	-0.1212	0.0252	-0.0267	0.091	-0.0976	0.0256	-0.2086	-0.1938	0.1525	0.0501	-0.1565	0.0176	0.0583	0.2132	0.3481	0.2116	0.0041	0.2086	0.2708	-0.2327	0.0083	-0.2172	0.2155	0.0594	-0.1034	0.0911	-0.0697	0.3491	0.2877	-0.6476	-0.1522	0.3039	-0.0053	0.0264	0.1708	0.1703	-0.0683
A_43_P11930 Mapk3 mitogen activated protein kinase 3 (Mapk3)	0.0326	0.0013	-0.0097	0.005	0.0103	-0.0164	0.021	0.0205	0.0066	0.0154	0.0185	-0.0686	0.0437	0.0487	-0.0399	-0.1462	-0.2408	-0.3041	-0.0052	0.0065	-0.0704	0.0505	0.055	0.0777	0.0545	0.0327	0.0217	-0.1586	-0.1143	-0.2101	-0.0876	0.0118	0.0294	0.0085	-0.0772	-0.1666	-0.0437	-0.0914	-0.1755	-0.139	-0.0765	-0.0496	0.0201	-0.078	-0.1023	-0.0729	-0.0298	-0.0658	-0.162
A_43_P18006 Dag1 dystroglycan 1 (Dag1)	0.2056	-0.023	0.2116	0.0537	-0.0642	-0.0234	0.1228	0.1447	0.1053	-0.2421	0.1272	-0.2294	0.3018	0.0448	-0.0795	0.0383	-0.0696	0.3683	0.0253	0.0657	0.0309	-0.0495	-0.1024	0.0106	0.0288	0.0247	-0.01	0.1314	0.0085	0.1878	0.0592	0.1311	-0.1807	-0.1683	-0.0201	0.0961	0.1226	0.3142	0.1074	0.0341	-0.043	-0.0262	-0.041	0.1211	0.1374	0.1404	0.0693	0.1946	-0.0688
A_42_P522869 Dgka Diacylglycerol kinase, alpha (80 kDa)	0.1208	0.0172	0.1212	0.072	-0.0648	-0.0933	-0.0422	0.073	0.1163	0.1047	0.1241	0.1412	0.1184	0.1706	0.0947	0.2005	0.1946	0.2786	-0.0217	0.0011	0.0392	-0.0162	-0.1589	-0.099	-0.2405	-0.0594	-0.1999	0.0525	0.0304	0.1378	0.1013	-0.1525	-0.1685	-0.1184	-0.0474	0.1879	0.0741	0.0828	0.1845	0.1508	0.1137	0.0374	0.2559	0.2123	0.107	0.1342	0.0362	0.1466	0.2116
A_42_P572461 Itpr3 inositol 1, 4, 5-triphosphate receptor 3 (Itpr3)	-0.1128	-0.2333	-0.9096	-0.1704	0.0893	-0.0347	0.0164	-0.2566	-0.4833	-0.265	-0.423	-0.2661	-0.0042	-0.036	0.2112	-0.3872	-0.5348	-0.9452	0.0793	-0.2652	0.006	0.3288	0.2158	0.3225	-0.0637	-0.3962	0.0305	-0.7628	-0.8517	-1.058	-0.5967	0.1002	0.258	-0.1202	-0.0334	-0.6146	-0.5282	-0.9558	-0.6781	-0.7413	-0.206	-0.0416	-0.4091	-0.4372	-0.5232	-0.3182	-0.1202	-0.3502	0.0786
A_43_P15484 Pik3c2g phosphatidylinositol 3-kinase, C2 domain containing, gamma polypeptide (Pik3c2g)	0.009	0.0707	0.4539	0.0251	-0.0721	-0.1389	0.1748	-0.0329	0.1121	-0.098	-0.0982	-0.3022	-0.2152	-0.3064	-0.4328	0.0242	-0.3515	0.1631	-0.1327	0.5392	0.2178	-0.1651	0.0705	-0.0067	0.1853	-0.1766	0.2089	0.8599	0.6932	0.6847	0.816	0.127	0.2265	0.5739	0.4481	0.5701	0.8369	0.8916	0.3918	0.1525	-0.0375	-0.1304	-0.157	-0.2961	-0.0391	0.1182	-0.2067	-0.1727	0.0568
A_43_P18509 Etfa Electron transferring flavoprotein, alpha polypeptide	-0.2201	-0.1557	-0.5655	-0.0679	0.2192	0.3332	0.2835	0.105	-0.5189	0.2962	-0.0509	0.4289	-0.1711	0.0555	0.2653	0.4909	-0.0922	-0.1688	-0.3287	-0.596	-0.2657	0.0855	0.4346	0.0401	0.2999	-0.5549	0.6514	-1.1076	-1.3034	0.3187	-1.5919	0.4034	0.6721	0.1101	0.4073	-0.1088	-0.6103	-1.3018	-0.1053	-0.475	0.0927	0.127	-0.3362	0.0516	-0.1861	-0.1261	-0.2332	-0.7934	-0.2183
A_43_P13215 Angptl2 angiopoietin-like 2 (Angptl2)	0.1014	-0.011	0.0516	-0.0672	-0.0048	-0.2135	0.4939	0.1349	0.1076	0.049	0.1146	-0.3178	-0.0137	-0.1029	-0.0589	-0.3512	0.3091	-0.1156	0.0597	0.255	0.0932	0.1365	0.0238	-0.0505	0.0783	0.3024	-0.1732	0.045	0.0281	0.2521	0.2698	-0.1416	-0.0312	0.087	-0.273	-0.2243	0.0894	0.1396	0.1356	0.088	0.6786	0.1108	0.0948	-1.1772	-0.3036	-0.0017	-0.165	0.191	-0.3788
A_43_P15905 Dag1 dystroglycan 1 (Dag1)	0.0904	0.1167	0.1652	0.0083	0.0213	-0.1894	0.2002	0.1428	0.4693	-0.8995	-0.0423	0.13	0.1853	0.2304	0.1058	0.0755	-0.0378	0.2831	-0.129	0.1123	-0.0198	-0.0415	-0.2548	-0.1459	0.3004	0.2139	0.1742	-0.064	-0.1365	0.4692	-0.0277	-0.0284	-0.1488	-0.2527	0.0832	0.3455	-0.1092	-0.0095	0.3552	0.1204	-7e-04	0.0822	0.2891	0.3762	0.0177	0.0844	-0.0568	0.1442	0.1189
A_43_P13737 Itpr2 UI-R-C1-lp-b-12-0-UI.s1 UI-R-C1 cDNA clone UI-R-C1-lp-b-12-0-UI 3', mRNA sequence.	0.1412	-0.0637	0.3	-0.0093	-0.0486	-0.2048	0.1338	0.2488	0.3607	0.0157	-0.0886	0.1216	0.1346	0.1135	0.1234	0.1141	0.1231	0.435	-0.0594	0.1948	0.0862	-0.2495	-0.0525	-0.1422	0.1171	0.1175	0.1302	-0.0292	0.0033	0.2238	-0.155	-0.2632	-0.1174	-0.1341	-0.0462	0.4087	0.1354	-0.0326	0.3358	0.3482	0.0735	0.0216	0.345	0.1608	0.2689	0.1914	0.0804	0.1844	0.0656
A_42_P638191 Map2k1 mitogen activated protein kinase kinase 1 (Map2k1)	-0.4128	-0.0137	-0.5831	-0.159	0.1879	0.4535	0.1345	-0.3343	-0.5735	-0.3037	-0.3596	0.047	-0.1168	-0.1244	0.3754	-0.2262	-0.3537	-0.7854	0.1683	-0.0661	0.1205	0.1245	0.9008	0.2894	-0.0022	-0.4934	0.3741	-0.5385	-0.4147	-0.5028	-0.2625	0.0724	0.3248	0.7279	0.1897	-0.4873	-0.3516	-0.7776	-0.5373	-0.4974	-0.218	0.4062	-0.3736	0.366	0.4712	-0.1274	0.1126	-0.1783	0.3631
A_43_P13438 C4-1 chromosome 20, major histocompatibility complex, assembled from 40 BACs, strain Brown Norway (BN/ssNHsd), RT1n haplotype; segment 4/11.	0.1172	0.0724	0.1522	0.0637	-0.0544	-0.0925	-0.0335	0.0426	0.1117	0.0659	0.1515	0.0847	0.0423	0.0613	-0.0233	0.0667	0.0564	0.2289	-0.0139	-0.0038	-0.0132	-0.0531	-0.164	-0.0944	-0.0457	0.037	-0.0505	0.1702	0.1481	0.2957	0.1246	-0.0817	-0.0878	-0.1039	-0.0057	0.2434	0.1344	0.3003	0.2186	0.2174	0.0642	0.03	0.1725	0.0897	0.1071	0.086	0.0027	0.0856	0.0363
A_43_P13955 Pik3r1 Phosphatidylinositol 3-kinase, regulatory subunit, polypeptide 1	-0.1839	-0.067	-0.4084	0.3276	0.1394	0.0589	-0.3163	-0.1973	-0.1285	-0.1009	-0.1205	-0.1387	-0.0012	-0.2488	-0.1009	-0.2021	-0.3025	-0.4074	0.176	-0.8555	-0.0219	0.0878	0.0027	0.1266	-0.4926	-0.0766	-0.5078	-0.2862	0.3197	-0.5125	-0.1219	-0.0494	-0.1205	-0.2563	-0.3027	-0.3988	-0.3322	-0.0836	-0.3668	-0.9864	-0.472	-0.2025	-0.515	-0.3507	-0.3048	-0.2698	-0.04	0.0267	0.4707
A_42_P458530 Ripk3 receptor-interacting serine-threonine kinase 3 (Ripk3)	-0.098	0.3733	-1.11	-0.2364	0.0953	0.807	-0.0904	-0.5393	-0.6894	-0.2388	-0.5426	0.013	-0.5179	-0.6615	-0.323	-0.3379	-0.3988	-1.1085	-0.0184	0.9651	0.0599	-0.0413	0.6347	0.1206	-0.1432	-0.8316	-0.0599	-0.5736	-0.3471	-0.3067	-0.1216	0.1086	0.3532	0.607	0.2227	-0.8722	-0.3922	-0.8991	-0.809	-0.6009	-0.5272	0.2482	-0.5364	-0.3351	-0.2496	0.0071	0.1384	-0.5614	0.2127
A_42_P745378 Etfa Electron transferring flavoprotein, alpha polypeptide	-0.3781	-0.2275	-0.8942	-0.112	0.3343	0.4971	0.1176	-0.484	-0.9409	0.1641	-0.0508	0.1236	-0.084	-0.0604	0.2376	0.1509	-0.1333	-0.623	-0.0049	-0.421	-0.1655	0.1638	0.6128	0.2546	0.1436	-0.8502	0.0177	-0.402	-0.5877	-0.2423	-0.4894	0.1064	0.3782	0.6746	0.1844	-0.3502	-0.4491	-0.7601	-0.3155	-0.0686	0.3018	0.6054	-0.1694	0.5708	0.5012	-0.2967	-0.064	-0.5241	-0.0397
A_43_P11888 Psme1 protease (prosome, macropain) 28 subunit, alpha (Psme1)	-0.4457	-0.1294	-1.4799	-0.369	0.22	-0.0281	0.1374	-0.6081	-0.6673	-0.3394	-0.6658	-0.5583	-0.2931	-0.2744	-0.0366	-1.0927	-1.257	-1.9837	-0.0475	-0.5281	-0.1701	0.0231	0.8638	0.2165	0.5152	-0.5828	0.4162	-2.3533	-2.6473	-0.5741	-1.7752	0.0782	0.3411	-0.318	0.2269	-0.5715	-1.5431	-2.5055	-0.5668	-0.7092	-0.205	0.1726	-0.3774	-0.3	-0.9276	-0.5325	-0.1402	-0.5154	-0.1048
A_43_P12017 Itpkb inositol 1,4,5-trisphosphate 3-kinase B (Itpkb)	-0.0649	0.0402	0.2167	0.1223	0.0597	0.0088	-0.1512	-0.0155	0.0927	-0.3317	-0.2729	-0.3936	-0.4518	-0.2934	-0.3971	0.0422	-0.0447	0.1334	-0.083	0.2126	-0.0107	-0.2049	0.0538	-0.1396	0.1532	0.1989	0.1586	0.7862	0.749	0.6671	0.6822	0.2735	0.1822	0.3735	0.2673	0.4541	0.4581	0.8458	0.3717	0.0486	-0.0404	-0.1312	-0.0102	-0.0044	0.1982	0.0136	-0.0527	0.0017	-0.1176
A_42_P835950 Pik3r1 Phosphatidylinositol 3-kinase, regulatory subunit, polypeptide 1	-0.2534	-0.0977	-0.2663	-0.0728	0.0809	0.028	0.0586	-0.0518	0.0152	0.1043	0.0375	0.0801	0.327	0.2835	0.3438	-0.0914	-0.1554	-0.2726	0.0463	-0.3754	0.0087	0.104	-0.019	0.0728	0.1324	-0.0156	0.0801	-0.4659	-0.5268	-0.4892	-0.5656	0.3053	0.1848	-0.1862	0.0205	-0.2559	-0.5646	-0.6557	-0.348	-0.1734	0.1086	0.2122	3e-04	0.0531	-0.2463	-0.2406	-0.0218	-0.0518	0.0641
A_43_P10621 Vasp_predicted Vasodilator-stimulated phosphoprotein (predicted)	-0.1752	0.2028	-0.1806	-0.0403	0.2131	0.7062	-0.0276	-0.271	-0.4276	-0.1824	-0.3701	-0.0471	-0.3538	-0.3924	-0.0432	-0.1924	-0.3271	-0.9298	0.042	0.2058	0.0834	0.1589	0.798	0.2519	-0.1356	-0.3846	-0.0918	-0.2727	-0.113	-0.0845	-0.0612	0.2792	0.3059	0.5495	0.0817	-0.6519	-0.1404	-0.2343	-0.7275	-0.7453	-0.5608	0.0262	-0.5107	-0.2342	-0.086	0.1352	0.0023	-0.3142	0.189
A_43_P19694 Pik3ca Phosphatidylinositol 3-kinase, catalytic, alpha polypeptide	-0.0401	-0.0261	0.0723	0.1026	0.3682	0.0539	-0.0612	-0.0412	0.0628	-0.0321	-0.025	-0.1508	-0.2234	0.0377	-0.0776	0.2203	0.0249	0.0062	0.3011	-0.013	0.0837	0.2118	0.1823	0.0057	-0.2414	0.0244	0.0694	-0.0534	0.2752	0.2407	0.1896	-0.0499	-0.1085	0.099	-0.214	0.0943	-0.0388	-0.1614	0.0573	-0.023	-0.0235	0.1215	-0.0386	0.1357	-0.004	0.4958	0.006	-0.3566	0.0643
A_42_P473886 C4-1 chromosome 20, major histocompatibility complex, assembled from 40 BACs, strain Brown Norway (BN/ssNHsd), RT1n haplotype; segment 4/11.	-0.105	0.0182	-0.225	-0.1031	-0.1147	-0.1816	-0.2133	0.0528	-0.1821	-0.4668	-0.1633	0.116	-0.1063	-0.1207	0.2963	-0.0425	0.0238	0.3222	-0.1238	0.5437	0.062	0.0474	0.2501	0.2104	-0.0481	-0.3186	-0.1728	-0.0672	0.0031	0.2732	0.024	-0.2279	0.0524	0.4984	0.1073	-0.0346	0.3722	-0.3016	-0.0697	0.036	0.1497	0.2466	-0.3195	1.1603	0.5976	-0.0113	0.1971	0.5034	0.0293
A_43_P20278 Pik3ca Phosphatidylinositol 3-kinase, catalytic, alpha polypeptide	-0.0584	-0.1923	-0.1281	-0.0947	-0.0492	0.4594	0.1404	-0.218	-0.2346	0.333	0.1573	0.0292	0.2612	0.3027	0.1917	0.256	-0.1516	-0.2228	-0.093	-0.0375	-0.2513	0.2692	0.1479	0.0364	0.1977	-0.3259	-0.0031	-0.3738	-0.4659	-0.7197	-0.661	0.0959	0.007	-0.0954	-0.3406	-0.643	-0.1133	-0.4901	-0.4625	0.0463	0.167	0.0024	0.113	0.0237	-0.0836	0.0502	-0.1246	0.0282	-0.0452
lalt.pool	-0.075	2.975	3.425	-0.2	2.325	6.4	-0.225	-0.025	-0.55	0.05	0.275	1.525	0.15	-0.125	1.575	0.15	0.025	0.15	0.275	7.1	1.975	-0.15	6.025	0.675	-0.35	0.15	0.475	-0.4333	1.4167	3.5833	-0.0667	-0.6333	0.2167	1.8	0.1167	-0.9333	0.35	2.8333	-1.1	1.675	1.025	5.325	-0.125	-0.25	8.425	2.35	-0.325	1.825	-0.95
[truncated: 25 more columns]
