# Supplementary material for: Gene set enrichment analysis for non-monotone association and multiple experimental categories
Source: BMC Bioinformatics. 2008 Nov 14;9:481. doi: 10.1186/1471-2105-9-481 (PMC2636811; doi:10.1186/1471-2105-9-481)
Supplement: Additional file 2 — Sets and Expression. The intermediate analysis results of NCT compendium data set. Sets directory contains lists of identified gene sets under different across-compound (category) selection criteria. Compound specific p-values, set size, etc are provided. Expression directory contains extracted expression data for respective identified gene sets. [file 1471-2105-9-481-S2.zip › SetsAndExpression/expression/C2-6of8liverp05-Cfilter-37-liver-ST_DICTYOSTELIUM_DISCOIDEUM_CAMP_CHEMOTAXIS_PATHWAY.txt]

geneids	1.2.Dich-24-15#-0.1	1.2.Dich-24-150#3	1.2.Dich-24-1500#3.4	1.2.Dich-48-15#-0.2	1.2.Dich-48-150#2.3	1.2.Dich-48-1500#6.4	1.2.Dich-6-15#-0.2	1.2.Dich-6-150#0	1.2.Dich-6-1500#-0.6	1.4.Dich-24-15#0	1.4.Dich-24-150#0.3	1.4.Dich-24-1500#1.5	1.4.Dich-48-15#0.2	1.4.Dich-48-150#-0.1	1.4.Dich-48-1500#1.6	1.4.Dich-6-15#0.2	1.4.Dich-6-150#0	1.4.Dich-6-1500#0.2	Brom-24-25#0.3	Brom-24-250#7.1	Brom-24-75#2	Brom-48-25#-0.2	Brom-48-250#6	Brom-48-75#0.7	Brom-6-25#-0.4	Brom-6-250#0.2	Brom-6-75#0.5	Diqu-24-10#-0.4	Diqu-24-20#1.4	Diqu-24-25#3.6	Diqu-24-5#-0.1	Diqu-48-10#-0.6	Diqu-48-20#0.2	Diqu-48-25#1.8	Diqu-48-5#0.1	Diqu-6-10#-0.9	Diqu-6-20#0.4	Diqu-6-25#2.8	Diqu-6-5#-1.1	Gala-24-100#1.7	Gala-24-25#1	Gala-24-400#5.3	Gala-48-100#-0.1	Gala-48-25#-0.2	Gala-48-400#8.4	Gala-6-100#2.4	Gala-6-25#-0.3	Gala-6-400#1.8	Mono-24-10#-1
A_43_P10968 Itpr1 Inositol 1,4,5-triphosphate receptor 1	0.045	-0.3022	-0.2584	-0.0541	-0.0206	-0.6652	-0.0505	0.1371	0.188	-0.0472	-0.1129	-0.1476	-0.2206	0.0389	-0.3476	0.0752	0.0921	0.4519	-0.0489	-0.2539	-0.2536	0.1018	-0.4807	-0.0906	-0.1487	-0.0228	-0.139	0.2264	-0.0612	-0.3699	-0.216	0.4766	0.0446	-0.3873	0.0496	0.3011	-0.1028	-0.0525	0.1542	-0.0198	-0.0173	-0.0246	-0.0758	0.1725	-0.642	0.33	-0.1669	0.3366	-0.1346
A_43_P10803 Actr3 actin-related protein 3 homolog (yeast) (Actr3)	-0.2246	0.6072	0.7983	0.4071	0.6042	1.1719	-0.667	-0.3936	-0.3722	-1.2546	-0.8832	-0.7175	-0.3108	-0.373	-0.3412	-0.9489	-1.2813	-1.4167	0.0071	1.6389	0.851	-0.0264	1.3202	0.0812	0.1907	0.1056	0.3631	-0.3335	0.2389	0.9138	0.3473	-0.4273	0.424	0.9576	0.1592	-0.4354	0.3296	1.0042	-0.2976	-0.0514	-0.3202	0.7791	-0.1191	-0.3148	1.4811	0.2472	-0.1082	0.1489	-0.1118
A_42_P519479 Itpr1 inositol 1,4,5-triphosphate receptor 1 (Itpr1)	0.247	-0.2002	0.0174	-0.0173	0.0847	-0.181	0.129	-0.0121	0.6903	0.3908	-0.6357	-0.6565	0.0975	-0.2617	-0.561	-0.19	-0.1415	0.1385	-0.123	0.0886	-0.0106	-0.1471	-0.2569	-0.144	-0.1685	0.1228	-0.171	0.1271	-0.1671	-0.2565	-0.1892	0.1207	-0.1668	-0.0959	-0.0961	0.044	-0.0473	-0.168	0.2202	-0.2277	-0.0293	-0.3786	-0.115	0.061	-0.2366	-0.0069	-0.0518	-0.2003	0.0217
A_43_P11870 Pde3b phosphodiesterase 3B (Pde3b)	0.5475	0.8111	0.7231	0.126	0.2028	0.1722	0.6475	1.0289	0.6503	0.3565	0.5995	1.3988	0.0713	0.0999	-0.0131	0.4901	0.3388	0.3652	-0.2952	-0.9058	-0.2169	-0.1072	-0.2388	-0.0616	0.1247	0.1178	0.1849	-0.0671	-0.0758	-0.0589	-0.0269	0.1586	-0.047	-0.3311	-0.0545	0.2266	0.2779	0.1053	0.1613	-0.1004	0.0858	-1.0679	0.1538	0.0941	-0.5602	-0.3259	0.1523	0.2065	0.0388
A_43_P14278 Dag1 Dystroglycan 1	-0.1884	-0.4726	-0.9566	-0.1198	-0.1133	-0.144	0.0738	-0.1076	-0.1449	0.3086	0.1054	-0.4731	0.1272	0.1121	-0.095	0.1892	0.168	0.0845	-0.2077	-0.5721	-0.1402	-0.0241	0.1927	0.0328	-0.1531	-0.3932	-0.3064	-0.0665	0.014	0.0616	-0.1611	0.0815	0.0034	0.0278	-0.0346	0.0739	-0.015	-0.7295	0.0597	0.1216	0.0453	-0.6513	0.0426	0.0367	0.4181	-0.5105	-0.0237	-0.2696	-0.0877
A_42_P715592 Dgka diacylglycerol kinase, alpha (80 kDa) (Dgka)	-0.0209	-0.1595	-0.6684	-0.061	0.0087	-0.4239	-0.1441	-0.2199	0.0553	0.0832	0.0446	-0.129	-0.0093	-0.0269	0.0047	0.0316	0.0541	0.1419	0.0913	-0.2647	0.2731	-0.0363	-0.1755	0.004	-0.1162	-0.1953	-0.4282	-0.2142	-0.289	-0.3546	0.0988	-0.17	0.0148	0.0854	-0.0937	0.0011	-0.1473	-0.2081	-0.034	-0.026	-0.0464	-0.5498	0.0768	-0.0112	-0.0927	-0.4446	4e-04	-0.1121	0.0719
A_43_P11653 Pik3r1 Phosphatidylinositol 3-kinase, regulatory subunit, polypeptide 1	-0.5509	-1.2115	-1.4827	0.2201	0.1386	-1.0141	-1.1304	-1.6844	-1.0421	-1.7826	-2.2561	-2.3549	-0.2975	-0.3374	-1.2258	-1.6351	-1.9685	-2.3334	-0.1865	-0.5278	-0.2015	0.2022	-0.5907	-0.262	-0.7535	-0.7832	-0.692	-0.2194	-0.3591	-0.2629	0.4026	-0.0959	0.021	0.2803	-0.0575	-0.1446	0.2015	1.4745	-0.1569	-0.7215	-0.318	-1.3242	-0.2408	-0.1596	-0.9354	-1.2696	-0.4126	-1.6538	-0.0574
A_43_P11121 Mapk1 Mitogen activated protein kinase 1	0.2373	0.6632	0.4704	0.069	0.1752	0.7663	0.4114	0.745	0.1223	0.4888	0.9224	1.0454	-0.2044	-0.2375	-0.0554	0.2662	0.1588	0.1422	-0.0799	0.3393	0.0086	-0.0228	0.3323	0.1575	0.2667	0.5175	0.6747	0.2535	0.1998	0.166	0.0213	0.3904	0.1474	0.0743	0.1731	0.0481	0.2524	0.2066	0.0577	-0.0613	0.0626	0.11	0.0057	0.0417	0.2257	-0.539	0.0268	0.069	0.011
A_43_P12344 Nr1i3 nuclear receptor subfamily 1, group I, member 3 (Nr1i3)	0.1985	1.0619	-1.2186	0.0532	-0.2801	0.2587	0.016	-0.9549	-0.8902	-0.9758	-1.0538	0.2553	-0.6149	-0.7651	-1.0294	-0.2932	-0.0872	-0.2265	-0.1729	-1.8468	0.3601	-0.3647	-1.5986	-0.6312	0.1696	-0.8189	-1.3458	0.6758	0.1009	0.2683	0.529	0.4085	0.5696	1.1443	0.4945	0.3356	0.0848	0.3325	0.1266	0.51	0.2224	-0.7498	0.172	0.1057	-1.1677	-0.8407	-0.0978	0.1737	0.4996
A_42_P522889 Angptl2 Angiopoietin-like 2	-0.1185	-0.455	-1.4021	-0.1111	-0.2279	-0.664	0.2554	-0.383	-0.521	-0.173	-0.019	-0.6364	-0.16	-0.2092	-0.5336	-0.0029	-0.1448	-0.2635	-0.2895	-1.3513	-0.2314	-0.1115	0.6135	-0.1314	-0.4908	-0.6566	-0.6014	-0.2915	-0.1652	-0.447	0.0453	-0.1691	-0.0997	-0.5094	0.1059	-0.0269	-0.2448	0.2108	-0.1027	-0.3528	0.0531	0.7146	-0.1414	-0.0495	0.6274	-0.0089	-0.0466	0.1181	0.2262
A_42_P522877 Mapk1 Mitogen activated protein kinase 1	0.074	0.0843	0.4888	-0.0275	-0.1157	-0.215	0.5168	0.7248	0.5854	0.3312	0.4133	0.1752	-0.1304	-0.1068	-0.2845	-0.1362	0.0126	0.2724	-0.2376	0.2124	-0.032	0.0021	0.3538	-0.0204	0.2832	0.3808	0.374	0.0954	-0.012	-0.1949	0.02	0.0811	-0.0235	-0.1677	0.0118	-0.0469	0.1965	-0.1116	0.0228	0.1387	0.232	0.6297	0.0318	0.1406	0.6385	-0.2381	0.1848	-0.3202	-0.0205
A_43_P12489 Itpka inositol 1,4,5-trisphosphate 3-kinase A (Itpka)	-0.133	0.1377	-1.0714	0.2493	0.2292	-0.1342	-0.5622	-0.7497	-0.815	-0.3441	-0.4024	-0.1721	0.0922	0.3872	0.206	-0.0821	-0.1074	-0.4114	0.1459	-0.6905	0.1011	0.0616	-0.1772	-0.174	-0.1384	-0.1889	-0.2276	0.0016	-0.4536	-0.68	0.0323	0.2604	0.1568	0.2606	0.1698	-0.1453	-0.3171	-0.19	-0.1279	-0.1505	-0.1163	-0.7778	-0.3689	-0.1969	-1.379	-0.2938	0.008	-0.2832	-0.1447
A_43_P12490 Itpr2 inositol 1,4,5-triphosphate receptor 2 (Itpr2)	0.2047	-0.3866	-0.5344	0.3083	0.35	-0.628	0.096	-0.3203	0.1001	0.0693	0.2384	-0.8373	0.2212	0.2756	-0.0937	0.0359	-0.1874	-0.3508	0.2247	-1.4075	0.032	0.2626	-0.5595	0.3532	-0.0652	-0.358	-0.3089	0.1076	-0.211	-0.44	0.0376	-0.237	-0.0254	0.0967	-0.1208	0.0103	-0.3521	-0.6106	0.0085	-0.0835	0.0879	-0.9547	0.1598	0.0096	-1.0057	-0.4738	-0.0371	0.0325	0.0696
A_43_P12733 Akt1 v-akt murine thymoma viral oncogene homolog 1 (Akt1)	-0.1461	0.1487	0.0497	0.1153	0.3679	0.6585	-0.8866	-0.9686	-0.5625	-1.6773	-1.7667	-0.7345	-0.0126	0.0351	0.0451	-0.4394	-0.5838	-0.9037	0.3335	0.8382	0.5102	0.06	0.4443	0.0561	-0.034	-0.0398	0.0257	-0.4933	-0.3319	-0.016	0.3956	-0.326	0.5073	1.2108	0.1175	-0.0847	0.4398	1.0525	-0.2279	-0.5998	-0.1552	-0.2672	-0.2097	-0.2174	0.5773	-0.0713	-0.113	0.0041	0.0303
A_42_P636879 C4-1 chromosome 20, major histocompatibility complex, assembled from 40 BACs, strain Brown Norway (BN/ssNHsd), RT1n haplotype; segment 4/11.	0.0056	-0.0221	0.3079	0.0877	-0.0058	0.0981	0.0306	0.3449	0.2064	0.2832	0.162	0.1995	0.0655	0.1284	-0.051	-0.0584	0.104	0.3356	-0.3564	0.1025	-0.407	-0.1635	-0.1993	-0.2062	0.0367	0.1388	-0.0221	0.1367	0.1618	0.1174	0.2573	0.2642	0.2146	0.2142	0.1726	0.1277	0.3543	0.341	-0.0233	0.0704	0.0325	0.3946	-0.0464	0.0211	0.3014	-0.1011	0.0043	-0.7255	-0.0899
A_43_P12954 Mapk1 mitogen activated protein kinase 1 (Mapk1)	0.2039	0.2797	0.0764	0.1538	0.2323	0.6697	-0.5452	-0.0993	-0.552	-0.7855	-0.4483	-0.1234	-0.567	-0.5376	-0.4711	-0.1712	-0.4089	-0.6255	0.0657	0.418	0.2413	0.0079	0.0846	0.0259	0.0217	0.1603	0.2221	-0.0214	-0.2091	0.0707	0.1271	0.0365	0.2164	0.3278	0.1202	0.0249	0.3178	0.4237	0.0494	-0.3895	-0.0152	-0.2381	-0.1633	-0.1473	0.0751	-0.2145	-0.0691	-0.1286	0.2096
A_43_P11923 Pde3a phosphodiesterase 3A (Pde3a)	-0.3433	0.1466	-0.1525	-0.0328	-0.07	0.01	0.557	-0.0515	-0.1893	-0.391	0.2052	0.2145	-0.2686	0.0041	0.4031	0.1333	-0.0975	-0.137	-0.1224	-0.0195	-0.4198	0.0363	0.0853	0.0858	-0.0575	0.26	0.0638	-0.0269	-0.0513	0.1495	-0.091	0.0142	0.024	-0.2214	0.205	-0.2555	0.3717	-0.1306	-0.1135	0.022	0.0628	0.535	0.288	0.1685	0.316	0.1709	0.39	0.106	-0.1554
A_43_P11930 Mapk3 mitogen activated protein kinase 3 (Mapk3)	0.0145	-0.1207	-0.1845	-0.031	0.0686	0.03	-0.2051	-0.1894	-0.1034	-0.341	-0.2632	-0.145	-0.0256	0.0305	0.0524	0.0359	-0.0262	-0.1132	0.178	-0.1442	0.0639	0.0714	-0.238	-7e-04	0.0565	-0.0024	0.0258	-0.0133	-0.0785	-0.0016	0.0376	-0.0354	-0.012	0.0723	-0.0189	-0.0426	0.0059	0.0838	-0.0038	-0.0959	-0.0666	-0.1546	-0.0105	-0.0718	-0.2574	0.0038	-0.0465	-0.0772	0.0242
A_43_P18006 Dag1 dystroglycan 1 (Dag1)	0.2526	0.025	-0.0157	-0.1974	-0.2138	-0.2935	-0.0119	-0.0047	0.3881	0.0369	-0.1164	-0.1785	0.3648	0.4816	0.353	0.3664	0.2566	0.2643	0.0685	-0.2124	-0.0815	0.0119	-0.1859	-0.0193	0.0873	-0.092	-0.0203	-0.063	-0.1008	-0.1516	-0.0999	-0.0947	-0.1842	-0.1804	-0.1035	0.0454	-0.0279	-0.1638	0.1127	-0.0266	-0.024	-0.3151	-0.0946	-0.0478	-0.3258	-0.2136	-0.0737	-0.0256	-0.0587
A_42_P522869 Dgka Diacylglycerol kinase, alpha (80 kDa)	0.0309	-0.2295	-0.1891	-0.1646	-0.1026	-0.2715	0.0773	0.1246	0.0725	0.2246	0.2788	0.2298	0.0258	0.1136	0.0866	0.2007	0.2286	0.3553	0.0596	0.1154	0.0086	0.0202	0.1878	0.0578	-0.0281	0.0298	-0.0696	0.0626	0.0811	-0.0112	-0.0574	0.2636	0.0084	-0.1522	0.0595	0.091	-0.0773	-0.1382	0.085	-0.02	-0.0778	-0.0155	-0.0357	0.0925	-0.2028	0.0131	-0.091	0.1213	-0.138
A_42_P572461 Itpr3 inositol 1, 4, 5-triphosphate receptor 3 (Itpr3)	0.0253	0.2553	0.6504	0.019	0.1522	0.6072	0.0325	0.2619	0.1927	0.1728	0.1495	0.5066	-0.0904	0.0078	0.0586	-0.1647	-0.0588	0.092	-0.0209	0.6589	0.1739	-0.0705	0.9252	-0.0839	0.1254	0.1415	0.3024	0.0848	0.2422	0.3802	0.1636	0.1423	0.2646	0.3943	0.0734	0.02	0.158	0.1757	0.0663	0.1256	-0.0194	0.7464	0.0362	-0.0032	1.6138	0.2711	0.0367	-0.0052	-0.0102
A_43_P15484 Pik3c2g phosphatidylinositol 3-kinase, C2 domain containing, gamma polypeptide (Pik3c2g)	-0.134	-1.0381	-1.4756	0.0011	-0.1913	-1.291	-0.1038	-0.5451	-0.1846	0.0709	-0.3319	-1.0483	0.2793	0.1655	-0.1912	0.1744	-0.218	0.0198	-0.0076	-1.5417	-0.54	0.1031	-1.6592	0.0584	-0.0302	-0.3038	-0.4469	0.2158	-0.3548	-0.6792	0.2842	-0.0359	-0.2886	-0.3286	0.0326	-0.0391	-0.15	-0.0953	0.0509	-0.6568	0.1693	-1.4846	-0.1242	0.007	-2.2959	-0.2098	-0.2308	0.2581	0.2737
A_43_P18509 Etfa Electron transferring flavoprotein, alpha polypeptide	0.0026	-0.108	-0.1623	0.1785	0.1728	-0.2977	0.136	-0.1242	-0.2807	-0.9654	-0.3485	-0.7175	-0.3904	-0.2777	-0.3238	-0.3412	-0.7573	-1.0763	-0.0987	-1.1382	-0.2354	0.3608	-0.9122	0.2836	-0.105	-0.0955	-0.0639	-0.0089	-0.04	-0.1535	-0.021	-0.2751	-0.1368	-0.0025	0.08	-0.2807	-0.108	-0.2185	-0.1526	-0.3078	0.0908	-0.3825	0.0602	0.0272	-1.5248	0.3014	0.0243	0.2841	-0.0053
A_43_P13215 Angptl2 angiopoietin-like 2 (Angptl2)	-0.0338	-0.7223	-1.1396	-0.1675	-0.3544	-1.4017	0.0925	-0.1134	-0.2004	0.1739	0.3223	-0.6753	0.0528	0.0055	-0.4856	0.2476	0.0094	-0.1204	-0.0745	-1.3725	-0.5808	0.136	-0.987	0.1256	-0.2854	-0.2252	-0.3432	-0.0681	-0.0314	-0.4986	0.006	-0.0116	-0.1036	-0.2492	-0.0706	-0.0362	-0.3524	-0.365	-0.1088	-0.1906	0.0703	-0.2109	0.0744	0.0663	-1.3974	0.1556	0.0474	0.221	-0.2003
A_43_P15905 Dag1 dystroglycan 1 (Dag1)	-0.1858	-0.1406	-0.2485	-0.0173	-0.1546	-0.3062	-0.3407	-0.2678	-0.1475	-0.1717	0.0335	-0.0066	0.4517	0.1626	0.4091	0.2464	0.2198	0.0498	-0.0768	-0.1989	-0.1209	0.052	-0.1896	-0.1417	-0.0383	-0.1326	-0.1688	0.0472	-0.1568	-0.0202	0.1254	-0.0855	-0.0326	-0.0537	-0.1	0.1163	-0.1356	0.1053	-0.1543	0.1029	-0.0291	-0.3676	-0.0231	0.0492	0.0639	0.116	0.1324	0.0294	0.0492
A_43_P13737 Itpr2 UI-R-C1-lp-b-12-0-UI.s1 UI-R-C1 cDNA clone UI-R-C1-lp-b-12-0-UI 3', mRNA sequence.	-0.0908	-0.2332	-0.4292	-0.1152	-0.3064	-0.7004	-0.0219	0.0908	-0.0165	0.2915	0.128	-0.0994	-0.1383	-0.0946	0.1496	0.0274	0.1783	0.3474	-0.0835	-0.5246	-0.3827	-0.0209	-0.3702	-0.0143	-0.1752	-0.1044	-0.1979	0.0674	0.0629	-0.108	-0.1215	0.1859	0.0185	-0.1474	0.069	0.063	-0.1575	-0.2065	0.07	-0.0095	-0.026	-0.1862	0.2037	0.0973	-0.5762	0.1796	-0.0604	0.103	-0.0162
A_42_P638191 Map2k1 mitogen activated protein kinase kinase 1 (Map2k1)	0.0093	0.7158	1.6589	-0.0658	0.0296	1.0131	0.3561	0.684	0.2627	0.3214	0.4358	0.9351	-0.1066	-0.1193	0.1007	0.1102	0.0407	0.1122	-0.1866	1.5379	0.2765	-0.0655	0.8654	-0.0198	0.0392	0.3313	0.6083	0.0797	0.3876	0.949	0.0598	0.0885	0.1689	0.2669	0.1104	0.1132	0.7252	1.008	0.0561	0.1014	0.1018	0.8062	-0.0161	0.0483	1.1785	8e-04	0.1354	0.1311	-0.016
A_43_P13438 C4-1 chromosome 20, major histocompatibility complex, assembled from 40 BACs, strain Brown Norway (BN/ssNHsd), RT1n haplotype; segment 4/11.	-0.0103	-0.0652	0.0414	-0.1104	-0.142	-0.1427	-0.0744	-0.0636	-0.036	0.0253	-0.0678	0.1871	0.21	0.0277	0.202	0.1665	0.1872	0.1404	0.179	0.0286	0.2015	-0.0379	-0.043	-0.0159	0.0507	0.1369	0.167	-0.0497	0.0856	0.0377	0.0336	0.0669	0.0736	-0.063	0.0455	0.0336	-0.0058	-0.0978	-0.0187	-0.0692	0.0133	-0.2266	-0.0543	0.1288	-0.2578	-0.0047	-0.054	-0.0218	-0.0328
A_43_P13955 Pik3r1 Phosphatidylinositol 3-kinase, regulatory subunit, polypeptide 1	0.0367	-0.9362	-0.9294	-0.2265	-0.3924	-1.9815	0.6089	-0.0311	-0.0296	1.0305	1.2364	-0.4479	0.4855	0.3958	-0.3638	0.7767	0.2856	-0.095	-0.9493	-1.7127	-1.2766	-0.1737	-1.0278	-0.3241	-0.4738	-0.7808	-0.427	-0.2814	-0.3591	-0.4611	-0.0414	-0.1826	-0.425	-0.4249	-0.152	-0.0981	-0.1039	0.7542	0.0352	0.0306	0.1138	-0.6622	-0.2052	0.1453	-1.2295	-1.122	-0.1118	-1.8984	-0.1107
A_42_P458530 Ripk3 receptor-interacting serine-threonine kinase 3 (Ripk3)	0.0615	2.1145	2.076	0.1434	1.0252	2.276	0.0109	0.5172	-0.2967	0.3342	0.3497	2.08	-0.4886	-0.252	-0.2935	-0.448	-0.1005	0.044	-0.0279	3.3742	1.8263	-0.3527	2.825	0.1121	0.0535	0.4418	0.8332	-0.2614	0.8341	1.647	0.2168	0.0656	0.7692	1.197	0.3919	-0.3393	0.4132	0.9224	-0.1631	1.0635	-0.1649	2.5134	-0.0115	-0.0022	2.9934	1.3033	-0.0562	0.7357	-0.3822
A_42_P745378 Etfa Electron transferring flavoprotein, alpha polypeptide	-0.1904	-0.5296	-0.4922	0.0146	-0.055	-0.2736	0.0928	-0.1138	-0.0576	-0.3417	-0.2048	-0.6535	-0.1533	0.0052	-0.0963	-0.2461	-0.402	-0.4374	-0.0686	-1.1349	-0.1615	0.3347	-0.7438	0.2485	0.0546	-0.0316	0.1108	0.1537	-0.009	-0.1931	-0.1047	-0.1314	-0.2492	-0.3027	-0.0349	-0.1962	-0.2112	-0.4894	-0.0176	-0.2245	0.1263	-0.2157	0.0211	-0.0392	-1.3245	0.2137	0.0171	0.2288	0.0019
A_43_P11888 Psme1 protease (prosome, macropain) 28 subunit, alpha (Psme1)	0.0856	0.2962	-0.4793	0.091	0.4731	0.0573	-0.2678	-0.3546	-0.409	-0.9906	-0.9148	-0.5836	-0.2618	-0.1178	0.2569	-0.4304	-0.4532	-0.6346	0.0154	-0.2856	0.2266	-0.0054	0.034	0.2644	-0.1458	-0.1672	-0.1815	-0.0483	0.0258	0.3578	0.2315	-0.0078	0.3186	0.6552	0.3282	-0.1496	-0.1152	0.3201	-0.1378	-0.2053	-0.2208	-0.1622	0.0209	-0.1562	-0.5268	0.0415	-0.101	-0.0887	0.1668
A_43_P12017 Itpkb inositol 1,4,5-trisphosphate 3-kinase B (Itpkb)	0.2666	0.1416	-0.2163	-0.1754	0.1449	0.282	0.1442	-0.2636	0.9925	-0.0067	0	-0.3706	-0.0475	0.189	0.5382	-0.3424	0.2171	0.2294	0.3406	-0.2818	-0.2138	-0.1678	-0.2544	-0.095	-0.175	0.0264	0.1832	-0.0974	-0.1405	-0.0575	-0.0924	-0.039	-7e-04	0.4583	0.0542	-0.1263	0.0983	0.2	0.0904	-0.1121	0.1321	-0.2859	-0.0485	-0.023	0.0943	-0.2135	-0.2922	0.0452	0
A_42_P835950 Pik3r1 Phosphatidylinositol 3-kinase, regulatory subunit, polypeptide 1	-0.4168	-1.5062	-1.479	-0.1069	-0.3311	-1.8285	0.0989	-0.6356	-0.2741	-0.2104	-0.5452	-1.6894	0.2122	0.0312	-0.7914	-0.0103	-0.6205	-1.2219	-0.323	-1.1117	-0.6406	0.0859	-0.8978	-0.0993	-0.5588	-0.9974	-0.7187	-0.0819	-0.4578	-0.72	0.0528	-0.2148	-0.3255	-0.2778	-0.3322	-0.0938	-0.0072	0.9896	0.0758	-0.2612	0.1484	-0.9581	-0.1941	0.08	-1.0066	-0.9672	-0.0924	-1.6497	-0.171
A_43_P10621 Vasp_predicted Vasodilator-stimulated phosphoprotein (predicted)	0.1368	0.9905	1.4368	0.1504	0.5452	1.384	0.1479	0.5876	-0.116	0.3365	0.2528	0.7949	-0.2815	-0.1834	-0.2014	-0.2137	-0.0504	0.1404	-0.3113	1.7444	0.2099	-0.2959	1.682	-0.1234	0.0486	0.2109	0.7068	0.0822	0.694	1.3694	0.1505	0.3089	0.5695	0.7533	0.1763	-0.2334	0.2057	0.6617	-0.1385	0.3275	-0.1384	1.961	0.0161	-0.1028	2.5082	0.9371	-0.0615	0.446	-0.1049
A_43_P19694 Pik3ca Phosphatidylinositol 3-kinase, catalytic, alpha polypeptide	-0.3	0.4005	0.2153	0.0696	-0.5389	0.0609	0.0402	-0.3443	-0.3924	0.0724	0.2101	-0.1908	0.0453	0	0.184	0.205	-0.1418	0.1217	-0.3588	-0.1651	-0.1096	0.1392	-0.0111	-0.2328	-0.129	-0.0595	0.14	-0.1178	0.0454	0.0392	0.0992	-0.1623	0.0668	0.0719	0.2065	0.0505	0.0531	-0.3353	-0.0227	0.2839	-0.0293	-0.1158	0.0942	0	-0.1196	0.2037	0	0.0355	0.4924
A_42_P473886 C4-1 chromosome 20, major histocompatibility complex, assembled from 40 BACs, strain Brown Norway (BN/ssNHsd), RT1n haplotype; segment 4/11.	0.429	1.4038	1.5642	0.0877	0.2659	1.2914	0.5515	0.687	0.3961	0.3177	0.1559	1.1067	-0.2414	-0.1864	-0.0028	-0.2604	-0.1561	0.091	-0.1006	0.8452	0.5647	-0.1704	1.6421	-0.0193	0.0629	-0.0433	0.0806	-0.1969	0.16	0.2796	-0.3946	0.1458	-0.1067	-0.3143	0.0322	-0.0219	0.2882	-0.163	-0.0649	0.3203	0.0542	0.6017	0.0614	0.0544	1.3012	-0.5653	0.251	-0.0736	0.037
A_43_P20278 Pik3ca Phosphatidylinositol 3-kinase, catalytic, alpha polypeptide	0.1522	0.1634	0.4991	0.0154	0.1841	0.414	-0.0212	0.0677	0.2079	-0.1074	-0.0571	-0.3837	0.1214	0.0825	0.1612	-0.1231	-0.3009	-0.5582	0.3722	0.8134	0.4756	0.3044	0.1454	0.2942	0.3164	0.3059	0.5197	0.0539	-0.0842	-0.2269	-0.0873	-0.2896	-0.2993	-0.3221	-0.3964	-0.3437	0.1995	0.4682	-0.084	0.1935	0.1678	0.4001	0.044	0.0178	0.0582	-0.0266	-0.0943	-0.0023	0.1659
lalt.pool	-0.075	2.975	3.425	-0.2	2.325	6.4	-0.225	-0.025	-0.55	0.05	0.275	1.525	0.15	-0.125	1.575	0.15	0.025	0.15	0.275	7.1	1.975	-0.15	6.025	0.675	-0.35	0.15	0.475	-0.4333	1.4167	3.5833	-0.0667	-0.6333	0.2167	1.8	0.1167	-0.9333	0.35	2.8333	-1.1	1.675	1.025	5.325	-0.125	-0.25	8.425	2.35	-0.325	1.825	-0.95
[truncated: 25 more columns]
