# Supplementary material for: Gene set enrichment analysis for non-monotone association and multiple experimental categories
Source: BMC Bioinformatics. 2008 Nov 14;9:481. doi: 10.1186/1471-2105-9-481 (PMC2636811; doi:10.1186/1471-2105-9-481)
Supplement: Additional file 2 — Sets and Expression. The intermediate analysis results of NCT compendium data set. Sets directory contains lists of identified gene sets under different across-compound (category) selection criteria. Compound specific p-values, set size, etc are provided. Expression directory contains extracted expression data for respective identified gene sets. [file 1471-2105-9-481-S2.zip › SetsAndExpression/expression/C2-6of8liverp05-Cfilter-38-blood-BLOOD_CLOTTING_CASCADE.txt]

geneids	1.2.Dich-24-15#-0.1	1.2.Dich-24-150#3	1.2.Dich-24-1500#3.4	1.2.Dich-48-15#-0.2	1.2.Dich-48-150#2.3	1.2.Dich-48-1500#6.4	1.2.Dich-6-15#-0.2	1.2.Dich-6-150#0	1.2.Dich-6-1500#-0.6	1.4.Dich-24-15#0	1.4.Dich-24-150#0.3	1.4.Dich-24-1500#1.5	1.4.Dich-48-15#0.2	1.4.Dich-48-150#-0.1	1.4.Dich-48-1500#1.6	1.4.Dich-6-15#0.2	1.4.Dich-6-150#0	1.4.Dich-6-1500#0.2	Brom-24-25#0.3	Brom-24-250#7.1	Brom-24-75#2	Brom-48-25#-0.2	Brom-48-250#6	Brom-48-75#0.7	Brom-6-25#-0.4	Brom-6-250#0.2	Brom-6-75#0.5	Diqu-24-10#-0.4	Diqu-24-20#1.4	Diqu-24-25#3.6	Diqu-24-5#-0.1	Diqu-48-10#-0.6	Diqu-48-20#0.2	Diqu-48-25#1.8	Diqu-48-5#0.1	Diqu-6-10#-0.9	Diqu-6-20#0.4	Diqu-6-25#2.8	Diqu-6-5#-1.1	Gala-24-100#1.7	Gala-24-25#1	Gala-24-400#5.3	Gala-48-100#-0.1	Gala-48-25#-0.2	Gala-48-400#8.4	Gala-6-100#2.4	Gala-6-25#-0.3	Gala-6-400#1.8	Mono-24-10#-1
A_43_P17945 LOC306761 similar to coagulation factor XII (Hageman factor); factor XII (LOC306761)	0.1495	0.3138	0.5349	0.158	-0.2629	1.3453	-0.0084	0.043	-0.163	-0.2494	-0.0193	-0.3498	0.0902	-0.4535	-0.0307	-0.1709	0.0552	-0.1498	0.0139	0.3687	0.0124	0.1686	0.1931	-0.213	0.2364	-0.0686	0.015	-0.119	-0.0325	0.0234	0.5661	0.0168	0.2418	0.4076	0.1416	-0.0237	0.3961	0.3391	-0.1541	-0.2436	-3e-04	0.0146	-0.3086	-0.178	-0.1248	-0.0104	-0.0436	-0.2815	0.0551
A_43_P21684 F5 coagulation factor 5 (F5)	0.1367	-0.2486	0.2008	-0.1454	-0.0038	-0.0521	0.262	0.0316	0.1077	0.5159	0.3744	0.2254	0.6909	0.1733	0.394	-0.3948	-0.3188	-0.1485	-0.0153	0.2432	-0.0403	-0.163	-0.0881	-0.0378	0.2754	0.0763	-0.136	-0.4322	-0.2949	0.1743	-0.5905	0.2063	0.1193	-0.2648	0.0454	-0.1418	-0.2373	-0.4899	-0.2108	-0.0195	-0.1538	0.2476	0.1022	0.4106	-0.6674	-0.2285	-0.178	0.0687	-0.23
A_43_P20017 Vwf von Willebrand factor	0.0595	0.1799	0.3258	0.3096	-0.0549	0.0476	-0.0535	-0.0053	0.1444	0.2434	0.089	0.1374	-0.4855	-0.2332	-0.2844	0.2245	0.3271	0.2345	0.15	0.3621	0.1691	-0.0455	-0.0349	0.0068	-0.2629	0.379	-0.0462	0.9591	0.8234	0.3717	0.6158	-0.0954	-0.0949	0.188	-0.0447	0.0479	0.0319	0.5291	0.1597	0.0958	-0.08	-0.0325	-0.1143	-0.0491	0.0394	-0.009	0.0369	0.1164	0.0045
A_42_P681672 F8 coagulation factor VIII	-0.0327	-0.1994	-0.6976	-0.0459	-0.0611	-0.1304	0.0198	-0.418	-0.8773	-0.1543	-0.2892	-0.2591	0	-0.1207	0.3031	-0.1816	-0.2567	-0.8416	0.0906	-0.9348	-0.1145	0.2887	0.054	0.1189	-0.2206	-1.101	-0.1812	-0.543	-0.8101	-1.179	-0.3833	0.3071	0.3445	0.2915	0.0658	-0.6165	-0.4406	-0.9813	-0.5401	-0.4354	-0.1747	0.2081	-0.2921	-0.2079	0.09	-0.3763	0.0471	-0.5072	0.2043
A_43_P21967 F5 Coagulation factor 5	0.255	0.0969	0.5048	0.0779	-0.0055	0.3012	0.1074	0.1785	0.1498	0.2372	0.2794	-0.1625	0.413	0.0478	-0.059	0.1466	0.0113	0.2171	-0.042	0.2371	-0.1465	-0.0502	-0.3278	-0.2271	-0.0686	0.0514	-0.1701	0.2695	0.2192	0.2035	-0.0286	-0.0538	-0.019	-0.1904	0.034	0.1473	-0.1508	0.593	-0.0913	0.313	-0.3159	-0.2291	0.2024	0.0761	-0.1879	-0.2823	0.1605	0.1621	-0.1506
A_43_P11703 Plau Plasminogen activator, urokinase	0.1545	0.1727	0.4946	0.3345	0.1051	-0.2568	0.0346	0.049	0.1138	-0.0335	0.281	-0.158	-0.0745	-0.4282	-0.2541	0.1457	0.0043	0.0045	0.0934	0.3069	0.2021	-0.1907	0.1184	0.2111	-0.0449	0.3944	0.2175	0.7469	0.6257	0.2771	0.5713	-0.336	-0.0284	0.2757	-0.0879	0.1029	0.0122	0.6643	-0.1637	0.0189	-0.2586	-0.0248	-0.253	0.0376	-0.1355	0.0411	-0.0978	0.0187	-0.0119
A_43_P11738 Plat plasminogen activator, tissue (Plat)	0.092	-0.1259	0.2288	0.1416	0.0317	0.1735	0.0494	0.2424	0.323	-0.1932	-0.0192	0.1004	0.067	-0.0403	-0.1291	0.0381	-0.0387	0.234	-0.2418	0.2548	-0.0477	-0.0904	-0.0986	-0.0865	-0.0394	0.0087	0.1226	0.2519	0.2089	0.1491	0.123	-0.2533	-0.1439	-0.0746	0.0706	0.3506	0.2574	0.5444	0.3554	-0.0391	-0.1921	-0.2198	0.0162	0.2444	0.2011	0.0947	-0.0821	-0.1637	0.0342
A_42_P621864 F2 coagulation factor 2 (F2)	-0.1789	-0.2164	-0.128	0.2726	0.2308	0.4752	0.027	-0.0312	-0.2277	0.1103	0.1091	0.3998	0.4638	0.1452	-0.0671	-0.2486	-0.2392	-0.2754	0.0624	1.101	-0.1358	0.1156	0.1998	0.3616	-0.1999	-0.0586	-0.187	-0.9579	-0.7453	-1.0816	-0.8452	-0.3322	-0.3428	-0.3977	-0.9669	-1.0416	-0.3942	-0.6741	-0.9912	-0.4072	-0.0888	-0.3652	0.3091	0.1509	-0.2604	-0.0904	-0.2429	-0.1165	-0.1716
A_43_P22968 F8 coagulation factor VIII	-0.0385	-0.0618	-0.0783	-0.1938	-0.1504	-0.039	0.0132	-0.0403	-0.0291	-0.0226	-0.0991	-0.1435	-0.0281	-0.0335	-0.0782	-0.4332	-0.4319	-0.5026	-0.0065	-0.1236	-0.1004	0.0462	-0.0091	0.0182	0.2956	0.0353	0.2125	-0.5448	-0.662	0.0147	-0.4944	0.0946	0.1665	-0.2037	0.0638	-0.1186	-0.2674	-0.6482	-0.1496	0.1226	0.1378	-0.0259	-0.0602	-0.188	-0.4921	-0.1017	-0.0492	-0.0281	-0.5961
A_42_P568705 Serpinb2 serine (or cysteine) proteinase inhibitor, clade B, member 2 (Serpinb2)	0.1654	0.0991	0.2158	0.1268	-0.066	-0.0533	0.0475	0.1906	0.1376	-0.0245	-0.1114	0.0052	0.0639	0.0879	0.1372	0.1027	0.1123	0.3859	-0.0346	0.1017	0.0492	0.0283	-0.2591	-0.1322	-0.1176	0.0597	-0.1783	0.3475	0.1829	0.059	0.1209	-0.202	-0.1332	-0.0775	-0.051	0.2018	0.2313	0.3309	0.1919	0.0415	0.0453	0.1886	0.1781	-0.1068	0.1574	0.0365	-0.0716	0.0916	0.0201
A_43_P11464 Fgg fibrinogen, gamma polypeptide (Fgg)	0.4169	-0.1052	0.5266	0.2073	-0.1089	0.0503	0.0311	0.6153	0.5018	0.1581	0.3336	0.128	0.4881	0.1434	0.1993	0.3022	0.1932	0.6252	0.2143	0.2785	0.0144	-0.2273	-0.1307	-0.2907	0.0386	0.1173	-0.061	0.2462	0.0772	0.6472	0.2274	-0.2127	-0.2602	-0.2836	-0.0949	0.6636	0.3516	0.5041	0.4802	0.3357	0.0534	0.1798	0.4488	0.4592	0.1014	0.1938	-0.1306	0.2296	0.352
A_43_P22265 F5 coagulation factor 5 (F5)	0.6204	-0.0308	0.5307	-0.2846	-0.3893	0.3531	0.2733	0.4741	0.2311	0.6508	0.4581	0.1104	0.6765	0.473	0.7963	-0.1445	-0.306	0.1727	-0.4816	0.0144	-0.4715	0.195	-0.2619	0.1451	-0.118	0.0167	-0.1015	-0.3447	-0.3826	-0.165	-0.5852	-0.1982	-0.0474	-0.3745	-0.5292	-0.1424	-0.3501	-0.4208	-0.0638	0.2072	0.1926	0.2758	0.5312	-0.1506	-0.2783	0.1258	-0.2369	0.0969	-0.2088
A_43_P22241 F5 coagulation factor 5 (F5)	0.0645	0.0202	0.0657	0.0554	-0.077	-0.1724	-0.0282	0.0633	0.0648	0.1936	0.2385	0.09	0.14	0.1518	0.0346	0.1092	0.1463	0.1771	0.0134	0.0022	0.0176	0.0095	-0.098	-0.0475	-0.0493	-0.0035	-0.0381	0.0592	0.0732	0.0884	0.1006	-0.0868	-0.1162	-0.1704	-0.0665	0.1163	0.0713	0.1211	0.1298	0.1386	0.1086	0.044	0.2029	0.0497	0.076	0.0532	0.0067	0.0866	0.0366
A_42_P504656 F10 coagulation factor X (F10)	0.1668	0.0377	0.1312	0.0404	-0.1191	-0.139	0.0624	0.1364	0.1946	0.2087	0.2106	0.2708	0.2656	0.29	0.1891	0.0622	0.1043	0.2225	-0.0451	0.0018	-0.0038	-0.0466	-0.1419	-0.1427	-0.0999	-0.04	-0.0953	-0.036	-0.0455	0.2434	-0.0667	-0.217	-0.1975	-0.2704	-0.1281	0.186	-0.0543	-0.0165	0.2304	0.2324	0.129	0.0853	0.3609	0.2433	0.1228	0.1739	0.0144	0.1898	-0.0016
A_43_P16253 F9 Coagulation factor 9	0.0853	-0.0564	0.293	0.3776	-0.1864	0.0735	-0.2046	0.1988	0.1673	0.2013	0.2556	0.2623	0.117	0.089	0.0718	0.06	0.0679	0.6266	0.0053	0.1154	0.0697	0.0369	-0.12	-0.1296	-0.0734	0.0397	-0.1254	0.564	0.48	0.0897	0.453	-0.1082	-0.138	0.0316	-0.0304	0.3206	0.5785	0.7976	0.3669	0.4	-0.0248	-0.1642	0.1509	0.0476	0.0282	0.0714	-0.1193	0.1416	-0.0371
A_43_P15902 Vwf von Willebrand factor	0.1192	-0.0653	0.3604	0.0187	-0.1249	0.0848	0.19	0.3014	0.1528	0.1741	0.2374	0.2323	0.2554	0.3083	0.2257	0.2938	0.2057	0.5263	8e-04	0.4975	-0.0528	0.1096	-0.1697	-0.1268	-0.0745	-0.1776	-0.1046	0.0298	0.0179	0.2767	0.113	-0.2407	-0.1935	-0.276	-0.1273	0.3948	0.2594	0.3244	0.3119	0.4218	0.0808	0.1317	0.4066	0.2827	0.4041	0.1685	-0.0455	0.3362	0.2081
A_43_P23092 F5 coagulation factor 5 (F5)	-0.1608	-0.0372	0.0285	-0.2066	-0.0734	-0.235	0.0284	-0.0067	0.0693	0.2355	-0.026	-0.0339	0.1735	0.1065	0.1755	-0.2718	-0.1197	-0.4728	-0.19	-1.1536	-0.3509	-0.1268	-0.6408	-0.413	0.1018	-0.0638	0.023	-0.8659	-0.8869	0.194	-0.5689	0.4418	0.3713	0.0134	0.1708	0.0832	-0.2597	-0.4585	-0.1966	0.0997	0.0366	-0.0652	0.2586	0.0244	-0.2836	-0.1963	-0.178	-0.1977	-0.0992
A_43_P21804 F8 coagulation factor VIII	0.1071	0.2295	0.1127	-0.1393	-0.0222	-0.3654	-0.0785	-0.0228	0.278	0.1022	0.1218	0.1024	-0.0479	0.1999	-0.0224	0.5544	0.3287	0.4942	0.2885	0.1045	0.0044	0.0136	-0.045	-0.048	-0.2301	-0.012	-0.2245	0.294	0.3519	0.1715	0.2449	-0.2609	-0.069	-0.0043	-0.1497	0.1051	0.1019	0.2056	0.0945	0.1026	-0.1638	-0.1202	0.205	0.0824	-0.1752	0.1261	-0.0597	-0.3144	0.001
A_42_P758220 Serpine1 Serine (or cysteine) proteinase inhibitor, clade E, member 1	-0.0671	0.0545	0.1962	0.0286	0.0289	-0.0076	-0.0658	-0.0967	0.0953	-0.2049	-0.3153	-0.2035	-0.2533	-0.1885	-0.4166	0.0796	-0.1778	0.0793	-0.0032	0.0717	0.0215	-0.1246	-0.1572	-0.1362	0.0549	0.2138	-0.0816	0.8198	0.6652	0.5112	0.5615	0.124	0.1223	0.2231	0.1061	0.368	0.367	0.7376	0.3677	0.1776	-0.0873	-0.1627	0.0418	0.4978	0.0844	0.0477	-0.0496	-0.0813	-0.0412
A_43_P23175 Fga fibrinogen, alpha polypeptide (Fga)	0.0315	-0.0858	-0.019	0.0429	-0.3723	-0.3226	0.1558	-0.2874	-0.1397	-0.3774	-0.2849	-0.1498	-0.6678	-0.1438	-0.0913	-0.0181	0.1444	0.1194	0.0984	0.1682	0.0228	-0.2777	0.0838	-0.1168	-0.1093	0.2453	0.108	0.3438	-0.0156	0.3481	0.2307	-0.2581	0.0716	-0.0402	-0.1514	-0.0195	0.1123	0.5111	0.3153	0.0047	-0.0967	-0.4688	0.1748	0.2443	-0.1207	-0.1842	0.3074	0.2027	-0.102
A_43_P21601 F5 coagulation factor 5 (F5)	0.1122	0.0378	0.268	0.1422	-0.1157	0.0028	-0.1293	0.1233	0.1454	0.1102	0.1103	0.014	-0.0872	0.0422	-0.1449	0.1547	0.0941	0.3606	-0.0227	0.032	-0.0226	-0.0093	-0.2548	-0.092	-0.0763	-0.0119	-0.0713	0.3176	0.4066	0.2407	0.392	0.098	-0.0683	0.0464	-0.0126	0.2326	0.3398	0.5296	0.3037	0.1445	0.024	-0.0556	0.0784	-0.0499	0.1722	-0.0018	0.0457	0.0924	-0.0188
A_42_P804288 Vwf von Willebrand factor	0.0518	0.0369	0.1288	-0.0445	-0.0406	-0.0729	0.0704	0.1046	0.1645	0.0167	0.0298	0.0914	0.301	0.2436	0.2174	-0.1094	-0.0557	-0.0488	-0.0252	-0.0876	-0.0377	-0.0428	-0.1788	-0.1594	0.0633	0.0149	0.0386	-0.3171	-0.3692	0.1392	-0.2538	-0.0724	-0.1417	-0.2759	-0.0078	0.103	-0.1334	-0.2629	0.0964	0.0745	-0.0081	0.0259	0.3538	0.267	0.0723	0.1183	-0.0247	0.093	0.1221
A_43_P21694 Vwf Von Willebrand factor	0.1016	0.0035	0.076	0.0433	-0.0408	-0.0414	-0.084	-0.0423	-0.0024	0.1386	0.132	0.0707	0.0808	0.1401	0.0718	0.1891	0.1587	0.2108	-0.0514	0.0478	0.0459	0.0434	-0.0716	-0.0042	-0.2592	-0.0932	-0.2355	0.0901	0.0376	-0.0744	0.1571	-0.0795	-0.1157	-0.014	-0.1278	0.0891	0.0791	0.1429	0.0836	0.0469	0.0916	0.0016	0.114	0.0865	0.0804	0.0147	0.0189	0.051	0.1612
A_43_P10037 Fgb Fibrinogen, B beta polypeptide	-0.0367	0.0149	0.204	0.1626	-0.0535	0.0764	-0.0864	-0.0497	-0.023	-0.3387	-0.2482	-0.3947	-0.5241	-0.3269	-0.3576	0.0395	-0.0163	0.0745	0.1717	0.183	0.0081	-0.0436	-0.1529	-0.0971	0.1124	0.0826	0.1232	0.7242	0.7617	0.6437	0.7102	0.2207	-0.0494	0.2841	0.2329	0.4898	0.6101	1.1716	0.4032	0.0042	-0.0898	-0.1568	-0.0714	-0.0523	0.0627	-0.0249	0.1069	-0.102	-0.0082
A_43_P16256 Fgb Rat beta-fibrinogen mRNA, 3' end.	-0.089	-0.0825	0.1437	0	0	0	-0.1093	-0.3056	0	-0.2	0.2356	-0.1094	0.0579	-0.744	-1.2717	-0.2092	0	0.0083	0.0038	-0.0467	-0.0192	0.8538	0.2119	0.3119	0.2	0.6217	-0.2832	0.1188	0.0584	-0.2937	-0.161	0.0376	-0.1724	-0.1597	0.027	0.4032	-0.1751	0.6669	-0.627	0	-0.1245	0.3848	0.2726	0.2916	1.2506	0	0	0.9776	0.0048
A_42_P599062 Plg Plasminogen	-0.077	-0.1279	-0.3176	-0.0931	0.0452	0.067	-0.0112	-0.0891	-0.2206	-0.0204	-0.0862	-0.0336	0.0849	0.0784	0.0512	-0.111	-0.1702	-0.365	0.0076	0.0404	-0.1234	0.2202	0.1561	0.1954	0.026	-0.172	-0.0231	-0.0516	-0.0642	-0.4125	-0.0705	0.0121	0.0202	0.1058	-0.1004	-0.2829	-0.0052	-0.0698	-0.2861	-0.0966	0.0098	-0.0094	-0.0948	-0.1394	-0.007	-0.1417	-0.0328	-0.1367	-0.1327
A_43_P16445 LOC501661 Similar to Factor VIII associated protein	0.0656	0.0057	0.0454	-0.0717	-0.063	-0.0743	0.1445	0.1617	0.2242	0.1546	0.1751	0.1758	0.3325	0.3188	0.2537	-0.0691	-0.0817	0.0435	-0.0558	-0.0434	-0.0726	-0.0711	-0.1423	-0.1691	0.3202	0.1176	0.1753	-0.4729	-0.495	0.2176	-0.3863	-0.0979	-0.1368	-0.4062	-0.0049	0.1002	-0.3379	-0.4531	0.131	0.0694	0.0408	0.0904	0.3157	0.2517	-0.0361	0.1466	0.0433	0.145	0.016
A_43_P20238 F13b_predicted similar to coagulation factor XIII, beta subunit (LOC289055)	0.0814	0.0066	0.0337	0.0472	-0.0863	-0.1481	-0.0196	0.0825	0.0848	0.1017	0.2253	0.1118	0.1765	0.1986	0.0962	0.1335	0.1436	0.2564	-0.022	0.0406	0.025	0.0095	-0.1092	-0.0197	-0.1013	-0.0163	-0.1194	0.0624	0.0957	-0.0163	0.0578	-0.1628	-0.149	-0.1545	-0.1627	0.0615	0.0331	0.0861	0.0874	0.1884	0.1029	0.0218	0.1782	0.0794	0.0835	0.0719	0.0231	0.1328	-0.0221
lalt.pool	-0.075	2.975	3.425	-0.2	2.325	6.4	-0.225	-0.025	-0.55	0.05	0.275	1.525	0.15	-0.125	1.575	0.15	0.025	0.15	0.275	7.1	1.975	-0.15	6.025	0.675	-0.35	0.15	0.475	-0.4333	1.4167	3.5833	-0.0667	-0.6333	0.2167	1.8	0.1167	-0.9333	0.35	2.8333	-1.1	1.675	1.025	5.325	-0.125	-0.25	8.425	2.35	-0.325	1.825	-0.95
[truncated: 25 more columns]
