# Supplementary material for: Gene set enrichment analysis for non-monotone association and multiple experimental categories
Source: BMC Bioinformatics. 2008 Nov 14;9:481. doi: 10.1186/1471-2105-9-481 (PMC2636811; doi:10.1186/1471-2105-9-481)
Supplement: Additional file 2 — Sets and Expression. The intermediate analysis results of NCT compendium data set. Sets directory contains lists of identified gene sets under different across-compound (category) selection criteria. Compound specific p-values, set size, etc are provided. Expression directory contains extracted expression data for respective identified gene sets. [file 1471-2105-9-481-S2.zip › SetsAndExpression/expression/C2-6of8liverp05-Cfilter-38-liver-BLOOD_CLOTTING_CASCADE.txt]

geneids	1.2.Dich-24-15#-0.1	1.2.Dich-24-150#3	1.2.Dich-24-1500#3.4	1.2.Dich-48-15#-0.2	1.2.Dich-48-150#2.3	1.2.Dich-48-1500#6.4	1.2.Dich-6-15#-0.2	1.2.Dich-6-150#0	1.2.Dich-6-1500#-0.6	1.4.Dich-24-15#0	1.4.Dich-24-150#0.3	1.4.Dich-24-1500#1.5	1.4.Dich-48-15#0.2	1.4.Dich-48-150#-0.1	1.4.Dich-48-1500#1.6	1.4.Dich-6-15#0.2	1.4.Dich-6-150#0	1.4.Dich-6-1500#0.2	Brom-24-25#0.3	Brom-24-250#7.1	Brom-24-75#2	Brom-48-25#-0.2	Brom-48-250#6	Brom-48-75#0.7	Brom-6-25#-0.4	Brom-6-250#0.2	Brom-6-75#0.5	Diqu-24-10#-0.4	Diqu-24-20#1.4	Diqu-24-25#3.6	Diqu-24-5#-0.1	Diqu-48-10#-0.6	Diqu-48-20#0.2	Diqu-48-25#1.8	Diqu-48-5#0.1	Diqu-6-10#-0.9	Diqu-6-20#0.4	Diqu-6-25#2.8	Diqu-6-5#-1.1	Gala-24-100#1.7	Gala-24-25#1	Gala-24-400#5.3	Gala-48-100#-0.1	Gala-48-25#-0.2	Gala-48-400#8.4	Gala-6-100#2.4	Gala-6-25#-0.3	Gala-6-400#1.8	Mono-24-10#-1
A_43_P17945 LOC306761 similar to coagulation factor XII (Hageman factor); factor XII (LOC306761)	-0.1334	-0.5861	-0.5294	0.0522	-0.3635	-1.051	-0.4159	-0.4052	-0.3799	-0.1577	-0.5194	-0.74	0.4004	0.4906	-0.5924	0.0566	0.1436	0.1794	-0.3464	-0.5092	-0.5316	-0.0182	-1.6496	-0.495	-0.0451	-0.0224	-0.1158	0.0967	-0.2069	-0.2698	0.2755	0.2447	0.0432	0.0719	0.1292	-0.0639	0.0082	0.3792	-0.0811	-0.3112	-0.12	0.2477	-0.1938	-0.1653	-2.1775	0.025	-0.0327	0.0118	-0.0529
A_43_P21684 F5 coagulation factor 5 (F5)	-0.1753	-0.51	-0.6489	0.0235	0.0294	-0.3759	-0.4496	-0.7264	-0.3416	-0.801	-0.8913	-0.9251	-0.3189	-0.2682	-0.6282	-0.7114	-0.6689	-0.7092	0.0467	-0.4062	-0.1106	0.0031	-0.3533	-0.0864	-0.0261	-0.0033	-0.1685	0.2024	-0.0418	-0.0972	0.7693	-0.1789	0.4302	1.199	-0.1105	-0.2454	0.0734	0.4624	-0.0713	-0.2429	-0.1579	-0.7344	0.0121	-0.1357	-1.4623	-0.0593	-0.2008	0.161	0.0169
A_43_P20017 Vwf von Willebrand factor	-0.161	-0.8573	-0.8081	0.0303	-0.1717	-1.1858	0.0317	0.0551	0.2349	0.1566	0.0118	-0.2452	0.0663	0.2844	0.0528	0.5324	0.1442	0.2897	-0.0659	-0.5759	-0.465	-0.0163	-0.8352	0.0979	0.0435	0.0749	-0.2515	0.235	0.0968	0.03	0.113	0.0675	0.0108	-0.4595	0.0958	0.1566	-0.1592	-0.3025	-0.048	-0.0116	0.2618	0.1362	0.094	0.1642	-0.8806	0.2148	0.0932	0.1904	-0.1526
A_42_P681672 F8 coagulation factor VIII	-0.1426	-0.5546	-0.4067	-0.0996	-0.2414	-0.7296	-0.0287	-0.132	-0.1276	0.58	0.3715	-0.1121	0.0604	0.1136	-0.116	-0.0487	0.13	0.4093	0.0174	0.2522	9e-04	0.0287	0.1825	-0.0629	-0.1103	-0.0419	-0.0388	0.1187	-0.1032	-0.456	0.0611	-0.1317	0.0714	0.2154	-0.3265	-0.0681	-0.0378	-0.0728	0.027	0.1782	0.0431	0.7303	-0.0064	0.0639	0.7949	0.0931	-0.0704	0.1901	-0.0598
A_43_P21967 F5 Coagulation factor 5	0.6313	-0.0232	0.0349	-0.0565	-0.0163	-0.3584	0.0145	0.2373	0.631	-0.1396	-0.2624	-0.2743	0.4938	0.5394	0.1112	0.2098	0.2015	0.2477	-0.0578	-0.5882	-0.326	-0.0298	-0.5304	-0.0219	0.0095	-0.0182	-0.0552	0.257	-0.0582	0.0188	-0.0027	-0.4597	-0.1412	0.4299	-0.2754	-0.1081	-0.2478	-0.1257	0.1104	0.1085	-0.4162	-0.2669	0.0484	-0.4015	-1.1882	0.0951	0.1342	0.3804	-0.3606
A_43_P11703 Plau Plasminogen activator, urokinase	0.1331	0.0201	0.3209	-0.3032	0.321	0.576	0.0559	0.0904	-0.0952	0.1456	-0.0936	-0.0929	-0.899	-0.5986	-0.4702	-0.2833	-0.2026	-0.0949	-0.0495	1.0868	-0.0463	-0.2551	1.5501	0.1086	-0.1243	0.497	0.2084	-0.2769	0.2758	1.1634	0.1154	-0.0316	0.475	1.6164	0.2519	-0.0277	0.2252	0.9769	0.0537	0.0178	0.2794	0.6913	-0.1028	0.0289	2.5059	-0.1362	-0.3887	0.2106	0.0943
A_43_P11738 Plat plasminogen activator, tissue (Plat)	-0.0796	-0.1303	-0.3182	-0.1185	-0.0933	-0.1672	-0.0974	0.2799	-0.0445	0.0163	-0.3405	-0.001	0.0106	-0.1016	-0.265	-0.1945	0.0983	-0.0655	0.0845	0.2046	-0.0877	-0.1021	0.0812	0.1309	-0.1392	-0.0066	-0.2067	0.0012	0.0345	0.4864	-0.0063	0.1643	0.207	0.418	-0.0458	0.0908	0.102	0.7623	0.0415	-0.1355	-0.0376	0.2105	-0.1873	-0.1201	1.3746	-0.0227	-0.2448	0.2993	0.4736
A_42_P621864 F2 coagulation factor 2 (F2)	0.0285	-0.0512	-0.2791	0.1822	-0.1044	-0.6822	0.0748	0.0698	-0.0056	-0.292	-0.0766	-0.2118	-0.0337	0.0125	-0.5417	-0.0741	-0.1659	-0.2532	-0.2288	-0.4725	-0.1506	0.1091	-0.615	-0.204	0.148	0.0382	0.095	-0.0621	-0.234	-0.3245	0.2421	-0.0468	0.0528	0.1526	-0.1968	-0.1648	-0.2203	0.1494	-0.0649	-0.0586	-0.023	-0.2595	-0.1367	-0.1656	-2.5536	-0.1679	-0.0384	-0.0983	-0.1067
A_43_P22968 F8 coagulation factor VIII	-0.1898	-0.5786	-0.5993	-0.2871	-0.2382	-0.5097	-0.3382	-0.3604	-0.1517	-0.2886	-0.2883	-0.3162	0.2394	0.234	0.1413	0.1033	0.1233	0.0131	0.329	-0.0464	0.0135	0.1376	-0.33	0.0099	0.155	0.1322	0.0777	-0.0125	-0.1163	-0.2869	-0.0153	-0.2199	-0.0895	-0.0791	-0.183	-0.0025	-0.0799	0.0168	-0.0012	-0.2788	-0.088	-0.119	-0.0316	-0.1748	-0.4636	0.0566	-0.0465	0.0933	-0.0048
A_42_P568705 Serpinb2 serine (or cysteine) proteinase inhibitor, clade B, member 2 (Serpinb2)	-0.1168	-0.4205	-0.0893	-0.3253	-0.194	-0.2448	-0.164	-0.0012	-0.1546	0.4981	0.271	0.0843	0.0805	0.0878	-0.0258	0.2082	0.3026	0.4474	0.195	0.0673	-0.0811	0.0229	-0.0678	0.0773	0.0229	0.093	0.0438	0.183	-0.0424	0.0484	-0.1319	0.1221	-0.2344	-0.334	-0.1861	0.0439	0.3357	0.4337	0.0892	0.1034	-0.1175	0.1525	0.3315	0.181	-0.2315	0.074	0.1633	0.2068	0.1665
A_43_P11464 Fgg fibrinogen, gamma polypeptide (Fgg)	-0.1131	-0.0486	-0.0112	0.2564	0.1399	0.7409	-0.6324	-0.6602	-0.7382	-1.0545	-1.1956	-1.7954	-0.5067	-0.3534	-0.7955	-0.9318	-0.6377	-1.1893	-0.648	1.3628	-0.0985	-0.0398	0.7501	-0.2041	-0.4554	-0.3948	-0.3991	-0.0112	0.2407	0.4514	0.0875	0.0623	0.0315	0.2855	-0.0732	-0.616	-0.4691	-0.0494	-0.3627	0.242	-0.6883	-1.206	-0.0817	-0.1092	-0.9647	-0.1138	-0.1474	-0.3312	-0.1367
A_43_P22265 F5 coagulation factor 5 (F5)	0.3624	-0.0788	-0.4184	-0.2492	0.14	-0.1883	-0.1219	-0.1564	0.1943	-0.253	-0.5187	-0.2051	0.6047	0.5325	0.1024	0.1157	0.0908	-0.1754	0.1776	0.0088	0.1217	0.12	-0.1541	-0.095	0.0822	0.0217	-0.0099	0.3875	-0.1362	-0.1362	0.1677	-0.1472	-0.0658	0.324	-0.2079	-0.2278	-0.2081	-0.0359	0.0471	-0.1696	-0.3053	-0.9921	0.108	-0.1078	-1.6313	0.0304	-0.0624	0.1092	-0.2253
A_43_P22241 F5 coagulation factor 5 (F5)	0.2236	-0.173	-0.224	-0.2874	-0.1309	-0.5165	0.2889	0.0877	0.905	0.0473	-0.0743	-0.077	0.5792	0.5767	0.2062	0.6575	0.5329	0.2703	0.351	-0.193	0.1466	0.3246	-0.2248	0.2909	0.4832	0.2066	0.2304	0.3541	-0.1534	-0.2882	-0.0283	-0.4599	-0.2152	-0.0521	-0.4994	-0.2528	-0.2348	-0.3671	-0.0022	-0.0553	-0.0819	-0.6446	-0.04	-0.1623	-1.216	-0.0192	-0.0805	0.2061	-0.1121
A_42_P504656 F10 coagulation factor X (F10)	0.0865	-0.7646	-0.9516	0.1469	-0.0085	-1.746	-0.4905	-0.5759	-0.3612	-1.4323	-1.4688	-1.9106	-0.2473	-0.292	-0.9671	-0.3125	-0.5001	-0.8746	-0.1711	-1.3974	-0.673	0.2505	-1.6181	0.023	-0.1652	-0.0688	-0.3741	-0.1176	-0.4277	-0.5398	0.415	-0.1444	0.16	0.5878	0.223	-0.154	-0.0742	0.4372	-0.2814	-0.7634	-0.232	-1.0704	-0.0752	-0.1988	-3.6583	-0.0592	-0.2033	-0.1865	0.07
A_43_P16253 F9 Coagulation factor 9	-0.149	-0.8568	-0.9888	0.1382	-0.4281	-1.4209	-0.2685	-0.4624	-0.2241	-0.9005	-1.1235	-1.7621	-0.5289	-0.5984	-1.184	-1.0007	-0.975	-1.0059	-0.3574	-0.9229	-0.7095	0.0157	-0.9454	-0.1725	-0.0405	-0.1082	-0.2077	0.3624	0.027	-0.1214	0.3862	0.2323	0.1574	0.2876	0.1521	-0.1841	-0.2895	0.0459	-0.142	-0.5104	-0.2294	-0.4719	-0.0107	-0.1896	-2.3863	0.1547	-0.1368	0.1668	-0.13
A_43_P15902 Vwf von Willebrand factor	1.1643	0.3249	-0.0357	0.7197	0.458	-0.3766	0.8506	0.6354	0.9784	0.0828	0.0235	-1.6937	-0.0057	-0.074	-0.4448	-0.9639	-1.3668	-1.4468	-0.0483	-1.1801	-0.221	0.3576	-0.8717	0.2425	0.1376	-0.254	0.0565	0.1028	-0.2483	-0.9438	-0.4143	-0.998	-0.9723	-1.3873	-0.9683	-0.494	-0.6196	-1.2665	-0.2543	0.1593	0.3704	-0.2156	0.1833	0.1371	-2.3236	0.725	0.3438	0.7862	-0.1686
A_43_P23092 F5 coagulation factor 5 (F5)	0.126	-0.4913	-0.677	0.1076	-0.0744	-0.7028	-0.0259	-0.0627	0.1056	-0.1781	-0.3969	-0.8799	0.1906	0.1478	-0.387	-0.4433	-0.2831	-0.1732	-0.0259	-0.6772	-0.2406	0.1979	-0.5313	0.106	0.0195	0.0706	-0.1206	0.4536	-0.1206	-0.2074	0.2934	-0.1574	-0.0294	0.4971	-0.4293	-0.2273	-0.3231	-0.1574	-0.1009	0.0839	0.0046	-0.6295	0.1143	-0.0225	-2.1356	0.015	-0.1336	0.0923	0.022
A_43_P21804 F8 coagulation factor VIII	-0.3894	-0.3986	0.6229	0.3294	-0.4507	-0.2315	0.1603	-0.3048	0.5354	-0.2513	-0.1496	-0.0329	0.3033	0.2396	0.0853	0.0145	-0.6808	-0.4344	0.1878	0.1116	-0.0494	0.0822	-0.1621	0.1084	0.214	-0.0843	0.0567	-0.09	-0.2049	-0.5177	-0.1231	-0.4205	-0.4396	-0.1785	-0.325	-0.3536	-0.2918	-0.2393	-0.2558	0.3262	-0.3354	0.3707	-0.0489	-0.101	0.0357	-0.1267	0.0658	0.2073	0.2394
A_42_P758220 Serpine1 Serine (or cysteine) proteinase inhibitor, clade E, member 1	-0.114	1.2874	1.7784	-0.1668	-0.085	2.6158	-0.1142	0.5284	0.4842	0.063	0.6216	0.4484	0.2564	0.1326	0.4952	0.055	-0.1343	0.0301	0.1295	4.4371	0.5571	-0.0612	2.8322	-0.0017	0.1379	0.9538	0.7018	0.0085	1.2284	2.6674	0.1663	-0.1362	0.404	0.4436	-0.256	-0.0301	0.6253	2.2921	0.0868	-0.0839	-0.2148	3.1063	-0.1417	0.0966	2.7801	1.6937	-0.0657	1.2933	-0.0052
A_43_P23175 Fga fibrinogen, alpha polypeptide (Fga)	-0.3883	-0.5542	-0.4867	0.2448	-0.1251	-0.4604	-1.0698	-1.3969	-1.5036	-1.7533	-1.49	-2.4456	-1.015	-0.967	-1.5865	-1.2466	-1.0879	-1.9609	-0.7209	1.3451	-0.4463	0.0041	-0.0552	-0.3127	-0.3164	-0.4941	-0.451	0.153	0.5326	1.4951	0.7552	-0.0343	0.4024	1.179	0.297	-0.7527	0.2492	0.72	-0.4865	0.0133	-0.9014	-2.3378	-0.126	-0.1912	-2.3653	0.001	-0.3697	-0.3893	-0.1276
A_43_P21601 F5 coagulation factor 5 (F5)	0.1649	-0.161	-0.1337	-0.1904	-0.2141	-0.3006	0.0943	0.1378	0.1864	0.0582	-0.2013	0.179	-0.1323	-0.023	0.0329	0.3112	0.2307	0.0181	0.0266	-0.1932	-0.2954	0.0249	-0.1569	-0.019	0.1045	0.0273	-0.0334	0.2466	-0.0155	-0.2364	0.0642	0.0895	0.0732	0.2751	-0.114	-0.1094	-0.0352	0.0472	-0.0262	-0.0344	-0.0461	-0.1676	-0.0705	0.0681	-0.5102	0.0422	-0.0244	0.186	-0.3881
A_42_P804288 Vwf von Willebrand factor	0.0392	-0.256	-0.3355	-0.0708	-0.0888	-0.335	0.0036	-0.1156	-0.0476	0.0343	0.0642	-0.0359	0.1458	0.209	0.0072	0.4783	0.4539	0.4012	-0.1171	-0.0403	-0.2102	0.0285	-0.0682	-0.0327	-0.0328	0.0946	-0.015	0.0455	-0.0262	-0.0636	0.1195	-0.0875	-0.0159	0.1056	-0.1074	-0.0109	-0.0327	0.1777	-0.0153	-0.0243	-0.0177	0.6527	0.0108	-0.0874	0.3445	0.1661	-0.1127	0.0979	0.026
A_43_P21694 Vwf Von Willebrand factor	-0.1719	-0.9084	-1.0139	-0.2864	-0.601	-1.4692	-0.1556	-0.1907	-0.1559	-0.0698	-0.3279	-0.8493	0.1778	0.1513	-0.7017	0.2515	0.2663	0.2734	-0.2002	-0.8028	-0.5963	-0.088	-1.1742	-0.3881	0.0315	-0.0694	-0.1066	-0.1998	-0.4172	-0.721	-0.0751	-0.3485	-0.3476	-0.6001	-0.1093	-0.0194	-0.2389	-0.1259	-0.0412	-0.238	0.0487	0.1942	-0.1066	-0.0427	-1.7284	0.1174	-0.0099	-0.0103	-0.0055
A_43_P10037 Fgb Fibrinogen, B beta polypeptide	-0.301	-0.554	-0.976	-0.615	-0.3196	0.4942	-0.2177	-0.1143	-0.1973	-0.2385	-0.0989	-0.297	0.8191	0.4739	0.2101	-0.1879	-0.2772	-0.1342	-0.2376	0.5594	0.1149	0.029	0.1862	-0.1318	0.155	-0.0452	0.0936	-0.934	-0.1574	-0.2405	-0.1784	-0.4431	-0.2545	0.0776	-0.737	-0.3334	-0.9337	0.4968	-0.1662	0.2624	-0.3046	-0.9219	-0.4416	-0.2156	-0.4764	-0.3139	-0.1925	-0.2666	-0.1152
A_43_P16256 Fgb Rat beta-fibrinogen mRNA, 3' end.	0.1696	-0.088	0.2539	0.2952	-0.0799	-0.0289	-0.1066	-0.0303	-0.1632	0.0979	-0.1156	-0.5993	-0.4306	-0.289	-0.6946	-0.3472	-0.0044	-0.2708	-0.5396	1.0421	-0.5173	0.0855	0.3406	0.0438	-0.1581	-0.0741	-0.1889	0.148	0.4121	0.688	0.1818	0.3199	0.1728	0.2817	0.1467	-0.2445	0.1627	0.3248	-0.2007	0.2074	-0.4429	-1.6094	0.0105	0.0528	-1.5591	0.1667	-0.0362	0.0861	-0.0896
A_42_P599062 Plg Plasminogen	-0.0935	-0.9728	-1.4524	0.0991	-0.2294	-1.6619	-0.1659	-0.3168	-0.2802	-0.1515	-0.3751	-1.3909	-0.0624	0.0274	-1.0171	-0.2788	-0.252	-0.2447	-0.4826	-1.7523	-0.7092	0.1228	-1.3285	-0.152	-0.0804	-0.1514	-0.1178	-0.1171	-0.3766	-0.5132	0.2416	0.023	0.0768	0.1668	0.1094	-0.1509	-0.1422	0.1996	-0.1464	-0.2709	-0.0395	-0.2651	-0.0704	-0.0896	-2.5309	-0.0828	-0.0872	-0.0566	-0.0565
A_43_P16445 LOC501661 Similar to Factor VIII associated protein	-0.0373	-0.0628	-0.0042	0.0454	0.1335	0.0468	-0.4875	-0.6398	-0.4745	-0.6632	-0.6057	-0.1689	0.1128	0.0945	0.2026	-0.0339	-0.1111	-0.2561	0.1614	-0.0123	0.03	0.0457	-0.3925	0.0034	-0.108	-0.1768	-0.2026	-0.1147	-0.0559	0.1957	0.2074	-0.0894	0.0876	0.2954	0.0885	0.021	0.1621	0.3579	0.0753	-0.2624	-0.1212	-0.4647	-0.0775	-0.155	-0.632	-0.4258	-0.093	-0.2746	0.187
A_43_P20238 F13b_predicted similar to coagulation factor XIII, beta subunit (LOC289055)	-0.0238	-0.6704	-1.0439	0.035	-0.0202	-0.8396	-0.438	-0.6274	-0.6653	-0.9272	-0.5938	-0.6427	-0.3665	-0.4727	-0.7513	-0.2802	-0.6021	-1.0686	-0.1179	-0.9252	-0.2392	0.2314	-0.8822	0.0616	0.0566	-0.1522	-0.125	-0.0263	-0.2231	-0.2466	0.3602	-0.1055	0.3049	0.7392	0.3226	-0.1593	0.0878	0.7824	-0.2097	-0.4939	-0.0238	-0.6973	0.0346	-0.1027	-2.0652	0.0257	-0.1242	-0.036	0.1043
lalt.pool	-0.075	2.975	3.425	-0.2	2.325	6.4	-0.225	-0.025	-0.55	0.05	0.275	1.525	0.15	-0.125	1.575	0.15	0.025	0.15	0.275	7.1	1.975	-0.15	6.025	0.675	-0.35	0.15	0.475	-0.4333	1.4167	3.5833	-0.0667	-0.6333	0.2167	1.8	0.1167	-0.9333	0.35	2.8333	-1.1	1.675	1.025	5.325	-0.125	-0.25	8.425	2.35	-0.325	1.825	-0.95
[truncated: 25 more columns]
