# Supplementary material for: Gene set enrichment analysis for non-monotone association and multiple experimental categories
Source: BMC Bioinformatics. 2008 Nov 14;9:481. doi: 10.1186/1471-2105-9-481 (PMC2636811; doi:10.1186/1471-2105-9-481)
Supplement: Additional file 2 — Sets and Expression. The intermediate analysis results of NCT compendium data set. Sets directory contains lists of identified gene sets under different across-compound (category) selection criteria. Compound specific p-values, set size, etc are provided. Expression directory contains extracted expression data for respective identified gene sets. [file 1471-2105-9-481-S2.zip › SetsAndExpression/expression/C2-6of8liverp05-Cfilter-5-blood-GAMMA_HEXACHLOROCYCLOHEXANE_DEGRADATION.txt]

geneids	1.2.Dich-24-15#-0.1	1.2.Dich-24-150#3	1.2.Dich-24-1500#3.4	1.2.Dich-48-15#-0.2	1.2.Dich-48-150#2.3	1.2.Dich-48-1500#6.4	1.2.Dich-6-15#-0.2	1.2.Dich-6-150#0	1.2.Dich-6-1500#-0.6	1.4.Dich-24-15#0	1.4.Dich-24-150#0.3	1.4.Dich-24-1500#1.5	1.4.Dich-48-15#0.2	1.4.Dich-48-150#-0.1	1.4.Dich-48-1500#1.6	1.4.Dich-6-15#0.2	1.4.Dich-6-150#0	1.4.Dich-6-1500#0.2	Brom-24-25#0.3	Brom-24-250#7.1	Brom-24-75#2	Brom-48-25#-0.2	Brom-48-250#6	Brom-48-75#0.7	Brom-6-25#-0.4	Brom-6-250#0.2	Brom-6-75#0.5	Diqu-24-10#-0.4	Diqu-24-20#1.4	Diqu-24-25#3.6	Diqu-24-5#-0.1	Diqu-48-10#-0.6	Diqu-48-20#0.2	Diqu-48-25#1.8	Diqu-48-5#0.1	Diqu-6-10#-0.9	Diqu-6-20#0.4	Diqu-6-25#2.8	Diqu-6-5#-1.1	Gala-24-100#1.7	Gala-24-25#1	Gala-24-400#5.3	Gala-48-100#-0.1	Gala-48-25#-0.2	Gala-48-400#8.4	Gala-6-100#2.4	Gala-6-25#-0.3	Gala-6-400#1.8	Mono-24-10#-1
A_42_P604399 Cyp51 cytochrome P450, subfamily 51 (Cyp51)	-0.107	0.0155	-0.2386	0.05	0.0427	-0.1543	-0.0511	-0.058	0.0485	-0.3115	-0.2586	-0.3616	-0.5032	-0.3092	-0.2599	0.1334	0.0799	0.0983	0.0229	-0.0962	0.1203	-0.0542	-0.0646	-0.0039	0.1331	0.1905	0.1618	0.5521	0.3444	0.1677	0.527	0.0183	0.0964	0.3851	0.2844	0.2977	0.7553	0.4432	0.2523	-0.1642	-0.1088	0.0509	-0.3408	-0.4019	0.1107	-0.0027	0.06	-0.204	0.1869
A_42_P780094 Cyp4b1 cytochrome P450, family 4, subfamily b, polypeptide 1 (Cyp4b1)	0.0836	0.0058	0.1246	0.0775	-0.0582	-0.1986	-0.0792	-0.0326	0.0318	0.1356	0.1208	0.1056	-0.0315	0.0134	-0.113	0.1397	0.147	0.2156	2e-04	0.0102	0.0849	-0.0622	-0.0725	-0.0762	-0.1837	-0.0346	-0.1442	0.2465	0.2765	0.2596	0.2417	-0.0179	-0.0826	-0.0131	0.0039	0.197	0.1262	0.3147	0.1463	0.1179	0.1488	-0.1352	0.1116	0.0541	0.0542	0.0523	0.0152	0.0102	0.0331
A_42_P814662 Cyp2e1 cytochrome P450, family 2, subfamily e, polypeptide 1 (Cyp2e1)	0.0709	0.0371	0.0731	0.1042	-0.0418	-0.1652	-0.1142	-0.0519	-0.0722	0.1537	0.115	0.1226	-0.0073	0.0587	-0.0555	0.1357	0.1227	0.1524	0.0363	0.0058	0.0361	-0.0047	-0.114	-0.0159	-0.2064	-0.0791	-0.1905	0.171	0.1703	0.0312	0.1435	-0.053	-0.088	-0.0684	-0.062	0.0506	0.0578	0.2094	0.0483	0.0909	0.0608	-0.1412	0.0755	-0.0417	-0.007	-0.0182	0.0224	-0.01	-0.0166
A_43_P12054 Acpp acid phosphatase, prostate (Acpp)	0.2237	0.0314	0.4503	-0.2511	0.1388	0.3426	0.3689	0.1232	0.3765	-0.0552	0.5549	-0.2064	0.0871	-0.0576	-0.2972	0.3169	0.1326	0.1026	0.1513	-0.1491	0.0909	-0.3076	-0.1138	-0.0598	-0.0412	0.0948	-0.0468	-0.3618	-0.1782	0.2327	-0.0015	-0.0903	-0.1406	-0.1851	-0.1731	0.3468	0.4402	-0.0708	-0.0281	-0.1814	-0.1956	-0.1076	-0.2286	0.252	0.1497	0.2353	0.029	0.1419	-0.1147
A_43_P12077 Acp1 Acid phosphatase 1, soluble	0.0411	-0.1646	0.098	-0.0576	0.5717	0.2272	0.0283	0.0567	0.103	0.1839	0.4731	0.1289	0.1376	-0.0414	0.0251	0.1595	-0.1188	0.1196	-0.2014	0.0604	-0.068	-0.1155	0.7876	0.3854	0.0937	0.2048	0.164	-0.5843	-0.3264	0.1495	-0.5641	0.0481	0.1067	0.0362	0.1507	0.2498	0.1364	-0.2597	0.2322	0.0782	-0.077	0.0552	0.0872	0.0986	-0.2746	-0.3488	-0.1197	-0.0892	-0.3866
A_42_P751094 Cyp2c6 Cytochrome P450, subfamily IIC6 (Cyp2c6)	0.1028	0.0196	0.0693	0.0284	-0.0631	-0.0265	0.0818	0.2024	0.2559	0.0898	0.2053	0.2113	0.291	0.3166	0.2408	0.2183	0.2437	0.4203	-0.0559	0.1109	0.0281	-0.04	-0.1861	-0.1403	-0.0722	0.0102	-0.0684	-0.0897	-0.1399	0.164	0.0095	-0.2157	-0.281	-0.2314	-0.0808	0.2219	-0.0176	-0.0607	0.2555	0.1995	0.1416	0.1592	0.432	0.3514	0.1905	0.204	0.0415	0.2422	0.2818
A_43_P11716 Cyp3a3 cytochrome P450, subfamily 3A, polypeptide 3 (Cyp3a3)	-0.0202	-0.2458	-0.1782	-0.1101	-0.0092	0.1254	0.0524	0.0069	-0.1649	-0.2629	-0.079	-0.0623	0.0594	0.0433	-0.1673	-0.0448	-0.2043	-0.2078	-0.0658	0.1909	-0.1219	0.1538	0.0445	0.1728	0.0874	-0.1258	-0.0293	0.1177	0.0137	-0.5764	0.0179	-0.1506	-0.1711	-0.0814	-0.2638	-0.2898	0.1249	0.2146	-0.2092	-0.1999	-0.2119	-0.1645	-0.0633	-0.0097	0.0378	-0.0742	-0.1045	-0.1042	6e-04
A_43_P11762 Acp2 Acid phosphatase 2, lysosomal	0.0902	0.0736	0.2081	0.0181	0.0147	-0.1868	-0.0932	-0.0189	0.0017	0.0282	-0.039	-0.0014	-0.2878	-0.2273	-0.148	0.1836	0.2282	0.3759	0.0138	0.0635	0.1023	-0.0112	-0.1841	-0.09	-0.2242	-0.0557	-0.1775	0.4346	0.2059	0.4117	0.372	0.0816	0.0504	0.1903	0.1333	0.3512	0.1854	0.5408	0.2389	0.0993	-0.1262	-0.0682	-0.1048	0.1003	0.0228	0.0201	0.0232	-0.073	0.0376
A_43_P12281 Alpi Alkaline phosphatase 1, intestinal, defined by SSR (Alpi)	0.0556	0.0328	0.1152	0.0127	-0.12	-0.1972	-0.0202	0.0016	-0.0094	0.1456	0.1148	0.1087	0.0213	0.0259	-0.1293	0.0604	0.0679	0.1185	-0.0045	-0.0284	0.0308	-0.0493	-0.1	-0.0733	-0.0904	0.0104	-0.05	0.0875	0.0471	0.0755	0.0785	-0.02	-0.0049	-0.105	-0.0369	0.0942	0.0199	0.1026	0.0842	0.0366	0.0044	-0.089	0.0602	-0.0796	-0.0761	0.03	0.014	-0.0114	-0.1029
A_43_P12291 Alpi2 intestinal alkaline phosphatase-II (IAP-II) gene	-0.0011	0.0326	0.054	0.044	-0.0667	0.0316	0.0322	0.0419	0.086	-0.0853	-0.0784	-0.0859	-0.045	-0.0299	-0.1604	-0.0554	-0.0466	0.0057	0.0174	0.0498	-0.0163	-0.0774	-0.0817	-0.0725	0.1664	0.1261	0.1046	0.261	0.2359	0.2048	0.1675	-0.0041	-0.0517	0.0321	0.0555	0.1008	0.0761	0.2369	0.1085	0.0126	-9e-04	-0.11	0.0867	0.0294	0.0782	0.0462	0.0087	-0.007	0.0069
A_42_P668972 Acp1 Acid phosphatase 1, soluble	-0.1514	-0.1816	-0.2094	0.142	0.5348	-0.1316	-0.0624	-0.1087	-0.1918	0.1045	0.1423	-0.1068	-0.4416	-0.3113	-0.2274	-0.0572	-0.073	-0.2068	0.0025	-1.203	-0.022	-0.0891	1.1166	0.5062	0.1325	0.1986	0.1892	0.251	0.2039	-0.1309	-0.1095	-0.0127	0.3239	0.6915	0.1351	0.1014	-0.1279	0.0942	0.0422	-0.0429	-0.134	0.3418	-0.1478	0.1098	0.174	-0.1492	-0.0149	0.0738	-0.381
A_43_P11684 Alpl alkaline phosphatase, tissue-nonspecific (Alpl)	0.0471	-0.1119	2.7679	-0.2618	0.2197	2.1149	0.086	0.7287	1.037	0.0094	0	0.3017	0.107	-0.0796	0.1632	0	0.1892	0	-0.0504	2.7862	-0.0226	-1.0234	2.2554	0	-0.183	0.143	0.1555	-0.3099	0.0648	0.6648	-0.3374	0.083	0.0744	1.571	-0.008	-0.5933	0.6606	0.5003	-0.7723	1.288	-0.5918	0.4079	0.2036	0.8526	0.4406	0.5094	0.0371	-0.3034	0
A_43_P11454 Cyp1a2 cytochrome P450, family 1, subfamily a, polypeptide 2 (Cyp1a2)	0.2318	0.0647	0.2722	0.0732	-0.0891	-0.2487	0.0015	0.142	0.2398	-0.2145	0.2812	0.2177	-0.0335	0.0173	0.0882	0.1754	0.2008	0.5587	0.1084	0.0481	0.0359	-0.0601	-0.2148	-0.0978	-0.176	0.1133	-0.1313	0.3683	0.2879	0.1994	0.2372	0.0362	-0.175	-0.1153	-0.0876	0.3102	0.2404	0.5562	0.3336	0.1532	0.0113	0.0106	0.1058	0.1868	0.1955	0.1721	-0.0313	0.1261	0.0294
A_43_P11453 Cyp1a1 cytochrome P450, family 1, subfamily a, polypeptide 1 (Cyp1a1)	0.1691	-0.0096	0.3104	0.0711	-0.281	0.2322	0.0091	0.2404	0.1946	0.0727	0.2494	0.0564	0.2482	0.2362	0.1669	0.051	0.032	0.1649	-0.2139	0.0959	-0.0884	-0.0849	0.5053	-0.1523	-0.2063	0.0438	-0.0749	0.212	-9e-04	-0.0255	-0.0987	-0.2323	-0.0829	-0.224	-0.1953	0.228	0.0856	0.1763	0.2177	0.0996	-0.1321	0.2079	0.3015	0.1425	0.0816	0.1009	0.0236	0.082	0.0913
A_42_P820633 Cyp2c Cytochrome P450, subfamily IIC (mephenytoin 4-hydroxylase) (Cyp2c)	0.0158	-0.0016	0.0155	-0.0644	-0.0777	-0.0826	0.114	0.1733	0.2292	0.0099	0.1106	0.0344	0.2195	0.1812	0.109	-0.04	-0.0331	0.1126	-0.0804	0.0276	-0.0416	-0.0844	-0.1342	-0.1623	0.294	0.1455	0.2419	-0.3548	-0.357	0.1838	-0.2316	-0.0617	-0.1209	-0.2666	0.042	0.1677	-0.1092	-0.2129	0.1709	0.0142	-0.0307	0.0014	0.2748	0.1889	0.0619	0.1064	0.0168	0.088	0.0783
A_43_P11810 Cyp19a1 cytochrome P450, family 19, subfamily a, polypeptide 1 (Cyp19a1)	0.2708	0.0123	0.3717	0.0574	-0.1504	0.0082	0.085	0.2497	0.2097	0.3046	0.4818	0.061	-0.0919	0.3736	-0.12	0.2927	0.2158	0.5576	0.0656	0.2037	0.0119	0.1799	0.0262	-0.151	-0.1441	-0.3041	-0.1172	0.5082	0.1984	0.2033	0.4824	-0.0758	-0.0052	0.0822	-0.2259	0.1867	0.3894	0.3078	0.297	0.3329	0.0477	0.1098	0.3865	-0.2376	0.3951	0.1903	-0.0478	0.4951	-0.0468
A_42_P682875 Pon1 paraoxonase 1 (Pon1)	0.0205	0.0803	0.1683	0.2398	0.1092	0.1226	-0.114	-0.1309	0.0023	-0.1117	-0.0875	-0.1211	-0.4808	-0.3037	-0.4348	0.1637	0.0566	0.2162	0.118	0.2821	0.2102	-0.097	-0.0181	0.031	-0.0772	0.1578	-0.036	1.0734	1.0699	0.3157	0.7473	0.059	-0.0016	0.5221	-0.0039	0.1597	0.4535	1.0247	0.2294	0.045	0.0155	-0.1915	-0.1247	0.0115	0.1804	-0.0427	0.054	-0.0943	0.0253
A_42_P635007 Cyp51 cytochrome P450, subfamily 51 (Cyp51)	-0.0874	0.0098	-0.4965	0.1566	0.0954	0.0878	-7e-04	0.0516	-0.2906	0.1876	0.0798	0.0708	0.2654	0.2065	0.3714	0.2873	0.087	-0.2326	-0.001	-0.188	0.1392	0.2151	0.0222	-0.0341	0.0349	0.0148	0.2183	-0.2648	-0.1474	-0.2747	-0.1021	-6e-04	0.0947	-0.0331	0.0867	-0.4273	-0.3392	-0.3053	-0.2181	-0.0572	0.2999	0.1524	0.1922	0.1758	0.2793	0.0751	0.1662	0.0895	0.05
A_42_P675879 Cyp4f4 cytochrome P450 4F4	0.1304	-0.0995	0.1389	0.2009	-0.0555	-0.0888	0.1262	0.2136	0.1696	-0.1202	0.372	-0.0418	0.1338	0.0015	-0.2564	0.1496	0.0855	0.4646	-0.0074	0.2823	-0.0433	-0.0149	0.0309	-0.0224	0.0582	0.0844	-0.0376	0.0725	0.1124	-0.2056	0.0134	-0.1158	-0.1877	-0.0309	0.0408	0.1997	0.1446	0.256	0.263	0.3025	0.1364	-0.0183	0.1721	0.0515	0.1159	0.1266	-0.1726	0.0289	0.1596
A_43_P14568 Cyp51 cytochrome P450, subfamily 51 (Cyp51)	-0.3279	0.0261	-1.2839	0.0101	0.1554	-0.019	0.1681	-0.3877	-0.7131	-0.1356	-0.1678	-0.2415	0.3562	0.2318	0.4932	-0.0016	-0.1218	-0.6631	0.1386	-0.6173	0.2241	0.3753	0.2523	0.1724	0.0746	-0.5031	0.0895	-0.2167	-0.2914	-0.787	-0.2639	0.1028	0.2119	0.0161	0.0717	-0.8234	-0.5254	-0.7034	-0.6908	-0.104	0.4282	0.5568	-0.0416	-0.108	0.2547	-0.0665	0.0253	-0.1139	-0.0797
A_43_P13283 Cyp2d22 cytochrome P450, family 2, subfamily d, polypeptide 22 (Cyp2d22)	-0.0878	-0.1672	-0.3777	-0.2211	-0.0094	0.0362	0.0713	-0.0583	-0.124	0.0715	-0.031	0.016	0.3551	0.3202	0.345	-0.2294	-0.2588	-0.48	-0.0334	-0.012	-0.0588	0.2644	0.1195	0.1807	0.3274	-0.0988	0.164	-0.4734	-0.5674	-0.5907	-0.3957	-0.0607	-0.0096	-0.189	-0.2732	-0.429	-0.2913	-0.5616	-0.3382	0.14	0.2282	0.132	-0.0302	-0.1357	-0.1505	-0.1023	-0.0388	-0.0554	-0.3697
A_42_P553201 Acp5 Acid phosphatase 5, tartrate resistant	-0.4108	-0.3685	-2.5542	-0.2738	0.0445	-0.8188	-0.1112	-0.7642	-1.5191	-0.5454	-0.7853	-0.6001	-0.3652	-0.2242	0.227	-0.406	-0.5868	-1.4618	0.3706	-1.8881	0.2442	0.2601	0.134	0.219	-0.1356	-0.9567	0.0627	-1.1776	-1.4988	-1.2654	-0.5813	0.0707	0.1918	-0.2603	0.3515	-0.6647	-1.2795	-1.9451	-0.83	-0.8401	-0.1394	-0.0357	-0.6354	-0.9313	-0.61	-0.3122	-0.0083	-0.6394	0.1203
A_42_P792497 Cyp2j4 cytochrome P450, family 2, subfamily J, polypeptide 4 (Cyp2j4)	0.03	0.0596	0.2037	0.2041	-0.04	-0.0662	-0.0873	0.0159	0.1136	-0.18	-0.1823	-0.0742	-0.2768	-0.1412	-0.3924	0.1532	0.1378	0.3109	0.016	0.0902	0.0724	-0.0482	-0.0897	-0.0448	-0.049	0.1116	-0.0198	0.4277	0.4584	0.4479	0.4193	0.111	0.0288	0.2301	0.1857	0.3678	0.3676	0.6285	0.2871	0.0886	0.0022	-0.2384	-0.0526	-0.1759	-0.0993	0.0455	0.031	-0.056	0.1032
A_43_P13933 Pon1 paraoxonase 1 (Pon1)	0.1711	0.1075	-0.1349	0.0624	0.1698	0.7332	0.3752	-0.1872	-0.0386	0.1435	0.0819	-0.1531	-0.1546	0.014	0.0191	-0.1748	0.3782	0.108	0.1586	0.2489	-0.0563	0.3024	0.3508	0.1293	0.1498	0.141	0.0981	-0.4218	-0.1252	-0.4624	0.0674	-0.1024	-0.2132	0.4249	-0.2321	-0.058	0.1756	0.2	-0.2866	-0.5986	0.158	-0.026	0.0848	-0.2172	0.9256	-0.3007	-0.1205	0.1614	0.05
A_42_P678870 Cyp2f2 cytochrome P450, family 2, subfamily f, polypeptide 2 (Cyp2f2)	0.1276	0.0477	0.3087	0.1213	-0.1097	-0.0449	0.1051	0.1531	0.287	0.0498	0.2115	0.1247	0.1841	0.0252	0.0529	0.0105	0.0254	0.4816	0.153	0.144	0.13	-0.0303	-0.1368	-0.038	-0.0298	0.0771	0.0582	0.0662	0.1149	0.3551	0.1567	-0.087	-0.1134	-0.1076	0.0993	0.3576	-0.1228	0.0501	0.317	0.253	0.0882	0.0476	0.1732	0.2672	0.0134	0.0431	0.0994	0.1429	-0.0594
lalt.pool	-0.075	2.975	3.425	-0.2	2.325	6.4	-0.225	-0.025	-0.55	0.05	0.275	1.525	0.15	-0.125	1.575	0.15	0.025	0.15	0.275	7.1	1.975	-0.15	6.025	0.675	-0.35	0.15	0.475	-0.4333	1.4167	3.5833	-0.0667	-0.6333	0.2167	1.8	0.1167	-0.9333	0.35	2.8333	-1.1	1.675	1.025	5.325	-0.125	-0.25	8.425	2.35	-0.325	1.825	-0.95
[truncated: 25 more columns]
