# Supplementary material for: Gene set enrichment analysis for non-monotone association and multiple experimental categories
Source: BMC Bioinformatics. 2008 Nov 14;9:481. doi: 10.1186/1471-2105-9-481 (PMC2636811; doi:10.1186/1471-2105-9-481)
Supplement: Additional file 2 — Sets and Expression. The intermediate analysis results of NCT compendium data set. Sets directory contains lists of identified gene sets under different across-compound (category) selection criteria. Compound specific p-values, set size, etc are provided. Expression directory contains extracted expression data for respective identified gene sets. [file 1471-2105-9-481-S2.zip › SetsAndExpression/expression/C2-6of8liverp05-Cfilter-5-liver-GAMMA_HEXACHLOROCYCLOHEXANE_DEGRADATION.txt]

geneids	1.2.Dich-24-15#-0.1	1.2.Dich-24-150#3	1.2.Dich-24-1500#3.4	1.2.Dich-48-15#-0.2	1.2.Dich-48-150#2.3	1.2.Dich-48-1500#6.4	1.2.Dich-6-15#-0.2	1.2.Dich-6-150#0	1.2.Dich-6-1500#-0.6	1.4.Dich-24-15#0	1.4.Dich-24-150#0.3	1.4.Dich-24-1500#1.5	1.4.Dich-48-15#0.2	1.4.Dich-48-150#-0.1	1.4.Dich-48-1500#1.6	1.4.Dich-6-15#0.2	1.4.Dich-6-150#0	1.4.Dich-6-1500#0.2	Brom-24-25#0.3	Brom-24-250#7.1	Brom-24-75#2	Brom-48-25#-0.2	Brom-48-250#6	Brom-48-75#0.7	Brom-6-25#-0.4	Brom-6-250#0.2	Brom-6-75#0.5	Diqu-24-10#-0.4	Diqu-24-20#1.4	Diqu-24-25#3.6	Diqu-24-5#-0.1	Diqu-48-10#-0.6	Diqu-48-20#0.2	Diqu-48-25#1.8	Diqu-48-5#0.1	Diqu-6-10#-0.9	Diqu-6-20#0.4	Diqu-6-25#2.8	Diqu-6-5#-1.1	Gala-24-100#1.7	Gala-24-25#1	Gala-24-400#5.3	Gala-48-100#-0.1	Gala-48-25#-0.2	Gala-48-400#8.4	Gala-6-100#2.4	Gala-6-25#-0.3	Gala-6-400#1.8	Mono-24-10#-1
A_42_P604399 Cyp51 cytochrome P450, subfamily 51 (Cyp51)	-0.1077	-2.4385	-2.7548	0.0586	0.1412	-0.7168	0.0453	-1.0065	-1.0382	0.2105	0.456	-1.8614	-0.357	-0.3399	-0.2698	-0.0792	-0.5946	-1.537	-0.298	-1.3153	-1.3265	0.1998	-0.1182	0.3478	-0.4651	-1.2177	-0.753	0.2813	-0.6712	-1.462	-0.0585	0.8781	0.4527	0.4174	0.1212	-0.6741	-1.1649	-1.2588	-0.7373	-0.3774	-0.1002	-1.9694	0.2363	0.0627	-2.1162	-0.3908	-0.1257	-0.0894	-0.1434
A_42_P780094 Cyp4b1 cytochrome P450, family 4, subfamily b, polypeptide 1 (Cyp4b1)	0.0421	-0.7283	-0.1338	-0.038	-0.2766	-1.4987	0.2287	0.4957	0.6327	0.2988	0.3313	-0.348	0.1734	-0.1501	-0.7502	0.263	0.3992	0.6924	-0.3362	0.6538	-1.0151	-0.0148	-1.4923	0.0809	-0.2163	0.4676	-0.4986	0.3068	-0.062	-0.4331	-0.1901	0.4091	-0.0175	-0.1552	0.1371	0.2753	0.2199	-0.2077	0.1044	0.2435	0.25	-0.0872	0.118	0.0932	0.9588	-0.8836	0.0285	-0.5404	0.1215
A_42_P814662 Cyp2e1 cytochrome P450, family 2, subfamily e, polypeptide 1 (Cyp2e1)	-0.3928	-0.5632	-0.6601	-0.119	-0.4514	-2.9644	-0.5686	-0.7466	-0.6041	-0.9261	-0.5474	-0.3174	-0.0666	-0.0394	-1.7313	-0.0496	-0.2578	-0.5058	0.6817	-1.2403	0.4333	0.3236	-3.8586	-0.2608	-0.0204	-0.107	-0.233	0.8441	-0.2007	-0.202	0.6186	0.4608	0.2997	0.9169	0.0338	-0.172	0.2132	0.2914	-0.1124	0.0786	0.2362	1.0778	-0.3237	-0.3366	-2.7132	-0.2416	-0.0972	0.0125	0.2478
A_43_P12054 Acpp acid phosphatase, prostate (Acpp)	0.2508	-0.3682	0.5559	0.4024	-0.2951	-0.5906	0.6216	0.733	0.4716	-0.1851	-0.5588	-1.2733	0.1906	-0.372	-0.4618	-0.2841	-0.4029	-0.2332	-1.0642	-0.2335	-0.8059	0.0781	0.6518	-0.213	0.2244	0.0785	0.0456	-0.2281	0.3491	0.8027	-0.1188	-0.8729	-0.0512	-0.3458	-0.2411	-0.1329	0.4535	0.7735	0.0118	0.3228	0.0498	0.0587	-0.3584	0.0032	1.243	0.2454	-0.2643	0.2218	-0.4226
A_43_P12077 Acp1 Acid phosphatase 1, soluble	-0.1472	0.6926	0.8252	0.1862	0.4372	1.0699	-0.3421	-0.4112	-0.1236	-1.0279	-0.4821	0.0372	-0.5515	-0.6705	0.298	-0.8733	-1.0054	-1.0171	0.5832	0.6418	1.3933	0.1368	0.9032	0.2885	0.2473	-0.0685	0.3272	-0.34	0.2107	0.6058	-0.2125	-0.1529	-0.1074	-0.3621	0.088	-0.1667	-0.0859	-0.6185	-0.0792	0.072	-0.0852	-0.7879	0.1183	0.0151	0.5476	-0.062	0.0232	0.176	-0.0271
A_42_P751094 Cyp2c6 Cytochrome P450, subfamily IIC6 (Cyp2c6)	0.0057	-0.5342	-0.8786	0.0602	-0.0978	-1.0677	-0.3058	-0.592	-0.029	-0.2136	-0.3016	1.0252	-0.326	-0.0553	1.0667	-0.1839	-0.0014	0.8258	-0.1432	-2.3284	-0.3581	-0.0822	-1.7383	-0.3202	-0.3524	-0.3486	-0.4988	0.2134	-0.5679	-0.942	-0.0997	0.2637	-0.162	-0.4942	-0.1362	-0.358	-0.3629	-0.6931	-0.0816	-0.0282	0.0048	-0.3619	-0.0774	-0.1337	-3.5885	-0.3318	-0.0696	-0.107	0.13
A_43_P11716 Cyp3a3 cytochrome P450, subfamily 3A, polypeptide 3 (Cyp3a3)	-0.1348	-1.1529	-0.5714	0.1211	-0.7822	-3.0682	0.1442	-0.2674	-0.2306	-0.186	0.1509	0.9654	-0.5318	-0.263	0.2354	-0.1154	-0.2099	0.1697	-0.0616	-2.4591	-0.5098	-0.4411	-4.0329	-1.2694	-0.1273	-0.192	-0.067	0.2018	-0.7755	-0.8245	0.1228	0.1821	-0.8331	-1.1611	0.1184	-0.1816	-0.2822	-0.1573	0.0465	-0.0978	0.2476	0.811	-0.5122	-0.1084	-3.0818	0.0368	0.126	0.0918	0.4096
A_43_P11762 Acp2 Acid phosphatase 2, lysosomal	0.0259	-0.2524	-0.9522	-0.1528	-0.3209	-0.9805	0.042	-0.3224	-0.3708	-0.3574	-0.2797	-0.3747	-0.5574	-0.6385	-0.6061	0.0067	0.0089	-0.0746	-0.1892	-1.2519	-0.3613	-0.2415	-0.8404	-0.3397	-0.5757	-0.5021	-0.7883	0.009	0.1479	0.2018	0.1605	0.1431	0.1909	0.2057	0.294	0.3191	-0.0247	-0.0897	0.119	-0.4394	-0.1434	-0.9078	0.2692	0.1572	-0.6372	-0.429	0.026	-0.1004	0.0881
A_43_P12281 Alpi Alkaline phosphatase 1, intestinal, defined by SSR (Alpi)	0.2395	-0.0754	0.0274	-0.3868	-0.2968	-0.5569	-0.0339	0.0055	0.2852	0.3384	0.1312	0.3004	0.4811	0.574	0.4207	0.6684	0.847	0.7074	0.0217	-0.2054	-0.2691	-0.0445	-0.4753	-0.1875	0.0524	0.0204	0.0139	0.041	-0.158	-0.3807	-0.0229	-0.1216	-0.1137	-0.0091	-0.1428	0.118	0.0393	0.279	0.074	0.013	0.041	0.0505	0.0222	0.0222	-0.5704	0.082	-0.1193	0.0946	0.03
A_43_P12291 Alpi2 intestinal alkaline phosphatase-II (IAP-II) gene	-0.1438	-0.3558	-0.1784	-0.0508	-0.1692	-0.3745	-0.286	-0.2671	-0.1216	-0.3883	-0.351	-0.2033	-0.0342	-0.1728	-0.1447	-0.0357	-0.0974	-0.0677	0.0133	-0.0663	-0.1823	0.03	-0.2947	-0.077	0.0066	0.1565	-0.0385	-0.0429	-0.0553	0.0044	0.0615	-0.0073	0.047	0.1214	0.0288	0.01	0.006	0.0282	-0.0367	-0.0894	-0.1016	-0.2319	-0.0142	0.0148	-0.5911	0.03	-0.0202	0.0201	-0.0913
A_42_P668972 Acp1 Acid phosphatase 1, soluble	0.2108	0.6917	0.9707	0.1406	0.3082	0.776	0.2329	0.2797	0.3399	0.2361	0.3804	0.7204	0.1029	0.1612	0.6587	0.024	0.0493	0.0469	0.2989	0.243	0.865	0.0679	0.7597	0.1733	0.2452	-0.0711	0.332	-0.2529	0.1422	0.4986	-0.3262	-0.1467	-0.2854	-0.4515	-0.0993	-0.1345	-0.1082	-0.7244	-0.0249	0.4626	0.1159	-0.2967	0.0696	0.0822	0.4737	-0.0338	0.037	0.0919	0.0072
A_43_P11684 Alpl alkaline phosphatase, tissue-nonspecific (Alpl)	-0.4298	0.3971	1.2892	-0.1249	0.2688	2.2609	-0.0972	1.6862	2.0469	0.1313	-0.197	1.036	-0.4546	-0.7938	0.3862	0.1142	0.76	0.8986	0.0608	2.3423	1.1576	0.3272	1.8827	0.484	0.1987	0.8668	-0.2083	0.0273	0.6748	0.8303	0.0153	0.3516	0.1773	0.2156	0.3096	0.5992	1.2649	0.5658	0.4844	0.6099	0.1816	-1.9509	0.298	0.0823	0.4818	-1.6384	-0.1168	-1.4843	0.2353
A_43_P11454 Cyp1a2 cytochrome P450, family 1, subfamily a, polypeptide 2 (Cyp1a2)	0.0911	-1.6627	-0.8491	0.0164	-0.8527	-3.2816	-0.6977	-0.9996	-0.1865	-1.487	-1.6214	-0.7831	0.0693	-0.1379	-0.9573	-0.0484	0.0321	-0.0133	-0.1553	-2.7621	-1.4675	-0.1708	-3.2866	-0.9564	-0.3981	-0.4783	-1.0208	0.0764	-1.105	-1.5968	0.3843	-0.8753	-0.2925	0.3566	-0.1358	-0.3416	-0.3882	0.3784	-0.1129	-0.812	0.1211	-0.164	-0.3495	-0.1939	-3.7367	-0.0626	-0.1061	0.2906	-0.0223
A_43_P11453 Cyp1a1 cytochrome P450, family 1, subfamily a, polypeptide 1 (Cyp1a1)	0.3911	0.1407	0.3733	-0.0411	0.4366	0.5439	0.3146	0.4226	0.7155	0.7844	0.1259	0.1852	0.4511	0.4556	0.4323	0.4231	0.2495	0.2998	0.3195	-0.1174	0.0841	0.3812	-0.0627	0.429	0.3376	0.2617	0.2632	0.0919	-0.0666	-0.3597	-0.2915	-0.3001	-0.377	0.0043	-0.323	-0.2495	-0.2556	-0.4237	0.0048	0.1151	0.1256	0.0808	-0.0054	0.0118	-0.5143	0.2472	0.1342	0.3154	0.2367
A_42_P820633 Cyp2c Cytochrome P450, subfamily IIC (mephenytoin 4-hydroxylase) (Cyp2c)	-0.3654	-2.7056	-2.5973	-0.2183	-1.3853	-4.575	-0.1473	-0.681	-0.3094	-1.047	-0.6669	-1.1289	-0.5121	-0.876	-1.308	-0.1087	-0.3702	-0.4144	-0.306	-4.3658	-1.4405	-0.075	-3.7317	-0.8265	-0.2961	-0.629	-0.7421	-0.9967	-1.4993	-2.1134	-0.1821	-1.3632	-1.3291	-2.3327	0.0246	-0.1754	-0.2347	-0.1857	-0.2555	-1.1641	-0.099	-1.3632	-0.361	-0.0908	-5.0389	-0.2184	0.0143	-0.1443	0.0736
A_43_P11810 Cyp19a1 cytochrome P450, family 19, subfamily a, polypeptide 1 (Cyp19a1)	0.1374	-0.3007	-0.4534	-0.6881	-0.1312	-0.1462	-0.128	0.1498	0.5216	0.1493	0.1547	-0.1264	0.4561	0.6425	0.2376	0.9714	0.5997	0.1994	0.062	-0.0698	-0.268	0.1501	-0.0798	0.0261	0.1298	0.2577	0.2065	-0.0303	-0.155	-0.2842	-0.3036	0.1217	-0.2036	-0.2829	-0.2226	0.3367	0.0072	-0.0233	0.0127	-0.2632	-0.2362	-0.3304	0.1371	-0.0018	-0.5153	-0.328	-0.2994	0.2504	-0.0997
A_42_P682875 Pon1 paraoxonase 1 (Pon1)	-0.2342	-0.8287	-1.233	-0.0493	-0.496	-2.246	0.1861	0.0591	-0.2993	-0.4156	-0.3424	-1.0001	-0.3923	-0.2808	-1.2049	-0.3083	-0.467	-0.5512	-0.331	-1.7292	-0.5256	0.0315	-2.1965	-0.3397	-0.1879	-0.1937	-0.1769	-0.059	-0.5103	-0.8417	-0.3093	0.1852	-0.4366	-0.963	0.0392	-0.0077	-0.309	-0.5604	-0.0319	-0.3086	0.0714	-0.0864	-0.0548	-0.0046	-2.8573	0.0666	0.0159	0.0594	-0.0845
A_42_P635007 Cyp51 cytochrome P450, subfamily 51 (Cyp51)	-0.0429	-2.4143	-2.938	0.268	0.4846	-0.2148	0.3293	-1.0489	-1.0293	-0.6442	-0.1186	-2.597	-0.1652	-0.1194	-0.1491	-0.2001	-1.0272	-2.2679	-0.1903	-1.1074	-0.8228	0.4175	0.0799	0.5406	-0.1427	-1.5016	-0.5763	0.0224	-0.9202	-1.6116	-0.0131	0.5459	0.429	0.7034	-0.1817	-1.1975	-1.2333	-1.1419	-1.0455	-0.2484	-0.056	-2.2174	0.1263	-0.1369	-2.3692	-0.8312	-0.3255	-0.3456	-0.1671
A_42_P675879 Cyp4f4 cytochrome P450 4F4	-0.1064	-1.0455	-1.558	0.0662	-0.2705	-2.0381	-0.2242	-0.6343	-0.4896	-0.1567	-0.1057	-0.691	0.0528	0.1029	-0.34	-0.0389	-0.0324	0.2746	-0.3721	-3.5188	-1.3342	0.1144	-2.3093	0.0069	-0.4759	-0.3814	-0.7064	0.4441	-0.3878	-0.6205	0.4925	0.5625	0.4319	0.6685	0.3362	0.1085	-0.1353	0.1975	0.0245	-0.4088	0.088	0.0814	0.17	0.1316	-4.6379	-0.1445	0.0204	0.0257	-0.1238
A_43_P14568 Cyp51 cytochrome P450, subfamily 51 (Cyp51)	-0.2249	-2.601	-3.1456	0.0626	0.2692	-0.3194	0.2137	-1.1993	-1.1755	-0.2195	0.409	-1.9911	-0.0308	0.0134	-0.0017	0.207	-0.6668	-1.9516	0.0285	-0.9119	-0.6788	0.5928	0.3421	0.7662	0.0032	-1.4128	-0.4662	0.1348	-0.8566	-1.6856	-0.0656	0.5602	0.4246	0.6542	-0.2194	-1.0464	-1.2194	-1.2576	-0.8929	-0.151	-0.0098	-2.1479	0.1516	-0.0599	-2.3117	-0.8518	-0.3018	-0.3671	-0.172
A_43_P13283 Cyp2d22 cytochrome P450, family 2, subfamily d, polypeptide 22 (Cyp2d22)	-0.0573	-0.2593	-0.349	-0.0094	-0.0948	-0.368	-0.3117	-0.2873	-0.2042	-0.5105	-0.7826	-0.8162	-0.0595	-0.1132	-0.7308	-0.1094	-0.1033	-0.1742	-0.1078	0.0848	-0.1825	0.0964	-0.2632	-0.0598	0.0168	0.0611	-0.0319	-0.0303	-0.2491	-0.1608	0.1514	0.1154	0.1618	0.5275	0.0426	-0.105	-0.0101	0.3054	-0.1846	-0.2373	-0.1644	0.084	0.0144	-0.1029	-0.9176	-0.0065	-0.0602	-0.0991	-0.0207
A_42_P553201 Acp5 Acid phosphatase 5, tartrate resistant	0.054	0.2053	-0.4825	0.0286	0.5129	0.6328	-0.2998	-0.1669	-0.1966	0.0608	0.0329	0.1168	0.086	0.1863	0.6516	-0.2306	-0.1084	0.048	0.4492	0.6456	0.5616	0.3029	1.1883	0.7291	-0.0312	0.2282	0.0419	0.3528	0.3404	0.1836	0.2019	0.2116	0.6776	0.9742	-0.0384	0.247	-0.1127	0.0847	0.1216	0.3752	0.1212	1.2839	0.2164	0.0768	1.5561	0.1403	-0.0261	0.0556	-0.0712
A_42_P792497 Cyp2j4 cytochrome P450, family 2, subfamily J, polypeptide 4 (Cyp2j4)	0.1717	0.263	0.4111	-0.1114	0.1574	0.4098	0.1153	-0.0176	-0.0302	0.1375	0.4027	1.0413	-0.0894	-0.0197	1.0418	-0.0118	-0.0204	0.2111	0.3638	-0.9005	0.2511	0.2126	-0.2499	0.4908	-0.2326	-0.0053	-0.2287	0.7849	0.3581	0.1482	0.1938	0.3059	0.3041	0.5631	-6e-04	0.0855	-0.1413	-0.124	0.1682	0.1616	0.2894	0.5757	0.2666	0.2652	-1.6146	0.4953	0.0313	0.4378	0.1303
A_43_P13933 Pon1 paraoxonase 1 (Pon1)	-0.1974	-0.9243	-1.2847	-0.1532	-0.5935	-2.1459	0.1819	0.0691	-0.1245	0.2827	0.1256	-0.5564	0.0953	0.2204	-0.7195	0.023	0.0242	0.2252	-0.2429	-1.7649	-0.5231	0.1177	-1.9706	-0.1899	-0.1288	-0.159	-0.1354	-0.0054	-0.516	-1.0166	-0.2336	0.0623	-0.4499	-0.9394	-0.125	0.0779	-0.26	-0.5071	0.0713	-0.0622	0.1438	0.1702	-0.018	0.026	-2.7177	0.04	0.0352	0.1077	-0.0877
A_42_P678870 Cyp2f2 cytochrome P450, family 2, subfamily f, polypeptide 2 (Cyp2f2)	0.1608	-0.2482	-1.3098	0.0342	-0.1937	-1.2456	-0.0209	-0.2572	-0.2307	-0.0836	-0.2951	-0.7136	0.2076	0.1437	-0.0933	-0.0552	-0.0137	-0.212	0.1243	-2.383	-0.1751	0.112	-1.3444	-0.0915	0.0095	-0.3165	-0.2363	-0.4486	-0.4382	-0.59	-0.0077	-0.8041	-0.5295	-0.8432	-0.0394	0.4073	0.5138	0.3414	0.2086	-0.11	0.0274	-1.6975	-0.0153	0.0277	-3.0542	0.0934	-0.0178	0.1497	0.035
lalt.pool	-0.075	2.975	3.425	-0.2	2.325	6.4	-0.225	-0.025	-0.55	0.05	0.275	1.525	0.15	-0.125	1.575	0.15	0.025	0.15	0.275	7.1	1.975	-0.15	6.025	0.675	-0.35	0.15	0.475	-0.4333	1.4167	3.5833	-0.0667	-0.6333	0.2167	1.8	0.1167	-0.9333	0.35	2.8333	-1.1	1.675	1.025	5.325	-0.125	-0.25	8.425	2.35	-0.325	1.825	-0.95
[truncated: 25 more columns]
