# Supplementary material for: Gene set enrichment analysis for non-monotone association and multiple experimental categories
Source: BMC Bioinformatics. 2008 Nov 14;9:481. doi: 10.1186/1471-2105-9-481 (PMC2636811; doi:10.1186/1471-2105-9-481)
Supplement: Additional file 2 — Sets and Expression. The intermediate analysis results of NCT compendium data set. Sets directory contains lists of identified gene sets under different across-compound (category) selection criteria. Compound specific p-values, set size, etc are provided. Expression directory contains extracted expression data for respective identified gene sets. [file 1471-2105-9-481-S2.zip › SetsAndExpression/expression/C2-6of8liverp05-Cfilter-8-blood-VALINE_LEUCINE_AND_ISOLEUCINE_DEGRADATION.txt]

geneids	1.2.Dich-24-15#-0.1	1.2.Dich-24-150#3	1.2.Dich-24-1500#3.4	1.2.Dich-48-15#-0.2	1.2.Dich-48-150#2.3	1.2.Dich-48-1500#6.4	1.2.Dich-6-15#-0.2	1.2.Dich-6-150#0	1.2.Dich-6-1500#-0.6	1.4.Dich-24-15#0	1.4.Dich-24-150#0.3	1.4.Dich-24-1500#1.5	1.4.Dich-48-15#0.2	1.4.Dich-48-150#-0.1	1.4.Dich-48-1500#1.6	1.4.Dich-6-15#0.2	1.4.Dich-6-150#0	1.4.Dich-6-1500#0.2	Brom-24-25#0.3	Brom-24-250#7.1	Brom-24-75#2	Brom-48-25#-0.2	Brom-48-250#6	Brom-48-75#0.7	Brom-6-25#-0.4	Brom-6-250#0.2	Brom-6-75#0.5	Diqu-24-10#-0.4	Diqu-24-20#1.4	Diqu-24-25#3.6	Diqu-24-5#-0.1	Diqu-48-10#-0.6	Diqu-48-20#0.2	Diqu-48-25#1.8	Diqu-48-5#0.1	Diqu-6-10#-0.9	Diqu-6-20#0.4	Diqu-6-25#2.8	Diqu-6-5#-1.1	Gala-24-100#1.7	Gala-24-25#1	Gala-24-400#5.3	Gala-48-100#-0.1	Gala-48-25#-0.2	Gala-48-400#8.4	Gala-6-100#2.4	Gala-6-25#-0.3	Gala-6-400#1.8	Mono-24-10#-1
A_42_P655644 Hadhb hydroxyacyl-Coenzyme A dehydrogenase/3-ketoacyl-Coenzyme A thiolase/enoyl-Coenzyme A hydratase (trifunctional protein), beta subunit (Hadhb)	-0.2056	0.0278	-0.5118	-0.266	0.1375	0.1652	0.234	0.268	0.3299	0.3896	0.4643	0.3432	0.085	0.2515	0.4287	0.2128	-0.1352	-0.0182	0.1208	-1.0586	-0.0602	-0.0429	0.052	-0.1464	0.7067	0.1668	0.6653	-1.2028	-0.9626	0.3888	-0.8437	0.1015	0.2787	-0.0031	0.3089	0.1008	-0.449	-1.0983	0.1396	0.2398	0.0982	0.3053	0.0781	-0.0756	-0.5838	0.1634	0.0362	0.1133	-0.7009
A_43_P14184 Acadl acetyl-Coenzyme A dehydrogenase, long-chain (Acadl)	-0.3114	-0.1262	-0.6198	-0.1778	0.156	0.1466	-0.043	-0.2893	-0.5047	0.2514	0.1398	0.1388	-0.2632	-0.2484	0.0699	-0.0946	-0.173	-0.3372	-0.0267	-0.7138	-0.1922	-0.0735	0.3014	0.0473	0.3583	0.024	0.2939	-0.3415	-0.394	-0.2154	-0.3524	0.1345	0.288	0.2679	0.2007	-0.2472	-0.3627	-0.4209	-0.2468	-0.1828	0.0362	-0.0181	-0.3001	0.0832	-0.0097	-0.2309	0.0311	-0.2822	-0.1848
A_43_P16591 RGD1305413_predicted Similar to FLJ40243 protein (predicted)	-0.065	0	-0.1431	0.0627	0.0244	0.3087	-0.1616	0.0017	0	0.0066	-0.0854	-0.4064	0.1754	-0.1388	-0.0683	0.0549	0.0163	0.0895	-0.1636	0.0754	-0.129	0.0572	0.0254	0.2547	0.099	0.247	-0.1818	-0.1808	-0.0733	-0.0257	-0.6001	-0.0544	-0.1501	-0.2652	0.1025	0.0863	-0.3134	-0.1489	-0.1016	-0.3098	-0.1137	0.0257	0.3266	-0.0194	-0.2453	0.0746	0.0476	-0.0929	-0.0479
A_43_P12194 Aldh9a1 Aldehyde dehydrogenase family 9, subfamily A1	-0.0678	0.0483	0.109	0.0184	-0.0514	0.0097	-0.0133	-0.0048	0.0788	-0.1221	-0.0656	-0.1736	-0.4201	-0.2282	-0.2499	-0.0073	-0.126	0.1785	-0.0219	0.0965	-0.0123	-0.0684	-0.0406	-0.0461	0.1442	0.2338	0.125	0.2283	0.2147	0.2236	0.231	0.4402	0.111	0.1504	0.162	0.36	0.2488	0.2688	0.3872	0.0255	-0.0516	-0.2171	0.0418	-0.0699	-0.1585	0.0536	-0.0493	-0.0091	0.1017
A_43_P16774 MGC95138 similar to acetyl CoA transferase-like	-0.1854	-0.2179	-0.9257	-0.0472	0.0681	-0.2202	0.0332	-0.2814	-0.3916	-0.2771	-0.3743	-0.2808	-0.0847	-0.1177	0.1745	-0.0351	-0.1955	-0.2596	0.0336	-0.3624	0.0496	0.1747	-0.028	0.0467	-0.038	-0.4577	-0.0769	-0.3304	-0.4404	-0.4269	0.0024	0.015	0.0263	-0.0908	0.1019	-0.0451	-0.0356	-0.2472	-0.0718	-0.1849	0.0015	0.1194	-0.3456	-0.2706	-0.2008	0.0067	-0.0668	-0.1458	0.2642
A_43_P12041 Aox1 aldehyde oxidase 1 (Aox1)	0.5036	0.07	0.3139	-0.3219	-0.5892	0.1699	-0.3569	0.1656	-0.0087	6e-04	0.0158	-0.06	0.316	0.2414	-0.0311	-0.1106	-0.2858	-0.3636	-0.628	-0.0437	-0.5301	-0.1025	-0.0609	0.0068	-0.0772	0.0645	0.1428	-0.0301	-0.1395	-0.2933	-0.2428	-0.4844	-0.2734	-0.244	-0.4018	-0.4129	-0.2908	-0.1376	-0.2393	-0.3024	-0.3712	-0.0098	0.0488	-0.354	0.0365	-0.046	-0.2618	-0.1649	0.1348
A_43_P11702 Acadsb Acyl-Coenzyme A dehydrogenase, short/branched chain	0.0926	-0.0033	-0.0389	-0.1952	0.2696	0.0028	-0.3494	0.0146	0.1748	-0.1066	0.0757	-0.1132	0.1367	0.0359	0.1299	0.0813	-0.0148	0	-0.1824	-0.0894	0.0737	-0.173	-0.2639	0	-0.2882	-0.0737	0.246	0.2332	0.4911	-0.1842	0.3296	-0.2234	-0.0653	-0.2479	-0.0313	-0.0405	0.299	0.2814	0.0387	-0.4688	-0.5461	-0.1979	-0.1383	-0.0197	-0.1775	-0.0866	-0.3782	0.0605	-0.2248
A_43_P12232 Acads Acyl-coenzyme A dehydrogenase, short chain	-0.2507	-0.2129	-0.7086	-0.1715	-0.0234	-0.2481	0.0816	-0.2456	-0.4476	-0.3441	-0.4632	-0.2896	-0.2891	-0.3121	-0.0311	-0.5506	-0.63	-0.871	0.0334	-0.4781	-0.1472	0.1713	0.2462	0.2326	0.2114	-0.42	0.1265	-0.8102	-0.8076	-0.6877	-0.5849	0.0538	0.1652	-0.0035	-0.063	-0.3948	-0.4412	-0.814	-0.3243	-0.6198	-0.2506	-0.0188	-0.4099	-0.0407	-0.2913	-0.4322	-0.0916	-0.4377	0.0139
A_43_P11881 Bcat1 Branched chain aminotransferase 1, cytosolic	-0.2468	0.3921	0.1377	0.1499	0.3171	0.0732	-0.1418	-0.0376	-0.1223	-0.1838	0.417	-0.0449	0.0521	-0.6768	-0.3135	-0.1542	0.4112	-0.1056	0.103	0.1009	0.0904	0.0297	-0.2116	-0.1799	-0.0242	0.4951	-0.1144	-0.1399	0.2366	0.7318	-0.1982	0.0211	0.1078	-0.1099	-0.0251	0.1484	-0.0494	0.1756	-0.0788	-0.3044	0.0606	0.1559	-0.0255	0.3956	0.6216	0.0817	-0.1033	0.1537	-0.5038
A_43_P11064 Mcee_predicted similar to methylmalonyl-CoA epimerase (LOC293829)	-0.1057	-0.1355	-0.1743	0.1015	0.3518	0.2654	0.0378	-0.0553	-0.3166	-0.4318	-0.1768	-0.1916	-0.263	-0.1094	-0.0512	0.0687	0.0411	-0.1183	0.0434	-0.0571	0.0729	0.2161	0.5407	0.2352	0.1002	-0.284	0.1469	0.1878	0.11	-0.3348	0.163	0.1407	0.1625	0.8549	0.2506	-0.081	0.2601	0.122	-0.1239	-0.057	0.2243	0.075	-0.1104	0.5069	0.7391	-0.0463	0.1701	0.0363	0.2052
A_42_P783389 Acadl acetyl-Coenzyme A dehydrogenase, long-chain (Acadl)	-0.3134	-0.1506	-0.6904	-0.1618	0.1313	0.0886	-0.0448	-0.2836	-0.6211	0.1908	0.1694	0.1553	-0.2064	-0.2215	0.064	-0.1324	-0.1005	-0.3682	-0.051	-0.6704	-0.1953	-0.0862	0.3123	0.0464	0.3701	-0.0032	0.4006	-0.3826	-0.407	-0.2226	-0.3539	0.197	0.2616	0.2263	0.2084	-0.2437	-0.3547	-0.4867	-0.2143	-0.1305	-8e-04	0.2099	-0.3036	0.0431	-4e-04	-0.2226	0.0562	-0.1489	-0.1909
A_42_P586025 TC476547 UI-R-DQ1-clt-e-15-0-UI.s1 UI-R-DQ1 cDNA clone UI-R-DQ1-clt-e-15-0-UI 3', mRNA sequence.	-0.0961	-0.1206	-0.8358	-0.2464	0.3279	0.7029	0.0535	-0.0028	-0.6281	-0.303	-0.262	0.0368	-0.441	-0.4222	-0.009	0.1809	0.0931	0.0641	0.0363	-0.6949	0.3549	0.0538	0.8634	0.0868	-0.1126	-0.2089	0.7988	0.5487	0.3461	-0.1276	0.3677	0.5152	0.4516	1.2488	0.5638	-0.2738	0.1983	-0.0653	-0.2073	-0.3843	-0.1104	0.8627	-0.637	-0.1379	0.3345	0.1399	0.3681	0.016	0.4061
A_43_P12495 Aldh6a1 Aldehyde dehydrogenase family 6, subfamily A1	0.1024	0.0977	-0.1803	-0.0816	-0.0258	-0.5035	-0.1871	-0.1675	-0.052	0.3572	-0.1366	-0.0905	-0.1417	0	0.0768	-0.0209	0.1899	-0.026	0.1429	-0.1092	0.053	-0.2815	-0.0308	-0.0452	-0.2382	0.3656	-0.3909	0.0231	0.1026	0.0437	0.5587	0.0492	-0.1408	0.0199	0.0715	0.1301	-0.0203	0.0891	-0.1078	0.0775	0.3857	-0.1164	0.042	0.1452	-0.0324	0.0193	0.464	0.3382	0.0857
A_43_P15637 Hibadh 3-hydroxyisobutyrate dehydrogenase (HIBADH)	0.3385	0.0101	-0.1379	-0.0996	-0.0763	0.0328	0.1155	-0.678	-0.418	-0.2498	0.0587	-0.5277	0.8063	0.0065	0.3951	-0.0484	-0.5363	0.0865	-0.0732	-0.1787	0.0024	0.2868	-0.3078	0.0396	-0.1932	-0.1981	0.0706	-0.5421	-0.5375	-0.5984	-1.4445	-0.0432	0.0046	-0.4486	-0.2708	-0.2788	-0.5134	-0.9953	-0.1579	-0.6936	0.1678	0.696	-0.0684	0.1743	-0.2655	-0.3394	-0.1231	-0.1873	-0.062
A_43_P12705 Aldh3a1 aldehyde dehydrogenase family 3, member A1 (Aldh3a1)	-0.1858	-0.137	-0.2172	-0.1162	0.0605	0.0858	-0.0193	-0.2253	-0.3154	-0.3535	-0.4798	-0.3399	-0.2105	-0.3175	-0.2364	-0.243	-0.2828	-0.725	-0.0123	-0.096	-0.1237	0.1786	0.5857	0.1719	-0.0183	-0.2323	0.0248	-0.0022	-0.0755	-0.4349	0.0159	0.0625	0.0538	0.316	0.1033	-0.3492	0.0155	-0.0385	-0.436	-0.3234	-0.2339	-0.1027	-0.2265	-0.0417	0.0736	-0.1273	-0.0248	-0.2292	0.0716
A_43_P12726 Aldh2 Aldehyde dehydrogenase 2	-0.1044	0.0768	-0.0639	-0.1873	0.1264	0.5072	0.0449	-0.1697	-0.4213	-0.206	-0.3363	-0.1419	-0.3618	-0.4328	-0.0144	-0.2663	-0.2989	-0.5906	0.0253	-0.2292	0.0281	0.0665	0.7699	0.1662	0.1987	-0.0775	0.184	-0.4135	-0.3712	-0.1795	-0.4144	0.2993	0.4219	0.6781	0.0791	-0.391	-0.3294	-0.6056	-0.4014	-0.3133	-0.3004	-0.093	-0.2367	0.2407	0.1314	-0.239	0.0377	-0.3101	-0.083
A_43_P11432 Acaa1 Acetyl-Coenzyme A acyltransferase 1 (peroxisomal 3-oxoacyl-Coenzyme A thiolase)	-0.1099	-0.1176	-0.3007	-0.1824	0.0204	0.0057	0.1286	0.07	0.0808	-0.2684	-0.3607	-0.133	-0.1472	-0.2839	-0.0636	-0.1477	-0.1596	-0.272	0.0376	-0.2787	-0.0482	-8e-04	0.2264	-0.018	0.1678	-0.1304	0.1724	-0.3111	-0.3402	-0.0918	-0.2007	0.0431	0.0474	0.1882	0.0839	-0.0926	-0.1787	-0.3701	-0.0844	-0.1642	-0.1395	0.12	-0.1357	0.1152	-0.023	-0.018	0.008	-0.0639	0.1229
A_43_P15669 Pcca Propionyl Coenzyme A carboxylase, alpha polypeptide (Pcca)	-0.0454	0.0252	0.011	0.0167	-0.0196	0.2345	0.272	0.069	0.2754	-0.2365	-0.2306	-0.1569	0.0438	-0.0262	0.04	0.2171	-0.0858	0.1173	-0.1358	-0.0312	0.0286	-0.1615	-0.1397	0.0236	0.3395	0.0817	0.2083	-0.0646	-0.0124	0.1026	0.0135	0.0396	0.0241	0.0791	0.0749	0.2669	0.3138	0.3477	0.1554	-0.039	-0.2079	-0.0497	-0.0161	-0.108	-0.0622	-0.0516	0.0472	-0.0231	0.3499
A_43_P15665 Bckdha branched chain keto acid dehydrogenase subunit E1, alpha polypeptide (Bckdha)	0.0298	0.067	0.0556	0.0213	-0.0701	0.0529	-0.0142	0.0253	0.0566	-0.14	-0.1349	-0.1463	-0.084	-0.0848	-0.1758	-0.0459	-0.0534	-0.0654	0.0158	0.1583	0.0478	-0.103	-0.0239	-0.0371	0.0547	0.1659	0.0821	0.441	0.4348	0.0654	0.223	0.0074	-0.0919	0.0742	-0.076	-0.031	0.0262	0.2744	0.0026	-0.0872	-0.0495	-0.1334	-0.0161	-0.0117	0.0278	0.0361	0.0229	-0.0382	0.0021
A_42_P536681 Mccc1_predicted Methylcrotonoyl-Coenzyme A carboxylase 1 (alpha) (predicted)	-0.335	-0.1292	-1.0311	-0.1814	0.0996	-0.0166	0.2465	-0.4672	-0.3527	-0.096	-0.0408	-0.0431	-0.0412	-0.1628	0.1943	-0.6809	-0.0272	-0.3619	0.3047	-0.546	0.1278	0.0233	0.3388	-0.1931	0.141	-0.1799	0.2671	-0.077	-0.2792	-0.1702	0.2124	0.2209	0.0691	0.1528	0.0275	-0.1073	0.0504	0.0877	-0.0869	-0.4059	-0.0847	-0.1391	-0.2541	-0.2004	-0.0224	-0.2527	-0.0016	-0.0364	0.1558
A_42_P811368 Aldh1a2 aldehyde dehydrogenase family 1, subfamily A2 (Aldh1a2)	0.0994	0.0077	0.035	-0.1101	-0.0609	-0.0573	0.2039	0.2799	0.3753	0.0206	0.1322	0.1351	0.3764	0.4219	0.3054	-0.0364	-0.0307	0.181	-0.127	0.1056	-0.0552	-0.1216	-0.2696	-0.2307	0.4087	0.1646	0.3097	-0.6869	-0.8457	0.2033	-0.4791	-0.1642	-0.2661	-0.4768	-0.0208	0.1669	-0.2866	-0.5753	0.2388	0.0872	0.0593	0.1836	0.4816	0.3917	0.0595	0.182	0.0334	0.1947	0.1492
A_43_P19952 Pcca Propionyl-coenzyme A carboxylase, alpha polypeptide	0.0302	0.0089	0.0527	0.1142	-0.0267	-0.0666	0.1188	0.2363	0.2711	0.029	0.1335	0.2029	0.1804	0.19	0.0113	-0.0634	0.0082	0.2579	-0.1098	0.3519	-0.0409	-0.0774	-0.1767	-0.0188	0.0486	-0.0481	0	-0.0609	0.0226	-0.033	-0.0873	-0.1476	-0.2399	-0.2154	-0.0938	0.0492	0.1623	0.0167	0.2118	0.0369	0.0509	-0.1043	0.2402	0.1257	0.2339	0.0567	-0.0223	0.1662	0.0759
A_42_P669492 Hmgcl 3-hydroxy-3-methylglutaryl-Coenzyme A lyase	-0.1613	-0.0195	-0.3902	-0.3321	-0.0069	0.0159	0.0493	0.125	-0.1488	-0.2982	-0.4573	-0.2581	-0.1336	-0.1877	0.1376	-0.3468	-0.4977	-0.8225	0.0672	-0.1233	-0.0682	0.0216	0.61	0.0216	0.3456	-0.1992	0.4916	-1.1586	-1.3064	-0.3376	-1.1041	0.1712	0.2116	0.0216	0.1448	-0.3989	-0.7052	-1.6162	-0.3384	-0.1571	-0.0071	0.0728	-0.2666	-0.1292	-0.3688	-0.1038	0.0475	-0.0891	-0.117
A_43_P13066 Echs1 Enoyl Coenzyme A hydratase, short chain, 1, mitochondrial	-0.0453	-0.1243	-0.4419	-0.1883	0.1507	-0.0723	0.0879	0.0282	-0.0695	-0.2777	-0.232	-0.0208	-0.188	-0.1942	0.1874	-0.265	-0.3277	-0.3833	0.0655	-0.4081	-0.1049	0.1144	0.5425	0.2409	0.1424	-0.2842	0.1119	-0.8578	-0.91	-0.6401	-0.5667	-0.0759	0.1464	0.0057	0.02	-0.296	-0.566	-0.8671	-0.2381	-0.4205	-0.174	-0.0439	-0.3716	0.0956	-0.0678	-0.3172	0.0477	-0.2262	0.1126
A_42_P484593 Aldh3a2 aldehyde dehydrogenase family 3, subfamily A2 (Aldh3a2)	-0.329	-0.173	-0.5838	-0.0615	0.1582	0.258	0.0696	-0.4288	-0.7176	-0.2089	-0.3706	-0.1395	0.0923	-0.03	0.3405	-0.1276	-0.2903	-0.6786	0.0682	-0.7786	-0.1338	0.1562	0.4086	0.1898	0.0237	-0.4916	0.0854	-0.3724	-0.4491	-0.6898	-0.4624	0.2001	0.2935	0.3218	0.0246	-0.5516	-0.3376	-0.7246	-0.5613	-0.3593	0.0735	0.2427	-0.2644	0.1373	0.1092	-0.143	0.1176	-0.1876	0.1968
A_42_P540774 Acadm acetyl-coenzyme A dehydrogenase, medium chain (Acadm)	-0.4893	-0.2754	-0.981	-0.3462	0.0792	-0.0042	0.0267	-0.0472	-0.3728	0.1182	-0.0811	0.072	-0.0608	-0.0373	0.2234	-0.3091	-0.4643	-0.7638	0.0487	-0.4574	-0.2356	0.1396	0.2726	0.1502	0.3755	-0.3507	0.2428	-1.2237	-1.3986	-0.8115	-1.0228	0.1669	0.2189	-0.2374	0.0165	-0.6002	-0.6671	-1.1186	-0.508	-0.4095	-0.121	0.2221	-0.1862	0.0322	-0.4554	-0.1196	-0.0281	-0.1857	-0.0236
A_43_P13230 Ehhadh Enoyl-Coenzyme A, hydratase/3-hydroxyacyl Coenzyme A dehydrogenase	0.1275	-0.0413	0.3173	0.2522	-0.05	0.1016	-0.2207	0.0308	-0.0343	0.1732	0.0389	0.0511	0.069	0.0787	0.0128	0.2116	0.0465	0.0521	-0.0451	0.293	-0.007	0.1387	-0.0707	0.0015	-0.239	-0.3036	-0.2318	0.1459	0.0506	-0.3554	0.0495	0.02	-0.0768	-0.0178	-0.1355	-0.0108	0.3276	0.2614	0.0931	0.1618	0.0107	0.0617	0.0838	-0.1432	0.1368	-0.1467	-0.101	-0.1053	-0.0341
A_43_P13716 Aldh1a1 Aldehyde dehydrogenase family 1, member A1	0.0106	-0.0985	0.3715	0.0593	-0.0587	0.0642	-0.149	-0.2344	0.109	0.0818	-0.0562	-0.0496	-0.033	-0.1526	-0.1093	-0.1847	-0.0839	0.0625	0.0611	0.1842	0.0694	-0.0068	-0.2262	-0.1232	0.4015	0.0185	0.0022	0.1352	0.3026	0.1212	0.1401	-0.2678	0.093	-0.0803	0.0046	0.2175	0.2374	0.1077	0.4895	0.1331	-0.1842	-0.5389	-0.1326	-0.2928	0.0664	0.2729	0.0192	0.1745	-0.0476
A_42_P794865 Hadha hydroxyacyl-Coenzyme A dehydrogenase/3-ketoacyl-Coenzyme A thiolase/enoyl-Coenzyme A hydratase (trifunctional protein), alpha subunit (Hadha)	0.0523	0.042	0.0854	0.03	-0.0143	0.0503	-0.0692	-0.0109	0.0422	0.1592	0.221	0.099	0.0715	0.0731	0.0398	0.0551	0.0143	0.0282	0.0227	-0.0637	0.0286	-0.0255	-0.0884	-0.0388	-0.1516	-0.0376	-0.148	-0.1667	-0.1333	0.1418	-0.1095	-0.0103	0.0441	-0.1317	0.0075	0.0734	-0.0668	-0.0827	0.0366	0.0618	0.0575	-0.0868	0.1906	0.0814	-0.0668	0.0528	7e-04	0.1336	-0.0384
A_43_P13435 Aox1 Aldehyde oxidase 1	-0.1231	-0.0325	-0.0137	-0.0626	-0.0925	0	-0.0485	-0.0848	-0.0437	-0.176	0.0247	-0.002	-0.1874	0.0094	-0.0384	0.0362	-0.048	0.1804	-0.2356	-0.1703	-0.0146	0.0945	-0.0135	-0.1449	-0.0411	0.0111	0.0154	0.1237	0.0708	-0.0911	0.279	0.3308	-0.0744	0.0288	-0.0035	0.1371	0.256	0.0742	-0.106	-0.0279	-0.0374	0.1748	-0.016	-0.1596	-0.0161	8e-04	-0.1114	0.1769	-0.2992
A_42_P526004 Acaa2 acetyl-Coenzyme A acyltransferase 2 (mitochondrial 3-oxoacyl-Coenzyme A thiolase) (Acaa2)	-0.2714	-0.0087	-0.254	-0.3974	0.1427	0.0636	0.1176	-0.1652	-0.2928	0.231	0.0049	0.1481	-0.2463	-0.1598	0.3321	-0.7368	-0.8184	-1.2444	-0.0187	-0.4187	-0.1282	0.0203	0.5811	0.0756	0.4686	-0.0639	0.4606	-1.6926	-1.6619	-0.046	-1.6299	0.3351	0.6387	0.041	0.0624	-0.2641	-1.2528	-2.0383	-0.1394	-0.2216	-0.2145	0.019	-0.184	0.3074	-0.4565	-0.3957	-0.0126	-0.3027	-0.4461
A_43_P13674 Aox1 Aldehyde oxidase 1	0.1262	0.0827	0.5859	0.1594	-0.169	-0.234	-0.1161	0.2012	0.2622	-0.1087	0.1472	0.4115	0.5485	0.2987	0.3413	0.4673	0.1924	0.5041	-0.0241	0.0826	0.0477	-0.0888	-0.3098	-0.2519	-0.104	0.1748	-0.0554	0.0713	0.1504	0.3241	0.2314	0.0022	-0.1478	-0.237	-0.0598	0.4634	0.3374	0.3554	0.4324	0.3398	0.0376	-0.0438	0.3401	0.2476	0.1668	0.1668	-0.1812	0.2354	0.006
A_42_P560974 Aldh1a3 Aldehyde dehydrogenase family 1, subfamily A3	0.0814	-0.0125	0.0332	0.0052	-0.2663	0.0429	-0.1787	-0.0571	-0.1143	-0.1241	0.1326	-0.4233	0.2226	-0.0869	0.1066	0.0445	-0.2151	0.0365	-0.0024	-0.0416	0.0874	-0.2788	-0.049	-0.1626	0.0184	0.2963	0.0694	0.2805	0.0391	-0.0157	-0.1844	-0.2262	-0.0132	-0.2822	0.0021	0.2129	0.0969	0.0592	-0.0958	-0.0013	-0.1926	-0.1473	-0.0701	0.0543	-0.0257	-0.0108	0.1465	-0.0848	-0.0942
A_42_P469187 Acadsb Acyl-Coenzyme A dehydrogenase, short/branched chain	-0.0683	-0.1372	0.0361	0.0367	0.1873	1.1835	0.5272	0.2901	-0.1296	-0.1221	-0.1814	0.3202	0.1428	-0.1432	0.2306	0.0827	0.3278	0.1254	0.1469	0.0988	0.163	0.4482	0.1228	0.2232	0.3452	-0.6223	0.9125	0.5762	0.3164	-0.1132	0.3666	-0.0071	0.3805	0.8742	0.2201	-0.1056	0.6973	0.7902	-0.1265	0.0352	-0.3172	2.4032	-0.4258	-0.0285	0.5724	0.08	-0.1104	-0.0572	0.0697
A_42_P792942 Sds serine dehydratase (Sds)	0.1906	0.086	0.2013	0.1421	-0.024	-0.2026	-0.1944	0.0747	0.1104	-0.0705	0.2361	0.216	0.1013	0.0479	-0.1396	0.2934	0.3845	0.4205	0.0115	0.0707	0.0868	0.0055	-0.2026	-0.1347	-0.2894	-0.0157	-0.2914	0.3563	0.2355	0.2759	0.3051	-0.1435	0.043	-0.1206	-0.0382	0.4921	0.1592	0.4319	0.1668	0.2898	0.2292	-0.0465	0.2875	0.1165	0.3591	0.0548	-0.037	0.367	0.169
A_42_P740012 Ivd isovaleryl coenzyme A dehydrogenase (Ivd)	-0.0688	-0.2503	-0.5906	-0.0498	0.0714	-0.1975	0.0458	-0.2118	-0.3483	-0.308	-0.4042	-0.2806	0.0595	-0.0584	0.2243	0.1024	-0.1187	-0.3384	0.1244	-0.4152	0.1267	0.1067	0.2007	0.0734	-0.0733	-0.3754	-0.051	0.1735	-0.0494	-0.2856	0.1592	-0.0147	-0.0125	0.0663	0.1208	-0.131	-0.1109	-0.161	-0.049	-0.1426	0.2049	0.2324	-0.3763	-0.2131	-0.1475	-0.1986	-0.0019	0.0254	0.1575
A_43_P14611 Mccc1_predicted Methylcrotonoyl-Coenzyme A carboxylase 1 (alpha) (predicted)	-0.0643	-0.0153	-0.1688	0.0775	0.0515	-0.1209	-0.0776	-0.0495	-0.1303	0.0369	-0.0345	0.0584	-0.0342	-0.033	0.1274	0.1622	0.0508	-0.0099	0.0301	-0.1674	0.046	0.0612	0.0908	0.044	-0.1224	-0.1076	-0.146	-0.0221	-0.0388	-0.1261	0.0586	0.033	0.0583	0.0136	0.087	-0.0054	-0.018	-0.043	-0.0282	-0.0148	0.0703	0.0568	-0.0964	-0.0812	0.0333	0.0053	-0.0074	0.0279	0.052
lalt.pool	-0.075	2.975	3.425	-0.2	2.325	6.4	-0.225	-0.025	-0.55	0.05	0.275	1.525	0.15	-0.125	1.575	0.15	0.025	0.15	0.275	7.1	1.975	-0.15	6.025	0.675	-0.35	0.15	0.475	-0.4333	1.4167	3.5833	-0.0667	-0.6333	0.2167	1.8	0.1167	-0.9333	0.35	2.8333	-1.1	1.675	1.025	5.325	-0.125	-0.25	8.425	2.35	-0.325	1.825	-0.95
[truncated: 25 more columns]
