# Supplementary material for: Gene set enrichment analysis for non-monotone association and multiple experimental categories
Source: BMC Bioinformatics. 2008 Nov 14;9:481. doi: 10.1186/1471-2105-9-481 (PMC2636811; doi:10.1186/1471-2105-9-481)
Supplement: Additional file 2 — Sets and Expression. The intermediate analysis results of NCT compendium data set. Sets directory contains lists of identified gene sets under different across-compound (category) selection criteria. Compound specific p-values, set size, etc are provided. Expression directory contains extracted expression data for respective identified gene sets. [file 1471-2105-9-481-S2.zip › SetsAndExpression/expression/C2-6of8liverp05-Cfilter-8-liver-VALINE_LEUCINE_AND_ISOLEUCINE_DEGRADATION.txt]

geneids	1.2.Dich-24-15#-0.1	1.2.Dich-24-150#3	1.2.Dich-24-1500#3.4	1.2.Dich-48-15#-0.2	1.2.Dich-48-150#2.3	1.2.Dich-48-1500#6.4	1.2.Dich-6-15#-0.2	1.2.Dich-6-150#0	1.2.Dich-6-1500#-0.6	1.4.Dich-24-15#0	1.4.Dich-24-150#0.3	1.4.Dich-24-1500#1.5	1.4.Dich-48-15#0.2	1.4.Dich-48-150#-0.1	1.4.Dich-48-1500#1.6	1.4.Dich-6-15#0.2	1.4.Dich-6-150#0	1.4.Dich-6-1500#0.2	Brom-24-25#0.3	Brom-24-250#7.1	Brom-24-75#2	Brom-48-25#-0.2	Brom-48-250#6	Brom-48-75#0.7	Brom-6-25#-0.4	Brom-6-250#0.2	Brom-6-75#0.5	Diqu-24-10#-0.4	Diqu-24-20#1.4	Diqu-24-25#3.6	Diqu-24-5#-0.1	Diqu-48-10#-0.6	Diqu-48-20#0.2	Diqu-48-25#1.8	Diqu-48-5#0.1	Diqu-6-10#-0.9	Diqu-6-20#0.4	Diqu-6-25#2.8	Diqu-6-5#-1.1	Gala-24-100#1.7	Gala-24-25#1	Gala-24-400#5.3	Gala-48-100#-0.1	Gala-48-25#-0.2	Gala-48-400#8.4	Gala-6-100#2.4	Gala-6-25#-0.3	Gala-6-400#1.8	Mono-24-10#-1
A_42_P655644 Hadhb hydroxyacyl-Coenzyme A dehydrogenase/3-ketoacyl-Coenzyme A thiolase/enoyl-Coenzyme A hydratase (trifunctional protein), beta subunit (Hadhb)	0.183	0.817	0.8204	0.2665	0.5437	0.5229	0.1286	0.061	-0.1765	-1.1561	-0.0543	0.2778	-0.7303	-0.6269	-0.0108	-0.1745	-0.6297	-1.1387	0.1209	-0.3916	0.1231	0.3873	-0.2093	0.4473	-0.1593	0.0026	-0.2414	0.1327	0.085	0.4922	0.2292	0.0914	0.3876	0.8242	0.4048	-0.0072	0.0108	0.0716	0.0288	-0.5485	-0.1631	-0.2513	0.1184	-0.0186	-0.7257	0.4155	-0.08	0.2265	0.1406
A_43_P14184 Acadl acetyl-Coenzyme A dehydrogenase, long-chain (Acadl)	0.022	-0.0881	-0.1043	0.2032	0.2758	0.0047	-0.07	-0.1781	-0.09	-0.244	-0.266	-0.1224	-0.1396	0.1158	0.0732	-0.2968	-0.383	-0.3194	-0.2071	-1.1893	-0.2984	0.1011	-0.7308	-0.021	-0.1118	-0.2121	-0.1568	-0.0739	-0.0451	0.0544	-0.0768	-0.0593	0.0374	0.2056	-0.0604	-0.1114	-0.2481	-0.2365	-0.0094	-0.4198	-0.1721	-0.3893	0.0088	-0.026	-1.006	-0.0726	-0.0682	-0.0722	0.0249
A_43_P16591 RGD1305413_predicted Similar to FLJ40243 protein (predicted)	0	-0.066	0.0431	-0.0164	-0.0286	-0.0239	-0.2247	0.0573	0.3783	0.2451	-0.0966	0.2087	0.2293	0.0321	0.138	0.0036	-0.4372	0.0376	-0.2468	0.0279	0.4366	0.1192	1.4667	0.0968	-0.2806	0	-0.0018	-0.0415	0.026	0.2005	0.2491	0.2803	0.2071	0.49	0.1001	-0.0057	-0.0066	0.3772	-0.1378	0.1118	-0.3821	0.4204	0.0483	0.0754	2.3008	-0.1144	0.1491	-1.3085	-0.2596
A_43_P12194 Aldh9a1 Aldehyde dehydrogenase family 9, subfamily A1	-0.012	-0.3344	-1.2156	0.2101	0.4081	-0.4351	-0.8393	-1.2613	-0.5604	-1.5542	-1.3146	-1.8689	-0.061	-0.0926	-0.0349	-0.4704	-0.6154	-1.0127	0.3718	-1.2702	0.2811	0.3648	-0.8515	0.2912	-0.0604	-0.2201	-0.4322	-0.5042	-0.5953	-0.4462	0.6143	-0.5931	0.2679	0.962	0.0495	-0.3441	-0.0798	0.7261	-0.3842	-0.668	-0.0032	-2.2401	-0.1189	-0.2857	-2.5622	-0.3476	-0.0842	0.0947	0.162
A_43_P16774 MGC95138 similar to acetyl CoA transferase-like	-0.1047	-2.0509	-2.6981	0.0882	0.8613	0.1942	-0.0596	-0.7887	-1.0427	-0.5338	-0.2101	-2.3148	-0.4234	-0.4838	0.4056	-0.0635	-0.6154	-1.3234	-0.1637	-1.6751	-1.0656	0.359	0.7891	1.1431	-0.4182	-1.256	-0.9448	-0.2996	-0.817	-1.2611	0.0181	0.8319	0.8435	1.074	0.3045	-0.6943	-0.8314	-0.8838	-0.7645	-0.4479	-0.0679	-2.4007	0.3459	-0.1	-1.1109	-0.9197	-0.3292	-0.5728	-0.0365
A_43_P12041 Aox1 aldehyde oxidase 1 (Aox1)	0.1616	0.2108	-0.0021	0.0513	-0.0145	-0.1552	-0.0956	0.0187	0.2721	-0.3412	-0.3834	-0.1509	0.0928	0.2525	0.5496	-0.0359	0.3392	0.0202	0.1857	-0.5174	0.4324	-0.0455	-0.7163	-0.0782	0.3102	0.0476	0.162	0.174	-0.2204	-0.4154	0.0148	-0.125	-0.2688	-0.1349	-0.0926	0.015	-0.122	-0.09	-0.0211	-0.288	-0.0203	-0.251	0.0124	0.0877	-1.1468	-0.1376	-0.0106	0.1131	0.2793
A_43_P11702 Acadsb Acyl-Coenzyme A dehydrogenase, short/branched chain	0.354	-0.2676	-0.4671	0.4446	0.2387	-0.5136	0.0039	-0.1508	0.2283	-0.3207	-0.9229	-1.416	0.3508	0.4211	0.1328	-0.4947	-0.5154	-0.3064	-0.1791	-1.0737	-0.4008	0.2841	-1.1306	0.1198	0.3242	0.0285	0.1264	0.1981	-0.394	-0.519	0.2715	-0.5049	-0.3704	-0.3024	-0.282	-0.4065	-0.5064	-0.3726	-0.1972	-0.2219	0.237	-0.154	-0.004	-0.0343	-2.0017	0.1682	-0.122	0.313	-0.1128
A_43_P12232 Acads Acyl-coenzyme A dehydrogenase, short chain	0.3067	-0.1922	-0.3918	0.2093	0.3012	-0.2087	-0.0692	-0.0672	0.0144	0.0384	-0.1247	-0.256	0.3769	0.5982	0.3002	0.1815	0.2734	0.4853	-0.3032	-1.5284	-0.8924	0.1876	-0.9017	0.1214	-0.1954	0.0927	-0.2488	0.1599	0.0856	0.0492	0.5614	0.2446	0.4926	0.8218	0.3798	0.1161	0.085	0.6292	-0.0208	-0.3206	-0.0866	0.2882	0.1271	-0.0327	-1.4494	0.1759	0.0245	0.0499	0.174
A_43_P11881 Bcat1 Branched chain aminotransferase 1, cytosolic	-0.2623	0.2139	0.4754	0.3369	-0.3128	-0.0878	0.6102	0.3184	0.2449	0.1594	0.226	0.7181	-0.1122	0.0261	-0.2426	0.3022	0.0038	-0.5038	-0.0516	1.9876	0.4087	0.2376	1.7691	0.021	0.2268	-0.1159	-0.1209	-0.2191	0.4162	0.7782	-0.0445	-0.2384	0.3763	0.2214	0.1706	-0.5716	-0.0405	0.8463	-0.1325	0.2048	0.9913	1.3773	-0.0075	-0.0944	1.7693	0.251	-0.0281	0.3174	-0.3692
A_43_P11064 Mcee_predicted similar to methylmalonyl-CoA epimerase (LOC293829)	0.0086	-0.8075	-1.9382	-0.1305	-0.2556	-1.3741	0.3001	0.0032	0.0479	0.1579	0.315	-0.923	-0.0462	-0.1024	-0.2564	0.2037	0.0177	-0.1203	-0.0501	-2.6199	-0.5715	0.0515	-1.192	0.0266	-0.2112	-0.3042	-0.4027	0.1641	-0.1198	-0.7303	-0.3155	0.0726	-0.3674	-0.7705	-0.0039	0.0257	-0.504	-0.8369	0.0427	-0.0385	0.2346	-1.2161	0.1336	0.0846	-2.062	-0.0849	0.0587	0.0734	0.1538
A_42_P783389 Acadl acetyl-Coenzyme A dehydrogenase, long-chain (Acadl)	-0.0194	-0.0926	-0.0906	0.1847	0.2658	0.0192	-0.0818	-0.2169	-0.1024	-0.2366	-0.2961	-0.0953	-0.1125	0.1142	0.058	-0.2779	-0.3482	-0.2887	-0.2006	-1.1793	-0.2859	0.1067	-0.7262	-0.0097	-0.1147	-0.2104	-0.1546	-0.0568	-0.0381	0.0595	-0.0841	-0.0664	0.0487	0.221	-0.0556	-0.0788	-0.2216	-0.2432	-0.0282	-0.4193	-0.1725	-0.3662	-0.0258	-0.0292	-0.9792	-0.0737	-0.0938	-0.072	0.0242
A_42_P586025 TC476547 UI-R-DQ1-clt-e-15-0-UI.s1 UI-R-DQ1 cDNA clone UI-R-DQ1-clt-e-15-0-UI 3', mRNA sequence.	-0.0074	-1.0637	-1.5999	0.0312	-0.4684	-1.7253	0.0237	-0.107	-0.1882	0.0496	0.0296	-0.6732	-0.1123	-0.0708	-0.8641	-0.1545	-0.1839	-0.0221	-0.35	-2.1162	-1.1499	-0.0802	-1.6328	-0.3206	-0.3809	-0.1705	-0.4021	0.2354	-0.1554	-0.6183	0.2949	0.3046	0.1082	-0.0058	0.2395	0.1539	-0.2786	-0.1163	0.0592	-0.4377	0.1871	-0.0704	-0.0225	0.105	-2.6119	0.3705	0.1414	0.3146	-0.0773
A_43_P12495 Aldh6a1 Aldehyde dehydrogenase family 6, subfamily A1	-0.1074	-1.1005	-1.698	0.2098	0.0012	-1.6262	-0.1545	-0.4929	-0.586	-0.614	-0.2691	-1.3974	-0.2477	-0.0772	-0.5074	-0.4042	-0.6446	-0.6378	-0.233	-2.269	-0.833	0.3354	-1.4084	0.2184	-0.1006	-0.1248	-0.2734	0.1364	-0.2015	-0.4364	0.4216	0.0732	0.2106	0.3009	0.2412	-0.1272	-0.2776	0.2752	-0.1854	-0.3038	0.0891	-0.1529	0.0011	0.037	-2.9327	0.3025	-0.0069	0.2024	0.0595
A_43_P15637 Hibadh 3-hydroxyisobutyrate dehydrogenase (HIBADH)	-0.3317	-1.4593	-2.0345	0.0486	-0.0659	-1.1919	-0.917	-1.1665	-0.5812	-0.4923	-1.1044	-2.2863	0.4581	0.5592	0.2089	-1.0569	-0.7977	-0.6601	0.2464	-1.9502	-0.5045	0.3004	-1.2429	0.274	0.1786	-0.1092	-0.0508	-0.0239	-0.4576	-0.8982	0.0594	-0.5972	-0.3885	-0.2959	-0.2257	-0.2476	-0.4782	-0.2559	-0.0853	-0.4302	0.0517	-0.4188	-0.113	-0.1948	-2.705	0.184	0.0018	0.1446	0.0344
A_43_P12705 Aldh3a1 aldehyde dehydrogenase family 3, member A1 (Aldh3a1)	-0.029	0.1178	0.5065	-0.092	0.0119	-0.0546	0.1024	0.2482	0.1685	0.3508	0.2518	0.483	0.0278	0.0722	0.0506	0.2154	0.2898	0.2822	0.0105	0.6253	0.1318	0.0477	0.4689	0.0739	0.0084	0.3886	0.363	0.0282	0.0985	0.171	-0.0756	0.0174	-0.0564	-0.1088	-0.0285	-0.0374	0.2041	0.4228	-0.0339	0.1114	0.0289	0.9498	0.0055	0.0529	0.7466	0.6022	-0.0135	0.2272	0.07
A_43_P12726 Aldh2 Aldehyde dehydrogenase 2	-0.0272	-0.1178	-0.3276	0.0938	-0.1687	-0.4176	-0.2025	-0.0891	-0.1356	-0.348	-0.3938	-0.2812	0.0413	0.1311	-0.3913	-0.1765	-0.1863	-0.1467	-0.104	-0.354	-0.0167	0.1168	-0.9838	-0.2864	0.2446	0.0957	0.1438	0.0366	-0.115	-0.2148	0.2224	-0.1251	-0.0316	0.0296	-0.0861	0.0024	0.0982	0.3306	0.0039	-0.0643	0.0331	0.4498	-0.1848	-0.1562	-0.8688	-0.0224	-0.0461	-0.047	-0.0631
A_43_P11432 Acaa1 Acetyl-Coenzyme A acyltransferase 1 (peroxisomal 3-oxoacyl-Coenzyme A thiolase)	-0.0201	-0.6634	-0.5677	0.0908	0.1019	-1.011	-0.211	-0.2361	0.068	-0.1081	-0.32	-0.4694	0.1248	0.2742	0.4383	0.0329	0.1544	0.4864	0.0161	-1.8866	-0.4954	0.1352	-1.5267	0.1531	-0.0969	0.0019	-0.2065	6e-04	-0.2632	-0.4	0.1204	0.2336	0.133	0.2381	0.1365	0.0308	-0.0588	0.1905	-0.0354	-0.5607	0.0331	-1.874	0.0634	-0.0183	-2.778	-0.2179	-0.0754	-0.1074	0.0312
A_43_P15669 Pcca Propionyl Coenzyme A carboxylase, alpha polypeptide (Pcca)	-0.1472	-0.8512	-0.6945	-0.3672	-0.5094	-1.0826	0.1097	0.0755	0.1266	-0.1818	0.1244	-0.3569	0.048	0.0688	-0.2203	0.5096	0.2621	0.1172	-0.1452	-1.0542	-0.8164	0.1681	-1.1708	0.0424	-0.1228	0.0592	-0.2046	0.431	-0.0724	-0.2513	0.1305	-0.1997	-0.2077	-0.3522	0.0175	0.1618	-0.0957	-0.2733	0.1055	-0.3625	0.1606	-0.2783	0.0314	0.0321	-2.0336	0.2234	0.0138	0.1992	-0.1785
A_43_P15665 Bckdha branched chain keto acid dehydrogenase subunit E1, alpha polypeptide (Bckdha)	0.1639	-0.7201	-0.6502	0.0381	0.1527	-0.9984	-0.4018	-0.4493	-0.0927	-0.6825	-1.0521	-0.7895	0.28	0.5546	0.2435	0.2186	0.2509	0.1569	0.0159	-1.6508	-0.7899	0.2738	-1.572	0.1661	-0.0756	0.0712	-0.3679	-0.066	-0.1945	-0.1162	0.4094	-0.1559	0.1192	0.3315	0.2103	0.1108	-0.0023	0.5777	0.0096	-0.4364	-0.1519	-1.0796	0.0091	-0.0363	-2.6056	-0.2937	-0.1463	-0.2037	0.3102
A_42_P536681 Mccc1_predicted Methylcrotonoyl-Coenzyme A carboxylase 1 (alpha) (predicted)	-0.0628	-0.6008	-1.5436	-0.0633	-0.162	-0.9222	0.1344	-0.1031	-0.0754	-0.227	0.1414	-0.6285	-0.028	0.005	-0.029	-0.0083	-0.1006	-0.0803	0.0303	-1.8223	-0.5133	0.0806	-0.916	-0.0227	-0.1	-0.0031	-0.3128	0.1183	-0.2316	-0.59	-0.0149	-0.1301	-0.2075	-0.3613	-0.0991	-0.0697	-0.5289	-0.5672	-0.0402	-0.1543	0.0952	-0.3297	-0.0582	0.0038	-1.6354	-0.0731	-0.011	0.0979	-0.0088
A_42_P811368 Aldh1a2 aldehyde dehydrogenase family 1, subfamily A2 (Aldh1a2)	-0.1298	-0.0436	-0.6482	0.2523	0.265	-0.2899	-0.5502	-0.7628	-0.8023	-0.2922	-0.3405	-0.0761	-0.034	0.2716	-0.0315	-0.0685	-0.0612	-0.3639	0.1165	-0.348	-0.0405	-0.0557	-0.2723	-0.3382	-0.1106	-0.1179	-0.1403	0.0244	-0.2997	-0.4823	0.0043	0.2865	0.0278	0.0706	0.1423	-0.0885	-0.1675	-0.1612	-0.0705	-0.0374	-0.0506	-0.5516	-0.1692	-0.0389	-0.8728	-0.176	0.008	-0.1599	-0.1961
A_43_P19952 Pcca Propionyl-coenzyme A carboxylase, alpha polypeptide	-0.3895	-0.403	0.3608	-0.2134	-0.3029	-0.3882	0.2024	0.5799	1.0549	-0.089	0.0051	-0.1431	-0.111	-0.2568	-0.1487	-0.0643	0.0632	0.3291	-0.2144	0.4038	-0.0652	-0.2785	0.0047	-0.2287	0.2536	0.4	-0.0028	-0.2347	0.0512	0.0916	-0.4651	-0.0757	-0.2416	-0.8161	0.1586	0.4947	0.0842	-0.1312	0.2054	0.1894	0.2145	-1.1527	-0.0604	0.1717	-0.1537	-0.0665	0.0383	-0.0878	0.0117
A_42_P669492 Hmgcl 3-hydroxy-3-methylglutaryl-Coenzyme A lyase	-0.0011	-0.2501	-0.5836	0.0627	0.2681	0.1616	-0.368	-0.4223	-0.2889	-0.8416	-1.0289	-0.8102	0.0554	0.1664	0.139	0.0304	-0.0465	-0.2785	0.1126	-0.5292	-0.0927	0.3075	-0.5426	0.3058	-0.1148	-0.0544	-0.2946	-0.0078	-0.0245	0.0655	-0.0375	-0.2365	-0.1161	0.0034	-0.0366	-0.0995	-0.0942	-0.2792	-0.0471	-0.2013	-0.0252	-0.0836	-0.0095	-0.0233	-1.4556	0.094	-0.0832	-0.0181	0.1903
A_43_P13066 Echs1 Enoyl Coenzyme A hydratase, short chain, 1, mitochondrial	0.1033	-0.7268	-1.0471	0.0369	-0.0421	-0.7664	-0.1835	-0.1682	-0.1447	-0.1543	-0.4357	-1.0612	0.1105	0.2413	-0.4296	-0.1078	-0.0287	0.0774	-0.3837	-1.2812	-0.9157	0.0935	-1.1473	-0.0239	-0.2557	-0.0308	-0.3348	0.1758	0.0112	0.0979	0.4589	0.2456	0.3236	0.4799	0.3409	0.1226	0.0936	0.5786	-0.0571	-0.4165	0.0154	0.3934	-0.0055	-0.1123	-2.1021	0.1416	-0.0258	0.0408	0.2475
A_42_P484593 Aldh3a2 aldehyde dehydrogenase family 3, subfamily A2 (Aldh3a2)	-0.0394	-0.3724	-1.2558	0.0302	0.25	-0.5674	0.2164	-0.0757	0.0094	-0.0344	0.145	-0.3239	0.2663	0.2275	0.4551	0.1442	0.1001	0.1861	0.1964	-2.4808	0.1698	0.1756	-0.45	0.4109	-0.1242	-0.4711	-0.3978	-0.2493	-0.3092	-0.1994	0.0101	-0.1527	0.0037	0.2131	-0.0882	0.0389	-0.3779	0.0303	0.0838	-0.0034	0.0165	-2.8536	0.0482	-0.002	-1.783	-0.7748	-0.0732	-0.2769	0.0243
A_42_P540774 Acadm acetyl-coenzyme A dehydrogenase, medium chain (Acadm)	-0.399	-0.9647	-0.9886	0.0814	-0.1601	-1.1226	-0.3186	-0.4551	-0.5705	-0.9616	-0.8072	-1.2107	-0.4878	-0.4247	-0.9885	-0.359	-0.6007	-0.7661	-0.3547	-1.7975	-0.746	0.1873	-1.5625	-0.0919	-0.1961	-0.1749	-0.3184	0.0758	-0.1914	-0.0845	0.3234	-0.263	0.1524	0.5038	0.1312	0.0035	-0.085	0.4674	0.0097	-0.6898	0.086	-0.2914	0.0037	-0.0722	-2.5694	0.1705	-0.0552	0.1548	0.1122
A_43_P13230 Ehhadh Enoyl-Coenzyme A, hydratase/3-hydroxyacyl Coenzyme A dehydrogenase	-0.1105	-1.4249	-2.5229	0.0242	0.1758	-1.2624	-0.4395	-0.8	-0.5114	-0.799	-0.4996	-0.7924	0.0334	0.2703	0.4442	-0.3669	-0.5147	-0.2312	0.0312	-2.7951	-0.6239	0.2849	-1.8308	0.0316	-0.0791	-0.262	-0.6309	0.21	-0.3234	-0.6563	0.3579	-0.1403	0.2739	0.7425	-0.0276	-0.0185	-0.0321	0.375	0.0163	-0.4036	0.3048	-1.2723	-0.1642	-0.2387	-3.5258	0.3087	-0.1294	0.1763	-0.0015
A_43_P13716 Aldh1a1 Aldehyde dehydrogenase family 1, member A1	-0.1116	-0.0497	-0.2221	0.0512	-0.0619	0.1857	-0.0964	-0.0911	-2e-04	-0.2965	0.195	0.0923	0.0094	0.0757	0.642	-0.0902	0.3245	0.3907	0.0534	-0.274	0.1071	0.0453	-0.086	-0.1841	0.2488	0.1266	0.0755	0.1452	-0.0632	-0.1442	0.1127	0.2949	-0.0375	0.1601	-0.026	0.1945	-0.0327	-0.1546	0.0654	0.2026	0.0515	-0.1796	0.1746	0.147	-0.3808	0.0311	-0.2248	-0.0134	0.1513
A_42_P794865 Hadha hydroxyacyl-Coenzyme A dehydrogenase/3-ketoacyl-Coenzyme A thiolase/enoyl-Coenzyme A hydratase (trifunctional protein), alpha subunit (Hadha)	0.0568	-0.1008	-0.0527	0.1292	0.2693	-0.1148	-0.556	-0.6595	-0.1452	-0.4978	-1.1041	-0.906	0.2921	0.4114	0.3891	-0.6574	-0.2996	-0.2915	0.0918	-0.2731	0.0559	0.2629	-0.3736	0.1468	-0.0798	-0.0508	-0.2562	-0.0464	-0.2053	-0.0655	0.4935	-0.551	0.2483	1.0457	-0.1311	-0.3999	-0.0788	0.5479	-0.1862	-0.2335	-0.034	-0.3494	0.1127	-0.1315	-0.835	0.2004	0.0579	0.3833	0.0262
A_43_P13435 Aox1 Aldehyde oxidase 1	0.8255	1.2748	0.7932	-0.0695	0.2418	0.9366	1.0604	0.3027	2.3338	0.057	-0.5026	-0.2174	0.0435	0.0683	0.7908	0.3807	0.6678	-0.2532	1.5782	-0.0717	2.5962	0.5566	0.225	0.677	2.7078	0.5038	1.5808	0.1635	-0.6418	-0.8741	-0.3252	-1.0706	-0.7969	-0.9128	-0.9949	-0.5754	-0.5701	-1.8587	-0.1241	0.4224	0.4033	-1.6547	-0.156	-0.1782	-2.1951	-0.9877	0.5268	0.5003	0.2205
A_42_P526004 Acaa2 acetyl-Coenzyme A acyltransferase 2 (mitochondrial 3-oxoacyl-Coenzyme A thiolase) (Acaa2)	0.5108	1.52	1.6292	0.2066	0.9222	1.2681	-0.0546	0.0554	-0.0403	-0.9591	-0.5664	1.1932	-0.1709	-0.0871	1.024	0.0203	-0.2158	-0.5728	0.6947	0.1633	0.938	0.276	-0.3654	0.5152	0.1418	-0.1114	-0.084	0.3344	0.0305	0.468	0.3279	-0.2246	0.4236	1.2025	0.1993	0.0836	0.3471	0.6168	0.0285	-0.0635	-0.0124	-0.3797	0.2054	-0.0428	-1.2271	0.2286	-0.0192	0.1029	0.3615
A_43_P13674 Aox1 Aldehyde oxidase 1	0.3044	0.8863	0.5194	0.1839	-0.1076	0.7053	0.1691	0.3535	0.6524	-0.0649	-0.3772	0.8523	-0.2448	-0.3875	0.106	0.0542	0.3671	0.4816	0.4897	0.1902	0.9741	-0.1106	-0.1451	0.0337	0.5387	0.1882	0.2055	-0.1916	-0.5799	-0.3512	0.115	0.0154	0.053	0.0837	0.1488	-0.0423	0.134	-0.1711	-0.0606	-0.2524	-0.4053	-0.3718	-0.0297	-0.0661	-1.0161	-0.6285	-0.2029	-0.1213	0.4818
A_42_P560974 Aldh1a3 Aldehyde dehydrogenase family 1, subfamily A3	0.1521	0.2394	0.2851	0.131	0.0796	-1.0285	0.3259	0.2167	0.2512	0.0984	-0.0292	0.0108	-0.0582	-0.124	-0.6457	-0.0125	0.1388	0.4653	-0.4108	-1.503	-0.2377	-0.2158	-0.2177	-0.194	-0.1538	-0.02	-0.0755	0.278	0.079	0.0322	0.1107	0.1802	0.1958	0.2178	-0.0509	0.0369	0.183	0.131	0.1105	0.4688	0.1337	0.7405	0.169	-0.0155	0.8181	0.4525	0.0174	0.4316	-0.002
A_42_P469187 Acadsb Acyl-Coenzyme A dehydrogenase, short/branched chain	0.2296	-0.3397	-0.5833	0.2486	-0.1077	-1.0519	0.2542	0.0779	-0.0801	0.0144	0.2141	-0.1187	0.0526	0.1317	-0.3903	0.3825	0.1688	-0.0532	-0.262	-1.3936	-0.755	0.193	-1.3451	-0.092	-0.1299	-0.1723	-0.1962	0.4658	-0.1747	-0.3766	0.2976	-0.0206	-0.0599	-0.0301	0.0245	-0.1188	-0.1084	-0.3823	-0.0714	-0.1916	0.2469	0.442	-0.0346	0.0362	-2.6554	0.1995	0.0421	0.2304	-0.0133
A_42_P792942 Sds serine dehydratase (Sds)	-0.8222	-1.7965	0.388	-0.61	-1.3358	-0.0039	-1.257	-0.1407	1.3733	0.1301	-0.4466	-0.6318	0.1021	-0.3686	-1.9037	0.0728	-0.0931	0.8815	-0.51	-1.0033	-1.3627	-0.4727	-0.8678	-0.1898	-0.0486	1.9177	-0.837	-0.2377	-0.5275	-1.0959	-0.367	-0.5196	0.3006	-0.1993	-0.5322	1.1417	0.9144	1.8363	0.2154	-1.3224	0.6661	-0.0513	-0.8985	-0.175	-4.1486	-0.5882	0.0198	-0.8793	-0.6282
A_42_P740012 Ivd isovaleryl coenzyme A dehydrogenase (Ivd)	0.1005	-0.9479	-1.3316	0.0354	-0.3191	-1.604	-0.1006	-0.2312	-0.0055	-0.0194	-0.2418	-0.8771	0.2322	0.2524	-0.5781	0.3282	0.1937	0.2054	-0.3623	-2.3709	-1.2432	-0.0689	-1.8736	-0.42	-0.1635	-0.1321	-0.3542	-0.0988	-0.4729	-0.9316	0.0743	0.0172	-0.2107	-0.3947	0.0733	0.0469	-0.2559	-0.0993	-0.0291	-0.2352	0.2495	0.2522	-0.1825	0.0638	-2.47	0.2118	0.0407	0.1657	-0.0346
A_43_P14611 Mccc1_predicted Methylcrotonoyl-Coenzyme A carboxylase 1 (alpha) (predicted)	-0.12	-0.6984	-1.5605	-0.0981	-0.1925	-0.952	0.0922	-0.193	-0.0854	-0.023	0.2969	-0.4264	0.0966	0.122	0.0173	0.0888	0.0262	0.1216	0.0069	-1.8676	-0.5893	0.0862	-0.9048	-0.0193	-0.1424	-0.0296	-0.3465	0.13	-0.1942	-0.6486	-0.0133	-0.1437	-0.2005	-0.3177	-0.1037	-0.033	-0.5128	-0.6321	-0.034	-0.0446	0.1138	-0.2101	-0.0747	0.0298	-1.6289	-0.1005	0.0496	0.0864	-0.0027
lalt.pool	-0.075	2.975	3.425	-0.2	2.325	6.4	-0.225	-0.025	-0.55	0.05	0.275	1.525	0.15	-0.125	1.575	0.15	0.025	0.15	0.275	7.1	1.975	-0.15	6.025	0.675	-0.35	0.15	0.475	-0.4333	1.4167	3.5833	-0.0667	-0.6333	0.2167	1.8	0.1167	-0.9333	0.35	2.8333	-1.1	1.675	1.025	5.325	-0.125	-0.25	8.425	2.35	-0.325	1.825	-0.95
[truncated: 25 more columns]
