# Supplementary material for: Gene set enrichment analysis for non-monotone association and multiple experimental categories
Source: BMC Bioinformatics. 2008 Nov 14;9:481. doi: 10.1186/1471-2105-9-481 (PMC2636811; doi:10.1186/1471-2105-9-481)
Supplement: Additional file 2 — Sets and Expression. The intermediate analysis results of NCT compendium data set. Sets directory contains lists of identified gene sets under different across-compound (category) selection criteria. Compound specific p-values, set size, etc are provided. Expression directory contains extracted expression data for respective identified gene sets. [file 1471-2105-9-481-S2.zip › SetsAndExpression/expression/C2-6of8liverp05-Cfilter-9-blood-GLYCEROPHOSPHOLIPID_METABOLISM.txt]

geneids	1.2.Dich-24-15#-0.1	1.2.Dich-24-150#3	1.2.Dich-24-1500#3.4	1.2.Dich-48-15#-0.2	1.2.Dich-48-150#2.3	1.2.Dich-48-1500#6.4	1.2.Dich-6-15#-0.2	1.2.Dich-6-150#0	1.2.Dich-6-1500#-0.6	1.4.Dich-24-15#0	1.4.Dich-24-150#0.3	1.4.Dich-24-1500#1.5	1.4.Dich-48-15#0.2	1.4.Dich-48-150#-0.1	1.4.Dich-48-1500#1.6	1.4.Dich-6-15#0.2	1.4.Dich-6-150#0	1.4.Dich-6-1500#0.2	Brom-24-25#0.3	Brom-24-250#7.1	Brom-24-75#2	Brom-48-25#-0.2	Brom-48-250#6	Brom-48-75#0.7	Brom-6-25#-0.4	Brom-6-250#0.2	Brom-6-75#0.5	Diqu-24-10#-0.4	Diqu-24-20#1.4	Diqu-24-25#3.6	Diqu-24-5#-0.1	Diqu-48-10#-0.6	Diqu-48-20#0.2	Diqu-48-25#1.8	Diqu-48-5#0.1	Diqu-6-10#-0.9	Diqu-6-20#0.4	Diqu-6-25#2.8	Diqu-6-5#-1.1	Gala-24-100#1.7	Gala-24-25#1	Gala-24-400#5.3	Gala-48-100#-0.1	Gala-48-25#-0.2	Gala-48-400#8.4	Gala-6-100#2.4	Gala-6-25#-0.3	Gala-6-400#1.8	Mono-24-10#-1
A_42_P661203 Plcg2 phospholipase C, gamma 2 (Plcg2)	-0.1188	-0.1999	-0.5657	-0.1988	-0.1592	-0.1494	0.0473	-0.0443	-0.2133	-0.2108	-0.3288	-0.1854	0.0478	-0.0245	0.1076	-0.2351	-0.2746	-0.4973	-0.0503	-0.1883	-0.0865	0.0301	0.1189	-0.0116	0.2957	-0.1427	0.1105	-0.4864	-0.5933	-0.4693	-0.421	0.0467	0.0525	-0.1796	-0.0435	-0.2469	-0.3124	-0.5833	-0.2191	-0.14	-0.0988	0.0704	-0.0932	-0.1805	-0.2485	-0.1053	0.0126	-0.1539	-0.0601
A_42_P705255 Pcyt1a phosphate cytidylyltransferase 1, choline, alpha isoform (Pcyt1a)	0.0612	0.0026	0.0685	0.0483	-0.1812	-0.1289	-0.0136	0.0552	0.0197	0.0385	0.1621	0.0294	0.0252	0.0068	-0.1042	0.0483	-0.019	0.0686	0.0062	-0.0342	0.0018	-0.0141	-0.0948	-0.0994	0.0161	0.0444	-0.018	0.1099	0.1893	0.0226	0.0846	-0.0802	-0.1176	-0.1743	-0.0928	0.0975	0.0626	0.2207	0.112	0.049	-0.0726	-0.1338	0.138	0.0419	0.0403	0.0999	-0.004	0.0986	-0.0099
A_43_P10954 Pcyt1b Phosphorylase kinase alpha 1	-0.0591	-0.008	0.0996	-0.069	0.3466	-0.1626	0.0268	-0.0943	0.0273	-0.0975	0.0522	-0.219	0.0808	0.0785	0.0232	-0.4556	-0.21	0.0248	0.1333	-0.3113	0.0969	-0.1774	-0.1508	-0.0863	-0.047	-0.0124	-0.1492	0.2998	-0.0321	0.0626	-0.3963	-0.1155	-0.2075	-0.0895	-0.2034	-0.0865	-0.156	-0.1451	-0.1073	-0.104	-0.2542	-0.0515	-0.171	-0.1845	0.226	-0.1274	-0.2181	-0.1778	-0.214
A_42_P740719 Btnl6 chromosome 20, major histocompatibility complex, assembled from 40 BACs, strain Brown Norway (BN/ssNHsd), RT1n haplotype; segment 3/11.	-0.3138	-0.447	-0.9024	-0.2722	0.0624	0.6407	0.0792	-0.2126	-0.6301	-0.1324	-0.2386	-0.0917	0.2585	-0.0355	-0.1318	-0.6911	-0.8315	-1.4217	-0.08	0.2078	-0.5266	0.5725	0.3976	0.5649	0.2722	-0.7005	0.1368	-0.7573	-0.6839	-1.4752	-0.7257	-0.007	-0.1195	-0.143	-0.4208	-1.2054	-0.3404	-0.7476	-1.2401	-0.6322	-0.1162	-0.2629	-0.0689	-0.1902	0.049	-0.5422	-0.2492	-0.6927	-0.1062
A_43_P13176 Agpat4 1-acylglycerol-3-phosphate O-acyltransferase 4 (Agpat4)	-0.0795	-0.0776	-0.5666	-0.1929	0.1383	0.0663	0.1938	-0.6447	-0.9173	-0.046	-0.0908	-0.2243	-0.3317	-0.5265	-0.2706	0.0604	-0.0115	-0.5824	-0.1368	-0.5286	-0.2741	0.1177	0.5342	0.3062	0.1395	-0.5929	-0.0295	-0.5016	-0.4962	-0.5483	-0.2751	0.3061	0.3999	0.5227	0.0549	-0.5149	-0.3274	-0.6447	-0.4747	-0.2768	-0.1586	0.0678	-0.3588	0.0066	0.3169	-0.5332	0.0235	-0.2077	0.1783
A_42_P614722 Gpd2 glycerol-3-phosphate dehydrogenase 2 (Gpd2)	0.0828	-0.0285	0.0058	0.0239	-0.0532	0.056	0.0426	0.1755	0.1786	0.0093	0.1133	0.0999	0.2782	0.2327	0.1162	0.0845	0.1126	0.1732	-0.0316	0.2719	-0.0254	0.012	-0.1096	-0.0792	-0.0844	-0.052	-0.1101	-0.1149	-0.1476	-0.0393	-0.0277	-0.1841	-0.184	-0.1751	-0.1529	0.0595	0.0314	-0.0376	0.1023	0.1088	0.0695	0.0861	0.2768	0.2188	0.067	0.1448	0.0115	0.1501	0.1374
A_42_P715592 Dgka diacylglycerol kinase, alpha (80 kDa) (Dgka)	-0.1498	-0.2587	-1.5637	-0.1136	0.0899	-0.4385	-0.0038	-0.4948	-0.6635	-0.1488	-0.3794	-0.3126	0.1083	0.1094	0.312	-0.2344	-0.4213	-1.0402	0.1136	-1.1841	5e-04	0.1208	-0.1336	0.0237	-0.1505	-1.0083	-0.0647	-0.824	-0.9219	-1.0029	-0.4341	0.0403	0.1236	-0.312	0.1083	-0.4603	-0.7968	-1.1721	-0.549	-0.6337	0.0286	0.1095	-0.3476	-0.4944	-0.5212	-0.3413	-0.0949	-0.426	0.1007
A_42_P813021 Pcyt1a Phosphate cytidylyltransferase 1, choline, alpha isoform	-0.0579	0.026	0.0083	-0.1002	0.0831	0.1653	0.1221	0.3292	0.1283	0.084	-0.2868	-0.0437	0.4067	0.109	0.3383	0.2618	0.2311	-0.0467	-0.184	0.0037	0.0354	0.0234	0.0632	0.005	-0.0411	-0.229	0.0021	-0.3249	-0.2964	-0.1719	-0.4667	0.1411	0.0681	-0.0375	-0.0403	-0.2679	-0.2366	-0.7372	-0.1476	0.0897	0.3815	0.355	0.3472	0.3529	0.3124	0.0077	0.0297	0.2118	-0.1039
A_43_P12167 Gpd1 Glycerol-3-phosphate dehydrogenase 1 (soluble)	0.2037	-0.0258	0.6402	-0.1687	0.196	-0.0318	0.0856	0.2006	0.3115	0.0024	0	-0.0839	-0.2377	-0.1624	-0.0235	0.3745	-0.1261	-0.027	0.0226	-0.1037	0.1036	-0.0448	-0.0304	-0.0908	0.0899	-0.0593	0.0379	0.1574	0.0205	6e-04	-0.0708	-0.272	-0.0297	0.4692	0.1326	-0.1207	0.2462	-0.0037	0.0324	0.0601	0	0.0178	0.0211	-0.4911	-0.1566	-0.039	0.4131	0.3188	-0.0302
A_42_P473404 Dgkg Diacylglycerol kinase, gamma	-0.2638	-0.4602	-1.7512	-0.2265	-0.0355	-0.4518	0.0339	-0.6599	-1.076	0.1118	-0.0668	0.0227	-0.2806	-0.3495	0.1166	0.0753	-0.0936	-0.6318	0.1243	-1.362	-0.2599	0.3566	0.2578	0.4286	-0.1948	-1.0473	0.0021	-0.3123	-0.6995	-1.3478	-0.1785	0.112	0.268	0.3722	-0.009	-0.6177	-0.7424	-1.0504	-0.7149	-0.6386	-0.2057	-0.1945	-0.6836	-0.628	-0.1128	-1.0073	0.0499	-0.8188	0.0632
A_43_P12242 Ppap2a Phosphatidic acid phosphatase 2a	0.0606	-0.087	0.2852	0.055	-0.1958	0.409	-0.0965	-0.3643	0.1173	-0.2351	0.1544	-0.5882	-0.0733	-0.3645	-0.2558	-0.0772	0.0271	-0.0738	-0.0422	0.0652	0.0703	0.0161	0.0734	0.0347	0.058	0.0085	-0.2736	0.0477	0.0578	-0.1473	0.0181	0.2522	0.0466	-0.06	-0.2191	-0.0397	0.3125	0.2645	0.0711	0.1048	0.0902	-0.2257	0.0791	-0.17	-0.046	0.2116	-0.2036	-0.2882	0.0425
A_43_P12540 Dgkz diacylglycerol kinase zeta (Dgkz)	0.0346	0.019	-0.1132	-0.2195	-0.0146	-0.3345	0.0415	0.0786	0.1286	-0.0795	-0.2291	-0.067	0.1952	0.2137	0.2502	-0.2401	-0.3081	-0.518	0.017	-0.053	-0.0308	0.0285	-0.0341	0.012	0.04	0.0504	0.1085	-0.1432	-0.2224	-0.2463	-0.1675	0.118	0.13	-0.1936	0.1229	-0.1384	-0.2584	-0.2025	-0.1897	-0.1186	-0.0811	-0.0799	-0.0236	-0.0961	-0.367	-0.0608	-0.0662	-0.1072	-0.2099
A_42_P603447 Cpt1b carnitine palmitoyltransferase 1b (Cpt1b)	-0.0233	-0.0507	0.039	0.0334	-0.0299	0.0732	0.0299	-0.0597	-0.0504	-0.0137	0.1595	-0.0073	-0.0773	-0.1093	-0.1809	-0.0602	-0.0536	0.0183	0.0292	-0.0723	0.0132	0.0121	-0.0145	0.037	-0.0235	0.0156	0.0751	0.2812	0.2871	-0.078	-0.012	0.04	-0.0654	0.1362	-0.192	-0.0357	0.0958	0.2112	-0.0676	-0.0832	-0.1494	-0.079	-0.0074	-0.0375	0.0612	0.0268	-0.1026	0.0789	0.0406
A_43_P11651 Pemt Phosphatidylethanolamine N-methyltransferase	0.0516	0.0224	0.1588	0.0092	-0.0252	-0.1564	0.048	-0.0907	0.0109	-0.1427	-0.0751	-0.1576	0.0143	-0.1608	-0.1838	0.041	0.0815	0.0351	0.1409	0.1588	0.131	-0.0986	-0.0079	-0.1256	-0.045	0.0848	-0.1002	0.2628	0.0613	-0.1559	0.1279	-0.2858	-0.0466	-0.0033	-0.2361	-0.1034	0.1161	0.158	-0.0645	-0.1498	0.1697	0.0615	0.0264	0.2891	-0.2193	0.0193	-0.0553	0.0769	-0.0517
A_42_P624382 Cdipt CDP-diacylglycerol--inositol 3-phosphatidyltransferase (phosphatidylinositol synthase) (Cdipt)	-0.0711	0.0274	0.0078	0.0496	-0.0022	0.0598	-0.0334	-0.0625	-0.0224	-0.0781	-0.0857	-0.2109	-0.2327	-0.1591	-0.1908	-0.0376	-0.0624	-0.0562	0.0737	-0.015	0.033	-0.0416	0.0647	0.0186	0.0458	0.0851	0.0595	0.3626	0.4658	0.12	0.2939	0.1256	0.0659	0.2852	0.1492	0.0678	0.0608	0.3526	0.028	-0.0213	-0.0049	-0.0712	-0.0578	-0.0887	0.0321	-0.0448	-0.0243	-0.0462	0.014
A_43_P12780 Agps Alkylglycerone phosphate synthase	-0.095	-0.0019	-0.0364	-0.0929	-0.1092	0.1364	-0.0119	0.187	-0.0716	0.0044	0.1397	0.0891	0.5422	0.1632	0.5407	-0.0772	-0.1693	0.0282	-0.1254	0.0506	-0.3109	0.0762	0.014	0.2706	0.1091	-0.1384	0.203	-0.4553	-0.3808	-0.6457	-1.358	-0.1374	0.1897	-0.1635	-0.3817	-0.444	-0.1841	-0.286	-0.5969	-0.0874	0.1846	0.2852	-0.055	-0.3084	0.2697	-0.1223	0.292	-0.0157	-0.0188
A_43_P12882 Cds2 CDP-diacylglycerol synthase (phosphatidate cytidylyltransferase) 2 (Cds2)	0.0112	0.2344	0.0377	-0.2775	-0.073	-0.2054	0.0271	0.153	0.4342	0.0393	-0.0032	0.0429	0.0978	0.023	-0.4655	0.3035	0.2284	0.214	0.163	0.1062	5e-04	-0.2307	-0.2393	-0.373	0.0363	0.2027	-0.1265	0.3507	0.0083	0.0011	-0.0154	0.0141	-0.0554	-0.0714	0.07	0.2424	0.3533	0.2804	0.2102	0.3704	0.0746	-0.3939	-0.0941	0.3797	0.1137	0.1903	0.1358	0.2774	0.1539
A_43_P12800 Gnpat glyceronephosphate O-acyltransferase (Gnpat)	0.0512	-0.0207	-0.1583	-0.027	0.0227	-0.0395	-0.1296	0.0028	-0.1428	0.0545	0.0561	0.0687	0.027	0.1306	0.1315	0.122	0.0391	-0.1077	-0.033	0.1574	-0.1218	0.091	0.0068	0.0182	-0.1575	-0.1963	-0.2673	-0.0164	-0.3784	-0.3012	-0.2112	-0.0242	-0.0281	-0.0717	-0.0698	-0.2313	-0.0706	-0.082	-0.1026	0.0259	0.0954	0.0411	-0.0734	-0.1986	-0.1818	-0.0532	-0.0751	-0.1483	0.0014
A_43_P12818 Plcb2 Phospholipase C, beta 2	0.2928	0.0422	0.5016	0.0911	-0.1117	0.6734	0.0588	0.2181	0.2231	0.2148	-0.0399	0.0179	0.2579	-0.1159	0.0618	0.265	0.156	0.4345	-0.076	0.1483	0.0568	-0.141	-0.0878	-0.206	-0.0194	0.0954	-0.1094	-0.0539	-0.0039	0.3149	-0.3594	0.0619	-0.0613	-0.005	-0.0171	0.2097	0.1054	-0.0074	0.1376	0.2095	0.0943	0.0558	0.1481	0.0985	0.1018	0.3117	-0.0228	0.3612	0.1574
A_43_P15319 Pla2g1b phospholipase A2, group IB (Pla2g1b)	0.0366	0.0446	0.0375	0.0195	-0.0592	-0.0988	0.0094	0.0454	0.0549	0.05	0.1134	0.0592	0.12	0.0967	-0.0127	0.0474	0.0447	0.1174	0.004	-0.0018	0.0364	-0.0413	-0.0611	-0.0778	0.045	0.0615	0.0414	0.0103	0.0209	0.1	0.0052	-0.0701	-0.1193	-0.1413	-0.0586	0.0973	-0.0073	0.0103	0.1165	0.064	-0.0088	-0.0369	0.1631	0.0973	0.0313	0.0762	0.0191	0.0672	0.041
A_43_P15368 Ppap2c phosphatidic acid phosphatase type 2c (Ppap2c)	0.0186	-0.3877	-1.2784	-0.0531	0.1575	-0.2424	0.1906	-0.1976	-0.4646	-0.2605	-0.3106	-0.4731	-0.3078	-0.2754	0.0261	0.1738	-0.2167	-0.271	0.0294	-0.6103	-0.1267	0.0706	0.1318	0.2306	0.1393	-0.1906	0.2037	0.0203	-0.3083	-0.4759	-0.086	-0.0183	0.2299	0.3184	0.2801	-0.0973	0.0029	-0.4151	0.0718	-0.2694	0.0039	0.3996	-0.4073	-0.4434	0.0889	-0.542	-0.0848	-0.2423	0.1621
A_42_P522869 Dgka Diacylglycerol kinase, alpha (80 kDa)	0.1208	0.0172	0.1212	0.072	-0.0648	-0.0933	-0.0422	0.073	0.1163	0.1047	0.1241	0.1412	0.1184	0.1706	0.0947	0.2005	0.1946	0.2786	-0.0217	0.0011	0.0392	-0.0162	-0.1589	-0.099	-0.2405	-0.0594	-0.1999	0.0525	0.0304	0.1378	0.1013	-0.1525	-0.1685	-0.1184	-0.0474	0.1879	0.0741	0.0828	0.1845	0.1508	0.1137	0.0374	0.2559	0.2123	0.107	0.1342	0.0362	0.1466	0.2116
A_42_P611666 Etnk1_predicted similar to Ethanolamine kinase (EKI) (LOC312828)	0.0618	-0.1098	-0.0829	-0.0768	-0.0546	0.0156	0.1515	0.1504	0.2499	0.0931	0.1644	0.161	0.4904	0.3558	0.2844	-0.0608	-0.0619	-0.0196	-0.1375	0.041	-0.1204	-0.0401	-0.1635	-0.1419	0.3148	0.0415	0.2204	-0.5256	-0.5588	-0.0713	-0.4585	-0.2166	-0.2114	-0.3949	-0.0838	0.0383	-0.1464	-0.4462	0.0393	0.0344	-0.0075	0.107	0.3645	0.2529	-0.0067	0.1784	0.0103	0.1334	0.0724
A_43_P15270 Pla2g5 Phospholipase A2, group V	0.0084	-0.0533	0.1922	-0.0847	-0.0344	0	-0.0777	-0.0714	-0.0478	-0.0197	0	-0.4117	-0.0031	-0.3047	-0.3224	0.1108	0.055	0	-0.0209	0.0093	-0.0154	0.0929	-3e-04	0.156	-0.0515	0.1173	0.1938	0.1941	-0.0612	0.0926	-0.2153	-0.113	0.0249	-0.0135	0.1024	0.0069	-0.0044	-0.0577	-0.1707	0.366	-0.1917	0.3051	-0.0818	-0.005	0.1511	0.3009	-0.1242	-0.0397	0.0607
A_43_P15264 Lcat lecithin cholesterol acyltransferase (Lcat)	0.0084	-0.2377	0.0186	-0.0054	0.0592	0.0205	0.1987	-0.4059	-0.0307	-0.1189	0.0718	-0.2778	-0.1398	-0.5428	-0.105	0.1989	0.0651	-0.0539	-0.0962	0.0145	-0.0775	0.0071	0	0	-0.1817	0.1998	-0.0128	-0.4265	-0.1033	0.3439	-0.126	-0.5344	0.2466	-0.4091	0.5447	-0.1586	0.0012	0.3049	-0.5219	-0.1986	-0.1776	0.754	0.0016	0.2424	-0.207	0.0221	0.303	0.0024	-0.1114
A_43_P13332 Ppap2b ER transmembrane protein Dri 42 (Ppap2b)	-0.0755	-0.0028	0	-0.0861	0.2018	0.006	-0.1484	0.2116	-0.1449	-0.0955	-0.098	-0.2817	0.1143	-0.0695	0.0077	0	-0.0727	0	0.0377	-0.0122	-0.1084	0.1952	0.1311	0.2314	0.2868	-0.243	0.115	-0.3337	-0.023	-0.306	-0.4794	-0.098	-0.3229	-0.2866	-0.2537	-0.3803	-0.285	-0.1828	-0.3166	-0.0188	-0.0031	0.2913	0.2285	0.174	0.0826	-0.156	0.0059	0.0437	0.149
A_42_P598531 Cds1 CDP-diacylglycerol synthase 1 (Cds1)	0.1267	-0.0015	0.0861	-0.1432	0.3007	0.6695	-0.0589	-0.0466	-0.0624	-0.463	0.3434	0.097	-0.0948	-0.1228	-0.2926	-0.4651	0.0269	0	0.1464	0.0566	-0.1555	-0.0245	-0.0082	0.0526	-0.0848	0.8205	-0.2225	0.2626	0.2908	0.8144	0.0252	-0.1117	0.251	-0.1398	0.1286	0.0018	-0.011	0.3215	-0.0103	-0.0898	0.2139	0.4261	-0.3074	0.4612	0.2265	0	0.0161	0.8227	-0.0444
A_43_P22719 Pla2g2e_predicted similar to group IIE secreted phospholipase A2 (LOC298581)	-0.146	-0.0079	-0.0219	0.0403	0.0229	0.1696	0.0191	-0.1175	-0.025	-0.3483	-0.4212	-0.4584	-0.4584	-0.3576	-0.4997	-0.1222	-0.1404	-0.1048	-0.059	0.2099	-0.0467	-0.0631	0.0792	0.012	0.2474	0.1185	0.191	0.3853	0.4165	0.1726	0.3814	0.2346	0.1502	0.3836	0.1883	0.1656	0.2844	0.4037	0.0871	-0.1634	-0.1076	-0.2158	-0.1671	-0.1597	-0.0218	-0.0804	-0.0217	-0.1656	-0.0223
A_42_P480224 Gpd1 Glycerol-3-phosphate dehydrogenase 1 (soluble)	-0.1067	0.0569	0.0883	-0.1916	0.1452	-0.4536	-0.1361	-0.1601	-0.0572	-0.1457	-0.3192	-0.0448	-0.3424	-0.043	-0.1838	-0.0631	-0.0319	-0.0342	0.0826	0.0089	0.0666	-0.2499	-0.1533	-0.036	-0.269	0.2682	-0.2169	0.3904	0.1996	0.1282	0.4866	-0.186	0.0123	-0.0436	0.0851	0.2316	0.6767	0.3277	0.0565	-0.1616	0.0089	-0.0868	0.0208	-0.0753	-0.1676	-0.0265	-0.0556	-0.2554	-0.2417
A_42_P614909 Pla2g2a phospholipase A2, group IIA (platelets, synovial fluid) (Pla2g2a)	-0.2045	0.4012	-0.0311	0.006	0.1717	-0.4746	0.1451	0.2264	0.3797	-0.2632	-0.4392	-0.1591	-0.0107	-0.0612	0.0598	-0.1484	-0.0435	-0.2931	-0.255	-2.2255	-0.3136	0.0475	-0.7062	-0.2904	-0.1894	0.0279	-0.0553	-0.6488	-0.8898	0.3669	-0.0859	0.4085	0.1336	0.1509	0.3968	0.5225	0.2578	-0.1262	0.1121	0.1116	0.0958	0.072	-0.0195	-0.0426	0.1092	0.0757	-0.1369	-0.1298	0.458
A_43_P13210 Pla2g4a phospholipase A2, group IVA (cytosolic, calcium-dependent) (Pla2g4a)	0.069	0.0521	0.0695	0.1094	-0.0521	-0.0786	-0.0197	0.0157	0.0067	-0.0055	0.0712	0.0242	-0.0077	0.0352	-0.0699	0.1327	0.0964	0.1794	0.0301	0.0578	0.052	-0.0234	-0.0738	-0.0482	-0.0782	0.0116	-0.0875	0.2405	0.2622	0.208	0.1996	0.0479	-0.0697	-0.0568	-0.014	0.1508	0.1321	0.303	0.1389	0.0703	0.0049	-0.1693	0.1008	0.0393	0.0357	0.0605	-0.0112	0.0292	-0.0245
A_42_P471588 Dgkb Diacylglycerol kinase, beta	0.2098	0.0011	0.4024	0.2292	0.0014	0.0269	0.1006	0.2238	0.2173	-0.1104	0.2348	-0.0463	0.0977	0.0656	-0.092	0.0853	0.2207	0.2177	0.0313	0.1035	0.0531	-0.0114	-0.023	-0.0519	0.0102	0.0986	0.0404	0.3299	0.1737	0.4723	0.2104	0.0546	-0.1353	0.0081	0.1726	0.3173	0.2069	0.4585	0.3339	0.0812	-0.0272	-0.0478	0.1662	0.2198	0.0072	0.0732	0.1161	0.2508	0.0996
A_42_P625167 Pafah1b1 platelet-activating factor acetylhydrolase, isoform Ib, alpha subunit 45kDa (Pafah1b1)	-0.2642	-0.1223	-0.4118	-0.0811	0.0951	0.1957	0.018	-0.0264	-0.16	0.2785	0.2991	0.2351	-0.2227	-0.177	-0.095	0.0479	0.096	-0.0733	-0.1142	-1.0142	-0.3392	-0.2026	0.3022	-0.1902	0.1892	0.0046	0.1848	-0.6364	-0.8798	-0.0042	-0.512	0.0405	0.1466	0.193	0.0533	0.0104	-0.1626	-0.5356	-0.034	0.0844	0.037	0.1412	-0.0535	-0.0093	-0.0852	-0.0436	0.0414	0.072	-0.2326
A_43_P15883 Btnl6 chromosome 20, major histocompatibility complex, assembled from 40 BACs, strain Brown Norway (BN/ssNHsd), RT1n haplotype; segment 3/11.	0.0824	0.0403	0.1952	0.0446	-0.0632	-0.0312	0.0211	-0.0186	0.1054	0.0953	0.1277	0.1307	-0.0369	0.0302	-0.0648	0.0688	0.1609	0.2158	-0.0234	0.0489	0.0152	-0.0172	-0.15	-0.0661	-0.0759	-0.0309	-0.0726	0.1634	0.2026	0.1046	0.1348	-0.0164	-0.134	-0.0796	-0.0636	0.104	0.1676	0.2708	0.2063	0.0743	-0.0411	0.1082	0.12	-0.1096	0.0585	0.061	-0.038	0.156	0.0714
A_42_P556291 Chka choline kinase alpha (Chka)	-0.2878	-0.1837	-0.5492	-0.2445	0.0173	0.284	-0.3932	-0.2782	-0.6122	-0.4013	-0.3892	-0.2935	-0.1054	-0.3378	-0.386	-0.6142	-0.646	-1.0195	-0.0054	0.0481	-0.2888	0.2306	0.3986	0.3753	0.4834	-0.3921	0.2642	-0.2609	-0.4343	-1.1959	-0.3163	0.0177	-0.1111	-0.1136	-0.0812	-0.8987	-0.0314	-0.258	-1.0128	-0.194	0.0545	-0.2046	-0.1969	-0.4404	-0.013	-0.5232	-0.2865	-0.8175	-0.0744
A_43_P19704 Btnl6 chromosome 20, major histocompatibility complex, assembled from 40 BACs, strain Brown Norway (BN/ssNHsd), RT1n haplotype; segment 3/11.	-0.1406	-0.0734	-0.0828	0.197	0.2422	-0.4101	0.046	-0.3086	0.1634	-0.0571	-0.1675	0.0929	0.0102	-0.1027	-0.0827	-0.3689	0.3225	0.2587	0.1814	0.2255	0.0444	-0.0908	-0.1686	-0.1772	-0.2116	0.0427	-0.5946	0.2211	0.2676	0.089	0.258	-0.3587	-0.0344	-0.032	-0.1202	-0.0146	0.0167	-0.0298	0.3002	-0.0066	0.1153	-0.3771	0.1972	0.4439	0.0696	0.1479	-0.198	0.2131	0.1373
A_42_P553764 Plcg1 phospholipase C, gamma 1 (Plcg1)	-0.0747	-0.2332	-0.6531	-0.098	-0.0173	-0.337	-0.003	-0.1162	-0.1716	-0.0788	-0.1382	-0.0525	-0.2064	-0.253	-0.0193	-0.402	-0.4489	-0.6523	0.0966	-0.7974	-0.067	0.0143	-0.1396	-0.0155	0.1194	-0.0813	0.1171	-0.68	-0.784	-0.6089	-0.5071	0.015	0.1343	-0.3343	-0.0198	-0.2521	-0.437	-0.703	-0.2817	-0.3932	-0.2129	-0.0631	-0.2896	-0.4468	-0.6446	-0.2792	-0.1018	-0.3338	-0.0107
A_43_P10000 Agpat1 1-acylglycerol-3-phosphate O-acyltransferase 1	-0.1323	-0.0253	-0.1128	-0.0621	0.0327	0.2576	-0.0625	-0.108	-0.114	0.0316	0.0375	-0.0544	-0.1062	-0.018	-0.0482	0.1674	0.0348	-0.072	0.0232	-0.0231	-0.066	0.1967	0.1816	0.283	0.033	-0.1599	-0.025	-0.062	-0.1085	-0.1819	-0.0389	-0.007	0.0648	0.1845	-0.0175	-0.0216	-0.0062	0.0303	-0.0757	0.0076	0.0837	0.0812	-0.0972	-0.263	-0.0854	-0.1226	-0.0256	0.0547	-0.0632
A_42_P461946 Gnpat Glyceronephosphate O-acyltransferase	-0.2488	-0.2378	-1.2972	-0.0086	0.1576	-0.1541	-0.0642	-0.6015	-0.8591	-0.4071	-0.4861	-0.3735	-0.4132	-0.4294	-0.1106	-0.0357	-0.2654	-0.77	0.0798	-1.1218	0.0475	0.161	0.3983	0.2121	-0.1823	-0.5669	0.0477	-0.0543	-0.1776	-0.9226	0.2259	0.1998	0.298	0.4005	0.2392	-0.3332	-0.1761	-0.3727	-0.4069	-0.7292	-0.0838	0.0436	-0.6828	-0.4839	-0.0932	-0.4566	-0.0247	-0.4102	0.2796
lalt.pool	-0.075	2.975	3.425	-0.2	2.325	6.4	-0.225	-0.025	-0.55	0.05	0.275	1.525	0.15	-0.125	1.575	0.15	0.025	0.15	0.275	7.1	1.975	-0.15	6.025	0.675	-0.35	0.15	0.475	-0.4333	1.4167	3.5833	-0.0667	-0.6333	0.2167	1.8	0.1167	-0.9333	0.35	2.8333	-1.1	1.675	1.025	5.325	-0.125	-0.25	8.425	2.35	-0.325	1.825	-0.95
[truncated: 25 more columns]
