# Supplementary material for: Gene set enrichment analysis for non-monotone association and multiple experimental categories
Source: BMC Bioinformatics. 2008 Nov 14;9:481. doi: 10.1186/1471-2105-9-481 (PMC2636811; doi:10.1186/1471-2105-9-481)
Supplement: Additional file 2 — Sets and Expression. The intermediate analysis results of NCT compendium data set. Sets directory contains lists of identified gene sets under different across-compound (category) selection criteria. Compound specific p-values, set size, etc are provided. Expression directory contains extracted expression data for respective identified gene sets. [file 1471-2105-9-481-S2.zip › SetsAndExpression/expression/C2-6of8liverp05-Cfilter-9-liver-GLYCEROPHOSPHOLIPID_METABOLISM.txt]

geneids	1.2.Dich-24-15#-0.1	1.2.Dich-24-150#3	1.2.Dich-24-1500#3.4	1.2.Dich-48-15#-0.2	1.2.Dich-48-150#2.3	1.2.Dich-48-1500#6.4	1.2.Dich-6-15#-0.2	1.2.Dich-6-150#0	1.2.Dich-6-1500#-0.6	1.4.Dich-24-15#0	1.4.Dich-24-150#0.3	1.4.Dich-24-1500#1.5	1.4.Dich-48-15#0.2	1.4.Dich-48-150#-0.1	1.4.Dich-48-1500#1.6	1.4.Dich-6-15#0.2	1.4.Dich-6-150#0	1.4.Dich-6-1500#0.2	Brom-24-25#0.3	Brom-24-250#7.1	Brom-24-75#2	Brom-48-25#-0.2	Brom-48-250#6	Brom-48-75#0.7	Brom-6-25#-0.4	Brom-6-250#0.2	Brom-6-75#0.5	Diqu-24-10#-0.4	Diqu-24-20#1.4	Diqu-24-25#3.6	Diqu-24-5#-0.1	Diqu-48-10#-0.6	Diqu-48-20#0.2	Diqu-48-25#1.8	Diqu-48-5#0.1	Diqu-6-10#-0.9	Diqu-6-20#0.4	Diqu-6-25#2.8	Diqu-6-5#-1.1	Gala-24-100#1.7	Gala-24-25#1	Gala-24-400#5.3	Gala-48-100#-0.1	Gala-48-25#-0.2	Gala-48-400#8.4	Gala-6-100#2.4	Gala-6-25#-0.3	Gala-6-400#1.8	Mono-24-10#-1
A_42_P661203 Plcg2 phospholipase C, gamma 2 (Plcg2)	-0.0652	0.1416	-0.4083	-0.0751	0.1134	-0.1371	-0.0886	-0.1166	-0.2202	0.0281	-0.0945	-0.0984	-0.1902	-0.066	-0.4099	-0.0408	0.0152	-0.0449	-0.0378	0.3824	0.0373	-0.0551	0.6384	0.0286	-0.1238	-0.0961	-0.0632	0.0512	0.111	0.2686	0.0313	0.07	0.245	0.4122	0.0405	0.0394	0.0261	0.1521	0.0042	0.0896	-0.014	1.1109	0.0499	-0.0802	1.165	0.0466	-0.1388	-0.0165	-0.1492
A_42_P705255 Pcyt1a phosphate cytidylyltransferase 1, choline, alpha isoform (Pcyt1a)	0.0018	0.2476	0.8682	-0.0943	0.0518	0.3298	-0.0878	0.0963	0.4254	0.0984	-0.1649	0.0013	0.2403	0.0858	0.0844	0.1767	0.1762	0.1955	0.1687	0.1463	0.1679	0.1008	0.0563	0.2422	0.1415	0.2698	0.2589	0.0314	-0.0053	0.0679	-0.0461	-0.1098	-0.0613	0.1235	-0.1573	0.0269	0.1843	0.3406	0.0277	0.0844	0.1022	0.0178	-0.0741	0.0644	-0.1314	-0.1015	0.0035	0.0263	-0.033
A_43_P10954 Pcyt1b Phosphorylase kinase alpha 1	-0.1497	0.0465	-0.0185	0.1452	-0.1205	-0.1647	0.0926	0.0332	-0.022	0	0.024	0.2993	0.1414	0.0819	0.184	0.4429	0.0032	0.3623	-0.1018	-0.4095	0.2963	0.0644	-0.1718	0.2055	-0.0712	0.0435	0.0206	-0.0792	0.174	-0.2207	0.0551	0.0868	-0.0402	-0.1165	0.1134	-0.0096	-0.0574	-0.0354	0.0101	0.0024	0.2239	0.5073	-0.0798	-0.0889	0.0537	0.1044	-0.0916	0.0299	0.2873
A_42_P740719 Btnl6 chromosome 20, major histocompatibility complex, assembled from 40 BACs, strain Brown Norway (BN/ssNHsd), RT1n haplotype; segment 3/11.	0.4139	0.2514	0.3754	0.26	0.1978	-0.0306	0.2132	0.3374	0.2609	0.1787	0.0976	-0.0698	-0.202	-0.1126	-0.4242	0.007	-0.0578	-0.143	-0.1928	0.1024	-0.0473	-0.2609	-0.2263	-0.5207	-0.1545	-0.2048	-0.2244	-0.1358	-0.3009	-0.2023	0.0733	-0.2074	0.0168	0.1873	-0.147	-0.3449	-0.132	0.3819	-0.139	-0.0645	-0.0839	0.1736	-0.0742	-0.0986	0.4094	0.2661	0.0547	-0.024	0.0068
A_43_P13176 Agpat4 1-acylglycerol-3-phosphate O-acyltransferase 4 (Agpat4)	0.2314	0.9994	1.24	0.1626	0.4008	1.5806	0.2235	0.4708	0.281	0.382	0.3909	0.5918	-0.1118	-0.0461	-0.1056	0.0672	0.0252	0.1902	-0.3975	2.098	0.2012	-0.2262	1.8109	-0.0778	-0.0823	0.2263	0.2778	0.0152	0.6221	1.1211	0.0109	0.2268	0.4846	0.4977	0.1527	-0.0231	0.3789	0.8682	0.0146	0.1741	0.031	1.9936	0.0369	-0.0276	1.8095	1.7956	-0.0485	1.2158	0.0523
A_42_P614722 Gpd2 glycerol-3-phosphate dehydrogenase 2 (Gpd2)	-0.1235	-0.5325	-0.3299	0.0717	-0.1308	-0.6444	-0.2769	-0.2215	-0.1963	-0.2588	-0.5479	-0.6308	-0.0304	0.0182	-0.339	-0.1135	-0.0682	-0.0769	-0.1298	-0.4726	-0.429	-0.0879	-0.5738	-0.3663	-0.1446	-0.1141	-0.1438	-0.3112	-0.3342	-0.3905	-0.0754	-0.0893	-0.1479	-0.2375	-0.0162	-0.0279	0.0204	0.3935	-0.0838	-0.2187	0.0056	-0.039	-0.0584	0.0465	0.213	0.1962	-0.0564	0.0057	-0.0117
A_42_P715592 Dgka diacylglycerol kinase, alpha (80 kDa) (Dgka)	-0.0209	-0.1595	-0.6684	-0.061	0.0087	-0.4239	-0.1441	-0.2199	0.0553	0.0832	0.0446	-0.129	-0.0093	-0.0269	0.0047	0.0316	0.0541	0.1419	0.0913	-0.2647	0.2731	-0.0363	-0.1755	0.004	-0.1162	-0.1953	-0.4282	-0.2142	-0.289	-0.3546	0.0988	-0.17	0.0148	0.0854	-0.0937	0.0011	-0.1473	-0.2081	-0.034	-0.026	-0.0464	-0.5498	0.0768	-0.0112	-0.0927	-0.4446	4e-04	-0.1121	0.0719
A_42_P813021 Pcyt1a Phosphate cytidylyltransferase 1, choline, alpha isoform	-0.2966	-0.4355	0.7223	0.0562	0.1525	0.6804	-0.1299	0.3839	1.015	-0.2644	-0.3204	-0.6237	0.3095	0.1848	0.0289	-0.1537	-0.272	-0.115	0.2232	0.8234	0.3041	0.3017	0.3193	0.3225	0.7446	1.1016	1.1068	0.1453	-0.1756	-0.3697	-0.1727	-0.5099	-0.3808	-0.1646	-0.6959	-0.1021	0.4303	0.4885	-0.0506	0.056	0.2777	0.4474	-0.1816	0.049	0.2033	-0.59	-0.0765	-0.4478	-0.1394
A_43_P12167 Gpd1 Glycerol-3-phosphate dehydrogenase 1 (soluble)	0.0154	-0.5327	-0.8424	0.1122	-0.0951	-0.6272	-0.4942	-1.1589	-0.4319	-1.1188	-0.7311	-1.2018	-0.5247	-0.7517	0.0155	-0.113	0.0416	-0.1046	0.1307	-1.2674	0.2058	-0.1248	-1.2072	-0.2596	0.0181	-0.3664	-0.3476	-0.423	-0.3455	-0.4736	-0.1716	-0.7239	-0.4677	-0.3405	-0.2403	-0.7996	-0.5092	-1.1628	-0.5018	-0.1742	0.0657	-1.4758	-0.3701	-0.1328	-2.5754	-0.5093	-0.2319	0.0434	-0.7558
A_42_P473404 Dgkg Diacylglycerol kinase, gamma	-0.0857	0.2108	-0.365	0.0811	0.8656	0.1667	0.3244	0.2537	-0.0955	0.6918	0.288	-0.4556	-0.1747	0.1642	-0.4388	-0.4271	-0.2527	0.1114	-0.1494	0.154	-0.0859	-0.1789	0.794	-0.1716	-0.0544	-0.2864	-0.1253	0.0552	-0.0789	-0.0465	0.0881	0.161	0.2658	-0.219	0.1808	0.1187	0.1158	0.4462	0.0679	0.5636	-0.2794	0.9252	0.0073	0.0986	0.9333	-0.2266	0.0878	0.183	-0.294
A_43_P12242 Ppap2a Phosphatidic acid phosphatase 2a	-0.06	0.3872	0.1012	0.0925	0.1312	0.3765	0.0347	-0.116	-0.422	-0.3526	-0.0976	0.0406	-0.4112	-0.4965	-0.3598	-0.5575	-0.5612	-0.3782	-0.4083	-0.4683	-0.1155	-0.2308	0.5065	-0.2205	-0.3507	-0.0166	-0.3085	0.319	0.322	0.6179	0.0136	0.4956	0.4555	0.6728	0.2494	0.0626	0.3302	0.3967	-0.0225	-0.0724	-0.0144	0.9277	0.1025	0.0272	1.1883	0.0327	0.0189	0.2992	0.0621
A_43_P12540 Dgkz diacylglycerol kinase zeta (Dgkz)	-0.1316	-0.0714	-0.4513	0.1509	0.2834	0.2065	-0.3806	-0.6218	-0.5647	-0.9196	-0.8472	-0.7188	-0.0965	-0.1723	0.0454	-0.204	-0.2106	-0.4505	0.2792	-0.1503	0.2796	0.0084	0.1329	0.0302	-0.1856	-0.2177	-0.2582	-0.3129	-0.1318	-0.0536	0.4304	-0.3754	0.277	0.7176	0.0606	-0.0131	0.1945	0.4765	-0.0943	-0.2954	-0.0496	-0.3668	-0.0652	-0.1658	0.0461	-0.2221	-0.0042	-0.0186	0.1517
A_42_P603447 Cpt1b carnitine palmitoyltransferase 1b (Cpt1b)	-0.0256	1.0563	2.0598	0.0393	0.2843	0.7501	0.3699	1.1462	1.1495	0.0498	-0.0124	2.1125	0.1713	0.1396	0.9352	-0.1196	0.1501	0.756	0.0462	0.8801	0.5369	-0.2479	0.0393	-0.3909	0.0708	1.5997	0.7222	0.3433	0.3663	0.6376	0.2932	-0.4149	-0.1008	0.4477	-0.2228	-0.1956	-0.0485	-0.1023	-0.0978	-0.0027	0.0226	-0.142	-0.0278	-0.0266	0.4731	0.2169	0.1864	0.2982	-0.0721
A_43_P11651 Pemt Phosphatidylethanolamine N-methyltransferase	-0.296	-1.1679	-1.3895	-0.1731	-0.1989	-0.9798	-0.2176	-0.2643	-0.1431	-0.076	-0.4542	-1.0712	0.032	-0.0216	-0.3507	0.0561	0.0858	0.0665	-0.0316	-1.4522	-0.59	0.1133	-0.769	0.1014	0.1612	0.0897	0.0111	-0.3653	-0.373	-0.5611	9e-04	0.0729	-0.0374	-0.136	0.0786	-0.1072	-0.2601	0.0224	-0.1372	-0.5605	-0.1068	-1.9794	0.0678	-0.0506	-3.1152	-0.3296	-0.0713	-0.2217	0.0529
A_42_P624382 Cdipt CDP-diacylglycerol--inositol 3-phosphatidyltransferase (phosphatidylinositol synthase) (Cdipt)	0.244	0.6961	0.6829	0.1307	0.3371	0.7253	0.1024	0.0542	0.1891	-0.0852	-0.2672	0.4642	0.2802	0.2678	0.3238	-0.0341	-0.0018	-0.1114	0.033	0.4637	0.356	-0.049	0.1935	-0.0287	0.0832	-0.1434	-0.0344	-0.2392	-0.0878	0.1733	-0.1469	-0.3352	-0.2121	-0.1282	-0.1426	-0.0611	-0.0346	-0.2078	-0.0603	0.058	-0.0445	-0.0445	-0.0547	-0.0833	0.1114	-0.1954	-0.0031	-0.0516	0.0507
A_43_P12780 Agps Alkylglycerone phosphate synthase	0.0224	0.9305	1.2568	0.0115	0.3931	1.9739	0.1112	0.3586	0.1989	0.1628	0.2396	0.8744	0.2005	0.0449	0.4837	0.2319	-0.0746	0.1033	0.1189	1.5021	0.836	-2e-04	1.5115	0.1559	0.2601	0.0932	0.5337	-0.229	0.1715	0.8658	0.1872	0.1557	0.1796	0.2833	0.0574	0.0683	0.4343	0.6686	0.1911	-8e-04	0.1779	1.0641	-0.0094	-0.1712	1.9382	0.0018	0.0079	-0.1642	0.2841
A_43_P12882 Cds2 CDP-diacylglycerol synthase (phosphatidate cytidylyltransferase) 2 (Cds2)	-0.1639	-0.8912	-0.7133	-0.0973	-0.7133	-1.5048	0.2902	0.1342	-0.153	-0.066	0.2071	-0.071	-0.3727	-0.435	-0.8463	0.2066	-0.0049	-0.0164	-0.301	-1.3686	-0.933	-0.1762	-2.3613	-0.7608	-0.2252	-0.1428	-0.3651	0.3193	-0.0137	-0.2528	-0.1295	0.1458	-0.4336	-0.8404	0.2683	0.2789	-0.1509	-0.2482	0.1694	-0.3397	0.07	0.3418	0.0588	0.1706	-0.9991	0.302	-0.0105	0.2769	0.1202
A_43_P12800 Gnpat glyceronephosphate O-acyltransferase (Gnpat)	0.243	0.8565	1.0869	0.5313	0.5452	0.964	-0.2531	-0.1194	-0.0012	-0.8078	-0.6281	0.227	-0.072	-0.2914	0.0799	-0.0723	-0.1824	-0.4541	0.2066	0.5043	0.402	0.0213	0.1965	0.1696	0.0194	0.045	-0.1372	-0.2843	0.037	0.4106	0.1039	-0.1703	0.0921	0.4592	0.2754	0.1539	0.4638	0.2722	-0.026	-0.054	-0.1304	-0.1871	0.1244	-0.0927	0.1332	0.0422	-0.1298	0.0281	0.227
A_43_P12818 Plcb2 Phospholipase C, beta 2	-0.2092	0.4161	-0.445	-0.0681	0.5051	0.4514	-0.0504	-0.0297	-0.1924	-0.0678	-0.2704	-0.5009	-0.2035	-0.3226	0.254	0.0917	0.1312	0.4534	-0.2555	0.6045	0.1024	0.0039	1.437	0.1274	-0.3306	-0.1578	-0.0897	-0.0184	-0.0358	0.5752	0.1216	0.1562	0.6231	0.95	0.0762	-0.071	0.0444	0.2177	0.1225	0.4776	-0.0123	1.477	0.3153	-0.2164	2.2657	-0.1702	-0.1074	0.2838	0.1538
A_43_P15319 Pla2g1b phospholipase A2, group IB (Pla2g1b)	-0.0713	-0.3672	-0.3678	-0.1628	-0.21	-0.4784	0.0355	-0.006	-0.0556	0.1471	0.141	0.0833	0.0865	0.039	-0.0419	0.1076	0.1682	0.2205	0.0141	0.0825	-0.2831	0.0194	-0.4509	-0.0688	-0.0136	-0.0306	-0.082	0.1066	0.014	-0.1607	-0.0822	0.1006	-0.0945	-0.2676	-0.0247	0.0702	-0.0365	-0.1441	0.093	-0.0144	-0.0299	-0.0718	-0.0057	0.0656	-0.6323	0.0985	-0.0506	0.1225	0.1514
A_43_P15368 Ppap2c phosphatidic acid phosphatase type 2c (Ppap2c)	0.069	0.8396	0.496	0.0044	0.3198	1.6009	-0.0526	0.1954	-0.1373	0.2114	0.281	1.3236	0.0239	-0.1147	0.3773	0.1435	0.147	0.1769	0.2433	1.0865	0.6748	-0.2019	1.2948	0.0643	0.0783	0.3088	0.3474	0.1853	0.2885	0.4562	-0.1731	0.2441	0.1988	0.4115	-0.198	0.1231	0.4383	0.133	0.111	0.5042	-0.1458	0.3676	0.0445	0.058	0.9293	0.2533	0.0127	0.162	0.0269
A_42_P522869 Dgka Diacylglycerol kinase, alpha (80 kDa)	0.0309	-0.2295	-0.1891	-0.1646	-0.1026	-0.2715	0.0773	0.1246	0.0725	0.2246	0.2788	0.2298	0.0258	0.1136	0.0866	0.2007	0.2286	0.3553	0.0596	0.1154	0.0086	0.0202	0.1878	0.0578	-0.0281	0.0298	-0.0696	0.0626	0.0811	-0.0112	-0.0574	0.2636	0.0084	-0.1522	0.0595	0.091	-0.0773	-0.1382	0.085	-0.02	-0.0778	-0.0155	-0.0357	0.0925	-0.2028	0.0131	-0.091	0.1213	-0.138
A_42_P611666 Etnk1_predicted similar to Ethanolamine kinase (EKI) (LOC312828)	0.1055	-0.1754	0.0875	-0.0434	-0.0351	0.0123	-0.2122	0.1067	0.3876	0.1261	0.0044	-0.0288	0.078	0.1029	0.3666	0.2401	0.0992	0.2669	0.0184	0.2047	0.0127	-0.0198	-0.4139	-0.1326	-5e-04	0.0054	-0.009	-0.0534	-0.1371	-0.0713	-0.0617	-0.1022	-0.1227	-0.1935	-0.151	0.0941	0.0237	0.0486	0.1075	-0.0057	-0.0738	-0.1027	-0.0733	0.1356	-0.1616	0.1072	-0.0358	0.0907	0.1394
A_43_P15270 Pla2g5 Phospholipase A2, group V	0	-0.0833	-0.1335	-0.1485	0.3492	-0.0095	0.2188	0.1395	-0.0038	0.0455	-0.0423	0.0154	0.5084	0.0298	0	0.1081	0	0.1137	-0.1873	-0.3139	0.1117	0.2062	-0.2007	-0.0223	0.0336	-0.1413	-0.1242	0.2967	-0.0459	-0.4021	0.0101	0.1424	-0.0643	-0.1135	0.1238	-0.0438	0.0766	0.1723	-0.1275	0.0412	-0.0942	-0.0844	-0.1358	-0.051	-0.147	0.4	0.0826	0.1279	-0.0686
A_43_P15264 Lcat lecithin cholesterol acyltransferase (Lcat)	0.0061	-0.3552	-0.5826	-0.2112	-0.5842	-1.5436	0.0918	0.1323	0.0443	0.0489	-0.079	-0.3018	-0.0753	-0.0618	-0.7323	0.101	0.072	0.1314	-0.2338	-1.1703	-0.5795	0.0596	-1.327	-0.2809	0.0055	0.1276	5e-04	0.1047	-0.2171	-0.4894	-0.1271	0.1181	-0.1839	-0.3659	-0.0113	-0.1079	-0.2606	-0.3121	-0.1255	-0.2072	-0.1084	-0.4559	-0.0834	-0.0132	-3.3278	0.0822	-0.0286	-0.0422	0.083
A_43_P13332 Ppap2b ER transmembrane protein Dri 42 (Ppap2b)	0.2997	-0.5033	-0.8427	0.1814	-0.1603	-1.7767	-0.2366	-0.8329	-0.2253	0.2093	-0.0832	-1.0333	0.3316	0.3042	-0.6257	-0.2033	-0.2997	-0.4789	0.1884	-1.3778	-0.2946	0.3863	-1.1382	0.1919	0.1129	-0.3926	-0.0929	0.1951	-0.3212	-0.7753	-0.2271	-0.6027	-0.4334	-0.2715	-0.6017	-0.4005	-0.4336	-0.5396	-0.1818	-0.0333	0.1754	-0.3485	-0.1048	-0.1336	-1.8232	-0.3881	-0.0016	0.1627	-0.1398
A_42_P598531 Cds1 CDP-diacylglycerol synthase 1 (Cds1)	0.0381	-0.0645	-0.1446	0.1196	0.3135	0.3198	0.0236	-0.1696	-0.2947	-0.4954	-0.5615	-0.3234	-0.2501	-0.1416	0.2859	-0.222	-0.4732	-0.525	-0.0184	0.0751	0.3316	-0.1118	-0.2833	0.219	-0.5439	-0.3686	-0.2773	0.2422	0.08	0.1403	0.2672	0.0909	0.346	0.6244	0.0587	-0.0408	0.7828	1.0391	-0.216	0.0252	0.2422	-0.7553	0.1141	-0.0294	0.0996	-0.2867	-0.0577	-0.0038	0.1439
A_43_P22719 Pla2g2e_predicted similar to group IIE secreted phospholipase A2 (LOC298581)	0.0418	-0.5017	-0.6241	-0.0441	-0.1506	-0.7316	-0.0049	-0.0454	0.0138	0.1009	0.0898	-0.4671	0.2403	0.2307	-0.1543	0.1168	0.111	0.1125	0.0682	-0.6095	-0.3316	0.1468	-0.8223	-0.0101	-0.0158	-0.0036	-0.1354	0.0386	-0.1041	-0.3453	-0.1212	-0.093	-0.276	-0.4114	-0.1606	-0.0029	-0.1768	-0.2573	0.0435	-0.0176	0.1446	0.0071	0.0506	0.0375	-1.0092	0.1855	-0.0159	0.1616	0.01
A_42_P480224 Gpd1 Glycerol-3-phosphate dehydrogenase 1 (soluble)	-0.2974	-0.625	-0.4526	-0.0982	0.2566	-0.6964	-0.3024	-0.371	-0.1739	-0.8066	-0.9862	-1.1962	0.1155	0.1388	0.3753	-0.2232	-0.2108	-0.0666	0.3198	-1.8799	0.2944	0.0652	-0.4898	0.2813	0.1015	-0.1288	-0.0225	-0.9518	-0.3589	-0.0254	-0.131	-0.2665	-0.0226	0.1716	-0.0772	-0.1138	-0.1133	0.2303	-0.1253	-0.3458	0.085	-2.5623	-0.0016	-0.1218	-1.9637	-0.2019	-0.1184	-0.1574	0.0133
A_42_P614909 Pla2g2a phospholipase A2, group IIA (platelets, synovial fluid) (Pla2g2a)	0.0946	0.4919	0.3168	-0.0921	0.2488	0.211	0.1375	0.0398	-0.238	0.1467	-0.1092	-0.1045	-0.4328	-0.4898	-0.2977	0.3597	0.1238	0.1188	-0.1076	1.3967	0.2392	-0.0732	1.2719	0.0237	0.0018	0.0674	0.2438	-0.1479	-0.1602	-0.1503	-0.3463	0.3368	0.3091	0.2045	0.1657	-0.4104	-0.3705	-0.0778	-0.5306	0.1809	0.0439	1.7375	0.4528	0.3779	1.6515	0.4884	0.1548	0.6438	0.0678
A_43_P13210 Pla2g4a phospholipase A2, group IVA (cytosolic, calcium-dependent) (Pla2g4a)	-0.0242	-0.4435	-0.4577	-0.188	-0.3019	-0.6514	-0.1002	-0.0372	-0.1381	0.1179	0.1838	-0.0267	0.004	-0.014	-0.2357	0.0577	0.1255	0.2475	0.031	-0.3936	-0.2504	0.0173	-0.2814	-0.0217	-0.0085	-0.0765	-0.1104	0.1266	0.0667	-0.0962	0.0086	0.0585	-0.0125	-0.148	-0.0106	0.0659	-0.1005	-0.146	0.1026	0.0122	0.0415	0.0552	0.0383	0.0556	0.0199	-0.0133	-0.1043	0.0876	-0.0648
A_42_P471588 Dgkb Diacylglycerol kinase, beta	0.0558	-0.5344	-0.0636	-0.4576	-0.2233	-0.1328	-0.0969	-0.16	0.0794	-0.0624	0.2079	-0.4151	0.1864	-0.0735	0.2117	0.3444	0.1088	0.123	-0.2754	-0.3288	-0.309	0.0899	-0.4219	0.0137	-0.1174	0.0746	0.0372	-0.0974	0.1818	0.145	-0.0276	0.0896	-0.0055	-0.24	-0.0452	0.1083	-0.1118	-0.1497	3e-04	-0.1314	0.0133	-0.1425	0.0645	0.1233	-0.4215	0.0723	-0.0289	0.2273	0.1432
A_42_P625167 Pafah1b1 platelet-activating factor acetylhydrolase, isoform Ib, alpha subunit 45kDa (Pafah1b1)	0.1834	1.2215	1.9956	0.2471	0.4289	1.5317	0.1758	0.742	0.5159	-0.3455	-0.2482	0.6822	-0.3002	-0.2688	2e-04	-0.2186	-0.2499	-0.1924	-0.2153	1.4067	0.5138	-0.0786	0.5838	-0.0403	0.1999	0.4906	0.7655	0.1196	0.1796	0.7591	-0.0251	0.1404	0.0516	0.0922	0.0191	0.0106	0.6772	0.9119	-0.068	0.091	-0.0156	0.6102	0.0075	-0.038	0.91	-0.1194	0.0138	-0.345	0.0514
A_43_P15883 Btnl6 chromosome 20, major histocompatibility complex, assembled from 40 BACs, strain Brown Norway (BN/ssNHsd), RT1n haplotype; segment 3/11.	0.0062	-0.314	-0.1522	-0.1275	-0.2823	-0.423	0.0116	-0.0043	-0.0392	0.2148	0.1607	0.123	0.0896	0.0107	-0.119	0.1822	0.1664	0.2118	0.0807	-0.0255	-0.0856	0.0532	-0.1237	0.0322	-0.0134	0.0082	-0.0541	0.139	0.0701	-0.0724	-0.1242	0.0944	-0.0898	-0.2872	0.0368	0.07	-0.073	-0.1857	0.082	0.1964	-0.0204	0.2618	-0.0392	0.0977	-0.4282	0.1635	-0.0415	0.1875	0.1324
A_42_P556291 Chka choline kinase alpha (Chka)	-0.1761	-0.9152	-0.3775	-0.1938	-0.7132	-0.7136	0.1455	2.0947	1.0305	-0.189	-0.592	-0.9504	-0.0777	0.3096	-0.4558	-0.2676	-0.1228	0.0557	0.1676	-0.8769	-0.4195	-0.2848	-1.8826	-0.6763	0.6182	2.6955	2.8188	-0.3328	-0.6078	-0.7625	0.2358	-0.7902	-0.6425	-0.7679	-0.3577	-0.2657	0.7511	1.5137	-0.2753	-0.3308	0.1743	0.1763	-0.4881	-0.226	-2.594	1.8082	-0.0231	-0.1851	-0.3364
A_43_P19704 Btnl6 chromosome 20, major histocompatibility complex, assembled from 40 BACs, strain Brown Norway (BN/ssNHsd), RT1n haplotype; segment 3/11.	-0.1307	-0.1833	-0.2442	0.2202	-0.1855	0.032	-0.6481	-0.3332	-0.2502	-0.0809	0.2106	0.0625	0.0437	0.0318	0.4929	0.0692	0.2976	0.1955	-0.0562	0.2372	0.302	-0.0461	0.0772	-0.2695	-0.1333	0.132	-0.0213	0.0084	-0.2792	-0.0869	-0.1499	0.0633	-0.0316	-0.1867	0.0399	-0.0274	-0.1792	-0.552	0.0457	0.0935	0.1363	-0.5226	0.0507	0.1986	-0.1399	-0.3804	0.0493	-0.0937	-0.377
A_42_P553764 Plcg1 phospholipase C, gamma 1 (Plcg1)	-0.0031	-0.3103	-0.3087	-0.0101	-0.1111	-0.0623	-0.2573	-0.1446	-0.101	0.1487	-0.1283	-0.0167	0.1231	0.0989	-0.1076	0.007	0.1408	0.2692	-0.122	-0.2411	-0.3432	-0.1368	-0.0519	-0.1464	-0.1127	-0.0058	-0.1248	0.1803	-0.012	-0.0137	0.3389	0.0843	0.2744	0.5076	0.0144	0.067	0.1047	0.2151	-0.0142	-0.0254	-0.0938	0.0907	-0.0161	-0.058	-0.0036	0.107	-0.0665	0.0284	0.0762
A_43_P10000 Agpat1 1-acylglycerol-3-phosphate O-acyltransferase 1	0.0859	-0.0736	0.064	0.074	0.0906	0.2545	0.0708	0.1185	0.5097	0.0877	0.094	0.1493	0.1007	0.1842	0.3737	0.1356	0.2232	0.2294	0.1654	0.1982	0.0975	0.0618	0.0124	0.0756	0.0959	0.1911	0.082	-0.0895	-0.1148	-0.1658	-0.169	-0.0879	-0.1556	-0.125	-0.1756	-0.0502	-0.0743	-0.2181	0.0117	-0.0584	0.0356	0.0317	0.0161	-0.111	0.0349	-0.0184	-0.0508	-0.1588	0.0191
A_42_P461946 Gnpat Glyceronephosphate O-acyltransferase	0.1056	0.3429	0.6466	0.058	0.1144	0.3575	0.1498	0.3525	0.2819	0.3117	0.504	0.8345	-0.0438	-0.1348	0.2346	0.3886	0.3935	0.3601	0.0334	0.1313	0.0022	-0.0359	0.1168	0.1348	0.1837	0.1902	0.1183	0.0248	0.1256	0.1952	-0.1068	0.2206	0.0763	-0.0361	0.1564	0.3157	0.327	-0.0645	0.1972	0.1466	0.084	0.2745	0.0888	0.0434	0.1904	0.2816	-0.0533	0.0984	0.1026
lalt.pool	-0.075	2.975	3.425	-0.2	2.325	6.4	-0.225	-0.025	-0.55	0.05	0.275	1.525	0.15	-0.125	1.575	0.15	0.025	0.15	0.275	7.1	1.975	-0.15	6.025	0.675	-0.35	0.15	0.475	-0.4333	1.4167	3.5833	-0.0667	-0.6333	0.2167	1.8	0.1167	-0.9333	0.35	2.8333	-1.1	1.675	1.025	5.325	-0.125	-0.25	8.425	2.35	-0.325	1.825	-0.95
[truncated: 25 more columns]
