# Supplementary material for: Gene set enrichment analysis for non-monotone association and multiple experimental categories
Source: BMC Bioinformatics. 2008 Nov 14;9:481. doi: 10.1186/1471-2105-9-481 (PMC2636811; doi:10.1186/1471-2105-9-481)
Supplement: Additional file 2 — Sets and Expression. The intermediate analysis results of NCT compendium data set. Sets directory contains lists of identified gene sets under different across-compound (category) selection criteria. Compound specific p-values, set size, etc are provided. Expression directory contains extracted expression data for respective identified gene sets. [file 1471-2105-9-481-S2.zip › SetsAndExpression/expression/C2-6of8liverp1-Cfilter-1-blood-GLUTAMATE_METABOLISM.txt]

geneids	1.2.Dich-24-15#-0.1	1.2.Dich-24-150#3	1.2.Dich-24-1500#3.4	1.2.Dich-48-15#-0.2	1.2.Dich-48-150#2.3	1.2.Dich-48-1500#6.4	1.2.Dich-6-15#-0.2	1.2.Dich-6-150#0	1.2.Dich-6-1500#-0.6	1.4.Dich-24-15#0	1.4.Dich-24-150#0.3	1.4.Dich-24-1500#1.5	1.4.Dich-48-15#0.2	1.4.Dich-48-150#-0.1	1.4.Dich-48-1500#1.6	1.4.Dich-6-15#0.2	1.4.Dich-6-150#0	1.4.Dich-6-1500#0.2	Brom-24-25#0.3	Brom-24-250#7.1	Brom-24-75#2	Brom-48-25#-0.2	Brom-48-250#6	Brom-48-75#0.7	Brom-6-25#-0.4	Brom-6-250#0.2	Brom-6-75#0.5	Diqu-24-10#-0.4	Diqu-24-20#1.4	Diqu-24-25#3.6	Diqu-24-5#-0.1	Diqu-48-10#-0.6	Diqu-48-20#0.2	Diqu-48-25#1.8	Diqu-48-5#0.1	Diqu-6-10#-0.9	Diqu-6-20#0.4	Diqu-6-25#2.8	Diqu-6-5#-1.1	Gala-24-100#1.7	Gala-24-25#1	Gala-24-400#5.3	Gala-48-100#-0.1	Gala-48-25#-0.2	Gala-48-400#8.4	Gala-6-100#2.4	Gala-6-25#-0.3	Gala-6-400#1.8	Mono-24-10#-1
A_43_P14157 Glud1 glutamate dehydrogenase 1 (Glud1)	-0.1906	-0.3471	-1.0531	-0.2127	0.207	-0.0225	-0.074	-0.6551	-0.9457	-0.262	-0.2888	-0.1996	-0.202	-0.2294	0.1784	-0.209	-0.2449	-0.9204	0.117	-1.5131	-0.0276	0.0373	0.4589	0.1926	0.0308	-0.6827	0.1847	-0.5917	-0.683	-0.9321	-0.2575	0.1882	0.4208	0.5905	0.2196	-0.4543	-0.5028	-0.849	-0.5548	-0.7129	-0.2289	0.1423	-0.5636	-0.0799	0.0575	-0.7517	0.1158	-0.5085	0.0764
A_43_P18947 Gmps_predicted Guanine monphosphate synthetase (predicted)	-0.0423	-0.0517	-0.0276	-0.0439	0.0911	-0.054	0.0645	0.1015	0.1402	0.018	0.0674	-0.0912	0.0651	-0.0659	0.1734	-0.034	0.1284	-0.0972	-0.023	-0.0584	0.044	0.0297	-0.028	-0.0155	0.088	-0.032	0.0222	0.1193	-0.0085	0.048	-0.0302	0.0917	-0.0194	-0.0087	0.1366	0.0891	-0.0011	-0.009	0.1166	0.0445	-0.0474	0.1553	-0.0839	0.0125	-0.1881	0.1235	-0.1344	-0.0583	-0.0346
A_43_P11771 Gad1 glutamate decarboxylase 1 (Gad1)	0.052	0.079	0.1347	0.1092	-0.1198	-0.221	-0.1027	-0.0227	-0.0649	0.1558	0.2819	0.0636	-0.1351	-0.1249	-0.1684	0.1745	0.194	0.3054	0.0548	-0.0392	0.0354	-0.0153	-0.0874	-0.0189	-0.1116	0.0365	-0.0814	0.3738	0.3673	0.1686	0.2893	-0.0106	-0.0532	-0.0906	-0.0025	0.1985	0.096	0.3971	0.1763	0.1495	0.038	-0.2488	0.0591	-0.0522	-0.0379	0.0542	-0.0228	0.0109	0.006
A_43_P12472 Abat 4-aminobutyrate aminotransferase (Abat)	0	-0.1116	0	0	0	0	0	-0.0581	0	0	0	0	0.219	0	0	0.1606	0	0	-0.1637	0	0	0.1343	0.1812	-0.0092	0.0973	0	-0.3967	-0.1411	0.1524	0	0.0624	-0.0308	0.2771	-0.3486	0.1016	0	0	-0.021	-0.1153	0	0	0	0	0	0	0	-0.3384	0.3342	0.099
A_43_P14988 Got2 glutamate oxaloacetate transaminase 2 (Got2)	-0.242	-0.1195	-1.1503	-0.1375	0.1771	0.0127	0.0185	-0.578	-0.8152	-0.3389	-0.5309	-0.3273	-0.1768	-0.2588	0.0472	-0.176	-0.391	-1.1136	0.1088	-0.516	0.0786	0.2081	0.4756	0.2741	-0.0968	-0.8252	-0.0406	-0.566	-0.6827	-0.7866	-0.2818	0.0792	0.2676	0.4582	0.1684	-0.5635	-0.6165	-1.0418	-0.623	-0.6024	-0.1359	0.1073	-0.4316	-0.1668	-0.1043	-0.4058	0.0294	-0.4698	0.1881
A_43_P15777 Cad similar to CAD protein (LOC362709)	-0.0152	-0.0246	-0.026	0.0025	-0.0436	-0.0832	0.0518	0.0525	0.0966	-0.0569	-0.0184	-0.0875	-0.0161	0.0298	-0.1053	-0.1108	-0.1073	-0.0275	0.0093	0.0509	-0.0066	0.0158	-0.03	-0.0241	0.2046	0.1174	0.1554	-0.1361	-0.1744	0.0509	-0.0903	-0.0313	-0.0582	-0.1657	-0.0181	0.0461	-0.0384	-0.0537	0.0797	-0.0696	-0.0855	-0.067	0.1278	-0.0027	-0.0434	0.026	-0.0052	0.0227	-0.0206
A_42_P501057 Gls2 Glutaminase 2 (liver, mitochondrial)	0	0	0	0	-0.171	0	0.1536	-0.141	0	0	-0.0214	0.0626	0.0703	-0.0272	0.0781	-0.1285	0	0.0632	-0.1756	0.1168	0.0924	0.038	0.1642	-0.0481	-0.0885	-0.0462	0.1827	0.1356	0.0637	0.0344	0.4046	0.0261	0.1056	0.0158	0	-0.0452	-0.0091	-0.0951	-0.0286	0	0	0.015	-0.05	0.309	-0.1939	-0.141	0	0	0.0258
A_43_P11468 Got1 glutamate oxaloacetate transaminase 1 (Got1)	0.1091	0.0314	0.0442	-0.0275	-0.035	-0.0667	0.1731	0.2182	0.3295	0.0398	0.0936	0.1722	0.2673	0.2892	0.3122	-0.0284	0.007	0.3005	-0.0298	0.0437	-0.0185	-0.046	-0.175	-0.17	0.071	0.0688	0.1028	-0.3123	-0.3544	0.1258	-0.2225	-0.1492	-0.0858	-0.3571	0.0068	0.1461	-0.0928	-0.2698	0.1602	0.178	0.0885	0.2428	0.2498	0.2081	-0.0854	0.1662	-0.067	0.1967	0.1266
A_43_P15589 Ppat phosphoribosyl pyrophosphate amidotransferase (Ppat)	0.1226	-0.0751	0.0528	-0.1165	-0.0141	-0.0826	0.1723	0.3731	0.4236	0.1452	0.1642	0.3143	0.1846	0.3516	0.3172	0.1269	0.0623	0.4209	-0.0473	0.0035	0.0481	-0.1456	-0.2207	-0.244	0.3265	0.0417	0.2293	-0.5266	-0.6221	0.458	-0.292	-0.1205	-0.2523	-0.3951	0.0745	0.2308	-0.0656	-0.2613	0.4046	0.2634	0.1963	0.5356	0.395	0.4081	0.1005	0.2663	0.0724	0.3552	0.1492
A_42_P566772 Got2 glutamate oxaloacetate transaminase 2 (Got2)	-0.0202	0.0318	-0.1373	-0.0034	-0.0646	-0.211	-0.0547	-0.0275	-0.094	-0.0109	-0.1632	-0.0236	-0.048	-0.0576	0.0684	0.0451	0.0397	-0.0676	0.0759	-0.1021	0.0179	0.0054	0.0759	0.0258	-0.1081	-0.0348	-0.0666	-0.0889	-0.1314	-0.2064	-0.0846	0.0312	0.1348	0.0661	-0.0036	-0.1166	-0.143	-0.1805	-0.1035	-0.0258	0.0178	0.0375	-0.15	-0.0806	-0.2497	-0.037	-0.0083	-0.0518	-0.0472
A_43_P16749 Qars glutaminyl-tRNA synthetase	0.0418	0.0408	0.0602	-0.1497	-0.0051	-0.0629	0.1168	0.1054	0.1784	0.161	0.1246	-0.1412	0.1579	-0.0295	-0.0282	-0.0823	-0.1276	0.2243	0.0433	0.2636	-0.0833	-0.0725	-0.1224	-0.1122	0.0029	0.0554	0.1149	0.1039	0.159	0.1957	0.1194	-0.1627	-0.0323	-0.0516	-0.0623	0.0595	0.1775	0.0866	0.0359	0.0965	-0.0727	0.075	0.2064	0.1668	-0.0313	0.0099	0.074	0.091	-0.106
A_42_P632078 LOC295088 similar to GMP synthase [glutamine-hydrolyzing] (Glutamine amidotransferase) (GMP synthetase) (LOC295088)	-0.3839	-0.229	-1.246	-0.1619	0.124	-0.1668	-0.104	-0.5986	-0.8002	-0.0576	-0.2054	-0.0127	-0.4052	-0.3923	-0.071	0.0955	-0.1377	-0.5042	0.0374	-0.9091	0.0173	0.0366	0.5559	0.2119	-0.0344	-0.5199	0.1423	-0.0968	-0.3729	-0.7584	0.1652	0.2276	0.2351	0.3251	0.2092	-0.2647	-0.069	-0.323	-0.3092	-0.5118	-0.163	0.1113	-0.741	-0.456	-0.2001	-0.4336	-0.0486	-0.4594	0.0661
A_42_P770768 Abat 4-aminobutyrate aminotransferase	0.037	-0.0601	0.113	-0.0169	-0.0103	0.5421	-0.0338	0.1145	0.0572	0.0054	0.147	0.0519	0.1058	0.2013	-0.3176	-0.1636	-0.0917	0.2124	0.0254	0.2828	-0.0412	0.01	-0.071	0.0636	-0.0295	-0.1279	-0.133	-0.2008	-0.2144	-0.8744	-0.2493	-0.0036	-0.1821	-0.2124	-0.3701	-0.5698	0.1484	-0.2699	-0.5014	-0.1923	0.1121	-0.0642	0.1215	-0.1386	0.0181	-0.0227	-0.1854	-0.3937	-0.0298
A_42_P714171 Cps1 Carbamoyl-phosphate synthetase 1, mitochondrial	0.1527	-0.1469	0.0615	-0.0455	-0.0089	-0.3056	-0.1264	0.3957	0.1014	0.0664	0.0291	0.2	0.3907	0.1558	0.6513	0.509	0.0085	0.1962	-0.0955	0.1891	-0.0224	0.0362	-0.1664	0.0151	0.1691	0.0468	0.1924	-0.2398	0.0731	0.095	0.0408	0.0298	0.0939	-0.1106	-0.1055	0.1489	0.1472	0.2977	0.0215	0.3455	0.0727	-0.189	0.2169	0.4733	0.7744	0.0989	-0.136	-0.3478	-0.193
A_42_P673212 Cad similar to CAD protein (LOC362709)	-2e-04	-0.0756	-0.0509	-0.1359	0.0118	0.0845	0.1076	-0.0689	-0.0485	0.0364	0.0397	0.0412	0.2837	0.3194	0.1442	-0.362	-0.283	-0.3862	0.0535	0.5412	-0.2155	0.1396	0.1201	0.1794	-0.0258	-0.046	-0.1089	-0.6976	-0.6241	-0.8413	-0.7002	-0.2117	-0.1321	-0.4887	-0.4488	-0.7553	-0.4099	-0.6584	-0.5568	-0.2065	-0.0189	-0.0077	0.122	-0.0232	-0.2215	-0.2118	-0.2267	-0.1805	-0.0215
A_42_P501877 Gls glutaminase (Gls)	0.2027	-0.0948	-0.0335	-0.14	-0.1431	0.4293	0.154	-0.105	-0.2832	-0.3738	-0.203	-0.2048	-0.186	-0.3402	-0.1058	-0.1288	0.485	-0.2884	0.0631	-0.3406	-0.1103	0.0849	0.0586	-0.1033	0.016	-0.149	-0.0758	0.3953	-0.0359	0.173	-0.3406	-0.1098	0.2152	0.2652	0.0394	-0.1131	0.5015	0.2282	-0.2081	-0.2454	0.0482	0.502	-0.0949	-0.0845	0.4244	0.0902	0.1365	-0.1651	0.1654
A_42_P660173 Gls Glutaminase	-0.2452	0.0168	-0.2562	-0.1205	0.0998	0.5094	-0.1065	-0.0228	-0.3073	0.0843	0.1556	0.5475	0.0229	0.1778	0.2568	0.4644	-0.2495	0.0138	0.0059	-0.0979	0.1943	-0.1857	0.5027	0.1796	0.0856	-0.0255	0.5642	0.136	-0.1706	-0.1258	0.0898	0.2748	0.2566	0.8621	0.3881	-0.3208	0.1015	-0.6151	-0.4392	-0.2262	0.0324	0.6834	-0.2014	-0.1029	0.7082	0.4486	-0.1077	3e-04	-0.2629
A_43_P11240 Qars glutaminyl-tRNA synthetase	-0.1027	-0.2397	-0.669	-0.2002	0.0686	0.1079	0.0627	-0.204	-0.4938	-0.1526	-0.2997	-0.1898	0.0766	-0.0103	0.4154	-0.4046	-0.4632	-1.0068	-0.1027	-0.8336	-0.2808	0.0843	0.3338	0.1116	-0.1346	-0.8385	-0.1563	-1.1111	-1.0727	-0.7882	-0.7975	-0.101	0.2003	0.1752	-0.1554	-0.4667	-0.6645	-1.1281	-0.5031	-0.3428	-0.0894	0.1768	-0.2316	0.154	-0.1763	-0.2981	0.0855	-0.2731	0.1033
A_43_P21025 Nadsyn1 NAD synthetase 1	0.2771	0.228	0.5563	-0.0014	-0.1623	0.347	0.1289	0.2188	0.33	0.0637	0.4084	0.2791	0.4407	-0.015	0.2926	0.24	0.3066	0.5396	-0.0866	0.3347	0.0124	0.1099	0.1034	0.0628	0.1826	0.0137	-0.0743	-0.2225	-0.1919	0.1798	-0.233	-0.1689	-0.1189	-0.1921	-0.0467	0.1477	-0.2175	-0.1396	0.0663	0.5502	0.0662	-0.0488	0.4107	0.4157	0.0365	0.0361	-0.0258	0.2767	-0.1711
A_43_P21927 Cad similar to CAD protein (LOC362709)	0.1462	0.0808	0.2969	0.0749	-0.094	0.0685	0.1433	0.1788	0.2706	-0.1707	-0.0566	-0.0221	0.1265	0.0219	-0.1821	0.1408	0.0926	0.6	0.0032	0.1283	-0.0221	-0.0848	-0.1916	-0.1175	0.0526	-0.0361	-0.0055	0.3297	0.2205	0.357	0.3796	0.0595	-0.135	-0.0988	-0.0356	0.3735	0.2277	0.4741	0.3241	0.1468	0.0917	-0.0385	0.0956	0.2375	-0.1092	0.0898	0.0152	0.1823	-0.0036
A_42_P797218 Gpt1 Glutamic pyruvic transaminase 1, soluble	0.3021	-0.3248	0.2688	0.0917	-0.2069	0.2235	0.0581	0.2809	0.073	-0.2489	-0.2861	0.0023	-0.482	-0.0648	-0.3098	0.1222	-0.15	0.3089	0.092	0.5552	0.1363	-3e-04	-0.1338	-0.0417	-0.1062	0.192	0.0306	1.0544	0.5917	0.3982	0.5463	-0.0019	0.0963	0.4202	0.0279	0.1542	0.3144	0.6151	0.4019	0.126	0.3042	-0.019	-0.0114	0.2388	0.0756	0.0872	0.0784	0.3298	0.0304
A_43_P21194 Cad similar to CAD protein (LOC362709)	0.0426	0.0656	0.1638	-0.0215	0.0484	0.0654	0.0017	0.0373	0.0404	0.1816	0.2119	0.0763	0.0766	0.1446	0.0536	-0.0136	-0.0306	0.159	-0.0572	-0.0304	0.0271	0.0422	-0.1408	-0.0733	0.0122	0.0149	0.041	0.0198	0.006	0.1392	-0.0236	-0.0865	-0.0857	-0.1571	-0.0877	0.1183	0.0702	0.1097	0.1437	0.0786	0.0343	-0.1077	0.1126	0.0446	0.0306	0.0921	0.0209	-0.0258	0.0096
A_43_P15878 Aldh5a1 similar to Succinate semialdehyde dehydrogenase (NAD(+)-dependent succinic semialdehyde dehydrogenase) (LOC291133)	0.1795	-0.0681	0.0028	-0.0783	-0.1702	0.0242	-0.0489	0.0134	-0.0473	-0.0478	0.0244	0.0597	0.2733	0.1435	-0.013	0.0574	0.0261	-0.0618	-0.0656	0.2361	-0.0956	0.0512	-0.0201	0.0106	-0.1716	-0.1104	-0.1636	-0.1945	-0.2509	-0.4483	-0.1858	-0.0598	-0.055	-0.1619	-0.3796	-0.3252	-0.174	-0.147	-0.3028	-0.0847	-0.0245	-0.0979	0.142	0.0115	-0.0772	-0.0262	-0.0664	-0.0978	0.0303
A_43_P10015 Gclc Glutamate-cysteine ligase, catalytic subunit	-0.0075	0.1635	-0.1106	0.1816	0.0411	-0.0633	0.0656	0.006	0.0217	0.0302	-0.0286	0.2021	-0.212	-0.0564	-0.0293	-0.0379	0.0312	0.1417	0.0558	0.1703	0.3329	-0.0282	0.0151	-0.0065	0.0992	0.0573	-0.0217	0.4243	0.2784	0.0566	0.0378	0.3737	0.1567	0.2243	-0.0584	0.2453	0.218	0.4749	0.1436	0.1888	0.3764	0.143	0.014	0.393	0.1406	-0.1044	-0.1769	0.1501	0.1267
A_42_P834502 Gls2 Glutaminase 2 (liver, mitochondrial)	-0.254	-0.0251	-1.0292	-0.0716	0.3111	0.163	-0.1032	-0.658	-0.4392	-0.0615	0.3943	0.2279	-0.4036	-0.3767	-0.0187	0.0091	-0.029	-0.4511	0.2995	-0.3342	0.2117	0.2615	0.5423	0.0422	0.2588	0.0715	0.0476	0.2971	-0.0066	-0.1226	-0.1665	0.1415	0.021	0.0483	-0.0219	-0.1202	-0.1604	-0.6263	-0.1998	-0.3714	-0.0794	0.0466	-0.2131	0.0616	0.2858	0.0205	-1.0315	0.0213	0.1457
A_42_P723498 Gclm glutamate cysteine ligase, modifier subunit (Gclm)	-0.1813	0.0725	-0.0224	-0.0523	0.0205	0.1386	-0.0368	-0.2276	-0.2868	0.1229	0.1222	-0.0303	-0.5836	-0.5581	-0.5332	-0.1933	-0.2023	-0.211	-0.0058	-0.7407	-0.0867	-0.3629	0.0867	-0.1397	0.2627	0.1782	0.2547	0.0887	0.0398	0.0532	-0.1884	0.0344	0.1216	-0.0305	0.0672	0.0467	-0.0078	0.039	-0.0278	-0.3647	-0.3721	-0.4079	-0.182	-0.5593	-0.5786	-0.2483	-0.1442	-0.282	-0.3702
A_42_P470887 cps carbamyl phosphate synthetase I precursor (cps) gene, exon 13 and complete cds; nuclear gene for mitochondrial product.	0.0692	-0.1379	0.0525	-0.014	0.0144	0.0154	0.0045	0.2564	0.2398	0.0916	0.1284	0.2453	0.2905	0.2395	0.115	-0.0333	-0.0483	0.0822	-0.0304	0.2845	-0.0279	-0.0472	-0.1765	0.052	0.0971	0.0243	0.1074	-0.1605	-0.2509	-0.1612	-0.2182	-0.1352	-0.2667	-0.2638	-0.166	-0.0416	0.0879	-0.1333	0.0431	-0.0446	0.0364	0.0203	0.135	0.078	0.1285	0.051	-0.0119	-0.038	0.0568
A_42_P644211 Gss glutathione synthetase (Gss)	-0.0528	-0.0113	-0.1132	-0.0218	0.0194	-0.0276	-0.0402	-0.0223	-0.1566	-0.1654	-0.3731	-0.1755	-0.341	-0.1974	-0.0124	-0.0388	-0.1976	-0.1364	0.1006	-0.0886	0.0211	0.0294	0.2188	0.0634	0.0104	-0.1113	0.064	0.0433	0.0073	-0.1335	0.0962	-0.0161	0.113	0.1505	0.0732	-0.0232	0.0116	-0.008	-0.0191	-0.2977	-0.1462	-0.0913	-0.2715	-0.0411	-0.1861	-0.1583	-0.0529	-0.113	0.0018
A_42_P660048 Glud1 glutamate dehydrogenase 1 (Glud1)	-0.2138	-0.3771	-1.121	-0.2051	0.2329	-0.0172	0.1214	-0.6381	-0.9689	-0.2571	-0.3418	-0.1533	-0.1388	-0.2891	0.1906	-0.1093	-0.317	-0.8142	0.1333	-1.4386	-0.0514	0.0246	0.4572	0.222	0.0116	-0.9257	0.2266	-0.5264	-0.667	-0.9217	-0.2595	0.1715	0.4183	0.5938	0.2478	-0.4641	-0.5343	-0.8766	-0.5943	-0.6007	-0.2905	0.063	-0.5648	-0.0238	0.0248	-0.7057	0.1688	-0.5084	0.0467
lalt.pool	-0.075	2.975	3.425	-0.2	2.325	6.4	-0.225	-0.025	-0.55	0.05	0.275	1.525	0.15	-0.125	1.575	0.15	0.025	0.15	0.275	7.1	1.975	-0.15	6.025	0.675	-0.35	0.15	0.475	-0.4333	1.4167	3.5833	-0.0667	-0.6333	0.2167	1.8	0.1167	-0.9333	0.35	2.8333	-1.1	1.675	1.025	5.325	-0.125	-0.25	8.425	2.35	-0.325	1.825	-0.95
[truncated: 25 more columns]
