# Supplementary material for: Gene set enrichment analysis for non-monotone association and multiple experimental categories
Source: BMC Bioinformatics. 2008 Nov 14;9:481. doi: 10.1186/1471-2105-9-481 (PMC2636811; doi:10.1186/1471-2105-9-481)
Supplement: Additional file 2 — Sets and Expression. The intermediate analysis results of NCT compendium data set. Sets directory contains lists of identified gene sets under different across-compound (category) selection criteria. Compound specific p-values, set size, etc are provided. Expression directory contains extracted expression data for respective identified gene sets. [file 1471-2105-9-481-S2.zip › SetsAndExpression/expression/C2-6of8liverp1-Cfilter-1-liver-GLUTAMATE_METABOLISM.txt]

geneids	1.2.Dich-24-15#-0.1	1.2.Dich-24-150#3	1.2.Dich-24-1500#3.4	1.2.Dich-48-15#-0.2	1.2.Dich-48-150#2.3	1.2.Dich-48-1500#6.4	1.2.Dich-6-15#-0.2	1.2.Dich-6-150#0	1.2.Dich-6-1500#-0.6	1.4.Dich-24-15#0	1.4.Dich-24-150#0.3	1.4.Dich-24-1500#1.5	1.4.Dich-48-15#0.2	1.4.Dich-48-150#-0.1	1.4.Dich-48-1500#1.6	1.4.Dich-6-15#0.2	1.4.Dich-6-150#0	1.4.Dich-6-1500#0.2	Brom-24-25#0.3	Brom-24-250#7.1	Brom-24-75#2	Brom-48-25#-0.2	Brom-48-250#6	Brom-48-75#0.7	Brom-6-25#-0.4	Brom-6-250#0.2	Brom-6-75#0.5	Diqu-24-10#-0.4	Diqu-24-20#1.4	Diqu-24-25#3.6	Diqu-24-5#-0.1	Diqu-48-10#-0.6	Diqu-48-20#0.2	Diqu-48-25#1.8	Diqu-48-5#0.1	Diqu-6-10#-0.9	Diqu-6-20#0.4	Diqu-6-25#2.8	Diqu-6-5#-1.1	Gala-24-100#1.7	Gala-24-25#1	Gala-24-400#5.3	Gala-48-100#-0.1	Gala-48-25#-0.2	Gala-48-400#8.4	Gala-6-100#2.4	Gala-6-25#-0.3	Gala-6-400#1.8	Mono-24-10#-1
A_43_P14157 Glud1 glutamate dehydrogenase 1 (Glud1)	-0.2297	-0.2766	-0.4107	-0.14	0.015	-0.6179	-0.0316	0.1346	-0.1608	0.0558	0.0591	-0.4537	-0.0477	-0.1022	-0.2573	0.0673	0.0733	0.0954	-0.0895	-0.638	-0.0935	-0.1068	-0.7127	0.0113	-0.3258	0.0621	-0.3256	0.1516	0.0651	0.4658	0.2229	0.1953	0.1026	0.1042	0.2329	0.0833	0.247	-0.0279	0.0551	-0.0121	-0.0336	-0.163	-0.0532	0.002	-0.1487	-0.1898	0.0591	-0.0991	0.084
A_43_P18947 Gmps_predicted Guanine monphosphate synthetase (predicted)	-0.0956	0.586	1.4072	0.3844	0.369	0.8847	-0.1992	0.1331	0.1189	-0.9764	-0.5614	-0.0279	-0.5464	-0.5226	-0.3477	-0.6306	-0.7523	-0.8436	-0.254	0.5048	0.335	-0.0893	0.3648	-0.0673	0.2145	0.1813	0.366	-0.074	0.1788	0.6926	0.1394	0.3596	0.208	0.3005	0.4659	-0.1206	0.447	0.3332	-0.1482	-0.1612	-0.1345	-0.1088	-0.0911	0.0172	0.3501	-1.0189	-0.1095	-0.6429	-0.0479
A_43_P11771 Gad1 glutamate decarboxylase 1 (Gad1)	0.0996	-0.2924	-0.639	-0.1438	-0.1447	-0.2054	-0.089	-0.1055	-0.044	0.2271	0.2446	-0.0222	0.148	-0.1997	-0.1209	0.0111	0.0537	0.2822	-0.066	-0.6832	-0.4425	-0.027	-0.1788	0.0673	-0.0377	-0.3444	-0.1361	-0.0266	0.0998	-0.0342	-0.0106	0.1718	0.2492	-0.2689	0.1356	0.0354	-0.222	-0.2608	0.0918	0.1545	0.3125	0.1493	-0.0037	-0.0823	0.1214	-0.1016	-0.0396	-0.1909	0.3424
A_43_P12472 Abat 4-aminobutyrate aminotransferase (Abat)	0.0541	-1.1184	-2.0172	0.0039	0.0185	-2.5141	-0.0847	-0.5662	-0.3822	0.1709	0.2026	-1.1543	0.2764	0.3329	-0.2624	0.1818	0.0612	0.0053	0.0019	-3.3637	-0.8731	0.2678	-1.4785	0.2581	-0.2489	-0.3918	-0.5208	-0.1168	-0.4879	-1.042	0.1996	-0.1444	-0.0499	-0.1862	0.124	0.1501	-0.304	-0.063	0.0522	-0.472	0.1474	-1.5572	-0.0442	0.0499	-4.2719	-0.1098	-0.0244	0.0248	0.0737
A_43_P14988 Got2 glutamate oxaloacetate transaminase 2 (Got2)	-0.0549	-0.0526	-0.5589	-0.1576	0.103	-0.0975	-0.0244	-0.2541	-0.1609	0.012	0.0512	-0.2994	0.1471	0.1735	0.0349	0.1502	0.0586	-0.0414	0.1207	-0.6347	0.1311	0.2356	0.1725	0.3072	0.0788	-0.1141	-0.0225	-0.2726	-0.0584	0.0263	0.0394	-0.1695	0.0874	0.1024	0.0398	0.0757	0.1204	-0.0645	0.0254	-0.0328	-0.0766	-0.18	-0.046	0.018	-0.3284	-0.1934	-0.032	-0.2433	0.0266
A_43_P15777 Cad similar to CAD protein (LOC362709)	-0.0294	-0.1614	-0.0038	-0.0771	-0.1799	-0.1328	-0.0342	-0.1611	0.0392	-0.0855	-0.0348	0.0047	0.1382	0.1444	0.1135	0.1601	0.1915	0.0968	0.0323	0.0765	0.0028	0.0066	-0.1614	-0.0584	0.0238	0.0612	0.0619	-0.095	-0.1011	-0.0614	0.1294	-0.0693	0.0451	0.1715	-0.0198	0.025	0.0803	0.0831	0.0102	-0.0219	-0.0247	0.2231	-0.0594	-0.1432	0.0269	0.0581	-0.0116	-0.0166	0.1061
A_42_P501057 Gls2 Glutaminase 2 (liver, mitochondrial)	-0.2278	-1.0397	-1.2374	-0.0105	-0.2841	-0.9465	-0.3149	-0.2013	0.0544	-0.1472	-0.1537	-1.1626	0.3218	0.3447	-0.3204	0.0544	0.0027	0.179	0.0415	-2.2237	-0.7198	0.2584	-1.655	0.178	0.0957	0.2476	-0.0984	-0.001	-0.6222	-1.2397	0.1636	-0.4405	-0.1168	-0.2853	-0.0735	0.0452	-0.1182	0.3979	-0.173	-0.5838	0.2411	-0.2718	-0.17	-0.0984	-4.7309	-0.1452	-0.0332	-0.0212	-0.0828
A_43_P11468 Got1 glutamate oxaloacetate transaminase 1 (Got1)	0.0409	-0.7397	1.5171	-0.1631	-0.1717	0.3298	-0.5916	0.8826	1.8104	0.107	-0.083	-0.7235	0.17	-0.0985	-0.7109	-0.1898	-0.1423	0.2712	0.0797	1.505	-0.2798	-0.0398	-0.7158	0.1923	0.3204	1.7588	0.0224	-0.074	-0.2746	-0.1584	-0.0576	-0.0337	0.4467	0.3617	-0.0054	0.6558	0.8341	1.3771	0.3565	-0.3879	0.2117	-0.8806	0.0948	0.1765	-1.4211	-0.1678	0.1549	-0.0889	-0.0084
A_43_P15589 Ppat phosphoribosyl pyrophosphate amidotransferase (Ppat)	-0.2626	0.2729	1.0426	0.2612	0.1564	1.0882	0.4973	1.4031	1.3723	-0.4764	-0.3336	0.7471	-0.2391	-0.2511	0.038	-0.4615	-0.121	0.06	-0.2892	0.3696	0.1839	-0.1332	0.602	-0.0948	1.279	2.1817	1.8441	-0.0806	0.1409	0.2553	-0.0737	0.0309	-0.0421	-0.1033	0.1287	-0.1229	0.4131	0.923	-0.1266	-0.0368	0.0086	0.6804	0.0085	0.0919	0.2803	-0.4185	-0.0578	-0.7493	-0.0289
A_42_P566772 Got2 glutamate oxaloacetate transaminase 2 (Got2)	0.0769	-0.104	-0.6732	-0.086	0.2156	-0.4446	-0.1369	-0.3656	-0.261	-0.5652	-0.6335	-0.8341	0.2225	0.2401	0.0438	0.1114	-0.039	-0.3774	0.2211	-0.7362	0.078	0.3066	-0.1558	0.3434	0.0615	-0.1536	-0.1883	-0.3333	-0.2744	-0.1211	0.0333	-0.421	-0.0461	0.1526	-0.1148	0.0172	0.1208	-0.0782	-0.0508	-0.1442	-0.0835	-0.3485	0.0081	-0.0444	-0.967	-0.21	-0.1425	-0.2535	0.1073
A_43_P16749 Qars glutaminyl-tRNA synthetase	-0.0522	0.1122	0.0913	-0.0138	0.1967	0.0772	-0.0026	-0.232	-0.1026	-0.1709	-0.1096	-0.0323	-0.0445	-0.1174	0.1967	-0.007	-0.1061	-0.0425	-0.184	0.1412	0.1106	-0.0909	0.0388	-0.1399	-0.0913	-0.0554	0.0399	-0.2892	-0.2283	0.055	0.1597	0.1049	0.1786	0.4759	0.0216	-0.1019	0.2821	0.3741	-0.1009	0.0584	-0.0925	-0.2702	0.0526	0.1699	0.4733	-0.0711	0.0071	0.0403	0.3091
A_42_P632078 LOC295088 similar to GMP synthase [glutamine-hydrolyzing] (Glutamine amidotransferase) (GMP synthetase) (LOC295088)	0.1701	0.7502	1.652	0.2768	0.2354	0.8508	0.2628	0.7386	0.6894	0.0403	0.0981	0.8326	-0.2504	-0.2031	-0.1239	-0.1795	-0.1758	-0.0715	-0.3282	0.2537	0.005	-0.2548	0.415	-0.2071	0.2688	0.0506	0.4555	0.0315	0.1865	0.4485	-0.1404	0.4605	0.1059	-0.0699	0.3217	0.1188	0.469	-0.0079	0.0223	0.0072	0.0135	0.306	-0.0358	0.0824	0.6033	-1.2135	-0.0116	-0.7013	-0.084
A_42_P770768 Abat 4-aminobutyrate aminotransferase	-0.2624	-0.5977	-0.8917	0.464	0.1681	-0.6077	-0.4097	-0.6575	-0.0344	-0.2014	-0.8754	-1.2278	0.2052	0.0588	-0.2841	-0.3774	-0.3117	0.0717	0.0525	-0.5956	0.0398	0.0233	-0.5495	-0.2542	-0.3438	-0.5535	-0.7993	-0.2815	-0.576	-0.6054	-0.1162	-0.2445	-0.2915	-0.0518	-0.2639	-0.3494	-0.5206	-1.0745	-0.0736	-0.2758	0.0541	-0.9662	-0.0754	-0.0445	-1.3836	-1.0046	0.074	-0.4878	0.0536
A_42_P714171 Cps1 Carbamoyl-phosphate synthetase 1, mitochondrial	0.187	-0.7116	-1.1017	-0.2517	-0.2173	-1.051	-0.1901	-0.3062	0.7917	-0.2676	-0.1609	-1.4375	0.7394	0.632	-0.1545	0.7302	0.4574	0.0619	0.7834	-0.7407	0.0787	0.3718	-0.9136	0.4204	0.3867	0.4949	0.0509	0.1609	-0.1357	-0.4672	0.6263	-0.6031	0.2178	0.925	-0.2776	-0.0476	0.0597	0.5587	-0.1292	-0.3298	0.0626	-1.4065	-0.0052	-0.2214	-3.7942	-0.3057	0.0575	0.0973	0.0408
A_42_P673212 Cad similar to CAD protein (LOC362709)	-0.0537	0.5216	0.7191	0.1372	0.4278	1.2807	-0.3746	-0.4336	-0.318	-0.7673	-0.86	0.6228	0.1448	0.2444	0.4216	0.0204	0.0653	-0.3244	0.0834	1.4338	0.6213	0.014	0.8894	-0.0194	0.4132	-0.1811	0.3167	-0.2602	0.0989	0.3789	0.1572	-0.1951	0.0674	0.4166	0.0189	-0.2584	0.0623	-0.1408	-0.1515	0.1347	-0.1637	0.3226	0.0483	0.1098	0.9189	-0.6294	-0.0897	-0.4528	0.0161
A_42_P501877 Gls glutaminase (Gls)	-0.0805	0.038	0.4307	-0.1512	0.0175	0.2288	0.0049	0.2652	-0.0049	0.1163	0.1327	0.2744	-0.1612	-0.0052	-0.1846	0.2057	0.2968	0.3126	-0.1414	0.7987	-0.1828	0.0168	0.7712	-0.1261	-0.1258	0.1372	-0.0776	0.0571	0.3253	0.7076	0.0454	0.0497	0.4705	0.4494	0.1688	0.181	0.4049	0.0731	-0.026	0.2624	-0.2905	0.8899	-0.0788	-0.6264	1.7492	-0.0487	0.131	-0.0745	-0.1465
A_42_P660173 Gls Glutaminase	0.1375	0.6637	0.8705	0.3008	0.2986	0.5437	0.1945	0.4251	-0.1993	-0.0678	0.0481	0.0542	-0.718	-0.5724	-1.4291	-0.2623	-0.3074	-0.3686	-0.3604	1.6275	0.1042	-0.2675	1.6065	0.0135	-0.2889	-0.0401	0.1458	0.139	0.3913	1.0851	0.1129	0.3602	0.3975	0.2606	0.3024	-0.1006	0.1592	0.6092	0.0503	0.0183	-0.0414	1.5848	-0.0183	-0.1629	1.9824	1.2445	-0.07	0.9419	-0.0446
A_43_P11240 Qars glutaminyl-tRNA synthetase	0.052	0.2497	0.4314	-0.1714	0.1184	0.3935	-0.0498	0.1394	0.0956	0.1034	0.046	0.5005	0.0884	0.1157	0.3664	0.378	0.4365	0.458	0.106	0.4273	0.2971	0.0403	0.403	0.1232	0.0466	0.1726	0.005	-0.0824	0.0577	0.133	0.1646	-0.0405	0.3104	0.5005	-0.0681	-0.1258	0.2112	0.1212	-0.1226	0.3356	-0.0421	0.4289	0.0889	0.0313	0.7864	-0.1416	-0.0366	-0.077	0.1333
A_43_P21025 Nadsyn1 NAD synthetase 1	0.1577	0.1498	0.0191	-0.1519	0.168	-0.0362	-0.0486	-0.0631	0.0544	-0.1679	0.1191	-0.1558	0.4135	0.4785	0.2284	-0.202	0.1786	0.1146	0.451	-0.1161	-0.0545	0.0031	-0.0599	-0.195	0.1989	-0.052	0.0678	-0.0202	-0.0903	-0.1048	-0.0094	-0.0712	0.3129	0.0484	0.2158	0.0861	-0.0101	0.3518	0.0056	-0.215	-0.0547	-0.2784	-0.0471	-0.2764	-0.3182	-0.145	0.218	0.1474	0.6313
A_43_P21927 Cad similar to CAD protein (LOC362709)	-0.0043	-0.1697	-0.0384	-0.1256	-0.1724	-0.2903	-0.0801	0.029	0.0204	-0.0193	-0.1731	-0.0665	-0.1361	-0.0452	0.1326	0.1551	-0.0315	-0.1009	0.0997	0.0534	-0.0725	0.0115	-0.213	-0.1282	-0.0866	0.0216	0.0666	-0.0983	0.2134	-0.2409	-0.064	0.0071	-0.1465	-0.3246	0.1344	0.0545	-0.1414	0.0284	0.0335	0.1548	-0.1511	0.2348	0.1072	0.1686	-0.0061	0.0795	0.023	0.0329	-0.2817
A_42_P797218 Gpt1 Glutamic pyruvic transaminase 1, soluble	-0.2202	-0.2832	0.0526	-0.2579	-0.662	-0.4226	-0.3709	-0.3432	-0.1636	-0.1411	-0.2613	-0.0835	0.3249	0.0094	0.0607	0.2121	0.2633	0.5345	0.1512	-0.7422	-0.4508	-0.2174	-1.4849	-0.3071	-0.1418	0.2977	-0.1378	0.8643	0.2868	0.0748	0.5516	0.2385	-0.0116	0.1528	0.0422	0.0807	0.0567	0.328	-0.1438	-0.335	0.1315	-0.4089	-0.4696	-0.16	-3.8021	-0.0283	-0.1338	-0.0331	-0.031
A_43_P21194 Cad similar to CAD protein (LOC362709)	0.0812	-0.2286	-0.0603	0.0128	-0.1393	-0.3456	-0.063	-0.1407	-0.0022	-0.1643	-0.201	-0.1438	-0.0094	0.0184	-0.0216	0.0567	0.1041	0.0921	-0.0155	-0.2892	-0.1554	-0.0259	-0.4613	-0.01	-0.0511	-0.0373	-0.0598	-0.0237	-0.1262	-0.1986	0.0203	0.0566	-0.0441	-0.0104	0.0665	0.0011	-0.0318	0.013	-0.0772	-0.0836	0.011	-0.0486	-0.1069	-0.1066	-0.4494	-0.0109	-0.0666	8e-04	0.3538
A_43_P15878 Aldh5a1 similar to Succinate semialdehyde dehydrogenase (NAD(+)-dependent succinic semialdehyde dehydrogenase) (LOC291133)	-0.1006	-0.4355	-0.3659	-0.1375	-0.1016	-0.4428	-0.2927	-0.1054	-0.1597	0.3208	-0.2741	-0.084	0.1758	0.2386	-0.0607	0.319	0.3642	0.3951	0.2815	0.6015	0.114	0.0893	0.0148	0.0652	0.0554	0.0189	-0.0161	0.024	0.0393	-0.2403	-0.1868	0.0761	-0.0666	-0.137	-0.1534	-0.0189	-0.2233	0.9656	0.0123	-0.0746	0.0342	-0.0023	0.154	0.0707	-0.2979	-0.0171	-0.0475	-2e-04	-0.0786
A_43_P10015 Gclc Glutamate-cysteine ligase, catalytic subunit	-0.1966	1.6605	3.0573	-0.0592	0.0453	2.3414	1.0903	2.261	1.689	0.0506	0.6705	3.05	-0.0235	-0.1755	0.5364	0.3768	0.6672	0.6104	0.3232	0.7039	1.2889	-0.3398	0.9076	-0.4082	2.3281	1.8903	3.2363	-0.2997	-0.1821	-0.0631	-0.1432	-0.0856	-0.3257	-0.6124	0.0443	0.6035	1.6582	1.2759	0.2177	-0.2948	0.1257	-0.0808	-0.2352	0.0534	-0.4806	-0.8846	0.1264	-0.7032	0.0832
A_42_P834502 Gls2 Glutaminase 2 (liver, mitochondrial)	0.3112	1.0192	0.9112	0.0769	0.0502	0.0398	0.547	0.2318	-0.0764	0.4406	0.6416	1.0325	-0.0738	-0.015	0.0847	0.3234	0.2655	0.2522	-0.1577	-0.2386	0.1359	0.0433	-0.1446	-0.0632	0.0256	-0.8586	-0.2776	-0.1544	0.0538	0.202	-0.1628	0.0365	-0.1839	-0.3903	0.2544	0.2221	0.1304	-0.7037	0.1393	0.0461	0.0669	-0.6483	0.0262	0.1632	-0.6134	-0.9119	0.117	-0.6109	0.0013
A_42_P723498 Gclm glutamate cysteine ligase, modifier subunit (Gclm)	0.2283	3.0979	3.9728	0.0229	0.8508	3.2988	1.1662	2.5552	1.62	-0.1724	0.4743	3.9857	-0.0513	0.0541	1.4018	-0.1102	0.2127	0.026	0.3909	2.1501	2.4693	0.028	0.877	0.5323	2.9298	1.7896	3.9337	0.5001	0.3092	0.8566	0.111	0.175	0.2939	0.4929	0.107	0.5254	1.7294	1.8439	0.2579	0.4073	0.0263	-0.4484	0.3135	-0.0473	-0.0025	-0.4577	-0.0805	-0.1152	0.1314
A_42_P470887 cps carbamyl phosphate synthetase I precursor (cps) gene, exon 13 and complete cds; nuclear gene for mitochondrial product.	-0.2719	-0.936	-1.0946	0.0249	-0.06	-0.602	-0.4265	-0.3186	0.0352	-0.3402	-0.2932	-1.9046	-0.1118	-0.1838	-1.1608	-0.1296	-0.2495	-0.1635	-0.0371	-0.5272	-0.3181	0.0059	-0.7789	0.001	-0.1036	0.1588	-0.2352	0.2788	0.0845	0.1836	0.0977	0.0837	0.1454	0.2787	-0.0364	0.0926	0.0422	-0.0592	-0.0664	-0.2212	0.0424	-1.282	-0.0521	-0.0473	-3.7635	-0.4464	-0.0417	-0.2713	0.0971
A_42_P644211 Gss glutathione synthetase (Gss)	-0.0565	0.5844	0.9584	-0.1054	0.6561	1.5604	0.0095	0.3558	0.1744	0.0045	-0.0012	0.7144	0.222	0.1966	1.248	0.2174	0.4491	0.5522	0.5664	0.4725	0.7433	-0.0596	1.1683	0.3911	0.4773	0.4801	0.7546	-0.635	0.0777	0.318	-0.0081	0.0145	0.3479	0.6828	0.0795	0.2149	0.6759	0.7358	0.1059	-0.1313	-0.0111	-0.792	0.0331	-0.005	0.731	0.0773	-0.0243	-0.1306	0.0247
A_42_P660048 Glud1 glutamate dehydrogenase 1 (Glud1)	-0.2169	-0.2892	-0.3574	-0.1468	0.0873	-0.5948	-0.1381	0.1086	-0.086	0.051	0.096	-0.4613	0.005	-0.1652	-0.2475	0.0633	0.0102	0.171	-0.0805	-0.6367	-0.1178	-0.1097	-0.7236	0.0154	-0.3381	0.0666	-0.245	0.1559	0.0524	0.4509	0.2428	0.1838	0.114	0.1683	0.2303	0.1243	0.2773	-0.0182	0.0452	-0.0239	-0.0282	-0.1982	-0.09	-0.0087	-0.1437	-0.1865	0.081	-0.0947	0.14
lalt.pool	-0.075	2.975	3.425	-0.2	2.325	6.4	-0.225	-0.025	-0.55	0.05	0.275	1.525	0.15	-0.125	1.575	0.15	0.025	0.15	0.275	7.1	1.975	-0.15	6.025	0.675	-0.35	0.15	0.475	-0.4333	1.4167	3.5833	-0.0667	-0.6333	0.2167	1.8	0.1167	-0.9333	0.35	2.8333	-1.1	1.675	1.025	5.325	-0.125	-0.25	8.425	2.35	-0.325	1.825	-0.95
[truncated: 25 more columns]
