# Supplementary material for: Gene set enrichment analysis for non-monotone association and multiple experimental categories
Source: BMC Bioinformatics. 2008 Nov 14;9:481. doi: 10.1186/1471-2105-9-481 (PMC2636811; doi:10.1186/1471-2105-9-481)
Supplement: Additional file 2 — Sets and Expression. The intermediate analysis results of NCT compendium data set. Sets directory contains lists of identified gene sets under different across-compound (category) selection criteria. Compound specific p-values, set size, etc are provided. Expression directory contains extracted expression data for respective identified gene sets. [file 1471-2105-9-481-S2.zip › SetsAndExpression/expression/C2-6of8liverp1-Cfilter-15-blood-TYROSINE_METABOLISM.txt]

geneids	1.2.Dich-24-15#-0.1	1.2.Dich-24-150#3	1.2.Dich-24-1500#3.4	1.2.Dich-48-15#-0.2	1.2.Dich-48-150#2.3	1.2.Dich-48-1500#6.4	1.2.Dich-6-15#-0.2	1.2.Dich-6-150#0	1.2.Dich-6-1500#-0.6	1.4.Dich-24-15#0	1.4.Dich-24-150#0.3	1.4.Dich-24-1500#1.5	1.4.Dich-48-15#0.2	1.4.Dich-48-150#-0.1	1.4.Dich-48-1500#1.6	1.4.Dich-6-15#0.2	1.4.Dich-6-150#0	1.4.Dich-6-1500#0.2	Brom-24-25#0.3	Brom-24-250#7.1	Brom-24-75#2	Brom-48-25#-0.2	Brom-48-250#6	Brom-48-75#0.7	Brom-6-25#-0.4	Brom-6-250#0.2	Brom-6-75#0.5	Diqu-24-10#-0.4	Diqu-24-20#1.4	Diqu-24-25#3.6	Diqu-24-5#-0.1	Diqu-48-10#-0.6	Diqu-48-20#0.2	Diqu-48-25#1.8	Diqu-48-5#0.1	Diqu-6-10#-0.9	Diqu-6-20#0.4	Diqu-6-25#2.8	Diqu-6-5#-1.1	Gala-24-100#1.7	Gala-24-25#1	Gala-24-400#5.3	Gala-48-100#-0.1	Gala-48-25#-0.2	Gala-48-400#8.4	Gala-6-100#2.4	Gala-6-25#-0.3	Gala-6-400#1.8	Mono-24-10#-1
A_43_P11891 Adh4 alcohol dehydrogenase 4 (class II), pi polypeptide (Adh4)	-0.0199	-0.0162	0.0702	-0.0934	0.1732	-0.1938	-0.0823	-0.1226	0	-0.0426	-0.0657	-0.1211	-0.0099	-0.0618	-0.0672	-0.1979	-0.0791	0	-0.0709	-0.0618	-0.0389	-0.3459	0.1118	0.0688	0.067	0.0335	-0.362	0.1451	0.0576	0.0034	0.1499	-0.358	0.1506	-0.0066	0.0549	0	0.0051	-0.0177	0.0713	-0.0255	-0.0505	-0.2496	0	0.4072	-0.1889	-0.0424	-4e-04	0.3199	0.0712
A_42_P802678 Hgd_predicted homogentisate 1, 2-dioxygenase (predicted) (Hgd_predicted), mRNA.	0.0904	0.102	0.2463	0.1534	-0.0373	0.2732	-0.1022	-0.0072	0.3585	-0.1853	0.0632	-0.0288	-0.181	-0.3008	-0.3655	0.1639	0.0689	0.3033	-0.3322	0.3776	0.0401	-0.2028	0.2908	-0.0206	0.2028	0.1775	0.032	0.2238	0.0056	0.3338	0.4428	-0.0076	0.059	0.0757	0.1121	0.2842	0.2019	0.5207	0.3332	-0.1594	-0.12	-0.0332	-0.1435	-0.0382	0.0855	0.008	-0.0426	-0.0908	-0.0366
A_43_P14287 Adh4 Alcohol dehydrogenase 4 (class II), pi polypeptide	-0.0042	-0.0391	-0.2597	9e-04	0.087	-0.1546	-0.0284	-0.0026	-0.0137	0.0112	-0.1345	0.0628	-0.0269	-0.0329	0.1351	-0.0309	-0.0617	-0.2223	0.0512	-0.241	0.0169	0.0673	0.176	0.1426	-0.102	-0.1378	-0.0816	-0.2781	-0.3396	-0.3815	-0.2076	-0.0511	0.0647	0.0182	-0.0112	-0.2061	-0.2245	-0.3771	-0.1306	0.0235	0.1899	0.1244	-0.2136	-0.0836	-0.1032	-0.1021	-0.0331	-0.016	-0.004
A_42_P543715 Maoa Monoamine oxidase A	0.3195	-0.0034	0.2786	-0.0672	0.0267	-0.1592	0.162	0.1755	0.0463	0.0056	0.0802	0.2793	0.1438	-0.0283	0.1303	0.1633	-0.0456	-0.1111	-0.0084	0.5011	0.1066	0.1791	0.0934	-0.0879	0.0447	0.1219	0.1506	-0.2927	0.0026	0.2527	-0.0069	0.2431	-0.0468	0.007	0.1358	0.1641	-0.0499	0.1966	-0.0604	0.2781	-0.0165	0.1062	-0.0588	-0.0779	0.4588	0.3678	0.1352	0.1841	0.1923
A_43_P14910 Ddc dopa decarboxylase (Ddc)	0.0828	0.0271	0.0866	0.071	-0.0419	-0.0808	-0.0218	0.0655	0.0837	0.0839	0.1519	0.093	0.0634	0.0994	-0.0246	0.1514	0.1819	0.2849	-0.0129	-0.0093	0.0353	-0.0506	-0.1358	-0.104	-0.1393	-0.0148	-0.122	0.0953	0.0774	0.1975	0.1082	-0.0707	-0.1002	-0.0688	0.0142	0.2197	0.0623	0.1561	0.2042	0.1304	0.0598	-0.0057	0.2442	0.0996	0.1214	0.1066	0.0133	0.1248	0.1281
A_42_P777598 TC485435 Transcribed locus, strongly similar to NP_034154.1 dopachrome tautomerase; tyrosinase-related protein-2 [Mus musculus]	0.3002	-0.0113	0.2588	0.1902	-0.078	-0.0196	0.0102	0.1554	0.174	-0.0077	0.2276	0.1333	0.2764	0.1748	0.1037	0.2073	0.1309	0.446	0.0151	0.0729	-0.0391	0.0783	-0.1719	-0.177	-0.2107	-0.133	-0.1649	0.1219	0.1404	0.2172	0.0835	-0.2001	-0.1143	0.0203	-0.0352	0.2871	0.3337	0.4012	0.2936	0.3573	0.2321	0.1118	0.401	0.4756	0.3412	0.2186	0.0195	0.4217	0.1906
A_43_P12041 Aox1 aldehyde oxidase 1 (Aox1)	0.5036	0.07	0.3139	-0.3219	-0.5892	0.1699	-0.3569	0.1656	-0.0087	6e-04	0.0158	-0.06	0.316	0.2414	-0.0311	-0.1106	-0.2858	-0.3636	-0.628	-0.0437	-0.5301	-0.1025	-0.0609	0.0068	-0.0772	0.0645	0.1428	-0.0301	-0.1395	-0.2933	-0.2428	-0.4844	-0.2734	-0.244	-0.4018	-0.4129	-0.2908	-0.1376	-0.2393	-0.3024	-0.3712	-0.0098	0.0488	-0.354	0.0365	-0.046	-0.2618	-0.1649	0.1348
A_43_P12036 Tpo thyroid peroxidase (Tpo)	0.0846	-0.1266	0.2005	0.0485	-0.2422	0.3282	0.2031	0.0801	0.3174	0.0596	0.1106	0.1013	0.3996	0.1418	-0.2246	-0.1087	-0.0435	-0.1943	0.0186	0.3081	-0.0198	0.1921	-0.1105	-0.0116	0.1442	0.2186	0.1892	0.0562	-0.0204	-0.2547	0.1496	-0.1267	4e-04	-0.125	-0.0144	0.1964	0.3024	0.3337	0.0022	-0.3519	-0.3122	-0.1903	-0.1369	0.0829	0.0656	-0.1693	-0.1034	0.0456	-0.084
A_43_P15741 Maoa monoamine oxidase A (Maoa)	0.0352	-0.0534	0.2588	0.0346	0.0687	0.2086	0.4173	0.2458	-0.086	0.0722	0.1646	0.1472	0.3536	-0.1313	0.1755	0.1868	-0.0718	0.102	-0.2414	0.5392	0.1337	0.1345	0.0748	-0.1613	0.5719	-0.1602	0.1972	-0.1938	-0.23	-0.1381	-0.4518	-0.1816	-0.1705	0.235	-0.1508	-0.1831	0.0298	-0.1852	-0.0765	-0.0338	-0.183	0.1362	-0.1855	0.6841	0.503	0.1456	0.1823	0.2575	0.2526
A_43_P11752 Maob monoamine oxidase B (Maob)	-0.0936	-0.0686	-0.0632	0.0448	-0.0139	0.2861	-0.1836	-0.1127	-0.0097	0.1724	0.0106	-0.0362	0.0208	0.07	-0.0543	-0.4596	-0.0055	-0.245	-0.0794	0.3804	-0.0903	0.0167	0.0442	0.2604	0.1091	0.0978	-0.0863	-0.5611	-0.411	-0.0197	-0.1136	-0.084	0.0256	0.1099	-0.6164	-0.2811	0.2734	-0.0698	-0.3028	-0.1943	-0.2049	-0.2918	0.0064	-0.1786	0.1028	-0.0703	-0.0597	0.1081	0.02
A_43_P11851 Fah fumarylacetoacetate hydrolase (Fah)	-0.1604	-0.2013	-0.4926	0.0099	0.0883	-0.0563	0.012	-0.3549	-0.3502	-0.2187	-0.3944	-0.2174	-0.633	-0.5737	-0.2638	-0.1032	-0.2257	-0.4248	0.2365	-0.3708	0.04	0.0841	0.3346	0.1031	-0.0553	-0.1048	0.0506	0.1312	0.0566	0.0475	0.3294	0.1979	0.3685	0.5436	0.2496	0.0563	0.032	0.1196	0.1152	-0.3545	-0.139	-0.2062	-0.5824	-0.2253	-0.1668	-0.2053	-0.0066	-0.64	0.1622
A_43_P11541 Th tyrosine hydroxylase (Th)	0.0362	-0.0494	-0.0492	-0.0215	-0.009	-0.0808	0.0136	0.0679	0.0536	0.1233	0.1475	0.11	0.2225	0.1966	0.1097	0.1284	0.1141	0.1204	-0.0306	0.0042	-0.0365	0.0539	0.0386	0.0382	-0.0365	-0.0323	-0.0464	-0.0086	-0.0447	-0.1195	0.0322	-0.0913	-0.0963	-0.0739	-0.0805	0.0185	0.0246	-0.0154	0.0342	0.1312	0.1141	0.0781	0.1605	0.0555	0.0668	0.0825	0.0016	0.0798	0.0318
A_43_P14988 Got2 glutamate oxaloacetate transaminase 2 (Got2)	-0.242	-0.1195	-1.1503	-0.1375	0.1771	0.0127	0.0185	-0.578	-0.8152	-0.3389	-0.5309	-0.3273	-0.1768	-0.2588	0.0472	-0.176	-0.391	-1.1136	0.1088	-0.516	0.0786	0.2081	0.4756	0.2741	-0.0968	-0.8252	-0.0406	-0.566	-0.6827	-0.7866	-0.2818	0.0792	0.2676	0.4582	0.1684	-0.5635	-0.6165	-1.0418	-0.623	-0.6024	-0.1359	0.1073	-0.4316	-0.1668	-0.1043	-0.4058	0.0294	-0.4698	0.1881
A_43_P12705 Aldh3a1 aldehyde dehydrogenase family 3, member A1 (Aldh3a1)	-0.1858	-0.137	-0.2172	-0.1162	0.0605	0.0858	-0.0193	-0.2253	-0.3154	-0.3535	-0.4798	-0.3399	-0.2105	-0.3175	-0.2364	-0.243	-0.2828	-0.725	-0.0123	-0.096	-0.1237	0.1786	0.5857	0.1719	-0.0183	-0.2323	0.0248	-0.0022	-0.0755	-0.4349	0.0159	0.0625	0.0538	0.316	0.1033	-0.3492	0.0155	-0.0385	-0.436	-0.3234	-0.2339	-0.1027	-0.2265	-0.0417	0.0736	-0.1273	-0.0248	-0.2292	0.0716
A_42_P682435 Ddc dopa decarboxylase (Ddc)	-0.2389	-0.0321	0.0486	-0.2041	-0.0109	0.0758	-0.0888	0	0.1218	0	0	0.1506	0.0452	-0.1168	0.1312	0.0154	-0.0389	0.0095	-0.0338	-0.062	0.1394	0.1188	-0.2311	0	0.0876	0.1754	-0.0665	0.0697	0.0886	-0.0917	0.1159	-0.0568	0.1327	0.0473	0.024	0.0152	-0.062	-0.0899	0.0171	-0.0083	0.0656	-0.0851	0.0081	-0.0894	-0.0452	0.1012	-0.1147	0.0935	0.0755
A_43_P11468 Got1 glutamate oxaloacetate transaminase 1 (Got1)	0.1091	0.0314	0.0442	-0.0275	-0.035	-0.0667	0.1731	0.2182	0.3295	0.0398	0.0936	0.1722	0.2673	0.2892	0.3122	-0.0284	0.007	0.3005	-0.0298	0.0437	-0.0185	-0.046	-0.175	-0.17	0.071	0.0688	0.1028	-0.3123	-0.3544	0.1258	-0.2225	-0.1492	-0.0858	-0.3571	0.0068	0.1461	-0.0928	-0.2698	0.1602	0.178	0.0885	0.2428	0.2498	0.2081	-0.0854	0.1662	-0.067	0.1967	0.1266
A_43_P11447 Comt catechol-O-methyltransferase (Comt)	0.3522	0.0974	0.4226	-0.0422	-0.2251	9e-04	-0.0313	0.2335	0.2808	0.0548	0.3903	0.1114	0.182	0.2516	0.1579	0.1591	0.1393	0.1468	-0.2321	0.1598	-0.0608	-0.1993	-0.0171	-0.1862	-0.3558	0.0364	-0.2125	0.1602	0.0208	0.2051	-0.1611	-0.0752	-0.1045	-0.3204	-0.1586	0.2449	-0.0891	0.1575	0.246	0.2418	0.0619	-0.2404	0.3387	0.2288	0.1332	0.3228	0.0399	-0.0214	0.1163
A_42_P566772 Got2 glutamate oxaloacetate transaminase 2 (Got2)	-0.0202	0.0318	-0.1373	-0.0034	-0.0646	-0.211	-0.0547	-0.0275	-0.094	-0.0109	-0.1632	-0.0236	-0.048	-0.0576	0.0684	0.0451	0.0397	-0.0676	0.0759	-0.1021	0.0179	0.0054	0.0759	0.0258	-0.1081	-0.0348	-0.0666	-0.0889	-0.1314	-0.2064	-0.0846	0.0312	0.1348	0.0661	-0.0036	-0.1166	-0.143	-0.1805	-0.1035	-0.0258	0.0178	0.0375	-0.15	-0.0806	-0.2497	-0.037	-0.0083	-0.0518	-0.0472
A_43_P15658 Aoc3 amine oxidase, copper containing 3 (Aoc3)	0.1294	0.1093	0.2086	0.1008	-0.0605	-0.191	-0.0801	0.0811	0.0896	0.1371	0.2301	0.1721	0.053	0.0672	0.0349	0.2371	0.242	0.448	0.0522	0.0146	0.0594	-0.0058	-0.1502	-0.1462	-0.1289	0.0035	-0.1941	0.2855	0.2629	0.3417	0.1876	-0.0672	-0.1468	-0.1928	-0.0726	0.2559	0.1873	0.4319	0.2334	0.2869	0.0728	-0.1068	0.2684	0.0446	0.0987	0.1264	0.004	0.1479	0.0477
A_43_P13239 Adh7 alcohol dehydrogenase 7 (class IV), mu or sigma polypeptide (Adh7)	0.0195	0	0	-0.0836	0.229	0.0156	0.2156	-0.0971	0	-0.0402	-0.048	-0.0467	0.0772	-0.1679	0.0965	-0.1084	-0.025	0.0526	-0.214	-0.4368	-0.0382	0.0326	-0.128	0	-0.1027	-0.0084	-0.0885	0.0042	-0.0751	0.2244	0	-0.0011	0.0948	-0.206	0.0904	-0.0316	0.018	0	-0.1222	-0.068	-0.0596	0.1394	-0.3493	-0.0099	0.0461	0.0775	-0.2157	0.3202	-0.2276
A_43_P13435 Aox1 Aldehyde oxidase 1	-0.1231	-0.0325	-0.0137	-0.0626	-0.0925	0	-0.0485	-0.0848	-0.0437	-0.176	0.0247	-0.002	-0.1874	0.0094	-0.0384	0.0362	-0.048	0.1804	-0.2356	-0.1703	-0.0146	0.0945	-0.0135	-0.1449	-0.0411	0.0111	0.0154	0.1237	0.0708	-0.0911	0.279	0.3308	-0.0744	0.0288	-0.0035	0.1371	0.256	0.0742	-0.106	-0.0279	-0.0374	0.1748	-0.016	-0.1596	-0.0161	8e-04	-0.1114	0.1769	-0.2992
A_42_P592385 Abp1 amiloride binding protein 1 (Abp1)	0	0	0	-0.0117	0.0373	0	0.0514	0	0	-0.1973	0.0316	-0.0084	0.1248	-0.0575	0.017	0.0515	0	0	0.0944	0	0.0492	0.0265	-0.2514	0	-0.0405	0.0134	-0.0491	-0.0315	-0.2046	-0.2994	0.1878	-0.0282	-0.1454	-0.2141	-0.0856	-0.011	-0.0126	0.0309	-0.1048	-0.0466	0	0.2061	-0.5589	-0.043	0.2205	-0.3833	0	0.3158	-0.023
A_43_P13674 Aox1 Aldehyde oxidase 1	0.1262	0.0827	0.5859	0.1594	-0.169	-0.234	-0.1161	0.2012	0.2622	-0.1087	0.1472	0.4115	0.5485	0.2987	0.3413	0.4673	0.1924	0.5041	-0.0241	0.0826	0.0477	-0.0888	-0.3098	-0.2519	-0.104	0.1748	-0.0554	0.0713	0.1504	0.3241	0.2314	0.0022	-0.1478	-0.237	-0.0598	0.4634	0.3374	0.3554	0.4324	0.3398	0.0376	-0.0438	0.3401	0.2476	0.1668	0.1668	-0.1812	0.2354	0.006
A_42_P669885 Hpd 4-hydroxyphenylpyruvic acid dioxygenase (Hpd)	0.1096	0.0601	0.1218	0.1028	-0.1076	-0.1437	-0.0727	0.1119	0.0792	0.0571	0.24	0.1023	0.0808	0.0589	-0.0132	0.2299	0.1638	0.3618	0.061	0.0187	0.0136	-0.0339	-0.0909	-0.0784	-0.1029	0.0196	-0.1043	0.2857	0.251	0.2345	0.237	-0.0922	-0.1134	-0.2084	-0.1134	0.2214	0.2126	0.4504	0.2204	0.2015	0.0398	-0.0034	0.1689	0.0593	0.0805	0.1185	-0.0236	0.1167	0.044
A_42_P560974 Aldh1a3 Aldehyde dehydrogenase family 1, subfamily A3	0.0814	-0.0125	0.0332	0.0052	-0.2663	0.0429	-0.1787	-0.0571	-0.1143	-0.1241	0.1326	-0.4233	0.2226	-0.0869	0.1066	0.0445	-0.2151	0.0365	-0.0024	-0.0416	0.0874	-0.2788	-0.049	-0.1626	0.0184	0.2963	0.0694	0.2805	0.0391	-0.0157	-0.1844	-0.2262	-0.0132	-0.2822	0.0021	0.2129	0.0969	0.0592	-0.0958	-0.0013	-0.1926	-0.1473	-0.0701	0.0543	-0.0257	-0.0108	0.1465	-0.0848	-0.0942
A_43_P19755 Tyr Tyrosinase	0.0171	0.0709	0.1246	0.1873	0.1982	0.1152	-0.1559	0.0274	0.3905	-0.2249	0.032	0.133	0.2922	0.017	0.232	-0.0061	-0.153	0.0828	0.1904	0.1005	-0.1136	0.0835	-0.0448	-0.0642	-0.0986	0.0628	-0.549	0.0838	-0.2376	-0.0212	-0.1252	-0.2018	-0.1342	0.117	-0.2036	0.0432	0.1026	0.0342	0.0602	0.119	-0.2648	-0.105	0.0654	0.2274	0.0855	0.0778	-0.1504	0.0011	-0.091
A_43_P10062 Adhfe1_predicted Alcohol dehydrogenase, iron containing, 1 (predicted)	0	0	0	0	0	0	0.187	0.0597	0	-0.0773	-0.111	0	0.0554	-0.0496	0.023	0	0	-0.2388	-0.0134	0	-0.0804	0	-0.1669	-0.0116	-0.3243	0.1738	0.0255	0.1274	0.0636	0	0	0.0251	0.2642	-0.1083	0.0279	0	-0.0369	0.3165	-0.0503	0.007	0.0104	0.1134	0	0.2192	0.1777	0	-0.363	0.0791	-0.0529
A_42_P656599 Tat tyrosine aminotransferase (Tat)	0.3493	0.0764	0.1619	-0.1383	-0.0672	-0.2248	0.089	0.3627	0.2951	-0.012	-0.4614	0.0194	-0.1607	0.2532	0.0864	0.0913	0.1006	-0.1667	0.1139	0.3648	0.1078	0.0909	-0.2782	-0.0714	0.0298	-0.2694	-0.0988	0.0962	-0.0129	0.2614	-0.1252	-0.0233	-0.1874	-0.173	-0.1863	0.1272	-0.1522	-0.0502	0.2418	0.3034	-0.0996	-0.0608	0.1454	-0.0705	0.1034	0.3598	0.1235	0.1327	0.1115
lalt.pool	-0.075	2.975	3.425	-0.2	2.325	6.4	-0.225	-0.025	-0.55	0.05	0.275	1.525	0.15	-0.125	1.575	0.15	0.025	0.15	0.275	7.1	1.975	-0.15	6.025	0.675	-0.35	0.15	0.475	-0.4333	1.4167	3.5833	-0.0667	-0.6333	0.2167	1.8	0.1167	-0.9333	0.35	2.8333	-1.1	1.675	1.025	5.325	-0.125	-0.25	8.425	2.35	-0.325	1.825	-0.95
[truncated: 25 more columns]
