# Supplementary material for: Gene set enrichment analysis for non-monotone association and multiple experimental categories
Source: BMC Bioinformatics. 2008 Nov 14;9:481. doi: 10.1186/1471-2105-9-481 (PMC2636811; doi:10.1186/1471-2105-9-481)
Supplement: Additional file 2 — Sets and Expression. The intermediate analysis results of NCT compendium data set. Sets directory contains lists of identified gene sets under different across-compound (category) selection criteria. Compound specific p-values, set size, etc are provided. Expression directory contains extracted expression data for respective identified gene sets. [file 1471-2105-9-481-S2.zip › SetsAndExpression/expression/C2-6of8liverp1-Cfilter-15-liver-TYROSINE_METABOLISM.txt]

geneids	1.2.Dich-24-15#-0.1	1.2.Dich-24-150#3	1.2.Dich-24-1500#3.4	1.2.Dich-48-15#-0.2	1.2.Dich-48-150#2.3	1.2.Dich-48-1500#6.4	1.2.Dich-6-15#-0.2	1.2.Dich-6-150#0	1.2.Dich-6-1500#-0.6	1.4.Dich-24-15#0	1.4.Dich-24-150#0.3	1.4.Dich-24-1500#1.5	1.4.Dich-48-15#0.2	1.4.Dich-48-150#-0.1	1.4.Dich-48-1500#1.6	1.4.Dich-6-15#0.2	1.4.Dich-6-150#0	1.4.Dich-6-1500#0.2	Brom-24-25#0.3	Brom-24-250#7.1	Brom-24-75#2	Brom-48-25#-0.2	Brom-48-250#6	Brom-48-75#0.7	Brom-6-25#-0.4	Brom-6-250#0.2	Brom-6-75#0.5	Diqu-24-10#-0.4	Diqu-24-20#1.4	Diqu-24-25#3.6	Diqu-24-5#-0.1	Diqu-48-10#-0.6	Diqu-48-20#0.2	Diqu-48-25#1.8	Diqu-48-5#0.1	Diqu-6-10#-0.9	Diqu-6-20#0.4	Diqu-6-25#2.8	Diqu-6-5#-1.1	Gala-24-100#1.7	Gala-24-25#1	Gala-24-400#5.3	Gala-48-100#-0.1	Gala-48-25#-0.2	Gala-48-400#8.4	Gala-6-100#2.4	Gala-6-25#-0.3	Gala-6-400#1.8	Mono-24-10#-1
A_43_P11891 Adh4 alcohol dehydrogenase 4 (class II), pi polypeptide (Adh4)	-4e-04	0.6488	-1.5408	-0.0382	0.8422	0.6036	-0.0435	-1.1531	-0.9105	0.1105	0.7061	0.5157	-0.0761	0.2258	1.4195	0.2907	0.3574	0.4592	0.8321	-2.1408	1.1106	0.2322	0.4275	0.8124	-0.4603	-1.0767	-1.2779	-0.0963	-0.0532	-0.1892	-0.2591	0.4862	0.38	0.1341	0.3584	0.1378	-0.1337	-0.8904	0.2896	1.0036	0.3097	-1.6588	0.0483	-0.0725	-1.2546	-0.6572	-0.0547	0.0228	0.1445
A_42_P802678 Hgd_predicted homogentisate 1, 2-dioxygenase (predicted) (Hgd_predicted), mRNA.	-0.2142	-0.5748	-1.9608	-0.0675	-0.2892	-1.1553	0.0612	0.0029	0.1067	-0.1416	-0.0111	-0.8199	0.1365	0.0734	-0.5129	0.0719	0.0401	0.1464	-0.1327	-2.3013	-0.5208	0.0466	-1.3052	-0.0794	0.0915	0.211	-0.0445	-0.1342	-0.512	-0.8649	-0.0919	-0.2189	-0.1369	-0.389	-0.1888	0.0418	-0.2136	-0.2093	-0.0423	-0.5639	0.1283	-1.7136	0.0733	-0.0564	-4.2288	-0.3435	0.0585	-0.058	-0.046
A_43_P14287 Adh4 Alcohol dehydrogenase 4 (class II), pi polypeptide	0.0425	0.2703	-0.3916	-0.0183	0.1062	-0.1389	-0.1093	-0.2082	-0.2972	0.0114	0.2579	0.2927	-0.0293	0.012	0.2418	0.1843	0.1711	0.0776	0.2788	-1.1491	0.1727	-0.0587	-0.2292	0.0772	0.0392	-0.1665	-0.1772	-0.1061	-0.001	0.0717	8e-04	0.2662	0.1579	0.1108	0.1602	0.2421	0.0278	-0.2729	0.1913	0.3033	0.014	-1.2063	0.0026	0.0231	-0.7523	-0.208	-0.0522	-0.0492	0.036
A_42_P543715 Maoa Monoamine oxidase A	0.0674	-0.1333	-0.1749	-0.1656	-0.1567	-0.8384	0.5413	0.5716	0.3858	0.8368	0.7456	0.7576	-0.3218	-0.2666	0.1656	0.1404	0.2997	0.6109	0.0931	-1.3821	-0.3807	-0.0863	-0.4864	0.0722	0.0407	0.0789	0.202	0.1726	0.0661	0.0334	0.1297	0.185	0.0591	-0.016	0.1191	0.0477	0.0544	2e-04	0.0203	-0.3237	0.2066	-1.3611	0.11	0.0593	-1.7002	0.2708	0.2809	0.4748	0.1764
A_43_P14910 Ddc dopa decarboxylase (Ddc)	-0.1602	-1.3118	-1.8766	0.0755	0.131	-1.1414	-0.0363	-0.2914	-0.3559	0.053	0.1848	-0.7455	-0.1256	0.1163	0.3686	-0.0768	-0.1209	-0.0739	-0.039	-3.3634	-0.8787	-0.0144	-1.6006	0.1779	0.1351	-0.0452	0.2575	-0.3996	-0.8158	-1.3992	0.151	-0.3075	-0.0466	-0.2715	0.2103	0.3662	-0.1022	0.2151	0.047	-1.4431	0.1847	-2.3408	0.2289	-0.0209	-4.2739	0.0667	0.0907	0.0039	-0.0073
A_42_P777598 TC485435 Transcribed locus, strongly similar to NP_034154.1 dopachrome tautomerase; tyrosinase-related protein-2 [Mus musculus]	-0.0079	-0.3007	-0.2642	-0.0083	-0.1918	-0.104	-0.1146	-0.1309	-0.316	0.2136	0.1118	-0.028	0.0947	0.0298	0.1668	0.3006	0.3318	0.4405	0.1304	-0.279	-0.1315	-0.0966	-0.2513	-0.0016	-0.0367	-0.1205	-0.13	0.1585	0.0606	-0.3024	-0.0908	-0.0594	-0.0692	-0.0475	-0.022	0.1542	-0.1575	0.1809	0.2003	-0.0419	0.021	-0.4784	-0.1235	-0.0395	-0.6034	-0.1261	-0.0761	0.0538	0.5227
A_43_P12041 Aox1 aldehyde oxidase 1 (Aox1)	0.1616	0.2108	-0.0021	0.0513	-0.0145	-0.1552	-0.0956	0.0187	0.2721	-0.3412	-0.3834	-0.1509	0.0928	0.2525	0.5496	-0.0359	0.3392	0.0202	0.1857	-0.5174	0.4324	-0.0455	-0.7163	-0.0782	0.3102	0.0476	0.162	0.174	-0.2204	-0.4154	0.0148	-0.125	-0.2688	-0.1349	-0.0926	0.015	-0.122	-0.09	-0.0211	-0.288	-0.0203	-0.251	0.0124	0.0877	-1.1468	-0.1376	-0.0106	0.1131	0.2793
A_43_P12036 Tpo thyroid peroxidase (Tpo)	0.0692	-0.1617	-0.3056	0.0678	-0.0391	-0.3766	0.0515	0.2616	0.4095	0.3616	-0.0675	0.042	-0.4178	0.2634	-0.151	-0.2007	0.2835	0.2943	-0.1126	-0.4873	-0.1443	-0.0602	-0.2535	-0.0719	0.0068	-0.0438	-0.074	0.0846	0.0096	0.0868	-0.0408	0.1091	-0.0421	-0.1451	0.0895	-0.0117	-0.0722	-0.1238	0.0718	-0.0595	0.2849	-0.3526	-0.0924	-0.0277	-0.2911	-0.2116	0.044	0.1338	-0.4226
A_43_P15741 Maoa monoamine oxidase A (Maoa)	-0.1755	-0.7382	-0.68	-0.0564	-0.1428	-0.6862	-0.2861	-0.2755	0.3279	0.4093	0.2089	-0.1869	0.359	0.3548	0.6684	-0.3033	-0.3398	-0.0455	0.6868	-0.8108	0.3786	0.4328	-0.1124	0.5647	0.7854	0.3336	0.9174	-0.0098	-0.1608	-0.743	-0.0792	-0.379	-0.394	-0.4118	-0.6015	-0.116	0.0766	-0.0968	0.0494	-0.0085	0.3072	-1.0978	0.1455	0.1155	-1.2638	0.1878	0.0805	0.3045	-0.2264
A_43_P11752 Maob monoamine oxidase B (Maob)	-0.1926	-0.5108	-1.3191	0.3012	0.2548	-0.7424	-0.4495	-0.7024	-0.6342	-1.2687	-0.8506	-1.6569	-0.3836	-0.3278	-0.3054	-0.7077	-1.0833	-1.3123	0.0138	-1.352	-0.2145	0.1891	-0.3438	0.2924	-0.1946	-0.194	-0.2028	-0.2897	-0.4485	-0.4648	0.6881	-0.2259	0.3775	0.7261	0.2756	-0.3033	-0.033	0.7379	-0.3687	-0.8358	-0.0237	-1.4684	-0.0504	-0.2213	-2.6728	-0.0629	0.0336	0.065	-0.022
A_43_P11851 Fah fumarylacetoacetate hydrolase (Fah)	0.2873	0.0646	-0.7974	0.0807	0.1274	-0.6335	0.1717	0.0273	0.1006	0.184	0.2085	-0.1446	0.1045	0.1859	-0.0488	0.1062	0.0489	0.0496	-0.1	-1.8995	-0.4026	0.062	-0.7667	0.1368	0.0153	0.0037	-0.1051	-0.018	-0.234	-0.3983	0.1915	0.2981	0.2553	0.22	0.2294	0.1393	-0.0304	0.2239	0.015	-0.2399	0.0435	-1.5358	0.0525	0.0237	-2.7284	-0.207	0.0027	-0.0933	0.0156
A_43_P11541 Th tyrosine hydroxylase (Th)	-0.2267	-0.6066	-0.5898	-0.3486	-0.2803	-0.4105	-0.3428	-0.3344	-0.1209	-0.0317	-0.1717	-0.165	0.3111	0.3165	0.2698	0.1406	0.1473	0.1827	0.3896	0.154	0.1777	0.1634	-0.1971	0.0679	0.1552	0.1866	0.1028	0.0744	-0.1606	-0.3152	-0.0413	-0.0812	-0.1189	-0.15	-0.2139	-0.0035	-0.0691	0.1194	0.03	-0.2588	-0.0758	-0.2438	-0.0912	-0.2099	-0.6174	0.0099	-0.0601	0.0463	0.1379
A_43_P14988 Got2 glutamate oxaloacetate transaminase 2 (Got2)	-0.0549	-0.0526	-0.5589	-0.1576	0.103	-0.0975	-0.0244	-0.2541	-0.1609	0.012	0.0512	-0.2994	0.1471	0.1735	0.0349	0.1502	0.0586	-0.0414	0.1207	-0.6347	0.1311	0.2356	0.1725	0.3072	0.0788	-0.1141	-0.0225	-0.2726	-0.0584	0.0263	0.0394	-0.1695	0.0874	0.1024	0.0398	0.0757	0.1204	-0.0645	0.0254	-0.0328	-0.0766	-0.18	-0.046	0.018	-0.3284	-0.1934	-0.032	-0.2433	0.0266
A_43_P12705 Aldh3a1 aldehyde dehydrogenase family 3, member A1 (Aldh3a1)	-0.029	0.1178	0.5065	-0.092	0.0119	-0.0546	0.1024	0.2482	0.1685	0.3508	0.2518	0.483	0.0278	0.0722	0.0506	0.2154	0.2898	0.2822	0.0105	0.6253	0.1318	0.0477	0.4689	0.0739	0.0084	0.3886	0.363	0.0282	0.0985	0.171	-0.0756	0.0174	-0.0564	-0.1088	-0.0285	-0.0374	0.2041	0.4228	-0.0339	0.1114	0.0289	0.9498	0.0055	0.0529	0.7466	0.6022	-0.0135	0.2272	0.07
A_42_P682435 Ddc dopa decarboxylase (Ddc)	0.0118	-1.1826	-1.828	0.1842	0.2074	-1.1414	0.127	-0.1748	-0.223	-0.0598	-0.048	-1.0407	-0.2388	-0.0138	0.285	-0.3215	-0.3478	-0.2378	-0.1136	-3.8843	-0.8873	0.002	-1.6577	0.1962	0.1153	-0.065	0.281	-0.4702	-0.8843	-1.4058	0.2058	-0.3917	-0.0745	-0.2519	0.1945	0.2822	-0.1305	0.3261	-0.0296	-1.5436	0.1937	-2.69	0.2899	-0.0349	-5.0374	0.1307	0.1533	0.1209	0.0129
A_43_P11468 Got1 glutamate oxaloacetate transaminase 1 (Got1)	0.0409	-0.7397	1.5171	-0.1631	-0.1717	0.3298	-0.5916	0.8826	1.8104	0.107	-0.083	-0.7235	0.17	-0.0985	-0.7109	-0.1898	-0.1423	0.2712	0.0797	1.505	-0.2798	-0.0398	-0.7158	0.1923	0.3204	1.7588	0.0224	-0.074	-0.2746	-0.1584	-0.0576	-0.0337	0.4467	0.3617	-0.0054	0.6558	0.8341	1.3771	0.3565	-0.3879	0.2117	-0.8806	0.0948	0.1765	-1.4211	-0.1678	0.1549	-0.0889	-0.0084
A_43_P11447 Comt catechol-O-methyltransferase (Comt)	-0.0669	-1.202	-2.9167	-0.5312	-0.2174	-1.7965	-0.111	-0.7352	-1.1328	-0.9131	-1.1735	-2.0916	0.1616	-0.3489	-0.0708	-0.1844	-0.1298	-0.9409	0.4206	-1.734	0.4077	0.2575	-0.273	0.3418	0.1027	-0.9608	-0.7109	-0.9518	-0.9094	-1.159	0.0582	-0.6913	-0.3808	0.1783	-0.3004	-1.0402	-1.0872	-1.633	-0.9308	-0.3977	-0.0656	-2.1603	-0.1456	-0.4089	-2.5789	-0.3428	0.3774	0.0278	0.267
A_42_P566772 Got2 glutamate oxaloacetate transaminase 2 (Got2)	0.0769	-0.104	-0.6732	-0.086	0.2156	-0.4446	-0.1369	-0.3656	-0.261	-0.5652	-0.6335	-0.8341	0.2225	0.2401	0.0438	0.1114	-0.039	-0.3774	0.2211	-0.7362	0.078	0.3066	-0.1558	0.3434	0.0615	-0.1536	-0.1883	-0.3333	-0.2744	-0.1211	0.0333	-0.421	-0.0461	0.1526	-0.1148	0.0172	0.1208	-0.0782	-0.0508	-0.1442	-0.0835	-0.3485	0.0081	-0.0444	-0.967	-0.21	-0.1425	-0.2535	0.1073
A_43_P15658 Aoc3 amine oxidase, copper containing 3 (Aoc3)	-0.0442	-0.2176	-0.2516	-0.2731	-0.2312	-0.7143	0.0348	-0.0675	-0.0493	0.013	0.2933	0.1404	0.2393	0.1765	0.1895	-0.0536	0.1648	0.3342	0.0148	-0.1578	-0.1965	-0.0045	-0.27	-0.0058	0.0722	0.0546	0.045	0.1457	-0.0137	-0.1964	0.0292	0.0982	-0.0104	-0.2093	-0.0172	0.0549	-0.0418	0.0062	0.0533	0.051	0.1138	-0.2296	-0.1858	0.0773	-0.53	0.1501	-0.007	0.0903	0.2528
A_43_P13239 Adh7 alcohol dehydrogenase 7 (class IV), mu or sigma polypeptide (Adh7)	0.5925	0.6899	-1.3069	0.1662	0.7377	-0.3623	0.1067	-0.2563	-0.6942	-0.3837	-0.0979	-0.617	-0.5227	-0.2321	-0.4016	-0.8659	-0.7893	-0.94	-0.1198	-2.4352	-0.1148	0.2114	-0.6799	0.3919	-0.6298	-0.8052	-1.0885	0.23	-0.289	-0.4952	0.1647	0.492	0.2928	0.3133	0.3752	0.104	-0.0843	-0.2572	-0.041	0.3783	0.3883	-0.4374	0.3175	-0.0195	-2.4509	1.3186	0.1165	0.8395	0.2949
A_43_P13435 Aox1 Aldehyde oxidase 1	0.8255	1.2748	0.7932	-0.0695	0.2418	0.9366	1.0604	0.3027	2.3338	0.057	-0.5026	-0.2174	0.0435	0.0683	0.7908	0.3807	0.6678	-0.2532	1.5782	-0.0717	2.5962	0.5566	0.225	0.677	2.7078	0.5038	1.5808	0.1635	-0.6418	-0.8741	-0.3252	-1.0706	-0.7969	-0.9128	-0.9949	-0.5754	-0.5701	-1.8587	-0.1241	0.4224	0.4033	-1.6547	-0.156	-0.1782	-2.1951	-0.9877	0.5268	0.5003	0.2205
A_42_P592385 Abp1 amiloride binding protein 1 (Abp1)	0.5247	0.3441	0.5354	0.089	0.1821	0.0089	0	-0.0804	0	0.0169	-0.2616	0.0819	-0.356	0.0972	0.0416	-0.0531	0.2675	0.1566	0.1763	2.789	0.3043	0	2.0007	0.1181	0.013	3e-04	0.0361	-0.3137	0.2155	0.4191	0.239	-0.128	0.0175	0.5948	0.1147	0.0357	-0.0558	0.1928	0.1246	0.6193	0	2.1945	0.2103	0	3.3285	1.5014	-0.0333	1.1979	-0.1984
A_43_P13674 Aox1 Aldehyde oxidase 1	0.3044	0.8863	0.5194	0.1839	-0.1076	0.7053	0.1691	0.3535	0.6524	-0.0649	-0.3772	0.8523	-0.2448	-0.3875	0.106	0.0542	0.3671	0.4816	0.4897	0.1902	0.9741	-0.1106	-0.1451	0.0337	0.5387	0.1882	0.2055	-0.1916	-0.5799	-0.3512	0.115	0.0154	0.053	0.0837	0.1488	-0.0423	0.134	-0.1711	-0.0606	-0.2524	-0.4053	-0.3718	-0.0297	-0.0661	-1.0161	-0.6285	-0.2029	-0.1213	0.4818
A_42_P669885 Hpd 4-hydroxyphenylpyruvic acid dioxygenase (Hpd)	-0.1946	-0.3032	-0.2688	-0.1447	-0.4243	-1.0827	-0.2293	-0.254	-0.1378	-0.9369	-0.8435	-0.85	-0.1801	-0.25	-0.8758	-0.0605	-0.2276	-0.3718	0.016	-0.939	-0.3312	0.0901	-1.6961	-0.2379	0.0434	0.0629	-0.1243	-0.0344	-0.4531	-0.2677	0.11	-0.0778	-0.1586	-0.0609	0.068	-0.1658	0.0283	0.0625	-0.258	-0.6173	0.0039	0.0397	-0.2722	-0.2512	-2.4928	-0.4921	-0.1475	-0.3673	-0.0897
A_42_P560974 Aldh1a3 Aldehyde dehydrogenase family 1, subfamily A3	0.1521	0.2394	0.2851	0.131	0.0796	-1.0285	0.3259	0.2167	0.2512	0.0984	-0.0292	0.0108	-0.0582	-0.124	-0.6457	-0.0125	0.1388	0.4653	-0.4108	-1.503	-0.2377	-0.2158	-0.2177	-0.194	-0.1538	-0.02	-0.0755	0.278	0.079	0.0322	0.1107	0.1802	0.1958	0.2178	-0.0509	0.0369	0.183	0.131	0.1105	0.4688	0.1337	0.7405	0.169	-0.0155	0.8181	0.4525	0.0174	0.4316	-0.002
A_43_P19755 Tyr Tyrosinase	-0.1985	-0.0101	0.1144	-0.0252	-0.3539	0.0262	0.1501	-0.0567	-0.0795	0.3587	0.258	0.257	0.1361	0.1807	-0.0533	0.1955	0.0658	0.194	-0.0816	-0.0401	-0.0271	0.2302	-0.0097	-0.037	-0.113	0.0173	-0.121	0.0975	0.2851	0.1652	-0.3962	-0.1262	-0.0592	-0.0103	0.2914	-0.1342	0.2959	0.4469	0.1161	0.6119	0.129	-0.5367	-0.0573	0.2356	-0.0192	-0.1404	0.0338	0.092	-0.0946
A_43_P10062 Adhfe1_predicted Alcohol dehydrogenase, iron containing, 1 (predicted)	0.2442	-1.0072	-1.3955	-0.054	-0.775	-3.0402	0.3467	0.2192	0.0794	0.0648	0.0176	-0.8844	-1e-04	0.0468	-1.1443	-0.1614	-0.2132	-0.1277	-0.3673	-2.6648	-1.3575	-0.1791	-2.9292	-0.6537	-0.2566	-0.1642	-0.3261	0.027	-0.7119	-1.2596	0.0466	-0.2947	-0.4692	-0.643	-0.0282	0.017	-0.1648	-0.0574	0.0054	-0.4903	0.2244	-0.0264	-0.2095	0.0538	-3.8828	0.2525	0.0464	0.2154	-0.0279
A_42_P656599 Tat tyrosine aminotransferase (Tat)	-0.2895	-0.9584	0.5624	-0.1536	-0.6823	-0.4765	0.1509	1.2893	1.708	0.4961	0.7213	0.2478	0.4741	0.5807	-1.4052	0.3695	0.0449	0.7498	-1.1825	0.919	-1.4826	-0.0619	-1.352	-0.4171	-0.3924	1.6204	0.0481	0.078	-0.5957	-0.5044	-0.1215	-0.4646	-0.1751	0.099	-0.6448	0.0966	0.2182	1.6589	-0.5231	-0.353	0.2591	-3.6986	-0.4966	-0.1403	-1.7667	-0.3311	0.318	-1.0249	-0.3128
lalt.pool	-0.075	2.975	3.425	-0.2	2.325	6.4	-0.225	-0.025	-0.55	0.05	0.275	1.525	0.15	-0.125	1.575	0.15	0.025	0.15	0.275	7.1	1.975	-0.15	6.025	0.675	-0.35	0.15	0.475	-0.4333	1.4167	3.5833	-0.0667	-0.6333	0.2167	1.8	0.1167	-0.9333	0.35	2.8333	-1.1	1.675	1.025	5.325	-0.125	-0.25	8.425	2.35	-0.325	1.825	-0.95
[truncated: 25 more columns]
