# Supplementary material for: Gene set enrichment analysis for non-monotone association and multiple experimental categories
Source: BMC Bioinformatics. 2008 Nov 14;9:481. doi: 10.1186/1471-2105-9-481 (PMC2636811; doi:10.1186/1471-2105-9-481)
Supplement: Additional file 2 — Sets and Expression. The intermediate analysis results of NCT compendium data set. Sets directory contains lists of identified gene sets under different across-compound (category) selection criteria. Compound specific p-values, set size, etc are provided. Expression directory contains extracted expression data for respective identified gene sets. [file 1471-2105-9-481-S2.zip › SetsAndExpression/expression/C2-6of8liverp1-Cfilter-17-blood-FIBRINOLYSISPATHWAY.txt]

geneids	1.2.Dich-24-15#-0.1	1.2.Dich-24-150#3	1.2.Dich-24-1500#3.4	1.2.Dich-48-15#-0.2	1.2.Dich-48-150#2.3	1.2.Dich-48-1500#6.4	1.2.Dich-6-15#-0.2	1.2.Dich-6-150#0	1.2.Dich-6-1500#-0.6	1.4.Dich-24-15#0	1.4.Dich-24-150#0.3	1.4.Dich-24-1500#1.5	1.4.Dich-48-15#0.2	1.4.Dich-48-150#-0.1	1.4.Dich-48-1500#1.6	1.4.Dich-6-15#0.2	1.4.Dich-6-150#0	1.4.Dich-6-1500#0.2	Brom-24-25#0.3	Brom-24-250#7.1	Brom-24-75#2	Brom-48-25#-0.2	Brom-48-250#6	Brom-48-75#0.7	Brom-6-25#-0.4	Brom-6-250#0.2	Brom-6-75#0.5	Diqu-24-10#-0.4	Diqu-24-20#1.4	Diqu-24-25#3.6	Diqu-24-5#-0.1	Diqu-48-10#-0.6	Diqu-48-20#0.2	Diqu-48-25#1.8	Diqu-48-5#0.1	Diqu-6-10#-0.9	Diqu-6-20#0.4	Diqu-6-25#2.8	Diqu-6-5#-1.1	Gala-24-100#1.7	Gala-24-25#1	Gala-24-400#5.3	Gala-48-100#-0.1	Gala-48-25#-0.2	Gala-48-400#8.4	Gala-6-100#2.4	Gala-6-25#-0.3	Gala-6-400#1.8	Mono-24-10#-1
A_43_P11629 F2r coagulation factor II (thrombin) receptor (F2r)	-0.1496	-0.1774	-0.5762	-0.0505	0.1483	0.3163	0.104	-0.1426	-0.2272	-0.0827	-0.1763	-0.1541	0.1895	0.114	0.103	-0.2557	-0.3066	-0.5615	-0.004	0.1663	-0.1592	0.2765	0.191	0.3507	0.0229	-0.1536	-0.0053	-0.4353	-0.4938	-0.903	-0.4271	-0.0222	0.0399	0.0048	-0.2646	-0.5818	-0.1636	-0.5517	-0.5321	-0.4002	-0.1374	-0.0754	-0.075	-0.0564	-0.1381	-0.1239	-0.0966	-0.1754	0.0156
A_43_P12107 F13a Coagulation factor XIII, A1 subunit	0.0696	0.1535	0.1999	0.0359	0.0277	0.0456	0.0754	0.1591	0.1987	0.8425	0.6491	0.5047	0.502	0.699	0.6517	-0.0321	-0.0428	-0.1195	0.0527	-0.063	0.0093	0.0356	-0.1622	-0.1513	0.0379	0.0964	-0.0249	-0.5404	-0.417	0.3907	-0.6594	0.2203	0.1682	-0.3585	-0.0944	-0.0437	-0.1465	-0.4201	-0.0641	0.1911	0.0601	0.114	0.4959	0.3411	-0.1683	0.1495	-0.0736	0.0894	-0.3327
A_43_P11703 Plau Plasminogen activator, urokinase	0.1545	0.1727	0.4946	0.3345	0.1051	-0.2568	0.0346	0.049	0.1138	-0.0335	0.281	-0.158	-0.0745	-0.4282	-0.2541	0.1457	0.0043	0.0045	0.0934	0.3069	0.2021	-0.1907	0.1184	0.2111	-0.0449	0.3944	0.2175	0.7469	0.6257	0.2771	0.5713	-0.336	-0.0284	0.2757	-0.0879	0.1029	0.0122	0.6643	-0.1637	0.0189	-0.2586	-0.0248	-0.253	0.0376	-0.1355	0.0411	-0.0978	0.0187	-0.0119
A_43_P11738 Plat plasminogen activator, tissue (Plat)	0.092	-0.1259	0.2288	0.1416	0.0317	0.1735	0.0494	0.2424	0.323	-0.1932	-0.0192	0.1004	0.067	-0.0403	-0.1291	0.0381	-0.0387	0.234	-0.2418	0.2548	-0.0477	-0.0904	-0.0986	-0.0865	-0.0394	0.0087	0.1226	0.2519	0.2089	0.1491	0.123	-0.2533	-0.1439	-0.0746	0.0706	0.3506	0.2574	0.5444	0.3554	-0.0391	-0.1921	-0.2198	0.0162	0.2444	0.2011	0.0947	-0.0821	-0.1637	0.0342
A_42_P621864 F2 coagulation factor 2 (F2)	-0.1789	-0.2164	-0.128	0.2726	0.2308	0.4752	0.027	-0.0312	-0.2277	0.1103	0.1091	0.3998	0.4638	0.1452	-0.0671	-0.2486	-0.2392	-0.2754	0.0624	1.101	-0.1358	0.1156	0.1998	0.3616	-0.1999	-0.0586	-0.187	-0.9579	-0.7453	-1.0816	-0.8452	-0.3322	-0.3428	-0.3977	-0.9669	-1.0416	-0.3942	-0.6741	-0.9912	-0.4072	-0.0888	-0.3652	0.3091	0.1509	-0.2604	-0.0904	-0.2429	-0.1165	-0.1716
A_42_P568705 Serpinb2 serine (or cysteine) proteinase inhibitor, clade B, member 2 (Serpinb2)	0.1654	0.0991	0.2158	0.1268	-0.066	-0.0533	0.0475	0.1906	0.1376	-0.0245	-0.1114	0.0052	0.0639	0.0879	0.1372	0.1027	0.1123	0.3859	-0.0346	0.1017	0.0492	0.0283	-0.2591	-0.1322	-0.1176	0.0597	-0.1783	0.3475	0.1829	0.059	0.1209	-0.202	-0.1332	-0.0775	-0.051	0.2018	0.2313	0.3309	0.1919	0.0415	0.0453	0.1886	0.1781	-0.1068	0.1574	0.0365	-0.0716	0.0916	0.0201
A_43_P11464 Fgg fibrinogen, gamma polypeptide (Fgg)	0.4169	-0.1052	0.5266	0.2073	-0.1089	0.0503	0.0311	0.6153	0.5018	0.1581	0.3336	0.128	0.4881	0.1434	0.1993	0.3022	0.1932	0.6252	0.2143	0.2785	0.0144	-0.2273	-0.1307	-0.2907	0.0386	0.1173	-0.061	0.2462	0.0772	0.6472	0.2274	-0.2127	-0.2602	-0.2836	-0.0949	0.6636	0.3516	0.5041	0.4802	0.3357	0.0534	0.1798	0.4488	0.4592	0.1014	0.1938	-0.1306	0.2296	0.352
A_42_P684108 Cpb2 carboxypeptidase B2 (plasma) (Cpb2)	-0.1204	0.27	0.2726	-0.043	-0.0112	0.083	0.0317	0.2135	0.3426	-0.0894	-0.1284	0.1012	0.1853	-0.0406	-0.1465	0.1704	-0.1427	0.1793	0.1825	0.0895	-0.0758	-0.1809	-0.246	-0.2355	0.0727	0.1199	-0.2162	-0.1508	-0.102	0.4587	-0.0223	0.0386	-0.1896	-0.0254	0.0656	0.1511	0.1776	0.5366	0.115	0.25	-0.1817	-0.7815	0.0854	0.2835	-0.2372	-0.0921	-0.3245	-0.2677	0.0785
A_42_P758220 Serpine1 Serine (or cysteine) proteinase inhibitor, clade E, member 1	-0.0671	0.0545	0.1962	0.0286	0.0289	-0.0076	-0.0658	-0.0967	0.0953	-0.2049	-0.3153	-0.2035	-0.2533	-0.1885	-0.4166	0.0796	-0.1778	0.0793	-0.0032	0.0717	0.0215	-0.1246	-0.1572	-0.1362	0.0549	0.2138	-0.0816	0.8198	0.6652	0.5112	0.5615	0.124	0.1223	0.2231	0.1061	0.368	0.367	0.7376	0.3677	0.1776	-0.0873	-0.1627	0.0418	0.4978	0.0844	0.0477	-0.0496	-0.0813	-0.0412
A_43_P23175 Fga fibrinogen, alpha polypeptide (Fga)	0.0315	-0.0858	-0.019	0.0429	-0.3723	-0.3226	0.1558	-0.2874	-0.1397	-0.3774	-0.2849	-0.1498	-0.6678	-0.1438	-0.0913	-0.0181	0.1444	0.1194	0.0984	0.1682	0.0228	-0.2777	0.0838	-0.1168	-0.1093	0.2453	0.108	0.3438	-0.0156	0.3481	0.2307	-0.2581	0.0716	-0.0402	-0.1514	-0.0195	0.1123	0.5111	0.3153	0.0047	-0.0967	-0.4688	0.1748	0.2443	-0.1207	-0.1842	0.3074	0.2027	-0.102
A_43_P10037 Fgb Fibrinogen, B beta polypeptide	-0.0367	0.0149	0.204	0.1626	-0.0535	0.0764	-0.0864	-0.0497	-0.023	-0.3387	-0.2482	-0.3947	-0.5241	-0.3269	-0.3576	0.0395	-0.0163	0.0745	0.1717	0.183	0.0081	-0.0436	-0.1529	-0.0971	0.1124	0.0826	0.1232	0.7242	0.7617	0.6437	0.7102	0.2207	-0.0494	0.2841	0.2329	0.4898	0.6101	1.1716	0.4032	0.0042	-0.0898	-0.1568	-0.0714	-0.0523	0.0627	-0.0249	0.1069	-0.102	-0.0082
A_43_P16256 Fgb Rat beta-fibrinogen mRNA, 3' end.	-0.089	-0.0825	0.1437	0	0	0	-0.1093	-0.3056	0	-0.2	0.2356	-0.1094	0.0579	-0.744	-1.2717	-0.2092	0	0.0083	0.0038	-0.0467	-0.0192	0.8538	0.2119	0.3119	0.2	0.6217	-0.2832	0.1188	0.0584	-0.2937	-0.161	0.0376	-0.1724	-0.1597	0.027	0.4032	-0.1751	0.6669	-0.627	0	-0.1245	0.3848	0.2726	0.2916	1.2506	0	0	0.9776	0.0048
A_42_P599062 Plg Plasminogen	-0.077	-0.1279	-0.3176	-0.0931	0.0452	0.067	-0.0112	-0.0891	-0.2206	-0.0204	-0.0862	-0.0336	0.0849	0.0784	0.0512	-0.111	-0.1702	-0.365	0.0076	0.0404	-0.1234	0.2202	0.1561	0.1954	0.026	-0.172	-0.0231	-0.0516	-0.0642	-0.4125	-0.0705	0.0121	0.0202	0.1058	-0.1004	-0.2829	-0.0052	-0.0698	-0.2861	-0.0966	0.0098	-0.0094	-0.0948	-0.1394	-0.007	-0.1417	-0.0328	-0.1367	-0.1327
lalt.pool	-0.075	2.975	3.425	-0.2	2.325	6.4	-0.225	-0.025	-0.55	0.05	0.275	1.525	0.15	-0.125	1.575	0.15	0.025	0.15	0.275	7.1	1.975	-0.15	6.025	0.675	-0.35	0.15	0.475	-0.4333	1.4167	3.5833	-0.0667	-0.6333	0.2167	1.8	0.1167	-0.9333	0.35	2.8333	-1.1	1.675	1.025	5.325	-0.125	-0.25	8.425	2.35	-0.325	1.825	-0.95
[truncated: 25 more columns]
