# Supplementary material for: Gene set enrichment analysis for non-monotone association and multiple experimental categories
Source: BMC Bioinformatics. 2008 Nov 14;9:481. doi: 10.1186/1471-2105-9-481 (PMC2636811; doi:10.1186/1471-2105-9-481)
Supplement: Additional file 2 — Sets and Expression. The intermediate analysis results of NCT compendium data set. Sets directory contains lists of identified gene sets under different across-compound (category) selection criteria. Compound specific p-values, set size, etc are provided. Expression directory contains extracted expression data for respective identified gene sets. [file 1471-2105-9-481-S2.zip › SetsAndExpression/expression/C2-6of8liverp1-Cfilter-17-liver-FIBRINOLYSISPATHWAY.txt]

geneids	1.2.Dich-24-15#-0.1	1.2.Dich-24-150#3	1.2.Dich-24-1500#3.4	1.2.Dich-48-15#-0.2	1.2.Dich-48-150#2.3	1.2.Dich-48-1500#6.4	1.2.Dich-6-15#-0.2	1.2.Dich-6-150#0	1.2.Dich-6-1500#-0.6	1.4.Dich-24-15#0	1.4.Dich-24-150#0.3	1.4.Dich-24-1500#1.5	1.4.Dich-48-15#0.2	1.4.Dich-48-150#-0.1	1.4.Dich-48-1500#1.6	1.4.Dich-6-15#0.2	1.4.Dich-6-150#0	1.4.Dich-6-1500#0.2	Brom-24-25#0.3	Brom-24-250#7.1	Brom-24-75#2	Brom-48-25#-0.2	Brom-48-250#6	Brom-48-75#0.7	Brom-6-25#-0.4	Brom-6-250#0.2	Brom-6-75#0.5	Diqu-24-10#-0.4	Diqu-24-20#1.4	Diqu-24-25#3.6	Diqu-24-5#-0.1	Diqu-48-10#-0.6	Diqu-48-20#0.2	Diqu-48-25#1.8	Diqu-48-5#0.1	Diqu-6-10#-0.9	Diqu-6-20#0.4	Diqu-6-25#2.8	Diqu-6-5#-1.1	Gala-24-100#1.7	Gala-24-25#1	Gala-24-400#5.3	Gala-48-100#-0.1	Gala-48-25#-0.2	Gala-48-400#8.4	Gala-6-100#2.4	Gala-6-25#-0.3	Gala-6-400#1.8	Mono-24-10#-1
A_43_P11629 F2r coagulation factor II (thrombin) receptor (F2r)	-0.062	0.2373	-0.06	0	-0.0173	0.5562	-0.0111	-0.0213	-0.0726	0.0282	0.273	0.291	-0.0702	-0.0775	-0.2317	-0.104	0.043	0.171	-0.0978	0.6921	0.2613	-0.1139	1.3637	-0.08	-0.0622	0.0332	0.0739	0.0045	0.3166	0.6245	0.0801	0.1121	0.3004	0.385	0.013	-0.1902	0.0174	0.3386	-0.1846	0.1062	0.0526	2.0343	-0.0916	-0.0534	2.3146	0.6409	-0.0013	0.4184	-0.0211
A_43_P12107 F13a Coagulation factor XIII, A1 subunit	-0.3881	-0.2674	-0.2423	-0.0995	-0.1321	-0.0429	-0.0851	0.1714	-0.2836	0.2122	0.0014	0.1018	0.0294	0.2646	-0.0525	0.1117	-0.0446	0.6486	0.0899	0.1406	0.0368	-0.1112	0.2266	0.0972	0.1964	-0.0825	0.1339	0.2361	0.0834	0.083	0.1539	0.1566	0.0531	-0.1536	-0.0659	0.1933	-0.0791	0.0259	0.1769	0.1326	-0.0081	-0.0584	-0.0918	-0.034	-0.0791	-0.0748	-0.0472	-0.0932	0.396
A_43_P11703 Plau Plasminogen activator, urokinase	0.1331	0.0201	0.3209	-0.3032	0.321	0.576	0.0559	0.0904	-0.0952	0.1456	-0.0936	-0.0929	-0.899	-0.5986	-0.4702	-0.2833	-0.2026	-0.0949	-0.0495	1.0868	-0.0463	-0.2551	1.5501	0.1086	-0.1243	0.497	0.2084	-0.2769	0.2758	1.1634	0.1154	-0.0316	0.475	1.6164	0.2519	-0.0277	0.2252	0.9769	0.0537	0.0178	0.2794	0.6913	-0.1028	0.0289	2.5059	-0.1362	-0.3887	0.2106	0.0943
A_43_P11738 Plat plasminogen activator, tissue (Plat)	-0.0796	-0.1303	-0.3182	-0.1185	-0.0933	-0.1672	-0.0974	0.2799	-0.0445	0.0163	-0.3405	-0.001	0.0106	-0.1016	-0.265	-0.1945	0.0983	-0.0655	0.0845	0.2046	-0.0877	-0.1021	0.0812	0.1309	-0.1392	-0.0066	-0.2067	0.0012	0.0345	0.4864	-0.0063	0.1643	0.207	0.418	-0.0458	0.0908	0.102	0.7623	0.0415	-0.1355	-0.0376	0.2105	-0.1873	-0.1201	1.3746	-0.0227	-0.2448	0.2993	0.4736
A_42_P621864 F2 coagulation factor 2 (F2)	0.0285	-0.0512	-0.2791	0.1822	-0.1044	-0.6822	0.0748	0.0698	-0.0056	-0.292	-0.0766	-0.2118	-0.0337	0.0125	-0.5417	-0.0741	-0.1659	-0.2532	-0.2288	-0.4725	-0.1506	0.1091	-0.615	-0.204	0.148	0.0382	0.095	-0.0621	-0.234	-0.3245	0.2421	-0.0468	0.0528	0.1526	-0.1968	-0.1648	-0.2203	0.1494	-0.0649	-0.0586	-0.023	-0.2595	-0.1367	-0.1656	-2.5536	-0.1679	-0.0384	-0.0983	-0.1067
A_42_P568705 Serpinb2 serine (or cysteine) proteinase inhibitor, clade B, member 2 (Serpinb2)	-0.1168	-0.4205	-0.0893	-0.3253	-0.194	-0.2448	-0.164	-0.0012	-0.1546	0.4981	0.271	0.0843	0.0805	0.0878	-0.0258	0.2082	0.3026	0.4474	0.195	0.0673	-0.0811	0.0229	-0.0678	0.0773	0.0229	0.093	0.0438	0.183	-0.0424	0.0484	-0.1319	0.1221	-0.2344	-0.334	-0.1861	0.0439	0.3357	0.4337	0.0892	0.1034	-0.1175	0.1525	0.3315	0.181	-0.2315	0.074	0.1633	0.2068	0.1665
A_43_P11464 Fgg fibrinogen, gamma polypeptide (Fgg)	-0.1131	-0.0486	-0.0112	0.2564	0.1399	0.7409	-0.6324	-0.6602	-0.7382	-1.0545	-1.1956	-1.7954	-0.5067	-0.3534	-0.7955	-0.9318	-0.6377	-1.1893	-0.648	1.3628	-0.0985	-0.0398	0.7501	-0.2041	-0.4554	-0.3948	-0.3991	-0.0112	0.2407	0.4514	0.0875	0.0623	0.0315	0.2855	-0.0732	-0.616	-0.4691	-0.0494	-0.3627	0.242	-0.6883	-1.206	-0.0817	-0.1092	-0.9647	-0.1138	-0.1474	-0.3312	-0.1367
A_42_P684108 Cpb2 carboxypeptidase B2 (plasma) (Cpb2)	0.1371	-0.5932	-0.7607	0.145	-0.3076	-1.5286	0.1659	0.0674	-0.0132	-0.3337	-0.3223	-1.1311	-0.2565	-0.2333	-1.1848	-0.1531	-0.213	-0.4274	-0.5554	-0.6114	-0.8936	-0.0722	-1.2562	-0.4144	-0.177	-0.2275	-0.2293	-0.0192	-0.3744	-0.5259	-0.264	0.083	-0.2895	-0.5968	-0.024	-0.2402	-0.4847	-0.6707	-0.1851	-0.2448	-0.1119	-0.1417	0.1269	-0.0268	-2.6821	0.101	-0.038	0.0313	-0.0289
A_42_P758220 Serpine1 Serine (or cysteine) proteinase inhibitor, clade E, member 1	-0.114	1.2874	1.7784	-0.1668	-0.085	2.6158	-0.1142	0.5284	0.4842	0.063	0.6216	0.4484	0.2564	0.1326	0.4952	0.055	-0.1343	0.0301	0.1295	4.4371	0.5571	-0.0612	2.8322	-0.0017	0.1379	0.9538	0.7018	0.0085	1.2284	2.6674	0.1663	-0.1362	0.404	0.4436	-0.256	-0.0301	0.6253	2.2921	0.0868	-0.0839	-0.2148	3.1063	-0.1417	0.0966	2.7801	1.6937	-0.0657	1.2933	-0.0052
A_43_P23175 Fga fibrinogen, alpha polypeptide (Fga)	-0.3883	-0.5542	-0.4867	0.2448	-0.1251	-0.4604	-1.0698	-1.3969	-1.5036	-1.7533	-1.49	-2.4456	-1.015	-0.967	-1.5865	-1.2466	-1.0879	-1.9609	-0.7209	1.3451	-0.4463	0.0041	-0.0552	-0.3127	-0.3164	-0.4941	-0.451	0.153	0.5326	1.4951	0.7552	-0.0343	0.4024	1.179	0.297	-0.7527	0.2492	0.72	-0.4865	0.0133	-0.9014	-2.3378	-0.126	-0.1912	-2.3653	0.001	-0.3697	-0.3893	-0.1276
A_43_P10037 Fgb Fibrinogen, B beta polypeptide	-0.301	-0.554	-0.976	-0.615	-0.3196	0.4942	-0.2177	-0.1143	-0.1973	-0.2385	-0.0989	-0.297	0.8191	0.4739	0.2101	-0.1879	-0.2772	-0.1342	-0.2376	0.5594	0.1149	0.029	0.1862	-0.1318	0.155	-0.0452	0.0936	-0.934	-0.1574	-0.2405	-0.1784	-0.4431	-0.2545	0.0776	-0.737	-0.3334	-0.9337	0.4968	-0.1662	0.2624	-0.3046	-0.9219	-0.4416	-0.2156	-0.4764	-0.3139	-0.1925	-0.2666	-0.1152
A_43_P16256 Fgb Rat beta-fibrinogen mRNA, 3' end.	0.1696	-0.088	0.2539	0.2952	-0.0799	-0.0289	-0.1066	-0.0303	-0.1632	0.0979	-0.1156	-0.5993	-0.4306	-0.289	-0.6946	-0.3472	-0.0044	-0.2708	-0.5396	1.0421	-0.5173	0.0855	0.3406	0.0438	-0.1581	-0.0741	-0.1889	0.148	0.4121	0.688	0.1818	0.3199	0.1728	0.2817	0.1467	-0.2445	0.1627	0.3248	-0.2007	0.2074	-0.4429	-1.6094	0.0105	0.0528	-1.5591	0.1667	-0.0362	0.0861	-0.0896
A_42_P599062 Plg Plasminogen	-0.0935	-0.9728	-1.4524	0.0991	-0.2294	-1.6619	-0.1659	-0.3168	-0.2802	-0.1515	-0.3751	-1.3909	-0.0624	0.0274	-1.0171	-0.2788	-0.252	-0.2447	-0.4826	-1.7523	-0.7092	0.1228	-1.3285	-0.152	-0.0804	-0.1514	-0.1178	-0.1171	-0.3766	-0.5132	0.2416	0.023	0.0768	0.1668	0.1094	-0.1509	-0.1422	0.1996	-0.1464	-0.2709	-0.0395	-0.2651	-0.0704	-0.0896	-2.5309	-0.0828	-0.0872	-0.0566	-0.0565
lalt.pool	-0.075	2.975	3.425	-0.2	2.325	6.4	-0.225	-0.025	-0.55	0.05	0.275	1.525	0.15	-0.125	1.575	0.15	0.025	0.15	0.275	7.1	1.975	-0.15	6.025	0.675	-0.35	0.15	0.475	-0.4333	1.4167	3.5833	-0.0667	-0.6333	0.2167	1.8	0.1167	-0.9333	0.35	2.8333	-1.1	1.675	1.025	5.325	-0.125	-0.25	8.425	2.35	-0.325	1.825	-0.95
[truncated: 25 more columns]
