# Supplementary material for: Gene set enrichment analysis for non-monotone association and multiple experimental categories
Source: BMC Bioinformatics. 2008 Nov 14;9:481. doi: 10.1186/1471-2105-9-481 (PMC2636811; doi:10.1186/1471-2105-9-481)
Supplement: Additional file 2 — Sets and Expression. The intermediate analysis results of NCT compendium data set. Sets directory contains lists of identified gene sets under different across-compound (category) selection criteria. Compound specific p-values, set size, etc are provided. Expression directory contains extracted expression data for respective identified gene sets. [file 1471-2105-9-481-S2.zip › SetsAndExpression/expression/C2-6of8liverp1-Cfilter-21-blood-PHENYLALANINE_METABOLISM.txt]

geneids	1.2.Dich-24-15#-0.1	1.2.Dich-24-150#3	1.2.Dich-24-1500#3.4	1.2.Dich-48-15#-0.2	1.2.Dich-48-150#2.3	1.2.Dich-48-1500#6.4	1.2.Dich-6-15#-0.2	1.2.Dich-6-150#0	1.2.Dich-6-1500#-0.6	1.4.Dich-24-15#0	1.4.Dich-24-150#0.3	1.4.Dich-24-1500#1.5	1.4.Dich-48-15#0.2	1.4.Dich-48-150#-0.1	1.4.Dich-48-1500#1.6	1.4.Dich-6-15#0.2	1.4.Dich-6-150#0	1.4.Dich-6-1500#0.2	Brom-24-25#0.3	Brom-24-250#7.1	Brom-24-75#2	Brom-48-25#-0.2	Brom-48-250#6	Brom-48-75#0.7	Brom-6-25#-0.4	Brom-6-250#0.2	Brom-6-75#0.5	Diqu-24-10#-0.4	Diqu-24-20#1.4	Diqu-24-25#3.6	Diqu-24-5#-0.1	Diqu-48-10#-0.6	Diqu-48-20#0.2	Diqu-48-25#1.8	Diqu-48-5#0.1	Diqu-6-10#-0.9	Diqu-6-20#0.4	Diqu-6-25#2.8	Diqu-6-5#-1.1	Gala-24-100#1.7	Gala-24-25#1	Gala-24-400#5.3	Gala-48-100#-0.1	Gala-48-25#-0.2	Gala-48-400#8.4	Gala-6-100#2.4	Gala-6-25#-0.3	Gala-6-400#1.8	Mono-24-10#-1
A_42_P543715 Maoa Monoamine oxidase A	0.3195	-0.0034	0.2786	-0.0672	0.0267	-0.1592	0.162	0.1755	0.0463	0.0056	0.0802	0.2793	0.1438	-0.0283	0.1303	0.1633	-0.0456	-0.1111	-0.0084	0.5011	0.1066	0.1791	0.0934	-0.0879	0.0447	0.1219	0.1506	-0.2927	0.0026	0.2527	-0.0069	0.2431	-0.0468	0.007	0.1358	0.1641	-0.0499	0.1966	-0.0604	0.2781	-0.0165	0.1062	-0.0588	-0.0779	0.4588	0.3678	0.1352	0.1841	0.1923
A_43_P14135 Prdx2 peroxiredoxin 2 (Prdx2)	-0.2406	0.2507	-0.0814	-0.0724	0.2839	0.8023	-0.0056	-0.1598	-0.0814	-0.3182	-0.3336	-0.4828	-0.3557	-0.3842	-0.1201	-0.1785	-0.1894	-0.1565	0.0498	0.0379	-0.0434	-0.1118	0.3271	0.2558	0.1036	-0.0316	0.1405	-0.3597	-0.4366	0.2521	-0.1724	0.0942	0.1719	0.571	0.1014	0.0036	-0.1716	-0.3952	-0.0636	-0.0237	-0.1011	-0.1299	0.1119	-0.0789	-0.1491	-0.1854	-0.1677	-0.1693	-0.2313
A_43_P14194 Prdx1 peroxiredoxin 1 (Prdx1)	-0.2557	-0.0428	-0.4119	0.0829	0.4201	0.7084	-0.2115	-0.4895	-0.6865	-0.6267	-0.6493	-0.3748	-0.622	-0.6244	-0.277	-0.2339	-0.2766	-0.5146	0.147	-0.2384	0.2042	0.0384	0.7622	0.1105	0.0743	-0.0738	0.1448	-9e-04	-0.0028	0.2686	0.0979	0.3019	0.4398	1.121	0.6007	-0.0281	-0.0952	-0.2948	-0.11	-0.2208	-0.2124	0.1672	-0.5813	0.4387	0.5189	-0.3033	0.0806	-0.2398	-0.1783
A_43_P14910 Ddc dopa decarboxylase (Ddc)	0.0828	0.0271	0.0866	0.071	-0.0419	-0.0808	-0.0218	0.0655	0.0837	0.0839	0.1519	0.093	0.0634	0.0994	-0.0246	0.1514	0.1819	0.2849	-0.0129	-0.0093	0.0353	-0.0506	-0.1358	-0.104	-0.1393	-0.0148	-0.122	0.0953	0.0774	0.1975	0.1082	-0.0707	-0.1002	-0.0688	0.0142	0.2197	0.0623	0.1561	0.2042	0.1304	0.0598	-0.0057	0.2442	0.0996	0.1214	0.1066	0.0133	0.1248	0.1281
A_43_P12036 Tpo thyroid peroxidase (Tpo)	0.0846	-0.1266	0.2005	0.0485	-0.2422	0.3282	0.2031	0.0801	0.3174	0.0596	0.1106	0.1013	0.3996	0.1418	-0.2246	-0.1087	-0.0435	-0.1943	0.0186	0.3081	-0.0198	0.1921	-0.1105	-0.0116	0.1442	0.2186	0.1892	0.0562	-0.0204	-0.2547	0.1496	-0.1267	4e-04	-0.125	-0.0144	0.1964	0.3024	0.3337	0.0022	-0.3519	-0.3122	-0.1903	-0.1369	0.0829	0.0656	-0.1693	-0.1034	0.0456	-0.084
A_43_P15741 Maoa monoamine oxidase A (Maoa)	0.0352	-0.0534	0.2588	0.0346	0.0687	0.2086	0.4173	0.2458	-0.086	0.0722	0.1646	0.1472	0.3536	-0.1313	0.1755	0.1868	-0.0718	0.102	-0.2414	0.5392	0.1337	0.1345	0.0748	-0.1613	0.5719	-0.1602	0.1972	-0.1938	-0.23	-0.1381	-0.4518	-0.1816	-0.1705	0.235	-0.1508	-0.1831	0.0298	-0.1852	-0.0765	-0.0338	-0.183	0.1362	-0.1855	0.6841	0.503	0.1456	0.1823	0.2575	0.2526
A_43_P11752 Maob monoamine oxidase B (Maob)	-0.0936	-0.0686	-0.0632	0.0448	-0.0139	0.2861	-0.1836	-0.1127	-0.0097	0.1724	0.0106	-0.0362	0.0208	0.07	-0.0543	-0.4596	-0.0055	-0.245	-0.0794	0.3804	-0.0903	0.0167	0.0442	0.2604	0.1091	0.0978	-0.0863	-0.5611	-0.411	-0.0197	-0.1136	-0.084	0.0256	0.1099	-0.6164	-0.2811	0.2734	-0.0698	-0.3028	-0.1943	-0.2049	-0.2918	0.0064	-0.1786	0.1028	-0.0703	-0.0597	0.1081	0.02
A_43_P14988 Got2 glutamate oxaloacetate transaminase 2 (Got2)	-0.242	-0.1195	-1.1503	-0.1375	0.1771	0.0127	0.0185	-0.578	-0.8152	-0.3389	-0.5309	-0.3273	-0.1768	-0.2588	0.0472	-0.176	-0.391	-1.1136	0.1088	-0.516	0.0786	0.2081	0.4756	0.2741	-0.0968	-0.8252	-0.0406	-0.566	-0.6827	-0.7866	-0.2818	0.0792	0.2676	0.4582	0.1684	-0.5635	-0.6165	-1.0418	-0.623	-0.6024	-0.1359	0.1073	-0.4316	-0.1668	-0.1043	-0.4058	0.0294	-0.4698	0.1881
A_43_P12705 Aldh3a1 aldehyde dehydrogenase family 3, member A1 (Aldh3a1)	-0.1858	-0.137	-0.2172	-0.1162	0.0605	0.0858	-0.0193	-0.2253	-0.3154	-0.3535	-0.4798	-0.3399	-0.2105	-0.3175	-0.2364	-0.243	-0.2828	-0.725	-0.0123	-0.096	-0.1237	0.1786	0.5857	0.1719	-0.0183	-0.2323	0.0248	-0.0022	-0.0755	-0.4349	0.0159	0.0625	0.0538	0.316	0.1033	-0.3492	0.0155	-0.0385	-0.436	-0.3234	-0.2339	-0.1027	-0.2265	-0.0417	0.0736	-0.1273	-0.0248	-0.2292	0.0716
A_42_P682435 Ddc dopa decarboxylase (Ddc)	-0.2389	-0.0321	0.0486	-0.2041	-0.0109	0.0758	-0.0888	0	0.1218	0	0	0.1506	0.0452	-0.1168	0.1312	0.0154	-0.0389	0.0095	-0.0338	-0.062	0.1394	0.1188	-0.2311	0	0.0876	0.1754	-0.0665	0.0697	0.0886	-0.0917	0.1159	-0.0568	0.1327	0.0473	0.024	0.0152	-0.062	-0.0899	0.0171	-0.0083	0.0656	-0.0851	0.0081	-0.0894	-0.0452	0.1012	-0.1147	0.0935	0.0755
A_43_P11468 Got1 glutamate oxaloacetate transaminase 1 (Got1)	0.1091	0.0314	0.0442	-0.0275	-0.035	-0.0667	0.1731	0.2182	0.3295	0.0398	0.0936	0.1722	0.2673	0.2892	0.3122	-0.0284	0.007	0.3005	-0.0298	0.0437	-0.0185	-0.046	-0.175	-0.17	0.071	0.0688	0.1028	-0.3123	-0.3544	0.1258	-0.2225	-0.1492	-0.0858	-0.3571	0.0068	0.1461	-0.0928	-0.2698	0.1602	0.178	0.0885	0.2428	0.2498	0.2081	-0.0854	0.1662	-0.067	0.1967	0.1266
A_42_P566772 Got2 glutamate oxaloacetate transaminase 2 (Got2)	-0.0202	0.0318	-0.1373	-0.0034	-0.0646	-0.211	-0.0547	-0.0275	-0.094	-0.0109	-0.1632	-0.0236	-0.048	-0.0576	0.0684	0.0451	0.0397	-0.0676	0.0759	-0.1021	0.0179	0.0054	0.0759	0.0258	-0.1081	-0.0348	-0.0666	-0.0889	-0.1314	-0.2064	-0.0846	0.0312	0.1348	0.0661	-0.0036	-0.1166	-0.143	-0.1805	-0.1035	-0.0258	0.0178	0.0375	-0.15	-0.0806	-0.2497	-0.037	-0.0083	-0.0518	-0.0472
A_43_P12869 Prdx5 peroxiredoxin 5 (Prdx5)	-0.3662	0.3933	1.4255	-0.2065	0.0931	0.9194	0.1192	-0.123	-0.6039	-0.5959	-0.8274	-0.1074	-0.5628	-0.6652	-0.1899	-0.131	-0.0601	-0.8358	-0.0334	1.5614	-0.09	-0.0711	1.5427	0.1252	0.2005	-0.8529	0.3717	-0.8412	-0.6766	0.3748	-0.2732	0.2115	0.4292	1.5062	0.3473	-0.2191	0.3229	-0.1286	-0.4442	0.1546	-0.1689	0.327	-0.3392	0.7417	0.8332	-0.0334	0.1564	-0.0716	0.0958
A_43_P15658 Aoc3 amine oxidase, copper containing 3 (Aoc3)	0.1294	0.1093	0.2086	0.1008	-0.0605	-0.191	-0.0801	0.0811	0.0896	0.1371	0.2301	0.1721	0.053	0.0672	0.0349	0.2371	0.242	0.448	0.0522	0.0146	0.0594	-0.0058	-0.1502	-0.1462	-0.1289	0.0035	-0.1941	0.2855	0.2629	0.3417	0.1876	-0.0672	-0.1468	-0.1928	-0.0726	0.2559	0.1873	0.4319	0.2334	0.2869	0.0728	-0.1068	0.2684	0.0446	0.0987	0.1264	0.004	0.1479	0.0477
A_42_P608062 Prdx1 peroxiredoxin 1 (Prdx1)	-0.3593	-0.0799	-0.5733	0.1208	0.5223	0.8039	-0.0594	-0.3582	-0.707	-0.3872	-0.376	-0.1222	-0.5455	-0.4743	-0.1106	0.1054	-0.0186	-0.1774	0.1386	-0.1934	0.3105	-0.0119	0.8483	0.0757	0.1642	0.1887	0.3374	-0.0619	-0.1799	0.6034	0.148	0.4791	0.5389	1.2367	0.7726	0.1099	-0.1385	-0.2796	0.09	-0.0742	-0.0149	0.5359	-0.4522	0.6786	0.7075	-0.1455	0.0737	-0.0229	-0.1613
A_42_P738318 Prdx6 peroxiredoxin 6 (Prdx6)	-0.3237	0.2283	-0.1318	0.0608	-0.1232	0.8007	-0.0609	-0.3998	-0.4936	-0.0094	-0.2314	5e-04	-0.092	-0.2556	0.1068	0.0209	-0.0096	-0.4055	0.1439	-0.1502	0.1138	0.294	0.9926	0.3249	-0.2878	-0.2382	-0.0122	0.6962	0.8011	-0.1733	0.4657	0.1857	0.2618	1.1374	0.2906	-0.294	0.2584	0.5181	-0.4085	-0.5568	-0.2991	0.0074	-0.3567	0.0894	0.5104	-0.3917	-0.0125	-0.3808	0.1626
A_42_P592385 Abp1 amiloride binding protein 1 (Abp1)	0	0	0	-0.0117	0.0373	0	0.0514	0	0	-0.1973	0.0316	-0.0084	0.1248	-0.0575	0.017	0.0515	0	0	0.0944	0	0.0492	0.0265	-0.2514	0	-0.0405	0.0134	-0.0491	-0.0315	-0.2046	-0.2994	0.1878	-0.0282	-0.1454	-0.2141	-0.0856	-0.011	-0.0126	0.0309	-0.1048	-0.0466	0	0.2061	-0.5589	-0.043	0.2205	-0.3833	0	0.3158	-0.023
A_42_P669885 Hpd 4-hydroxyphenylpyruvic acid dioxygenase (Hpd)	0.1096	0.0601	0.1218	0.1028	-0.1076	-0.1437	-0.0727	0.1119	0.0792	0.0571	0.24	0.1023	0.0808	0.0589	-0.0132	0.2299	0.1638	0.3618	0.061	0.0187	0.0136	-0.0339	-0.0909	-0.0784	-0.1029	0.0196	-0.1043	0.2857	0.251	0.2345	0.237	-0.0922	-0.1134	-0.2084	-0.1134	0.2214	0.2126	0.4504	0.2204	0.2015	0.0398	-0.0034	0.1689	0.0593	0.0805	0.1185	-0.0236	0.1167	0.044
A_42_P560974 Aldh1a3 Aldehyde dehydrogenase family 1, subfamily A3	0.0814	-0.0125	0.0332	0.0052	-0.2663	0.0429	-0.1787	-0.0571	-0.1143	-0.1241	0.1326	-0.4233	0.2226	-0.0869	0.1066	0.0445	-0.2151	0.0365	-0.0024	-0.0416	0.0874	-0.2788	-0.049	-0.1626	0.0184	0.2963	0.0694	0.2805	0.0391	-0.0157	-0.1844	-0.2262	-0.0132	-0.2822	0.0021	0.2129	0.0969	0.0592	-0.0958	-0.0013	-0.1926	-0.1473	-0.0701	0.0543	-0.0257	-0.0108	0.1465	-0.0848	-0.0942
A_42_P656599 Tat tyrosine aminotransferase (Tat)	0.3493	0.0764	0.1619	-0.1383	-0.0672	-0.2248	0.089	0.3627	0.2951	-0.012	-0.4614	0.0194	-0.1607	0.2532	0.0864	0.0913	0.1006	-0.1667	0.1139	0.3648	0.1078	0.0909	-0.2782	-0.0714	0.0298	-0.2694	-0.0988	0.0962	-0.0129	0.2614	-0.1252	-0.0233	-0.1874	-0.173	-0.1863	0.1272	-0.1522	-0.0502	0.2418	0.3034	-0.0996	-0.0608	0.1454	-0.0705	0.1034	0.3598	0.1235	0.1327	0.1115
A_42_P568992 Prdx2 peroxiredoxin 2 (Prdx2)	-0.1664	0.2951	-0.0461	0.0305	0.4116	0.8718	-0.0018	-0.0993	-0.0607	-0.3163	-0.3008	-0.3572	-0.4514	-0.4812	-0.1764	-0.0589	-0.103	-0.0746	0.1164	0.049	0.0545	-0.1033	0.3432	0.3002	-0.1214	0.0024	-0.0183	0.3317	0.4285	0.1543	0.2238	0.0573	0.1358	0.7684	-0.0129	-0.0072	0.1088	0.2613	-0.0879	-0.1854	-0.1853	-0.139	0.1863	0.0128	0.0388	-0.1194	-0.148	-0.1403	-0.0687
lalt.pool	-0.075	2.975	3.425	-0.2	2.325	6.4	-0.225	-0.025	-0.55	0.05	0.275	1.525	0.15	-0.125	1.575	0.15	0.025	0.15	0.275	7.1	1.975	-0.15	6.025	0.675	-0.35	0.15	0.475	-0.4333	1.4167	3.5833	-0.0667	-0.6333	0.2167	1.8	0.1167	-0.9333	0.35	2.8333	-1.1	1.675	1.025	5.325	-0.125	-0.25	8.425	2.35	-0.325	1.825	-0.95
[truncated: 25 more columns]
