# Supplementary material for: Gene set enrichment analysis for non-monotone association and multiple experimental categories
Source: BMC Bioinformatics. 2008 Nov 14;9:481. doi: 10.1186/1471-2105-9-481 (PMC2636811; doi:10.1186/1471-2105-9-481)
Supplement: Additional file 2 — Sets and Expression. The intermediate analysis results of NCT compendium data set. Sets directory contains lists of identified gene sets under different across-compound (category) selection criteria. Compound specific p-values, set size, etc are provided. Expression directory contains extracted expression data for respective identified gene sets. [file 1471-2105-9-481-S2.zip › SetsAndExpression/expression/C2-6of8liverp1-Cfilter-21-liver-PHENYLALANINE_METABOLISM.txt]

geneids	1.2.Dich-24-15#-0.1	1.2.Dich-24-150#3	1.2.Dich-24-1500#3.4	1.2.Dich-48-15#-0.2	1.2.Dich-48-150#2.3	1.2.Dich-48-1500#6.4	1.2.Dich-6-15#-0.2	1.2.Dich-6-150#0	1.2.Dich-6-1500#-0.6	1.4.Dich-24-15#0	1.4.Dich-24-150#0.3	1.4.Dich-24-1500#1.5	1.4.Dich-48-15#0.2	1.4.Dich-48-150#-0.1	1.4.Dich-48-1500#1.6	1.4.Dich-6-15#0.2	1.4.Dich-6-150#0	1.4.Dich-6-1500#0.2	Brom-24-25#0.3	Brom-24-250#7.1	Brom-24-75#2	Brom-48-25#-0.2	Brom-48-250#6	Brom-48-75#0.7	Brom-6-25#-0.4	Brom-6-250#0.2	Brom-6-75#0.5	Diqu-24-10#-0.4	Diqu-24-20#1.4	Diqu-24-25#3.6	Diqu-24-5#-0.1	Diqu-48-10#-0.6	Diqu-48-20#0.2	Diqu-48-25#1.8	Diqu-48-5#0.1	Diqu-6-10#-0.9	Diqu-6-20#0.4	Diqu-6-25#2.8	Diqu-6-5#-1.1	Gala-24-100#1.7	Gala-24-25#1	Gala-24-400#5.3	Gala-48-100#-0.1	Gala-48-25#-0.2	Gala-48-400#8.4	Gala-6-100#2.4	Gala-6-25#-0.3	Gala-6-400#1.8	Mono-24-10#-1
A_42_P543715 Maoa Monoamine oxidase A	0.0674	-0.1333	-0.1749	-0.1656	-0.1567	-0.8384	0.5413	0.5716	0.3858	0.8368	0.7456	0.7576	-0.3218	-0.2666	0.1656	0.1404	0.2997	0.6109	0.0931	-1.3821	-0.3807	-0.0863	-0.4864	0.0722	0.0407	0.0789	0.202	0.1726	0.0661	0.0334	0.1297	0.185	0.0591	-0.016	0.1191	0.0477	0.0544	2e-04	0.0203	-0.3237	0.2066	-1.3611	0.11	0.0593	-1.7002	0.2708	0.2809	0.4748	0.1764
A_43_P14135 Prdx2 peroxiredoxin 2 (Prdx2)	0.1697	0.3853	0.2764	0.0541	0.308	0.5694	0.1248	0.1797	-0.0551	-0.2403	-0.1354	0.0607	-0.1972	-0.1965	0.2072	0.0684	0.008	-0.1065	0.1238	0.4649	0.2346	0.116	0.4016	0.4494	0.0732	0.2313	0.1889	0.0913	0.1585	0.3337	-0.1945	-0.0387	-0.0332	-0.0662	0.0164	0.0609	-0.1175	-0.0497	-0.0354	-0.0298	-0.112	0.3836	0.0564	-0.0218	0.3236	0.3187	-0.038	0.0932	0.1197
A_43_P14194 Prdx1 peroxiredoxin 1 (Prdx1)	-0.0278	0.8981	0.7248	-0.1159	0.393	1.624	0.0734	0.253	-0.1157	-0.1854	-0.0254	0.8824	-0.4364	-0.4649	0.6758	-0.2831	-0.1528	-0.0983	0.484	0.6656	1.033	-0.1571	0.7572	0.306	0.267	0.3806	0.6584	0.1885	0.5061	0.6772	0.1406	0.7061	0.249	-0.087	0.4172	0.3006	0.4055	0.3323	0.188	-0.2441	-0.1413	0.046	-0.0601	-0.027	0.3972	-0.0331	-0.0154	-0.0914	0.1307
A_43_P14910 Ddc dopa decarboxylase (Ddc)	-0.1602	-1.3118	-1.8766	0.0755	0.131	-1.1414	-0.0363	-0.2914	-0.3559	0.053	0.1848	-0.7455	-0.1256	0.1163	0.3686	-0.0768	-0.1209	-0.0739	-0.039	-3.3634	-0.8787	-0.0144	-1.6006	0.1779	0.1351	-0.0452	0.2575	-0.3996	-0.8158	-1.3992	0.151	-0.3075	-0.0466	-0.2715	0.2103	0.3662	-0.1022	0.2151	0.047	-1.4431	0.1847	-2.3408	0.2289	-0.0209	-4.2739	0.0667	0.0907	0.0039	-0.0073
A_43_P12036 Tpo thyroid peroxidase (Tpo)	0.0692	-0.1617	-0.3056	0.0678	-0.0391	-0.3766	0.0515	0.2616	0.4095	0.3616	-0.0675	0.042	-0.4178	0.2634	-0.151	-0.2007	0.2835	0.2943	-0.1126	-0.4873	-0.1443	-0.0602	-0.2535	-0.0719	0.0068	-0.0438	-0.074	0.0846	0.0096	0.0868	-0.0408	0.1091	-0.0421	-0.1451	0.0895	-0.0117	-0.0722	-0.1238	0.0718	-0.0595	0.2849	-0.3526	-0.0924	-0.0277	-0.2911	-0.2116	0.044	0.1338	-0.4226
A_43_P15741 Maoa monoamine oxidase A (Maoa)	-0.1755	-0.7382	-0.68	-0.0564	-0.1428	-0.6862	-0.2861	-0.2755	0.3279	0.4093	0.2089	-0.1869	0.359	0.3548	0.6684	-0.3033	-0.3398	-0.0455	0.6868	-0.8108	0.3786	0.4328	-0.1124	0.5647	0.7854	0.3336	0.9174	-0.0098	-0.1608	-0.743	-0.0792	-0.379	-0.394	-0.4118	-0.6015	-0.116	0.0766	-0.0968	0.0494	-0.0085	0.3072	-1.0978	0.1455	0.1155	-1.2638	0.1878	0.0805	0.3045	-0.2264
A_43_P11752 Maob monoamine oxidase B (Maob)	-0.1926	-0.5108	-1.3191	0.3012	0.2548	-0.7424	-0.4495	-0.7024	-0.6342	-1.2687	-0.8506	-1.6569	-0.3836	-0.3278	-0.3054	-0.7077	-1.0833	-1.3123	0.0138	-1.352	-0.2145	0.1891	-0.3438	0.2924	-0.1946	-0.194	-0.2028	-0.2897	-0.4485	-0.4648	0.6881	-0.2259	0.3775	0.7261	0.2756	-0.3033	-0.033	0.7379	-0.3687	-0.8358	-0.0237	-1.4684	-0.0504	-0.2213	-2.6728	-0.0629	0.0336	0.065	-0.022
A_43_P14988 Got2 glutamate oxaloacetate transaminase 2 (Got2)	-0.0549	-0.0526	-0.5589	-0.1576	0.103	-0.0975	-0.0244	-0.2541	-0.1609	0.012	0.0512	-0.2994	0.1471	0.1735	0.0349	0.1502	0.0586	-0.0414	0.1207	-0.6347	0.1311	0.2356	0.1725	0.3072	0.0788	-0.1141	-0.0225	-0.2726	-0.0584	0.0263	0.0394	-0.1695	0.0874	0.1024	0.0398	0.0757	0.1204	-0.0645	0.0254	-0.0328	-0.0766	-0.18	-0.046	0.018	-0.3284	-0.1934	-0.032	-0.2433	0.0266
A_43_P12705 Aldh3a1 aldehyde dehydrogenase family 3, member A1 (Aldh3a1)	-0.029	0.1178	0.5065	-0.092	0.0119	-0.0546	0.1024	0.2482	0.1685	0.3508	0.2518	0.483	0.0278	0.0722	0.0506	0.2154	0.2898	0.2822	0.0105	0.6253	0.1318	0.0477	0.4689	0.0739	0.0084	0.3886	0.363	0.0282	0.0985	0.171	-0.0756	0.0174	-0.0564	-0.1088	-0.0285	-0.0374	0.2041	0.4228	-0.0339	0.1114	0.0289	0.9498	0.0055	0.0529	0.7466	0.6022	-0.0135	0.2272	0.07
A_42_P682435 Ddc dopa decarboxylase (Ddc)	0.0118	-1.1826	-1.828	0.1842	0.2074	-1.1414	0.127	-0.1748	-0.223	-0.0598	-0.048	-1.0407	-0.2388	-0.0138	0.285	-0.3215	-0.3478	-0.2378	-0.1136	-3.8843	-0.8873	0.002	-1.6577	0.1962	0.1153	-0.065	0.281	-0.4702	-0.8843	-1.4058	0.2058	-0.3917	-0.0745	-0.2519	0.1945	0.2822	-0.1305	0.3261	-0.0296	-1.5436	0.1937	-2.69	0.2899	-0.0349	-5.0374	0.1307	0.1533	0.1209	0.0129
A_43_P11468 Got1 glutamate oxaloacetate transaminase 1 (Got1)	0.0409	-0.7397	1.5171	-0.1631	-0.1717	0.3298	-0.5916	0.8826	1.8104	0.107	-0.083	-0.7235	0.17	-0.0985	-0.7109	-0.1898	-0.1423	0.2712	0.0797	1.505	-0.2798	-0.0398	-0.7158	0.1923	0.3204	1.7588	0.0224	-0.074	-0.2746	-0.1584	-0.0576	-0.0337	0.4467	0.3617	-0.0054	0.6558	0.8341	1.3771	0.3565	-0.3879	0.2117	-0.8806	0.0948	0.1765	-1.4211	-0.1678	0.1549	-0.0889	-0.0084
A_42_P566772 Got2 glutamate oxaloacetate transaminase 2 (Got2)	0.0769	-0.104	-0.6732	-0.086	0.2156	-0.4446	-0.1369	-0.3656	-0.261	-0.5652	-0.6335	-0.8341	0.2225	0.2401	0.0438	0.1114	-0.039	-0.3774	0.2211	-0.7362	0.078	0.3066	-0.1558	0.3434	0.0615	-0.1536	-0.1883	-0.3333	-0.2744	-0.1211	0.0333	-0.421	-0.0461	0.1526	-0.1148	0.0172	0.1208	-0.0782	-0.0508	-0.1442	-0.0835	-0.3485	0.0081	-0.0444	-0.967	-0.21	-0.1425	-0.2535	0.1073
A_43_P12869 Prdx5 peroxiredoxin 5 (Prdx5)	0.0656	0.8704	1.5651	-0.0383	-0.0234	0.3065	0.5027	0.5671	0.1024	-0.4668	0.031	0.6746	-0.2768	-0.3962	-0.2772	0.5854	0.1936	-0.0998	-0.2053	0.6272	-0.0919	-0.121	0.0285	-0.0706	-0.0173	0.0905	0.0783	0.2252	0.3315	0.7472	-0.1866	0.0694	-0.0787	-0.245	0.1092	0.1714	0.0606	-0.0373	0.0669	-0.239	-0.1117	0.2608	-0.1024	-0.0205	0.3501	0.0505	-0.0328	-0.0464	0.1867
A_43_P15658 Aoc3 amine oxidase, copper containing 3 (Aoc3)	-0.0442	-0.2176	-0.2516	-0.2731	-0.2312	-0.7143	0.0348	-0.0675	-0.0493	0.013	0.2933	0.1404	0.2393	0.1765	0.1895	-0.0536	0.1648	0.3342	0.0148	-0.1578	-0.1965	-0.0045	-0.27	-0.0058	0.0722	0.0546	0.045	0.1457	-0.0137	-0.1964	0.0292	0.0982	-0.0104	-0.2093	-0.0172	0.0549	-0.0418	0.0062	0.0533	0.051	0.1138	-0.2296	-0.1858	0.0773	-0.53	0.1501	-0.007	0.0903	0.2528
A_42_P608062 Prdx1 peroxiredoxin 1 (Prdx1)	-0.0422	0.8988	0.996	-0.066	0.3549	1.2941	0.2754	0.3871	-0.1886	-0.2765	0.1562	1.001	-0.6895	-0.7411	0.491	-0.1266	-0.1736	-0.2542	0.5781	0.6224	1.0686	-0.096	0.626	0.3496	0.2204	0.3855	0.6383	0.2087	0.4008	0.5755	0.0266	0.6588	0.1203	-0.2968	0.2638	0.247	0.4017	0.1439	0.1488	-0.211	0.0682	0.0119	-0.0209	0.1469	-0.0156	0.249	0.0851	0.2186	0.0784
A_42_P738318 Prdx6 peroxiredoxin 6 (Prdx6)	0.1739	1.8712	2.2592	0.0406	0.0807	2.4443	0.7037	1.47	1.0144	0.3328	0.5051	2.107	0.1032	0.0921	0.6455	0.0473	0.2293	0.61	0.366	1.413	1.1635	-0.2578	0.9811	-0.0493	0.703	0.971	1.3342	0.185	0.3098	0.6885	0.0419	0.3376	0.2181	0.1444	0.2125	0.4367	0.6911	0.937	0.3215	0.2228	0.019	-0.1369	-0.0539	-0.0536	0.4993	-0.0169	0.0198	0.014	-0.2748
A_42_P592385 Abp1 amiloride binding protein 1 (Abp1)	0.5247	0.3441	0.5354	0.089	0.1821	0.0089	0	-0.0804	0	0.0169	-0.2616	0.0819	-0.356	0.0972	0.0416	-0.0531	0.2675	0.1566	0.1763	2.789	0.3043	0	2.0007	0.1181	0.013	3e-04	0.0361	-0.3137	0.2155	0.4191	0.239	-0.128	0.0175	0.5948	0.1147	0.0357	-0.0558	0.1928	0.1246	0.6193	0	2.1945	0.2103	0	3.3285	1.5014	-0.0333	1.1979	-0.1984
A_42_P669885 Hpd 4-hydroxyphenylpyruvic acid dioxygenase (Hpd)	-0.1946	-0.3032	-0.2688	-0.1447	-0.4243	-1.0827	-0.2293	-0.254	-0.1378	-0.9369	-0.8435	-0.85	-0.1801	-0.25	-0.8758	-0.0605	-0.2276	-0.3718	0.016	-0.939	-0.3312	0.0901	-1.6961	-0.2379	0.0434	0.0629	-0.1243	-0.0344	-0.4531	-0.2677	0.11	-0.0778	-0.1586	-0.0609	0.068	-0.1658	0.0283	0.0625	-0.258	-0.6173	0.0039	0.0397	-0.2722	-0.2512	-2.4928	-0.4921	-0.1475	-0.3673	-0.0897
A_42_P560974 Aldh1a3 Aldehyde dehydrogenase family 1, subfamily A3	0.1521	0.2394	0.2851	0.131	0.0796	-1.0285	0.3259	0.2167	0.2512	0.0984	-0.0292	0.0108	-0.0582	-0.124	-0.6457	-0.0125	0.1388	0.4653	-0.4108	-1.503	-0.2377	-0.2158	-0.2177	-0.194	-0.1538	-0.02	-0.0755	0.278	0.079	0.0322	0.1107	0.1802	0.1958	0.2178	-0.0509	0.0369	0.183	0.131	0.1105	0.4688	0.1337	0.7405	0.169	-0.0155	0.8181	0.4525	0.0174	0.4316	-0.002
A_42_P656599 Tat tyrosine aminotransferase (Tat)	-0.2895	-0.9584	0.5624	-0.1536	-0.6823	-0.4765	0.1509	1.2893	1.708	0.4961	0.7213	0.2478	0.4741	0.5807	-1.4052	0.3695	0.0449	0.7498	-1.1825	0.919	-1.4826	-0.0619	-1.352	-0.4171	-0.3924	1.6204	0.0481	0.078	-0.5957	-0.5044	-0.1215	-0.4646	-0.1751	0.099	-0.6448	0.0966	0.2182	1.6589	-0.5231	-0.353	0.2591	-3.6986	-0.4966	-0.1403	-1.7667	-0.3311	0.318	-1.0249	-0.3128
A_42_P568992 Prdx2 peroxiredoxin 2 (Prdx2)	0.2724	0.4952	0.3934	0.0066	0.2319	0.5304	0.2606	0.3995	0.1657	0.1101	0.2347	0.2782	-0.1189	-0.1098	0.3034	0.0828	0.0786	0.0337	0.0438	0.4548	0.2155	0.074	0.4753	0.4092	0.1048	0.2552	0.2398	0.1263	0.1971	0.3074	-0.093	0.0454	0.0794	-0.0144	0.0603	0.0245	-0.0388	-0.0085	-0.0437	0.0652	-0.0753	0.4625	0.0959	0.0323	0.466	0.325	0.0139	0.1028	0.091
lalt.pool	-0.075	2.975	3.425	-0.2	2.325	6.4	-0.225	-0.025	-0.55	0.05	0.275	1.525	0.15	-0.125	1.575	0.15	0.025	0.15	0.275	7.1	1.975	-0.15	6.025	0.675	-0.35	0.15	0.475	-0.4333	1.4167	3.5833	-0.0667	-0.6333	0.2167	1.8	0.1167	-0.9333	0.35	2.8333	-1.1	1.675	1.025	5.325	-0.125	-0.25	8.425	2.35	-0.325	1.825	-0.95
[truncated: 25 more columns]
