# Supplementary material for: Gene set enrichment analysis for non-monotone association and multiple experimental categories
Source: BMC Bioinformatics. 2008 Nov 14;9:481. doi: 10.1186/1471-2105-9-481 (PMC2636811; doi:10.1186/1471-2105-9-481)
Supplement: Additional file 2 — Sets and Expression. The intermediate analysis results of NCT compendium data set. Sets directory contains lists of identified gene sets under different across-compound (category) selection criteria. Compound specific p-values, set size, etc are provided. Expression directory contains extracted expression data for respective identified gene sets. [file 1471-2105-9-481-S2.zip › SetsAndExpression/expression/C2-6of8liverp1-Cfilter-22-blood-GO_ROS.txt]

geneids	1.2.Dich-24-15#-0.1	1.2.Dich-24-150#3	1.2.Dich-24-1500#3.4	1.2.Dich-48-15#-0.2	1.2.Dich-48-150#2.3	1.2.Dich-48-1500#6.4	1.2.Dich-6-15#-0.2	1.2.Dich-6-150#0	1.2.Dich-6-1500#-0.6	1.4.Dich-24-15#0	1.4.Dich-24-150#0.3	1.4.Dich-24-1500#1.5	1.4.Dich-48-15#0.2	1.4.Dich-48-150#-0.1	1.4.Dich-48-1500#1.6	1.4.Dich-6-15#0.2	1.4.Dich-6-150#0	1.4.Dich-6-1500#0.2	Brom-24-25#0.3	Brom-24-250#7.1	Brom-24-75#2	Brom-48-25#-0.2	Brom-48-250#6	Brom-48-75#0.7	Brom-6-25#-0.4	Brom-6-250#0.2	Brom-6-75#0.5	Diqu-24-10#-0.4	Diqu-24-20#1.4	Diqu-24-25#3.6	Diqu-24-5#-0.1	Diqu-48-10#-0.6	Diqu-48-20#0.2	Diqu-48-25#1.8	Diqu-48-5#0.1	Diqu-6-10#-0.9	Diqu-6-20#0.4	Diqu-6-25#2.8	Diqu-6-5#-1.1	Gala-24-100#1.7	Gala-24-25#1	Gala-24-400#5.3	Gala-48-100#-0.1	Gala-48-25#-0.2	Gala-48-400#8.4	Gala-6-100#2.4	Gala-6-25#-0.3	Gala-6-400#1.8	Mono-24-10#-1
A_43_P11792 Sod2 Superoxide dismutase 2, mitochondrial	-0.1432	0.6478	1.2205	-0.1223	0.0904	1.4288	0.0942	0.0054	-0.0619	0.4428	0.3267	0.3924	0.0177	-0.0494	0.1676	-0.0137	0.0899	-0.46	-0.247	1.3259	-0.219	-0.143	0.9331	-0.0695	-0.1764	-0.0878	-0.0618	0.0543	0.2111	0.5152	-0.2846	0.2692	0.1728	1.0605	-0.2508	-0.6981	-0.2156	-0.4936	-0.7429	-0.3913	-0.6466	0.0872	0.2544	0.4866	0.5072	0.6157	0.0095	0.3437	0.2281
A_43_P20758 Scara3_predicted Scavenger receptor class A, member 3 (predicted)	0.0352	0.0642	0.0812	0.0836	-0.0956	-0.2008	-0.0935	-0.0537	-0.0876	0.128	0.1591	0.0852	-0.0455	-0.0242	-0.159	0.157	0.1654	0.2237	0.031	-0.0293	0.0432	-0.0311	-0.0701	-0.04	-0.1243	-7e-04	-0.1093	0.292	0.2971	0.1177	0.2375	-8e-04	-0.024	-0.0315	-0.0186	0.109	0.0925	0.3078	0.0829	0.0486	-0.0102	-0.1132	0.0618	-0.1048	-0.0285	0.0338	0.0332	-0.0053	-0.0217
A_43_P14135 Prdx2 peroxiredoxin 2 (Prdx2)	-0.2406	0.2507	-0.0814	-0.0724	0.2839	0.8023	-0.0056	-0.1598	-0.0814	-0.3182	-0.3336	-0.4828	-0.3557	-0.3842	-0.1201	-0.1785	-0.1894	-0.1565	0.0498	0.0379	-0.0434	-0.1118	0.3271	0.2558	0.1036	-0.0316	0.1405	-0.3597	-0.4366	0.2521	-0.1724	0.0942	0.1719	0.571	0.1014	0.0036	-0.1716	-0.3952	-0.0636	-0.0237	-0.1011	-0.1299	0.1119	-0.0789	-0.1491	-0.1854	-0.1677	-0.1693	-0.2313
A_43_P12041 Aox1 aldehyde oxidase 1 (Aox1)	0.5036	0.07	0.3139	-0.3219	-0.5892	0.1699	-0.3569	0.1656	-0.0087	6e-04	0.0158	-0.06	0.316	0.2414	-0.0311	-0.1106	-0.2858	-0.3636	-0.628	-0.0437	-0.5301	-0.1025	-0.0609	0.0068	-0.0772	0.0645	0.1428	-0.0301	-0.1395	-0.2933	-0.2428	-0.4844	-0.2734	-0.244	-0.4018	-0.4129	-0.2908	-0.1376	-0.2393	-0.3024	-0.3712	-0.0098	0.0488	-0.354	0.0365	-0.046	-0.2618	-0.1649	0.1348
A_42_P690274 Atox1 ATX1 (antioxidant protein 1) homolog 1 (yeast) (Atox1)	-0.174	0.2992	-0.0381	0.0737	0.0664	-0.2286	-0.0754	-0.1132	-0.0837	-0.3706	-0.5668	-0.3685	-0.3958	-0.4017	-0.2175	0.2114	0.2174	-0.1323	-0.0654	-1.7388	-0.2012	-0.0104	-0.2478	-0.109	0.0123	-0.1254	0.038	0.4285	0.2849	0.4112	0.6602	0.3074	0.0563	0.7916	0.5675	0.4678	0.5807	0.637	0.0934	0.1178	0.1963	0.115	-0.2104	-0.1682	0.3912	-0.1302	-0.0495	-0.166	0.3644
A_43_P11295 Scara3_predicted Scavenger receptor class A, member 3 (predicted)	-0.0361	-0.0883	-0.1126	0.0362	-0.0288	0.3908	0.5786	-0.3214	-0.0018	-0.0056	0.0324	-0.1587	-0.2553	-0.292	0.0463	-0.1904	0.4571	0.1012	-0.0219	0.1219	0.147	0.3715	-0.0815	0.3909	0.0223	-0.2629	0.0071	-0.1498	0.1357	-0.0232	-0.1083	-0.3666	0.0016	-0.138	0.5335	-6e-04	0.0964	0.2202	0.1115	0.0982	-0.0098	0.4086	-0.0722	-0.0864	-0.1383	-0.6352	0.0031	0.2174	0.0796
A_43_P12521 Ccl5 chemokine (C-C motif) ligand 5 (Ccl5)	-0.123	-0.6674	-1.2151	-0.2853	-0.0442	-0.6324	0.1327	0.0232	-0.1484	-0.6278	-0.6799	-0.8063	-0.4333	-0.7011	-0.3785	-0.0763	-0.208	-0.8539	-0.049	-2.0374	-0.8577	0.3307	-0.5272	0.3124	0.1113	-0.1294	0.0517	-0.1519	-0.5729	-0.2194	-0.2169	0.595	0.4373	0.6016	0.3483	-0.1064	-0.1465	-0.8026	-0.2417	-0.4041	0.3681	0.2678	-0.7353	-0.497	-0.1908	-0.3097	0.0201	-0.5035	0.3608
A_43_P12413 Cyba cytochrome b-245, alpha polypeptide (Cyba)	-0.2094	0.2768	-0.2761	-0.4433	-0.0943	0.4943	0.1741	-0.274	-0.6127	-0.507	-0.7972	-0.4538	-0.436	-0.5636	-0.1402	-0.305	-0.4257	-1.1342	-0.1098	0.0753	-0.1218	-0.0123	0.8024	0.1044	0.5086	-0.6547	0.3954	-1.0203	-1.1463	0.3114	-0.6756	0.3128	0.3621	0.7442	0.533	-0.5043	-0.7622	-1.4485	-0.5179	-0.2581	-0.2624	0.1107	-0.2794	0.0858	0.0549	-0.1286	0.1261	-0.2354	-0.069
A_42_P527141 Foxm1 forkhead box M1 (Foxm1)	0.1419	0.0513	0.3646	-0.044	0.1283	-0.2158	-0.1081	0.2826	0.2365	0.285	-0.3176	0.1671	-0.1768	0.2168	0.1565	-0.4782	0.0549	-0.0806	0.1585	0.0781	0.0134	-0.3167	0.0146	0.0222	0.5562	-0.0242	0.4002	-0.1635	0.0086	-0.1671	-0.18	-0.0801	-0.1539	-0.2011	0.1249	0.1903	-0.0863	0.4469	0.2054	0.0026	-0.429	0.0735	-0.0984	0.1347	-0.264	0.0535	-0.0284	-0.0776	0.0368
A_43_P12758 Msra methionine sulfoxide reductase A (Msra)	0.1744	0.0966	0.3334	0.0763	-0.0608	-0.002	0.0255	0.1799	0.2137	0.0354	0.1799	0.0775	0.0267	0.1076	-0.0216	0.0248	0.1856	0.4668	0.0196	0.111	0.0536	-0.1524	-0.0942	-0.0205	0.0057	0.1479	-0.0519	0.4931	0.4526	0.4337	0.4956	-0.1471	-0.0738	0.0617	-0.036	0.147	0.2376	0.5431	0.2889	0.1259	0.1188	-0.2016	0.0831	0.1864	0.0534	0.1394	0.0142	0.1336	0.0648
A_43_P12927 Dusp1 dual specificity phosphatase 1 (Dusp1)	-0.1396	0.1095	0.3491	-0.012	0.1212	0.5682	0.1044	-0.0452	0.2442	0.016	-0.0474	-0.0602	-0.0498	-0.0568	0.0482	-0.2066	-0.0891	-0.1245	-0.0359	0.1252	-0.0182	-0.208	0.0268	-0.1309	0.2596	0.2788	0.1768	0.408	0.6123	1.025	0.3217	0.6892	0.5288	0.8929	0.3025	-0.1224	-0.2632	-0.2664	-0.0734	0.0267	-0.156	0.0078	0.0044	0.6728	-0.1365	0.3918	0.3129	-0.1256	-0.1611
A_43_P12916 Ncf1 neutrophil cytosolic factor 1 (Ncf1)	0.1113	0.0435	0.1177	0.0979	-0.0872	-0.0887	-0.0956	-0.0143	-0.0203	0.0926	0.0899	0.1208	0.0262	0.0441	-0.0235	0.2258	0.2118	0.273	0.0039	0.0095	0.0409	0.0196	-0.1348	-0.0686	-0.2267	-0.1154	-0.2454	0.148	0.1464	0.0746	0.1378	-0.074	-0.1128	-0.0228	-0.0618	0.1169	0.0817	0.208	0.1039	0.1524	0.1274	-0.0397	0.155	0.091	0.0562	0.054	0.008	0.0543	0.1096
A_43_P15561 Gpx3 Glutathione peroxidase 3	0.0709	0.0752	0.2523	0.0822	0.036	-0.1903	0.0456	0.1208	0.4345	0.1016	0.1201	-0.0645	0.2592	0.2342	0.0568	0.0963	0.0323	0.319	-0.1284	0.2078	0.0893	-0.079	-0.3632	-0.2407	0.2344	0.1148	0.0486	-0.0248	-0.0502	0.4308	-0.1543	0.0968	-0.1749	-0.1258	0.0144	0.4675	0.1842	0.1329	0.4887	0.3057	0.0724	-0.1521	0.293	-0.0244	-0.1018	0.3106	0.0703	0.2706	-0.0035
A_43_P23199 Cyba UI-R-A1-dr-a-12-0-UI.r1 UI-R-A1 cDNA clone UI-R-A1-dr-a-12-0-UI 5', mRNA sequence.	-0.3118	0.2408	-0.3929	-0.3145	0.0106	0.5198	0.0677	-0.6393	-1.1402	-0.651	-0.8796	-0.4776	-0.7022	-0.8587	-0.4676	-0.4019	-0.5666	-1.5354	0.0378	0.0679	0.0286	0.185	1.0607	0.3272	0.1409	-0.7882	0.226	-0.5077	-0.3304	-0.2189	-0.2457	0.3913	0.4869	1.1477	0.3154	-0.8068	-0.3446	-0.7152	-0.896	-0.6453	-0.522	-0.0326	-0.5653	-0.0402	0.2728	-0.2755	0.1282	-0.3799	-0.0832
A_43_P11969 Sepp1 Selenoprotein P, plasma, 1	0.0342	-0.1482	0.4243	-0.0742	0.0256	0.0031	-0.0687	0.1238	0.1192	0.2342	-0.1139	0.0367	-0.0116	-0.0535	-0.0981	0	0	0	0.0294	0	0.248	0.2928	0	0	-0.0958	0.0434	0.0322	-0.0959	-0.0127	0.0783	-0.0496	-0.1676	0.1994	0.0812	0.0606	-0.0193	-0.2956	-0.1972	0.0338	0	0	-0.424	0.1633	0.2614	0.0171	0.4045	-1e-04	-0.095	0.1326
A_42_P764584 Sod1 superoxide dismutase 1 (Sod1)	-0.4236	-0.0249	-0.6488	-0.0436	0.2745	0.1962	0.0369	-0.6351	-1.0596	-0.3007	-0.4386	-0.352	-0.3946	-0.5663	-0.1253	0.2934	0.1579	-0.6586	0.0914	-0.5425	0.0423	0.1828	1.1066	0.3296	0.1316	-0.7758	0.137	0.6968	0.6135	-0.4624	0.6808	0.2148	0.4516	1.5452	0.4032	-0.292	0.2016	0.3746	-0.3968	0.2206	0.4223	0.5377	-0.3925	0.2796	0.9535	-0.5756	0.0579	-0.238	0.1018
A_43_P13036 Nudt1 Nudix (nucleoside diphosphate linked moiety X)-type motif 1	0.0825	0.0314	0.0636	0.0386	-0.0779	-0.1298	-0.0025	0.0848	0.0835	0.1761	0.1693	0.207	0.2326	0.2039	0.0785	0.0984	0.1329	0.1718	0.0035	-0.0049	0.0054	9e-04	-0.0741	-0.0477	-0.098	0.0156	-0.0672	0.0083	0.0017	0.1016	-0.0017	-0.1288	-0.1433	-0.1903	-0.0869	0.0586	-0.0632	-0.0124	0.1154	0.1449	0.1566	-0.0069	0.1911	0.1184	0.0536	0.0972	-0.0017	0.092	-0.0226
A_42_P620285 Stk25 Serine/threonine kinase 25 (STE20 homolog, yeast)	0.0672	0.0021	0.0875	0.002	0.0503	-0.0711	0.1107	0.1271	0.2905	-0.0338	0.0318	0.0282	0.2086	0.0905	-0.0193	-0.0282	-0.0932	0.1472	-0.0429	0.1926	-0.0885	-0.1236	-0.1096	-0.1451	0.1689	0.1497	0.1492	-0.1387	-0.1585	0.1731	-0.0854	-0.048	-0.0895	-0.1554	-0.0254	0.1349	-0.0693	-0.0773	0.1428	0.0674	-0.0879	-0.1185	0.0503	0.1983	-0.0742	0.0338	-0.0383	0.0671	0.0332
A_43_P16156 Sgk2 serum/glucocorticoid regulated kinase 2 (Sgk2)	0.0839	0.1804	0.3913	0.183	-0.2113	-0.2434	-0.0626	0.0136	0.0518	0.077	0.2601	0.0469	-0.0655	-0.2323	-0.3757	0.2989	0.2708	0.5134	0.0183	0.1218	0.1357	-0.1288	0.0023	-0.0126	-0.0769	0.2332	-0.0942	0.4026	0.3666	0.3709	0.3845	0.1174	-0.0413	0.1198	8e-04	0.2597	0.2168	0.5528	0.3838	0.2348	0.0414	-0.2185	-0.0528	0.063	-0.0655	0.0364	-0.0958	0.1249	-0.007
A_42_P802550 Pdlim1 PDZ and LIM domain 1 (Pdlim1)	-0.0944	0.1755	0.0025	-0.195	0.0687	0.2136	0.0681	0.0315	0.167	0.088	-0.1202	0.0833	0.115	0.1069	0.2145	-0.3219	-0.328	-0.7126	-0.0952	-0.9865	-0.0819	-0.0188	-0.159	-0.1157	0.0033	0.0137	0.0837	-0.3978	-0.6718	-0.0589	-0.4349	0.3016	0.1347	0.0352	0.06	-0.0436	-0.1063	-0.4888	-0.2668	-0.1067	0.0246	0.0448	-0.095	-0.1481	-0.3386	-0.11	-0.1356	-0.1281	-0.0176
A_43_P13435 Aox1 Aldehyde oxidase 1	-0.1231	-0.0325	-0.0137	-0.0626	-0.0925	0	-0.0485	-0.0848	-0.0437	-0.176	0.0247	-0.002	-0.1874	0.0094	-0.0384	0.0362	-0.048	0.1804	-0.2356	-0.1703	-0.0146	0.0945	-0.0135	-0.1449	-0.0411	0.0111	0.0154	0.1237	0.0708	-0.0911	0.279	0.3308	-0.0744	0.0288	-0.0035	0.1371	0.256	0.0742	-0.106	-0.0279	-0.0374	0.1748	-0.016	-0.1596	-0.0161	8e-04	-0.1114	0.1769	-0.2992
A_43_P12880 Ltc4s leukotriene C4 synthase (Ltc4s)	0.1048	0.0069	0.0827	0.0262	-0.0921	-0.0437	0.0124	0.08	0.1082	0.1339	0.1224	0.1364	0.123	0.1842	0.1006	0.2081	0.2047	0.3109	-0.0109	0.0605	-0.0051	0.0096	-0.1257	-0.1006	-0.1986	-0.0566	-0.1721	-0.0333	-0.0666	-0.0628	0.0399	-0.1662	-0.2081	-0.1113	-0.1287	0.1092	0.03	0.0462	0.1326	0.1466	0.1179	0.0999	0.2668	0.2116	0.1258	0.1795	0.027	0.1526	0.241
A_43_P13674 Aox1 Aldehyde oxidase 1	0.1262	0.0827	0.5859	0.1594	-0.169	-0.234	-0.1161	0.2012	0.2622	-0.1087	0.1472	0.4115	0.5485	0.2987	0.3413	0.4673	0.1924	0.5041	-0.0241	0.0826	0.0477	-0.0888	-0.3098	-0.2519	-0.104	0.1748	-0.0554	0.0713	0.1504	0.3241	0.2314	0.0022	-0.1478	-0.237	-0.0598	0.4634	0.3374	0.3554	0.4324	0.3398	0.0376	-0.0438	0.3401	0.2476	0.1668	0.1668	-0.1812	0.2354	0.006
A_43_P21439 Rps6ka5_predicted similar to ribosomal protein S6 kinase, polypeptide 4; mitogen- and stress-activated protein kinase-2; ribosomal protein S6 kinase, 90kD, polypeptide 4 (LOC314384)	0.1014	-0.2638	0.0274	-0.219	0.0193	-0.1486	0.0794	-0.0765	-0.395	0.283	0.0208	-0.1632	0.4434	0.1981	0.2928	-0.2595	0.0184	-0.1384	0.1488	-0.2288	-0.0909	0.1544	-0.4464	-0.1452	-0.0641	0.1249	0.4268	0.0734	-0.4668	0.0896	-0.4804	0.2688	0.079	-0.3641	-0.2559	-0.1727	-0.3316	-0.5935	-0.1305	0.2206	0.3164	-0.0528	0.3025	0.0358	-0.1035	0.0209	0.1284	0.0649	-0.4057
A_43_P10324 Stk25 Serine/threonine kinase 25 (STE20 homolog, yeast)	-0.0906	0.0394	0.1071	0.0826	-0.0211	0.1639	0.054	-0.0103	0.1206	-0.4215	-0.2842	-0.4888	-0.54	-0.3842	-0.53	-0.158	-0.1514	0.0361	-0.1034	0.123	-0.0231	-0.1966	-0.0415	-0.1239	0.3457	0.155	0.2893	0.2486	0.2301	0.6831	0.3898	0.2303	0.0988	0.1908	0.2792	0.4699	0.3538	0.4871	0.3491	-0.1621	-0.2026	-0.2557	-0.1031	-0.0915	-0.0117	0.0452	-0.0216	-0.0766	0.0706
A_42_P762618 Ccs copper chaperone for superoxide dismutase (Ccs)	-0.1306	-0.0249	-0.1369	-0.3581	-0.0332	-0.3358	0.1165	-0.1051	0.0675	0.1066	-0.0712	-0.1934	-0.2314	-0.1694	-0.0958	-0.4227	-0.3361	-0.8649	-0.0911	-0.8638	-0.2566	-0.1197	-0.0212	-0.1264	0.2558	0.0783	0.135	-1.055	-0.9645	0.3213	-0.88	0.1678	0.2245	0.0021	0.221	0.0088	-0.4072	-0.9406	-0.1434	-0.0282	0.1486	-0.0764	-0.3292	-0.1835	-0.5505	-0.2742	-0.0978	-0.1651	-0.0552
A_42_P644211 Gss glutathione synthetase (Gss)	-0.0528	-0.0113	-0.1132	-0.0218	0.0194	-0.0276	-0.0402	-0.0223	-0.1566	-0.1654	-0.3731	-0.1755	-0.341	-0.1974	-0.0124	-0.0388	-0.1976	-0.1364	0.1006	-0.0886	0.0211	0.0294	0.2188	0.0634	0.0104	-0.1113	0.064	0.0433	0.0073	-0.1335	0.0962	-0.0161	0.113	0.1505	0.0732	-0.0232	0.0116	-0.008	-0.0191	-0.2977	-0.1462	-0.0913	-0.2715	-0.0411	-0.1861	-0.1583	-0.0529	-0.113	0.0018
A_42_P568992 Prdx2 peroxiredoxin 2 (Prdx2)	-0.1664	0.2951	-0.0461	0.0305	0.4116	0.8718	-0.0018	-0.0993	-0.0607	-0.3163	-0.3008	-0.3572	-0.4514	-0.4812	-0.1764	-0.0589	-0.103	-0.0746	0.1164	0.049	0.0545	-0.1033	0.3432	0.3002	-0.1214	0.0024	-0.0183	0.3317	0.4285	0.1543	0.2238	0.0573	0.1358	0.7684	-0.0129	-0.0072	0.1088	0.2613	-0.0879	-0.1854	-0.1853	-0.139	0.1863	0.0128	0.0388	-0.1194	-0.148	-0.1403	-0.0687
A_43_P14620 Sod1 superoxide dismutase 1 (Sod1)	-0.42	-0.0416	-0.6807	-0.0384	0.3063	0.2412	0.0324	-0.697	-1.1129	-0.2739	-0.4774	-0.3908	-0.4271	-0.5791	-0.124	0.3679	0.1405	-0.6722	0.0814	-0.542	0.0615	0.2057	1.1353	0.3336	0.116	-0.8458	0.1239	0.7058	0.663	-0.5024	0.6926	0.2081	0.4586	1.5898	0.4106	-0.3589	0.1924	0.3945	-0.4943	0.1481	0.4948	0.5574	-0.3303	0.294	0.935	-0.5123	0.0335	-0.328	0.1093
lalt.pool	-0.075	2.975	3.425	-0.2	2.325	6.4	-0.225	-0.025	-0.55	0.05	0.275	1.525	0.15	-0.125	1.575	0.15	0.025	0.15	0.275	7.1	1.975	-0.15	6.025	0.675	-0.35	0.15	0.475	-0.4333	1.4167	3.5833	-0.0667	-0.6333	0.2167	1.8	0.1167	-0.9333	0.35	2.8333	-1.1	1.675	1.025	5.325	-0.125	-0.25	8.425	2.35	-0.325	1.825	-0.95
[truncated: 25 more columns]
