# Supplementary material for: Gene set enrichment analysis for non-monotone association and multiple experimental categories
Source: BMC Bioinformatics. 2008 Nov 14;9:481. doi: 10.1186/1471-2105-9-481 (PMC2636811; doi:10.1186/1471-2105-9-481)
Supplement: Additional file 2 — Sets and Expression. The intermediate analysis results of NCT compendium data set. Sets directory contains lists of identified gene sets under different across-compound (category) selection criteria. Compound specific p-values, set size, etc are provided. Expression directory contains extracted expression data for respective identified gene sets. [file 1471-2105-9-481-S2.zip › SetsAndExpression/expression/C2-6of8liverp1-Cfilter-22-liver-GO_ROS.txt]

geneids	1.2.Dich-24-15#-0.1	1.2.Dich-24-150#3	1.2.Dich-24-1500#3.4	1.2.Dich-48-15#-0.2	1.2.Dich-48-150#2.3	1.2.Dich-48-1500#6.4	1.2.Dich-6-15#-0.2	1.2.Dich-6-150#0	1.2.Dich-6-1500#-0.6	1.4.Dich-24-15#0	1.4.Dich-24-150#0.3	1.4.Dich-24-1500#1.5	1.4.Dich-48-15#0.2	1.4.Dich-48-150#-0.1	1.4.Dich-48-1500#1.6	1.4.Dich-6-15#0.2	1.4.Dich-6-150#0	1.4.Dich-6-1500#0.2	Brom-24-25#0.3	Brom-24-250#7.1	Brom-24-75#2	Brom-48-25#-0.2	Brom-48-250#6	Brom-48-75#0.7	Brom-6-25#-0.4	Brom-6-250#0.2	Brom-6-75#0.5	Diqu-24-10#-0.4	Diqu-24-20#1.4	Diqu-24-25#3.6	Diqu-24-5#-0.1	Diqu-48-10#-0.6	Diqu-48-20#0.2	Diqu-48-25#1.8	Diqu-48-5#0.1	Diqu-6-10#-0.9	Diqu-6-20#0.4	Diqu-6-25#2.8	Diqu-6-5#-1.1	Gala-24-100#1.7	Gala-24-25#1	Gala-24-400#5.3	Gala-48-100#-0.1	Gala-48-25#-0.2	Gala-48-400#8.4	Gala-6-100#2.4	Gala-6-25#-0.3	Gala-6-400#1.8	Mono-24-10#-1
A_43_P11792 Sod2 Superoxide dismutase 2, mitochondrial	0.7341	0.9844	1.6044	0.3122	0.5154	0.7209	0.6173	0.7242	0.6443	0.2842	0.5044	0.6161	0.1377	0.191	0.6895	-0.0719	-0.0605	-0.0066	-0.0122	1.5836	-0.0296	0.0226	0.1306	0.1568	0.0486	0.0799	0.2088	0.1752	0.5216	1.0201	0.0272	-0.1936	-0.1971	-0.1277	-0.0676	-0.447	0.1295	0.4073	-0.2543	0.0222	-0.0922	0.1683	0.1113	0.0277	-0.632	1.0325	0.0638	0.6502	0.0339
A_43_P20758 Scara3_predicted Scavenger receptor class A, member 3 (predicted)	-0.109	-0.3309	-0.16	0.0275	-0.2615	-0.5711	0.0068	0.0538	0.047	0.2128	0.1279	0.038	0.0065	0.0912	-0.1281	0.4869	0.1486	0.3737	-0.064	-0.2392	-0.3216	0.0572	-0.2886	0.0258	0.0259	-0.0454	-0.0233	0.083	0.0074	-0.3183	-0.0982	0.0061	-0.175	-0.2202	-0.0177	0.0797	-0.1961	-0.3132	0.0545	-0.0908	0.1289	-0.2982	0.0525	-0.0672	-0.9648	0.0661	0.0788	0.1001	-0.0807
A_43_P14135 Prdx2 peroxiredoxin 2 (Prdx2)	0.1697	0.3853	0.2764	0.0541	0.308	0.5694	0.1248	0.1797	-0.0551	-0.2403	-0.1354	0.0607	-0.1972	-0.1965	0.2072	0.0684	0.008	-0.1065	0.1238	0.4649	0.2346	0.116	0.4016	0.4494	0.0732	0.2313	0.1889	0.0913	0.1585	0.3337	-0.1945	-0.0387	-0.0332	-0.0662	0.0164	0.0609	-0.1175	-0.0497	-0.0354	-0.0298	-0.112	0.3836	0.0564	-0.0218	0.3236	0.3187	-0.038	0.0932	0.1197
A_43_P12041 Aox1 aldehyde oxidase 1 (Aox1)	0.1616	0.2108	-0.0021	0.0513	-0.0145	-0.1552	-0.0956	0.0187	0.2721	-0.3412	-0.3834	-0.1509	0.0928	0.2525	0.5496	-0.0359	0.3392	0.0202	0.1857	-0.5174	0.4324	-0.0455	-0.7163	-0.0782	0.3102	0.0476	0.162	0.174	-0.2204	-0.4154	0.0148	-0.125	-0.2688	-0.1349	-0.0926	0.015	-0.122	-0.09	-0.0211	-0.288	-0.0203	-0.251	0.0124	0.0877	-1.1468	-0.1376	-0.0106	0.1131	0.2793
A_42_P690274 Atox1 ATX1 (antioxidant protein 1) homolog 1 (yeast) (Atox1)	-0.2384	-0.4973	-1.0488	-0.1529	-0.0962	-0.2166	-0.0012	-0.0544	-0.136	-0.1712	-0.1131	-0.5866	-0.0888	-0.0987	-0.0711	0.206	0.1578	0.164	-0.147	-0.9127	-0.4387	0.1348	-0.3274	0.3248	-0.1421	0.0322	-0.1262	0.3695	0.2664	0.1628	-0.2885	0.2987	-0.035	-0.3327	0.0567	0.1051	-0.3152	-0.6291	-0.024	9e-04	0.022	0.4081	0.1744	-0.0306	-0.8635	0.1578	-0.0197	-0.0164	0.1215
A_43_P11295 Scara3_predicted Scavenger receptor class A, member 3 (predicted)	0.5816	0.3304	0.5056	-0.0404	0.2302	0.0736	0.3733	0.4996	0.1758	-0.1326	-0.18	0.2036	0.1033	-0.0623	-0.3424	-0.0789	-0.0859	0.4682	-0.3956	0.24	0.2246	-0.1375	0.1789	0.0718	-0.2722	0.1868	-0.1306	-0.0962	0.2165	0.0088	-0.1282	0.3298	0.1511	0.0384	0.0363	0.1172	-0.0277	0.1872	0.06	-0.243	0.0133	-0.059	0.1363	-0.2575	-0.2266	0.0056	0.1313	0.2427	0.2065
A_43_P12521 Ccl5 chemokine (C-C motif) ligand 5 (Ccl5)	0.0867	0.3241	-0.1417	0.0151	0.0244	-1.1906	0.2595	0.2575	-0.271	0.0221	0.498	0.0081	-0.547	-0.3782	-0.9232	-0.455	-0.1512	0.0752	-0.4237	-0.5561	-0.3215	-0.0164	-0.225	0.0565	-0.1368	0.0489	-0.0975	0.2622	0.1125	-0.1141	-0.1965	0.4807	0.2816	-0.2895	0.1776	-0.2099	-0.1508	-0.4758	-0.1423	0.4464	0.0337	1.0951	0.0885	-0.1427	0.5051	-0.0489	-0.1019	0.0765	-0.1719
A_43_P12413 Cyba cytochrome b-245, alpha polypeptide (Cyba)	0.0222	1.009	-0.3779	0.1723	0.9238	0.7746	-0.1368	-0.3354	-0.4892	-0.7656	-0.6086	-0.3316	-0.4326	-0.3857	-0.7884	-0.4415	-0.392	-0.4902	-0.1479	1.3605	0.5906	-0.0949	2.0191	0.2302	-0.2079	-0.127	-0.0138	0.0201	0.5845	1.1591	-0.1214	0.0754	0.7261	1.0102	0.2088	-0.1815	-0.0709	0.0211	-0.0674	0.7994	-0.2294	2.1202	-0.053	-0.1294	2.5272	0.4829	-0.1494	0.2011	-0.1498
A_42_P527141 Foxm1 forkhead box M1 (Foxm1)	0.0507	0.0713	0.9091	-0.086	1.2108	1.9848	0.27	-0.0697	-0.3562	0.2668	0.4444	0.0654	0.0504	0.2098	1.1914	-0.0498	0.1736	0.2277	-0.1876	0.2563	0.3512	0.1314	2.7763	0.5042	0.0791	-0.0894	0.0392	-0.1702	0.1201	0.2355	0.1165	-0.0383	0.57	1.0478	0.0962	0.175	0.3622	0.3273	0.0889	0.0706	-0.1739	0.4157	0.396	-0.0053	2.3371	-0.1263	-0.1457	-0.1787	0.009
A_43_P12758 Msra methionine sulfoxide reductase A (Msra)	0.113	-0.2537	-0.23	0.2296	0.1604	-0.9958	-0.3342	-0.6005	-0.5494	-1.1815	-0.9374	-0.9466	-0.1094	-0.1317	-0.2154	-0.1542	-0.3715	-0.7615	0.0335	-1.5151	-0.394	-0.0545	-1.6369	-0.1176	-0.4418	-0.4289	-0.6753	-0.2379	-0.1603	-0.0644	0.0492	-0.4634	-0.1043	0.01	0.1994	0.1528	0.0194	0.027	0.0258	-0.5864	0.0417	-0.4946	-0.0356	-0.0043	-2.5708	0.2572	0.0787	0.2796	-0.0047
A_43_P12927 Dusp1 dual specificity phosphatase 1 (Dusp1)	-0.4697	-0.4966	1.0366	-0.8155	-1.2801	-1.0676	-0.6955	-0.946	-0.2465	-2.1037	-1.018	-2.2579	-0.6514	-1.2512	-2.5638	-1.1256	-2.1262	-2.2664	-0.5268	1.151	-0.8946	-0.293	-1.3108	-0.4255	-0.999	1.0714	-0.358	0.743	0.3723	0.5968	0.4991	-0.1178	0.4106	0.8761	-0.1696	-0.3957	0.926	2.2826	-0.9384	-0.6713	-0.2188	-0.0685	-0.7371	-0.116	-0.4439	0.3418	0.1392	0.026	-1.0762
A_43_P12916 Ncf1 neutrophil cytosolic factor 1 (Ncf1)	0.1301	0.1235	0.3282	-0.1516	-0.052	-0.095	0.2424	0.5607	0.3296	0.1355	0.1804	0.457	0.1751	0.076	0.0204	0.1414	0.2496	0.345	0.0568	0.5247	0.0435	-0.0239	0.4197	0.021	0.176	0.6625	0.2953	0.1327	0.2849	0.4114	0.0409	0.3261	0.3955	0.3509	0.0836	0.1185	0.0768	0.5321	0.0607	0.1023	-0.0142	0.5927	0.0277	0.0117	1.2181	0.2232	-0.0378	0.1623	0.116
A_43_P15561 Gpx3 Glutathione peroxidase 3	-0.1604	-0.1058	-0.1799	0.0901	0.5127	0.3284	-0.0794	-0.5447	-0.266	-0.7322	-0.2378	-0.2152	-0.3505	-0.3742	-0.6067	-0.3479	-0.2444	-0.4153	0.0671	-0.0236	-0.0647	0.1553	1.0421	0.2833	-0.1436	0.0872	-0.3214	0.1012	0.1407	0.1704	0.1012	-0.0886	0.4362	0.5839	-0.0122	-0.0179	0.0612	0.1868	0.1792	0.0541	-0.0564	0.5689	-0.026	0.0971	1.8453	0.1204	0.053	0.291	0.0902
A_43_P23199 Cyba UI-R-A1-dr-a-12-0-UI.r1 UI-R-A1 cDNA clone UI-R-A1-dr-a-12-0-UI 5', mRNA sequence.	0.1528	1.0072	-0.2309	0.1562	0.8121	0.6164	0.057	-0.0388	-0.1279	0.0579	0.0521	0.0146	-0.2489	-0.1006	-0.6827	-0.1882	-0.0773	-0.0333	-0.1694	1.4513	0.4854	-0.0244	2.1991	0.2275	-0.0675	0.0168	0.1394	0.0562	0.5674	1.0712	-4e-04	0.1133	0.7608	1.0995	0.1674	-0.1422	-0.0101	0.2822	-0.0514	0.7784	-0.1879	2.319	0.0194	-0.083	2.9701	0.5822	-0.0875	0.1787	-0.1867
A_43_P11969 Sepp1 Selenoprotein P, plasma, 1	0.6885	0.7414	-0.347	0.5147	0.5767	-0.4338	0.3621	0.0432	-0.1985	-0.4184	-0.2285	-1.1225	-0.4966	-0.4927	-0.3414	-0.2762	-0.5066	-0.955	-0.3139	-2.5103	-0.5204	-0.108	-0.8168	0.0087	-0.5718	-0.602	-0.9176	0.3512	0.0443	0.2996	0.3573	0.1512	0.1592	0.2696	0.2458	0.0481	-0.1982	0.0875	0.0773	-0.1915	-0.1652	-0.293	0.156	0.0207	-2.1768	0.3307	0.064	0.3109	0.1941
A_42_P764584 Sod1 superoxide dismutase 1 (Sod1)	0.2125	0.3646	-0.0198	0.1019	0.2112	0.4655	0.4076	0.4629	0.3591	0.1262	0.2849	0.3595	-0.1219	-0.0859	0.1	-0.0834	-0.0991	-0.1475	0.118	-0.6053	0.1647	-0.1695	-0.387	-0.018	0.1107	0.0266	0.1687	-0.066	-0.0876	-0.1585	-0.4728	-0.2179	-0.569	-1.0392	-0.1917	0.0552	-0.0314	-0.3331	0.0376	-0.463	0.0092	-0.7562	-0.0574	-0.0756	-1.728	0.1226	0.0025	0.0617	-0.0199
A_43_P13036 Nudt1 Nudix (nucleoside diphosphate linked moiety X)-type motif 1	0.0544	-0.2268	-0.1624	-0.1266	-0.0948	-0.3088	-0.162	-0.0553	0.1295	0.08	0.0065	0.0436	0.1793	0.3336	0.2196	0.2404	0.2676	0.2902	0.1321	-0.2755	-0.1039	0.0182	-0.4464	-0.0239	0.0254	0.0331	-0.0118	0.059	-0.0928	-0.2813	0.0206	0.0336	-0.064	-0.1304	-0.0488	0.0384	-0.0242	0.0352	0.0459	-0.0991	0.0036	-0.1372	0.0572	-0.0364	-0.604	5e-04	-0.0114	0.1198	-0.0166
A_42_P620285 Stk25 Serine/threonine kinase 25 (STE20 homolog, yeast)	-0.0295	0.0162	-0.1352	0.0591	0.0753	0.0626	-0.264	-0.3493	-0.4178	-0.5579	-0.6044	-0.3532	-0.5287	-0.4909	-0.3992	-0.2853	-0.4151	-0.6704	-0.05	-0.2036	-0.0259	-0.0437	-0.1652	-0.0513	-0.2244	-0.1298	-0.2712	-0.1252	0.1517	0.453	0.5492	0.2626	0.5847	0.9095	0.4602	0.0766	0.2567	0.643	0.0314	-0.1825	-0.159	-0.4533	0.0027	-0.0015	0.2595	-0.1459	-0.0057	-0.0965	0.0646
A_43_P16156 Sgk2 serum/glucocorticoid regulated kinase 2 (Sgk2)	-0.1532	0.1019	-0.8391	0.0812	0.2067	-0.3024	-0.0632	-0.1286	-0.2828	-0.9392	-0.7884	-0.6486	0.0516	-0.0661	0.3096	-0.1601	-0.3322	-0.614	0.5172	-0.8506	0.7304	0.2338	-0.5087	0.2978	0.1058	-0.4475	0.0047	-0.7084	-0.5906	-0.2266	0.215	-0.5995	-0.4713	-0.2134	-0.27	-0.1034	-0.0521	-0.2258	-0.0435	-0.2289	-0.029	-1.0263	-0.1041	0.0211	-1.1657	-0.6209	0.0678	-0.4337	-0.0304
A_42_P802550 Pdlim1 PDZ and LIM domain 1 (Pdlim1)	-0.1124	0.2307	1.1809	-0.0523	0.1208	1.0192	-0.3307	0.5038	0.2578	-0.5621	-0.7452	0.1938	-0.1859	-0.066	0.1361	-0.0394	0.2591	0.5998	0.0878	0.8216	0.3252	0.0531	0.4642	-0.0249	0.1481	0.5591	0.7809	-0.5258	-0.2736	-0.1233	-0.3148	-0.4308	-0.2288	-0.4717	-0.0888	0.0142	0.6138	0.5297	-0.1615	0.1145	0.0415	0.3071	-0.042	-0.1909	0.2808	0.3062	-0.0907	0.1104	0.0565
A_43_P13435 Aox1 Aldehyde oxidase 1	0.8255	1.2748	0.7932	-0.0695	0.2418	0.9366	1.0604	0.3027	2.3338	0.057	-0.5026	-0.2174	0.0435	0.0683	0.7908	0.3807	0.6678	-0.2532	1.5782	-0.0717	2.5962	0.5566	0.225	0.677	2.7078	0.5038	1.5808	0.1635	-0.6418	-0.8741	-0.3252	-1.0706	-0.7969	-0.9128	-0.9949	-0.5754	-0.5701	-1.8587	-0.1241	0.4224	0.4033	-1.6547	-0.156	-0.1782	-2.1951	-0.9877	0.5268	0.5003	0.2205
A_43_P12880 Ltc4s leukotriene C4 synthase (Ltc4s)	-0.0195	-0.7464	-0.6206	-0.1298	-0.4376	-0.8676	-0.1173	0.0038	-0.0024	-0.0422	-0.4373	-0.5327	-0.167	-0.1872	-0.6263	0.169	0.2443	0.1844	-0.4671	-0.692	-0.6385	-0.3082	-0.6517	-0.4722	0.0801	0.1118	0.1246	-0.4992	-0.5486	-0.7392	-0.258	-0.2203	-0.2236	-0.2715	-0.0715	-0.0134	-0.2102	-0.1119	0.0093	-0.6643	-0.4263	-0.5582	-0.0066	0.0531	-0.9636	0.1838	-0.1319	-0.0056	-0.1684
A_43_P13674 Aox1 Aldehyde oxidase 1	0.3044	0.8863	0.5194	0.1839	-0.1076	0.7053	0.1691	0.3535	0.6524	-0.0649	-0.3772	0.8523	-0.2448	-0.3875	0.106	0.0542	0.3671	0.4816	0.4897	0.1902	0.9741	-0.1106	-0.1451	0.0337	0.5387	0.1882	0.2055	-0.1916	-0.5799	-0.3512	0.115	0.0154	0.053	0.0837	0.1488	-0.0423	0.134	-0.1711	-0.0606	-0.2524	-0.4053	-0.3718	-0.0297	-0.0661	-1.0161	-0.6285	-0.2029	-0.1213	0.4818
A_43_P21439 Rps6ka5_predicted similar to ribosomal protein S6 kinase, polypeptide 4; mitogen- and stress-activated protein kinase-2; ribosomal protein S6 kinase, 90kD, polypeptide 4 (LOC314384)	-0.143	-0.2343	-0.3882	-0.1805	-0.2331	-0.2906	0.3938	-0.3614	-0.0669	-0.072	0.2184	0.0679	-0.0927	-0.2088	0.2765	0.1792	-0.1351	-0.0977	-0.1354	-0.2502	-0.1928	0.178	-0.3352	-0.008	-0.0193	-0.2182	0.1824	-0.1005	0.0708	-0.153	0.0603	0.107	-0.0543	0.1789	-0.0619	-0.1199	0.015	0.1396	-0.0352	0.1908	-0.0363	0.0622	-0.0541	0.2893	4e-04	0.1179	0.2584	-0.069	-0.0948
A_43_P10324 Stk25 Serine/threonine kinase 25 (STE20 homolog, yeast)	-0.1234	-0.0548	-0.0178	-0.0481	0.0828	0.0257	-0.4496	-0.4584	-0.124	-0.5529	-0.4646	-0.1292	-0.1846	-0.2072	0.4078	0.0332	-0.0377	-0.3088	0.2149	0.0617	0.0594	-0.0345	-0.1144	0.0909	-0.1334	-0.0343	-0.0481	-0.0261	0.1182	0.1769	0.3666	0.0773	0.381	0.7114	0.3149	0.1223	0.136	0.5335	0.0318	-0.1454	-0.0911	0.096	-0.025	-0.0101	0.2329	0.1325	-0.038	0.0882	0.028
A_42_P762618 Ccs copper chaperone for superoxide dismutase (Ccs)	0.1892	-0.1974	-1.1306	0.1602	0.5248	-0.2178	-0.349	-0.5681	-0.4067	-0.895	-1.005	-0.9772	0.0813	0.2304	0.5488	-0.0051	-0.0739	-0.398	0.1804	-2.04	-0.1187	0.0022	-0.957	0.1289	-0.2472	-0.4111	-0.651	-0.3645	-0.4541	-0.5972	-0.1583	-0.2907	-0.1023	-0.0249	0.0385	-0.0376	-0.2254	-0.2066	0.0241	-0.2929	0.0775	-1.7714	0.0422	-0.1064	-1.4176	-0.2131	-0.0732	-0.171	0.2486
A_42_P644211 Gss glutathione synthetase (Gss)	-0.0565	0.5844	0.9584	-0.1054	0.6561	1.5604	0.0095	0.3558	0.1744	0.0045	-0.0012	0.7144	0.222	0.1966	1.248	0.2174	0.4491	0.5522	0.5664	0.4725	0.7433	-0.0596	1.1683	0.3911	0.4773	0.4801	0.7546	-0.635	0.0777	0.318	-0.0081	0.0145	0.3479	0.6828	0.0795	0.2149	0.6759	0.7358	0.1059	-0.1313	-0.0111	-0.792	0.0331	-0.005	0.731	0.0773	-0.0243	-0.1306	0.0247
A_42_P568992 Prdx2 peroxiredoxin 2 (Prdx2)	0.2724	0.4952	0.3934	0.0066	0.2319	0.5304	0.2606	0.3995	0.1657	0.1101	0.2347	0.2782	-0.1189	-0.1098	0.3034	0.0828	0.0786	0.0337	0.0438	0.4548	0.2155	0.074	0.4753	0.4092	0.1048	0.2552	0.2398	0.1263	0.1971	0.3074	-0.093	0.0454	0.0794	-0.0144	0.0603	0.0245	-0.0388	-0.0085	-0.0437	0.0652	-0.0753	0.4625	0.0959	0.0323	0.466	0.325	0.0139	0.1028	0.091
A_43_P14620 Sod1 superoxide dismutase 1 (Sod1)	0.1287	0.2568	-0.152	0.0548	0.1759	0.4838	0.3391	0.3967	0.2876	0.1226	0.3028	0.3082	-0.0464	-1e-04	0.2118	-0.0297	0.0045	-0.0446	0.17	-0.5378	0.2061	-0.1481	-0.3619	-0.0138	0.1434	0.0296	0.199	-0.1104	-0.0825	-0.2213	-0.4397	-0.2001	-0.5475	-1.0393	-0.2105	0.005	-0.0368	-0.3288	0.0637	-0.458	0.0054	-0.763	-0.0472	-0.0904	-1.7413	0.0942	0.0029	0.0354	-0.0034
lalt.pool	-0.075	2.975	3.425	-0.2	2.325	6.4	-0.225	-0.025	-0.55	0.05	0.275	1.525	0.15	-0.125	1.575	0.15	0.025	0.15	0.275	7.1	1.975	-0.15	6.025	0.675	-0.35	0.15	0.475	-0.4333	1.4167	3.5833	-0.0667	-0.6333	0.2167	1.8	0.1167	-0.9333	0.35	2.8333	-1.1	1.675	1.025	5.325	-0.125	-0.25	8.425	2.35	-0.325	1.825	-0.95
[truncated: 25 more columns]
