# Supplementary material for: Gene set enrichment analysis for non-monotone association and multiple experimental categories
Source: BMC Bioinformatics. 2008 Nov 14;9:481. doi: 10.1186/1471-2105-9-481 (PMC2636811; doi:10.1186/1471-2105-9-481)
Supplement: Additional file 2 — Sets and Expression. The intermediate analysis results of NCT compendium data set. Sets directory contains lists of identified gene sets under different across-compound (category) selection criteria. Compound specific p-values, set size, etc are provided. Expression directory contains extracted expression data for respective identified gene sets. [file 1471-2105-9-481-S2.zip › SetsAndExpression/expression/C2-6of8liverp1-Cfilter-23-blood-RHOPATHWAY.txt]

geneids	1.2.Dich-24-15#-0.1	1.2.Dich-24-150#3	1.2.Dich-24-1500#3.4	1.2.Dich-48-15#-0.2	1.2.Dich-48-150#2.3	1.2.Dich-48-1500#6.4	1.2.Dich-6-15#-0.2	1.2.Dich-6-150#0	1.2.Dich-6-1500#-0.6	1.4.Dich-24-15#0	1.4.Dich-24-150#0.3	1.4.Dich-24-1500#1.5	1.4.Dich-48-15#0.2	1.4.Dich-48-150#-0.1	1.4.Dich-48-1500#1.6	1.4.Dich-6-15#0.2	1.4.Dich-6-150#0	1.4.Dich-6-1500#0.2	Brom-24-25#0.3	Brom-24-250#7.1	Brom-24-75#2	Brom-48-25#-0.2	Brom-48-250#6	Brom-48-75#0.7	Brom-6-25#-0.4	Brom-6-250#0.2	Brom-6-75#0.5	Diqu-24-10#-0.4	Diqu-24-20#1.4	Diqu-24-25#3.6	Diqu-24-5#-0.1	Diqu-48-10#-0.6	Diqu-48-20#0.2	Diqu-48-25#1.8	Diqu-48-5#0.1	Diqu-6-10#-0.9	Diqu-6-20#0.4	Diqu-6-25#2.8	Diqu-6-5#-1.1	Gala-24-100#1.7	Gala-24-25#1	Gala-24-400#5.3	Gala-48-100#-0.1	Gala-48-25#-0.2	Gala-48-400#8.4	Gala-6-100#2.4	Gala-6-25#-0.3	Gala-6-400#1.8	Mono-24-10#-1
A_43_P10803 Actr3 actin-related protein 3 homolog (yeast) (Actr3)	-0.5114	-0.1291	-0.8062	-0.4898	0.1553	0.3366	0.5519	-0.1518	-0.5234	0.5158	0.2992	0.4082	0.5643	0.4121	0.7616	-0.5714	-0.8273	-1.5808	-0.26	-0.1576	-0.304	0.0535	0.4196	0.05	0.678	-0.6622	0.6318	-2.731	-2.8291	-0.6641	-2.6918	0.2362	0.375	-0.7726	-0.2426	-1.1146	-1.8044	-3.2033	-0.9702	-0.5552	-0.2609	0.2954	-0.0471	0.0399	-0.9052	-0.1869	0.0194	-0.2826	-0.5362
A_43_P20767 LOC309419 similar to type I alpha phosphatidylinositol-4-phosphate 5-kinase variant (LOC309419)	0.1134	-0.3934	0.0336	-0.4052	-0.4752	0.0297	0.2258	0.0112	0.2419	0.8116	0.6228	0.3054	0.2139	0.307	0.2045	-0.4145	-0.3995	-0.3455	-0.4258	-0.3526	-0.328	0.0098	-0.4806	-0.1564	0.3474	0.0984	0.0561	-1.2343	-1.0306	0.4159	-1.3284	0.0703	0.1148	-0.7144	-0.0926	-0.0145	-0.5516	-1.1881	0.103	0.2102	0.0509	0.1501	0.4223	-0.4287	-0.2681	0.069	-0.175	-0.0682	-0.9763
A_43_P14068 Baiap2 Brain-specific angiogenesis inhibitor 1-associated protein 2	0.2738	0.4699	0.2795	0.1332	0.2074	0.8876	0.102	0.215	-0.1387	-0.0752	0.0493	-0.2155	-0.0654	-0.0931	0.4126	-0.0733	-0.4189	-0.1186	0.1495	-0.119	0.1646	0.0924	-0.2256	-0.0318	0.07	0.0768	-0.0054	0.1229	0.2026	0.4497	-0.1916	0.0543	0.0432	0.1953	0.0089	-0.0522	-0.0191	-0.2181	-0.0282	-0.2494	-0.3052	0.0572	-0.1167	-0.0464	-0.3042	-0.0679	-0.1229	0.285	-0.0338
A_43_P11308 Tln_predicted Talin (predicted)	-0.0323	0.0243	-0.1734	0.0196	0.0754	0.1884	-0.131	-0.2668	-0.4261	-0.2542	-0.535	-0.3112	-0.0475	-0.1652	0.1887	-0.3539	-0.3371	-0.934	0.1237	-1.061	-0.0094	0.1296	0.0198	-0.1593	-0.3903	-0.6977	-0.4125	-0.2412	-0.1386	-0.1419	-0.149	0.2926	0.3208	0.4288	0.0655	-0.3351	-0.0037	-0.0375	-0.5488	-0.4482	-0.321	-0.0878	-0.242	-0.15	-0.0556	-0.3024	-0.0959	-0.4195	0.244
A_43_P12106 Arhgef1 Rho guanine nucleotide exchange factor (GEF) 1	0.0674	-0.0828	-0.1011	-0.0274	0.009	-0.0688	0.0028	0.0161	-0.0283	0.1455	0.048	0.0134	0.4188	0.2568	0.1822	0.0673	-3e-04	-0.0634	-0.032	-0.0155	-0.0859	0.218	-0.0853	0.0542	-0.1604	-0.1648	-0.2188	-0.1275	-0.0824	-0.2525	-0.1084	-0.0317	-0.1061	-0.147	-0.1489	-0.1182	-0.0494	-0.0936	-0.0738	0.115	0.1784	0.0429	0.1698	-0.0053	0.0599	-0.0215	-0.047	0.0086	0.0015
A_43_P12008 Arpc1b actin related protein 2/3 complex, subunit 1B (Arpc1b)	-0.4538	-0.1066	-0.6404	-0.3182	0.1878	0.5343	0.281	-0.3425	-0.5742	-0.361	-0.5372	-0.2863	-0.668	-0.7794	-0.3976	-0.4124	-0.5039	-1.3228	0.1145	-0.603	0.0265	-0.0389	0.7322	0.1292	0.0438	-0.4157	0.2822	-0.5681	-0.3694	-0.4925	-0.2801	0.3892	0.4197	0.8112	0.2945	-0.5854	-0.3437	-0.8237	-0.7687	-0.7784	-0.5416	-0.0378	-0.8267	-0.3601	-0.3184	-0.3043	0.0659	-0.7824	0.1606
A_43_P12382 Arhgef11 Rho guanine nucleotide exchange factor (GEF) 11 (Arhgef11)	0.0957	0.0691	0.0888	0.0664	-0.0683	0.0086	-0.0813	0.0078	-0.0088	0.234	0.1936	0.0532	0.0563	0.156	0.0843	-0.0451	-0.1002	-0.1649	0.0455	0.0451	0.0076	0.1172	0.185	0.1922	-0.147	-0.0398	-0.1423	-0.0845	-0.11	-0.278	-0.0953	-0.085	-0.0601	-0.2329	-0.2752	-0.2192	-0.168	-0.0945	-0.1647	0.0172	0.0231	-0.074	-0.0035	-0.1196	-0.1484	-0.1063	-0.0958	3e-04	-0.3209
A_43_P12231 Pfn1 profilin 1 (Pfn1)	0.0289	-0.0706	-0.2393	-0.0471	0.0022	0.075	-0.0478	-0.0177	-0.0507	-0.0554	-0.1417	-0.0616	0.1006	0.0314	0.0384	-0.2131	-0.265	-0.5008	-0.0309	-0.0832	-0.069	0.1014	0.0213	0.0595	-0.0462	-0.1655	-0.0523	-0.1545	-0.1568	-0.3344	-0.1265	-0.0171	-0.0672	0.0076	-0.0654	-0.2169	-0.0332	-0.1176	-0.2438	-0.2317	-0.0668	-0.0793	-0.0628	-0.0866	-0.0297	-0.1388	-0.0416	-0.2512	-0.049
A_43_P12708 Src Rous sarcoma oncogene	0.0174	-0.0962	0.2314	0.1307	0.1088	0.0037	0.1339	0.2178	0.3345	0.1339	0.2754	0.3125	0.2881	0.1866	-0.2156	0.2813	0.217	0.3775	-0.1769	0.2629	0.0578	-0.2708	-0.2618	-0.1245	0.0315	0.1995	0.1011	-0.1406	-0.1024	0.0503	-0.0954	-0.133	-0.088	-0.2149	0.0871	0.0488	0.0132	0.0602	0.1698	0.1338	0.0309	-0.254	-0.1637	-0.0567	-0.089	0.1309	0.0111	0.177	-0.05
A_43_P13391 Arhgap4 Rho GTPase activating protein 4 (Arhgap4)	-0.0146	0.0415	0.2381	-0.1139	-0.0048	0.0836	-0.0912	-0.089	-0.0604	-0.0895	-0.0556	-0.0119	0.2873	0.117	0.1041	-0.0736	-0.3616	-0.1011	-0.0125	0.3586	0.0312	0.1869	0.0427	-0.0649	0.233	0.1291	0.4282	0.3312	0.3702	-0.2039	-0.1733	-0.0233	0.074	-0.1037	0.0462	0.1107	0.2031	-0.0504	-0.13	-0.1494	-0.3641	0.189	0.0095	-0.4643	0.1749	-0.1489	0.1575	-0.0313	-0.0883
A_42_P618116 Arhgap5_predicted similar to p190-B (LOC299012)	0.1737	-0.0864	0.2776	0.1281	-0.2843	0.2425	-0.0186	0.1839	0.1487	0.1821	0.3365	0.2229	-0.0652	0.2772	0.0155	0.3163	-0.0432	0.1286	-0.2125	0.3126	0.1326	0.1412	-0.1246	0.0278	-0.0944	0.0958	-0.2723	0.1857	-0.2779	0.2945	-0.1665	-0.4641	0.0611	0.0519	-0.1981	0.2099	0.3395	0.3487	0.0526	-0.0566	-9e-04	-0.4275	0.3509	-0.2236	0.4236	-0.1873	-0.1554	-0.4905	-0.0901
A_43_P12651 Limk1 LIM motif-containing protein kinase 1 (Limk1)	0.0729	-0.052	-0.2565	0.0345	0.0149	0.0109	0.0639	0.0698	0.0575	-0.15	-0.12	0.0271	0.0781	-0.0301	0.0925	0.1308	0.1087	0.0342	0.0399	-0.085	-0.0115	0.1034	0.0287	0.0833	-0.0572	-0.0935	-0.0953	-0.0231	0.0109	-0.0448	0.0214	-0.0927	-0.07	0.0807	-0.0362	0.0432	0.0537	-0.0027	0.0461	0.0718	0.0358	0.1096	0.0839	0.2888	0.4139	-0.0439	0.0535	0.016	0.1122
A_43_P23165 Ophn1 oligophrenin 1	-0.0483	-0.0283	0.0111	-0.2026	-0.099	-0.0827	-0.1696	0.026	0.0457	0.0333	-0.4433	0.24	0.0204	-0.0995	-0.0897	-0.0852	0.0784	-0.0561	0.0485	0.211	-0.0284	0.0416	-0.0336	0.0757	-0.1011	0.2177	-0.1448	-0.1436	0.0796	0.0959	0.2903	0.0569	-0.0126	0.0465	-0.1332	-0.118	0.0522	0.0379	0.0949	0.1894	-0.0459	-0.1716	0.3744	-0.0031	0.0719	0.0145	0.016	-0.0732	-0.3166
A_43_P18021 Tln_predicted similar to talin (LOC313494)	-0.0047	0.14	0.3456	-0.158	0.0459	-0.0111	-0.0506	-0.022	0.2529	-0.0994	-0.1799	-0.0293	-0.061	0.1681	0.2523	0.1059	0.0604	0.1547	-0.0265	0.2133	0.0366	-0.0795	0.0956	-0.0602	0.0673	0.1968	0.1218	0.1346	0.0511	0.3152	-0.006	0.1385	0.1369	0.1266	0.149	0.2424	0.0534	0.0798	0.0954	-0.1182	0.0711	-0.0176	0.0308	-0.3921	-0.1272	0.0682	0.1528	0.083	-0.1294
A_43_P18648 CB548137 Clone UI-R-FJ0-cpu-i-10-0-UI unknown mRNA	0.0498	-0.0254	-0.0216	-0.0636	-0.0601	-0.065	0.1548	0.2232	0.2844	0.0688	0.1403	0.064	0.2886	0.3365	0.2465	-0.0742	-0.0384	0.108	-0.0478	0.2176	-0.037	-0.0309	-0.1956	-0.1552	0.2653	0.0863	0.2103	-0.5983	-0.6874	0.0734	-0.3971	-0.1749	-0.2233	-0.4586	-0.0622	0.0962	-0.2017	-0.4348	0.1536	0.088	0.0563	0.0776	0.3809	0.249	-0.0158	0.1508	0.0158	0.1125	0.1116
A_43_P10899 Gsn Gelsolin	0.096	0.0382	0.1098	0.0839	-0.0743	-0.1657	-0.0876	-0.0046	0.0405	0.1651	0.1666	0.162	0.0943	0.1213	0.0281	0.1272	0.1476	0.2186	0.0087	-0.0279	0.0138	-0.0267	-0.1715	-0.0839	-0.1924	-0.0691	-0.182	0.0721	0.0749	0.1739	0.1203	-0.1245	-0.1208	-0.1177	-0.0145	0.125	0.0299	0.1196	0.1218	0.1877	0.0908	-0.0367	0.215	0.1514	0.085	0.1195	0.0156	0.0584	0.0467
A_42_P552143 Cfl1 cofilin 1 (Cfl1)	-0.3724	0.081	-0.6724	-0.4846	0.0906	-0.2414	0.2679	-0.0876	-0.0975	0.47	0.1234	0.2604	0.6273	0.7221	0.8399	-0.3046	-0.1533	-0.6537	-0.1176	-0.6601	-0.2064	0.1202	0.1482	-0.0032	0.3395	-0.0768	0.1342	-1.4155	-0.9555	-0.1748	-1.4483	0.0436	0.1822	-0.2564	0.1774	-0.2676	-0.669	-1.1933	-0.1031	0.2739	0.5544	0.4148	0.2508	0.3734	-0.2272	-0.1445	0.0626	0.0569	-0.1283
A_43_P22381 LOC309419 similar to type I alpha phosphatidylinositol-4-phosphate 5-kinase variant (LOC309419)	-0.0752	-0.0955	0.0309	-0.2725	-0.414	0.1168	0.0894	0.1388	0.0383	0.7562	0.7296	0.4361	0.0813	0.2076	-0.0441	-0.3086	-0.4001	-0.2835	-0.077	-0.4778	-0.2806	-0.1467	-0.3699	-0.3665	0.5199	0.0998	0.3894	-1.2347	-1.5817	0.0749	-1.299	0.0123	0.2212	-0.7446	-0.0904	-0.0565	-0.6102	-1.0657	0.0572	0.1996	0.0516	0.1138	0.331	-0.3451	-0.819	0.0968	-0.0314	0.118	-0.9339
A_42_P742163 Diap1_predicted similar to p140mDia (LOC307483)	-0.0706	-0.0768	-0.0841	-0.2288	-0.0502	0.4624	0.0057	-0.0793	-0.3803	0.7613	0.5995	0.551	0.811	0.5821	0.5716	0.3627	0.2105	-0.3345	-0.0673	0.169	-0.3372	0.2851	0.2128	0.1698	-0.1839	-0.5147	-0.446	-1.1715	-1.1237	-1.1312	-1.1658	-0.038	-0.0652	-0.2289	-0.9304	-1.2676	-0.9194	-1.4922	-0.9862	0.0892	0.1459	0.22	0.425	0.3105	0.081	-0.0364	-0.0098	0.1004	-0.1232
A_43_P16248 Baiap2 Brain-specific angiogenesis inhibitor 1-associated protein 2	-0.3696	0.3045	0.2628	-0.2232	0.1341	0.9294	0.2322	0.1924	0.1709	-0.3571	-0.5211	-0.1335	-0.3618	-0.4427	-0.2158	-0.0107	0.0641	-0.4784	-0.064	0.4488	-0.124	-0.1086	0.5861	-0.006	0.3399	0.2158	0.3586	-0.725	-0.79	0.5231	-0.2507	0.3051	0.2943	0.8507	0.5077	-0.1491	0.0621	-0.6392	-0.2759	-0.0129	-0.069	0.31	-0.2126	0.1588	0.2074	0.3517	0.1296	0.1456	0.1773
A_43_P13057 Baiap2 brain-specific angiogenesis inhibitor 1-associated protein 2 (Baiap2)	0.1091	-0.0011	0.0933	0.0193	-0.0584	-0.0464	0.024	0.1395	0.184	0.1054	0.1766	0.1873	0.2554	0.2726	0.219	0.1561	0.2046	0.299	-0.0367	0.0437	0.0074	-0.0181	-0.1724	-0.1255	-0.1261	-0.0325	-0.126	-0.0999	-0.1364	0.1056	-0.0238	-0.1704	-0.2112	-0.1689	-0.056	0.1368	-0.0346	-0.0707	0.1658	0.1599	0.117	0.1294	0.3386	0.2889	0.1503	0.1979	0.0698	0.1968	0.2242
A_42_P635666 Arpc2_predicted similar to actin related protein 2/3 complex subunit 2; ARP2/3 protein complex subunit 34 (LOC301511)	-0.4167	-0.2643	-0.9749	-0.137	0.2559	0.281	0.1117	-0.3517	-0.6536	-0.4671	-0.4824	-0.3096	-0.4123	-0.4071	0.0763	-0.3177	-0.4326	-1.0255	0.1578	-0.7613	0.0687	0.0708	0.7932	0.2371	-0.1579	-0.3946	0.2425	-0.4712	-0.3194	-0.7407	-0.3737	0.0525	0.2958	0.6499	0.0593	-0.4146	-0.3401	-0.7874	-0.5653	-0.7741	-0.416	0.1823	-0.5442	0.0118	0.1786	-0.1692	0.0967	-0.4658	0.41
A_42_P598501 Baiap2 Brain-specific angiogenesis inhibitor 1-associated protein 2	-0.0846	-0.3763	-0.0509	-0.2883	-0.0487	0.0293	0.2827	0.2896	-0.1243	-0.1374	-0.3213	-0.2091	-0.2628	-0.1952	0.2616	0.0432	-0.5463	-0.1305	-0.0768	0.0482	-0.1426	0.2239	0.0706	0.1287	-0.0334	0.0012	0.1805	-0.2987	-0.4502	-0.3257	-0.0927	-0.2043	0.1525	0.1659	0.3373	-0.0835	-0.2217	0.1076	0.1138	-0.3493	-0.2354	0.1318	-0.5946	-0.2429	-0.6379	-0.4302	-0.2613	-0.6892	0.0094
A_43_P17578 Diap1_predicted similar to p140mDia (LOC307483)	0	0	0	-0.4862	0	0.3832	0	-0.0462	0.0157	-0.05	-0.092	0.5952	-0.1042	-0.1659	0.125	-0.0167	-0.1188	0	0.0212	-0.1733	-0.0902	0.0455	0.0225	0.0647	0.3126	0.1586	0.3666	0.2348	-0.2237	0.4355	0.2783	0.0516	0.0148	0.2842	0.2254	0.0689	-0.0362	0.4384	0.0507	0.3794	0.015	0.1068	0.2527	0.4992	0.0063	-0.0096	-0.222	-0.717	0.0432
A_43_P15892 Arhgef5 Rho guanine nucleotide exchange factor (GEF) 5 (Arhgef5)	0.0282	-0.0399	0.2789	0.0347	0.0026	0.1923	0.0407	0.1266	0.5337	-0.2514	0.1247	-0.3783	-0.0706	-0.1823	0.0468	-0.1161	0.0322	0.2084	-0.1142	0.0282	-0.2294	-0.2102	-0.2143	-0.2238	0.0036	0.2132	0.0179	-0.1188	-0.053	0.0236	0.1309	-0.3854	-0.155	-0.1914	0.0143	0.3462	0.26	0.2869	0.2097	0.0137	-0.2882	-0.1399	0.0597	-0.0288	-0.036	0.4962	-0.1248	-0.0562	0.2357
A_43_P15895 Arhgef1 Rho guanine nucleotide exchange factor (GEF) 1 (Arhgef1)	0.0539	-0.0617	0.2734	0.0492	-0.0498	-0.1746	0.0101	0.3165	0.1758	-0.1469	0.1241	-0.1029	-0.1114	-0.0851	-0.1893	-0.0966	0.2958	0.0488	0.3175	-0.0419	0.1372	0.1822	-0.0692	0.2205	-0.2576	0.4593	0.1473	0.0653	0.1532	-0.349	0.6152	0.0309	0.2556	0.109	-0.4983	0.239	0.2396	0.3494	-0.0412	-0.1524	0.1697	-0.3242	-0.1106	-0.4433	-0.0286	-0.0914	-0.5877	0.0493	0.1037
A_42_P640807 Arpc4_predicted similar to actin related protein 2/3 complex, subunit 4; actin related protein 2/3 complex, subunit 4 (20 kDa) (LOC297518)	-0.1388	0.2292	-0.1086	-0.2009	0.0498	0.0292	0.0274	0.0186	0.2121	0.1656	0.0645	0.1713	0.0429	0.21	0.4357	-0.4209	-0.2521	-0.3439	0.2322	-0.0804	-0.1818	0.0674	-0.0935	-0.0869	0.1823	0.2883	0.0625	-0.586	-0.5058	0.3748	-0.3989	0.1475	0.3186	0.0111	0.2751	-0.0306	-0.2686	-0.7474	0.0103	0.352	0.1582	0.229	0.2271	0.1818	-0.2596	0.0778	0.1856	0.0881	-0.6355
A_43_P22343 Ophn1 oligophrenin 1	-0.0459	0.3173	0.0655	-0.0325	-0.0416	-0.4584	-0.0965	-0.2416	0.0998	-0.0859	-0.2557	0.069	-0.4725	-0.1718	-0.2276	0.1966	-0.0146	0.2226	0.331	-0.2032	-0.066	-0.3622	-0.0911	-0.1974	-0.0737	0.3063	-0.4118	0.4265	0.2983	0.3609	0.4069	0.1328	-0.0251	-0.1809	0.082	0.1445	0.1847	0.4162	0.1058	0.0831	0.1834	-0.2156	0.0467	0.252	-0.0135	0.0976	-0.1383	0.0047	-0.046
A_42_P679101 Arhgef5 Rho guanine nucleotide exchange factor (GEF) 5	0	0.032	0.177	-0.0746	-0.1127	0	-0.0626	0.0264	0.1409	-0.046	-0.1292	-0.3224	0	-0.1734	0.005	-0.0864	0.0492	0.0595	-0.0597	-0.0224	-0.008	-0.341	-0.3022	0	0.1777	0.1529	-0.0263	0.1058	-0.103	0	0.2729	0.0549	0.1503	-0.3471	0.2183	0	0.2955	0.0184	0.0159	0.8111	-0.1492	0.1337	0	0.0324	0.2755	0.1054	-0.074	-0.0634	-0.029
A_43_P17360 Tln_predicted similar to talin (LOC313494)	0.2335	0.0548	0.089	0.0285	-0.093	-0.0665	0.0687	0.186	0.2906	0.0763	0.1841	0.16	0.2967	0.2634	0.0883	0.0395	0.1149	0.2586	-0.0325	0.0941	-0.0496	-0.0193	-0.1753	-0.1585	-3e-04	0.0095	-0.0313	-0.0823	-0.0387	0.236	-0.0096	-0.2325	-0.2303	-0.2772	-0.1299	0.2021	0.083	0.0424	0.2633	0.1933	0.1252	0.0726	0.3267	0.2262	0.1007	0.1488	0.0356	0.2531	0.107
A_43_P20370 Diap1_predicted similar to p140mDia (LOC307483)	0.2093	0.022	0.4452	0.1976	-0.3402	0.8354	0.0109	0.0746	0.1128	0.4342	0.086	0.3761	0.5183	0.4534	0.5269	0.4742	0.3034	0.5895	-0.0535	0.2079	0.0342	0.1228	-0.2164	-0.1848	-0.1152	-0.1417	-0.1277	0.8312	-0.1664	0.2162	-0.1744	-0.1924	-0.082	0.4694	-0.1665	-0.0073	0.2216	0.1369	0.2192	0.5278	0.5276	0.5034	0.405	-0.795	2.0271	0.3483	0.0304	0.1086	2e-04
lalt.pool	-0.075	2.975	3.425	-0.2	2.325	6.4	-0.225	-0.025	-0.55	0.05	0.275	1.525	0.15	-0.125	1.575	0.15	0.025	0.15	0.275	7.1	1.975	-0.15	6.025	0.675	-0.35	0.15	0.475	-0.4333	1.4167	3.5833	-0.0667	-0.6333	0.2167	1.8	0.1167	-0.9333	0.35	2.8333	-1.1	1.675	1.025	5.325	-0.125	-0.25	8.425	2.35	-0.325	1.825	-0.95
[truncated: 25 more columns]
