# Supplementary material for: Gene set enrichment analysis for non-monotone association and multiple experimental categories
Source: BMC Bioinformatics. 2008 Nov 14;9:481. doi: 10.1186/1471-2105-9-481 (PMC2636811; doi:10.1186/1471-2105-9-481)
Supplement: Additional file 2 — Sets and Expression. The intermediate analysis results of NCT compendium data set. Sets directory contains lists of identified gene sets under different across-compound (category) selection criteria. Compound specific p-values, set size, etc are provided. Expression directory contains extracted expression data for respective identified gene sets. [file 1471-2105-9-481-S2.zip › SetsAndExpression/expression/C2-6of8liverp1-Cfilter-23-liver-RHOPATHWAY.txt]

geneids	1.2.Dich-24-15#-0.1	1.2.Dich-24-150#3	1.2.Dich-24-1500#3.4	1.2.Dich-48-15#-0.2	1.2.Dich-48-150#2.3	1.2.Dich-48-1500#6.4	1.2.Dich-6-15#-0.2	1.2.Dich-6-150#0	1.2.Dich-6-1500#-0.6	1.4.Dich-24-15#0	1.4.Dich-24-150#0.3	1.4.Dich-24-1500#1.5	1.4.Dich-48-15#0.2	1.4.Dich-48-150#-0.1	1.4.Dich-48-1500#1.6	1.4.Dich-6-15#0.2	1.4.Dich-6-150#0	1.4.Dich-6-1500#0.2	Brom-24-25#0.3	Brom-24-250#7.1	Brom-24-75#2	Brom-48-25#-0.2	Brom-48-250#6	Brom-48-75#0.7	Brom-6-25#-0.4	Brom-6-250#0.2	Brom-6-75#0.5	Diqu-24-10#-0.4	Diqu-24-20#1.4	Diqu-24-25#3.6	Diqu-24-5#-0.1	Diqu-48-10#-0.6	Diqu-48-20#0.2	Diqu-48-25#1.8	Diqu-48-5#0.1	Diqu-6-10#-0.9	Diqu-6-20#0.4	Diqu-6-25#2.8	Diqu-6-5#-1.1	Gala-24-100#1.7	Gala-24-25#1	Gala-24-400#5.3	Gala-48-100#-0.1	Gala-48-25#-0.2	Gala-48-400#8.4	Gala-6-100#2.4	Gala-6-25#-0.3	Gala-6-400#1.8	Mono-24-10#-1
A_43_P10803 Actr3 actin-related protein 3 homolog (yeast) (Actr3)	-0.2246	0.6072	0.7983	0.4071	0.6042	1.1719	-0.667	-0.3936	-0.3722	-1.2546	-0.8832	-0.7175	-0.3108	-0.373	-0.3412	-0.9489	-1.2813	-1.4167	0.0071	1.6389	0.851	-0.0264	1.3202	0.0812	0.1907	0.1056	0.3631	-0.3335	0.2389	0.9138	0.3473	-0.4273	0.424	0.9576	0.1592	-0.4354	0.3296	1.0042	-0.2976	-0.0514	-0.3202	0.7791	-0.1191	-0.3148	1.4811	0.2472	-0.1082	0.1489	-0.1118
A_43_P20767 LOC309419 similar to type I alpha phosphatidylinositol-4-phosphate 5-kinase variant (LOC309419)	0	-0.1034	-0.2359	0.1101	-0.0716	0	-0.0234	0.0207	0.0317	0.0664	-0.0208	0.1756	0.3742	0	0	0	0	0.1651	-0.1589	0.0579	0.1676	0.1023	-0.0065	0.1556	0.0891	0.0191	0.012	0.1228	0.133	-0.0123	-0.0527	0.016	-0.0724	0.0338	0.1649	-0.0664	-0.0384	0.1683	-0.0204	-0.2381	0.0124	0.0089	-0.2388	-0.0438	0.0638	0.0727	0	0.0238	0.0198
A_43_P14068 Baiap2 Brain-specific angiogenesis inhibitor 1-associated protein 2	-0.2285	0.287	1.1065	-0.0024	0.234	1.1471	-0.2559	0.5048	0.1008	0.0204	0.0284	0.3915	0.09	-0.1755	0.5364	0.0374	0.1908	0.2902	0.0028	1.6073	0.8784	0.3791	1.3443	0.8016	0.1785	1.1939	0.2927	0.201	0.2176	0.4677	0.2889	0.3158	0.4665	0.8246	0.253	-0.052	0.4725	0.5994	-0.1039	0.0432	-0.0544	-0.691	0.2141	0.063	0.8968	-0.9555	0.0764	-1.2979	0.2901
A_43_P11308 Tln_predicted Talin (predicted)	-0.108	0.0995	0.6642	-0.1588	0.0797	0.4278	-0.2039	-0.3185	-0.255	0.4022	0.2921	0.204	0.1551	0.1864	0.2652	0.266	0.3131	0.4376	0.1013	1.2621	0.3218	0.1472	0.8404	0.1622	0.0651	-0.0022	0.3432	-0.055	0.2463	0.3573	0.1903	0.004	0.3213	0.3989	0.0089	-0.1243	0.6812	0.8517	-0.1463	0.2395	-0.0468	0.8382	0.1142	0.0024	1.3336	-0.2245	-0.0364	-0.0744	-0.0019
A_43_P12106 Arhgef1 Rho guanine nucleotide exchange factor (GEF) 1	-0.0743	-0.2528	-0.2443	-0.1528	-0.1435	-0.2394	-0.148	-0.1508	0.031	0.1849	-0.127	0.0068	0.3284	0.3169	0.3773	0.2771	0.3848	0.4561	0.2391	0.082	0.1746	0.1551	-0.0484	0.0464	0.114	0.0383	0.1084	0.0128	-0.0908	-0.2108	-0.1016	-0.0296	-0.098	-0.2726	-0.1795	0.03	-0.0475	-0.1953	0.057	0.0763	0.0224	-0.1066	0.0134	-0.0318	-0.0949	-0.0387	0.022	0.0303	0.1908
A_43_P12008 Arpc1b actin related protein 2/3 complex, subunit 1B (Arpc1b)	0.0405	0.6246	0.5331	0.1398	0.8551	1.0924	-0.2822	-0.0477	-0.2835	0.0096	-0.1648	0.1762	-0.2562	-0.1785	-0.1722	-0.4421	-0.2545	-0.1551	-0.1538	1.6673	0.3055	-0.2397	2.0686	0.1791	-0.2339	0.0183	0.0253	0.1006	0.6006	1.0786	0.1937	0.2216	0.8411	1.3398	0.1582	-0.104	0.1474	0.677	-0.1258	0.6326	-0.1884	2.0057	0.0879	0.0257	3.0709	0.5497	0.0146	0.2635	-0.0903
A_43_P12382 Arhgef11 Rho guanine nucleotide exchange factor (GEF) 11 (Arhgef11)	0.2168	-0.2833	-0.0694	-0.2759	-0.3009	-0.4476	0.1092	0.1196	0.4764	0.2899	0.117	-0.0504	0.4137	0.5012	0.3975	0.5606	0.6096	0.5778	0.151	-0.3189	-0.3192	-0.0274	-0.6173	-0.1581	-0.1148	0.0373	-0.101	0.0389	-0.2097	-0.3701	0.0079	-0.2011	-0.1636	-0.1144	-0.2256	0.0586	0.0479	0.3601	0.0703	-0.1245	-2e-04	-0.0747	0.0385	-0.0912	-0.7016	0.07	0.0443	0.1248	-0.0346
A_43_P12231 Pfn1 profilin 1 (Pfn1)	0.1065	0.0546	0.0839	0.092	0.0239	0.064	-0.0128	-0.0962	0.1326	-0.1918	-0.3872	-0.2264	-0.0313	-0.0192	-0.1961	-0.0214	-0.0475	-0.1372	0.123	0.4445	0.3415	0.1064	0.0446	-0.0744	0.0997	-0.0801	2e-04	-0.0991	-0.2315	-0.0554	0.0602	-0.2889	-0.0828	0.101	-0.1464	-0.2633	-0.1075	0.2102	-0.1869	-0.0855	-0.0338	0.1025	-0.058	-0.1089	0.0807	0.1267	0.0268	-0.107	-0.017
A_43_P12708 Src Rous sarcoma oncogene	-0.0668	0.0187	-0.0677	-0.1305	0.0438	0.1178	0.328	-0.0383	-0.1404	-0.0634	-0.0092	0.0554	-0.1743	-0.1091	0.1745	0.0844	0.1721	0.1755	0.0072	0.0802	-0.0725	0.0176	0.1174	0.104	0.0438	-0.071	-0.262	-0.1323	-0.0378	0.0939	0.1469	-0.0178	0.0541	0.1913	0.0953	0.019	0.0882	0.1628	0.0391	-0.1035	-0.088	0.3713	0.1244	0.2805	0.678	0.1675	-0.058	0.1726	0.1787
A_43_P13391 Arhgap4 Rho GTPase activating protein 4 (Arhgap4)	0.0309	-0.1674	-0.2162	0.0748	0.0974	-0.2783	0.069	-0.0584	0.195	-0.2341	-0.0865	-0.3446	-0.2157	0.075	-0.2004	-0.2286	-0.0258	-0.2808	-0.03	-0.1192	-0.0363	0.1426	-0.1032	-0.0464	0.071	0.1072	-0.0974	-0.1614	0.0372	0.1941	0.0444	0.0241	-0.0384	0.2113	-0.058	-0.0593	-0.0139	0.3691	0.0697	0.0421	-0.0944	-0.1801	-0.0417	-0.677	0.2717	0.1445	-0.0278	-0.1124	0.1528
A_42_P618116 Arhgap5_predicted similar to p190-B (LOC299012)	0.2847	-0.4069	-0.0158	0.1973	0.1042	-0.0147	0.0185	0.0372	0.8713	-0.1801	-0.5844	-1.3016	0.2654	0.2634	-0.056	-0.6884	-0.6458	-0.6222	0.292	-0.2261	0.1526	0.3668	-0.2394	0.3537	0.4995	0.1782	0.531	0.039	-0.3401	-0.6188	-0.1936	-0.6173	-0.5744	-0.6123	-0.6353	-0.2953	-0.0784	-0.2804	-0.0681	0.0851	0.1003	-0.4068	0.0279	-0.0677	-0.5659	0.1117	-0.0147	0.0715	-0.1624
A_43_P12651 Limk1 LIM motif-containing protein kinase 1 (Limk1)	0.1515	0.531	0.1852	0.0427	0.065	0.0576	-0.02	-0.0981	-0.048	0.3962	0.2488	0.503	0.2646	0.3399	0.2993	0.0518	0.0275	-0.0458	0.2816	0.476	0.3314	0.1445	0.6251	0.1781	0.09	0.0715	0.1349	0.002	0.0672	0.0727	-0.1523	-0.0326	-0.1158	-0.2807	-0.126	-0.1764	-0.2258	-0.1985	-0.0979	0.2243	-0.006	1.0659	-0.0726	-0.0856	1.2668	0.0616	-0.0221	0.122	-0.1876
A_43_P23165 Ophn1 oligophrenin 1	-0.0521	-0.2687	0.0679	0.1253	-0.377	0.099	0.3464	-0.109	-0.1032	0.2941	0.2614	0.0473	0.3656	0.3209	0.4438	0.0917	0.0134	0.5162	-0.1246	-0.1435	-0.0422	0.2047	-0.0125	0.0532	-0.064	0.0096	0.0343	-0.0303	0.0378	-0.2106	0.1131	0.1075	-0.0499	0.0943	-0.1091	-0.1554	0.0142	0.0998	0.1392	0.0214	-0.3342	0.1145	0.0474	-0.1949	0.0952	-0.0418	0.1454	-0.0256	-0.1845
A_43_P18021 Tln_predicted similar to talin (LOC313494)	0.0593	0.2877	0.6338	0.3128	0.3165	0.5324	-0.2275	-0.2186	-0.0765	-0.274	-0.5491	-0.1051	0.0049	0.0539	0.0306	-0.1883	-0.1348	-0.0207	0.1706	0.6856	0.2938	-0.0104	0.0761	-0.1628	-0.1278	0.0105	0.098	-0.0981	-0.0802	-0.0516	0.3314	-0.0385	0.1391	0.4831	-0.0203	-0.2123	0.5712	1.3738	-0.2453	-0.1377	-0.0646	0.4505	-0.0654	-0.0892	0.7806	-0.0588	0.0449	-0.0165	0.1066
A_43_P18648 CB548137 Clone UI-R-FJ0-cpu-i-10-0-UI unknown mRNA	-0.2189	0.1365	-1.178	0.5393	0.486	-0.0778	-0.6933	-0.9404	-1.1949	-0.5854	-0.6002	-0.2778	0.0501	0.4667	0.0712	-0.2343	-0.2308	-0.7451	0.1325	-0.8534	0.103	-0.0202	-0.1562	-0.397	-0.1481	-0.2741	-0.182	-0.1065	-0.6516	-0.7047	0.0751	0.4424	0.293	0.4755	0.2898	-0.245	-0.3295	-0.1054	-0.1786	-0.0741	-0.1182	-0.868	-0.4508	-0.1779	-1.5032	-0.3442	0.0092	-0.4084	-0.224
A_43_P10899 Gsn Gelsolin	-0.0349	-0.1708	-0.1685	-0.1049	-0.1481	-0.117	0.0281	-0.0962	0.0612	0.1076	0.0427	-0.0254	0.0172	0.0655	-0.0758	0.0413	0.299	0.1215	-0.0101	-0.1434	-0.0617	0.0185	-0.1844	-0.087	0.087	0.0243	-0.0256	0.0386	0.0146	-0.1327	0.0083	0.0063	-0.1298	-0.1102	-0.063	0.0119	-0.0432	-0.0141	0.0456	-0.0932	0.0739	0.0158	-0.0872	0.0432	-0.2626	0.0021	-0.0261	-0.0578	-0.0682
A_42_P552143 Cfl1 cofilin 1 (Cfl1)	0.2657	1.6454	1.978	0.2049	0.7836	1.7599	-0.2926	-0.0119	0.1996	-0.8919	-0.8595	0.3687	-0.6923	-0.7495	0.002	-0.5302	-0.5659	-0.7815	0.5208	2.2156	1.3475	-0.0375	1.7106	0.0998	-0.0594	0.3478	0.3692	-0.3352	0.4661	0.9978	0.0648	-0.3068	0.2893	0.5282	0.0296	-0.244	0.3597	0.5808	-0.2815	0.484	-0.2059	1.0134	-0.0427	-0.1592	1.8276	0.5713	0.2378	0.6219	0.1271
A_43_P22381 LOC309419 similar to type I alpha phosphatidylinositol-4-phosphate 5-kinase variant (LOC309419)	0.1416	-0.2546	-0.263	0.0883	0.09	0.3933	-0.6188	0.6682	1.9455	0.147	-0.0667	-0.3143	-0.1339	-0.3138	-0.9634	0.1233	-0.3741	0.2232	-0.1246	-0.1283	-0.2564	-0.2404	0.228	-0.0092	-0.0357	0.6105	0.4056	0.0371	-0.1562	0.084	-0.2322	0.5685	0.121	-0.8491	-0.1422	0.1238	0.0935	0.1145	0.0346	-0.1756	0.2692	-0.1504	0.6691	-0.4484	0.7386	0.0922	-0.2347	0.0744	0.1383
A_42_P742163 Diap1_predicted similar to p140mDia (LOC307483)	0.5055	0.7145	1.0686	0.3446	0.2155	0.2416	0.2954	-0.0114	0.3856	-0.3585	-0.7889	-0.9351	0.5498	0.4377	0.567	-0.8419	-0.8654	-0.8355	-0.0982	0.1429	0.1607	-0.2474	0.015	-0.1636	-0.0118	-0.1889	0.1635	0.1552	-0.4077	-0.6165	-0.1583	-0.845	-0.6354	-0.4962	-0.7536	-0.5395	-0.4304	-0.1867	-0.2115	0.3323	0.1801	-0.3634	-0.0304	-0.2418	-0.3644	-0.2855	-0.0106	0.2519	-6e-04
A_43_P16248 Baiap2 Brain-specific angiogenesis inhibitor 1-associated protein 2	-0.1223	0.2413	0.5718	-0.046	2e-04	-0.2376	-0.1017	-0.0988	-0.1452	-0.4295	-0.1494	-0.0584	-0.3393	-0.4611	-0.5153	-0.0994	-0.2075	-0.2483	-0.1128	2.0389	0.2226	-0.105	0.7938	0.0149	-0.0728	0.0724	0.1049	0.0508	0.6034	1.1	-0.1944	0.1981	0.3153	0.0883	0.1661	-0.0825	0.2927	0.4917	-0.1025	0.2882	-0.1079	1.6451	-0.0313	-0.0107	1.6855	0.8252	0.0054	0.5294	-0.0421
A_43_P13057 Baiap2 brain-specific angiogenesis inhibitor 1-associated protein 2 (Baiap2)	-0.0515	-0.2345	0.0068	-0.1694	-0.093	-0.091	-0.2165	-0.1494	0.0672	-0.3053	-0.3485	-0.1529	0.1545	0.1829	0.146	0.1738	0.1741	0.1202	0.2586	0.2317	0.1546	0.168	-0.105	0.0354	0.1138	0.1868	0.059	-3e-04	-0.1996	-0.2256	-0.0157	-0.1781	-0.0519	0.0322	-0.1588	-0.0635	0.1278	0.1931	-0.0431	-0.1446	-0.0436	-0.0025	-0.0502	-0.0915	-0.1253	-0.0851	-0.083	-0.1014	0.0735
A_42_P635666 Arpc2_predicted similar to actin related protein 2/3 complex subunit 2; ARP2/3 protein complex subunit 34 (LOC301511)	0.2694	0.6565	0.5821	0.0456	0.2515	0.5419	0.0916	0.0127	-0.0138	0.529	0.5797	0.8582	-0.1162	-0.0826	0.1665	0.3038	0.242	0.1888	0.2084	0.8552	0.4201	0.0335	0.9712	0.2463	-0.1308	-0.0038	0.0609	0.0648	0.3493	0.5413	0.0426	0.018	0.2347	0.2379	0.0802	0.1844	0.3003	0.3553	0.0954	0.3549	0.1554	0.9938	0.0907	0.1865	1.4646	0.4742	0.1966	0.3697	0.0801
A_42_P598501 Baiap2 Brain-specific angiogenesis inhibitor 1-associated protein 2	0.0938	0.4128	0.9059	-0.0931	0.2218	0.7159	-0.197	0.0074	-0.0483	0.0797	-0.245	-0.0186	-0.2828	-0.3595	-0.4555	-0.2731	0.0198	0.6375	-0.5895	0.472	0.0025	-0.3368	0.9414	-0.1699	-0.4519	-0.2771	-0.7383	0.2047	0.4019	0.9408	0.5278	0.8593	0.9454	1.1343	0.7096	0.3064	0.7176	1.0323	0.0934	-0.2513	-0.2376	0.331	0.1204	0.1225	1.6312	-1.1744	0.0339	-0.8068	0.3368
A_43_P17578 Diap1_predicted similar to p140mDia (LOC307483)	0.1474	-0.0302	0.1701	-0.5001	0.085	0.183	0.0746	0.0324	0.2333	-0.3047	-0.3486	-0.8702	-0.0918	0.061	0.4115	-0.4184	-0.0426	-0.0076	0.2538	0.2876	0.4876	-0.0473	-0.1994	0.2069	0.2383	0.395	0.0968	0.1975	-0.3325	0.0841	0.0436	-0.0276	-0.1364	-0.7586	-0.543	-0.147	-0.007	-0.3603	-0.4316	0.0214	-0.058	-0.5038	0.0196	-0.0485	-0.4186	-0.4874	0.0032	0.1342	-0.1818
A_43_P15892 Arhgef5 Rho guanine nucleotide exchange factor (GEF) 5 (Arhgef5)	0.004	0.3077	0.9792	0.0585	0.1657	0.7702	-0.2688	0.1353	0.2607	-0.0675	-0.1218	0.2926	-0.0489	0.139	0.3258	0.1896	-0.2314	0.0588	0.0436	0.7684	0.5341	0.0984	0.1532	0.0019	0.1067	-0.0532	0.0072	0.1106	0.0473	0.2991	0.4172	-8e-04	0.3389	1.0027	0.2181	0.0498	0.3804	0.6673	-0.3052	0.2208	-0.2055	0.1114	0.1078	-0.1292	0.3564	0.1471	-0.0549	-0.1166	0.0434
A_43_P15895 Arhgef1 Rho guanine nucleotide exchange factor (GEF) 1 (Arhgef1)	-0.0111	-0.0718	-0.1367	-0.4529	0.0538	0.0092	0.0813	0.1247	0.3315	-0.0489	-0.0144	0.3271	0.1303	-0.0161	0.0943	0.0998	-0.0537	0.0482	-0.3591	-0.2186	-0.0539	-0.2472	0.114	0.1121	0.2324	0.0208	0.1117	0.013	-0.1034	-0.3574	-0.2604	0.0883	0.2931	-0.3315	0.0656	-0.0726	0.0683	0.0569	-0.2681	0.0922	-0.0982	0.2743	0	-0.01	0.0211	0.1161	-0.1722	0.0514	0.0946
A_42_P640807 Arpc4_predicted similar to actin related protein 2/3 complex, subunit 4; actin related protein 2/3 complex, subunit 4 (20 kDa) (LOC297518)	-0.145	0.5357	0.5627	-0.0519	0.3486	0.6756	-0.4082	-0.6422	-0.0694	-0.9721	-0.9027	-0.495	-0.4194	-0.5404	-0.1936	-0.3089	-0.5641	-0.6096	-0.0015	1.0438	0.7002	0.0572	1.1426	0.1485	0.0434	0.0502	0.0481	-0.356	0.2585	0.655	0.2026	0.0026	0.3201	0.5282	0.2368	-0.1146	0.1573	0.3485	-0.2758	0.2802	-0.1427	0.6011	-0.0313	-0.014	1.4183	0.2314	-0.0404	0.0977	-0.0792
A_43_P22343 Ophn1 oligophrenin 1	-0.1249	-0.2876	-0.2795	-0.3321	-0.313	-0.527	0.2646	-0.3923	-0.2892	-0.0683	0.5763	0.0696	0.0845	0.1035	0.0601	0.4152	0.0521	-0.0938	-0.2314	-0.0354	-0.1684	0.1029	-0.216	0.0968	0.054	0.16	-0.0514	-0.0495	0.0326	-0.1287	-0.0197	-0.15	0.1056	0.1793	0.0243	1e-04	0.1289	-0.1672	6e-04	0.1288	-0.0059	0.112	0.0133	0.2089	-0.4181	-0.1031	-0.093	0.0579	-0.0413
A_42_P679101 Arhgef5 Rho guanine nucleotide exchange factor (GEF) 5	0.0083	1.0372	1.8137	-0.1267	0.2176	1.686	0.3132	0.2965	-0.1476	0.4262	0.8011	1.8226	0.157	0.1263	0.7402	0.4266	0.4038	0.3565	0.15	0.9123	0.8339	0.2148	0.694	0.514	0.1035	-0.0802	0.4665	0.1162	0.3166	0.4155	-0.0284	-0.137	-0.0352	0.1009	-0.0991	0.1088	0.4863	-0.1356	0.1003	0.3384	0.2173	-1.2176	0.0707	0.1532	-0.0648	0.0482	0.1958	-0.5119	0.0135
A_43_P17360 Tln_predicted similar to talin (LOC313494)	-0.04	-0.3095	-0.3656	-0.0795	-0.1765	-0.3634	-0.1309	-0.11	-0.1003	-0.0724	-0.0205	-0.2074	0.1115	0.1821	0.1214	0.1884	0.2074	0.2747	0.1168	-0.0113	-0.0401	-0.0232	-0.3133	-0.0745	-0.0279	-0.0384	-0.0073	0.0938	0.0093	-0.2098	-0.2023	-0.2041	-0.1059	-0.2277	-0.034	0.065	-0.0294	-0.0194	0.1054	0.0466	-0.0197	-0.2439	0.0268	0.079	-0.3876	-0.0739	-0.01	-0.1279	0.2048
A_43_P20370 Diap1_predicted similar to p140mDia (LOC307483)	0.6837	0.6458	1.0485	-0.2839	-0.0065	-0.627	0.47	0.7558	0.8098	-0.0181	-0.1442	-0.4828	0.4041	-0.0695	-0.409	-0.453	-0.0934	-0.7908	0.2717	0.2552	0.8912	0.5439	0.0753	0.3979	0.4162	0.1425	0.7845	0.3555	-0.2408	-0.6396	-0.0829	-1.0226	-0.6546	-0.4945	-1.2102	-0.6327	-0.4985	-0.5254	-0.1312	0.2478	0.4707	-0.6923	0.1961	-0.0775	-0.0879	0.137	0.1778	0.5138	0.3301
lalt.pool	-0.075	2.975	3.425	-0.2	2.325	6.4	-0.225	-0.025	-0.55	0.05	0.275	1.525	0.15	-0.125	1.575	0.15	0.025	0.15	0.275	7.1	1.975	-0.15	6.025	0.675	-0.35	0.15	0.475	-0.4333	1.4167	3.5833	-0.0667	-0.6333	0.2167	1.8	0.1167	-0.9333	0.35	2.8333	-1.1	1.675	1.025	5.325	-0.125	-0.25	8.425	2.35	-0.325	1.825	-0.95
[truncated: 25 more columns]
