# Supplementary material for: Gene set enrichment analysis for non-monotone association and multiple experimental categories
Source: BMC Bioinformatics. 2008 Nov 14;9:481. doi: 10.1186/1471-2105-9-481 (PMC2636811; doi:10.1186/1471-2105-9-481)
Supplement: Additional file 2 — Sets and Expression. The intermediate analysis results of NCT compendium data set. Sets directory contains lists of identified gene sets under different across-compound (category) selection criteria. Compound specific p-values, set size, etc are provided. Expression directory contains extracted expression data for respective identified gene sets. [file 1471-2105-9-481-S2.zip › SetsAndExpression/expression/C2-6of8liverp1-Cfilter-24-blood-SA_PROGRAMMED_CELL_DEATH.txt]

geneids	1.2.Dich-24-15#-0.1	1.2.Dich-24-150#3	1.2.Dich-24-1500#3.4	1.2.Dich-48-15#-0.2	1.2.Dich-48-150#2.3	1.2.Dich-48-1500#6.4	1.2.Dich-6-15#-0.2	1.2.Dich-6-150#0	1.2.Dich-6-1500#-0.6	1.4.Dich-24-15#0	1.4.Dich-24-150#0.3	1.4.Dich-24-1500#1.5	1.4.Dich-48-15#0.2	1.4.Dich-48-150#-0.1	1.4.Dich-48-1500#1.6	1.4.Dich-6-15#0.2	1.4.Dich-6-150#0	1.4.Dich-6-1500#0.2	Brom-24-25#0.3	Brom-24-250#7.1	Brom-24-75#2	Brom-48-25#-0.2	Brom-48-250#6	Brom-48-75#0.7	Brom-6-25#-0.4	Brom-6-250#0.2	Brom-6-75#0.5	Diqu-24-10#-0.4	Diqu-24-20#1.4	Diqu-24-25#3.6	Diqu-24-5#-0.1	Diqu-48-10#-0.6	Diqu-48-20#0.2	Diqu-48-25#1.8	Diqu-48-5#0.1	Diqu-6-10#-0.9	Diqu-6-20#0.4	Diqu-6-25#2.8	Diqu-6-5#-1.1	Gala-24-100#1.7	Gala-24-25#1	Gala-24-400#5.3	Gala-48-100#-0.1	Gala-48-25#-0.2	Gala-48-400#8.4	Gala-6-100#2.4	Gala-6-25#-0.3	Gala-6-400#1.8	Mono-24-10#-1
A_42_P508784 Bcl10 B-cell CLL/lymphoma 10 (Bcl10)	-0.2531	-0.2944	-0.6228	-0.249	0.185	0.6311	0.2558	-0.0405	-0.3999	0.1522	0.1901	0.2336	0.2744	0.3031	0.5312	-0.3543	-0.4511	-0.8984	-0.005	0.4103	-0.426	0.2238	0.5146	0.3218	0.0565	-0.6149	-0.091	-1.6752	-1.5525	-1.3021	-1.2288	-0.1252	-0.0157	-0.4276	-0.403	-1.2774	-0.6445	-1.5778	-1.1274	-0.4891	-0.2712	0.0025	0.1051	0.3076	-0.237	0.0872	-0.0691	-0.0788	0.0386
A_43_P12379 Apaf1 Apoptotic peptidase activating factor 1	-0.0226	-0.0564	-0.1158	0.0558	-0.0294	0.231	0.0786	-0.031	-0.2143	-0.2026	-0.0236	-0.1561	0.0751	-0.0586	0.041	-0.0202	-0.1362	0.0636	-0.0463	0.0889	0.0266	-0.0402	-0.0221	0.0312	0.1551	6e-04	0.068	0.207	0.1118	-0.2614	-0.0203	-0.0139	0.0586	0.1871	-0.0884	-0.1831	0.1275	0.0561	-0.1761	-0.094	-0.0052	-0.0883	0.0922	0.0914	0.1601	0.0658	0.0148	-0.1573	-7e-04
A_43_P12260 Bcl2l11 BCL2-like 11 (apoptosis facilitator) (Bcl2l11), transcript variant 1	0.1479	0.2218	0.2442	0.0254	0.2322	0.0281	0.1263	-0.1956	0.1134	0.0416	0.4038	-0.2763	7e-04	-0.1328	-0.2293	-0.0293	-0.0163	-0.0282	-0.0118	0.1878	-0.0339	-0.0512	0.1866	0.0322	0.0512	0.0168	-0.0023	-0.6084	0.0146	-0.0996	-0.0326	-0.1747	-0.0731	-0.2438	-0.2329	-0.1957	-0.2922	0.0229	-0.0268	0.0198	-0.1505	0.2143	-0.1096	-0.5286	-0.0826	-0.0351	-0.0788	0.0084	-0.2475
A_43_P12293 Bid BH3 interacting domain death agonist (Bid)	0.0052	0.0748	0.1468	0.0692	0.0212	0.2676	0.0498	0.009	0.0835	0.0738	-0.0096	0.0552	-0.1325	-0.0952	-0.0888	-0.0165	0.034	0.1338	0.0432	0.0684	0.017	-0.0133	-0.0349	-0.103	-0.0346	0.0755	-0.0177	0.3069	0.2375	0.3674	0.1776	0.0892	0.0617	0.1244	0.1211	0.0564	-0.007	0.1887	0.0903	0.0115	-0.0648	0.037	-0.0974	0.1575	-0.0186	0.0854	0.0893	0.085	-0.0483
A_43_P12577 Bcl2l1 Bcl2-like 1 (Bcl2l1)	-0.0134	0.0383	0.1114	-0.0142	0.0809	0.2541	0.0338	0.0533	0.0012	-0.0869	0.0127	0.0126	-0.1535	0.1861	-0.0028	-0.1474	0.093	0.0349	0.0182	-0.2236	0.0267	0.2895	0.0676	-0.1474	0.1552	0.268	-0.0283	0.3878	0.2128	0.1102	0.0636	0.3101	-0.0783	-0.1934	0.0038	0.0204	0.2528	-0.3044	0.2215	0.3224	0.3186	-0.2643	-0.1455	-0.092	-0.4217	-0.2014	-0.1173	0.1375	0.1986
A_43_P12940 Bak1 BCL2-antagonist/killer 1	-0.136	-0.0583	-0.4963	-0.206	0.0062	0.0118	-0.1101	-0.2633	-0.3416	-0.1336	-0.3092	-0.2022	-0.0374	-0.0912	0.0335	-0.222	-0.2174	-0.4884	-0.051	-0.0818	-0.1168	0.0376	0.2156	0.0869	-0.1472	-0.2588	-0.2185	-0.5504	-0.6265	-0.5082	-0.432	-0.1159	0.1006	-0.0288	-0.1238	-0.4128	-0.4609	-0.6096	-0.3354	-0.272	-0.0657	-0.0481	-0.1879	-0.1834	-0.3414	-0.0618	-0.0249	-0.3418	-0.0104
A_43_P15531 Bcl2 B-cell leukemia/lymphoma 2 (Bcl2)	0.1013	-0.0584	-0.04	0.0953	-0.0594	0.0492	0.1846	0.318	0.3196	3e-04	0.3353	0.1898	0.4746	0.2792	0.4276	-0.0834	-0.0414	0.1172	-0.1812	-0.0325	-0.026	0.1327	-0.1722	0.0929	0.1478	-0.0137	0.2158	-0.1844	-0.205	0.1285	-0.1977	-0.1526	-0.1966	-0.374	-0.0849	0.0159	-9e-04	-0.103	0.0524	0.0993	0.1829	-0.0621	0.283	-0.0731	0.2262	0.1434	0.1296	-0.0696	0.0312
A_42_P466926 Bad bcl2-associated death promoter (Bad)	0.096	-0.1187	0.1872	-0.5163	0.0992	-0.1641	0.0237	0.4484	-0.0327	-0.0448	0.0061	-0.0547	0.2668	-0.0191	0.3695	-0.0213	-0.4302	-0.2	-0.108	-0.0147	0.0564	-0.2176	0.1972	0.0382	0.0851	-0.3523	0.0235	-0.5042	-0.6738	-0.5646	-1.4849	0.201	-0.0175	-0.1544	-0.0498	-0.221	-0.3708	-0.6962	0.0479	-0.046	-0.0241	0.1492	-0.2319	0.4285	-0.3281	-0.2566	0.01	-0.1181	-0.1689
A_42_P693093 Casp9 caspase 9 (Casp9)	0.1267	0.0957	0.1697	0.0295	-0.0094	0.0572	0.0498	-0.0392	0.0016	-0.0781	-0.1718	0.0183	-0.2592	-0.2117	0.147	0.1845	0.2354	0.2196	-0.0387	-0.0957	0.0154	0.0058	0.0092	-0.0221	-0.0461	-0.0788	-0.2222	0.0791	0.2294	0.0857	0.1836	0.2686	0.2151	0.4822	0.1719	0.1115	0.1111	0.2202	0.166	0.0294	-0.1417	0.5138	-0.0695	0.1839	0.3112	-0.0467	0.1037	0.3322	0.2766
A_42_P570313 Ces3 carboxylesterase 3 (Ces3)	0.0617	0.1282	0.235	0.1642	-0.019	0.0173	-0.1252	-0.0198	0.0163	0.0627	0.0778	-0.0301	-0.3016	-0.1261	-0.4114	0.1135	0.1722	0.2987	0.1106	0.2085	0.1443	-0.0935	0.0264	-0.0271	-0.2463	0.1818	-0.1762	0.8258	0.9318	0.4388	0.5589	0.0212	-0.0279	0.2327	0.0468	0.1267	0.1385	0.6446	0.1686	0.1353	0.0439	-0.1728	-0.0161	-0.0544	0.108	0.099	0.0651	0.0299	0.0562
A_43_P11800 Bax Bcl2-associated X protein (Bax)	-0.2094	-0.0971	-0.3505	-0.2476	0.1207	0.0393	0.1237	-0.1704	-0.0447	-0.0038	-0.0774	0.1115	-0.2155	-0.2128	0.023	-0.2544	-0.1635	-0.2846	-0.1	-0.3621	-0.0902	-0.2927	0.2112	-0.1848	0.3014	0.1722	0.4042	-0.9092	-0.6699	0.0536	-0.7608	0.1901	0.2094	-0.066	0.2738	-0.0222	-0.496	-0.9615	-0.0097	0.0312	0.0543	0.034	-0.2371	0.0777	-0.3366	-0.0826	0.0681	-0.0545	0.0584
lalt.pool	-0.075	2.975	3.425	-0.2	2.325	6.4	-0.225	-0.025	-0.55	0.05	0.275	1.525	0.15	-0.125	1.575	0.15	0.025	0.15	0.275	7.1	1.975	-0.15	6.025	0.675	-0.35	0.15	0.475	-0.4333	1.4167	3.5833	-0.0667	-0.6333	0.2167	1.8	0.1167	-0.9333	0.35	2.8333	-1.1	1.675	1.025	5.325	-0.125	-0.25	8.425	2.35	-0.325	1.825	-0.95
[truncated: 25 more columns]
