# Supplementary material for: Gene set enrichment analysis for non-monotone association and multiple experimental categories
Source: BMC Bioinformatics. 2008 Nov 14;9:481. doi: 10.1186/1471-2105-9-481 (PMC2636811; doi:10.1186/1471-2105-9-481)
Supplement: Additional file 2 — Sets and Expression. The intermediate analysis results of NCT compendium data set. Sets directory contains lists of identified gene sets under different across-compound (category) selection criteria. Compound specific p-values, set size, etc are provided. Expression directory contains extracted expression data for respective identified gene sets. [file 1471-2105-9-481-S2.zip › SetsAndExpression/expression/C2-6of8liverp1-Cfilter-24-liver-SA_PROGRAMMED_CELL_DEATH.txt]

geneids	1.2.Dich-24-15#-0.1	1.2.Dich-24-150#3	1.2.Dich-24-1500#3.4	1.2.Dich-48-15#-0.2	1.2.Dich-48-150#2.3	1.2.Dich-48-1500#6.4	1.2.Dich-6-15#-0.2	1.2.Dich-6-150#0	1.2.Dich-6-1500#-0.6	1.4.Dich-24-15#0	1.4.Dich-24-150#0.3	1.4.Dich-24-1500#1.5	1.4.Dich-48-15#0.2	1.4.Dich-48-150#-0.1	1.4.Dich-48-1500#1.6	1.4.Dich-6-15#0.2	1.4.Dich-6-150#0	1.4.Dich-6-1500#0.2	Brom-24-25#0.3	Brom-24-250#7.1	Brom-24-75#2	Brom-48-25#-0.2	Brom-48-250#6	Brom-48-75#0.7	Brom-6-25#-0.4	Brom-6-250#0.2	Brom-6-75#0.5	Diqu-24-10#-0.4	Diqu-24-20#1.4	Diqu-24-25#3.6	Diqu-24-5#-0.1	Diqu-48-10#-0.6	Diqu-48-20#0.2	Diqu-48-25#1.8	Diqu-48-5#0.1	Diqu-6-10#-0.9	Diqu-6-20#0.4	Diqu-6-25#2.8	Diqu-6-5#-1.1	Gala-24-100#1.7	Gala-24-25#1	Gala-24-400#5.3	Gala-48-100#-0.1	Gala-48-25#-0.2	Gala-48-400#8.4	Gala-6-100#2.4	Gala-6-25#-0.3	Gala-6-400#1.8	Mono-24-10#-1
A_42_P508784 Bcl10 B-cell CLL/lymphoma 10 (Bcl10)	-0.1521	0.4011	1.3308	0.3237	0.3315	0.862	-0.1803	0.1519	-0.3298	-0.8413	-0.3011	-0.2506	-0.4808	-0.4804	-0.4638	-0.5591	-0.719	-0.695	-0.2792	0.8889	0.3046	-0.0193	0.3827	0.0431	-0.1413	0.4537	0.2907	-0.0682	0.2176	0.6623	0.3669	-0.0292	0.3108	0.6415	0.1638	-0.2496	0.488	1.0495	-0.2168	0.0174	0.061	0.9015	-0.059	0.0083	0.4769	0.7745	0.1036	0.0056	-0.1894
A_43_P12379 Apaf1 Apoptotic peptidase activating factor 1	0.1689	0.0284	0.3498	0.0516	-0.0146	-0.1358	0.139	0.1672	0.0425	0.1265	-0.1092	-0.0838	-0.0257	-0.2376	-0.5426	-0.113	-0.4498	-0.2662	-0.0792	0.2676	-0.1082	-0.1336	0.259	-0.0672	0.0046	-0.1138	-0.1056	-0.0353	0.1012	0.041	-0.0273	0.1428	0.0791	-0.108	-0.0252	-0.3211	-0.0728	0.0666	-0.0345	-0.0231	0.0406	0.1583	0.0983	-0.094	0.6884	0.041	-0.1292	0.1648	0.0196
A_43_P12260 Bcl2l11 BCL2-like 11 (apoptosis facilitator) (Bcl2l11), transcript variant 1	-0.0263	0.1275	0.4063	-0.128	-0.0329	0.5158	0.0338	0.0976	0.0754	0.0302	-0.0339	0.204	0.1974	0.074	0.0248	0.2361	0.1312	0.3259	0.0168	0.1473	-0.045	0.0104	-0.1848	-0.0412	-0.0266	0.1536	0.0361	0.1038	-0.0105	0.0479	-0.0478	0.1374	0.1065	0.0108	0.0069	0.0784	0.1112	0.1608	0.0186	-0.1671	-0.0485	-0.0372	0.0672	0.028	0.0183	0.124	-0.0249	0.1346	0.1579
A_43_P12293 Bid BH3 interacting domain death agonist (Bid)	-0.085	0.8001	1.4198	0.0478	0.1404	0.384	-0.172	-0.115	-0.5041	-0.3724	0.0854	0.5471	-0.2252	-0.3879	-0.1565	-0.0506	-0.2973	-0.4099	-0.0338	0.6314	0.308	-0.0332	0.1648	-0.0511	-0.0089	0.052	0.1184	-0.0346	0.4188	0.9266	0.0817	-0.0169	0.1334	0.1773	0.2961	-0.0382	0.2429	0.1085	-0.1223	-0.0341	-0.1476	0.2205	-0.0538	-0.0451	0.5024	-0.1208	-0.0722	-0.0469	0.0252
A_43_P12577 Bcl2l1 Bcl2-like 1 (Bcl2l1)	0.136	-0.0395	0.0975	-0.3888	0.0417	-0.2082	-0.1305	0.2871	-0.155	0.2858	0.3444	0.4799	-0.0952	-0.1319	0.1267	0.2411	0.236	-0.112	-0.355	0.0735	-0.0967	0.0156	-0.0286	-0.0727	0.121	-0.1352	-0.0776	-0.1512	-0.0662	0.0964	-0.3965	-0.0067	-0.0456	-0.3674	0.1065	0.0938	0.3952	0.7336	0.2661	0.0409	-0.1523	-0.0583	-0.0872	-0.0261	-0.1749	-0.4901	-0.1504	0.1136	-0.1712
A_43_P12940 Bak1 BCL2-antagonist/killer 1	-0.121	1.0938	1.0494	0.0391	0.5203	0.6804	0.0394	-0.0275	0.0289	0.1477	-0.0285	0.3821	-0.2167	-0.1267	-0.4055	-0.0062	-0.1102	0.1259	-0.1479	1.9479	0.9689	-0.1133	2.057	0.2348	0.0189	0.0519	0.2249	-0.1256	0.5126	0.9338	0.1264	-0.0439	0.6095	0.9563	0.0931	-0.224	0.0792	0.2861	-0.1643	0.6195	-2e-04	1.8739	0.0386	-0.1682	2.3803	0.6785	-0.0536	0.3877	0.195
A_43_P15531 Bcl2 B-cell leukemia/lymphoma 2 (Bcl2)	-0.0606	0.0602	-0.165	0.0222	0.1392	0.2132	0.089	0.1116	-0.0212	0.2446	0.0031	0.3575	0.2434	0.131	0.2713	-0.0355	0.1232	0.2196	0.1103	-0.2434	0.0926	-0.1214	0.1997	-0.1088	-0.1332	0.1248	-0.0653	-0.0445	0.0265	-0.0909	-0.0805	-0.1676	-0.1662	0.1055	0.0082	-0.1769	-0.0691	-0.3944	-0.072	0.159	0.1414	0.0525	2e-04	0.0243	0.4885	-0.225	0.0136	0.0679	-0.0242
A_42_P466926 Bad bcl2-associated death promoter (Bad)	0.0129	0.5209	-0.119	0.112	0.4522	0.7571	-0.4206	-0.6232	-0.4916	-0.7574	-0.6455	-0.0962	0.0167	-0.0168	0.1658	-0.1888	-0.1886	-0.471	0.1654	0.325	0.2944	0.0501	0.5344	0.2521	-0.2052	-0.1244	-0.3682	0.0336	0.2982	0.6782	0.1821	-0.0385	0.285	0.6197	0.1341	-0.0127	0.2807	0.0561	-0.1374	0.0493	-0.215	-0.0081	0.0858	-0.0402	0.9047	-0.1774	-0.0144	-0.0325	-0.093
A_42_P693093 Casp9 caspase 9 (Casp9)	0.1262	0.5709	0.7199	-0.0397	0.3153	0.6495	-0.1598	-0.2214	-0.1165	0.1946	0.3092	0.4872	0.0691	0.0338	0.3597	0.1488	0.0239	0.0192	0.2527	0.6066	0.6456	0.1542	1.0434	0.3421	-0.3126	-0.2387	-0.6074	-0.0436	0.395	0.6452	0.1109	0.1457	0.4319	0.4714	0.2367	0.1178	-0.021	-0.3971	0.119	0.5087	0.0604	0.3254	0.1754	0.205	1.598	-1.146	0.0576	-0.5959	-0.0251
A_42_P570313 Ces3 carboxylesterase 3 (Ces3)	0.0888	-1.1178	-0.9064	0.0993	-0.7056	-1.8609	0.0192	-0.1982	-0.1376	0.0473	0.1776	-0.31	0.0776	0.1137	-0.2712	-0.1592	-0.1975	-0.0709	0.0784	-1.8244	-0.3648	-0.1085	-3.5397	-0.7091	-0.1782	-0.1476	-0.2915	0.9783	0.031	-0.347	0.1932	0.2848	0.0292	0.278	-0.0051	-0.1084	-0.1579	-0.1803	0.0092	0.0934	0.3056	0.2364	-0.0672	0.0324	-3.4013	0.3652	0.0891	0.4013	0.0344
A_43_P11800 Bax Bcl2-associated X protein (Bax)	0.0111	1.4224	0.884	0.2426	0.7278	1.6377	-0.3019	-0.133	-0.5299	-1.0413	-0.7042	0.4296	-0.3329	-0.3544	0.1817	-0.336	-0.391	-0.5951	0.1611	1.4122	1.0978	-0.3195	1.0829	-0.1407	-0.1316	-0.1823	-0.0172	-0.3892	0.3496	1.0982	-0.1209	0.0571	0.2065	0.2522	0.2511	-0.1105	0.3968	0.2951	-0.1566	0.8091	-0.2902	0.398	-0.1556	-0.0669	1.36	-0.051	-0.0075	0.0227	0.5432
lalt.pool	-0.075	2.975	3.425	-0.2	2.325	6.4	-0.225	-0.025	-0.55	0.05	0.275	1.525	0.15	-0.125	1.575	0.15	0.025	0.15	0.275	7.1	1.975	-0.15	6.025	0.675	-0.35	0.15	0.475	-0.4333	1.4167	3.5833	-0.0667	-0.6333	0.2167	1.8	0.1167	-0.9333	0.35	2.8333	-1.1	1.675	1.025	5.325	-0.125	-0.25	8.425	2.35	-0.325	1.825	-0.95
[truncated: 25 more columns]
