# Supplementary material for: Gene set enrichment analysis for non-monotone association and multiple experimental categories
Source: BMC Bioinformatics. 2008 Nov 14;9:481. doi: 10.1186/1471-2105-9-481 (PMC2636811; doi:10.1186/1471-2105-9-481)
Supplement: Additional file 2 — Sets and Expression. The intermediate analysis results of NCT compendium data set. Sets directory contains lists of identified gene sets under different across-compound (category) selection criteria. Compound specific p-values, set size, etc are provided. Expression directory contains extracted expression data for respective identified gene sets. [file 1471-2105-9-481-S2.zip › SetsAndExpression/expression/C2-6of8liverp1-Cfilter-26-blood-EPHA4PATHWAY.txt]

geneids	1.2.Dich-24-15#-0.1	1.2.Dich-24-150#3	1.2.Dich-24-1500#3.4	1.2.Dich-48-15#-0.2	1.2.Dich-48-150#2.3	1.2.Dich-48-1500#6.4	1.2.Dich-6-15#-0.2	1.2.Dich-6-150#0	1.2.Dich-6-1500#-0.6	1.4.Dich-24-15#0	1.4.Dich-24-150#0.3	1.4.Dich-24-1500#1.5	1.4.Dich-48-15#0.2	1.4.Dich-48-150#-0.1	1.4.Dich-48-1500#1.6	1.4.Dich-6-15#0.2	1.4.Dich-6-150#0	1.4.Dich-6-1500#0.2	Brom-24-25#0.3	Brom-24-250#7.1	Brom-24-75#2	Brom-48-25#-0.2	Brom-48-250#6	Brom-48-75#0.7	Brom-6-25#-0.4	Brom-6-250#0.2	Brom-6-75#0.5	Diqu-24-10#-0.4	Diqu-24-20#1.4	Diqu-24-25#3.6	Diqu-24-5#-0.1	Diqu-48-10#-0.6	Diqu-48-20#0.2	Diqu-48-25#1.8	Diqu-48-5#0.1	Diqu-6-10#-0.9	Diqu-6-20#0.4	Diqu-6-25#2.8	Diqu-6-5#-1.1	Gala-24-100#1.7	Gala-24-25#1	Gala-24-400#5.3	Gala-48-100#-0.1	Gala-48-25#-0.2	Gala-48-400#8.4	Gala-6-100#2.4	Gala-6-25#-0.3	Gala-6-400#1.8	Mono-24-10#-1
A_43_P11780 Itgb1 integrin beta 1 (Itgb1)	-0.1989	0.2004	0.111	0.1919	0.2238	0.1838	0.1574	0.3408	-0.2464	0.8224	0.2172	0.4698	0.5346	0.8959	1.2576	0.3652	0.1724	0.1453	-0.2953	-0.375	-0.308	0.1954	-0.1542	0.1186	0.5633	-0.3059	-0.0683	-0.5042	-0.697	0.0934	-1.4565	0.3817	0.1458	-0.0336	-0.0115	-0.2589	-0.0609	-0.3945	-0.3175	0.4755	0.5488	0.6603	0.748	-0.1555	0.4357	-0.2436	-0.2825	0.0388	-0.3152
A_43_P11721 Selp Selectin, platelet	0.026	0.0599	0.4746	0.1742	0.0808	0.3358	0.1285	0.027	-0.0301	-0.0394	0.0818	0.1864	0.2032	-0.1532	-0.0795	-0.1387	0.1383	0.2014	0.1748	0.2081	0.0019	0.0446	-0.0906	-0.1379	-0.1355	0.0029	0.0356	-0.0605	-0.0121	0.3608	0.1592	-0.222	0.1729	0.2998	0.121	-0.1274	0.2768	0.6148	-0.1057	0.6588	0.0883	-0.1539	-0.3476	0.2412	0.1698	0.1665	-0.1667	-0.1134	0.1076
A_42_P837568 NCAML1 neural cell adhesion molecule L1	0.0594	-0.1384	-0.2039	0.1211	0.1092	0.2602	0.0185	0.1815	-0.2442	0.0774	-0.0551	-0.1259	0.4887	0.4063	0.2704	0.0883	-0.098	0.3796	0.0334	0.0323	0.0059	0.3271	-0.1846	0.1964	0.0955	-0.1964	-0.0797	-0.1308	-0.2845	-0.574	-0.0132	-0.0711	-0.0372	0.1254	-0.254	-0.3059	0.2296	-0.1002	-0.3198	-0.0949	0.105	0.2456	0.1714	-0.2106	0.2508	-2e-04	-0.2372	0.0996	-0.0301
A_43_P15748 Ephb1 Eph receptor B1	-0.2401	0.1899	-0.4045	-0.1579	-0.0619	-0.3864	-0.4928	-0.2506	0.0094	-0.0433	0.0263	0.2145	-0.408	0.0892	0.1431	-0.4736	0.1274	0.0142	0.177	-0.2624	-0.0596	-0.0502	0.115	-0.1183	0.0721	0.248	0.1736	-0.8535	-0.0107	-0.0527	0.2136	0.1138	0.0064	0.0475	0.1293	-0.0473	-0.0882	-0.1604	-0.0866	-0.064	-0.1861	-0.0719	0.0894	0.0026	-0.4615	-0.1658	-0.201	-0.0871	-0.0576
A_43_P15306 Lyn Yamaguchi sarcoma viral (v-yes-1) oncogene homolog	-0.2942	0.0318	0.3115	-0.1438	0.0456	0.4394	0.0324	-0.1649	-0.3267	-0.2668	-0.418	-0.0181	-0.4314	-0.558	-0.169	-0.1984	-0.0882	-0.4074	0.1054	0.5473	0.0833	0.0699	0.515	0.1405	0.2831	-0.3262	0.1311	-0.3433	-0.2287	-0.1208	-0.2216	0.2302	0.2411	0.5585	0.0266	-0.4424	-0.2261	-0.522	-0.4284	-0.242	-0.3527	-0.0393	-0.3635	0.0746	0.1993	-0.0836	0.1586	0.0249	0.0788
A_43_P13244 Rap1b RAS related protein 1b (Rap1b)	-0.4969	0.1754	-0.1154	-0.0654	0.3512	0.9786	0.1933	-0.2936	-0.3584	0.0918	0.131	0.2473	-0.3247	-0.3259	0.0214	0.1747	0.089	-0.4534	0.0487	-1.0484	0.0986	-0.2401	0.8529	0.131	0.0967	0.1909	0.4654	0.551	0.6951	0.3799	0.2534	0.5877	0.5083	1.3108	0.3445	-0.4504	0.1093	0.1321	-0.5724	-0.4475	-0.1831	0.5214	-0.4976	0.3147	0.6669	0.124	0.2045	-0.0465	0.2369
A_43_P13722 Fyn Fyn proto-oncogene	0.1799	0.0311	0.1247	0.0514	-0.0503	-0.1738	0.0794	0.1855	0.3314	0.1175	0.1041	0.2004	0.2693	0.3618	0.1992	0.1612	0.1565	0.3315	-0.009	0.068	0.0225	-0.082	-0.2527	-0.1786	-0.0131	0.0769	0.0098	-0.1201	-0.2094	0.3647	-0.0744	-0.2277	-0.2011	-0.3349	-0.0556	0.3192	0.0999	0.1542	0.3621	0.2471	0.0996	0.1641	0.3527	0.2577	0.127	0.1934	0.0451	0.2384	0.1242
A_42_P463754 Itga1 Integrin alpha 1	-0.0476	-0.2154	-0.4517	-0.1246	0.0604	0.0434	0.1033	0.0591	-0.1316	0.0475	-0.1198	-0.0945	0.1569	0.0757	0.0453	-0.2098	-0.2174	-0.5508	-0.0872	0.0585	-0.2239	0.3511	0.0173	0.3195	-0.0431	-0.1916	-0.0866	-0.6722	-0.7854	-1.1627	-0.6898	-0.1219	-0.1175	-0.309	-0.4402	-0.783	-0.3413	-0.7148	-0.607	-0.2904	-0.1385	-0.017	-0.0475	-0.1684	-0.2682	-0.2552	-0.0507	-0.0814	-0.0618
A_43_P13869 Itga1 Integrin alpha 1	-0.0849	-0.052	0.004	0.0596	0.0047	0.0686	-0.0617	-0.0549	-1e-04	-0.2132	-0.107	-0.3183	-0.4015	-0.2325	-0.3667	-0.1061	-0.1257	-0.1443	-0.085	0.0124	-0.0381	0.0186	-0.071	0.0409	0.1248	0.0793	0.1408	0.2753	0.3567	0.1522	0.2347	0.117	0.0542	0.157	0.1541	0.1869	0.3266	0.4891	0.2241	-0.1566	-0.1498	-0.199	0.0278	-0.2205	0.0524	-0.0353	-0.0622	-0.2066	-0.0314
A_43_P19767 Fyn Fyn proto-oncogene	0.1602	0.0936	0.1777	0.0796	-0.0322	-0.1592	-0.1271	0.0648	0.1775	0.1779	0.2387	0.1502	0.0984	0.1248	0.0638	0.104	0.1951	0.3085	-0.0171	-0.0045	0.0297	-0.0014	-0.175	-0.1168	-0.1678	-0.0216	-0.2204	0.1006	0.1304	0.2003	0.1218	-0.1888	-0.1629	-0.1946	-0.1053	0.1801	0.1327	0.1907	0.1619	0.2261	0.1224	-0.083	0.2896	0.1887	0.0519	0.0956	0.0436	0.0899	0.1162
A_43_P10031 Rap1b RAS related protein 1b	-0.4262	0.3392	0.1019	0.0502	0.3966	0.9021	-0.0321	-0.313	-0.2272	0.4746	0.5246	0.6964	-0.1428	-0.164	0.0578	0.2007	0.2499	-0.2096	-0.0798	-1.7147	0.0676	-0.1724	0.5865	0.0756	-0.2376	0.2995	0.164	0.7724	0.8679	0.5405	0.3398	0.6787	0.4824	1.1706	0.1957	-0.3255	0.2873	0.3726	-0.5096	-0.4969	-0.2766	0.2648	-0.7235	0.1281	0.3906	0.1516	0.0482	-0.1372	0.2191
lalt.pool	-0.075	2.975	3.425	-0.2	2.325	6.4	-0.225	-0.025	-0.55	0.05	0.275	1.525	0.15	-0.125	1.575	0.15	0.025	0.15	0.275	7.1	1.975	-0.15	6.025	0.675	-0.35	0.15	0.475	-0.4333	1.4167	3.5833	-0.0667	-0.6333	0.2167	1.8	0.1167	-0.9333	0.35	2.8333	-1.1	1.675	1.025	5.325	-0.125	-0.25	8.425	2.35	-0.325	1.825	-0.95
[truncated: 25 more columns]
