# Supplementary material for: Gene set enrichment analysis for non-monotone association and multiple experimental categories
Source: BMC Bioinformatics. 2008 Nov 14;9:481. doi: 10.1186/1471-2105-9-481 (PMC2636811; doi:10.1186/1471-2105-9-481)
Supplement: Additional file 2 — Sets and Expression. The intermediate analysis results of NCT compendium data set. Sets directory contains lists of identified gene sets under different across-compound (category) selection criteria. Compound specific p-values, set size, etc are provided. Expression directory contains extracted expression data for respective identified gene sets. [file 1471-2105-9-481-S2.zip › SetsAndExpression/expression/C2-6of8liverp1-Cfilter-26-liver-EPHA4PATHWAY.txt]

geneids	1.2.Dich-24-15#-0.1	1.2.Dich-24-150#3	1.2.Dich-24-1500#3.4	1.2.Dich-48-15#-0.2	1.2.Dich-48-150#2.3	1.2.Dich-48-1500#6.4	1.2.Dich-6-15#-0.2	1.2.Dich-6-150#0	1.2.Dich-6-1500#-0.6	1.4.Dich-24-15#0	1.4.Dich-24-150#0.3	1.4.Dich-24-1500#1.5	1.4.Dich-48-15#0.2	1.4.Dich-48-150#-0.1	1.4.Dich-48-1500#1.6	1.4.Dich-6-15#0.2	1.4.Dich-6-150#0	1.4.Dich-6-1500#0.2	Brom-24-25#0.3	Brom-24-250#7.1	Brom-24-75#2	Brom-48-25#-0.2	Brom-48-250#6	Brom-48-75#0.7	Brom-6-25#-0.4	Brom-6-250#0.2	Brom-6-75#0.5	Diqu-24-10#-0.4	Diqu-24-20#1.4	Diqu-24-25#3.6	Diqu-24-5#-0.1	Diqu-48-10#-0.6	Diqu-48-20#0.2	Diqu-48-25#1.8	Diqu-48-5#0.1	Diqu-6-10#-0.9	Diqu-6-20#0.4	Diqu-6-25#2.8	Diqu-6-5#-1.1	Gala-24-100#1.7	Gala-24-25#1	Gala-24-400#5.3	Gala-48-100#-0.1	Gala-48-25#-0.2	Gala-48-400#8.4	Gala-6-100#2.4	Gala-6-25#-0.3	Gala-6-400#1.8	Mono-24-10#-1
A_43_P11780 Itgb1 integrin beta 1 (Itgb1)	0.2232	0.9054	1.6332	0.3369	0.2473	0.5828	0.5264	0.4726	0.7346	-0.3658	-0.2743	-0.2888	0.162	0.0045	-0.1095	-0.2594	-0.4292	-0.6984	0.2127	1.0292	0.6419	0.1518	0.8189	0.2328	0.4952	0.002	0.4818	0.1027	0.2658	0.7003	-1e-04	-0.567	-0.163	0.1824	-0.2075	-0.5451	0.032	0.4428	-0.1619	0.1934	-0.204	0.7277	-0.1979	-0.2978	0.9484	0.3252	-0.0356	0.3108	0.1866
A_43_P11721 Selp Selectin, platelet	0.1898	0.4875	0.735	-0.2418	0.257	-0.1692	0.1436	0.1174	-0.1679	-0.0392	0	-0.1484	0.2439	0	-0.0049	0.3975	0.0903	0.1719	-0.036	2.4019	0.04	-0.0905	1.2536	0.0402	-0.2015	-0.1582	0.0852	-0.024	0.4984	0.7185	-0.1366	0.3399	-0.1009	0.0174	-0.0055	-0.1583	0.4544	0.6514	0.0977	-0.1202	0.0748	1.648	-0.0642	-0.1256	1.4008	2.7153	-0.2264	1.6694	0.0762
A_42_P837568 NCAML1 neural cell adhesion molecule L1	-0.0601	-0.2902	-0.0682	-0.1879	-0.1535	-0.6497	-0.0827	0.2279	0.3624	0.0353	0.0381	-0.1633	-0.1155	-0.0596	-0.1723	0.182	0.0714	0.0952	-0.0884	-0.3698	-0.3218	-0.0618	-0.2674	-0.1223	-0.0105	0.1226	-0.0927	-0.0636	-0.1675	-0.0637	-0.0782	0.1127	-0.0545	-0.2966	0.0252	0.1403	0.0053	-0.0625	0.1882	-0.1806	0.0337	-0.4466	-0.0261	0.0023	-0.1212	0.0155	-0.0583	0.1158	-0.0295
A_43_P15748 Ephb1 Eph receptor B1	-0.02	0.4372	0.3893	0.3076	0.3267	0.1688	-0.3269	0.3582	-0.0734	-0.5168	-0.0549	-0.0266	0.1634	-0.1054	-0.1977	0.1241	-0.1076	-0.1628	-0.2056	0.2354	-0.097	0.0989	0.0888	-0.078	-0.0741	-0.162	-0.3532	-0.0372	-0.1514	-0.0348	0.0871	-0.128	0.2429	0.2547	0.1907	0.1242	0.1687	-0.1941	-0.1936	0.034	0.0924	0.0893	-0.0322	0.0037	0.8032	-0.3935	-0.0332	-0.3225	-0.1957
A_43_P15306 Lyn Yamaguchi sarcoma viral (v-yes-1) oncogene homolog	0.0074	0.3206	0.4647	0.0401	0.2178	0.1891	0.0446	-0.0801	-0.1915	0.1425	0.2759	0.3716	-0.0693	-0.0201	-0.0749	0.1185	0.1162	0.1796	-0.2523	0.8577	-0.0321	-0.1455	0.6308	-0.112	-0.114	-0.1361	-0.0261	0.0979	0.3315	0.5035	0.1184	0.2346	0.21	0.284	0.1148	0.0016	-0.0525	0.1225	-0.0082	0.1383	-0.0191	0.833	-0.0699	-0.0099	1.4334	0.0824	0.016	0.1984	0.0156
A_43_P13244 Rap1b RAS related protein 1b (Rap1b)	0.2248	0.8074	1.016	0.2824	0.4058	0.6816	0.3128	0.4365	0.0901	0.1704	0.4833	0.7246	-0.3028	-0.3229	-0.3171	-0.0595	-0.1541	-0.2194	-0.2978	0.8676	0.066	-0.1582	1.0637	-0.0387	-0.0725	0.1156	0.3097	0.1712	0.3901	0.7626	-0.0811	0.1613	0.2166	0.1852	0.0785	-0.0208	0.1709	0.2924	0.0198	0.3065	-7e-04	1.437	-0.045	0.0418	1.7133	0.4049	0.0352	0.2676	-0.0839
A_43_P13722 Fyn Fyn proto-oncogene	-0.1002	-0.2576	-0.0663	-0.0541	-0.22	-0.1346	-0.1582	0.2198	-0.2545	-0.0326	0.193	0.0893	-0.0992	0.006	-0.1124	0.1395	-0.0262	-0.131	0.0274	-0.2136	-0.1319	-0.0437	-0.0117	-0.1035	-0.0468	-0.1151	-0.0723	0.0715	0.219	-0.0326	-0.1533	0.1522	0.0944	-0.1624	0.053	0.1555	-0.0646	-0.0523	-0.1569	0.0524	-0.0578	-0.0111	-0.0781	0.1176	-0.0514	-0.2011	0.3872	0.1724	-0.1825
A_42_P463754 Itga1 Integrin alpha 1	0.0225	-0.5034	-0.178	0.1399	0.1349	0.366	-0.1468	-0.1495	0.1906	0.0328	-0.2948	-0.8973	0.1675	0.2047	0.0719	-0.316	-0.1699	-0.0594	-0.0164	0.9636	-0.0202	0.08	0.296	0.0052	0.0011	-0.0095	-0.0474	-0.0222	0.0922	-0.0804	-0.0717	-0.1056	-0.0191	0.0258	-0.1567	0.0308	0.1211	0.2357	0.0526	0.0764	0.1478	0.9066	0.0434	0.0773	0.7105	-0.0736	0.0314	0.1555	-0.1022
A_43_P13869 Itga1 Integrin alpha 1	-0.0536	-0.2743	-0.073	-0.2355	-0.1394	0.0608	-0.2278	0.4128	0.3324	0.1013	-0.2276	0.005	0.0074	-0.0112	-0.1619	0.1458	0.2446	0.1747	-0.0161	-2e-04	-0.1094	0.0817	-0.2656	-0.0518	0.1208	0.5273	0.1874	0.1111	-0.1512	0.0492	0.0658	0.2344	-0.0578	-0.02	-0.0817	0.1587	-0.0672	0.546	0.1231	-0.122	0.0434	-0.1872	-0.0872	-0.2994	-0.2048	0.1994	0.0959	0.0562	0.68
A_43_P19767 Fyn Fyn proto-oncogene	-0.0467	-0.2274	-0.1591	-0.2025	-0.3819	-0.3932	-0.0212	-0.0298	0.0632	0.1889	-0.1032	0.0884	-0.1806	0.1158	-0.1673	0.11	0.1632	0.0676	0.0774	-0.0981	-0.0118	0.0588	-0.1914	-0.0104	0.0268	0.098	-0.0615	-0.0251	0.0178	-0.1276	-0.1221	0.0566	-0.0739	-0.2074	0.035	0.0582	-0.01	-0.023	0.0087	-0.0193	-0.0366	-0.0529	-0.1278	0.1164	-0.3757	0.0285	-0.023	0.0294	-0.1083
A_43_P10031 Rap1b RAS related protein 1b	0.3045	0.5369	0.4539	0.2136	0.3106	0.2622	0.2987	0.2265	0.0167	0.2446	0.4588	0.3663	-0.3727	-0.3952	-0.1778	0.0564	-0.0727	-0.1757	-0.2146	0.023	-0.1976	-0.31	0.4913	-0.2119	-0.1994	-0.2049	-0.0713	0.0985	0.3389	0.5932	-0.0656	0.0595	0.062	-0.0876	0.0879	-0.0213	0.1089	0.1612	-0.0033	0.0574	-0.0188	0.6642	-0.1338	-0.0368	0.9706	0.4643	0.0121	0.3176	-0.0577
lalt.pool	-0.075	2.975	3.425	-0.2	2.325	6.4	-0.225	-0.025	-0.55	0.05	0.275	1.525	0.15	-0.125	1.575	0.15	0.025	0.15	0.275	7.1	1.975	-0.15	6.025	0.675	-0.35	0.15	0.475	-0.4333	1.4167	3.5833	-0.0667	-0.6333	0.2167	1.8	0.1167	-0.9333	0.35	2.8333	-1.1	1.675	1.025	5.325	-0.125	-0.25	8.425	2.35	-0.325	1.825	-0.95
[truncated: 25 more columns]
