# Supplementary material for: Gene set enrichment analysis for non-monotone association and multiple experimental categories
Source: BMC Bioinformatics. 2008 Nov 14;9:481. doi: 10.1186/1471-2105-9-481 (PMC2636811; doi:10.1186/1471-2105-9-481)
Supplement: Additional file 2 — Sets and Expression. The intermediate analysis results of NCT compendium data set. Sets directory contains lists of identified gene sets under different across-compound (category) selection criteria. Compound specific p-values, set size, etc are provided. Expression directory contains extracted expression data for respective identified gene sets. [file 1471-2105-9-481-S2.zip › SetsAndExpression/expression/C2-6of8liverp1-Cfilter-28-blood-FLAGELLAR_ASSEMBLY.txt]

geneids	1.2.Dich-24-15#-0.1	1.2.Dich-24-150#3	1.2.Dich-24-1500#3.4	1.2.Dich-48-15#-0.2	1.2.Dich-48-150#2.3	1.2.Dich-48-1500#6.4	1.2.Dich-6-15#-0.2	1.2.Dich-6-150#0	1.2.Dich-6-1500#-0.6	1.4.Dich-24-15#0	1.4.Dich-24-150#0.3	1.4.Dich-24-1500#1.5	1.4.Dich-48-15#0.2	1.4.Dich-48-150#-0.1	1.4.Dich-48-1500#1.6	1.4.Dich-6-15#0.2	1.4.Dich-6-150#0	1.4.Dich-6-1500#0.2	Brom-24-25#0.3	Brom-24-250#7.1	Brom-24-75#2	Brom-48-25#-0.2	Brom-48-250#6	Brom-48-75#0.7	Brom-6-25#-0.4	Brom-6-250#0.2	Brom-6-75#0.5	Diqu-24-10#-0.4	Diqu-24-20#1.4	Diqu-24-25#3.6	Diqu-24-5#-0.1	Diqu-48-10#-0.6	Diqu-48-20#0.2	Diqu-48-25#1.8	Diqu-48-5#0.1	Diqu-6-10#-0.9	Diqu-6-20#0.4	Diqu-6-25#2.8	Diqu-6-5#-1.1	Gala-24-100#1.7	Gala-24-25#1	Gala-24-400#5.3	Gala-48-100#-0.1	Gala-48-25#-0.2	Gala-48-400#8.4	Gala-6-100#2.4	Gala-6-25#-0.3	Gala-6-400#1.8	Mono-24-10#-1
A_43_P10946 Bat2 chromosome 20, major histocompatibility complex, assembled from 40 BACs, strain Brown Norway (BN/ssNHsd), RT1n haplotype; segment 5/11.	0.0176	0.1358	0.1649	0.0362	-0.0362	-0.1188	0.1318	-0.0307	0.2128	-0.0211	0.0748	-0.1501	-0.0765	-0.0073	-0.229	-0.1592	0.0775	0.1545	-0.0463	0.125	0.0302	-0.0179	0.0298	0.0866	0.098	0.1787	-0.2118	0.4787	0.3098	0.452	0.3876	-0.0483	-0.0358	0.0322	-0.0985	0.2391	0.1668	0.4857	0.1908	0.0121	-0.0103	-0.187	-0.2437	0.015	-0.0276	0.0868	-0.0023	0.3603	-0.1702
A_42_P786583 RT1.46 IkBL, vacuolar ATPase NG38, Bat1, and MHC class I antigen (RT1.46) genes, complete cds.	0.2119	-0.0741	0.1972	0.0264	-0.2241	0.0464	0.0512	0.1524	0.0495	0.096	0.2487	0.1563	-0.0205	0.0857	0.055	0.2694	0.1824	0.4722	0.0342	0.05	0.0871	-0.0112	-0.1921	-0.0513	-0.1787	-0.0912	-0.2224	0.3074	0.2088	0.2988	0.3551	0.1543	-0.0553	-0.0971	-0.0659	0.2452	0.2176	0.4585	0.2774	0.2778	0.009	-0.0056	0.1663	0.0318	-0.0323	0.1118	0.0443	0.2508	0.0202
A_43_P14260 Atp6ap1 UI-R-E0-cy-h-02-0-UI.s1 UI-R-E0 cDNA clone UI-R-E0-cy-h-02-0-UI 3' similar to gi|1401251|gb|U59509|MMU59509 Mus musculus mlrq-like protein mRNA, partial cds, mRNA sequence.	0.2153	-0.0318	0.3713	0.2446	-0.378	0.4947	0.2224	0.0306	0.124	-0.1991	0.0348	0.0112	-0.0283	-0.2063	-0.1624	-0.1889	0.0566	0.1048	-0.0626	0.18	-9e-04	0.0407	-0.1808	0.129	0.0879	0.2992	0.3976	0.0376	0.3053	0.1878	0.5531	0.1557	0.2785	0.6106	0.2467	0.4698	0.6845	0.479	0.2156	-0.2213	-0.4575	0.2802	-9e-04	0.0336	-0.1071	-0.0488	-0.1144	0.1218	-0.4234
A_43_P14222 Atp6v1f ATPase, H+ transporting, V1 subunit F (Atp6v1f)	-0.0735	0.028	-0.1654	0.0395	-0.0159	0.1232	-0.0729	-0.0949	-0.1934	-0.141	-0.1937	-0.1523	-0.1924	-0.1948	-0.0888	-0.0646	-0.1092	-0.2474	0.0731	-0.0496	0.0866	0.0288	0.109	-0.0456	-0.1013	-0.0903	-0.1032	0.3279	0.4111	0.0146	0.1812	0.0331	0.0455	0.4262	0.0805	-0.0693	0.1142	0.2348	-0.1439	-0.067	0.086	-0.0304	-0.1012	-0.1101	0.1874	-0.0066	0.0688	-0.0315	0.0422
A_43_P11066 Atp6v1a1_predicted ATPase, H+ transporting, V1 subunit A, isoform 1 (predicted)	-0.1184	0.0502	0.0137	-0.0063	0.1568	0.4141	0.0816	-0.0492	-0.094	-0.0107	-0.0509	0.1518	-0.0361	-0.1344	0.1632	0.29	0.3365	0.2274	0.0764	0.0552	0.1356	0.0077	0.4132	0.0593	-0.2122	-0.1092	-0.0856	0.2066	0.2562	0.1912	0.1599	0.1794	0.152	0.5843	0.1815	-0.0518	-0.0469	-0.0373	-0.0809	0.0542	0.0239	0.205	-0.1387	0.3549	0.5662	0.1234	0.1364	0.1646	0.216
A_43_P22329 Atp6v0a4_predicted similar to H-ATPase accessory subunit a4 (LOC296981)	0.2792	0.2302	0.2852	-0.0372	-0.3276	0.0096	0.0617	0.221	0.1523	1.2305	1.0601	0.9333	0.8089	1.0752	1.1586	-0.2088	-0.245	-0.3552	-0.2653	0.2926	-0.2806	0.3477	0.206	0.5094	-0.8099	-0.3046	-0.9056	-0.8757	-0.88	-1.1669	-1.451	-0.4293	-0.283	-0.8599	-1.6057	-1.0382	-0.9884	-1.1324	-0.4966	0.1654	0.1243	0.2402	0.0965	-0.9117	-0.5156	-0.1846	-0.0492	0.045	-1.4354
A_42_P823679 Atp5o ATP synthase, H+ transporting, mitochondrial F1 complex, O subunit	-0.247	-0.0573	-0.7139	-0.0349	0.1041	0.125	-0.0695	-0.2434	-0.5107	-0.3574	-0.4131	-0.3742	-0.4279	-0.3666	-0.0907	0.2314	0.1869	0.0202	0.1097	-0.482	0.037	0.1214	0.5756	0.1658	-0.0616	-0.2776	0.0151	0.4263	0.4312	-0.0813	0.5088	0.0497	0.262	1.0175	0.366	0.0093	0.1819	0.3702	-0.087	-0.127	0.0769	0.1805	-0.2951	0.0031	0.4434	-0.2215	-0.0046	-0.178	0.0919
A_43_P12679 Atp6ap1 ATPase, H+ transporting, lysosomal (vacuolar proton pump), subunit 1 (Atp6ap1)	-0.1186	-0.2537	-0.5496	-0.2106	0.1246	0.251	-0.0486	-0.5334	-0.7971	-0.291	-0.403	-0.1632	-0.5118	-0.5844	-0.2415	-0.7979	-0.7618	-1.2384	0.1263	-1.2266	-0.2241	0.0163	0.3067	0.0888	0.2946	-0.0853	0.2703	-0.9407	-0.9354	-0.705	-0.8135	0.2781	0.4369	0.336	0.0897	-0.5732	-0.6505	-1.1851	-0.6617	-0.8671	-0.674	-0.0756	-0.5212	-0.0411	-0.3082	-0.3012	0.1076	-0.4855	0.0957
A_43_P12610 Atp6v0a1 ATPase, H+ transporting, lysosomal V0 subunit a isoform 1 (Atp6v0a1)	0.089	0.1329	0.2108	0.1252	0.036	0.1583	0.1564	0.027	0.2996	0.0483	0.3229	0.3433	-0.0697	-0.2386	-0.1603	-0.1921	0.1425	0.2305	-0.2602	0.3265	0.0702	-0.1212	-0.1633	-0.0462	-0.0807	0.3036	-0.0541	0.0522	0.3788	0.1373	0.4003	-0.0699	-0.053	0.0715	-0.0261	0.1952	-0.0118	0.3069	0.286	0.1778	0.0127	-0.2947	-0.0596	0.1526	0.0707	0.0918	0.0239	0.0977	-0.1552
A_42_P455802 LOC297797 similar to MSTP042 (LOC297797)	-0.2531	-0.3408	-1.0405	-0.2176	0.1337	0.3916	0.1742	-0.2656	-0.6782	0.1111	-0.1302	-0.0505	0.4048	0.2836	0.1758	-0.5068	-0.6275	-1.3397	-0.0123	0.1754	-0.4276	0.6472	0.5364	0.6269	-0.1658	-0.7247	-0.321	-1.3887	-1.4946	-1.7656	-1.1691	-0.3101	-0.2522	-0.377	-0.7812	-1.4132	-0.8944	-1.3847	-1.2808	-0.5082	-0.0438	-0.0788	-0.0365	-0.0222	-0.1596	-0.3055	-0.1344	-0.2864	-0.3767
A_42_P460281 Atp6v0e1 ATPase, H+ transporting, V0 subunit	-0.2896	0.0888	-0.1488	0.0782	0.3437	0.2514	0.0016	-0.2265	-0.2841	-0.3625	-0.4028	-0.238	-0.5894	-0.5574	-0.3981	0.0952	0.0795	-0.2258	0.1462	-0.7603	0.2048	0.1132	0.614	0.235	-0.1044	0.1625	0.1653	0.5902	0.7139	0.2086	0.4445	0.4361	0.3531	1.0383	0.4326	0.0636	0.1939	0.2764	-0.2203	-0.0791	-0.0389	0.2225	-0.3688	-0.1007	0.4134	-0.1479	-0.0262	-0.2151	0.1829
A_43_P16458 Atp6v1c1_predicted ATPase, H+ transporting, V1 subunit C, isoform 1 (predicted) (Atp6v1c1_predicted), mRNA.	-0.4175	-0.2843	-0.163	-0.1254	0.206	0.1096	0.0339	0.0243	-0.0146	0.0801	-0.0547	0.0608	-0.1169	-0.1192	0.0821	-0.2877	-0.2886	-0.5591	-0.1536	-0.3895	-0.3699	-0.1359	0.1326	0.0044	0.547	-0.1845	0.2245	-1.1662	-1.1334	-0.2284	-1.1187	0.3591	0.3457	-0.0786	0.0995	-0.2726	-0.5848	-1.5876	-0.0965	-0.2165	-0.0199	0.0329	-0.1378	0.0769	-0.4561	-0.0743	0.025	-0.1049	0.0518
A_43_P13760 Bat2 chromosome 20, major histocompatibility complex, assembled from 40 BACs, strain Brown Norway (BN/ssNHsd), RT1n haplotype; segment 5/11.	0.0938	0.067	0.1034	-0.0326	0.1963	-0.1731	0.0454	0.028	0.1259	0.0251	-0.1537	0.249	-0.1762	0	-0.2244	0.3388	-0.2452	-6e-04	0.0402	-0.0474	-0.0862	0.2057	-0.0602	0.1214	-0.2232	0.1909	-0.2746	0.2168	-0.1304	0.0132	0.2388	-0.1001	-0.0339	0.207	-0.3267	-0.3845	0.0929	-0.0352	-0.0897	0.0829	-0.0132	-0.2743	0.1363	0.0865	0.2126	0.1342	0.1088	-0.2865	0.0745
A_42_P780597 Atp6v1f ATPase, H+ transporting, V1 subunit F (Atp6v1f)	-0.0535	0.0246	-0.1486	0.0302	-0.0161	0.0876	-0.0251	-0.0824	-0.1516	-0.1356	-0.1551	-0.1163	-0.1408	-0.1074	-0.057	-0.016	-0.0461	-0.1219	0.0416	-0.0404	0.0796	6e-04	0.0834	-0.0626	-0.0967	-0.0769	-0.0954	0.2138	0.2947	0.0355	0.0934	0.0242	0.026	0.3018	0.0415	-0.0444	0.0817	0.1444	-0.0748	-0.0146	0.0841	-0.0301	-0.0486	-0.059	0.1532	0.0527	0.0613	0.0091	0.0711
A_43_P10651 Bat2 chromosome 20, major histocompatibility complex, assembled from 40 BACs, strain Brown Norway (BN/ssNHsd), RT1n haplotype; segment 5/11.	-0.4186	0.0488	-0.7154	-0.1104	0.4715	0.2901	0.0951	-0.2727	-0.3151	-0.2887	-0.4629	-0.0412	-0.0686	-0.0703	0.2574	-0.1694	-0.336	-0.9542	0.2064	0.3079	0.16	0.1418	0.8869	0.2559	-0.0472	-0.313	0.2071	-0.5175	-0.5088	-0.0656	-0.1926	0.2506	0.3878	0.6381	0.3804	-0.4502	-0.3052	-0.9075	-0.4818	-0.6017	-0.2672	0.3668	-0.4366	-0.0246	-0.1702	0.0832	-0.0194	-0.218	0.3538
A_43_P13065 Atp6v1b2 ATPase, H+ transporting, V1 subunit B, isoform 2	0.0136	0.0639	0.1534	-0.1383	0.0423	0.3706	0.1872	-9e-04	-0.254	0.3599	0.1268	0.2225	0.1376	0.0491	0.2167	0.0628	-0.2884	0.0126	-0.0643	0.2792	-0.0398	-0.0143	-0.2591	-0.1619	0.1328	-0.0295	0.2703	-0.3339	-0.4266	0.1197	-0.4594	0.1621	0.3326	0.1776	0.0514	-0.245	-0.4088	-0.5583	-0.1965	-0.0373	-0.1057	0.2038	-0.0619	0.3392	-0.2793	0.1775	0.2006	0.273	-0.0668
A_43_P16126 Atp6v0d1_predicted ATPase, H+ transporting, V0 subunit D isoform 1 (predicted) (Atp6v0d1_predicted), mRNA.	-0.0897	0.3792	0.413	0.0228	-0.0572	0.086	-0.0162	0.2621	0.3906	-0.1214	-0.3118	-0.1482	-0.4956	-0.271	-0.2089	0.0962	0.2391	0.0437	-0.2214	-1.5309	-0.3487	-0.0192	-0.7596	-0.3655	-0.0348	0.1845	-0.0224	0.5392	0.5577	0.6764	0.6185	0.5417	0.0412	0.4566	0.4434	0.6247	0.6061	0.914	0.3367	0.4551	0.1873	-0.1528	0.0776	0.0374	0.0727	0.1651	-0.092	0.1602	0.3061
A_43_P10932 Atp6v1d ATPase, H+ transporting, lysosomal 34kDa, V1 subunit D	-0.2589	-0.3832	-0.5234	-0.1024	0.153	0.5185	-0.3578	-0.4342	-1.1101	0.803	0.4196	-0.0823	0.6959	0.4338	0.4133	0.1377	0.2268	-0.3087	-0.2934	1.142	-0.5775	0.4475	0.1411	0.222	0.1588	-1.0067	-0.4718	-0.5694	-0.2692	-0.3286	-0.9094	0.4108	0.2801	0.0382	-0.1215	-0.5136	-0.569	-0.8116	-0.3678	0.248	0.2507	0.4585	0.3496	0.2996	0.225	-0.216	-0.0031	-0.1705	-0.2723
A_43_P10238 Atp6v0b_predicted similar to ATPase, H+ transporting, V0 subunit B; ATPase, H+ transporting, lysosomal (vacuolar proton pump); ATPase, H+ transporting, lysosomal 21kDa, V0 subunit B; lysosomal 21kDa (LOC298451)	-0.1098	-0.246	-0.4882	-0.2994	-0.0428	0.0542	0.0786	-0.1574	-0.3028	-0.0798	-0.193	-0.2141	0.0026	-0.0327	-0.0663	-0.507	-0.5435	-0.77	-0.1121	-0.374	-0.2838	0.2435	0.2123	0.2182	0.3802	-0.0768	0.3359	-0.1136	-0.1139	-0.4559	-0.1124	0.0777	0.0978	0.0998	3e-04	-0.3992	-0.0505	-0.1026	-0.4623	-0.2203	-0.0755	-0.1325	-0.3038	-0.263	-0.0445	-0.3296	-0.084	-0.2812	-0.5094
A_42_P545209 Atp6v0c ATPase, H+ transporting, V0 subunit C	-0.0019	0.208	0.212	-0.152	-0.056	0.5	0.155	0.2563	0.1762	0.046	0.1118	0.0746	-0.0055	0.0739	0.2348	-0.2172	-0.1567	-0.073	0.0203	-0.1252	-0.072	-0.0584	0.077	0.018	-0.0931	0.0177	0.0682	-0.5977	-0.5953	0.0699	-0.5485	-0.1108	-0.0091	0.0605	-0.1322	-0.0783	-0.2896	-0.7263	-0.0762	0.1965	0.0901	0.2416	0.3618	0.4399	0.2064	0.2237	0.0966	0.3204	-0.1352
A_43_P21903 Atp6v1b1_predicted similar to ATPase, H+ transporting, V1 subunit B, isoform 1 (LOC312488)	0.0092	0.0988	0.2341	0.2734	-0.0757	0.0092	-0.088	0.038	-0.0076	-0.3238	-0.0623	-0.4292	-0.4832	-0.4218	-0.4674	-0.0951	0.0013	0.1654	0.0752	0.2069	0.0586	-0.0431	-0.1008	-0.0703	-0.0342	0.212	-0.0258	0.9323	1.0403	0.5803	0.9355	0.2462	0.1202	0.4808	0.1442	0.4281	0.6717	1.1717	0.373	0.0121	-0.1213	-0.1954	-0.0644	-0.0319	0.1092	0.0205	0.1368	0.1308	0.0217
lalt.pool	-0.075	2.975	3.425	-0.2	2.325	6.4	-0.225	-0.025	-0.55	0.05	0.275	1.525	0.15	-0.125	1.575	0.15	0.025	0.15	0.275	7.1	1.975	-0.15	6.025	0.675	-0.35	0.15	0.475	-0.4333	1.4167	3.5833	-0.0667	-0.6333	0.2167	1.8	0.1167	-0.9333	0.35	2.8333	-1.1	1.675	1.025	5.325	-0.125	-0.25	8.425	2.35	-0.325	1.825	-0.95
[truncated: 25 more columns]
