# Supplementary material for: Gene set enrichment analysis for non-monotone association and multiple experimental categories
Source: BMC Bioinformatics. 2008 Nov 14;9:481. doi: 10.1186/1471-2105-9-481 (PMC2636811; doi:10.1186/1471-2105-9-481)
Supplement: Additional file 2 — Sets and Expression. The intermediate analysis results of NCT compendium data set. Sets directory contains lists of identified gene sets under different across-compound (category) selection criteria. Compound specific p-values, set size, etc are provided. Expression directory contains extracted expression data for respective identified gene sets. [file 1471-2105-9-481-S2.zip › SetsAndExpression/expression/C2-6of8liverp1-Cfilter-28-liver-FLAGELLAR_ASSEMBLY.txt]

geneids	1.2.Dich-24-15#-0.1	1.2.Dich-24-150#3	1.2.Dich-24-1500#3.4	1.2.Dich-48-15#-0.2	1.2.Dich-48-150#2.3	1.2.Dich-48-1500#6.4	1.2.Dich-6-15#-0.2	1.2.Dich-6-150#0	1.2.Dich-6-1500#-0.6	1.4.Dich-24-15#0	1.4.Dich-24-150#0.3	1.4.Dich-24-1500#1.5	1.4.Dich-48-15#0.2	1.4.Dich-48-150#-0.1	1.4.Dich-48-1500#1.6	1.4.Dich-6-15#0.2	1.4.Dich-6-150#0	1.4.Dich-6-1500#0.2	Brom-24-25#0.3	Brom-24-250#7.1	Brom-24-75#2	Brom-48-25#-0.2	Brom-48-250#6	Brom-48-75#0.7	Brom-6-25#-0.4	Brom-6-250#0.2	Brom-6-75#0.5	Diqu-24-10#-0.4	Diqu-24-20#1.4	Diqu-24-25#3.6	Diqu-24-5#-0.1	Diqu-48-10#-0.6	Diqu-48-20#0.2	Diqu-48-25#1.8	Diqu-48-5#0.1	Diqu-6-10#-0.9	Diqu-6-20#0.4	Diqu-6-25#2.8	Diqu-6-5#-1.1	Gala-24-100#1.7	Gala-24-25#1	Gala-24-400#5.3	Gala-48-100#-0.1	Gala-48-25#-0.2	Gala-48-400#8.4	Gala-6-100#2.4	Gala-6-25#-0.3	Gala-6-400#1.8	Mono-24-10#-1
A_43_P10946 Bat2 chromosome 20, major histocompatibility complex, assembled from 40 BACs, strain Brown Norway (BN/ssNHsd), RT1n haplotype; segment 5/11.	-0.1149	-0.3073	-0.1543	-0.0874	-0.2019	-0.3476	0.1097	0.1358	0.1	0.1136	0.1769	0.2136	0.2696	0.1383	0.1464	0.4129	0.3315	0.3793	0.0237	-0.0774	-0.1881	0.0878	-0.199	0.028	-0.0257	0.1255	-0.0794	-0.0742	0.166	-0.0371	-0.1824	-0.0156	0.0544	-0.1265	-0.088	0.0786	-0.1528	-0.132	0.0468	-0.0773	0.0153	0.0873	0.1756	0.0957	-0.2247	0.0627	0.0852	0.0089	-0.2859
A_42_P786583 RT1.46 IkBL, vacuolar ATPase NG38, Bat1, and MHC class I antigen (RT1.46) genes, complete cds.	0.091	0.0841	0.1416	-0.0053	-0.0688	0.1166	-0.2092	0.0182	0.1276	0.0182	-0.2685	-0.0271	-0.0711	-0.2248	-0.2804	0.3468	0.024	0.0368	0.1177	0.1206	-0.0239	-0.068	-0.1544	-0.053	-0.0059	0.0157	-0.1354	-0.0157	0.0253	-0.0248	0.0808	0.0937	-0.0117	-0.0374	0.1157	0.0526	0.1337	0.4942	-0.0218	-0.1809	-0.0615	-0.1703	-0.0634	0.063	-0.1065	0.2104	-0.1208	0.253	-0.0659
A_43_P14260 Atp6ap1 UI-R-E0-cy-h-02-0-UI.s1 UI-R-E0 cDNA clone UI-R-E0-cy-h-02-0-UI 3' similar to gi|1401251|gb|U59509|MMU59509 Mus musculus mlrq-like protein mRNA, partial cds, mRNA sequence.	0.0054	-0.458	-0.2698	-0.3838	-0.1182	-0.0282	0.221	0.0239	0.2577	-0.066	-0.0755	0.4646	-0.7065	-0.1347	-0.0496	0.0466	-9e-04	0.1173	-1e-04	-0.9022	-0.3419	-0.1122	-0.4796	-0.1749	0.308	-0.0054	-0.1841	0.0289	0.2917	0.5304	-0.251	0.1662	-0.1027	-0.0766	0.0693	0.3276	0.0657	0.2361	-0.0477	0.0629	0.7356	-0.3612	0.0797	0.1188	-0.8051	0.1665	0.0522	-0.0078	0.0651
A_43_P14222 Atp6v1f ATPase, H+ transporting, V1 subunit F (Atp6v1f)	-0.0159	0.4852	0.6693	-0.1487	0.0296	0.7091	0.0856	0.1696	0.0881	0.3393	0.4272	0.8122	0.0442	-0.0111	0.2287	0.4243	0.4029	0.3583	0.2011	0.4594	0.3424	-0.0726	0.5752	-0.0059	0.0292	0.1437	0.1962	-0.0522	0.2045	0.3669	-0.2789	0.1577	-0.042	-0.2605	-0.018	0.0737	0.1224	-0.0942	0.0337	0.3436	-0.0706	0.5411	-0.0738	0.0261	0.6603	0.1456	-0.0052	0.0249	-0.0161
A_43_P11066 Atp6v1a1_predicted ATPase, H+ transporting, V1 subunit A, isoform 1 (predicted)	-0.1789	0.1628	0.1328	-0.0988	0.038	0.151	0.0042	-0.0406	-0.022	0.1061	0.4836	0.6616	0.0234	-0.0987	0.1459	0.1996	0.0515	-0.1412	-0.0181	0.3408	0.2702	-0.0148	0.8636	0.1881	-0.0651	-0.0397	-0.055	0.1077	0.2933	0.5338	-0.1598	-0.2522	-0.0274	0.0446	-0.2174	0.0378	-0.3412	-0.7023	0.103	0.3894	0.1761	0.6258	0.0325	0.1203	1.2494	-0.388	0.0952	0.0093	-0.1097
A_43_P22329 Atp6v0a4_predicted similar to H-ATPase accessory subunit a4 (LOC296981)	1.2367	0.7874	0.6238	-0.5812	0.1596	-0.3079	0.4517	0.3426	1.2682	0.0778	0.4201	0.281	1.2212	1.2528	0.9393	0.9311	1.2428	1.2332	0.053	-0.6309	-0.8825	-0.2003	-0.9247	-0.4466	-0.1434	-0.1056	-0.419	0.2025	-0.0238	-0.0481	0.3476	-0.1126	0.4612	1.2576	-0.0673	0.3085	0.2892	1.2325	0.2178	-0.3225	-0.0727	0.0456	0.3337	-0.2845	-0.5616	0.0732	-0.1807	0.4566	0.2342
A_42_P823679 Atp5o ATP synthase, H+ transporting, mitochondrial F1 complex, O subunit	0.0666	-0.0384	-0.168	-0.0627	0.0549	0.3368	0.1364	0.1102	0.1718	0.1344	0.0931	0.0034	0.0347	-0.0465	0.3651	0.1148	0.1589	0.186	0.1574	-0.6744	0.0903	0.0329	-0.0097	0.2646	0.0598	0.1013	0.0944	-0.0887	-0.0282	-0.2222	-0.3765	-0.0577	-0.3767	-0.7995	-0.0862	0.0548	-0.1918	-0.5586	0.0315	-0.0145	0.1411	-0.8366	0.0866	0.1331	-0.1698	0.163	0.0346	0.1589	0.0076
A_43_P12679 Atp6ap1 ATPase, H+ transporting, lysosomal (vacuolar proton pump), subunit 1 (Atp6ap1)	0.021	0.4664	0.6186	0.0862	0.1026	0.4643	-0.0755	0.1851	0.0965	-0.192	-0.2867	0.1372	-0.0456	-0.0676	-0.3332	-0.4378	-0.3376	-0.1392	-0.3448	0.4619	-0.0047	-0.2854	0.469	-0.2895	-0.1577	0.107	-0.0202	0.0194	0.2246	0.6937	0.3807	0.3522	0.5796	0.9266	0.4486	0.0993	0.2538	0.7073	0.0624	0.0255	-0.2374	0.5077	-0.0562	-0.0648	0.9822	0.1193	-0.0021	-0.014	0.0192
A_43_P12610 Atp6v0a1 ATPase, H+ transporting, lysosomal V0 subunit a isoform 1 (Atp6v0a1)	-0.1587	-0.0932	-0.2275	-0.2144	-0.1212	-0.0895	-0.003	0.3539	0.1336	0.4131	0.2262	0.0369	-0.0213	0.0807	0.2766	0.2653	0.3095	0.3523	0.0569	-0.167	0.047	0.0904	0.0091	-0.0956	0.0521	0.0442	0.0148	0.0446	-0.015	-0.1177	-0.2062	0.0124	-0.0337	-0.1992	0.0305	0.0958	0.0073	-0.0811	0.3042	-0.0594	0.0786	-0.0898	-0.2483	0.1002	-0.2799	0.09	-0.0768	0.0456	-0.2305
A_42_P455802 LOC297797 similar to MSTP042 (LOC297797)	0.1115	0.4854	1.1191	0.2032	0.1732	0.7298	-0.0231	0.3222	0.5036	-0.4302	-0.4899	-0.0679	-0.2678	-0.2699	-0.1477	-0.3688	-0.3707	-0.3478	-0.0781	0.2566	0.2569	-0.154	-0.0969	-0.335	0.1929	0.157	0.2759	-0.0233	0.002	0.3472	-0.1674	-0.0123	-0.0973	-0.1195	-0.1805	0.0843	0.3371	0.1809	0.0473	0.0541	-0.0427	0.0948	-0.0192	-0.0355	0.3587	-0.3613	-0.0269	-0.3618	-0.0845
A_42_P460281 Atp6v0e1 ATPase, H+ transporting, V0 subunit	-0.0556	0.3795	0.51	-0.0851	-0.0396	0.7288	0.2682	0.433	0.4891	0.5232	0.5597	0.9232	0.1449	0.0495	-0.0375	0.4755	0.4239	0.4776	-0.0202	0.5077	0.2834	0.0951	0.7589	0.1881	0.1329	0.325	0.1632	0.3884	0.3692	0.4074	-0.3589	0.2815	-0.0126	-0.1826	-0.0311	0.2741	0.1099	-0.2459	0.2371	0.4319	0.2042	0.7865	-0.0354	0.1942	0.8607	0.1951	0.1236	0.1532	-0.1031
A_43_P16458 Atp6v1c1_predicted ATPase, H+ transporting, V1 subunit C, isoform 1 (predicted) (Atp6v1c1_predicted), mRNA.	-0.0468	1.0233	0.9284	0.4009	0.5416	1.0519	0.0075	0.0337	-0.235	-1.0081	-0.2174	0.1001	-0.6639	-0.7431	-0.3424	-0.5056	-0.7769	-1.1128	-0.1152	0.4869	0.4713	-0.0745	0.7671	0.0722	-0.2052	-0.0303	-0.137	-0.035	0.1831	0.8882	0.101	0.0228	0.3632	0.7444	0.4258	-0.209	0.2801	0.3732	-0.2221	-0.0565	-0.1409	0.4047	-0.0031	-0.0176	1.2134	-0.134	0.0275	0.0256	-0.0111
A_43_P13760 Bat2 chromosome 20, major histocompatibility complex, assembled from 40 BACs, strain Brown Norway (BN/ssNHsd), RT1n haplotype; segment 5/11.	0.1235	0.0164	-0.0297	-0.1048	-0.0569	-0.2364	0.1237	-0.59	0.1197	0.0066	0.3831	0.0336	-0.068	0.2312	0.0499	0.0699	-0.1588	0.0217	-0.1122	0.1862	-0.0418	-0.4499	0.0724	-0.3632	0.1102	0.2651	-0.0872	0.0045	-0.0054	0.0268	0.0093	0.0459	0.0383	-0.0754	0.1997	-0.0503	0.0497	-0.1166	-0.0148	-0.1545	0.1675	-0.098	0.14	0.4292	-0.2184	0.0936	0.0914	0.242	-0.153
A_42_P780597 Atp6v1f ATPase, H+ transporting, V1 subunit F (Atp6v1f)	-0.0017	0.4303	0.6243	-0.1425	0.0229	0.6224	0.0722	0.1696	0.0739	0.3361	0.3889	0.7521	0.0696	0.0055	0.1911	0.4324	0.3935	0.3763	0.1858	0.4414	0.3241	-0.0688	0.5467	-0.0048	0.0136	0.1293	0.1828	-0.0574	0.1825	0.3032	-0.278	0.1372	-0.0552	-0.263	3e-04	0.0482	0.1179	-0.0853	0.0602	0.3214	-0.0726	0.5275	-0.0166	0.0115	0.5536	0.1577	-0.0017	0.0191	-0.0077
A_43_P10651 Bat2 chromosome 20, major histocompatibility complex, assembled from 40 BACs, strain Brown Norway (BN/ssNHsd), RT1n haplotype; segment 5/11.	-0.2018	0.7195	2.5147	-0.0712	0.2176	0.1978	0.2385	0.7847	0.2488	0.0632	0.2553	1.0946	-0.086	-0.0588	-0.3126	-0.0444	-0.0334	-0.0685	-0.1732	1.9336	0.4806	-0.033	0.2237	-0.0117	0.03	0.2634	1.0891	-0.295	0.0789	0.443	0.0692	0.0494	0.2243	0.019	0.3621	0.2756	1.0657	0.9741	0.0832	0.0584	0.1621	0.8131	-0.0912	0.0111	0.5987	1.8812	-0.0626	0.4046	-0.2238
A_43_P13065 Atp6v1b2 ATPase, H+ transporting, V1 subunit B, isoform 2	-0.0018	0.8688	1.7102	0.3861	0.6316	1.6115	-0.3321	0.0304	0.3516	-1.0151	-0.8945	-0.2645	-0.5904	-0.4806	-0.2332	-0.6602	-0.664	-0.6768	0.045	1.8052	0.6755	0.0674	1.4166	0.0726	0.0657	0.8262	0.7795	-0.2334	0.3025	0.9671	0.3646	0.0041	0.6154	0.9101	0.2623	-0.1389	1.0738	1.6015	-0.28	-0.0894	-0.1688	1.2223	-0.0795	0.0042	1.5633	-0.042	5e-04	-0.234	0.0404
A_43_P16126 Atp6v0d1_predicted ATPase, H+ transporting, V0 subunit D isoform 1 (predicted) (Atp6v0d1_predicted), mRNA.	-0.0452	-0.2611	0.121	0.0054	0.1565	-0.1146	0.0898	0.1151	0.0151	6e-04	-0.0475	0.0895	0.672	-0.2207	-0.0218	-0.0068	-0.023	0.0586	-0.241	0.0711	-0.1477	-0.3469	0.2558	0.1086	-0.2554	-0.029	-0.0152	-0.0302	0.0501	-0.0256	-0.1812	-0.1042	0.22	0.4342	0.0454	0.1597	0.0018	0.1136	-0.2267	0.2816	-0.4838	0.4411	0.0695	0.2036	0.8629	0.2545	0.0924	-0.0131	-0.2828
A_43_P10932 Atp6v1d ATPase, H+ transporting, lysosomal 34kDa, V1 subunit D	0.2597	1.38	1.2802	0.3926	0.7588	1.4424	-0.0464	0.0493	0.52	-0.5228	-0.609	-0.2312	0.3602	0.3107	0.1737	-0.4214	-0.5677	-0.9342	0.4674	1.5802	1.608	0.2659	0.7254	0.2298	0.265	0.1096	0.1858	-0.0258	0.2154	1.0698	-0.2251	-0.5796	-0.0877	0.2995	-0.4142	-0.4401	-0.1537	-0.1371	-0.0869	0.8376	-0.1055	0.1984	0.0203	0.0369	1.0358	0.1762	0.118	-0.169	0.035
A_43_P10238 Atp6v0b_predicted similar to ATPase, H+ transporting, V0 subunit B; ATPase, H+ transporting, lysosomal (vacuolar proton pump); ATPase, H+ transporting, lysosomal 21kDa, V0 subunit B; lysosomal 21kDa (LOC298451)	-0.1642	-0.1281	-0.0275	-0.2315	-0.1421	0.1806	-0.2963	-0.1984	-0.0567	-0.1501	-0.407	-0.2509	0.0274	0.0933	-0.0939	0.1264	0.22	0.1465	0.2025	0.517	0.4158	0.1929	0.1368	0.0321	0.1252	0.1519	0.219	-0.0775	-0.1617	-0.0824	-0.0864	-0.0719	-0.0483	-8e-04	-0.1647	-0.1565	0.0259	0.2199	-0.116	-0.076	-0.0816	0.1113	-0.0482	-0.1404	0.1042	0.0318	0.0119	-0.051	0.0178
A_42_P545209 Atp6v0c ATPase, H+ transporting, V0 subunit C	0.5487	1.007	1.4789	0.0855	0.2146	0.5591	0.2822	0.6303	0.608	-0.2076	-0.4571	0.1625	-0.1965	-0.2949	-0.2456	-0.0547	-0.0622	-0.0292	0.1284	0.8904	0.3909	-0.135	0.5772	-0.1116	-0.0663	0.2889	0.0081	-0.2891	0.019	0.3978	-0.2618	-0.0705	0.0138	-0.0986	-0.0588	0.0152	0.2825	0.416	-0.0754	0.1153	-0.0666	0.3498	0.0307	-0.0859	0.9206	0.2696	0.0525	0.2304	0.0754
A_43_P21903 Atp6v1b1_predicted similar to ATPase, H+ transporting, V1 subunit B, isoform 1 (LOC312488)	-0.2389	0.0411	0.1134	0.0622	-0.1648	-0.0686	-0.0031	-0.0583	-0.0252	0.0261	0.368	-0.1816	0.1267	-0.098	0.2672	-0.088	-0.049	0.1155	-0.2967	-0.0159	-0.1934	0.0629	-0.0704	-0.0247	-0.0844	0.1272	-0.011	0.117	0.0293	-0.0011	0.047	0.1682	0.0572	-0.0571	0.1415	-1e-04	-0.021	0.0539	-0.1506	0.1185	-0.022	0.1156	-0.0804	0.1456	-0.2005	-0.0248	0.0532	0.0848	-0.1469
lalt.pool	-0.075	2.975	3.425	-0.2	2.325	6.4	-0.225	-0.025	-0.55	0.05	0.275	1.525	0.15	-0.125	1.575	0.15	0.025	0.15	0.275	7.1	1.975	-0.15	6.025	0.675	-0.35	0.15	0.475	-0.4333	1.4167	3.5833	-0.0667	-0.6333	0.2167	1.8	0.1167	-0.9333	0.35	2.8333	-1.1	1.675	1.025	5.325	-0.125	-0.25	8.425	2.35	-0.325	1.825	-0.95
[truncated: 25 more columns]
