# Supplementary material for: Gene set enrichment analysis for non-monotone association and multiple experimental categories
Source: BMC Bioinformatics. 2008 Nov 14;9:481. doi: 10.1186/1471-2105-9-481 (PMC2636811; doi:10.1186/1471-2105-9-481)
Supplement: Additional file 2 — Sets and Expression. The intermediate analysis results of NCT compendium data set. Sets directory contains lists of identified gene sets under different across-compound (category) selection criteria. Compound specific p-values, set size, etc are provided. Expression directory contains extracted expression data for respective identified gene sets. [file 1471-2105-9-481-S2.zip › SetsAndExpression/expression/C2-6of8liverp1-Cfilter-32-blood-BILE_ACID_BIOSYNTHESIS.txt]

geneids	1.2.Dich-24-15#-0.1	1.2.Dich-24-150#3	1.2.Dich-24-1500#3.4	1.2.Dich-48-15#-0.2	1.2.Dich-48-150#2.3	1.2.Dich-48-1500#6.4	1.2.Dich-6-15#-0.2	1.2.Dich-6-150#0	1.2.Dich-6-1500#-0.6	1.4.Dich-24-15#0	1.4.Dich-24-150#0.3	1.4.Dich-24-1500#1.5	1.4.Dich-48-15#0.2	1.4.Dich-48-150#-0.1	1.4.Dich-48-1500#1.6	1.4.Dich-6-15#0.2	1.4.Dich-6-150#0	1.4.Dich-6-1500#0.2	Brom-24-25#0.3	Brom-24-250#7.1	Brom-24-75#2	Brom-48-25#-0.2	Brom-48-250#6	Brom-48-75#0.7	Brom-6-25#-0.4	Brom-6-250#0.2	Brom-6-75#0.5	Diqu-24-10#-0.4	Diqu-24-20#1.4	Diqu-24-25#3.6	Diqu-24-5#-0.1	Diqu-48-10#-0.6	Diqu-48-20#0.2	Diqu-48-25#1.8	Diqu-48-5#0.1	Diqu-6-10#-0.9	Diqu-6-20#0.4	Diqu-6-25#2.8	Diqu-6-5#-1.1	Gala-24-100#1.7	Gala-24-25#1	Gala-24-400#5.3	Gala-48-100#-0.1	Gala-48-25#-0.2	Gala-48-400#8.4	Gala-6-100#2.4	Gala-6-25#-0.3	Gala-6-400#1.8	Mono-24-10#-1
A_42_P655644 Hadhb hydroxyacyl-Coenzyme A dehydrogenase/3-ketoacyl-Coenzyme A thiolase/enoyl-Coenzyme A hydratase (trifunctional protein), beta subunit (Hadhb)	-0.2056	0.0278	-0.5118	-0.266	0.1375	0.1652	0.234	0.268	0.3299	0.3896	0.4643	0.3432	0.085	0.2515	0.4287	0.2128	-0.1352	-0.0182	0.1208	-1.0586	-0.0602	-0.0429	0.052	-0.1464	0.7067	0.1668	0.6653	-1.2028	-0.9626	0.3888	-0.8437	0.1015	0.2787	-0.0031	0.3089	0.1008	-0.449	-1.0983	0.1396	0.2398	0.0982	0.3053	0.0781	-0.0756	-0.5838	0.1634	0.0362	0.1133	-0.7009
A_42_P491057 Akr1d1 aldo-keto reductase family 1, member D1 (Akr1d1)	0.1358	0.0658	0.1615	0.1423	-0.0736	-0.1086	-0.0182	-0.046	0.0026	0.1904	0.0961	0.1088	-0.0632	-0.0014	-0.1491	0.1588	0.2406	0.2838	-3e-04	-0.0255	0.066	-0.0162	-0.1318	-0.0899	-0.2587	-0.0062	-0.1922	0.3213	0.3583	0.2547	0.2339	-0.0415	-0.0872	-0.0635	-0.083	0.1666	0.1794	0.4366	0.1797	0.2178	0.0672	-0.0841	0.1392	0.0017	-9e-04	0.08	0.0021	0.1857	-0.0228
A_43_P11891 Adh4 alcohol dehydrogenase 4 (class II), pi polypeptide (Adh4)	-0.0199	-0.0162	0.0702	-0.0934	0.1732	-0.1938	-0.0823	-0.1226	0	-0.0426	-0.0657	-0.1211	-0.0099	-0.0618	-0.0672	-0.1979	-0.0791	0	-0.0709	-0.0618	-0.0389	-0.3459	0.1118	0.0688	0.067	0.0335	-0.362	0.1451	0.0576	0.0034	0.1499	-0.358	0.1506	-0.0066	0.0549	0	0.0051	-0.0177	0.0713	-0.0255	-0.0505	-0.2496	0	0.4072	-0.1889	-0.0424	-4e-04	0.3199	0.0712
A_43_P14287 Adh4 Alcohol dehydrogenase 4 (class II), pi polypeptide	-0.0042	-0.0391	-0.2597	9e-04	0.087	-0.1546	-0.0284	-0.0026	-0.0137	0.0112	-0.1345	0.0628	-0.0269	-0.0329	0.1351	-0.0309	-0.0617	-0.2223	0.0512	-0.241	0.0169	0.0673	0.176	0.1426	-0.102	-0.1378	-0.0816	-0.2781	-0.3396	-0.3815	-0.2076	-0.0511	0.0647	0.0182	-0.0112	-0.2061	-0.2245	-0.3771	-0.1306	0.0235	0.1899	0.1244	-0.2136	-0.0836	-0.1032	-0.1021	-0.0331	-0.016	-0.004
A_43_P12194 Aldh9a1 Aldehyde dehydrogenase family 9, subfamily A1	-0.0678	0.0483	0.109	0.0184	-0.0514	0.0097	-0.0133	-0.0048	0.0788	-0.1221	-0.0656	-0.1736	-0.4201	-0.2282	-0.2499	-0.0073	-0.126	0.1785	-0.0219	0.0965	-0.0123	-0.0684	-0.0406	-0.0461	0.1442	0.2338	0.125	0.2283	0.2147	0.2236	0.231	0.4402	0.111	0.1504	0.162	0.36	0.2488	0.2688	0.3872	0.0255	-0.0516	-0.2171	0.0418	-0.0699	-0.1585	0.0536	-0.0493	-0.0091	0.1017
A_43_P12311 Srd5a2 steroid 5-alpha-reductase 2 (Srd5a2)	-0.3482	-0.1773	-0.9265	-0.1133	0.1865	0.5132	0.0298	-0.2459	-0.5432	-0.5312	-0.5813	-0.3557	0.0538	-0.1088	-0.0571	-0.3082	-0.3536	-0.9885	0.087	0.2221	-0.1205	0.4483	0.6456	0.4737	-0.0627	-0.6133	0.0635	0.0744	0.0742	-0.4767	0.0708	-0.0715	-0.204	0.3258	0.0317	-0.625	0.0402	-0.1414	-0.6809	-0.6515	-0.1845	-0.0814	-0.1988	-0.048	0.281	-0.2006	-0.1222	-0.3513	0.0719
A_43_P12705 Aldh3a1 aldehyde dehydrogenase family 3, member A1 (Aldh3a1)	-0.1858	-0.137	-0.2172	-0.1162	0.0605	0.0858	-0.0193	-0.2253	-0.3154	-0.3535	-0.4798	-0.3399	-0.2105	-0.3175	-0.2364	-0.243	-0.2828	-0.725	-0.0123	-0.096	-0.1237	0.1786	0.5857	0.1719	-0.0183	-0.2323	0.0248	-0.0022	-0.0755	-0.4349	0.0159	0.0625	0.0538	0.316	0.1033	-0.3492	0.0155	-0.0385	-0.436	-0.3234	-0.2339	-0.1027	-0.2265	-0.0417	0.0736	-0.1273	-0.0248	-0.2292	0.0716
A_43_P12726 Aldh2 Aldehyde dehydrogenase 2	-0.1044	0.0768	-0.0639	-0.1873	0.1264	0.5072	0.0449	-0.1697	-0.4213	-0.206	-0.3363	-0.1419	-0.3618	-0.4328	-0.0144	-0.2663	-0.2989	-0.5906	0.0253	-0.2292	0.0281	0.0665	0.7699	0.1662	0.1987	-0.0775	0.184	-0.4135	-0.3712	-0.1795	-0.4144	0.2993	0.4219	0.6781	0.0791	-0.391	-0.3294	-0.6056	-0.4014	-0.3133	-0.3004	-0.093	-0.2367	0.2407	0.1314	-0.239	0.0377	-0.3101	-0.083
A_42_P544084 Adh1 Alcohol dehydrogenase 1	0.4768	0.073	0.4372	0.1914	-0.1416	-0.1148	0.0637	0.3425	0.6261	0.1285	0.284	0.442	0.3062	0.31	0.3978	-0.0049	0.0664	0.6595	0.0212	0.161	0.0747	-0.2162	-0.3138	-0.2288	0.0863	0.1383	0.1755	-0.2084	-0.2131	0.402	-0.1834	-0.1486	-0.1516	-0.2652	-0.0673	0.4513	0.1661	0.2689	0.552	0.3945	0.2434	0.2785	0.5021	0.5126	0.239	0.3817	0.0681	0.2638	0.1817
A_43_P11432 Acaa1 Acetyl-Coenzyme A acyltransferase 1 (peroxisomal 3-oxoacyl-Coenzyme A thiolase)	-0.1099	-0.1176	-0.3007	-0.1824	0.0204	0.0057	0.1286	0.07	0.0808	-0.2684	-0.3607	-0.133	-0.1472	-0.2839	-0.0636	-0.1477	-0.1596	-0.272	0.0376	-0.2787	-0.0482	-8e-04	0.2264	-0.018	0.1678	-0.1304	0.1724	-0.3111	-0.3402	-0.0918	-0.2007	0.0431	0.0474	0.1882	0.0839	-0.0926	-0.1787	-0.3701	-0.0844	-0.1642	-0.1395	0.12	-0.1357	0.1152	-0.023	-0.018	0.008	-0.0639	0.1229
A_43_P15532 Cel carboxyl ester lipase (Cel)	0.12	0.0283	0.2217	0.1357	-0.1076	-0.0312	-0.1722	0.0397	0.1254	-0.0561	0.0266	0.1056	-0.2093	-0.0866	-0.3413	0.109	0.139	0.1649	0.0139	0.1281	0.0057	-0.0027	-0.1553	0.0217	-0.1692	0.046	-0.2032	0.4164	0.3402	-0.0581	0.3595	-0.2512	-0.1853	-0.161	0.0104	0.117	0.3233	0.766	0.0719	-0.1864	-0.1481	-0.1936	-0.0401	-0.1595	0.0021	-0.0368	0.0689	0.0388	0.0618
A_43_P11903 Baat bile acid-Coenzyme A: amino acid N-acyltransferase (Baat)	-0.0475	0	0	0.0159	-0.061	0	0.3424	0.0658	0	0	0	0	0	0.0376	0.0728	0	0	0	-0.1752	0.0266	-0.0323	0.0767	-0.1378	-0.0848	0.4464	-0.1365	-0.197	0.0834	0.7342	0	0.2501	-0.0667	0.0204	0.0135	0.0196	0.029	-0.0613	0	0.0741	-0.0033	0	-0.0075	0	0.2308	0	0.3515	0	-0.5347	0.1324
A_42_P811368 Aldh1a2 aldehyde dehydrogenase family 1, subfamily A2 (Aldh1a2)	0.0994	0.0077	0.035	-0.1101	-0.0609	-0.0573	0.2039	0.2799	0.3753	0.0206	0.1322	0.1351	0.3764	0.4219	0.3054	-0.0364	-0.0307	0.181	-0.127	0.1056	-0.0552	-0.1216	-0.2696	-0.2307	0.4087	0.1646	0.3097	-0.6869	-0.8457	0.2033	-0.4791	-0.1642	-0.2661	-0.4768	-0.0208	0.1669	-0.2866	-0.5753	0.2388	0.0872	0.0593	0.1836	0.4816	0.3917	0.0595	0.182	0.0334	0.1947	0.1492
A_42_P484593 Aldh3a2 aldehyde dehydrogenase family 3, subfamily A2 (Aldh3a2)	-0.329	-0.173	-0.5838	-0.0615	0.1582	0.258	0.0696	-0.4288	-0.7176	-0.2089	-0.3706	-0.1395	0.0923	-0.03	0.3405	-0.1276	-0.2903	-0.6786	0.0682	-0.7786	-0.1338	0.1562	0.4086	0.1898	0.0237	-0.4916	0.0854	-0.3724	-0.4491	-0.6898	-0.4624	0.2001	0.2935	0.3218	0.0246	-0.5516	-0.3376	-0.7246	-0.5613	-0.3593	0.0735	0.2427	-0.2644	0.1373	0.1092	-0.143	0.1176	-0.1876	0.1968
A_43_P13239 Adh7 alcohol dehydrogenase 7 (class IV), mu or sigma polypeptide (Adh7)	0.0195	0	0	-0.0836	0.229	0.0156	0.2156	-0.0971	0	-0.0402	-0.048	-0.0467	0.0772	-0.1679	0.0965	-0.1084	-0.025	0.0526	-0.214	-0.4368	-0.0382	0.0326	-0.128	0	-0.1027	-0.0084	-0.0885	0.0042	-0.0751	0.2244	0	-0.0011	0.0948	-0.206	0.0904	-0.0316	0.018	0	-0.1222	-0.068	-0.0596	0.1394	-0.3493	-0.0099	0.0461	0.0775	-0.2157	0.3202	-0.2276
A_43_P13716 Aldh1a1 Aldehyde dehydrogenase family 1, member A1	0.0106	-0.0985	0.3715	0.0593	-0.0587	0.0642	-0.149	-0.2344	0.109	0.0818	-0.0562	-0.0496	-0.033	-0.1526	-0.1093	-0.1847	-0.0839	0.0625	0.0611	0.1842	0.0694	-0.0068	-0.2262	-0.1232	0.4015	0.0185	0.0022	0.1352	0.3026	0.1212	0.1401	-0.2678	0.093	-0.0803	0.0046	0.2175	0.2374	0.1077	0.4895	0.1331	-0.1842	-0.5389	-0.1326	-0.2928	0.0664	0.2729	0.0192	0.1745	-0.0476
A_42_P526004 Acaa2 acetyl-Coenzyme A acyltransferase 2 (mitochondrial 3-oxoacyl-Coenzyme A thiolase) (Acaa2)	-0.2714	-0.0087	-0.254	-0.3974	0.1427	0.0636	0.1176	-0.1652	-0.2928	0.231	0.0049	0.1481	-0.2463	-0.1598	0.3321	-0.7368	-0.8184	-1.2444	-0.0187	-0.4187	-0.1282	0.0203	0.5811	0.0756	0.4686	-0.0639	0.4606	-1.6926	-1.6619	-0.046	-1.6299	0.3351	0.6387	0.041	0.0624	-0.2641	-1.2528	-2.0383	-0.1394	-0.2216	-0.2145	0.019	-0.184	0.3074	-0.4565	-0.3957	-0.0126	-0.3027	-0.4461
A_43_P15847 Cyp27a1 cytochrome P450, family 27, subfamily a, polypeptide 1 (Cyp27a1)	0.1697	0.0261	0.2954	0.1968	-0.2138	0.2038	0.1067	0.2306	0.0517	-0.0264	-0.0395	0.1218	0.3881	-0.0515	0.2412	0.0466	-0.0487	0.055	0.0242	0.6191	-0.0995	-0.052	0.001	-0.2576	0.1642	0.1204	0.1734	-0.2662	-0.4851	-0.1439	-0.2697	-0.0883	0.0603	-0.1186	0.0364	-0.245	-0.4053	-0.2978	-0.1052	0.5848	0.7794	0.2819	-0.206	-0.1022	-0.3746	0.1352	-0.1575	-0.3648	0.137
A_42_P560974 Aldh1a3 Aldehyde dehydrogenase family 1, subfamily A3	0.0814	-0.0125	0.0332	0.0052	-0.2663	0.0429	-0.1787	-0.0571	-0.1143	-0.1241	0.1326	-0.4233	0.2226	-0.0869	0.1066	0.0445	-0.2151	0.0365	-0.0024	-0.0416	0.0874	-0.2788	-0.049	-0.1626	0.0184	0.2963	0.0694	0.2805	0.0391	-0.0157	-0.1844	-0.2262	-0.0132	-0.2822	0.0021	0.2129	0.0969	0.0592	-0.0958	-0.0013	-0.1926	-0.1473	-0.0701	0.0543	-0.0257	-0.0108	0.1465	-0.0848	-0.0942
A_43_P10062 Adhfe1_predicted Alcohol dehydrogenase, iron containing, 1 (predicted)	0	0	0	0	0	0	0.187	0.0597	0	-0.0773	-0.111	0	0.0554	-0.0496	0.023	0	0	-0.2388	-0.0134	0	-0.0804	0	-0.1669	-0.0116	-0.3243	0.1738	0.0255	0.1274	0.0636	0	0	0.0251	0.2642	-0.1083	0.0279	0	-0.0369	0.3165	-0.0503	0.007	0.0104	0.1134	0	0.2192	0.1777	0	-0.363	0.0791	-0.0529
lalt.pool	-0.075	2.975	3.425	-0.2	2.325	6.4	-0.225	-0.025	-0.55	0.05	0.275	1.525	0.15	-0.125	1.575	0.15	0.025	0.15	0.275	7.1	1.975	-0.15	6.025	0.675	-0.35	0.15	0.475	-0.4333	1.4167	3.5833	-0.0667	-0.6333	0.2167	1.8	0.1167	-0.9333	0.35	2.8333	-1.1	1.675	1.025	5.325	-0.125	-0.25	8.425	2.35	-0.325	1.825	-0.95
[truncated: 25 more columns]
