# Supplementary material for: Gene set enrichment analysis for non-monotone association and multiple experimental categories
Source: BMC Bioinformatics. 2008 Nov 14;9:481. doi: 10.1186/1471-2105-9-481 (PMC2636811; doi:10.1186/1471-2105-9-481)
Supplement: Additional file 2 — Sets and Expression. The intermediate analysis results of NCT compendium data set. Sets directory contains lists of identified gene sets under different across-compound (category) selection criteria. Compound specific p-values, set size, etc are provided. Expression directory contains extracted expression data for respective identified gene sets. [file 1471-2105-9-481-S2.zip › SetsAndExpression/expression/C2-6of8liverp1-Cfilter-32-liver-BILE_ACID_BIOSYNTHESIS.txt]

geneids	1.2.Dich-24-15#-0.1	1.2.Dich-24-150#3	1.2.Dich-24-1500#3.4	1.2.Dich-48-15#-0.2	1.2.Dich-48-150#2.3	1.2.Dich-48-1500#6.4	1.2.Dich-6-15#-0.2	1.2.Dich-6-150#0	1.2.Dich-6-1500#-0.6	1.4.Dich-24-15#0	1.4.Dich-24-150#0.3	1.4.Dich-24-1500#1.5	1.4.Dich-48-15#0.2	1.4.Dich-48-150#-0.1	1.4.Dich-48-1500#1.6	1.4.Dich-6-15#0.2	1.4.Dich-6-150#0	1.4.Dich-6-1500#0.2	Brom-24-25#0.3	Brom-24-250#7.1	Brom-24-75#2	Brom-48-25#-0.2	Brom-48-250#6	Brom-48-75#0.7	Brom-6-25#-0.4	Brom-6-250#0.2	Brom-6-75#0.5	Diqu-24-10#-0.4	Diqu-24-20#1.4	Diqu-24-25#3.6	Diqu-24-5#-0.1	Diqu-48-10#-0.6	Diqu-48-20#0.2	Diqu-48-25#1.8	Diqu-48-5#0.1	Diqu-6-10#-0.9	Diqu-6-20#0.4	Diqu-6-25#2.8	Diqu-6-5#-1.1	Gala-24-100#1.7	Gala-24-25#1	Gala-24-400#5.3	Gala-48-100#-0.1	Gala-48-25#-0.2	Gala-48-400#8.4	Gala-6-100#2.4	Gala-6-25#-0.3	Gala-6-400#1.8	Mono-24-10#-1
A_42_P655644 Hadhb hydroxyacyl-Coenzyme A dehydrogenase/3-ketoacyl-Coenzyme A thiolase/enoyl-Coenzyme A hydratase (trifunctional protein), beta subunit (Hadhb)	0.183	0.817	0.8204	0.2665	0.5437	0.5229	0.1286	0.061	-0.1765	-1.1561	-0.0543	0.2778	-0.7303	-0.6269	-0.0108	-0.1745	-0.6297	-1.1387	0.1209	-0.3916	0.1231	0.3873	-0.2093	0.4473	-0.1593	0.0026	-0.2414	0.1327	0.085	0.4922	0.2292	0.0914	0.3876	0.8242	0.4048	-0.0072	0.0108	0.0716	0.0288	-0.5485	-0.1631	-0.2513	0.1184	-0.0186	-0.7257	0.4155	-0.08	0.2265	0.1406
A_42_P491057 Akr1d1 aldo-keto reductase family 1, member D1 (Akr1d1)	-0.0563	-0.1708	-0.6449	-0.0087	0.1746	-0.5561	-0.1891	-0.4659	-0.7689	-1.2784	-0.6708	-0.7217	-0.3975	-0.4895	-0.3906	-0.43	-0.6696	-1.1255	0.4897	-1.6807	0.1908	0.3411	-0.3788	0.5791	0.4095	-0.0113	0.3921	0.0258	-0.2965	-0.5971	0.4567	-0.0779	0.4514	0.7185	0.2621	-0.3664	-0.1097	-0.1473	-0.3233	-0.5798	0.0847	-1.4384	0.066	-0.1929	-2.082	0.1895	0.1452	0.1396	0.04
A_43_P11891 Adh4 alcohol dehydrogenase 4 (class II), pi polypeptide (Adh4)	-4e-04	0.6488	-1.5408	-0.0382	0.8422	0.6036	-0.0435	-1.1531	-0.9105	0.1105	0.7061	0.5157	-0.0761	0.2258	1.4195	0.2907	0.3574	0.4592	0.8321	-2.1408	1.1106	0.2322	0.4275	0.8124	-0.4603	-1.0767	-1.2779	-0.0963	-0.0532	-0.1892	-0.2591	0.4862	0.38	0.1341	0.3584	0.1378	-0.1337	-0.8904	0.2896	1.0036	0.3097	-1.6588	0.0483	-0.0725	-1.2546	-0.6572	-0.0547	0.0228	0.1445
A_43_P14287 Adh4 Alcohol dehydrogenase 4 (class II), pi polypeptide	0.0425	0.2703	-0.3916	-0.0183	0.1062	-0.1389	-0.1093	-0.2082	-0.2972	0.0114	0.2579	0.2927	-0.0293	0.012	0.2418	0.1843	0.1711	0.0776	0.2788	-1.1491	0.1727	-0.0587	-0.2292	0.0772	0.0392	-0.1665	-0.1772	-0.1061	-0.001	0.0717	8e-04	0.2662	0.1579	0.1108	0.1602	0.2421	0.0278	-0.2729	0.1913	0.3033	0.014	-1.2063	0.0026	0.0231	-0.7523	-0.208	-0.0522	-0.0492	0.036
A_43_P12194 Aldh9a1 Aldehyde dehydrogenase family 9, subfamily A1	-0.012	-0.3344	-1.2156	0.2101	0.4081	-0.4351	-0.8393	-1.2613	-0.5604	-1.5542	-1.3146	-1.8689	-0.061	-0.0926	-0.0349	-0.4704	-0.6154	-1.0127	0.3718	-1.2702	0.2811	0.3648	-0.8515	0.2912	-0.0604	-0.2201	-0.4322	-0.5042	-0.5953	-0.4462	0.6143	-0.5931	0.2679	0.962	0.0495	-0.3441	-0.0798	0.7261	-0.3842	-0.668	-0.0032	-2.2401	-0.1189	-0.2857	-2.5622	-0.3476	-0.0842	0.0947	0.162
A_43_P12311 Srd5a2 steroid 5-alpha-reductase 2 (Srd5a2)	0.0273	-0.4259	-0.5066	-0.0037	-0.3631	-0.7843	0.0324	-0.1849	0.2244	0.3022	0.135	0.1117	0.0485	0.0918	-0.2171	0.2392	0.2625	0.3124	-0.1093	-0.3673	-0.2001	0.0071	-0.3955	-0.2714	-0.0354	-0.1349	-0.1887	-0.0038	-0.3837	-0.6154	-0.1574	-0.2059	-0.266	-0.4395	-0.2046	-0.1834	-0.3848	-0.1728	-0.1238	-0.0851	-0.0411	-0.2115	-0.1352	-0.0809	-0.7511	0.259	0.042	0.051	-0.0484
A_43_P12705 Aldh3a1 aldehyde dehydrogenase family 3, member A1 (Aldh3a1)	-0.029	0.1178	0.5065	-0.092	0.0119	-0.0546	0.1024	0.2482	0.1685	0.3508	0.2518	0.483	0.0278	0.0722	0.0506	0.2154	0.2898	0.2822	0.0105	0.6253	0.1318	0.0477	0.4689	0.0739	0.0084	0.3886	0.363	0.0282	0.0985	0.171	-0.0756	0.0174	-0.0564	-0.1088	-0.0285	-0.0374	0.2041	0.4228	-0.0339	0.1114	0.0289	0.9498	0.0055	0.0529	0.7466	0.6022	-0.0135	0.2272	0.07
A_43_P12726 Aldh2 Aldehyde dehydrogenase 2	-0.0272	-0.1178	-0.3276	0.0938	-0.1687	-0.4176	-0.2025	-0.0891	-0.1356	-0.348	-0.3938	-0.2812	0.0413	0.1311	-0.3913	-0.1765	-0.1863	-0.1467	-0.104	-0.354	-0.0167	0.1168	-0.9838	-0.2864	0.2446	0.0957	0.1438	0.0366	-0.115	-0.2148	0.2224	-0.1251	-0.0316	0.0296	-0.0861	0.0024	0.0982	0.3306	0.0039	-0.0643	0.0331	0.4498	-0.1848	-0.1562	-0.8688	-0.0224	-0.0461	-0.047	-0.0631
A_42_P544084 Adh1 Alcohol dehydrogenase 1	-0.0687	0.0693	-1.688	-0.0324	1.0473	-0.2579	-1.0941	-1.4077	-2.3045	-1.4811	-1.2579	-2.1567	-0.3107	-0.11	-0.0988	-0.3195	-0.2717	-1.0795	0.8095	-2.0417	0.7101	0.5525	0.1632	1.0082	-0.2921	-0.8959	-0.7905	0.1894	-0.051	-0.2393	0.3959	0.394	0.6548	1.4172	0.063	0.0896	0.2197	0.073	-0.1014	0.7123	0.1808	-2.401	0.097	-0.376	-3.5714	-0.444	-0.2951	-0.188	0.2026
A_43_P11432 Acaa1 Acetyl-Coenzyme A acyltransferase 1 (peroxisomal 3-oxoacyl-Coenzyme A thiolase)	-0.0201	-0.6634	-0.5677	0.0908	0.1019	-1.011	-0.211	-0.2361	0.068	-0.1081	-0.32	-0.4694	0.1248	0.2742	0.4383	0.0329	0.1544	0.4864	0.0161	-1.8866	-0.4954	0.1352	-1.5267	0.1531	-0.0969	0.0019	-0.2065	6e-04	-0.2632	-0.4	0.1204	0.2336	0.133	0.2381	0.1365	0.0308	-0.0588	0.1905	-0.0354	-0.5607	0.0331	-1.874	0.0634	-0.0183	-2.778	-0.2179	-0.0754	-0.1074	0.0312
A_43_P15532 Cel carboxyl ester lipase (Cel)	-0.0566	-0.0954	-0.093	-0.0094	-0.0602	0.2311	0.1259	-0.0031	-0.2049	0.1248	0.1779	0.4901	-0.2332	0.1214	0.0799	0.1578	0.2839	0.3532	0.0663	0.5547	-0.0326	-0.0918	-0.155	-0.0823	0.1183	-0.0215	0.1061	0.2186	0.0218	-0.1069	0.0677	0.2108	0.0604	0.0032	0.1015	0.0516	0.0103	0.093	0.4251	0.0378	0.116	0.1988	0.1192	-0.3837	-0.3816	-0.1345	0.1635	0.0188	0.0023
A_43_P11903 Baat bile acid-Coenzyme A: amino acid N-acyltransferase (Baat)	-0.4412	0.031	-2.4885	-0.1074	-0.4505	-1.8982	-0.3591	-1.5219	-1.9354	-1.3926	-0.5346	-0.7278	-0.848	-0.8876	-1.0716	-0.6314	-1.0397	-1.6984	-0.111	-3.1759	0.1123	0.0898	-1.4737	-0.0924	-0.259	-1.21	-1.2461	0.0346	-0.2765	-0.5489	0.1686	-0.1276	-0.0586	-0.0763	0.1882	-0.3126	-0.6415	-0.8496	-0.2227	-0.231	-0.2269	-2.8434	-0.19	-0.0538	-3.1647	-1.4867	-0.0273	-1.1257	-0.0432
A_42_P811368 Aldh1a2 aldehyde dehydrogenase family 1, subfamily A2 (Aldh1a2)	-0.1298	-0.0436	-0.6482	0.2523	0.265	-0.2899	-0.5502	-0.7628	-0.8023	-0.2922	-0.3405	-0.0761	-0.034	0.2716	-0.0315	-0.0685	-0.0612	-0.3639	0.1165	-0.348	-0.0405	-0.0557	-0.2723	-0.3382	-0.1106	-0.1179	-0.1403	0.0244	-0.2997	-0.4823	0.0043	0.2865	0.0278	0.0706	0.1423	-0.0885	-0.1675	-0.1612	-0.0705	-0.0374	-0.0506	-0.5516	-0.1692	-0.0389	-0.8728	-0.176	0.008	-0.1599	-0.1961
A_42_P484593 Aldh3a2 aldehyde dehydrogenase family 3, subfamily A2 (Aldh3a2)	-0.0394	-0.3724	-1.2558	0.0302	0.25	-0.5674	0.2164	-0.0757	0.0094	-0.0344	0.145	-0.3239	0.2663	0.2275	0.4551	0.1442	0.1001	0.1861	0.1964	-2.4808	0.1698	0.1756	-0.45	0.4109	-0.1242	-0.4711	-0.3978	-0.2493	-0.3092	-0.1994	0.0101	-0.1527	0.0037	0.2131	-0.0882	0.0389	-0.3779	0.0303	0.0838	-0.0034	0.0165	-2.8536	0.0482	-0.002	-1.783	-0.7748	-0.0732	-0.2769	0.0243
A_43_P13239 Adh7 alcohol dehydrogenase 7 (class IV), mu or sigma polypeptide (Adh7)	0.5925	0.6899	-1.3069	0.1662	0.7377	-0.3623	0.1067	-0.2563	-0.6942	-0.3837	-0.0979	-0.617	-0.5227	-0.2321	-0.4016	-0.8659	-0.7893	-0.94	-0.1198	-2.4352	-0.1148	0.2114	-0.6799	0.3919	-0.6298	-0.8052	-1.0885	0.23	-0.289	-0.4952	0.1647	0.492	0.2928	0.3133	0.3752	0.104	-0.0843	-0.2572	-0.041	0.3783	0.3883	-0.4374	0.3175	-0.0195	-2.4509	1.3186	0.1165	0.8395	0.2949
A_43_P13716 Aldh1a1 Aldehyde dehydrogenase family 1, member A1	-0.1116	-0.0497	-0.2221	0.0512	-0.0619	0.1857	-0.0964	-0.0911	-2e-04	-0.2965	0.195	0.0923	0.0094	0.0757	0.642	-0.0902	0.3245	0.3907	0.0534	-0.274	0.1071	0.0453	-0.086	-0.1841	0.2488	0.1266	0.0755	0.1452	-0.0632	-0.1442	0.1127	0.2949	-0.0375	0.1601	-0.026	0.1945	-0.0327	-0.1546	0.0654	0.2026	0.0515	-0.1796	0.1746	0.147	-0.3808	0.0311	-0.2248	-0.0134	0.1513
A_42_P526004 Acaa2 acetyl-Coenzyme A acyltransferase 2 (mitochondrial 3-oxoacyl-Coenzyme A thiolase) (Acaa2)	0.5108	1.52	1.6292	0.2066	0.9222	1.2681	-0.0546	0.0554	-0.0403	-0.9591	-0.5664	1.1932	-0.1709	-0.0871	1.024	0.0203	-0.2158	-0.5728	0.6947	0.1633	0.938	0.276	-0.3654	0.5152	0.1418	-0.1114	-0.084	0.3344	0.0305	0.468	0.3279	-0.2246	0.4236	1.2025	0.1993	0.0836	0.3471	0.6168	0.0285	-0.0635	-0.0124	-0.3797	0.2054	-0.0428	-1.2271	0.2286	-0.0192	0.1029	0.3615
A_43_P15847 Cyp27a1 cytochrome P450, family 27, subfamily a, polypeptide 1 (Cyp27a1)	-0.1434	-0.738	-0.9742	0.0272	0.0781	-1.283	-0.7827	-0.7423	-0.5841	-1.162	-1.1458	-1.3208	0.0439	0.1185	-0.6024	0.0736	-0.0851	-0.4329	0.0996	-1.6553	-0.5192	0.4554	-1.6509	0.3004	-0.1581	0.1297	-0.4208	0.4468	-0.467	-0.7079	0.42	-0.0061	0.2593	0.9161	0.0782	-0.0105	0.1464	0.6428	-0.0962	-0.4614	0.0323	-1.0908	-0.1782	-0.2095	-2.8293	-0.0662	-0.1427	0.0591	0.2295
A_42_P560974 Aldh1a3 Aldehyde dehydrogenase family 1, subfamily A3	0.1521	0.2394	0.2851	0.131	0.0796	-1.0285	0.3259	0.2167	0.2512	0.0984	-0.0292	0.0108	-0.0582	-0.124	-0.6457	-0.0125	0.1388	0.4653	-0.4108	-1.503	-0.2377	-0.2158	-0.2177	-0.194	-0.1538	-0.02	-0.0755	0.278	0.079	0.0322	0.1107	0.1802	0.1958	0.2178	-0.0509	0.0369	0.183	0.131	0.1105	0.4688	0.1337	0.7405	0.169	-0.0155	0.8181	0.4525	0.0174	0.4316	-0.002
A_43_P10062 Adhfe1_predicted Alcohol dehydrogenase, iron containing, 1 (predicted)	0.2442	-1.0072	-1.3955	-0.054	-0.775	-3.0402	0.3467	0.2192	0.0794	0.0648	0.0176	-0.8844	-1e-04	0.0468	-1.1443	-0.1614	-0.2132	-0.1277	-0.3673	-2.6648	-1.3575	-0.1791	-2.9292	-0.6537	-0.2566	-0.1642	-0.3261	0.027	-0.7119	-1.2596	0.0466	-0.2947	-0.4692	-0.643	-0.0282	0.017	-0.1648	-0.0574	0.0054	-0.4903	0.2244	-0.0264	-0.2095	0.0538	-3.8828	0.2525	0.0464	0.2154	-0.0279
lalt.pool	-0.075	2.975	3.425	-0.2	2.325	6.4	-0.225	-0.025	-0.55	0.05	0.275	1.525	0.15	-0.125	1.575	0.15	0.025	0.15	0.275	7.1	1.975	-0.15	6.025	0.675	-0.35	0.15	0.475	-0.4333	1.4167	3.5833	-0.0667	-0.6333	0.2167	1.8	0.1167	-0.9333	0.35	2.8333	-1.1	1.675	1.025	5.325	-0.125	-0.25	8.425	2.35	-0.325	1.825	-0.95
[truncated: 25 more columns]
